# Supplementary material for: Structure of the PAPP-ABP5 complex reveals mechanism of substrate recognition
Source: Nat Commun. 2022 Sep 20;13:5500. doi: 10.1038/s41467-022-33175-2 (PMC9489782; doi:10.1038/s41467-022-33175-2)
Supplement: Supplementary file 4 — Supplementary Data 1 [file 41467_2022_33175_MOESM4_ESM.zip]

Archive with 18 entries (17 files):
- Simulation Initials/
- Simulation Initials/initial_14.pdb
- Simulation Initials/initial_6.pdb
- Simulation Initials/initial_7.pdb
- Simulation Initials/initial_15.pdb
- Simulation Initials/initial_5.pdb
- Simulation Initials/initial_4.pdb
- Simulation Initials/initial_16.pdb
- Simulation Initials/initial_12.pdb
- Simulation Initials/initial_0.pdb
- Simulation Initials/initial_1.pdb
- Simulation Initials/initial_13.pdb
- Simulation Initials/initial_11.pdb
- Simulation Initials/initial_3.pdb
- Simulation Initials/initial_2.pdb
- Simulation Initials/initial_10.pdb
- Simulation Initials/initial_9.pdb
- Simulation Initials/initial_8.pdb
