# Supplementary material for: Structure of the PAPP-ABP5 complex reveals mechanism of substrate recognition
Source: Nat Commun. 2022 Sep 20;13:5500. doi: 10.1038/s41467-022-33175-2 (PMC9489782; doi:10.1038/s41467-022-33175-2)
Supplement: Supplementary file 4 — Supplementary Data 1 [file 41467_2022_33175_MOESM4_ESM.zip › Simulation Initials/initial_14.pdb]

REMARK    GENERATED BY TRJCONV
TITLE     active-agonist+G_alpha in water t= 5000.00000 step= 2500000
REMARK    THIS IS A SIMULATION BOX
CRYST1  188.425  188.425  188.425  90.00  90.00  90.00 P 1           1
MODEL        1
ATOM      1  N   ARG A  15     101.030 103.380 164.930  1.00  0.00           N
ATOM      2  HT1 ARG A  15     101.050 102.920 164.050  1.00  0.00           H
ATOM      3  HT2 ARG A  15     101.180 104.360 164.800  1.00  0.00           H
ATOM      4  CA  ARG A  15      99.920 102.870 165.790  1.00  0.00           C
ATOM      5  HA  ARG A  15     100.200 101.970 166.300  1.00  0.00           H
ATOM      6  CB  ARG A  15      99.760 103.920 166.960  1.00  0.00           C
ATOM      7  HB1 ARG A  15     100.020 104.910 166.530  1.00  0.00           H
ATOM      8  HB2 ARG A  15      98.670 104.020 167.170  1.00  0.00           H
ATOM      9  CG  ARG A  15     100.560 103.870 168.290  1.00  0.00           C
ATOM     10  HG1 ARG A  15     100.750 104.920 168.610  1.00  0.00           H
ATOM     11  HG2 ARG A  15     101.540 103.450 168.000  1.00  0.00           H
ATOM     12  CD  ARG A  15      99.980 103.070 169.440  1.00  0.00           C
ATOM     13  HD1 ARG A  15     100.730 102.970 170.250  1.00  0.00           H
ATOM     14  HD2 ARG A  15      99.680 102.060 169.090  1.00  0.00           H
ATOM     15  NE  ARG A  15      98.760 103.800 169.940  1.00  0.00           N
ATOM     16  HE  ARG A  15      98.450 104.620 169.440  1.00  0.00           H
ATOM     17  CZ  ARG A  15      97.960 103.450 170.930  1.00  0.00           C
ATOM     18  NH1 ARG A  15      98.170 102.360 171.600  1.00  0.00           N
ATOM     19 HH11 ARG A  15      97.500 102.100 172.290  1.00  0.00           H
ATOM     20 HH12 ARG A  15      98.970 101.810 171.360  1.00  0.00           H
ATOM     21  NH2 ARG A  15      96.990 104.230 171.250  1.00  0.00           N
ATOM     22 HH21 ARG A  15      96.410 104.020 172.050  1.00  0.00           H
ATOM     23 HH22 ARG A  15      96.690 104.950 170.630  1.00  0.00           H
ATOM     24  C   ARG A  15      98.590 102.480 165.110  1.00  0.00           C
ATOM     25  O   ARG A  15      97.530 102.820 165.520  1.00  0.00           O
ATOM     26  N   ALA A  16      98.740 101.830 163.970  1.00  0.00           N
ATOM     27  HN  ALA A  16      99.610 101.530 163.590  1.00  0.00           H
ATOM     28  CA  ALA A  16      97.610 101.440 163.120  1.00  0.00           C
ATOM     29  HA  ALA A  16      97.090 102.330 162.810  1.00  0.00           H
ATOM     30  CB  ALA A  16      98.120 100.570 161.970  1.00  0.00           C
ATOM     31  HB1 ALA A  16      97.350 100.330 161.210  1.00  0.00           H
ATOM     32  HB2 ALA A  16      99.010 101.130 161.620  1.00  0.00           H
ATOM     33  HB3 ALA A  16      98.420  99.570 162.360  1.00  0.00           H
ATOM     34  C   ALA A  16      96.430 100.710 163.770  1.00  0.00           C
ATOM     35  O   ALA A  16      96.550  99.770 164.520  1.00  0.00           O
ATOM     36  N   LEU A  17      95.200 101.170 163.440  1.00  0.00           N
ATOM     37  HN  LEU A  17      95.070 101.900 162.770  1.00  0.00           H
ATOM     38  CA  LEU A  17      93.990 100.540 163.880  1.00  0.00           C
ATOM     39  HA  LEU A  17      94.240 100.060 164.820  1.00  0.00           H
ATOM     40  CB  LEU A  17      92.970 101.780 163.980  1.00  0.00           C
ATOM     41  HB1 LEU A  17      93.540 102.700 164.230  1.00  0.00           H
ATOM     42  HB2 LEU A  17      92.730 102.150 162.960  1.00  0.00           H
ATOM     43  CG  LEU A  17      91.740 101.510 164.820  1.00  0.00           C
ATOM     44  HG  LEU A  17      91.240 100.580 164.470  1.00  0.00           H
ATOM     45  CD1 LEU A  17      92.140 101.200 166.280  1.00  0.00           C
ATOM     46 HD11 LEU A  17      93.010 100.520 166.400  1.00  0.00           H
ATOM     47 HD12 LEU A  17      92.390 102.220 166.640  1.00  0.00           H
ATOM     48 HD13 LEU A  17      91.250 100.910 166.880  1.00  0.00           H
ATOM     49  CD2 LEU A  17      90.860 102.720 164.650  1.00  0.00           C
ATOM     50 HD21 LEU A  17      90.910 103.060 163.590  1.00  0.00           H
ATOM     51 HD22 LEU A  17      89.810 102.540 164.980  1.00  0.00           H
ATOM     52 HD23 LEU A  17      91.210 103.530 165.320  1.00  0.00           H
ATOM     53  C   LEU A  17      93.490  99.560 162.850  1.00  0.00           C
ATOM     54  O   LEU A  17      93.590  99.770 161.640  1.00  0.00           O
ATOM     55  N   TYR A  18      92.910  98.380 163.330  1.00  0.00           N
ATOM     56  HN  TYR A  18      92.940  98.200 164.310  1.00  0.00           H
ATOM     57  CA  TYR A  18      92.340  97.360 162.470  1.00  0.00           C
ATOM     58  HA  TYR A  18      92.430  97.660 161.430  1.00  0.00           H
ATOM     59  CB  TYR A  18      93.020  95.970 162.820  1.00  0.00           C
ATOM     60  HB1 TYR A  18      94.090  96.210 163.010  1.00  0.00           H
ATOM     61  HB2 TYR A  18      92.780  95.560 163.830  1.00  0.00           H
ATOM     62  CG  TYR A  18      92.850  94.910 161.720  1.00  0.00           C
ATOM     63  CD1 TYR A  18      91.780  94.030 161.540  1.00  0.00           C
ATOM     64  HD1 TYR A  18      90.980  94.010 162.270  1.00  0.00           H
ATOM     65  CE1 TYR A  18      91.560  93.140 160.480  1.00  0.00           C
ATOM     66  HE1 TYR A  18      90.720  92.460 160.400  1.00  0.00           H
ATOM     67  CZ  TYR A  18      92.610  93.030 159.490  1.00  0.00           C
ATOM     68  OH  TYR A  18      92.410  92.060 158.530  1.00  0.00           O
ATOM     69  HH  TYR A  18      93.090  92.250 157.880  1.00  0.00           H
ATOM     70  CD2 TYR A  18      93.860  94.680 160.710  1.00  0.00           C
ATOM     71  HD2 TYR A  18      94.760  95.280 160.760  1.00  0.00           H
ATOM     72  CE2 TYR A  18      93.760  93.770 159.640  1.00  0.00           C
ATOM     73  HE2 TYR A  18      94.550  93.800 158.910  1.00  0.00           H
ATOM     74  C   TYR A  18      90.930  97.150 162.660  1.00  0.00           C
ATOM     75  O   TYR A  18      90.430  96.990 163.800  1.00  0.00           O
ATOM     76  N   PHE A  19      90.250  97.200 161.510  1.00  0.00           N
ATOM     77  HN  PHE A  19      90.790  97.470 160.720  1.00  0.00           H
ATOM     78  CA  PHE A  19      88.810  97.010 161.520  1.00  0.00           C
ATOM     79  HA  PHE A  19      88.490  96.950 162.550  1.00  0.00           H
ATOM     80  CB  PHE A  19      87.960  98.010 160.700  1.00  0.00           C
ATOM     81  HB1 PHE A  19      88.350  98.090 159.660  1.00  0.00           H
ATOM     82  HB2 PHE A  19      86.900  97.690 160.770  1.00  0.00           H
ATOM     83  CG  PHE A  19      88.040  99.430 161.410  1.00  0.00           C
ATOM     84  CD1 PHE A  19      86.880  99.810 162.110  1.00  0.00           C
ATOM     85  HD1 PHE A  19      85.980  99.220 162.080  1.00  0.00           H
ATOM     86  CE1 PHE A  19      86.830 101.120 162.760  1.00  0.00           C
ATOM     87  HE1 PHE A  19      85.930 101.480 163.250  1.00  0.00           H
ATOM     88  CZ  PHE A  19      87.940 101.950 162.520  1.00  0.00           C
ATOM     89  HZ  PHE A  19      88.010 102.970 162.870  1.00  0.00           H
ATOM     90  CD2 PHE A  19      89.150 100.260 161.230  1.00  0.00           C
ATOM     91  HD2 PHE A  19      90.020  99.950 160.670  1.00  0.00           H
ATOM     92  CE2 PHE A  19      89.100 101.510 161.880  1.00  0.00           C
ATOM     93  HE2 PHE A  19      89.870 102.260 161.810  1.00  0.00           H
ATOM     94  C   PHE A  19      88.580  95.640 160.870  1.00  0.00           C
ATOM     95  O   PHE A  19      89.050  95.400 159.760  1.00  0.00           O
ATOM     96  N   SER A  20      87.880  94.690 161.490  1.00  0.00           N
ATOM     97  HN  SER A  20      87.340  94.810 162.320  1.00  0.00           H
ATOM     98  CA  SER A  20      87.830  93.250 161.190  1.00  0.00           C
ATOM     99  HA  SER A  20      88.650  93.080 160.510  1.00  0.00           H
ATOM    100  CB  SER A  20      87.910  92.260 162.370  1.00  0.00           C
ATOM    101  HB1 SER A  20      88.790  92.490 163.010  1.00  0.00           H
ATOM    102  HB2 SER A  20      87.980  91.230 161.950  1.00  0.00           H
ATOM    103  OG  SER A  20      86.690  92.300 163.160  1.00  0.00           O
ATOM    104  HG1 SER A  20      86.700  93.130 163.650  1.00  0.00           H
ATOM    105  C   SER A  20      86.630  92.910 160.380  1.00  0.00           C
ATOM    106  O   SER A  20      86.560  91.740 159.890  1.00  0.00           O
ATOM    107  N   GLY A  21      85.660  93.830 160.190  1.00  0.00           N
ATOM    108  HN  GLY A  21      85.720  94.740 160.580  1.00  0.00           H
ATOM    109  CA  GLY A  21      84.490  93.550 159.340  1.00  0.00           C
ATOM    110  HA1 GLY A  21      84.770  93.020 158.440  1.00  0.00           H
ATOM    111  HA2 GLY A  21      84.240  94.580 159.090  1.00  0.00           H
ATOM    112  C   GLY A  21      83.240  92.940 159.880  1.00  0.00           C
ATOM    113  O   GLY A  21      82.380  92.480 159.180  1.00  0.00           O
ATOM    114  N   ARG A  22      83.160  92.830 161.200  1.00  0.00           N
ATOM    115  HN  ARG A  22      84.010  93.130 161.630  1.00  0.00           H
ATOM    116  CA  ARG A  22      82.060  92.170 161.920  1.00  0.00           C
ATOM    117  HA  ARG A  22      81.470  91.710 161.140  1.00  0.00           H
ATOM    118  CB  ARG A  22      82.400  91.000 162.850  1.00  0.00           C
ATOM    119  HB1 ARG A  22      83.130  91.300 163.630  1.00  0.00           H
ATOM    120  HB2 ARG A  22      81.530  90.640 163.440  1.00  0.00           H
ATOM    121  CG  ARG A  22      82.860  89.670 162.130  1.00  0.00           C
ATOM    122  HG1 ARG A  22      83.070  88.890 162.880  1.00  0.00           H
ATOM    123  HG2 ARG A  22      83.840  89.990 161.710  1.00  0.00           H
ATOM    124  CD  ARG A  22      81.910  89.170 160.990  1.00  0.00           C
ATOM    125  HD1 ARG A  22      81.710  89.960 160.240  1.00  0.00           H
ATOM    126  HD2 ARG A  22      80.930  88.890 161.430  1.00  0.00           H
ATOM    127  NE  ARG A  22      82.550  87.880 160.490  1.00  0.00           N
ATOM    128  HE  ARG A  22      83.220  87.410 161.070  1.00  0.00           H
ATOM    129  CZ  ARG A  22      82.420  87.380 159.240  1.00  0.00           C
ATOM    130  NH1 ARG A  22      81.570  87.790 158.350  1.00  0.00           N
ATOM    131 HH11 ARG A  22      81.480  87.180 157.560  1.00  0.00           H
ATOM    132 HH12 ARG A  22      81.050  88.620 158.540  1.00  0.00           H
ATOM    133  NH2 ARG A  22      83.130  86.300 158.940  1.00  0.00           N
ATOM    134 HH21 ARG A  22      83.200  86.070 157.970  1.00  0.00           H
ATOM    135 HH22 ARG A  22      83.700  85.800 159.600  1.00  0.00           H
ATOM    136  C   ARG A  22      81.170  93.220 162.590  1.00  0.00           C
ATOM    137  O   ARG A  22      79.940  93.170 162.500  1.00  0.00           O
ATOM    138  N   GLY A  23      81.650  94.320 163.180  1.00  0.00           N
ATOM    139  HN  GLY A  23      82.630  94.510 163.180  1.00  0.00           H
ATOM    140  CA  GLY A  23      80.700  95.340 163.630  1.00  0.00           C
ATOM    141  HA1 GLY A  23      80.200  94.790 164.410  1.00  0.00           H
ATOM    142  HA2 GLY A  23      80.070  95.630 162.800  1.00  0.00           H
ATOM    143  C   GLY A  23      81.290  96.620 164.250  1.00  0.00           C
ATOM    144  O   GLY A  23      80.610  97.630 164.450  1.00  0.00           O
ATOM    145  N   GLU A  24      82.620  96.640 164.550  1.00  0.00           N
ATOM    146  HN  GLU A  24      83.130  95.820 164.320  1.00  0.00           H
ATOM    147  CA  GLU A  24      83.270  97.830 165.090  1.00  0.00           C
ATOM    148  HA  GLU A  24      82.880  98.000 166.080  1.00  0.00           H
ATOM    149  CB  GLU A  24      84.810  97.470 165.140  1.00  0.00           C
ATOM    150  HB1 GLU A  24      85.340  97.710 164.190  1.00  0.00           H
ATOM    151  HB2 GLU A  24      85.210  98.090 165.970  1.00  0.00           H
ATOM    152  CG  GLU A  24      85.110  96.010 165.570  1.00  0.00           C
ATOM    153  HG1 GLU A  24      84.250  95.650 166.180  1.00  0.00           H
ATOM    154  HG2 GLU A  24      86.010  96.090 166.220  1.00  0.00           H
ATOM    155  CD  GLU A  24      85.430  95.100 164.400  1.00  0.00           C
ATOM    156  OE1 GLU A  24      84.470  94.630 163.770  1.00  0.00           O
ATOM    157  OE2 GLU A  24      86.610  94.780 164.090  1.00  0.00           O
ATOM    158  C   GLU A  24      83.260  99.040 164.160  1.00  0.00           C
ATOM    159  O   GLU A  24      83.710  98.920 163.040  1.00  0.00           O
ATOM    160  N   GLN A  25      82.840 100.160 164.690  1.00  0.00           N
ATOM    161  HN  GLN A  25      82.420 100.250 165.590  1.00  0.00           H
ATOM    162  CA  GLN A  25      82.910 101.450 164.050  1.00  0.00           C
ATOM    163  HA  GLN A  25      83.670 101.440 163.280  1.00  0.00           H
ATOM    164  CB  GLN A  25      81.540 101.630 163.420  1.00  0.00           C
ATOM    165  HB1 GLN A  25      80.750 101.490 164.180  1.00  0.00           H
ATOM    166  HB2 GLN A  25      81.410 102.690 163.090  1.00  0.00           H
ATOM    167  CG  GLN A  25      81.270 100.730 162.140  1.00  0.00           C
ATOM    168  HG1 GLN A  25      81.330  99.690 162.540  1.00  0.00           H
ATOM    169  HG2 GLN A  25      82.040 100.950 161.370  1.00  0.00           H
ATOM    170  CD  GLN A  25      79.850 100.730 161.520  1.00  0.00           C
ATOM    171  OE1 GLN A  25      79.320  99.700 161.130  1.00  0.00           O
ATOM    172  NE2 GLN A  25      79.330 101.980 161.490  1.00  0.00           N
ATOM    173 HE21 GLN A  25      79.960 102.690 161.820  1.00  0.00           H
ATOM    174 HE22 GLN A  25      78.430 102.030 161.060  1.00  0.00           H
ATOM    175  C   GLN A  25      83.060 102.570 165.120  1.00  0.00           C
ATOM    176  O   GLN A  25      82.880 102.280 166.340  1.00  0.00           O
ATOM    177  N   LEU A  26      83.530 103.740 164.670  1.00  0.00           N
ATOM    178  HN  LEU A  26      83.640 104.030 163.720  1.00  0.00           H
ATOM    179  CA  LEU A  26      83.970 104.800 165.530  1.00  0.00           C
ATOM    180  HA  LEU A  26      83.630 104.710 166.550  1.00  0.00           H
ATOM    181  CB  LEU A  26      85.560 105.030 165.550  1.00  0.00           C
ATOM    182  HB1 LEU A  26      86.100 104.810 164.600  1.00  0.00           H
ATOM    183  HB2 LEU A  26      85.720 106.100 165.830  1.00  0.00           H
ATOM    184  CG  LEU A  26      86.470 104.190 166.490  1.00  0.00           C
ATOM    185  HG  LEU A  26      86.400 103.110 166.250  1.00  0.00           H
ATOM    186  CD1 LEU A  26      87.940 104.600 166.540  1.00  0.00           C
ATOM    187 HD11 LEU A  26      88.600 103.890 167.080  1.00  0.00           H
ATOM    188 HD12 LEU A  26      88.360 104.610 165.510  1.00  0.00           H
ATOM    189 HD13 LEU A  26      88.050 105.570 167.080  1.00  0.00           H
ATOM    190  CD2 LEU A  26      85.960 104.230 167.950  1.00  0.00           C
ATOM    191 HD21 LEU A  26      84.880 104.000 167.980  1.00  0.00           H
ATOM    192 HD22 LEU A  26      86.560 103.410 168.390  1.00  0.00           H
ATOM    193 HD23 LEU A  26      86.230 105.210 168.400  1.00  0.00           H
ATOM    194  C   LEU A  26      83.170 106.040 165.120  1.00  0.00           C
ATOM    195  O   LEU A  26      83.090 106.310 163.960  1.00  0.00           O
ATOM    196  N   ARG A  27      82.570 106.770 166.030  1.00  0.00           N
ATOM    197  HN  ARG A  27      82.660 106.720 167.020  1.00  0.00           H
ATOM    198  CA  ARG A  27      81.750 107.970 165.720  1.00  0.00           C
ATOM    199  HA  ARG A  27      81.730 108.140 164.650  1.00  0.00           H
ATOM    200  CB  ARG A  27      80.270 107.760 166.070  1.00  0.00           C
ATOM    201  HB1 ARG A  27      79.890 106.940 165.420  1.00  0.00           H
ATOM    202  HB2 ARG A  27      80.090 107.450 167.120  1.00  0.00           H
ATOM    203  CG  ARG A  27      79.360 108.900 165.830  1.00  0.00           C
ATOM    204  HG1 ARG A  27      79.490 109.320 164.810  1.00  0.00           H
ATOM    205  HG2 ARG A  27      79.530 109.770 166.500  1.00  0.00           H
ATOM    206  CD  ARG A  27      77.850 108.660 165.910  1.00  0.00           C
ATOM    207  HD1 ARG A  27      77.470 107.940 165.150  1.00  0.00           H
ATOM    208  HD2 ARG A  27      77.320 109.610 165.680  1.00  0.00           H
ATOM    209  NE  ARG A  27      77.610 108.190 167.310  1.00  0.00           N
ATOM    210  HE  ARG A  27      78.230 108.600 167.980  1.00  0.00           H
ATOM    211  CZ  ARG A  27      76.670 107.370 167.810  1.00  0.00           C
ATOM    212  NH1 ARG A  27      75.670 106.840 167.110  1.00  0.00           N
ATOM    213 HH11 ARG A  27      74.950 106.240 167.460  1.00  0.00           H
ATOM    214 HH12 ARG A  27      75.490 107.120 166.170  1.00  0.00           H
ATOM    215  NH2 ARG A  27      76.860 106.930 169.000  1.00  0.00           N
ATOM    216 HH21 ARG A  27      76.060 106.560 169.470  1.00  0.00           H
ATOM    217 HH22 ARG A  27      77.590 107.240 169.620  1.00  0.00           H
ATOM    218  C   ARG A  27      82.330 109.220 166.370  1.00  0.00           C
ATOM    219  O   ARG A  27      82.710 109.220 167.580  1.00  0.00           O
ATOM    220  N   LEU A  28      82.400 110.330 165.680  1.00  0.00           N
ATOM    221  HN  LEU A  28      82.090 110.310 164.730  1.00  0.00           H
ATOM    222  CA  LEU A  28      83.190 111.460 166.200  1.00  0.00           C
ATOM    223  HA  LEU A  28      84.050 111.040 166.700  1.00  0.00           H
ATOM    224  CB  LEU A  28      83.820 112.340 165.100  1.00  0.00           C
ATOM    225  HB1 LEU A  28      84.460 111.690 164.460  1.00  0.00           H
ATOM    226  HB2 LEU A  28      83.040 112.670 164.380  1.00  0.00           H
ATOM    227  CG  LEU A  28      84.730 113.580 165.430  1.00  0.00           C
ATOM    228  HG  LEU A  28      84.090 114.180 166.110  1.00  0.00           H
ATOM    229  CD1 LEU A  28      86.020 113.290 166.140  1.00  0.00           C
ATOM    230 HD11 LEU A  28      86.410 114.230 166.560  1.00  0.00           H
ATOM    231 HD12 LEU A  28      85.880 112.570 166.980  1.00  0.00           H
ATOM    232 HD13 LEU A  28      86.860 113.070 165.450  1.00  0.00           H
ATOM    233  CD2 LEU A  28      84.920 114.380 164.040  1.00  0.00           C
ATOM    234 HD21 LEU A  28      85.400 115.350 164.300  1.00  0.00           H
ATOM    235 HD22 LEU A  28      85.540 113.780 163.340  1.00  0.00           H
ATOM    236 HD23 LEU A  28      83.910 114.690 163.710  1.00  0.00           H
ATOM    237  C   LEU A  28      82.450 112.270 167.100  1.00  0.00           C
ATOM    238  O   LEU A  28      81.250 112.500 166.980  1.00  0.00           O
ATOM    239  N   ARG A  29      83.120 112.840 168.130  1.00  0.00           N
ATOM    240  HN  ARG A  29      84.090 112.630 168.230  1.00  0.00           H
ATOM    241  CA  ARG A  29      82.580 113.750 169.110  1.00  0.00           C
ATOM    242  HA  ARG A  29      81.770 113.240 169.600  1.00  0.00           H
ATOM    243  CB  ARG A  29      83.560 113.920 170.370  1.00  0.00           C
ATOM    244  HB1 ARG A  29      84.550 114.320 170.080  1.00  0.00           H
ATOM    245  HB2 ARG A  29      83.050 114.710 170.970  1.00  0.00           H
ATOM    246  CG  ARG A  29      83.740 112.800 171.390  1.00  0.00           C
ATOM    247  HG1 ARG A  29      84.450 113.180 172.150  1.00  0.00           H
ATOM    248  HG2 ARG A  29      84.180 111.900 170.900  1.00  0.00           H
ATOM    249  CD  ARG A  29      82.470 112.280 172.190  1.00  0.00           C
ATOM    250  HD1 ARG A  29      81.740 111.880 171.460  1.00  0.00           H
ATOM    251  HD2 ARG A  29      81.960 113.100 172.750  1.00  0.00           H
ATOM    252  NE  ARG A  29      82.990 111.290 173.190  1.00  0.00           N
ATOM    253  HE  ARG A  29      83.980 111.350 173.340  1.00  0.00           H
ATOM    254  CZ  ARG A  29      82.280 110.480 173.910  1.00  0.00           C
ATOM    255  NH1 ARG A  29      80.960 110.330 173.720  1.00  0.00           N
ATOM    256 HH11 ARG A  29      80.460 109.640 174.240  1.00  0.00           H
ATOM    257 HH12 ARG A  29      80.620 111.000 173.070  1.00  0.00           H
ATOM    258  NH2 ARG A  29      82.770 109.790 174.950  1.00  0.00           N
ATOM    259 HH21 ARG A  29      82.320 109.330 175.710  1.00  0.00           H
ATOM    260 HH22 ARG A  29      83.740 109.850 175.160  1.00  0.00           H
ATOM    261  C   ARG A  29      82.170 115.090 168.500  1.00  0.00           C
ATOM    262  O   ARG A  29      82.780 115.550 167.580  1.00  0.00           O
ATOM    263  N   ALA A  30      81.000 115.580 168.930  1.00  0.00           N
ATOM    264  HN  ALA A  30      80.500 115.190 169.700  1.00  0.00           H
ATOM    265  CA  ALA A  30      80.400 116.760 168.370  1.00  0.00           C
ATOM    266  HA  ALA A  30      80.410 116.600 167.300  1.00  0.00           H
ATOM    267  CB  ALA A  30      78.910 116.880 168.920  1.00  0.00           C
ATOM    268  HB1 ALA A  30      78.390 117.740 168.450  1.00  0.00           H
ATOM    269  HB2 ALA A  30      78.370 115.920 168.750  1.00  0.00           H
ATOM    270  HB3 ALA A  30      78.960 117.080 170.010  1.00  0.00           H
ATOM    271  C   ALA A  30      81.160 118.100 168.600  1.00  0.00           C
ATOM    272  O   ALA A  30      80.850 119.100 167.990  1.00  0.00           O
ATOM    273  N   ASP A  31      82.230 118.080 169.410  1.00  0.00           N
ATOM    274  HN  ASP A  31      82.340 117.180 169.840  1.00  0.00           H
ATOM    275  CA  ASP A  31      83.050 119.190 169.800  1.00  0.00           C
ATOM    276  HA  ASP A  31      82.340 119.940 170.110  1.00  0.00           H
ATOM    277  CB  ASP A  31      84.110 118.870 170.860  1.00  0.00           C
ATOM    278  HB1 ASP A  31      84.680 117.930 170.670  1.00  0.00           H
ATOM    279  HB2 ASP A  31      84.720 119.800 170.900  1.00  0.00           H
ATOM    280  CG  ASP A  31      83.440 118.780 172.200  1.00  0.00           C
ATOM    281  OD1 ASP A  31      84.170 118.430 173.120  1.00  0.00           O
ATOM    282  OD2 ASP A  31      82.180 118.950 172.380  1.00  0.00           O
ATOM    283  C   ASP A  31      83.670 119.860 168.630  1.00  0.00           C
ATOM    284  O   ASP A  31      83.700 121.070 168.420  1.00  0.00           O
ATOM    285  N   LEU A  32      84.090 118.920 167.740  1.00  0.00           N
ATOM    286  HN  LEU A  32      84.000 117.960 168.000  1.00  0.00           H
ATOM    287  CA  LEU A  32      84.730 119.200 166.430  1.00  0.00           C
ATOM    288  HA  LEU A  32      85.500 119.920 166.650  1.00  0.00           H
ATOM    289  CB  LEU A  32      85.300 117.890 165.750  1.00  0.00           C
ATOM    290  HB1 LEU A  32      84.450 117.170 165.790  1.00  0.00           H
ATOM    291  HB2 LEU A  32      85.570 118.050 164.690  1.00  0.00           H
ATOM    292  CG  LEU A  32      86.520 117.190 166.420  1.00  0.00           C
ATOM    293  HG  LEU A  32      86.910 116.360 165.790  1.00  0.00           H
ATOM    294  CD1 LEU A  32      87.660 118.170 166.580  1.00  0.00           C
ATOM    295 HD11 LEU A  32      87.400 118.840 167.430  1.00  0.00           H
ATOM    296 HD12 LEU A  32      88.530 117.550 166.900  1.00  0.00           H
ATOM    297 HD13 LEU A  32      87.950 118.750 165.680  1.00  0.00           H
ATOM    298  CD2 LEU A  32      86.070 116.480 167.730  1.00  0.00           C
ATOM    299 HD21 LEU A  32      85.320 115.670 167.590  1.00  0.00           H
ATOM    300 HD22 LEU A  32      86.910 115.860 168.100  1.00  0.00           H
ATOM    301 HD23 LEU A  32      85.900 117.320 168.440  1.00  0.00           H
ATOM    302  C   LEU A  32      83.740 119.850 165.440  1.00  0.00           C
ATOM    303  O   LEU A  32      82.720 119.280 165.000  1.00  0.00           O
ATOM    304  N   GLU A  33      84.030 121.080 164.960  1.00  0.00           N
ATOM    305  HN  GLU A  33      84.720 121.680 165.360  1.00  0.00           H
ATOM    306  CA  GLU A  33      83.260 121.650 163.880  1.00  0.00           C
ATOM    307  HA  GLU A  33      82.220 121.590 164.180  1.00  0.00           H
ATOM    308  CB  GLU A  33      83.580 123.180 163.820  1.00  0.00           C
ATOM    309  HB1 GLU A  33      84.670 123.340 163.890  1.00  0.00           H
ATOM    310  HB2 GLU A  33      83.290 123.720 162.890  1.00  0.00           H
ATOM    311  CG  GLU A  33      82.990 123.880 165.020  1.00  0.00           C
ATOM    312  HG1 GLU A  33      83.130 123.340 165.980  1.00  0.00           H
ATOM    313  HG2 GLU A  33      81.880 123.960 165.010  1.00  0.00           H
ATOM    314  CD  GLU A  33      83.570 125.300 165.170  1.00  0.00           C
ATOM    315  OE1 GLU A  33      84.350 125.520 166.140  1.00  0.00           O
ATOM    316  OE2 GLU A  33      83.110 126.250 164.420  1.00  0.00           O
ATOM    317  C   GLU A  33      83.540 121.130 162.460  1.00  0.00           C
ATOM    318  O   GLU A  33      84.650 121.030 161.940  1.00  0.00           O
ATOM    319  N   LEU A  34      82.460 120.690 161.720  1.00  0.00           N
ATOM    320  HN  LEU A  34      81.530 120.740 162.070  1.00  0.00           H
ATOM    321  CA  LEU A  34      82.620 119.950 160.460  1.00  0.00           C
ATOM    322  HA  LEU A  34      83.620 119.550 160.540  1.00  0.00           H
ATOM    323  CB  LEU A  34      81.600 118.850 160.240  1.00  0.00           C
ATOM    324  HB1 LEU A  34      80.570 119.230 160.060  1.00  0.00           H
ATOM    325  HB2 LEU A  34      81.970 118.280 159.360  1.00  0.00           H
ATOM    326  CG  LEU A  34      81.550 117.950 161.490  1.00  0.00           C
ATOM    327  HG  LEU A  34      81.140 118.570 162.310  1.00  0.00           H
ATOM    328  CD1 LEU A  34      80.670 116.740 161.270  1.00  0.00           C
ATOM    329 HD11 LEU A  34      79.640 117.010 160.940  1.00  0.00           H
ATOM    330 HD12 LEU A  34      81.000 116.030 160.490  1.00  0.00           H
ATOM    331 HD13 LEU A  34      80.500 116.280 162.270  1.00  0.00           H
ATOM    332  CD2 LEU A  34      83.030 117.410 161.890  1.00  0.00           C
ATOM    333 HD21 LEU A  34      82.890 116.550 162.580  1.00  0.00           H
ATOM    334 HD22 LEU A  34      83.510 117.060 160.950  1.00  0.00           H
ATOM    335 HD23 LEU A  34      83.710 118.170 162.330  1.00  0.00           H
ATOM    336  C   LEU A  34      82.600 120.980 159.300  1.00  0.00           C
ATOM    337  O   LEU A  34      81.770 121.890 159.390  1.00  0.00           O
ATOM    338  N   PRO A  35      83.480 120.900 158.310  1.00  0.00           N
ATOM    339  CD  PRO A  35      84.620 119.900 158.290  1.00  0.00           C
ATOM    340  HD1 PRO A  35      84.290 118.870 158.540  1.00  0.00           H
ATOM    341  HD2 PRO A  35      85.360 120.260 159.030  1.00  0.00           H
ATOM    342  CA  PRO A  35      83.520 121.820 157.120  1.00  0.00           C
ATOM    343  HA  PRO A  35      83.840 122.760 157.540  1.00  0.00           H
ATOM    344  CB  PRO A  35      84.610 121.230 156.190  1.00  0.00           C
ATOM    345  HB1 PRO A  35      84.300 121.060 155.130  1.00  0.00           H
ATOM    346  HB2 PRO A  35      85.440 121.960 156.110  1.00  0.00           H
ATOM    347  CG  PRO A  35      85.080 119.870 156.850  1.00  0.00           C
ATOM    348  HG1 PRO A  35      86.180 119.840 156.770  1.00  0.00           H
ATOM    349  HG2 PRO A  35      84.730 119.060 156.180  1.00  0.00           H
ATOM    350  C   PRO A  35      82.230 122.150 156.350  1.00  0.00           C
ATOM    351  O   PRO A  35      81.400 121.320 156.040  1.00  0.00           O
ATOM    352  N   ARG A  36      82.050 123.440 155.960  1.00  0.00           N
ATOM    353  HN  ARG A  36      82.790 124.060 156.210  1.00  0.00           H
ATOM    354  CA  ARG A  36      80.740 123.900 155.500  1.00  0.00           C
ATOM    355  HA  ARG A  36      79.990 123.130 155.630  1.00  0.00           H
ATOM    356  CB  ARG A  36      80.160 125.150 156.210  1.00  0.00           C
ATOM    357  HB1 ARG A  36      79.130 125.460 155.960  1.00  0.00           H
ATOM    358  HB2 ARG A  36      80.030 124.750 157.240  1.00  0.00           H
ATOM    359  CG  ARG A  36      81.130 126.320 156.340  1.00  0.00           C
ATOM    360  HG1 ARG A  36      81.320 126.730 155.330  1.00  0.00           H
ATOM    361  HG2 ARG A  36      82.160 125.980 156.600  1.00  0.00           H
ATOM    362  CD  ARG A  36      80.610 127.480 157.250  1.00  0.00           C
ATOM    363  HD1 ARG A  36      80.630 127.140 158.300  1.00  0.00           H
ATOM    364  HD2 ARG A  36      79.600 127.820 156.930  1.00  0.00           H
ATOM    365  NE  ARG A  36      81.490 128.710 156.970  1.00  0.00           N
ATOM    366  HE  ARG A  36      82.190 128.610 156.260  1.00  0.00           H
ATOM    367  CZ  ARG A  36      81.680 129.740 157.710  1.00  0.00           C
ATOM    368  NH1 ARG A  36      80.890 130.020 158.720  1.00  0.00           N
ATOM    369 HH11 ARG A  36      80.080 129.440 158.830  1.00  0.00           H
ATOM    370 HH12 ARG A  36      81.200 130.650 159.440  1.00  0.00           H
ATOM    371  NH2 ARG A  36      82.810 130.380 157.520  1.00  0.00           N
ATOM    372 HH21 ARG A  36      83.240 130.800 158.310  1.00  0.00           H
ATOM    373 HH22 ARG A  36      83.360 130.030 156.750  1.00  0.00           H
ATOM    374  C   ARG A  36      80.730 124.260 154.060  1.00  0.00           C
ATOM    375  O   ARG A  36      79.720 124.370 153.390  1.00  0.00           O
ATOM    376  N   ASP A  37      81.930 124.430 153.510  1.00  0.00           N
ATOM    377  HN  ASP A  37      82.740 124.180 154.050  1.00  0.00           H
ATOM    378  CA  ASP A  37      82.270 124.820 152.110  1.00  0.00           C
ATOM    379  HA  ASP A  37      81.300 124.780 151.630  1.00  0.00           H
ATOM    380  CB  ASP A  37      82.860 126.240 152.050  1.00  0.00           C
ATOM    381  HB1 ASP A  37      82.830 126.530 150.980  1.00  0.00           H
ATOM    382  HB2 ASP A  37      82.120 126.980 152.420  1.00  0.00           H
ATOM    383  CG  ASP A  37      84.090 126.570 152.860  1.00  0.00           C
ATOM    384  OD1 ASP A  37      84.720 127.650 152.490  1.00  0.00           O
ATOM    385  OD2 ASP A  37      84.510 125.840 153.840  1.00  0.00           O
ATOM    386  C   ASP A  37      83.270 123.850 151.480  1.00  0.00           C
ATOM    387  O   ASP A  37      83.050 123.290 150.430  1.00  0.00           O
ATOM    388  N   ALA A  38      84.430 123.560 152.070  1.00  0.00           N
ATOM    389  HN  ALA A  38      84.550 123.840 153.020  1.00  0.00           H
ATOM    390  CA  ALA A  38      85.550 122.920 151.340  1.00  0.00           C
ATOM    391  HA  ALA A  38      85.260 122.360 150.460  1.00  0.00           H
ATOM    392  CB  ALA A  38      86.610 123.950 150.920  1.00  0.00           C
ATOM    393  HB1 ALA A  38      86.120 124.750 150.320  1.00  0.00           H
ATOM    394  HB2 ALA A  38      87.090 124.450 151.790  1.00  0.00           H
ATOM    395  HB3 ALA A  38      87.390 123.470 150.300  1.00  0.00           H
ATOM    396  C   ALA A  38      86.220 122.030 152.320  1.00  0.00           C
ATOM    397  O   ALA A  38      86.200 122.320 153.490  1.00  0.00           O
ATOM    398  N   PHE A  39      86.820 120.920 151.790  1.00  0.00           N
ATOM    399  HN  PHE A  39      86.980 120.820 150.810  1.00  0.00           H
ATOM    400  CA  PHE A  39      87.370 120.010 152.770  1.00  0.00           C
ATOM    401  HA  PHE A  39      87.910 120.520 153.560  1.00  0.00           H
ATOM    402  CB  PHE A  39      86.450 118.990 153.520  1.00  0.00           C
ATOM    403  HB1 PHE A  39      87.160 118.580 154.270  1.00  0.00           H
ATOM    404  HB2 PHE A  39      85.650 119.600 153.990  1.00  0.00           H
ATOM    405  CG  PHE A  39      85.890 117.850 152.640  1.00  0.00           C
ATOM    406  CD1 PHE A  39      85.020 118.140 151.650  1.00  0.00           C
ATOM    407  HD1 PHE A  39      84.890 119.170 151.330  1.00  0.00           H
ATOM    408  CE1 PHE A  39      84.390 117.000 150.960  1.00  0.00           C
ATOM    409  HE1 PHE A  39      83.730 117.120 150.120  1.00  0.00           H
ATOM    410  CZ  PHE A  39      84.760 115.740 151.250  1.00  0.00           C
ATOM    411  HZ  PHE A  39      84.360 114.930 150.650  1.00  0.00           H
ATOM    412  CD2 PHE A  39      86.210 116.510 152.970  1.00  0.00           C
ATOM    413  HD2 PHE A  39      86.920 116.330 153.760  1.00  0.00           H
ATOM    414  CE2 PHE A  39      85.710 115.470 152.210  1.00  0.00           C
ATOM    415  HE2 PHE A  39      86.020 114.480 152.510  1.00  0.00           H
ATOM    416  C   PHE A  39      88.480 119.270 152.060  1.00  0.00           C
ATOM    417  O   PHE A  39      88.360 118.900 150.900  1.00  0.00           O
ATOM    418  N   THR A  40      89.520 118.880 152.810  1.00  0.00           N
ATOM    419  HN  THR A  40      89.520 119.290 153.720  1.00  0.00           H
ATOM    420  CA  THR A  40      90.660 117.960 152.480  1.00  0.00           C
ATOM    421  HA  THR A  40      90.450 117.610 151.480  1.00  0.00           H
ATOM    422  CB  THR A  40      92.080 118.620 152.530  1.00  0.00           C
ATOM    423  HB  THR A  40      92.280 118.850 153.600  1.00  0.00           H
ATOM    424  OG1 THR A  40      92.160 119.870 151.820  1.00  0.00           O
ATOM    425  HG1 THR A  40      91.580 120.460 152.310  1.00  0.00           H
ATOM    426  CG2 THR A  40      93.180 117.730 151.910  1.00  0.00           C
ATOM    427 HG21 THR A  40      93.090 116.720 152.370  1.00  0.00           H
ATOM    428 HG22 THR A  40      93.010 117.720 150.820  1.00  0.00           H
ATOM    429 HG23 THR A  40      94.160 118.180 152.160  1.00  0.00           H
ATOM    430  C   THR A  40      90.560 116.790 153.450  1.00  0.00           C
ATOM    431  O   THR A  40      90.610 117.020 154.680  1.00  0.00           O
ATOM    432  N   LEU A  41      90.460 115.520 152.860  1.00  0.00           N
ATOM    433  HN  LEU A  41      90.340 115.330 151.890  1.00  0.00           H
ATOM    434  CA  LEU A  41      90.290 114.360 153.670  1.00  0.00           C
ATOM    435  HA  LEU A  41      90.610 114.640 154.660  1.00  0.00           H
ATOM    436  CB  LEU A  41      88.820 113.750 153.580  1.00  0.00           C
ATOM    437  HB1 LEU A  41      88.240 114.520 154.140  1.00  0.00           H
ATOM    438  HB2 LEU A  41      88.420 113.760 152.550  1.00  0.00           H
ATOM    439  CG  LEU A  41      88.550 112.320 154.150  1.00  0.00           C
ATOM    440  HG  LEU A  41      89.190 111.600 153.590  1.00  0.00           H
ATOM    441  CD1 LEU A  41      88.860 112.110 155.660  1.00  0.00           C
ATOM    442 HD11 LEU A  41      88.020 112.420 156.320  1.00  0.00           H
ATOM    443 HD12 LEU A  41      89.000 111.010 155.690  1.00  0.00           H
ATOM    444 HD13 LEU A  41      89.710 112.620 156.160  1.00  0.00           H
ATOM    445  CD2 LEU A  41      87.110 111.960 153.770  1.00  0.00           C
ATOM    446 HD21 LEU A  41      86.710 111.010 154.180  1.00  0.00           H
ATOM    447 HD22 LEU A  41      86.480 112.770 154.220  1.00  0.00           H
ATOM    448 HD23 LEU A  41      87.020 112.000 152.670  1.00  0.00           H
ATOM    449  C   LEU A  41      91.250 113.220 153.190  1.00  0.00           C
ATOM    450  O   LEU A  41      91.100 112.640 152.110  1.00  0.00           O
ATOM    451  N   GLN A  42      92.250 112.810 154.010  1.00  0.00           N
ATOM    452  HN  GLN A  42      92.240 113.080 154.970  1.00  0.00           H
ATOM    453  CA  GLN A  42      93.240 111.770 153.670  1.00  0.00           C
ATOM    454  HA  GLN A  42      92.730 111.070 153.020  1.00  0.00           H
ATOM    455  CB  GLN A  42      94.570 112.370 153.160  1.00  0.00           C
ATOM    456  HB1 GLN A  42      95.290 111.610 152.770  1.00  0.00           H
ATOM    457  HB2 GLN A  42      94.230 113.110 152.410  1.00  0.00           H
ATOM    458  CG  GLN A  42      95.280 113.220 154.320  1.00  0.00           C
ATOM    459  HG1 GLN A  42      95.810 112.670 155.130  1.00  0.00           H
ATOM    460  HG2 GLN A  42      94.510 113.810 154.870  1.00  0.00           H
ATOM    461  CD  GLN A  42      96.500 114.040 153.820  1.00  0.00           C
ATOM    462  OE1 GLN A  42      97.620 113.630 154.080  1.00  0.00           O
ATOM    463  NE2 GLN A  42      96.260 115.220 153.290  1.00  0.00           N
ATOM    464 HE21 GLN A  42      95.380 115.390 152.850  1.00  0.00           H
ATOM    465 HE22 GLN A  42      97.020 115.770 152.930  1.00  0.00           H
ATOM    466  C   GLN A  42      93.460 110.770 154.750  1.00  0.00           C
ATOM    467  O   GLN A  42      93.070 110.950 155.900  1.00  0.00           O
ATOM    468  N   VAL A  43      94.100 109.640 154.370  1.00  0.00           N
ATOM    469  HN  VAL A  43      94.450 109.460 153.450  1.00  0.00           H
ATOM    470  CA  VAL A  43      94.210 108.550 155.260  1.00  0.00           C
ATOM    471  HA  VAL A  43      94.760 108.890 156.130  1.00  0.00           H
ATOM    472  CB  VAL A  43      92.890 107.830 155.620  1.00  0.00           C
ATOM    473  HB  VAL A  43      92.270 108.460 156.290  1.00  0.00           H
ATOM    474  CG1 VAL A  43      92.150 107.580 154.230  1.00  0.00           C
ATOM    475 HG11 VAL A  43      91.310 106.910 154.510  1.00  0.00           H
ATOM    476 HG12 VAL A  43      91.700 108.480 153.760  1.00  0.00           H
ATOM    477 HG13 VAL A  43      92.770 107.060 153.460  1.00  0.00           H
ATOM    478  CG2 VAL A  43      93.100 106.450 156.200  1.00  0.00           C
ATOM    479 HG21 VAL A  43      93.770 106.330 157.070  1.00  0.00           H
ATOM    480 HG22 VAL A  43      92.100 106.130 156.560  1.00  0.00           H
ATOM    481 HG23 VAL A  43      93.370 105.750 155.380  1.00  0.00           H
ATOM    482  C   VAL A  43      95.250 107.640 154.600  1.00  0.00           C
ATOM    483  O   VAL A  43      95.310 107.620 153.350  1.00  0.00           O
ATOM    484  N   TRP A  44      96.030 106.820 155.310  1.00  0.00           N
ATOM    485  HN  TRP A  44      95.980 106.860 156.310  1.00  0.00           H
ATOM    486  CA  TRP A  44      96.810 105.730 154.830  1.00  0.00           C
ATOM    487  HA  TRP A  44      96.940 105.670 153.760  1.00  0.00           H
ATOM    488  CB  TRP A  44      98.200 105.730 155.560  1.00  0.00           C
ATOM    489  HB1 TRP A  44      97.960 106.010 156.610  1.00  0.00           H
ATOM    490  HB2 TRP A  44      98.750 104.760 155.630  1.00  0.00           H
ATOM    491  CG  TRP A  44      99.160 106.680 154.940  1.00  0.00           C
ATOM    492  CD1 TRP A  44      99.530 108.000 155.180  1.00  0.00           C
ATOM    493  HD1 TRP A  44      98.970 108.670 155.810  1.00  0.00           H
ATOM    494  NE1 TRP A  44     100.520 108.360 154.290  1.00  0.00           N
ATOM    495  HE1 TRP A  44     100.880 109.250 154.120  1.00  0.00           H
ATOM    496  CE2 TRP A  44     100.960 107.300 153.580  1.00  0.00           C
ATOM    497  CD2 TRP A  44     100.050 106.280 153.840  1.00  0.00           C
ATOM    498  CE3 TRP A  44     100.250 105.080 153.180  1.00  0.00           C
ATOM    499  HE3 TRP A  44      99.500 104.310 153.310  1.00  0.00           H
ATOM    500  CZ3 TRP A  44     101.280 104.900 152.270  1.00  0.00           C
ATOM    501  HZ3 TRP A  44     101.210 104.090 151.560  1.00  0.00           H
ATOM    502  CZ2 TRP A  44     102.080 107.120 152.660  1.00  0.00           C
ATOM    503  HZ2 TRP A  44     102.710 107.940 152.350  1.00  0.00           H
ATOM    504  CH2 TRP A  44     102.200 105.920 152.050  1.00  0.00           C
ATOM    505  HH2 TRP A  44     102.910 105.880 151.240  1.00  0.00           H
ATOM    506  C   TRP A  44      96.070 104.510 155.300  1.00  0.00           C
ATOM    507  O   TRP A  44      95.620 104.390 156.420  1.00  0.00           O
ATOM    508  N   LEU A  45      95.880 103.550 154.410  1.00  0.00           N
ATOM    509  HN  LEU A  45      96.220 103.610 153.470  1.00  0.00           H
ATOM    510  CA  LEU A  45      95.120 102.380 154.760  1.00  0.00           C
ATOM    511  HA  LEU A  45      95.220 102.190 155.810  1.00  0.00           H
ATOM    512  CB  LEU A  45      93.550 102.480 154.380  1.00  0.00           C
ATOM    513  HB1 LEU A  45      93.020 101.510 154.500  1.00  0.00           H
ATOM    514  HB2 LEU A  45      93.060 103.220 155.040  1.00  0.00           H
ATOM    515  CG  LEU A  45      93.310 102.740 152.920  1.00  0.00           C
ATOM    516  HG  LEU A  45      94.280 102.820 152.370  1.00  0.00           H
ATOM    517  CD1 LEU A  45      92.560 101.590 152.260  1.00  0.00           C
ATOM    518 HD11 LEU A  45      93.180 100.670 152.230  1.00  0.00           H
ATOM    519 HD12 LEU A  45      91.680 101.370 152.910  1.00  0.00           H
ATOM    520 HD13 LEU A  45      92.300 102.020 151.270  1.00  0.00           H
ATOM    521  CD2 LEU A  45      92.640 104.100 152.770  1.00  0.00           C
ATOM    522 HD21 LEU A  45      92.620 104.400 151.700  1.00  0.00           H
ATOM    523 HD22 LEU A  45      91.600 103.920 153.110  1.00  0.00           H
ATOM    524 HD23 LEU A  45      93.150 104.860 153.400  1.00  0.00           H
ATOM    525  C   LEU A  45      95.710 101.230 153.930  1.00  0.00           C
ATOM    526  O   LEU A  45      96.520 101.410 153.050  1.00  0.00           O
ATOM    527  N   ARG A  46      95.240 100.040 154.330  1.00  0.00           N
ATOM    528  HN  ARG A  46      94.560 100.140 155.060  1.00  0.00           H
ATOM    529  CA  ARG A  46      95.650  98.740 153.790  1.00  0.00           C
ATOM    530  HA  ARG A  46      95.790  98.810 152.720  1.00  0.00           H
ATOM    531  CB  ARG A  46      97.000  98.340 154.470  1.00  0.00           C
ATOM    532  HB1 ARG A  46      97.860  98.930 154.090  1.00  0.00           H
ATOM    533  HB2 ARG A  46      97.010  98.540 155.560  1.00  0.00           H
ATOM    534  CG  ARG A  46      97.460  96.820 154.240  1.00  0.00           C
ATOM    535  HG1 ARG A  46      97.610  96.650 153.160  1.00  0.00           H
ATOM    536  HG2 ARG A  46      96.580  96.160 154.430  1.00  0.00           H
ATOM    537  CD  ARG A  46      98.720  96.410 155.020  1.00  0.00           C
ATOM    538  HD1 ARG A  46      98.470  96.510 156.100  1.00  0.00           H
ATOM    539  HD2 ARG A  46      99.620  96.980 154.710  1.00  0.00           H
ATOM    540  NE  ARG A  46      98.990  94.970 154.840  1.00  0.00           N
ATOM    541  HE  ARG A  46      98.210  94.350 154.940  1.00  0.00           H
ATOM    542  CZ  ARG A  46     100.150  94.350 154.580  1.00  0.00           C
ATOM    543  NH1 ARG A  46     101.280  95.030 154.460  1.00  0.00           N
ATOM    544 HH11 ARG A  46     101.990  94.380 154.180  1.00  0.00           H
ATOM    545 HH12 ARG A  46     101.270  95.940 154.040  1.00  0.00           H
ATOM    546  NH2 ARG A  46     100.190  93.050 154.620  1.00  0.00           N
ATOM    547 HH21 ARG A  46     101.100  92.680 154.430  1.00  0.00           H
ATOM    548 HH22 ARG A  46      99.340  92.530 154.680  1.00  0.00           H
ATOM    549  C   ARG A  46      94.470  97.760 153.930  1.00  0.00           C
ATOM    550  O   ARG A  46      94.250  97.130 155.000  1.00  0.00           O
ATOM    551  N   ALA A  47      93.820  97.500 152.790  1.00  0.00           N
ATOM    552  HN  ALA A  47      94.210  97.860 151.950  1.00  0.00           H
ATOM    553  CA  ALA A  47      92.530  96.830 152.790  1.00  0.00           C
ATOM    554  HA  ALA A  47      92.060  97.110 153.720  1.00  0.00           H
ATOM    555  CB  ALA A  47      91.620  97.370 151.710  1.00  0.00           C
ATOM    556  HB1 ALA A  47      92.180  97.210 150.760  1.00  0.00           H
ATOM    557  HB2 ALA A  47      90.650  96.830 151.680  1.00  0.00           H
ATOM    558  HB3 ALA A  47      91.520  98.440 151.970  1.00  0.00           H
ATOM    559  C   ALA A  47      92.690  95.340 152.530  1.00  0.00           C
ATOM    560  O   ALA A  47      93.490  94.880 151.680  1.00  0.00           O
ATOM    561  N   GLU A  48      91.860  94.500 153.180  1.00  0.00           N
ATOM    562  HN  GLU A  48      91.130  94.820 153.780  1.00  0.00           H
ATOM    563  CA  GLU A  48      91.880  93.050 152.910  1.00  0.00           C
ATOM    564  HA  GLU A  48      92.850  92.610 152.750  1.00  0.00           H
ATOM    565  CB  GLU A  48      91.160  92.310 154.000  1.00  0.00           C
ATOM    566  HB1 GLU A  48      90.180  92.810 154.080  1.00  0.00           H
ATOM    567  HB2 GLU A  48      91.050  91.230 153.760  1.00  0.00           H
ATOM    568  CG  GLU A  48      91.770  92.470 155.360  1.00  0.00           C
ATOM    569  HG1 GLU A  48      91.040  91.970 156.040  1.00  0.00           H
ATOM    570  HG2 GLU A  48      91.760  93.510 155.740  1.00  0.00           H
ATOM    571  CD  GLU A  48      93.130  91.910 155.500  1.00  0.00           C
ATOM    572  OE1 GLU A  48      93.870  92.430 156.360  1.00  0.00           O
ATOM    573  OE2 GLU A  48      93.380  90.810 154.850  1.00  0.00           O
ATOM    574  C   GLU A  48      91.190  92.810 151.610  1.00  0.00           C
ATOM    575  O   GLU A  48      90.340  93.540 151.060  1.00  0.00           O
ATOM    576  N   GLY A  49      91.580  91.730 150.950  1.00  0.00           N
ATOM    577  HN  GLY A  49      92.080  91.040 151.470  1.00  0.00           H
ATOM    578  CA  GLY A  49      90.830  91.250 149.800  1.00  0.00           C
ATOM    579  HA1 GLY A  49      91.370  90.400 149.400  1.00  0.00           H
ATOM    580  HA2 GLY A  49      90.680  92.060 149.100  1.00  0.00           H
ATOM    581  C   GLY A  49      89.400  90.750 150.230  1.00  0.00           C
ATOM    582  O   GLY A  49      89.350  89.860 151.090  1.00  0.00           O
ATOM    583  N   GLY A  50      88.320  91.300 149.560  1.00  0.00           N
ATOM    584  HN  GLY A  50      88.480  91.910 148.790  1.00  0.00           H
ATOM    585  CA  GLY A  50      86.940  90.910 149.830  1.00  0.00           C
ATOM    586  HA1 GLY A  50      86.870  89.850 150.030  1.00  0.00           H
ATOM    587  HA2 GLY A  50      86.370  91.140 148.940  1.00  0.00           H
ATOM    588  C   GLY A  50      86.450  91.790 150.930  1.00  0.00           C
ATOM    589  O   GLY A  50      86.830  91.740 152.130  1.00  0.00           O
ATOM    590  N   GLN A  51      85.470  92.640 150.530  1.00  0.00           N
ATOM    591  HN  GLN A  51      84.970  92.580 149.670  1.00  0.00           H
ATOM    592  CA  GLN A  51      84.930  93.670 151.360  1.00  0.00           C
ATOM    593  HA  GLN A  51      85.380  93.640 152.340  1.00  0.00           H
ATOM    594  CB  GLN A  51      85.230  95.080 150.850  1.00  0.00           C
ATOM    595  HB1 GLN A  51      84.770  95.180 149.850  1.00  0.00           H
ATOM    596  HB2 GLN A  51      84.780  95.900 151.450  1.00  0.00           H
ATOM    597  CG  GLN A  51      86.750  95.360 150.810  1.00  0.00           C
ATOM    598  HG1 GLN A  51      86.940  96.230 150.140  1.00  0.00           H
ATOM    599  HG2 GLN A  51      87.220  94.480 150.330  1.00  0.00           H
ATOM    600  CD  GLN A  51      87.260  95.650 152.210  1.00  0.00           C
ATOM    601  OE1 GLN A  51      86.560  96.030 153.120  1.00  0.00           O
ATOM    602  NE2 GLN A  51      88.470  95.120 152.530  1.00  0.00           N
ATOM    603 HE21 GLN A  51      88.860  94.490 151.850  1.00  0.00           H
ATOM    604 HE22 GLN A  51      88.830  95.350 153.440  1.00  0.00           H
ATOM    605  C   GLN A  51      83.410  93.610 151.470  1.00  0.00           C
ATOM    606  O   GLN A  51      82.760  93.080 150.590  1.00  0.00           O
ATOM    607  N   ARG A  52      82.770  94.210 152.480  1.00  0.00           N
ATOM    608  HN  ARG A  52      83.390  94.640 153.130  1.00  0.00           H
ATOM    609  CA  ARG A  52      81.310  94.480 152.430  1.00  0.00           C
ATOM    610  HA  ARG A  52      80.830  93.580 152.070  1.00  0.00           H
ATOM    611  CB  ARG A  52      80.810  94.750 153.860  1.00  0.00           C
ATOM    612  HB1 ARG A  52      81.080  95.720 154.320  1.00  0.00           H
ATOM    613  HB2 ARG A  52      79.700  94.810 153.800  1.00  0.00           H
ATOM    614  CG  ARG A  52      81.120  93.610 154.830  1.00  0.00           C
ATOM    615  HG1 ARG A  52      82.130  93.800 155.260  1.00  0.00           H
ATOM    616  HG2 ARG A  52      81.170  92.640 154.300  1.00  0.00           H
ATOM    617  CD  ARG A  52      80.120  93.350 155.900  1.00  0.00           C
ATOM    618  HD1 ARG A  52      80.120  94.130 156.690  1.00  0.00           H
ATOM    619  HD2 ARG A  52      80.430  92.420 156.430  1.00  0.00           H
ATOM    620  NE  ARG A  52      78.750  93.030 155.340  1.00  0.00           N
ATOM    621  HE  ARG A  52      78.190  93.820 155.070  1.00  0.00           H
ATOM    622  CZ  ARG A  52      78.330  91.730 155.080  1.00  0.00           C
ATOM    623  NH1 ARG A  52      79.010  90.660 155.220  1.00  0.00           N
ATOM    624 HH11 ARG A  52      78.640  89.780 154.910  1.00  0.00           H
ATOM    625 HH12 ARG A  52      80.000  90.760 155.320  1.00  0.00           H
ATOM    626  NH2 ARG A  52      77.030  91.710 154.890  1.00  0.00           N
ATOM    627 HH21 ARG A  52      76.630  90.830 154.620  1.00  0.00           H
ATOM    628 HH22 ARG A  52      76.630  92.590 154.660  1.00  0.00           H
ATOM    629  C   ARG A  52      80.950  95.770 151.530  1.00  0.00           C
ATOM    630  O   ARG A  52      80.560  96.780 152.100  1.00  0.00           O
ATOM    631  N   SER A  53      81.140  95.640 150.210  1.00  0.00           N
ATOM    632  HN  SER A  53      81.270  94.700 149.890  1.00  0.00           H
ATOM    633  CA  SER A  53      80.720  96.530 149.140  1.00  0.00           C
ATOM    634  HA  SER A  53      81.460  97.320 149.210  1.00  0.00           H
ATOM    635  CB  SER A  53      80.980  95.950 147.730  1.00  0.00           C
ATOM    636  HB1 SER A  53      80.650  94.900 147.590  1.00  0.00           H
ATOM    637  HB2 SER A  53      82.080  95.880 147.890  1.00  0.00           H
ATOM    638  OG  SER A  53      80.680  96.860 146.640  1.00  0.00           O
ATOM    639  HG1 SER A  53      79.830  96.600 146.270  1.00  0.00           H
ATOM    640  C   SER A  53      79.320  97.160 149.190  1.00  0.00           C
ATOM    641  O   SER A  53      78.340  96.460 149.360  1.00  0.00           O
ATOM    642  N   PRO A  54      79.070  98.460 148.990  1.00  0.00           N
ATOM    643  CD  PRO A  54      77.720  98.880 148.530  1.00  0.00           C
ATOM    644  HD1 PRO A  54      76.920  98.560 149.240  1.00  0.00           H
ATOM    645  HD2 PRO A  54      77.500  98.560 147.490  1.00  0.00           H
ATOM    646  CA  PRO A  54      80.010  99.550 149.050  1.00  0.00           C
ATOM    647  HA  PRO A  54      80.910  99.320 148.520  1.00  0.00           H
ATOM    648  CB  PRO A  54      79.340 100.750 148.500  1.00  0.00           C
ATOM    649  HB1 PRO A  54      79.410 101.700 149.070  1.00  0.00           H
ATOM    650  HB2 PRO A  54      79.590 100.770 147.420  1.00  0.00           H
ATOM    651  CG  PRO A  54      77.850 100.410 148.600  1.00  0.00           C
ATOM    652  HG1 PRO A  54      77.120 100.860 147.890  1.00  0.00           H
ATOM    653  HG2 PRO A  54      77.420 100.770 149.560  1.00  0.00           H
ATOM    654  C   PRO A  54      80.550  99.850 150.470  1.00  0.00           C
ATOM    655  O   PRO A  54      79.750 100.400 151.220  1.00  0.00           O
ATOM    656  N   ALA A  55      81.810  99.480 150.790  1.00  0.00           N
ATOM    657  HN  ALA A  55      82.480  99.240 150.090  1.00  0.00           H
ATOM    658  CA  ALA A  55      82.380  99.410 152.110  1.00  0.00           C
ATOM    659  HA  ALA A  55      81.760  99.100 152.930  1.00  0.00           H
ATOM    660  CB  ALA A  55      83.610  98.410 152.120  1.00  0.00           C
ATOM    661  HB1 ALA A  55      84.320  98.600 151.280  1.00  0.00           H
ATOM    662  HB2 ALA A  55      84.190  98.460 153.070  1.00  0.00           H
ATOM    663  HB3 ALA A  55      83.210  97.390 151.960  1.00  0.00           H
ATOM    664  C   ALA A  55      82.930 100.750 152.360  1.00  0.00           C
ATOM    665  O   ALA A  55      83.620 101.340 151.540  1.00  0.00           O
ATOM    666  N   VAL A  56      82.540 101.220 153.520  1.00  0.00           N
ATOM    667  HN  VAL A  56      82.090 100.660 154.210  1.00  0.00           H
ATOM    668  CA  VAL A  56      82.740 102.620 153.900  1.00  0.00           C
ATOM    669  HA  VAL A  56      82.960 103.270 153.070  1.00  0.00           H
ATOM    670  CB  VAL A  56      81.510 103.170 154.600  1.00  0.00           C
ATOM    671  HB  VAL A  56      81.280 102.740 155.600  1.00  0.00           H
ATOM    672  CG1 VAL A  56      81.760 104.620 154.780  1.00  0.00           C
ATOM    673 HG11 VAL A  56      82.500 104.760 155.600  1.00  0.00           H
ATOM    674 HG12 VAL A  56      82.290 105.140 153.960  1.00  0.00           H
ATOM    675 HG13 VAL A  56      80.870 105.210 155.090  1.00  0.00           H
ATOM    676  CG2 VAL A  56      80.370 102.880 153.690  1.00  0.00           C
ATOM    677 HG21 VAL A  56      80.140 101.800 153.630  1.00  0.00           H
ATOM    678 HG22 VAL A  56      79.400 103.240 154.090  1.00  0.00           H
ATOM    679 HG23 VAL A  56      80.470 103.350 152.680  1.00  0.00           H
ATOM    680  C   VAL A  56      83.920 102.670 154.810  1.00  0.00           C
ATOM    681  O   VAL A  56      84.010 102.040 155.890  1.00  0.00           O
ATOM    682  N   ILE A  57      84.920 103.360 154.320  1.00  0.00           N
ATOM    683  HN  ILE A  57      84.780 103.870 153.480  1.00  0.00           H
ATOM    684  CA  ILE A  57      86.120 103.680 155.070  1.00  0.00           C
ATOM    685  HA  ILE A  57      86.390 102.870 155.740  1.00  0.00           H
ATOM    686  CB  ILE A  57      87.260 104.020 154.090  1.00  0.00           C
ATOM    687  HB  ILE A  57      86.880 104.650 153.260  1.00  0.00           H
ATOM    688  CG2 ILE A  57      88.470 104.780 154.720  1.00  0.00           C
ATOM    689 HG21 ILE A  57      88.160 105.700 155.260  1.00  0.00           H
ATOM    690 HG22 ILE A  57      88.970 104.090 155.440  1.00  0.00           H
ATOM    691 HG23 ILE A  57      89.290 105.000 154.000  1.00  0.00           H
ATOM    692  CG1 ILE A  57      87.730 102.750 153.440  1.00  0.00           C
ATOM    693 HG11 ILE A  57      86.940 102.150 152.960  1.00  0.00           H
ATOM    694 HG12 ILE A  57      88.330 102.200 154.200  1.00  0.00           H
ATOM    695  CD  ILE A  57      88.600 102.950 152.190  1.00  0.00           C
ATOM    696  HD1 ILE A  57      87.940 103.170 151.320  1.00  0.00           H
ATOM    697  HD2 ILE A  57      89.270 103.820 152.350  1.00  0.00           H
ATOM    698  HD3 ILE A  57      89.160 102.030 151.920  1.00  0.00           H
ATOM    699  C   ILE A  57      85.810 104.840 156.050  1.00  0.00           C
ATOM    700  O   ILE A  57      86.240 104.710 157.210  1.00  0.00           O
ATOM    701  N   THR A  58      85.130 105.920 155.620  1.00  0.00           N
ATOM    702  HN  THR A  58      85.010 105.990 154.630  1.00  0.00           H
ATOM    703  CA  THR A  58      84.720 107.130 156.400  1.00  0.00           C
ATOM    704  HA  THR A  58      84.410 106.780 157.370  1.00  0.00           H
ATOM    705  CB  THR A  58      85.860 108.240 156.440  1.00  0.00           C
ATOM    706  HB  THR A  58      86.620 107.800 157.120  1.00  0.00           H
ATOM    707  OG1 THR A  58      85.400 109.520 156.940  1.00  0.00           O
ATOM    708  HG1 THR A  58      84.960 109.330 157.780  1.00  0.00           H
ATOM    709  CG2 THR A  58      86.310 108.460 154.980  1.00  0.00           C
ATOM    710 HG21 THR A  58      87.280 108.990 154.910  1.00  0.00           H
ATOM    711 HG22 THR A  58      86.360 107.490 154.440  1.00  0.00           H
ATOM    712 HG23 THR A  58      85.590 109.150 154.480  1.00  0.00           H
ATOM    713  C   THR A  58      83.500 107.710 155.660  1.00  0.00           C
ATOM    714  O   THR A  58      83.190 107.420 154.510  1.00  0.00           O
ATOM    715  N   GLY A  59      82.670 108.590 156.320  1.00  0.00           N
ATOM    716  HN  GLY A  59      82.880 108.950 157.230  1.00  0.00           H
ATOM    717  CA  GLY A  59      81.700 109.490 155.690  1.00  0.00           C
ATOM    718  HA1 GLY A  59      81.010 108.840 155.170  1.00  0.00           H
ATOM    719  HA2 GLY A  59      82.330 110.110 155.070  1.00  0.00           H
ATOM    720  C   GLY A  59      81.030 110.340 156.610  1.00  0.00           C
ATOM    721  O   GLY A  59      81.110 110.100 157.810  1.00  0.00           O
ATOM    722  N   LEU A  60      80.430 111.410 156.130  1.00  0.00           N
ATOM    723  HN  LEU A  60      80.500 111.570 155.150  1.00  0.00           H
ATOM    724  CA  LEU A  60      79.600 112.300 156.920  1.00  0.00           C
ATOM    725  HA  LEU A  60      79.810 112.000 157.940  1.00  0.00           H
ATOM    726  CB  LEU A  60      80.230 113.780 156.670  1.00  0.00           C
ATOM    727  HB1 LEU A  60      81.310 113.820 156.900  1.00  0.00           H
ATOM    728  HB2 LEU A  60      80.180 113.960 155.570  1.00  0.00           H
ATOM    729  CG  LEU A  60      79.590 115.000 157.350  1.00  0.00           C
ATOM    730  HG  LEU A  60      80.370 115.790 157.440  1.00  0.00           H
ATOM    731  CD1 LEU A  60      78.460 115.500 156.440  1.00  0.00           C
ATOM    732 HD11 LEU A  60      78.880 115.620 155.420  1.00  0.00           H
ATOM    733 HD12 LEU A  60      77.660 114.740 156.290  1.00  0.00           H
ATOM    734 HD13 LEU A  60      77.920 116.370 156.860  1.00  0.00           H
ATOM    735  CD2 LEU A  60      79.240 114.570 158.720  1.00  0.00           C
ATOM    736 HD21 LEU A  60      80.050 114.080 159.310  1.00  0.00           H
ATOM    737 HD22 LEU A  60      79.120 115.490 159.310  1.00  0.00           H
ATOM    738 HD23 LEU A  60      78.350 113.920 158.830  1.00  0.00           H
ATOM    739  C   LEU A  60      78.180 111.970 156.670  1.00  0.00           C
ATOM    740  O   LEU A  60      77.720 112.140 155.520  1.00  0.00           O
ATOM    741  N   TYR A  61      77.390 111.600 157.720  1.00  0.00           N
ATOM    742  HN  TYR A  61      77.650 111.710 158.680  1.00  0.00           H
ATOM    743  CA  TYR A  61      75.990 111.210 157.610  1.00  0.00           C
ATOM    744  HA  TYR A  61      75.590 111.150 156.600  1.00  0.00           H
ATOM    745  CB  TYR A  61      75.610 109.920 158.260  1.00  0.00           C
ATOM    746  HB1 TYR A  61      75.920 109.810 159.330  1.00  0.00           H
ATOM    747  HB2 TYR A  61      74.530 109.700 158.190  1.00  0.00           H
ATOM    748  CG  TYR A  61      76.350 108.850 157.340  1.00  0.00           C
ATOM    749  CD1 TYR A  61      75.640 108.340 156.180  1.00  0.00           C
ATOM    750  HD1 TYR A  61      74.630 108.610 155.910  1.00  0.00           H
ATOM    751  CE1 TYR A  61      76.330 107.580 155.190  1.00  0.00           C
ATOM    752  HE1 TYR A  61      75.960 107.260 154.230  1.00  0.00           H
ATOM    753  CZ  TYR A  61      77.600 107.130 155.500  1.00  0.00           C
ATOM    754  OH  TYR A  61      78.130 106.120 154.720  1.00  0.00           O
ATOM    755  HH  TYR A  61      77.550 105.900 153.990  1.00  0.00           H
ATOM    756  CD2 TYR A  61      77.690 108.550 157.510  1.00  0.00           C
ATOM    757  HD2 TYR A  61      78.240 108.910 158.370  1.00  0.00           H
ATOM    758  CE2 TYR A  61      78.380 107.620 156.610  1.00  0.00           C
ATOM    759  HE2 TYR A  61      79.350 107.180 156.750  1.00  0.00           H
ATOM    760  C   TYR A  61      75.280 112.290 158.360  1.00  0.00           C
ATOM    761  O   TYR A  61      75.790 112.990 159.220  1.00  0.00           O
ATOM    762  N   ASP A  62      73.970 112.360 158.080  1.00  0.00           N
ATOM    763  HN  ASP A  62      73.620 111.720 157.390  1.00  0.00           H
ATOM    764  CA  ASP A  62      72.910 113.200 158.740  1.00  0.00           C
ATOM    765  HA  ASP A  62      73.380 113.930 159.380  1.00  0.00           H
ATOM    766  CB  ASP A  62      72.190 113.970 157.610  1.00  0.00           C
ATOM    767  HB1 ASP A  62      73.010 114.380 156.970  1.00  0.00           H
ATOM    768  HB2 ASP A  62      71.620 113.380 156.860  1.00  0.00           H
ATOM    769  CG  ASP A  62      71.360 115.060 158.110  1.00  0.00           C
ATOM    770  OD1 ASP A  62      70.720 114.950 159.170  1.00  0.00           O
ATOM    771  OD2 ASP A  62      71.180 116.010 157.290  1.00  0.00           O
ATOM    772  C   ASP A  62      71.990 112.290 159.530  1.00  0.00           C
ATOM    773  O   ASP A  62      71.520 111.300 159.000  1.00  0.00           O
ATOM    774  N   LYS A  63      71.700 112.500 160.820  1.00  0.00           N
ATOM    775  HN  LYS A  63      72.240 113.120 161.390  1.00  0.00           H
ATOM    776  CA  LYS A  63      70.630 111.700 161.580  1.00  0.00           C
ATOM    777  HA  LYS A  63      70.390 110.900 160.900  1.00  0.00           H
ATOM    778  CB  LYS A  63      71.200 111.150 162.880  1.00  0.00           C
ATOM    779  HB1 LYS A  63      70.420 110.670 163.510  1.00  0.00           H
ATOM    780  HB2 LYS A  63      71.830 110.270 162.620  1.00  0.00           H
ATOM    781  CG  LYS A  63      71.970 112.030 163.790  1.00  0.00           C
ATOM    782  HG1 LYS A  63      72.850 112.460 163.270  1.00  0.00           H
ATOM    783  HG2 LYS A  63      72.450 111.310 164.490  1.00  0.00           H
ATOM    784  CD  LYS A  63      71.160 113.150 164.490  1.00  0.00           C
ATOM    785  HD1 LYS A  63      70.150 112.760 164.750  1.00  0.00           H
ATOM    786  HD2 LYS A  63      71.010 113.940 163.720  1.00  0.00           H
ATOM    787  CE  LYS A  63      71.790 113.730 165.800  1.00  0.00           C
ATOM    788  HE1 LYS A  63      71.550 114.810 165.870  1.00  0.00           H
ATOM    789  HE2 LYS A  63      72.890 113.560 165.800  1.00  0.00           H
ATOM    790  NZ  LYS A  63      71.300 113.000 166.980  1.00  0.00           N
ATOM    791  HZ1 LYS A  63      71.910 113.050 167.820  1.00  0.00           H
ATOM    792  HZ2 LYS A  63      70.310 113.180 167.210  1.00  0.00           H
ATOM    793  HZ3 LYS A  63      71.210 111.990 166.720  1.00  0.00           H
ATOM    794  C   LYS A  63      69.240 112.290 161.640  1.00  0.00           C
ATOM    795  O   LYS A  63      68.210 111.710 162.160  1.00  0.00           O
ATOM    796  N   CYS A  64      69.020 113.450 161.010  1.00  0.00           N
ATOM    797  HN  CYS A  64      69.830 113.810 160.550  1.00  0.00           H
ATOM    798  CA  CYS A  64      67.710 114.150 161.010  1.00  0.00           C
ATOM    799  HA  CYS A  64      67.000 113.670 161.660  1.00  0.00           H
ATOM    800  CB  CYS A  64      67.850 115.610 161.490  1.00  0.00           C
ATOM    801  HB1 CYS A  64      66.860 116.120 161.490  1.00  0.00           H
ATOM    802  HB2 CYS A  64      68.580 116.100 160.810  1.00  0.00           H
ATOM    803  SG  CYS A  64      68.520 115.640 163.170  1.00  0.00           S
ATOM    804  C   CYS A  64      67.270 114.180 159.580  1.00  0.00           C
ATOM    805  O   CYS A  64      66.250 114.800 159.300  1.00  0.00           O
ATOM    806  N   SER A  65      68.060 113.620 158.570  1.00  0.00           N
ATOM    807  HN  SER A  65      68.950 113.290 158.870  1.00  0.00           H
ATOM    808  CA  SER A  65      67.540 113.580 157.220  1.00  0.00           C
ATOM    809  HA  SER A  65      67.030 114.510 157.050  1.00  0.00           H
ATOM    810  CB  SER A  65      68.580 113.320 156.120  1.00  0.00           C
ATOM    811  HB1 SER A  65      68.150 112.760 155.260  1.00  0.00           H
ATOM    812  HB2 SER A  65      69.390 112.640 156.460  1.00  0.00           H
ATOM    813  OG  SER A  65      69.260 114.450 155.590  1.00  0.00           O
ATOM    814  HG1 SER A  65      69.620 114.930 156.340  1.00  0.00           H
ATOM    815  C   SER A  65      66.510 112.510 157.070  1.00  0.00           C
ATOM    816  O   SER A  65      66.810 111.320 156.910  1.00  0.00           O
ATOM    817  N   TYR A  66      65.200 112.970 156.970  1.00  0.00           N
ATOM    818  HN  TYR A  66      65.140 113.960 156.990  1.00  0.00           H
ATOM    819  CA  TYR A  66      64.060 112.160 156.910  1.00  0.00           C
ATOM    820  HA  TYR A  66      64.350 111.170 157.220  1.00  0.00           H
ATOM    821  CB  TYR A  66      62.870 112.810 157.770  1.00  0.00           C
ATOM    822  HB1 TYR A  66      62.580 113.830 157.430  1.00  0.00           H
ATOM    823  HB2 TYR A  66      61.970 112.170 157.740  1.00  0.00           H
ATOM    824  CG  TYR A  66      63.270 112.970 159.210  1.00  0.00           C
ATOM    825  CD1 TYR A  66      63.960 111.980 159.860  1.00  0.00           C
ATOM    826  HD1 TYR A  66      64.310 111.090 159.360  1.00  0.00           H
ATOM    827  CE1 TYR A  66      64.300 112.150 161.220  1.00  0.00           C
ATOM    828  HE1 TYR A  66      64.910 111.370 161.630  1.00  0.00           H
ATOM    829  CZ  TYR A  66      63.940 113.340 161.950  1.00  0.00           C
ATOM    830  OH  TYR A  66      64.510 113.530 163.220  1.00  0.00           O
ATOM    831  HH  TYR A  66      64.600 114.460 163.400  1.00  0.00           H
ATOM    832  CD2 TYR A  66      62.730 114.050 159.950  1.00  0.00           C
ATOM    833  HD2 TYR A  66      62.110 114.850 159.560  1.00  0.00           H
ATOM    834  CE2 TYR A  66      63.060 114.200 161.320  1.00  0.00           C
ATOM    835  HE2 TYR A  66      62.630 115.100 161.740  1.00  0.00           H
ATOM    836  C   TYR A  66      63.380 111.950 155.520  1.00  0.00           C
ATOM    837  O   TYR A  66      62.420 111.250 155.430  1.00  0.00           O
ATOM    838  N   ILE A  67      63.890 112.650 154.530  1.00  0.00           N
ATOM    839  HN  ILE A  67      64.670 113.210 154.780  1.00  0.00           H
ATOM    840  CA  ILE A  67      63.340 112.710 153.180  1.00  0.00           C
ATOM    841  HA  ILE A  67      62.390 112.200 153.180  1.00  0.00           H
ATOM    842  CB  ILE A  67      63.280 114.170 152.740  1.00  0.00           C
ATOM    843  HB  ILE A  67      64.240 114.720 152.840  1.00  0.00           H
ATOM    844  CG2 ILE A  67      62.800 114.420 151.310  1.00  0.00           C
ATOM    845 HG21 ILE A  67      61.780 113.990 151.230  1.00  0.00           H
ATOM    846 HG22 ILE A  67      62.800 115.490 151.000  1.00  0.00           H
ATOM    847 HG23 ILE A  67      63.300 113.770 150.560  1.00  0.00           H
ATOM    848  CG1 ILE A  67      62.300 114.890 153.650  1.00  0.00           C
ATOM    849 HG11 ILE A  67      62.120 115.910 153.260  1.00  0.00           H
ATOM    850 HG12 ILE A  67      62.740 115.190 154.630  1.00  0.00           H
ATOM    851  CD  ILE A  67      60.900 114.260 153.860  1.00  0.00           C
ATOM    852  HD1 ILE A  67      60.940 113.330 154.470  1.00  0.00           H
ATOM    853  HD2 ILE A  67      60.120 114.980 154.200  1.00  0.00           H
ATOM    854  HD3 ILE A  67      60.460 113.910 152.890  1.00  0.00           H
ATOM    855  C   ILE A  67      64.170 111.960 152.210  1.00  0.00           C
ATOM    856  O   ILE A  67      63.590 111.090 151.550  1.00  0.00           O
ATOM    857  N   SER A  68      65.500 112.200 152.160  1.00  0.00           N
ATOM    858  HN  SER A  68      65.790 112.940 152.750  1.00  0.00           H
ATOM    859  CA  SER A  68      66.470 111.350 151.580  1.00  0.00           C
ATOM    860  HA  SER A  68      66.190 110.320 151.770  1.00  0.00           H
ATOM    861  CB  SER A  68      66.720 111.480 150.050  1.00  0.00           C
ATOM    862  HB1 SER A  68      65.750 111.240 149.570  1.00  0.00           H
ATOM    863  HB2 SER A  68      67.520 110.810 149.670  1.00  0.00           H
ATOM    864  OG  SER A  68      67.130 112.820 149.670  1.00  0.00           O
ATOM    865  HG1 SER A  68      68.090 112.800 149.650  1.00  0.00           H
ATOM    866  C   SER A  68      67.800 111.490 152.240  1.00  0.00           C
ATOM    867  O   SER A  68      68.260 112.570 152.530  1.00  0.00           O
ATOM    868  N   ARG A  69      68.310 110.350 152.700  1.00  0.00           N
ATOM    869  HN  ARG A  69      67.930 109.470 152.400  1.00  0.00           H
ATOM    870  CA  ARG A  69      69.430 110.160 153.660  1.00  0.00           C
ATOM    871  HA  ARG A  69      69.470 110.910 154.430  1.00  0.00           H
ATOM    872  CB  ARG A  69      69.180 108.770 154.320  1.00  0.00           C
ATOM    873  HB1 ARG A  69      69.130 107.970 153.540  1.00  0.00           H
ATOM    874  HB2 ARG A  69      69.960 108.440 155.020  1.00  0.00           H
ATOM    875  CG  ARG A  69      67.890 108.780 155.120  1.00  0.00           C
ATOM    876  HG1 ARG A  69      67.070 109.170 154.480  1.00  0.00           H
ATOM    877  HG2 ARG A  69      68.090 109.460 155.980  1.00  0.00           H
ATOM    878  CD  ARG A  69      67.440 107.430 155.660  1.00  0.00           C
ATOM    879  HD1 ARG A  69      68.150 107.080 156.450  1.00  0.00           H
ATOM    880  HD2 ARG A  69      67.450 106.770 154.760  1.00  0.00           H
ATOM    881  NE  ARG A  69      66.080 107.360 156.260  1.00  0.00           N
ATOM    882  HE  ARG A  69      65.870 108.110 156.880  1.00  0.00           H
ATOM    883  CZ  ARG A  69      65.370 106.250 156.400  1.00  0.00           C
ATOM    884  NH1 ARG A  69      65.790 105.080 155.910  1.00  0.00           N
ATOM    885 HH11 ARG A  69      65.340 104.220 156.160  1.00  0.00           H
ATOM    886 HH12 ARG A  69      66.760 105.030 155.680  1.00  0.00           H
ATOM    887  NH2 ARG A  69      64.270 106.310 157.120  1.00  0.00           N
ATOM    888 HH21 ARG A  69      63.700 105.490 157.090  1.00  0.00           H
ATOM    889 HH22 ARG A  69      63.830 107.200 157.230  1.00  0.00           H
ATOM    890  C   ARG A  69      70.710 110.090 152.880  1.00  0.00           C
ATOM    891  O   ARG A  69      71.690 109.840 153.580  1.00  0.00           O
ATOM    892  N   ASP A  70      70.630 110.350 151.590  1.00  0.00           N
ATOM    893  HN  ASP A  70      69.730 110.440 151.160  1.00  0.00           H
ATOM    894  CA  ASP A  70      71.730 110.300 150.640  1.00  0.00           C
ATOM    895  HA  ASP A  70      72.460 109.540 150.880  1.00  0.00           H
ATOM    896  CB  ASP A  70      71.140 109.830 149.360  1.00  0.00           C
ATOM    897  HB1 ASP A  70      71.930 109.730 148.590  1.00  0.00           H
ATOM    898  HB2 ASP A  70      70.740 108.810 149.560  1.00  0.00           H
ATOM    899  CG  ASP A  70      70.100 110.730 148.810  1.00  0.00           C
ATOM    900  OD1 ASP A  70      69.720 111.700 149.470  1.00  0.00           O
ATOM    901  OD2 ASP A  70      69.670 110.490 147.670  1.00  0.00           O
ATOM    902  C   ASP A  70      72.580 111.530 150.580  1.00  0.00           C
ATOM    903  O   ASP A  70      73.760 111.440 150.140  1.00  0.00           O
ATOM    904  N   ARG A  71      72.090 112.660 151.080  1.00  0.00           N
ATOM    905  HN  ARG A  71      71.270 112.570 151.640  1.00  0.00           H
ATOM    906  CA  ARG A  71      72.970 113.790 151.220  1.00  0.00           C
ATOM    907  HA  ARG A  71      73.430 113.950 150.260  1.00  0.00           H
ATOM    908  CB  ARG A  71      72.190 115.110 151.560  1.00  0.00           C
ATOM    909  HB1 ARG A  71      72.970 115.760 152.020  1.00  0.00           H
ATOM    910  HB2 ARG A  71      71.890 115.600 150.600  1.00  0.00           H
ATOM    911  CG  ARG A  71      70.850 114.910 152.330  1.00  0.00           C
ATOM    912  HG1 ARG A  71      71.110 114.420 153.300  1.00  0.00           H
ATOM    913  HG2 ARG A  71      70.180 114.310 151.680  1.00  0.00           H
ATOM    914  CD  ARG A  71      70.170 116.180 152.750  1.00  0.00           C
ATOM    915  HD1 ARG A  71      70.690 116.980 153.330  1.00  0.00           H
ATOM    916  HD2 ARG A  71      69.360 115.840 153.420  1.00  0.00           H
ATOM    917  NE  ARG A  71      69.460 116.800 151.580  1.00  0.00           N
ATOM    918  HE  ARG A  71      69.830 116.570 150.680  1.00  0.00           H
ATOM    919  CZ  ARG A  71      68.770 117.960 151.600  1.00  0.00           C
ATOM    920  NH1 ARG A  71      68.360 118.570 152.690  1.00  0.00           N
ATOM    921 HH11 ARG A  71      67.830 119.420 152.650  1.00  0.00           H
ATOM    922 HH12 ARG A  71      68.290 118.050 153.540  1.00  0.00           H
ATOM    923  NH2 ARG A  71      68.620 118.530 150.430  1.00  0.00           N
ATOM    924 HH21 ARG A  71      68.440 119.500 150.590  1.00  0.00           H
ATOM    925 HH22 ARG A  71      69.270 118.150 149.770  1.00  0.00           H
ATOM    926  C   ARG A  71      74.150 113.540 152.150  1.00  0.00           C
ATOM    927  O   ARG A  71      73.940 112.890 153.210  1.00  0.00           O
ATOM    928  N   GLY A  72      75.300 114.200 151.900  1.00  0.00           N
ATOM    929  HN  GLY A  72      75.290 114.900 151.200  1.00  0.00           H
ATOM    930  CA  GLY A  72      76.550 113.920 152.620  1.00  0.00           C
ATOM    931  HA1 GLY A  72      76.380 113.090 153.280  1.00  0.00           H
ATOM    932  HA2 GLY A  72      76.810 114.820 153.170  1.00  0.00           H
ATOM    933  C   GLY A  72      77.670 113.560 151.700  1.00  0.00           C
ATOM    934  O   GLY A  72      77.520 113.530 150.450  1.00  0.00           O
ATOM    935  N   TRP A  73      78.810 113.190 152.270  1.00  0.00           N
ATOM    936  HN  TRP A  73      78.930 112.960 153.230  1.00  0.00           H
ATOM    937  CA  TRP A  73      79.920 112.590 151.550  1.00  0.00           C
ATOM    938  HA  TRP A  73      79.620 112.310 150.560  1.00  0.00           H
ATOM    939  CB  TRP A  73      81.130 113.570 151.310  1.00  0.00           C
ATOM    940  HB1 TRP A  73      82.050 113.060 150.960  1.00  0.00           H
ATOM    941  HB2 TRP A  73      80.840 114.240 150.470  1.00  0.00           H
ATOM    942  CG  TRP A  73      81.550 114.470 152.430  1.00  0.00           C
ATOM    943  CD1 TRP A  73      81.340 115.850 152.610  1.00  0.00           C
ATOM    944  HD1 TRP A  73      80.640 116.410 152.010  1.00  0.00           H
ATOM    945  NE1 TRP A  73      82.140 116.330 153.650  1.00  0.00           N
ATOM    946  HE1 TRP A  73      82.200 117.230 154.010  1.00  0.00           H
ATOM    947  CE2 TRP A  73      82.840 115.240 154.180  1.00  0.00           C
ATOM    948  CD2 TRP A  73      82.480 114.050 153.490  1.00  0.00           C
ATOM    949  CE3 TRP A  73      83.180 112.880 153.700  1.00  0.00           C
ATOM    950  HE3 TRP A  73      83.100 111.980 153.120  1.00  0.00           H
ATOM    951  CZ3 TRP A  73      83.900 112.710 154.870  1.00  0.00           C
ATOM    952  HZ3 TRP A  73      84.400 111.820 155.220  1.00  0.00           H
ATOM    953  CZ2 TRP A  73      83.770 115.130 155.190  1.00  0.00           C
ATOM    954  HZ2 TRP A  73      84.140 115.990 155.730  1.00  0.00           H
ATOM    955  CH2 TRP A  73      84.340 113.870 155.540  1.00  0.00           C
ATOM    956  HH2 TRP A  73      85.020 113.870 156.370  1.00  0.00           H
ATOM    957  C   TRP A  73      80.490 111.340 152.110  1.00  0.00           C
ATOM    958  O   TRP A  73      80.550 111.130 153.310  1.00  0.00           O
ATOM    959  N   VAL A  74      80.950 110.400 151.250  1.00  0.00           N
ATOM    960  HN  VAL A  74      80.950 110.550 150.260  1.00  0.00           H
ATOM    961  CA  VAL A  74      81.330 109.060 151.630  1.00  0.00           C
ATOM    962  HA  VAL A  74      81.700 109.040 152.640  1.00  0.00           H
ATOM    963  CB  VAL A  74      80.240 108.010 151.370  1.00  0.00           C
ATOM    964  HB  VAL A  74      80.010 107.780 150.310  1.00  0.00           H
ATOM    965  CG1 VAL A  74      80.610 106.650 151.920  1.00  0.00           C
ATOM    966 HG11 VAL A  74      79.770 105.990 151.610  1.00  0.00           H
ATOM    967 HG12 VAL A  74      81.520 106.130 151.540  1.00  0.00           H
ATOM    968 HG13 VAL A  74      80.520 106.730 153.030  1.00  0.00           H
ATOM    969  CG2 VAL A  74      78.940 108.460 152.060  1.00  0.00           C
ATOM    970 HG21 VAL A  74      78.960 108.800 153.120  1.00  0.00           H
ATOM    971 HG22 VAL A  74      78.570 109.320 151.450  1.00  0.00           H
ATOM    972 HG23 VAL A  74      78.200 107.620 152.010  1.00  0.00           H
ATOM    973  C   VAL A  74      82.630 108.670 150.830  1.00  0.00           C
ATOM    974  O   VAL A  74      82.660 108.980 149.650  1.00  0.00           O
ATOM    975  N   VAL A  75      83.640 108.070 151.560  1.00  0.00           N
ATOM    976  HN  VAL A  75      83.650 107.770 152.510  1.00  0.00           H
ATOM    977  CA  VAL A  75      84.810 107.560 150.830  1.00  0.00           C
ATOM    978  HA  VAL A  75      84.560 107.600 149.780  1.00  0.00           H
ATOM    979  CB  VAL A  75      86.060 108.310 151.110  1.00  0.00           C
ATOM    980  HB  VAL A  75      86.350 108.430 152.170  1.00  0.00           H
ATOM    981  CG1 VAL A  75      87.330 107.590 150.500  1.00  0.00           C
ATOM    982 HG11 VAL A  75      88.270 108.150 150.690  1.00  0.00           H
ATOM    983 HG12 VAL A  75      87.470 106.610 151.000  1.00  0.00           H
ATOM    984 HG13 VAL A  75      87.260 107.480 149.400  1.00  0.00           H
ATOM    985  CG2 VAL A  75      86.110 109.690 150.480  1.00  0.00           C
ATOM    986 HG21 VAL A  75      85.280 110.280 150.930  1.00  0.00           H
ATOM    987 HG22 VAL A  75      87.050 110.120 150.870  1.00  0.00           H
ATOM    988 HG23 VAL A  75      86.180 109.590 149.380  1.00  0.00           H
ATOM    989  C   VAL A  75      84.940 106.110 151.160  1.00  0.00           C
ATOM    990  O   VAL A  75      84.900 105.790 152.330  1.00  0.00           O
ATOM    991  N   GLY A  76      85.110 105.230 150.130  1.00  0.00           N
ATOM    992  HN  GLY A  76      85.010 105.570 149.200  1.00  0.00           H
ATOM    993  CA  GLY A  76      85.020 103.810 150.400  1.00  0.00           C
ATOM    994  HA1 GLY A  76      84.020 103.610 150.740  1.00  0.00           H
ATOM    995  HA2 GLY A  76      85.760 103.640 151.170  1.00  0.00           H
ATOM    996  C   GLY A  76      85.400 102.940 149.260  1.00  0.00           C
ATOM    997  O   GLY A  76      86.140 103.420 148.340  1.00  0.00           O
ATOM    998  N   ILE A  77      84.960 101.660 149.180  1.00  0.00           N
ATOM    999  HN  ILE A  77      84.360 101.360 149.920  1.00  0.00           H
ATOM   1000  CA  ILE A  77      85.360 100.630 148.210  1.00  0.00           C
ATOM   1001  HA  ILE A  77      85.870 101.100 147.390  1.00  0.00           H
ATOM   1002  CB  ILE A  77      86.210  99.450 148.770  1.00  0.00           C
ATOM   1003  HB  ILE A  77      85.630  98.770 149.430  1.00  0.00           H
ATOM   1004  CG2 ILE A  77      86.740  98.570 147.660  1.00  0.00           C
ATOM   1005 HG21 ILE A  77      87.090  99.290 146.890  1.00  0.00           H
ATOM   1006 HG22 ILE A  77      87.590  97.930 147.980  1.00  0.00           H
ATOM   1007 HG23 ILE A  77      86.040  97.810 147.260  1.00  0.00           H
ATOM   1008  CG1 ILE A  77      87.380  99.970 149.620  1.00  0.00           C
ATOM   1009 HG11 ILE A  77      86.980 100.600 150.440  1.00  0.00           H
ATOM   1010 HG12 ILE A  77      88.010 100.640 148.990  1.00  0.00           H
ATOM   1011  CD  ILE A  77      88.260  98.930 150.350  1.00  0.00           C
ATOM   1012  HD1 ILE A  77      87.750  98.400 151.170  1.00  0.00           H
ATOM   1013  HD2 ILE A  77      88.670  98.130 149.690  1.00  0.00           H
ATOM   1014  HD3 ILE A  77      89.040  99.490 150.910  1.00  0.00           H
ATOM   1015  C   ILE A  77      84.150  99.950 147.670  1.00  0.00           C
ATOM   1016  O   ILE A  77      83.380  99.330 148.400  1.00  0.00           O
ATOM   1017  N   HIS A  78      83.900 100.040 146.340  1.00  0.00           N
ATOM   1018  HN  HIS A  78      84.650 100.430 145.810  1.00  0.00           H
ATOM   1019  CA  HIS A  78      82.690  99.700 145.650  1.00  0.00           C
ATOM   1020  HA  HIS A  78      82.250  98.950 146.300  1.00  0.00           H
ATOM   1021  CB  HIS A  78      81.710 100.800 145.410  1.00  0.00           C
ATOM   1022  HB1 HIS A  78      81.610 101.090 146.470  1.00  0.00           H
ATOM   1023  HB2 HIS A  78      82.250 101.610 144.870  1.00  0.00           H
ATOM   1024  ND1 HIS A  78      80.130 101.320 143.500  1.00  0.00           N
ATOM   1025  CG  HIS A  78      80.440 100.520 144.600  1.00  0.00           C
ATOM   1026  CE1 HIS A  78      78.890 100.990 143.180  1.00  0.00           C
ATOM   1027  HE1 HIS A  78      78.220 101.500 142.480  1.00  0.00           H
ATOM   1028  NE2 HIS A  78      78.420  99.990 143.980  1.00  0.00           N
ATOM   1029  HE2 HIS A  78      77.460  99.700 144.030  1.00  0.00           H
ATOM   1030  CD2 HIS A  78      79.420  99.650 144.840  1.00  0.00           C
ATOM   1031  HD2 HIS A  78      79.400  98.830 145.540  1.00  0.00           H
ATOM   1032  C   HIS A  78      82.940  98.980 144.320  1.00  0.00           C
ATOM   1033  O   HIS A  78      83.740  99.380 143.460  1.00  0.00           O
ATOM   1034  N   THR A  79      82.300  97.820 144.160  1.00  0.00           N
ATOM   1035  HN  THR A  79      81.840  97.430 144.960  1.00  0.00           H
ATOM   1036  CA  THR A  79      82.190  97.120 142.870  1.00  0.00           C
ATOM   1037  HA  THR A  79      83.180  97.050 142.430  1.00  0.00           H
ATOM   1038  CB  THR A  79      81.600  95.760 142.950  1.00  0.00           C
ATOM   1039  HB  THR A  79      81.590  95.090 142.060  1.00  0.00           H
ATOM   1040  OG1 THR A  79      80.260  95.780 143.420  1.00  0.00           O
ATOM   1041  HG1 THR A  79      79.890  96.510 142.910  1.00  0.00           H
ATOM   1042  CG2 THR A  79      82.450  95.040 144.010  1.00  0.00           C
ATOM   1043 HG21 THR A  79      82.210  95.360 145.040  1.00  0.00           H
ATOM   1044 HG22 THR A  79      82.200  93.960 143.980  1.00  0.00           H
ATOM   1045 HG23 THR A  79      83.530  95.160 143.810  1.00  0.00           H
ATOM   1046  C   THR A  79      81.440  97.910 141.910  1.00  0.00           C
ATOM   1047  O   THR A  79      80.180  98.000 142.060  1.00  0.00           O
ATOM   1048  N   ILE A  80      82.060  98.500 140.850  1.00  0.00           N
ATOM   1049  HN  ILE A  80      83.050  98.390 140.830  1.00  0.00           H
ATOM   1050  CA  ILE A  80      81.410  98.920 139.680  1.00  0.00           C
ATOM   1051  HA  ILE A  80      80.650  99.620 139.990  1.00  0.00           H
ATOM   1052  CB  ILE A  80      82.440  99.710 138.830  1.00  0.00           C
ATOM   1053  HB  ILE A  80      83.310  99.180 138.400  1.00  0.00           H
ATOM   1054  CG2 ILE A  80      81.650 100.250 137.620  1.00  0.00           C
ATOM   1055 HG21 ILE A  80      81.060  99.460 137.110  1.00  0.00           H
ATOM   1056 HG22 ILE A  80      81.050 101.120 137.950  1.00  0.00           H
ATOM   1057 HG23 ILE A  80      82.240 100.720 136.800  1.00  0.00           H
ATOM   1058  CG1 ILE A  80      83.230 100.770 139.590  1.00  0.00           C
ATOM   1059 HG11 ILE A  80      83.960 100.340 140.310  1.00  0.00           H
ATOM   1060 HG12 ILE A  80      82.620 101.410 140.260  1.00  0.00           H
ATOM   1061  CD  ILE A  80      83.980 101.720 138.680  1.00  0.00           C
ATOM   1062  HD1 ILE A  80      84.580 101.040 138.040  1.00  0.00           H
ATOM   1063  HD2 ILE A  80      83.320 102.350 138.040  1.00  0.00           H
ATOM   1064  HD3 ILE A  80      84.670 102.430 139.180  1.00  0.00           H
ATOM   1065  C   ILE A  80      80.930  97.670 138.990  1.00  0.00           C
ATOM   1066  O   ILE A  80      81.700  96.690 138.910  1.00  0.00           O
ATOM   1067  N   SER A  81      79.660  97.570 138.550  1.00  0.00           N
ATOM   1068  HN  SER A  81      78.960  98.290 138.600  1.00  0.00           H
ATOM   1069  CA  SER A  81      79.150  96.320 137.990  1.00  0.00           C
ATOM   1070  HA  SER A  81      79.950  95.600 137.870  1.00  0.00           H
ATOM   1071  CB  SER A  81      78.170  95.630 138.880  1.00  0.00           C
ATOM   1072  HB1 SER A  81      77.240  96.220 138.980  1.00  0.00           H
ATOM   1073  HB2 SER A  81      78.720  95.450 139.830  1.00  0.00           H
ATOM   1074  OG  SER A  81      77.830  94.330 138.420  1.00  0.00           O
ATOM   1075  HG1 SER A  81      76.940  94.380 138.060  1.00  0.00           H
ATOM   1076  C   SER A  81      78.520  96.520 136.620  1.00  0.00           C
ATOM   1077  O   SER A  81      77.360  96.910 136.630  1.00  0.00           O
ATOM   1078  N   ASP A  82      79.260  96.210 135.520  1.00  0.00           N
ATOM   1079  HN  ASP A  82      80.230  96.090 135.690  1.00  0.00           H
ATOM   1080  CA  ASP A  82      78.740  96.180 134.130  1.00  0.00           C
ATOM   1081  HA  ASP A  82      77.740  96.590 134.060  1.00  0.00           H
ATOM   1082  CB  ASP A  82      79.730  96.830 133.180  1.00  0.00           C
ATOM   1083  HB1 ASP A  82      80.710  96.340 133.340  1.00  0.00           H
ATOM   1084  HB2 ASP A  82      79.360  96.700 132.130  1.00  0.00           H
ATOM   1085  CG  ASP A  82      79.940  98.280 133.440  1.00  0.00           C
ATOM   1086  OD1 ASP A  82      79.040  98.990 134.020  1.00  0.00           O
ATOM   1087  OD2 ASP A  82      80.970  98.870 133.000  1.00  0.00           O
ATOM   1088  C   ASP A  82      78.720  94.730 133.850  1.00  0.00           C
ATOM   1089  O   ASP A  82      79.710  94.090 134.230  1.00  0.00           O
ATOM   1090  N   GLN A  83      77.660  94.180 133.160  1.00  0.00           N
ATOM   1091  HN  GLN A  83      76.850  94.720 132.940  1.00  0.00           H
ATOM   1092  CA  GLN A  83      77.590  92.810 132.740  1.00  0.00           C
ATOM   1093  HA  GLN A  83      76.550  92.730 132.470  1.00  0.00           H
ATOM   1094  CB  GLN A  83      78.300  92.390 131.440  1.00  0.00           C
ATOM   1095  HB1 GLN A  83      77.820  91.440 131.130  1.00  0.00           H
ATOM   1096  HB2 GLN A  83      78.060  93.150 130.660  1.00  0.00           H
ATOM   1097  CG  GLN A  83      79.880  92.320 131.510  1.00  0.00           C
ATOM   1098  HG1 GLN A  83      80.170  91.600 132.300  1.00  0.00           H
ATOM   1099  HG2 GLN A  83      80.360  93.310 131.690  1.00  0.00           H
ATOM   1100  CD  GLN A  83      80.310  91.660 130.200  1.00  0.00           C
ATOM   1101  OE1 GLN A  83      79.870  90.540 129.820  1.00  0.00           O
ATOM   1102  NE2 GLN A  83      81.170  92.310 129.420  1.00  0.00           N
ATOM   1103 HE21 GLN A  83      81.800  92.760 130.050  1.00  0.00           H
ATOM   1104 HE22 GLN A  83      81.380  91.900 128.540  1.00  0.00           H
ATOM   1105  C   GLN A  83      77.640  91.760 133.830  1.00  0.00           C
ATOM   1106  O   GLN A  83      77.810  90.580 133.520  1.00  0.00           O
ATOM   1107  N   ASP A  84      77.540  92.120 135.080  1.00  0.00           N
ATOM   1108  HN  ASP A  84      77.480  93.100 135.230  1.00  0.00           H
ATOM   1109  CA  ASP A  84      77.600  91.250 136.240  1.00  0.00           C
ATOM   1110  HA  ASP A  84      77.200  91.720 137.120  1.00  0.00           H
ATOM   1111  CB  ASP A  84      76.600  90.010 136.170  1.00  0.00           C
ATOM   1112  HB1 ASP A  84      76.860  89.360 135.300  1.00  0.00           H
ATOM   1113  HB2 ASP A  84      76.510  89.490 137.150  1.00  0.00           H
ATOM   1114  CG  ASP A  84      75.170  90.420 135.980  1.00  0.00           C
ATOM   1115  OD1 ASP A  84      74.350  89.620 135.470  1.00  0.00           O
ATOM   1116  OD2 ASP A  84      74.820  91.440 136.640  1.00  0.00           O
ATOM   1117  C   ASP A  84      79.040  90.840 136.710  1.00  0.00           C
ATOM   1118  O   ASP A  84      79.250  90.010 137.630  1.00  0.00           O
ATOM   1119  N   ASN A  85      79.940  91.580 136.190  1.00  0.00           N
ATOM   1120  HN  ASN A  85      79.710  92.200 135.450  1.00  0.00           H
ATOM   1121  CA  ASN A  85      81.340  91.390 136.410  1.00  0.00           C
ATOM   1122  HA  ASN A  85      81.400  90.390 136.810  1.00  0.00           H
ATOM   1123  CB  ASN A  85      82.090  91.390 134.990  1.00  0.00           C
ATOM   1124  HB1 ASN A  85      81.890  90.510 134.350  1.00  0.00           H
ATOM   1125  HB2 ASN A  85      81.660  92.290 134.490  1.00  0.00           H
ATOM   1126  CG  ASN A  85      83.640  91.390 135.090  1.00  0.00           C
ATOM   1127  OD1 ASN A  85      84.250  91.280 136.150  1.00  0.00           O
ATOM   1128  ND2 ASN A  85      84.300  91.570 133.920  1.00  0.00           N
ATOM   1129 HD21 ASN A  85      83.820  91.530 133.040  1.00  0.00           H
ATOM   1130 HD22 ASN A  85      85.300  91.520 134.030  1.00  0.00           H
ATOM   1131  C   ASN A  85      81.890  92.490 137.380  1.00  0.00           C
ATOM   1132  O   ASN A  85      82.160  93.570 137.000  1.00  0.00           O
ATOM   1133  N   LYS A  86      82.140  92.170 138.650  1.00  0.00           N
ATOM   1134  HN  LYS A  86      81.850  91.280 139.000  1.00  0.00           H
ATOM   1135  CA  LYS A  86      82.680  93.110 139.620  1.00  0.00           C
ATOM   1136  HA  LYS A  86      82.070  94.000 139.580  1.00  0.00           H
ATOM   1137  CB  LYS A  86      82.640  92.520 141.070  1.00  0.00           C
ATOM   1138  HB1 LYS A  86      83.170  91.540 141.010  1.00  0.00           H
ATOM   1139  HB2 LYS A  86      83.210  93.170 141.760  1.00  0.00           H
ATOM   1140  CG  LYS A  86      81.170  92.240 141.590  1.00  0.00           C
ATOM   1141  HG1 LYS A  86      80.670  91.720 140.750  1.00  0.00           H
ATOM   1142  HG2 LYS A  86      80.580  93.180 141.730  1.00  0.00           H
ATOM   1143  CD  LYS A  86      81.090  91.460 142.930  1.00  0.00           C
ATOM   1144  HD1 LYS A  86      81.370  92.230 143.680  1.00  0.00           H
ATOM   1145  HD2 LYS A  86      81.920  90.730 143.010  1.00  0.00           H
ATOM   1146  CE  LYS A  86      79.760  90.850 143.260  1.00  0.00           C
ATOM   1147  HE1 LYS A  86      79.750  90.610 144.340  1.00  0.00           H
ATOM   1148  HE2 LYS A  86      79.530  89.930 142.670  1.00  0.00           H
ATOM   1149  NZ  LYS A  86      78.670  91.810 143.080  1.00  0.00           N
ATOM   1150  HZ1 LYS A  86      78.670  92.560 143.800  1.00  0.00           H
ATOM   1151  HZ2 LYS A  86      78.660  92.280 142.150  1.00  0.00           H
ATOM   1152  HZ3 LYS A  86      77.770  91.300 143.000  1.00  0.00           H
ATOM   1153  C   LYS A  86      84.080  93.600 139.330  1.00  0.00           C
ATOM   1154  O   LYS A  86      85.010  92.810 139.050  1.00  0.00           O
ATOM   1155  N   ASP A  87      84.300  94.880 139.330  1.00  0.00           N
ATOM   1156  HN  ASP A  87      83.530  95.510 139.400  1.00  0.00           H
ATOM   1157  CA  ASP A  87      85.620  95.490 139.300  1.00  0.00           C
ATOM   1158  HA  ASP A  87      86.460  94.810 139.280  1.00  0.00           H
ATOM   1159  CB  ASP A  87      85.510  96.420 138.090  1.00  0.00           C
ATOM   1160  HB1 ASP A  87      85.230  95.720 137.280  1.00  0.00           H
ATOM   1161  HB2 ASP A  87      84.710  97.190 138.180  1.00  0.00           H
ATOM   1162  CG  ASP A  87      86.810  96.980 137.660  1.00  0.00           C
ATOM   1163  OD1 ASP A  87      87.670  97.280 138.460  1.00  0.00           O
ATOM   1164  OD2 ASP A  87      86.980  97.350 136.450  1.00  0.00           O
ATOM   1165  C   ASP A  87      85.590  96.310 140.610  1.00  0.00           C
ATOM   1166  O   ASP A  87      84.810  97.320 140.650  1.00  0.00           O
ATOM   1167  N   PRO A  88      86.360  96.030 141.650  1.00  0.00           N
ATOM   1168  CD  PRO A  88      87.020  94.770 141.770  1.00  0.00           C
ATOM   1169  HD1 PRO A  88      87.740  94.450 140.980  1.00  0.00           H
ATOM   1170  HD2 PRO A  88      86.220  94.010 141.690  1.00  0.00           H
ATOM   1171  CA  PRO A  88      86.200  96.730 142.900  1.00  0.00           C
ATOM   1172  HA  PRO A  88      85.190  97.120 142.970  1.00  0.00           H
ATOM   1173  CB  PRO A  88      86.480  95.600 143.890  1.00  0.00           C
ATOM   1174  HB1 PRO A  88      86.960  95.870 144.860  1.00  0.00           H
ATOM   1175  HB2 PRO A  88      85.530  95.120 144.230  1.00  0.00           H
ATOM   1176  CG  PRO A  88      87.540  94.720 143.220  1.00  0.00           C
ATOM   1177  HG1 PRO A  88      87.660  93.700 143.640  1.00  0.00           H
ATOM   1178  HG2 PRO A  88      88.550  95.170 143.100  1.00  0.00           H
ATOM   1179  C   PRO A  88      87.170  97.870 143.030  1.00  0.00           C
ATOM   1180  O   PRO A  88      88.380  97.600 143.030  1.00  0.00           O
ATOM   1181  N   ARG A  89      86.700  99.120 143.110  1.00  0.00           N
ATOM   1182  HN  ARG A  89      85.730  99.310 143.030  1.00  0.00           H
ATOM   1183  CA  ARG A  89      87.560 100.230 143.060  1.00  0.00           C
ATOM   1184  HA  ARG A  89      88.590  99.910 143.160  1.00  0.00           H
ATOM   1185  CB  ARG A  89      87.450 101.050 141.720  1.00  0.00           C
ATOM   1186  HB1 ARG A  89      86.620 101.780 141.770  1.00  0.00           H
ATOM   1187  HB2 ARG A  89      88.330 101.720 141.700  1.00  0.00           H
ATOM   1188  CG  ARG A  89      87.430 100.210 140.440  1.00  0.00           C
ATOM   1189  HG1 ARG A  89      86.420  99.790 140.240  1.00  0.00           H
ATOM   1190  HG2 ARG A  89      88.170  99.390 140.530  1.00  0.00           H
ATOM   1191  CD  ARG A  89      87.780 101.080 139.330  1.00  0.00           C
ATOM   1192  HD1 ARG A  89      88.850 101.380 139.400  1.00  0.00           H
ATOM   1193  HD2 ARG A  89      87.080 101.940 139.180  1.00  0.00           H
ATOM   1194  NE  ARG A  89      87.680 100.210 138.060  1.00  0.00           N
ATOM   1195  HE  ARG A  89      87.500  99.230 138.190  1.00  0.00           H
ATOM   1196  CZ  ARG A  89      87.700 100.690 136.840  1.00  0.00           C
ATOM   1197  NH1 ARG A  89      87.770 101.950 136.520  1.00  0.00           N
ATOM   1198 HH11 ARG A  89      87.700 102.070 135.530  1.00  0.00           H
ATOM   1199 HH12 ARG A  89      87.790 102.680 137.200  1.00  0.00           H
ATOM   1200  NH2 ARG A  89      87.420  99.880 135.830  1.00  0.00           N
ATOM   1201 HH21 ARG A  89      87.240 100.270 134.930  1.00  0.00           H
ATOM   1202 HH22 ARG A  89      87.290  98.900 135.990  1.00  0.00           H
ATOM   1203  C   ARG A  89      87.300 101.110 144.270  1.00  0.00           C
ATOM   1204  O   ARG A  89      86.230 101.020 144.890  1.00  0.00           O
ATOM   1205  N   TYR A  90      88.240 102.040 144.680  1.00  0.00           N
ATOM   1206  HN  TYR A  90      89.120 102.170 144.230  1.00  0.00           H
ATOM   1207  CA  TYR A  90      87.910 103.150 145.530  1.00  0.00           C
ATOM   1208  HA  TYR A  90      87.460 102.630 146.370  1.00  0.00           H
ATOM   1209  CB  TYR A  90      89.230 103.870 145.980  1.00  0.00           C
ATOM   1210  HB1 TYR A  90      89.810 104.290 145.130  1.00  0.00           H
ATOM   1211  HB2 TYR A  90      88.860 104.630 146.690  1.00  0.00           H
ATOM   1212  CG  TYR A  90      90.210 102.980 146.720  1.00  0.00           C
ATOM   1213  CD1 TYR A  90      89.750 102.280 147.860  1.00  0.00           C
ATOM   1214  HD1 TYR A  90      88.740 102.470 148.170  1.00  0.00           H
ATOM   1215  CE1 TYR A  90      90.710 101.490 148.580  1.00  0.00           C
ATOM   1216  HE1 TYR A  90      90.400 101.190 149.570  1.00  0.00           H
ATOM   1217  CZ  TYR A  90      92.030 101.380 148.120  1.00  0.00           C
ATOM   1218  OH  TYR A  90      92.950 100.540 148.850  1.00  0.00           O
ATOM   1219  HH  TYR A  90      93.790 100.650 148.390  1.00  0.00           H
ATOM   1220  CD2 TYR A  90      91.470 102.750 146.220  1.00  0.00           C
ATOM   1221  HD2 TYR A  90      91.780 103.280 145.320  1.00  0.00           H
ATOM   1222  CE2 TYR A  90      92.360 101.990 146.930  1.00  0.00           C
ATOM   1223  HE2 TYR A  90      93.300 101.940 146.400  1.00  0.00           H
ATOM   1224  C   TYR A  90      86.980 104.210 144.910  1.00  0.00           C
ATOM   1225  O   TYR A  90      87.070 104.570 143.720  1.00  0.00           O
ATOM   1226  N   PHE A  91      86.100 104.770 145.750  1.00  0.00           N
ATOM   1227  HN  PHE A  91      86.020 104.550 146.710  1.00  0.00           H
ATOM   1228  CA  PHE A  91      85.090 105.690 145.230  1.00  0.00           C
ATOM   1229  HA  PHE A  91      85.330 106.150 144.280  1.00  0.00           H
ATOM   1230  CB  PHE A  91      83.780 104.900 144.910  1.00  0.00           C
ATOM   1231  HB1 PHE A  91      83.180 105.530 144.220  1.00  0.00           H
ATOM   1232  HB2 PHE A  91      83.930 103.920 144.400  1.00  0.00           H
ATOM   1233  CG  PHE A  91      82.900 104.740 146.090  1.00  0.00           C
ATOM   1234  CD1 PHE A  91      83.120 103.610 146.890  1.00  0.00           C
ATOM   1235  HD1 PHE A  91      83.930 102.940 146.650  1.00  0.00           H
ATOM   1236  CE1 PHE A  91      82.280 103.310 148.000  1.00  0.00           C
ATOM   1237  HE1 PHE A  91      82.490 102.530 148.710  1.00  0.00           H
ATOM   1238  CZ  PHE A  91      81.160 104.180 148.280  1.00  0.00           C
ATOM   1239  HZ  PHE A  91      80.560 104.110 149.170  1.00  0.00           H
ATOM   1240  CD2 PHE A  91      81.840 105.610 146.450  1.00  0.00           C
ATOM   1241  HD2 PHE A  91      81.670 106.550 145.950  1.00  0.00           H
ATOM   1242  CE2 PHE A  91      80.990 105.350 147.480  1.00  0.00           C
ATOM   1243  HE2 PHE A  91      80.180 106.010 147.750  1.00  0.00           H
ATOM   1244  C   PHE A  91      84.960 106.880 146.240  1.00  0.00           C
ATOM   1245  O   PHE A  91      85.120 106.630 147.430  1.00  0.00           O
ATOM   1246  N   PHE A  92      84.540 108.080 145.710  1.00  0.00           N
ATOM   1247  HN  PHE A  92      84.490 108.340 144.750  1.00  0.00           H
ATOM   1248  CA  PHE A  92      84.280 109.210 146.480  1.00  0.00           C
ATOM   1249  HA  PHE A  92      83.980 108.840 147.450  1.00  0.00           H
ATOM   1250  CB  PHE A  92      85.490 110.150 146.520  1.00  0.00           C
ATOM   1251  HB1 PHE A  92      86.040 109.700 147.380  1.00  0.00           H
ATOM   1252  HB2 PHE A  92      86.060 110.130 145.570  1.00  0.00           H
ATOM   1253  CG  PHE A  92      85.250 111.610 146.900  1.00  0.00           C
ATOM   1254  CD1 PHE A  92      84.310 111.970 147.970  1.00  0.00           C
ATOM   1255  HD1 PHE A  92      83.750 111.160 148.430  1.00  0.00           H
ATOM   1256  CE1 PHE A  92      84.190 113.290 148.350  1.00  0.00           C
ATOM   1257  HE1 PHE A  92      83.430 113.510 149.080  1.00  0.00           H
ATOM   1258  CZ  PHE A  92      85.030 114.260 147.740  1.00  0.00           C
ATOM   1259  HZ  PHE A  92      84.900 115.250 148.160  1.00  0.00           H
ATOM   1260  CD2 PHE A  92      86.000 112.650 146.300  1.00  0.00           C
ATOM   1261  HD2 PHE A  92      86.660 112.340 145.500  1.00  0.00           H
ATOM   1262  CE2 PHE A  92      86.010 113.940 146.800  1.00  0.00           C
ATOM   1263  HE2 PHE A  92      86.660 114.730 146.450  1.00  0.00           H
ATOM   1264  C   PHE A  92      82.980 109.790 145.970  1.00  0.00           C
ATOM   1265  O   PHE A  92      82.770 109.990 144.760  1.00  0.00           O
ATOM   1266  N   SER A  93      81.990 109.940 146.910  1.00  0.00           N
ATOM   1267  HN  SER A  93      82.080 109.620 147.850  1.00  0.00           H
ATOM   1268  CA  SER A  93      80.670 110.510 146.480  1.00  0.00           C
ATOM   1269  HA  SER A  93      80.590 110.800 145.440  1.00  0.00           H
ATOM   1270  CB  SER A  93      79.500 109.520 146.730  1.00  0.00           C
ATOM   1271  HB1 SER A  93      79.770 108.550 146.260  1.00  0.00           H
ATOM   1272  HB2 SER A  93      78.510 109.850 146.360  1.00  0.00           H
ATOM   1273  OG  SER A  93      79.280 109.240 148.130  1.00  0.00           O
ATOM   1274  HG1 SER A  93      78.790 109.970 148.500  1.00  0.00           H
ATOM   1275  C   SER A  93      80.410 111.790 147.280  1.00  0.00           C
ATOM   1276  O   SER A  93      80.760 111.930 148.480  1.00  0.00           O
ATOM   1277  N   LEU A  94      79.810 112.830 146.630  1.00  0.00           N
ATOM   1278  HN  LEU A  94      79.760 112.770 145.640  1.00  0.00           H
ATOM   1279  CA  LEU A  94      79.370 114.020 147.360  1.00  0.00           C
ATOM   1280  HA  LEU A  94      79.260 113.780 148.410  1.00  0.00           H
ATOM   1281  CB  LEU A  94      80.400 115.170 147.030  1.00  0.00           C
ATOM   1282  HB1 LEU A  94      81.350 114.740 147.390  1.00  0.00           H
ATOM   1283  HB2 LEU A  94      80.660 115.410 145.980  1.00  0.00           H
ATOM   1284  CG  LEU A  94      80.060 116.540 147.680  1.00  0.00           C
ATOM   1285  HG  LEU A  94      78.970 116.680 147.570  1.00  0.00           H
ATOM   1286  CD1 LEU A  94      80.260 116.400 149.160  1.00  0.00           C
ATOM   1287 HD11 LEU A  94      79.980 117.360 149.650  1.00  0.00           H
ATOM   1288 HD12 LEU A  94      79.500 115.700 149.590  1.00  0.00           H
ATOM   1289 HD13 LEU A  94      81.250 115.970 149.410  1.00  0.00           H
ATOM   1290  CD2 LEU A  94      80.980 117.680 147.180  1.00  0.00           C
ATOM   1291 HD21 LEU A  94      80.500 118.660 147.390  1.00  0.00           H
ATOM   1292 HD22 LEU A  94      81.900 117.720 147.810  1.00  0.00           H
ATOM   1293 HD23 LEU A  94      81.320 117.680 146.120  1.00  0.00           H
ATOM   1294  C   LEU A  94      77.950 114.340 146.810  1.00  0.00           C
ATOM   1295  O   LEU A  94      77.690 114.530 145.600  1.00  0.00           O
ATOM   1296  N   LYS A  95      76.930 114.370 147.780  1.00  0.00           N
ATOM   1297  HN  LYS A  95      77.080 113.920 148.660  1.00  0.00           H
ATOM   1298  CA  LYS A  95      75.710 115.030 147.540  1.00  0.00           C
ATOM   1299  HA  LYS A  95      75.730 115.480 146.560  1.00  0.00           H
ATOM   1300  CB  LYS A  95      74.560 114.060 147.800  1.00  0.00           C
ATOM   1301  HB1 LYS A  95      74.740 113.210 147.100  1.00  0.00           H
ATOM   1302  HB2 LYS A  95      74.620 113.640 148.830  1.00  0.00           H
ATOM   1303  CG  LYS A  95      73.190 114.650 147.500  1.00  0.00           C
ATOM   1304  HG1 LYS A  95      73.320 115.460 146.750  1.00  0.00           H
ATOM   1305  HG2 LYS A  95      72.820 115.360 148.270  1.00  0.00           H
ATOM   1306  CD  LYS A  95      72.150 113.570 147.100  1.00  0.00           C
ATOM   1307  HD1 LYS A  95      72.140 112.870 147.970  1.00  0.00           H
ATOM   1308  HD2 LYS A  95      72.420 113.010 146.180  1.00  0.00           H
ATOM   1309  CE  LYS A  95      70.630 114.020 147.020  1.00  0.00           C
ATOM   1310  HE1 LYS A  95      70.400 114.740 146.210  1.00  0.00           H
ATOM   1311  HE2 LYS A  95      70.330 114.410 148.020  1.00  0.00           H
ATOM   1312  NZ  LYS A  95      69.800 112.880 146.710  1.00  0.00           N
ATOM   1313  HZ1 LYS A  95      70.030 112.400 145.810  1.00  0.00           H
ATOM   1314  HZ2 LYS A  95      69.780 112.200 147.490  1.00  0.00           H
ATOM   1315  HZ3 LYS A  95      68.860 113.270 146.520  1.00  0.00           H
ATOM   1316  C   LYS A  95      75.670 116.190 148.560  1.00  0.00           C
ATOM   1317  O   LYS A  95      75.710 115.950 149.750  1.00  0.00           O
ATOM   1318  N   THR A  96      75.550 117.490 148.130  1.00  0.00           N
ATOM   1319  HN  THR A  96      75.650 117.760 147.170  1.00  0.00           H
ATOM   1320  CA  THR A  96      75.300 118.580 149.070  1.00  0.00           C
ATOM   1321  HA  THR A  96      75.920 118.370 149.920  1.00  0.00           H
ATOM   1322  CB  THR A  96      75.790 119.980 148.590  1.00  0.00           C
ATOM   1323  HB  THR A  96      75.700 120.730 149.390  1.00  0.00           H
ATOM   1324  OG1 THR A  96      75.070 120.490 147.450  1.00  0.00           O
ATOM   1325  HG1 THR A  96      75.210 121.440 147.440  1.00  0.00           H
ATOM   1326  CG2 THR A  96      77.320 119.960 148.340  1.00  0.00           C
ATOM   1327 HG21 THR A  96      77.710 120.990 148.200  1.00  0.00           H
ATOM   1328 HG22 THR A  96      77.820 119.550 149.250  1.00  0.00           H
ATOM   1329 HG23 THR A  96      77.530 119.260 147.500  1.00  0.00           H
ATOM   1330  C   THR A  96      73.840 118.740 149.430  1.00  0.00           C
ATOM   1331  O   THR A  96      72.900 118.050 148.930  1.00  0.00           O
ATOM   1332  N   ASP A  97      73.480 119.660 150.370  1.00  0.00           N
ATOM   1333  HN  ASP A  97      74.210 119.960 150.980  1.00  0.00           H
ATOM   1334  CA  ASP A  97      72.090 119.630 150.770  1.00  0.00           C
ATOM   1335  HA  ASP A  97      71.650 118.650 150.730  1.00  0.00           H
ATOM   1336  CB  ASP A  97      71.900 120.150 152.250  1.00  0.00           C
ATOM   1337  HB1 ASP A  97      72.400 121.140 152.330  1.00  0.00           H
ATOM   1338  HB2 ASP A  97      70.810 120.210 152.450  1.00  0.00           H
ATOM   1339  CG  ASP A  97      72.430 119.150 153.290  1.00  0.00           C
ATOM   1340  OD1 ASP A  97      73.050 118.130 152.880  1.00  0.00           O
ATOM   1341  OD2 ASP A  97      72.230 119.420 154.510  1.00  0.00           O
ATOM   1342  C   ASP A  97      71.310 120.640 149.850  1.00  0.00           C
ATOM   1343  O   ASP A  97      70.120 120.890 150.110  1.00  0.00           O
ATOM   1344  N   ARG A  98      71.920 121.150 148.780  1.00  0.00           N
ATOM   1345  HN  ARG A  98      72.900 120.980 148.700  1.00  0.00           H
ATOM   1346  CA  ARG A  98      71.270 121.880 147.730  1.00  0.00           C
ATOM   1347  HA  ARG A  98      70.380 122.350 148.120  1.00  0.00           H
ATOM   1348  CB  ARG A  98      72.100 123.030 147.170  1.00  0.00           C
ATOM   1349  HB1 ARG A  98      72.960 122.500 146.700  1.00  0.00           H
ATOM   1350  HB2 ARG A  98      71.490 123.510 146.380  1.00  0.00           H
ATOM   1351  CG  ARG A  98      72.420 124.200 148.160  1.00  0.00           C
ATOM   1352  HG1 ARG A  98      73.010 123.690 148.950  1.00  0.00           H
ATOM   1353  HG2 ARG A  98      71.440 124.510 148.580  1.00  0.00           H
ATOM   1354  CD  ARG A  98      73.260 125.280 147.490  1.00  0.00           C
ATOM   1355  HD1 ARG A  98      72.690 125.780 146.670  1.00  0.00           H
ATOM   1356  HD2 ARG A  98      74.130 124.890 146.920  1.00  0.00           H
ATOM   1357  NE  ARG A  98      73.890 126.240 148.420  1.00  0.00           N
ATOM   1358  HE  ARG A  98      73.430 126.310 149.300  1.00  0.00           H
ATOM   1359  CZ  ARG A  98      74.730 127.250 148.180  1.00  0.00           C
ATOM   1360  NH1 ARG A  98      75.420 127.350 147.090  1.00  0.00           N
ATOM   1361 HH11 ARG A  98      76.100 128.070 146.970  1.00  0.00           H
ATOM   1362 HH12 ARG A  98      75.380 126.710 146.320  1.00  0.00           H
ATOM   1363  NH2 ARG A  98      74.930 128.200 149.010  1.00  0.00           N
ATOM   1364 HH21 ARG A  98      75.680 128.840 148.840  1.00  0.00           H
ATOM   1365 HH22 ARG A  98      74.270 128.350 149.750  1.00  0.00           H
ATOM   1366  C   ARG A  98      70.950 120.950 146.540  1.00  0.00           C
ATOM   1367  O   ARG A  98      69.960 121.150 145.820  1.00  0.00           O
ATOM   1368  N   ALA A  99      71.720 119.850 146.280  1.00  0.00           N
ATOM   1369  HN  ALA A  99      72.480 119.610 146.880  1.00  0.00           H
ATOM   1370  CA  ALA A  99      71.580 119.050 145.150  1.00  0.00           C
ATOM   1371  HA  ALA A  99      71.470 119.740 144.330  1.00  0.00           H
ATOM   1372  CB  ALA A  99      72.900 118.360 144.860  1.00  0.00           C
ATOM   1373  HB1 ALA A  99      73.040 117.770 143.930  1.00  0.00           H
ATOM   1374  HB2 ALA A  99      73.610 119.210 144.850  1.00  0.00           H
ATOM   1375  HB3 ALA A  99      73.120 117.650 145.690  1.00  0.00           H
ATOM   1376  C   ALA A  99      70.400 118.050 145.040  1.00  0.00           C
ATOM   1377  O   ALA A  99      69.840 117.560 145.950  1.00  0.00           O
ATOM   1378  N   ARG A 100      70.010 117.790 143.760  1.00  0.00           N
ATOM   1379  HN  ARG A 100      70.260 118.410 143.020  1.00  0.00           H
ATOM   1380  CA  ARG A 100      69.040 116.810 143.480  1.00  0.00           C
ATOM   1381  HA  ARG A 100      68.330 116.840 144.300  1.00  0.00           H
ATOM   1382  CB  ARG A 100      68.450 117.040 142.130  1.00  0.00           C
ATOM   1383  HB1 ARG A 100      69.320 117.180 141.460  1.00  0.00           H
ATOM   1384  HB2 ARG A 100      67.940 116.080 141.880  1.00  0.00           H
ATOM   1385  CG  ARG A 100      67.410 118.200 142.080  1.00  0.00           C
ATOM   1386  HG1 ARG A 100      67.040 118.290 141.030  1.00  0.00           H
ATOM   1387  HG2 ARG A 100      67.850 119.190 142.350  1.00  0.00           H
ATOM   1388  CD  ARG A 100      66.140 117.880 142.900  1.00  0.00           C
ATOM   1389  HD1 ARG A 100      66.570 117.580 143.880  1.00  0.00           H
ATOM   1390  HD2 ARG A 100      65.600 117.040 142.430  1.00  0.00           H
ATOM   1391  NE  ARG A 100      65.380 119.220 142.980  1.00  0.00           N
ATOM   1392  HE  ARG A 100      65.830 119.990 142.510  1.00  0.00           H
ATOM   1393  CZ  ARG A 100      64.280 119.390 143.710  1.00  0.00           C
ATOM   1394  NH1 ARG A 100      63.740 118.470 144.560  1.00  0.00           N
ATOM   1395 HH11 ARG A 100      62.850 118.580 145.010  1.00  0.00           H
ATOM   1396 HH12 ARG A 100      64.090 117.540 144.550  1.00  0.00           H
ATOM   1397  NH2 ARG A 100      63.790 120.580 143.730  1.00  0.00           N
ATOM   1398 HH21 ARG A 100      63.460 120.980 144.590  1.00  0.00           H
ATOM   1399 HH22 ARG A 100      64.250 121.170 143.070  1.00  0.00           H
ATOM   1400  C   ARG A 100      69.640 115.430 143.490  1.00  0.00           C
ATOM   1401  O   ARG A 100      69.050 114.390 143.910  1.00  0.00           O
ATOM   1402  N   GLN A 101      70.950 115.310 143.270  1.00  0.00           N
ATOM   1403  HN  GLN A 101      71.570 116.090 143.190  1.00  0.00           H
ATOM   1404  CA  GLN A 101      71.620 114.090 142.870  1.00  0.00           C
ATOM   1405  HA  GLN A 101      71.070 113.220 143.200  1.00  0.00           H
ATOM   1406  CB  GLN A 101      71.910 114.050 141.310  1.00  0.00           C
ATOM   1407  HB1 GLN A 101      72.750 113.370 141.040  1.00  0.00           H
ATOM   1408  HB2 GLN A 101      70.980 113.660 140.850  1.00  0.00           H
ATOM   1409  CG  GLN A 101      72.100 115.450 140.580  1.00  0.00           C
ATOM   1410  HG1 GLN A 101      71.210 116.100 140.720  1.00  0.00           H
ATOM   1411  HG2 GLN A 101      72.160 115.310 139.470  1.00  0.00           H
ATOM   1412  CD  GLN A 101      73.330 116.230 141.120  1.00  0.00           C
ATOM   1413  OE1 GLN A 101      73.120 117.290 141.640  1.00  0.00           O
ATOM   1414  NE2 GLN A 101      74.540 115.600 141.020  1.00  0.00           N
ATOM   1415 HE21 GLN A 101      74.520 114.710 140.570  1.00  0.00           H
ATOM   1416 HE22 GLN A 101      75.420 116.060 141.090  1.00  0.00           H
ATOM   1417  C   GLN A 101      72.930 113.850 143.610  1.00  0.00           C
ATOM   1418  O   GLN A 101      73.460 114.810 144.210  1.00  0.00           O
ATOM   1419  N   VAL A 102      73.500 112.620 143.600  1.00  0.00           N
ATOM   1420  HN  VAL A 102      73.190 111.850 143.050  1.00  0.00           H
ATOM   1421  CA  VAL A 102      74.800 112.460 144.270  1.00  0.00           C
ATOM   1422  HA  VAL A 102      75.220 113.250 144.880  1.00  0.00           H
ATOM   1423  CB  VAL A 102      74.780 111.180 145.210  1.00  0.00           C
ATOM   1424  HB  VAL A 102      74.030 111.300 146.010  1.00  0.00           H
ATOM   1425  CG1 VAL A 102      74.350 109.990 144.360  1.00  0.00           C
ATOM   1426 HG11 VAL A 102      74.190 109.080 144.990  1.00  0.00           H
ATOM   1427 HG12 VAL A 102      73.330 110.280 144.050  1.00  0.00           H
ATOM   1428 HG13 VAL A 102      74.980 109.820 143.460  1.00  0.00           H
ATOM   1429  CG2 VAL A 102      76.160 111.000 145.820  1.00  0.00           C
ATOM   1430 HG21 VAL A 102      76.470 111.880 146.420  1.00  0.00           H
ATOM   1431 HG22 VAL A 102      76.060 110.170 146.550  1.00  0.00           H
ATOM   1432 HG23 VAL A 102      77.060 110.820 145.190  1.00  0.00           H
ATOM   1433  C   VAL A 102      75.890 112.380 143.160  1.00  0.00           C
ATOM   1434  O   VAL A 102      75.700 111.770 142.110  1.00  0.00           O
ATOM   1435  N   THR A 103      77.070 113.060 143.240  1.00  0.00           N
ATOM   1436  HN  THR A 103      77.220 113.520 144.110  1.00  0.00           H
ATOM   1437  CA  THR A 103      78.040 112.940 142.240  1.00  0.00           C
ATOM   1438  HA  THR A 103      77.700 112.650 141.260  1.00  0.00           H
ATOM   1439  CB  THR A 103      78.730 114.240 142.040  1.00  0.00           C
ATOM   1440  HB  THR A 103      79.100 114.660 143.000  1.00  0.00           H
ATOM   1441  OG1 THR A 103      77.810 115.210 141.540  1.00  0.00           O
ATOM   1442  HG1 THR A 103      77.660 115.060 140.600  1.00  0.00           H
ATOM   1443  CG2 THR A 103      79.860 114.340 140.950  1.00  0.00           C
ATOM   1444 HG21 THR A 103      79.280 114.110 140.030  1.00  0.00           H
ATOM   1445 HG22 THR A 103      80.270 115.370 140.940  1.00  0.00           H
ATOM   1446 HG23 THR A 103      80.670 113.590 141.050  1.00  0.00           H
ATOM   1447  C   THR A 103      79.190 112.000 142.710  1.00  0.00           C
ATOM   1448  O   THR A 103      79.730 112.170 143.800  1.00  0.00           O
ATOM   1449  N   THR A 104      79.520 110.970 141.920  1.00  0.00           N
ATOM   1450  HN  THR A 104      79.240 110.890 140.970  1.00  0.00           H
ATOM   1451  CA  THR A 104      80.560 109.950 142.400  1.00  0.00           C
ATOM   1452  HA  THR A 104      80.950 110.230 143.360  1.00  0.00           H
ATOM   1453  CB  THR A 104      79.970 108.600 142.320  1.00  0.00           C
ATOM   1454  HB  THR A 104      79.740 108.270 141.290  1.00  0.00           H
ATOM   1455  OG1 THR A 104      78.740 108.640 143.020  1.00  0.00           O
ATOM   1456  HG1 THR A 104      78.330 109.450 142.700  1.00  0.00           H
ATOM   1457  CG2 THR A 104      80.940 107.580 143.010  1.00  0.00           C
ATOM   1458 HG21 THR A 104      81.630 107.240 142.220  1.00  0.00           H
ATOM   1459 HG22 THR A 104      81.440 108.140 143.830  1.00  0.00           H
ATOM   1460 HG23 THR A 104      80.630 106.600 143.420  1.00  0.00           H
ATOM   1461  C   THR A 104      81.710 109.890 141.370  1.00  0.00           C
ATOM   1462  O   THR A 104      81.500 109.920 140.200  1.00  0.00           O
ATOM   1463  N   ILE A 105      82.990 109.760 141.800  1.00  0.00           N
ATOM   1464  HN  ILE A 105      83.200 109.760 142.780  1.00  0.00           H
ATOM   1465  CA  ILE A 105      84.180 109.490 141.040  1.00  0.00           C
ATOM   1466  HA  ILE A 105      83.770 109.290 140.070  1.00  0.00           H
ATOM   1467  CB  ILE A 105      85.010 110.730 140.890  1.00  0.00           C
ATOM   1468  HB  ILE A 105      85.920 110.400 140.340  1.00  0.00           H
ATOM   1469  CG2 ILE A 105      84.170 111.600 139.890  1.00  0.00           C
ATOM   1470 HG21 ILE A 105      83.270 112.120 140.270  1.00  0.00           H
ATOM   1471 HG22 ILE A 105      84.730 112.440 139.420  1.00  0.00           H
ATOM   1472 HG23 ILE A 105      83.930 110.980 139.010  1.00  0.00           H
ATOM   1473  CG1 ILE A 105      85.380 111.340 142.220  1.00  0.00           C
ATOM   1474 HG11 ILE A 105      85.770 110.590 142.940  1.00  0.00           H
ATOM   1475 HG12 ILE A 105      84.480 111.890 142.580  1.00  0.00           H
ATOM   1476  CD  ILE A 105      86.430 112.570 142.100  1.00  0.00           C
ATOM   1477  HD1 ILE A 105      85.890 113.490 141.780  1.00  0.00           H
ATOM   1478  HD2 ILE A 105      87.090 112.860 142.950  1.00  0.00           H
ATOM   1479  HD3 ILE A 105      87.210 112.430 141.320  1.00  0.00           H
ATOM   1480  C   ILE A 105      84.930 108.360 141.600  1.00  0.00           C
ATOM   1481  O   ILE A 105      84.930 108.100 142.830  1.00  0.00           O
ATOM   1482  N   ASN A 106      85.580 107.520 140.710  1.00  0.00           N
ATOM   1483  HN  ASN A 106      85.440 107.740 139.750  1.00  0.00           H
ATOM   1484  CA  ASN A 106      86.250 106.280 141.060  1.00  0.00           C
ATOM   1485  HA  ASN A 106      86.250 106.180 142.140  1.00  0.00           H
ATOM   1486  CB  ASN A 106      85.380 105.150 140.360  1.00  0.00           C
ATOM   1487  HB1 ASN A 106      85.050 105.470 139.350  1.00  0.00           H
ATOM   1488  HB2 ASN A 106      85.950 104.200 140.240  1.00  0.00           H
ATOM   1489  CG  ASN A 106      84.110 104.770 141.130  1.00  0.00           C
ATOM   1490  OD1 ASN A 106      84.050 103.900 142.020  1.00  0.00           O
ATOM   1491  ND2 ASN A 106      83.010 105.320 140.590  1.00  0.00           N
ATOM   1492 HD21 ASN A 106      83.020 106.160 140.040  1.00  0.00           H
ATOM   1493 HD22 ASN A 106      82.190 104.790 140.810  1.00  0.00           H
ATOM   1494  C   ASN A 106      87.600 106.140 140.490  1.00  0.00           C
ATOM   1495  O   ASN A 106      88.070 106.800 139.580  1.00  0.00           O
ATOM   1496  N   ALA A 107      88.350 105.170 141.080  1.00  0.00           N
ATOM   1497  HN  ALA A 107      87.920 104.590 141.770  1.00  0.00           H
ATOM   1498  CA  ALA A 107      89.740 104.920 140.630  1.00  0.00           C
ATOM   1499  HA  ALA A 107      90.200 105.900 140.580  1.00  0.00           H
ATOM   1500  CB  ALA A 107      90.460 104.040 141.650  1.00  0.00           C
ATOM   1501  HB1 ALA A 107      90.510 104.600 142.610  1.00  0.00           H
ATOM   1502  HB2 ALA A 107      89.860 103.110 141.710  1.00  0.00           H
ATOM   1503  HB3 ALA A 107      91.500 103.780 141.360  1.00  0.00           H
ATOM   1504  C   ALA A 107      89.760 104.280 139.220  1.00  0.00           C
ATOM   1505  O   ALA A 107      88.800 103.810 138.650  1.00  0.00           O
ATOM   1506  N   HIS A 108      90.960 104.430 138.560  1.00  0.00           N
ATOM   1507  HN  HIS A 108      91.700 104.890 139.060  1.00  0.00           H
ATOM   1508  CA  HIS A 108      91.310 104.020 137.160  1.00  0.00           C
ATOM   1509  HA  HIS A 108      90.430 104.350 136.630  1.00  0.00           H
ATOM   1510  CB  HIS A 108      92.610 104.640 136.570  1.00  0.00           C
ATOM   1511  HB1 HIS A 108      92.680 104.470 135.480  1.00  0.00           H
ATOM   1512  HB2 HIS A 108      92.620 105.750 136.720  1.00  0.00           H
ATOM   1513  ND1 HIS A 108      94.340 104.200 138.380  1.00  0.00           N
ATOM   1514  CG  HIS A 108      93.890 104.100 137.070  1.00  0.00           C
ATOM   1515  CE1 HIS A 108      95.590 103.770 138.380  1.00  0.00           C
ATOM   1516  HE1 HIS A 108      96.170 103.590 139.290  1.00  0.00           H
ATOM   1517  NE2 HIS A 108      95.980 103.390 137.160  1.00  0.00           N
ATOM   1518  HE2 HIS A 108      96.780 102.830 136.990  1.00  0.00           H
ATOM   1519  CD2 HIS A 108      94.960 103.620 136.310  1.00  0.00           C
ATOM   1520  HD2 HIS A 108      94.970 103.330 135.270  1.00  0.00           H
ATOM   1521  C   HIS A 108      91.390 102.490 137.040  1.00  0.00           C
ATOM   1522  O   HIS A 108      91.160 101.880 136.000  1.00  0.00           O
ATOM   1523  N   ARG A 109      91.750 101.840 138.130  1.00  0.00           N
ATOM   1524  HN  ARG A 109      91.980 102.350 138.950  1.00  0.00           H
ATOM   1525  CA  ARG A 109      91.860 100.420 138.210  1.00  0.00           C
ATOM   1526  HA  ARG A 109      91.200  99.920 137.510  1.00  0.00           H
ATOM   1527  CB  ARG A 109      93.360 100.190 137.940  1.00  0.00           C
ATOM   1528  HB1 ARG A 109      93.620 100.470 136.900  1.00  0.00           H
ATOM   1529  HB2 ARG A 109      93.960 100.930 138.510  1.00  0.00           H
ATOM   1530  CG  ARG A 109      94.100  98.850 138.200  1.00  0.00           C
ATOM   1531  HG1 ARG A 109      93.740  98.110 137.460  1.00  0.00           H
ATOM   1532  HG2 ARG A 109      93.840  98.450 139.210  1.00  0.00           H
ATOM   1533  CD  ARG A 109      95.690  98.960 138.190  1.00  0.00           C
ATOM   1534  HD1 ARG A 109      96.070  99.480 139.090  1.00  0.00           H
ATOM   1535  HD2 ARG A 109      95.900  99.570 137.290  1.00  0.00           H
ATOM   1536  NE  ARG A 109      96.200  97.540 138.220  1.00  0.00           N
ATOM   1537  HE  ARG A 109      95.580  96.760 138.250  1.00  0.00           H
ATOM   1538  CZ  ARG A 109      97.430  97.180 138.440  1.00  0.00           C
ATOM   1539  NH1 ARG A 109      98.550  97.840 138.060  1.00  0.00           N
ATOM   1540 HH11 ARG A 109      99.420  97.370 138.180  1.00  0.00           H
ATOM   1541 HH12 ARG A 109      98.330  98.690 137.580  1.00  0.00           H
ATOM   1542  NH2 ARG A 109      97.680  95.980 138.810  1.00  0.00           N
ATOM   1543 HH21 ARG A 109      98.660  95.770 138.830  1.00  0.00           H
ATOM   1544 HH22 ARG A 109      97.040  95.430 139.330  1.00  0.00           H
ATOM   1545  C   ARG A 109      91.400  99.790 139.500  1.00  0.00           C
ATOM   1546  O   ARG A 109      91.130 100.480 140.510  1.00  0.00           O
ATOM   1547  N   SER A 110      91.230  98.460 139.520  1.00  0.00           N
ATOM   1548  HN  SER A 110      91.510  97.930 138.730  1.00  0.00           H
ATOM   1549  CA  SER A 110      90.790  97.720 140.730  1.00  0.00           C
ATOM   1550  HA  SER A 110      89.800  98.020 141.010  1.00  0.00           H
ATOM   1551  CB  SER A 110      90.580  96.180 140.570  1.00  0.00           C
ATOM   1552  HB1 SER A 110      90.240  95.720 141.520  1.00  0.00           H
ATOM   1553  HB2 SER A 110      91.510  95.620 140.370  1.00  0.00           H
ATOM   1554  OG  SER A 110      89.730  95.890 139.460  1.00  0.00           O
ATOM   1555  HG1 SER A 110      89.130  96.640 139.400  1.00  0.00           H
ATOM   1556  C   SER A 110      91.720  97.860 141.980  1.00  0.00           C
ATOM   1557  O   SER A 110      92.930  97.910 141.760  1.00  0.00           O
ATOM   1558  N   TYR A 111      91.220  97.930 143.190  1.00  0.00           N
ATOM   1559  HN  TYR A 111      90.230  97.880 143.250  1.00  0.00           H
ATOM   1560  CA  TYR A 111      91.900  98.160 144.450  1.00  0.00           C
ATOM   1561  HA  TYR A 111      92.420  99.090 144.290  1.00  0.00           H
ATOM   1562  CB  TYR A 111      90.850  98.370 145.610  1.00  0.00           C
ATOM   1563  HB1 TYR A 111      91.210  99.120 146.340  1.00  0.00           H
ATOM   1564  HB2 TYR A 111      89.940  98.790 145.110  1.00  0.00           H
ATOM   1565  CG  TYR A 111      90.400  97.110 146.410  1.00  0.00           C
ATOM   1566  CD1 TYR A 111      89.380  96.270 145.990  1.00  0.00           C
ATOM   1567  HD1 TYR A 111      88.900  96.460 145.040  1.00  0.00           H
ATOM   1568  CE1 TYR A 111      88.790  95.360 146.840  1.00  0.00           C
ATOM   1569  HE1 TYR A 111      87.990  94.690 146.560  1.00  0.00           H
ATOM   1570  CZ  TYR A 111      89.480  94.990 147.990  1.00  0.00           C
ATOM   1571  OH  TYR A 111      89.130  93.880 148.720  1.00  0.00           O
ATOM   1572  HH  TYR A 111      89.670  93.990 149.500  1.00  0.00           H
ATOM   1573  CD2 TYR A 111      91.020  96.820 147.670  1.00  0.00           C
ATOM   1574  HD2 TYR A 111      91.870  97.400 148.020  1.00  0.00           H
ATOM   1575  CE2 TYR A 111      90.490  95.790 148.470  1.00  0.00           C
ATOM   1576  HE2 TYR A 111      90.960  95.530 149.410  1.00  0.00           H
ATOM   1577  C   TYR A 111      93.020  97.100 144.690  1.00  0.00           C
ATOM   1578  O   TYR A 111      92.760  95.910 144.470  1.00  0.00           O
ATOM   1579  N   LEU A 112      94.190  97.510 145.190  1.00  0.00           N
ATOM   1580  HN  LEU A 112      94.400  98.450 145.430  1.00  0.00           H
ATOM   1581  CA  LEU A 112      95.310  96.520 145.380  1.00  0.00           C
ATOM   1582  HA  LEU A 112      95.170  95.690 144.710  1.00  0.00           H
ATOM   1583  CB  LEU A 112      96.740  97.100 144.940  1.00  0.00           C
ATOM   1584  HB1 LEU A 112      96.940  97.930 145.640  1.00  0.00           H
ATOM   1585  HB2 LEU A 112      97.460  96.260 145.030  1.00  0.00           H
ATOM   1586  CG  LEU A 112      96.860  97.600 143.490  1.00  0.00           C
ATOM   1587  HG  LEU A 112      96.060  98.340 143.310  1.00  0.00           H
ATOM   1588  CD1 LEU A 112      98.210  98.230 143.240  1.00  0.00           C
ATOM   1589 HD11 LEU A 112      98.260  99.030 144.020  1.00  0.00           H
ATOM   1590 HD12 LEU A 112      99.050  97.510 143.410  1.00  0.00           H
ATOM   1591 HD13 LEU A 112      98.250  98.560 142.180  1.00  0.00           H
ATOM   1592  CD2 LEU A 112      96.630  96.510 142.470  1.00  0.00           C
ATOM   1593 HD21 LEU A 112      97.450  95.770 142.320  1.00  0.00           H
ATOM   1594 HD22 LEU A 112      95.730  95.860 142.470  1.00  0.00           H
ATOM   1595 HD23 LEU A 112      96.750  96.960 141.460  1.00  0.00           H
ATOM   1596  C   LEU A 112      95.220  95.900 146.790  1.00  0.00           C
ATOM   1597  O   LEU A 112      95.590  96.600 147.720  1.00  0.00           O
ATOM   1598  N   PRO A 113      94.660  94.710 147.040  1.00  0.00           N
ATOM   1599  CD  PRO A 113      94.400  93.700 146.060  1.00  0.00           C
ATOM   1600  HD1 PRO A 113      95.200  93.600 145.310  1.00  0.00           H
ATOM   1601  HD2 PRO A 113      93.420  93.930 145.590  1.00  0.00           H
ATOM   1602  CA  PRO A 113      94.590  94.120 148.410  1.00  0.00           C
ATOM   1603  HA  PRO A 113      93.980  94.830 148.970  1.00  0.00           H
ATOM   1604  CB  PRO A 113      93.790  92.830 148.170  1.00  0.00           C
ATOM   1605  HB1 PRO A 113      94.040  92.140 149.010  1.00  0.00           H
ATOM   1606  HB2 PRO A 113      92.690  93.020 148.140  1.00  0.00           H
ATOM   1607  CG  PRO A 113      94.340  92.330 146.840  1.00  0.00           C
ATOM   1608  HG1 PRO A 113      93.720  91.540 146.360  1.00  0.00           H
ATOM   1609  HG2 PRO A 113      95.390  92.040 147.090  1.00  0.00           H
ATOM   1610  C   PRO A 113      95.930  93.910 149.070  1.00  0.00           C
ATOM   1611  O   PRO A 113      96.880  93.590 148.420  1.00  0.00           O
ATOM   1612  N   GLY A 114      96.060  94.270 150.330  1.00  0.00           N
ATOM   1613  HN  GLY A 114      95.230  94.540 150.810  1.00  0.00           H
ATOM   1614  CA  GLY A 114      97.120  93.920 151.260  1.00  0.00           C
ATOM   1615  HA1 GLY A 114      97.290  92.870 151.140  1.00  0.00           H
ATOM   1616  HA2 GLY A 114      96.740  94.170 152.240  1.00  0.00           H
ATOM   1617  C   GLY A 114      98.380  94.740 151.150  1.00  0.00           C
ATOM   1618  O   GLY A 114      99.450  94.260 151.600  1.00  0.00           O
ATOM   1619  N   GLN A 115      98.300  95.930 150.540  1.00  0.00           N
ATOM   1620  HN  GLN A 115      97.470  96.360 150.200  1.00  0.00           H
ATOM   1621  CA  GLN A 115      99.460  96.820 150.420  1.00  0.00           C
ATOM   1622  HA  GLN A 115     100.230  96.590 151.140  1.00  0.00           H
ATOM   1623  CB  GLN A 115     100.010  97.010 148.980  1.00  0.00           C
ATOM   1624  HB1 GLN A 115     100.900  97.670 149.040  1.00  0.00           H
ATOM   1625  HB2 GLN A 115     100.360  95.990 148.690  1.00  0.00           H
ATOM   1626  CG  GLN A 115      98.960  97.570 148.000  1.00  0.00           C
ATOM   1627  HG1 GLN A 115      98.540  98.540 148.350  1.00  0.00           H
ATOM   1628  HG2 GLN A 115      98.180  96.820 147.770  1.00  0.00           H
ATOM   1629  CD  GLN A 115      99.660  97.930 146.680  1.00  0.00           C
ATOM   1630  OE1 GLN A 115      99.630  99.080 146.320  1.00  0.00           O
ATOM   1631  NE2 GLN A 115     100.370  96.980 145.970  1.00  0.00           N
ATOM   1632 HE21 GLN A 115     100.350  96.020 146.240  1.00  0.00           H
ATOM   1633 HE22 GLN A 115     100.720  97.250 145.070  1.00  0.00           H
ATOM   1634  C   GLN A 115      99.020  98.210 150.980  1.00  0.00           C
ATOM   1635  O   GLN A 115      97.810  98.500 150.930  1.00  0.00           O
ATOM   1636  N   TRP A 116      99.950  99.000 151.550  1.00  0.00           N
ATOM   1637  HN  TRP A 116     100.810  98.680 151.940  1.00  0.00           H
ATOM   1638  CA  TRP A 116      99.610 100.390 151.900  1.00  0.00           C
ATOM   1639  HA  TRP A 116      98.740 100.460 152.540  1.00  0.00           H
ATOM   1640  CB  TRP A 116     100.640 101.100 152.830  1.00  0.00           C
ATOM   1641  HB1 TRP A 116     101.610 101.250 152.310  1.00  0.00           H
ATOM   1642  HB2 TRP A 116     100.260 102.120 153.010  1.00  0.00           H
ATOM   1643  CG  TRP A 116     100.770 100.510 154.200  1.00  0.00           C
ATOM   1644  CD1 TRP A 116     101.810  99.830 154.710  1.00  0.00           C
ATOM   1645  HD1 TRP A 116     102.710  99.530 154.200  1.00  0.00           H
ATOM   1646  NE1 TRP A 116     101.690  99.600 156.050  1.00  0.00           N
ATOM   1647  HE1 TRP A 116     102.400  99.490 156.710  1.00  0.00           H
ATOM   1648  CE2 TRP A 116     100.510 100.150 156.390  1.00  0.00           C
ATOM   1649  CD2 TRP A 116      99.920 100.750 155.300  1.00  0.00           C
ATOM   1650  CE3 TRP A 116      98.740 101.610 155.470  1.00  0.00           C
ATOM   1651  HE3 TRP A 116      98.370 102.290 154.720  1.00  0.00           H
ATOM   1652  CZ3 TRP A 116      98.120 101.620 156.730  1.00  0.00           C
ATOM   1653  HZ3 TRP A 116      97.290 102.290 156.870  1.00  0.00           H
ATOM   1654  CZ2 TRP A 116      99.790 100.130 157.550  1.00  0.00           C
ATOM   1655  HZ2 TRP A 116     100.030  99.470 158.380  1.00  0.00           H
ATOM   1656  CH2 TRP A 116      98.630 100.860 157.760  1.00  0.00           C
ATOM   1657  HH2 TRP A 116      98.080 100.680 158.680  1.00  0.00           H
ATOM   1658  C   TRP A 116      99.350 101.350 150.770  1.00  0.00           C
ATOM   1659  O   TRP A 116     100.210 101.720 149.940  1.00  0.00           O
ATOM   1660  N   VAL A 117      98.110 101.910 150.890  1.00  0.00           N
ATOM   1661  HN  VAL A 117      97.420 101.700 151.570  1.00  0.00           H
ATOM   1662  CA  VAL A 117      97.560 102.800 149.930  1.00  0.00           C
ATOM   1663  HA  VAL A 117      98.290 103.030 149.170  1.00  0.00           H
ATOM   1664  CB  VAL A 117      96.260 102.360 149.190  1.00  0.00           C
ATOM   1665  HB  VAL A 117      95.440 102.220 149.920  1.00  0.00           H
ATOM   1666  CG1 VAL A 117      95.900 103.400 148.130  1.00  0.00           C
ATOM   1667 HG11 VAL A 117      95.540 104.380 148.520  1.00  0.00           H
ATOM   1668 HG12 VAL A 117      96.760 103.580 147.450  1.00  0.00           H
ATOM   1669 HG13 VAL A 117      95.080 102.920 147.550  1.00  0.00           H
ATOM   1670  CG2 VAL A 117      96.390 101.010 148.580  1.00  0.00           C
ATOM   1671 HG21 VAL A 117      96.460 100.200 149.340  1.00  0.00           H
ATOM   1672 HG22 VAL A 117      95.570 100.790 147.860  1.00  0.00           H
ATOM   1673 HG23 VAL A 117      97.240 101.050 147.860  1.00  0.00           H
ATOM   1674  C   VAL A 117      97.270 104.120 150.630  1.00  0.00           C
ATOM   1675  O   VAL A 117      96.720 104.140 151.750  1.00  0.00           O
ATOM   1676  N   TYR A 118      97.710 105.280 150.070  1.00  0.00           N
ATOM   1677  HN  TYR A 118      98.280 105.240 149.260  1.00  0.00           H
ATOM   1678  CA  TYR A 118      97.300 106.580 150.540  1.00  0.00           C
ATOM   1679  HA  TYR A 118      96.970 106.520 151.570  1.00  0.00           H
ATOM   1680  CB  TYR A 118      98.530 107.550 150.500  1.00  0.00           C
ATOM   1681  HB1 TYR A 118      99.310 107.300 151.250  1.00  0.00           H
ATOM   1682  HB2 TYR A 118      99.030 107.380 149.520  1.00  0.00           H
ATOM   1683  CG  TYR A 118      98.220 109.030 150.660  1.00  0.00           C
ATOM   1684  CD1 TYR A 118      97.760 109.490 151.930  1.00  0.00           C
ATOM   1685  HD1 TYR A 118      97.450 108.700 152.590  1.00  0.00           H
ATOM   1686  CE1 TYR A 118      97.770 110.840 152.230  1.00  0.00           C
ATOM   1687  HE1 TYR A 118      97.500 111.190 153.220  1.00  0.00           H
ATOM   1688  CZ  TYR A 118      98.160 111.740 151.230  1.00  0.00           C
ATOM   1689  OH  TYR A 118      98.140 113.130 151.420  1.00  0.00           O
ATOM   1690  HH  TYR A 118      98.170 113.230 152.380  1.00  0.00           H
ATOM   1691  CD2 TYR A 118      98.720 109.920 149.730  1.00  0.00           C
ATOM   1692  HD2 TYR A 118      99.050 109.610 148.750  1.00  0.00           H
ATOM   1693  CE2 TYR A 118      98.590 111.270 149.960  1.00  0.00           C
ATOM   1694  HE2 TYR A 118      98.690 112.020 149.190  1.00  0.00           H
ATOM   1695  C   TYR A 118      96.140 107.030 149.720  1.00  0.00           C
ATOM   1696  O   TYR A 118      96.230 107.130 148.490  1.00  0.00           O
ATOM   1697  N   LEU A 119      95.020 107.340 150.410  1.00  0.00           N
ATOM   1698  HN  LEU A 119      94.880 107.410 151.400  1.00  0.00           H
ATOM   1699  CA  LEU A 119      93.840 107.690 149.690  1.00  0.00           C
ATOM   1700  HA  LEU A 119      94.060 107.740 148.630  1.00  0.00           H
ATOM   1701  CB  LEU A 119      92.630 106.620 149.920  1.00  0.00           C
ATOM   1702  HB1 LEU A 119      93.080 105.620 149.790  1.00  0.00           H
ATOM   1703  HB2 LEU A 119      92.450 106.680 151.020  1.00  0.00           H
ATOM   1704  CG  LEU A 119      91.210 106.780 149.370  1.00  0.00           C
ATOM   1705  HG  LEU A 119      90.760 107.790 149.490  1.00  0.00           H
ATOM   1706  CD1 LEU A 119      91.260 106.610 147.910  1.00  0.00           C
ATOM   1707 HD11 LEU A 119      90.220 106.460 147.540  1.00  0.00           H
ATOM   1708 HD12 LEU A 119      91.760 107.470 147.420  1.00  0.00           H
ATOM   1709 HD13 LEU A 119      91.860 105.730 147.620  1.00  0.00           H
ATOM   1710  CD2 LEU A 119      90.260 105.820 150.050  1.00  0.00           C
ATOM   1711 HD21 LEU A 119      90.590 104.760 150.040  1.00  0.00           H
ATOM   1712 HD22 LEU A 119      90.030 106.050 151.110  1.00  0.00           H
ATOM   1713 HD23 LEU A 119      89.310 105.830 149.480  1.00  0.00           H
ATOM   1714  C   LEU A 119      93.430 109.120 150.170  1.00  0.00           C
ATOM   1715  O   LEU A 119      93.440 109.300 151.380  1.00  0.00           O
ATOM   1716  N   ALA A 120      93.250 110.160 149.250  1.00  0.00           N
ATOM   1717  HN  ALA A 120      93.530 109.950 148.310  1.00  0.00           H
ATOM   1718  CA  ALA A 120      93.070 111.600 149.550  1.00  0.00           C
ATOM   1719  HA  ALA A 120      92.870 111.760 150.600  1.00  0.00           H
ATOM   1720  CB  ALA A 120      94.340 112.460 149.140  1.00  0.00           C
ATOM   1721  HB1 ALA A 120      94.950 112.430 150.070  1.00  0.00           H
ATOM   1722  HB2 ALA A 120      94.970 111.980 148.360  1.00  0.00           H
ATOM   1723  HB3 ALA A 120      94.000 113.490 148.860  1.00  0.00           H
ATOM   1724  C   ALA A 120      91.860 112.050 148.810  1.00  0.00           C
ATOM   1725  O   ALA A 120      91.760 111.760 147.600  1.00  0.00           O
ATOM   1726  N   ALA A 121      90.910 112.770 149.420  1.00  0.00           N
ATOM   1727  HN  ALA A 121      90.900 112.940 150.400  1.00  0.00           H
ATOM   1728  CA  ALA A 121      89.790 113.280 148.740  1.00  0.00           C
ATOM   1729  HA  ALA A 121      89.840 113.130 147.680  1.00  0.00           H
ATOM   1730  CB  ALA A 121      88.530 112.530 149.240  1.00  0.00           C
ATOM   1731  HB1 ALA A 121      87.640 112.940 148.720  1.00  0.00           H
ATOM   1732  HB2 ALA A 121      88.720 111.470 148.980  1.00  0.00           H
ATOM   1733  HB3 ALA A 121      88.350 112.720 150.320  1.00  0.00           H
ATOM   1734  C   ALA A 121      89.830 114.740 149.030  1.00  0.00           C
ATOM   1735  O   ALA A 121      90.130 115.140 150.130  1.00  0.00           O
ATOM   1736  N   THR A 122      89.390 115.550 148.070  1.00  0.00           N
ATOM   1737  HN  THR A 122      89.240 115.210 147.140  1.00  0.00           H
ATOM   1738  CA  THR A 122      89.360 117.020 148.260  1.00  0.00           C
ATOM   1739  HA  THR A 122      89.160 117.130 149.310  1.00  0.00           H
ATOM   1740  CB  THR A 122      90.550 117.840 147.760  1.00  0.00           C
ATOM   1741  HB  THR A 122      90.510 117.910 146.650  1.00  0.00           H
ATOM   1742  OG1 THR A 122      91.780 117.300 148.150  1.00  0.00           O
ATOM   1743  HG1 THR A 122      92.250 117.280 147.310  1.00  0.00           H
ATOM   1744  CG2 THR A 122      90.500 119.280 148.430  1.00  0.00           C
ATOM   1745 HG21 THR A 122      89.750 119.850 147.850  1.00  0.00           H
ATOM   1746 HG22 THR A 122      90.080 119.300 149.460  1.00  0.00           H
ATOM   1747 HG23 THR A 122      91.440 119.860 148.440  1.00  0.00           H
ATOM   1748  C   THR A 122      88.120 117.610 147.570  1.00  0.00           C
ATOM   1749  O   THR A 122      87.730 117.170 146.520  1.00  0.00           O
ATOM   1750  N   TYR A 123      87.440 118.640 148.210  1.00  0.00           N
ATOM   1751  HN  TYR A 123      87.680 118.920 149.140  1.00  0.00           H
ATOM   1752  CA  TYR A 123      86.470 119.380 147.480  1.00  0.00           C
ATOM   1753  HA  TYR A 123      86.480 119.190 146.420  1.00  0.00           H
ATOM   1754  CB  TYR A 123      85.110 118.850 147.940  1.00  0.00           C
ATOM   1755  HB1 TYR A 123      84.960 117.840 147.510  1.00  0.00           H
ATOM   1756  HB2 TYR A 123      85.130 118.690 149.040  1.00  0.00           H
ATOM   1757  CG  TYR A 123      83.990 119.770 147.550  1.00  0.00           C
ATOM   1758  CD1 TYR A 123      83.730 119.880 146.170  1.00  0.00           C
ATOM   1759  HD1 TYR A 123      84.430 119.390 145.500  1.00  0.00           H
ATOM   1760  CE1 TYR A 123      82.580 120.500 145.680  1.00  0.00           C
ATOM   1761  HE1 TYR A 123      82.480 120.640 144.620  1.00  0.00           H
ATOM   1762  CZ  TYR A 123      81.720 121.190 146.510  1.00  0.00           C
ATOM   1763  OH  TYR A 123      80.630 121.870 145.940  1.00  0.00           O
ATOM   1764  HH  TYR A 123      79.960 122.180 146.550  1.00  0.00           H
ATOM   1765  CD2 TYR A 123      83.150 120.560 148.390  1.00  0.00           C
ATOM   1766  HD2 TYR A 123      83.190 120.490 149.470  1.00  0.00           H
ATOM   1767  CE2 TYR A 123      81.990 121.230 147.860  1.00  0.00           C
ATOM   1768  HE2 TYR A 123      81.240 121.760 148.450  1.00  0.00           H
ATOM   1769  C   TYR A 123      86.710 120.890 147.720  1.00  0.00           C
ATOM   1770  O   TYR A 123      86.750 121.190 148.930  1.00  0.00           O
ATOM   1771  N   ASP A 124      86.860 121.820 146.780  1.00  0.00           N
ATOM   1772  HN  ASP A 124      86.620 121.590 145.840  1.00  0.00           H
ATOM   1773  CA  ASP A 124      87.260 123.230 146.960  1.00  0.00           C
ATOM   1774  HA  ASP A 124      87.760 123.440 147.890  1.00  0.00           H
ATOM   1775  CB  ASP A 124      88.270 123.600 145.820  1.00  0.00           C
ATOM   1776  HB1 ASP A 124      88.470 124.680 145.960  1.00  0.00           H
ATOM   1777  HB2 ASP A 124      89.150 122.940 145.920  1.00  0.00           H
ATOM   1778  CG  ASP A 124      87.840 123.560 144.440  1.00  0.00           C
ATOM   1779  OD1 ASP A 124      86.650 123.330 144.150  1.00  0.00           O
ATOM   1780  OD2 ASP A 124      88.680 123.810 143.480  1.00  0.00           O
ATOM   1781  C   ASP A 124      86.010 124.210 147.010  1.00  0.00           C
ATOM   1782  O   ASP A 124      86.110 125.410 147.310  1.00  0.00           O
ATOM   1783  N   GLY A 125      84.750 123.720 146.710  1.00  0.00           N
ATOM   1784  HN  GLY A 125      84.580 122.740 146.590  1.00  0.00           H
ATOM   1785  CA  GLY A 125      83.590 124.660 146.530  1.00  0.00           C
ATOM   1786  HA1 GLY A 125      83.940 125.680 146.600  1.00  0.00           H
ATOM   1787  HA2 GLY A 125      82.790 124.330 147.180  1.00  0.00           H
ATOM   1788  C   GLY A 125      83.060 124.500 145.140  1.00  0.00           C
ATOM   1789  O   GLY A 125      81.970 125.060 144.860  1.00  0.00           O
ATOM   1790  N   GLN A 126      83.740 123.790 144.240  1.00  0.00           N
ATOM   1791  HN  GLN A 126      84.720 123.620 144.340  1.00  0.00           H
ATOM   1792  CA  GLN A 126      83.370 123.570 142.860  1.00  0.00           C
ATOM   1793  HA  GLN A 126      82.330 123.280 142.960  1.00  0.00           H
ATOM   1794  CB  GLN A 126      83.280 124.800 141.940  1.00  0.00           C
ATOM   1795  HB1 GLN A 126      83.120 124.480 140.880  1.00  0.00           H
ATOM   1796  HB2 GLN A 126      82.450 125.460 142.270  1.00  0.00           H
ATOM   1797  CG  GLN A 126      84.510 125.690 141.780  1.00  0.00           C
ATOM   1798  HG1 GLN A 126      84.560 126.350 140.880  1.00  0.00           H
ATOM   1799  HG2 GLN A 126      85.420 125.060 141.740  1.00  0.00           H
ATOM   1800  CD  GLN A 126      84.680 126.630 142.980  1.00  0.00           C
ATOM   1801  OE1 GLN A 126      84.010 127.660 143.080  1.00  0.00           O
ATOM   1802  NE2 GLN A 126      85.770 126.390 143.770  1.00  0.00           N
ATOM   1803 HE21 GLN A 126      86.270 125.530 143.620  1.00  0.00           H
ATOM   1804 HE22 GLN A 126      86.000 126.930 144.580  1.00  0.00           H
ATOM   1805  C   GLN A 126      83.910 122.360 142.080  1.00  0.00           C
ATOM   1806  O   GLN A 126      83.260 121.970 141.110  1.00  0.00           O
ATOM   1807  N   PHE A 127      85.020 121.820 142.470  1.00  0.00           N
ATOM   1808  HN  PHE A 127      85.450 122.260 143.250  1.00  0.00           H
ATOM   1809  CA  PHE A 127      85.550 120.600 141.930  1.00  0.00           C
ATOM   1810  HA  PHE A 127      84.810 120.220 141.240  1.00  0.00           H
ATOM   1811  CB  PHE A 127      86.870 120.790 141.070  1.00  0.00           C
ATOM   1812  HB1 PHE A 127      87.450 121.570 141.610  1.00  0.00           H
ATOM   1813  HB2 PHE A 127      87.360 119.810 140.860  1.00  0.00           H
ATOM   1814  CG  PHE A 127      86.440 121.490 139.840  1.00  0.00           C
ATOM   1815  CD1 PHE A 127      86.250 120.730 138.720  1.00  0.00           C
ATOM   1816  HD1 PHE A 127      86.370 119.660 138.850  1.00  0.00           H
ATOM   1817  CE1 PHE A 127      85.860 121.300 137.490  1.00  0.00           C
ATOM   1818  HE1 PHE A 127      85.580 120.720 136.620  1.00  0.00           H
ATOM   1819  CZ  PHE A 127      85.930 122.680 137.380  1.00  0.00           C
ATOM   1820  HZ  PHE A 127      85.550 123.100 136.460  1.00  0.00           H
ATOM   1821  CD2 PHE A 127      86.620 122.920 139.730  1.00  0.00           C
ATOM   1822  HD2 PHE A 127      86.860 123.390 140.670  1.00  0.00           H
ATOM   1823  CE2 PHE A 127      86.370 123.500 138.450  1.00  0.00           C
ATOM   1824  HE2 PHE A 127      86.330 124.560 138.290  1.00  0.00           H
ATOM   1825  C   PHE A 127      85.870 119.640 142.960  1.00  0.00           C
ATOM   1826  O   PHE A 127      86.380 119.940 144.050  1.00  0.00           O
ATOM   1827  N   MET A 128      85.420 118.390 142.860  1.00  0.00           N
ATOM   1828  HN  MET A 128      84.910 118.160 142.030  1.00  0.00           H
ATOM   1829  CA  MET A 128      85.670 117.260 143.810  1.00  0.00           C
ATOM   1830  HA  MET A 128      86.030 117.730 144.710  1.00  0.00           H
ATOM   1831  CB  MET A 128      84.440 116.360 144.180  1.00  0.00           C
ATOM   1832  HB1 MET A 128      84.790 115.410 144.640  1.00  0.00           H
ATOM   1833  HB2 MET A 128      83.780 116.980 144.810  1.00  0.00           H
ATOM   1834  CG  MET A 128      83.540 115.950 143.020  1.00  0.00           C
ATOM   1835  HG1 MET A 128      84.160 115.300 142.370  1.00  0.00           H
ATOM   1836  HG2 MET A 128      83.230 116.830 142.410  1.00  0.00           H
ATOM   1837  SD  MET A 128      82.000 115.180 143.410  1.00  0.00           S
ATOM   1838  CE  MET A 128      82.720 113.580 143.910  1.00  0.00           C
ATOM   1839  HE1 MET A 128      81.890 112.950 144.290  1.00  0.00           H
ATOM   1840  HE2 MET A 128      83.170 112.980 143.090  1.00  0.00           H
ATOM   1841  HE3 MET A 128      83.430 113.640 144.760  1.00  0.00           H
ATOM   1842  C   MET A 128      86.710 116.390 143.230  1.00  0.00           C
ATOM   1843  O   MET A 128      86.690 116.030 142.040  1.00  0.00           O
ATOM   1844  N   LYS A 129      87.810 116.080 143.950  1.00  0.00           N
ATOM   1845  HN  LYS A 129      87.880 116.400 144.890  1.00  0.00           H
ATOM   1846  CA  LYS A 129      89.050 115.490 143.330  1.00  0.00           C
ATOM   1847  HA  LYS A 129      88.770 115.100 142.360  1.00  0.00           H
ATOM   1848  CB  LYS A 129      90.170 116.480 143.170  1.00  0.00           C
ATOM   1849  HB1 LYS A 129      90.390 116.910 144.170  1.00  0.00           H
ATOM   1850  HB2 LYS A 129      91.070 115.970 142.760  1.00  0.00           H
ATOM   1851  CG  LYS A 129      89.880 117.580 142.140  1.00  0.00           C
ATOM   1852  HG1 LYS A 129      89.060 118.230 142.520  1.00  0.00           H
ATOM   1853  HG2 LYS A 129      89.660 116.990 141.220  1.00  0.00           H
ATOM   1854  CD  LYS A 129      91.060 118.550 141.980  1.00  0.00           C
ATOM   1855  HD1 LYS A 129      91.960 117.940 142.240  1.00  0.00           H
ATOM   1856  HD2 LYS A 129      91.000 119.340 142.760  1.00  0.00           H
ATOM   1857  CE  LYS A 129      91.050 119.140 140.590  1.00  0.00           C
ATOM   1858  HE1 LYS A 129      90.220 119.880 140.540  1.00  0.00           H
ATOM   1859  HE2 LYS A 129      90.970 118.400 139.770  1.00  0.00           H
ATOM   1860  NZ  LYS A 129      92.320 119.820 140.400  1.00  0.00           N
ATOM   1861  HZ1 LYS A 129      93.060 119.200 140.010  1.00  0.00           H
ATOM   1862  HZ2 LYS A 129      92.190 120.640 139.780  1.00  0.00           H
ATOM   1863  HZ3 LYS A 129      92.700 120.140 141.320  1.00  0.00           H
ATOM   1864  C   LYS A 129      89.440 114.230 144.100  1.00  0.00           C
ATOM   1865  O   LYS A 129      89.280 114.240 145.310  1.00  0.00           O
ATOM   1866  N   LEU A 130      89.920 113.180 143.480  1.00  0.00           N
ATOM   1867  HN  LEU A 130      90.210 113.310 142.540  1.00  0.00           H
ATOM   1868  CA  LEU A 130      90.200 111.920 144.210  1.00  0.00           C
ATOM   1869  HA  LEU A 130      90.290 112.110 145.270  1.00  0.00           H
ATOM   1870  CB  LEU A 130      88.990 110.890 143.920  1.00  0.00           C
ATOM   1871  HB1 LEU A 130      88.060 111.150 144.480  1.00  0.00           H
ATOM   1872  HB2 LEU A 130      88.900 110.930 142.810  1.00  0.00           H
ATOM   1873  CG  LEU A 130      89.270 109.390 144.250  1.00  0.00           C
ATOM   1874  HG  LEU A 130      90.300 109.180 143.880  1.00  0.00           H
ATOM   1875  CD1 LEU A 130      89.160 109.090 145.760  1.00  0.00           C
ATOM   1876 HD11 LEU A 130      89.850 109.750 146.330  1.00  0.00           H
ATOM   1877 HD12 LEU A 130      88.090 109.260 146.020  1.00  0.00           H
ATOM   1878 HD13 LEU A 130      89.400 108.020 145.920  1.00  0.00           H
ATOM   1879  CD2 LEU A 130      88.390 108.420 143.470  1.00  0.00           C
ATOM   1880 HD21 LEU A 130      88.760 108.440 142.420  1.00  0.00           H
ATOM   1881 HD22 LEU A 130      88.570 107.420 143.930  1.00  0.00           H
ATOM   1882 HD23 LEU A 130      87.320 108.720 143.520  1.00  0.00           H
ATOM   1883  C   LEU A 130      91.540 111.420 143.820  1.00  0.00           C
ATOM   1884  O   LEU A 130      91.900 111.390 142.640  1.00  0.00           O
ATOM   1885  N   TYR A 131      92.420 111.170 144.800  1.00  0.00           N
ATOM   1886  HN  TYR A 131      92.070 111.160 145.730  1.00  0.00           H
ATOM   1887  CA  TYR A 131      93.850 110.880 144.560  1.00  0.00           C
ATOM   1888  HA  TYR A 131      94.110 110.830 143.510  1.00  0.00           H
ATOM   1889  CB  TYR A 131      94.670 112.070 145.270  1.00  0.00           C
ATOM   1890  HB1 TYR A 131      94.430 112.030 146.350  1.00  0.00           H
ATOM   1891  HB2 TYR A 131      95.740 111.820 145.080  1.00  0.00           H
ATOM   1892  CG  TYR A 131      94.450 113.430 144.750  1.00  0.00           C
ATOM   1893  CD1 TYR A 131      95.290 113.930 143.790  1.00  0.00           C
ATOM   1894  HD1 TYR A 131      96.200 113.410 143.540  1.00  0.00           H
ATOM   1895  CE1 TYR A 131      95.150 115.280 143.400  1.00  0.00           C
ATOM   1896  HE1 TYR A 131      95.940 115.720 142.800  1.00  0.00           H
ATOM   1897  CZ  TYR A 131      94.130 116.050 143.910  1.00  0.00           C
ATOM   1898  OH  TYR A 131      94.110 117.380 143.630  1.00  0.00           O
ATOM   1899  HH  TYR A 131      93.510 117.730 144.300  1.00  0.00           H
ATOM   1900  CD2 TYR A 131      93.310 114.190 145.240  1.00  0.00           C
ATOM   1901  HD2 TYR A 131      92.610 113.800 145.960  1.00  0.00           H
ATOM   1902  CE2 TYR A 131      93.060 115.530 144.790  1.00  0.00           C
ATOM   1903  HE2 TYR A 131      92.260 116.140 145.190  1.00  0.00           H
ATOM   1904  C   TYR A 131      94.160 109.540 145.250  1.00  0.00           C
ATOM   1905  O   TYR A 131      93.630 109.140 146.290  1.00  0.00           O
ATOM   1906  N   VAL A 132      95.030 108.750 144.600  1.00  0.00           N
ATOM   1907  HN  VAL A 132      95.520 109.140 143.830  1.00  0.00           H
ATOM   1908  CA  VAL A 132      95.540 107.470 145.090  1.00  0.00           C
ATOM   1909  HA  VAL A 132      95.360 107.440 146.150  1.00  0.00           H
ATOM   1910  CB  VAL A 132      94.960 106.330 144.210  1.00  0.00           C
ATOM   1911  HB  VAL A 132      95.030 106.580 143.130  1.00  0.00           H
ATOM   1912  CG1 VAL A 132      95.810 105.080 144.250  1.00  0.00           C
ATOM   1913 HG11 VAL A 132      96.820 105.330 143.860  1.00  0.00           H
ATOM   1914 HG12 VAL A 132      95.980 104.710 145.280  1.00  0.00           H
ATOM   1915 HG13 VAL A 132      95.450 104.270 143.570  1.00  0.00           H
ATOM   1916  CG2 VAL A 132      93.550 106.210 144.730  1.00  0.00           C
ATOM   1917 HG21 VAL A 132      93.600 105.910 145.800  1.00  0.00           H
ATOM   1918 HG22 VAL A 132      92.970 107.150 144.710  1.00  0.00           H
ATOM   1919 HG23 VAL A 132      93.000 105.400 144.200  1.00  0.00           H
ATOM   1920  C   VAL A 132      97.050 107.560 144.970  1.00  0.00           C
ATOM   1921  O   VAL A 132      97.680 107.820 143.930  1.00  0.00           O
ATOM   1922  N   ASN A 133      97.740 107.500 146.090  1.00  0.00           N
ATOM   1923  HN  ASN A 133      97.190 107.330 146.900  1.00  0.00           H
ATOM   1924  CA  ASN A 133      99.230 107.660 146.300  1.00  0.00           C
ATOM   1925  HA  ASN A 133      99.290 107.790 147.370  1.00  0.00           H
ATOM   1926  CB  ASN A 133     100.080 106.450 145.830  1.00  0.00           C
ATOM   1927  HB1 ASN A 133      99.890 106.250 144.750  1.00  0.00           H
ATOM   1928  HB2 ASN A 133     101.130 106.760 146.020  1.00  0.00           H
ATOM   1929  CG  ASN A 133      99.750 105.240 146.710  1.00  0.00           C
ATOM   1930  OD1 ASN A 133      98.990 105.210 147.700  1.00  0.00           O
ATOM   1931  ND2 ASN A 133     100.290 104.110 146.270  1.00  0.00           N
ATOM   1932 HD21 ASN A 133     101.110 104.110 145.700  1.00  0.00           H
ATOM   1933 HD22 ASN A 133     100.120 103.230 146.720  1.00  0.00           H
ATOM   1934  C   ASN A 133      99.690 109.070 145.880  1.00  0.00           C
ATOM   1935  O   ASN A 133     100.800 109.260 145.420  1.00  0.00           O
ATOM   1936  N   GLY A 134      98.840 110.120 146.000  1.00  0.00           N
ATOM   1937  HN  GLY A 134      97.950 110.040 146.430  1.00  0.00           H
ATOM   1938  CA  GLY A 134      99.350 111.430 145.640  1.00  0.00           C
ATOM   1939  HA1 GLY A 134     100.380 111.560 145.950  1.00  0.00           H
ATOM   1940  HA2 GLY A 134      98.680 112.110 146.130  1.00  0.00           H
ATOM   1941  C   GLY A 134      99.270 111.720 144.120  1.00  0.00           C
ATOM   1942  O   GLY A 134      99.440 112.800 143.510  1.00  0.00           O
ATOM   1943  N   ALA A 135      98.780 110.800 143.370  1.00  0.00           N
ATOM   1944  HN  ALA A 135      98.630 109.890 143.750  1.00  0.00           H
ATOM   1945  CA  ALA A 135      98.320 110.850 141.980  1.00  0.00           C
ATOM   1946  HA  ALA A 135      98.780 111.680 141.450  1.00  0.00           H
ATOM   1947  CB  ALA A 135      98.640 109.500 141.200  1.00  0.00           C
ATOM   1948  HB1 ALA A 135      99.610 109.190 141.650  1.00  0.00           H
ATOM   1949  HB2 ALA A 135      97.940 108.660 141.400  1.00  0.00           H
ATOM   1950  HB3 ALA A 135      98.800 109.710 140.120  1.00  0.00           H
ATOM   1951  C   ALA A 135      96.880 111.100 141.890  1.00  0.00           C
ATOM   1952  O   ALA A 135      96.080 110.370 142.450  1.00  0.00           O
ATOM   1953  N   GLN A 136      96.480 112.150 141.090  1.00  0.00           N
ATOM   1954  HN  GLN A 136      97.140 112.660 140.550  1.00  0.00           H
ATOM   1955  CA  GLN A 136      95.050 112.500 140.750  1.00  0.00           C
ATOM   1956  HA  GLN A 136      94.470 112.460 141.660  1.00  0.00           H
ATOM   1957  CB  GLN A 136      94.840 113.900 140.210  1.00  0.00           C
ATOM   1958  HB1 GLN A 136      95.040 114.590 141.060  1.00  0.00           H
ATOM   1959  HB2 GLN A 136      95.580 114.060 139.400  1.00  0.00           H
ATOM   1960  CG  GLN A 136      93.460 114.120 139.630  1.00  0.00           C
ATOM   1961  HG1 GLN A 136      92.710 113.730 140.340  1.00  0.00           H
ATOM   1962  HG2 GLN A 136      93.130 113.580 138.720  1.00  0.00           H
ATOM   1963  CD  GLN A 136      93.120 115.640 139.420  1.00  0.00           C
ATOM   1964  OE1 GLN A 136      92.930 116.440 140.310  1.00  0.00           O
ATOM   1965  NE2 GLN A 136      93.030 116.030 138.120  1.00  0.00           N
ATOM   1966 HE21 GLN A 136      93.040 115.300 137.440  1.00  0.00           H
ATOM   1967 HE22 GLN A 136      92.790 116.970 137.890  1.00  0.00           H
ATOM   1968  C   GLN A 136      94.410 111.450 139.860  1.00  0.00           C
ATOM   1969  O   GLN A 136      94.610 111.350 138.620  1.00  0.00           O
ATOM   1970  N   VAL A 137      93.440 110.630 140.380  1.00  0.00           N
ATOM   1971  HN  VAL A 137      93.170 110.840 141.320  1.00  0.00           H
ATOM   1972  CA  VAL A 137      92.940 109.470 139.570  1.00  0.00           C
ATOM   1973  HA  VAL A 137      93.460 109.190 138.670  1.00  0.00           H
ATOM   1974  CB  VAL A 137      93.010 108.180 140.450  1.00  0.00           C
ATOM   1975  HB  VAL A 137      94.020 108.160 140.920  1.00  0.00           H
ATOM   1976  CG1 VAL A 137      91.980 108.200 141.600  1.00  0.00           C
ATOM   1977 HG11 VAL A 137      92.170 107.330 142.270  1.00  0.00           H
ATOM   1978 HG12 VAL A 137      92.210 109.020 142.310  1.00  0.00           H
ATOM   1979 HG13 VAL A 137      90.920 108.030 141.310  1.00  0.00           H
ATOM   1980  CG2 VAL A 137      92.900 106.990 139.520  1.00  0.00           C
ATOM   1981 HG21 VAL A 137      93.110 106.000 139.980  1.00  0.00           H
ATOM   1982 HG22 VAL A 137      91.880 106.930 139.070  1.00  0.00           H
ATOM   1983 HG23 VAL A 137      93.710 107.010 138.760  1.00  0.00           H
ATOM   1984  C   VAL A 137      91.530 109.780 139.110  1.00  0.00           C
ATOM   1985  O   VAL A 137      90.950 109.070 138.240  1.00  0.00           O
ATOM   1986  N   ALA A 138      90.910 110.870 139.620  1.00  0.00           N
ATOM   1987  HN  ALA A 138      91.390 111.310 140.380  1.00  0.00           H
ATOM   1988  CA  ALA A 138      89.620 111.320 139.190  1.00  0.00           C
ATOM   1989  HA  ALA A 138      89.680 111.310 138.110  1.00  0.00           H
ATOM   1990  CB  ALA A 138      88.510 110.330 139.630  1.00  0.00           C
ATOM   1991  HB1 ALA A 138      87.490 110.570 139.250  1.00  0.00           H
ATOM   1992  HB2 ALA A 138      88.700 109.280 139.320  1.00  0.00           H
ATOM   1993  HB3 ALA A 138      88.390 110.340 140.730  1.00  0.00           H
ATOM   1994  C   ALA A 138      89.270 112.730 139.700  1.00  0.00           C
ATOM   1995  O   ALA A 138      89.670 113.310 140.710  1.00  0.00           O
ATOM   1996  N   THR A 139      88.250 113.340 138.920  1.00  0.00           N
ATOM   1997  HN  THR A 139      87.770 112.760 138.270  1.00  0.00           H
ATOM   1998  CA  THR A 139      87.830 114.640 139.210  1.00  0.00           C
ATOM   1999  HA  THR A 139      87.660 114.750 140.270  1.00  0.00           H
ATOM   2000  CB  THR A 139      88.710 115.780 138.630  1.00  0.00           C
ATOM   2001  HB  THR A 139      89.720 115.560 139.040  1.00  0.00           H
ATOM   2002  OG1 THR A 139      88.210 117.050 138.990  1.00  0.00           O
ATOM   2003  HG1 THR A 139      88.850 117.690 138.670  1.00  0.00           H
ATOM   2004  CG2 THR A 139      88.660 115.770 137.090  1.00  0.00           C
ATOM   2005 HG21 THR A 139      89.510 116.240 136.560  1.00  0.00           H
ATOM   2006 HG22 THR A 139      88.770 114.690 136.830  1.00  0.00           H
ATOM   2007 HG23 THR A 139      87.710 116.240 136.750  1.00  0.00           H
ATOM   2008  C   THR A 139      86.500 114.780 138.610  1.00  0.00           C
ATOM   2009  O   THR A 139      86.180 114.160 137.550  1.00  0.00           O
ATOM   2010  N   SER A 140      85.610 115.590 139.270  1.00  0.00           N
ATOM   2011  HN  SER A 140      85.770 116.100 140.110  1.00  0.00           H
ATOM   2012  CA  SER A 140      84.420 116.080 138.590  1.00  0.00           C
ATOM   2013  HA  SER A 140      84.660 116.300 137.560  1.00  0.00           H
ATOM   2014  CB  SER A 140      83.210 115.050 138.630  1.00  0.00           C
ATOM   2015  HB1 SER A 140      83.070 114.650 139.650  1.00  0.00           H
ATOM   2016  HB2 SER A 140      83.530 114.180 138.030  1.00  0.00           H
ATOM   2017  OG  SER A 140      81.960 115.580 138.130  1.00  0.00           O
ATOM   2018  HG1 SER A 140      82.090 115.600 137.190  1.00  0.00           H
ATOM   2019  C   SER A 140      83.970 117.390 139.130  1.00  0.00           C
ATOM   2020  O   SER A 140      84.000 117.620 140.360  1.00  0.00           O
ATOM   2021  N   GLY A 141      83.490 118.290 138.230  1.00  0.00           N
ATOM   2022  HN  GLY A 141      83.570 118.030 137.270  1.00  0.00           H
ATOM   2023  CA  GLY A 141      82.980 119.610 138.600  1.00  0.00           C
ATOM   2024  HA1 GLY A 141      83.440 120.280 137.890  1.00  0.00           H
ATOM   2025  HA2 GLY A 141      83.330 119.950 139.570  1.00  0.00           H
ATOM   2026  C   GLY A 141      81.490 119.610 138.530  1.00  0.00           C
ATOM   2027  O   GLY A 141      81.070 120.740 138.450  1.00  0.00           O
ATOM   2028  N   GLU A 142      80.690 118.530 138.430  1.00  0.00           N
ATOM   2029  HN  GLU A 142      81.040 117.600 138.410  1.00  0.00           H
ATOM   2030  CA  GLU A 142      79.200 118.560 138.500  1.00  0.00           C
ATOM   2031  HA  GLU A 142      78.750 119.130 137.690  1.00  0.00           H
ATOM   2032  CB  GLU A 142      78.780 117.090 138.370  1.00  0.00           C
ATOM   2033  HB1 GLU A 142      79.140 116.830 137.350  1.00  0.00           H
ATOM   2034  HB2 GLU A 142      79.260 116.440 139.130  1.00  0.00           H
ATOM   2035  CG  GLU A 142      77.290 116.850 138.280  1.00  0.00           C
ATOM   2036  HG1 GLU A 142      76.770 117.560 137.600  1.00  0.00           H
ATOM   2037  HG2 GLU A 142      76.860 116.870 139.310  1.00  0.00           H
ATOM   2038  CD  GLU A 142      76.860 115.430 137.850  1.00  0.00           C
ATOM   2039  OE1 GLU A 142      76.110 115.180 136.880  1.00  0.00           O
ATOM   2040  OE2 GLU A 142      77.150 114.460 138.610  1.00  0.00           O
ATOM   2041  C   GLU A 142      78.550 118.990 139.790  1.00  0.00           C
ATOM   2042  O   GLU A 142      77.570 119.680 139.840  1.00  0.00           O
ATOM   2043  N   GLN A 143      79.140 118.620 140.850  1.00  0.00           N
ATOM   2044  HN  GLN A 143      80.110 118.410 140.910  1.00  0.00           H
ATOM   2045  CA  GLN A 143      78.640 118.950 142.220  1.00  0.00           C
ATOM   2046  HA  GLN A 143      77.570 119.020 142.090  1.00  0.00           H
ATOM   2047  CB  GLN A 143      79.180 117.850 143.240  1.00  0.00           C
ATOM   2048  HB1 GLN A 143      79.040 116.850 142.770  1.00  0.00           H
ATOM   2049  HB2 GLN A 143      80.260 117.960 143.460  1.00  0.00           H
ATOM   2050  CG  GLN A 143      78.380 117.690 144.610  1.00  0.00           C
ATOM   2051  HG1 GLN A 143      78.530 118.630 145.180  1.00  0.00           H
ATOM   2052  HG2 GLN A 143      78.820 116.780 145.070  1.00  0.00           H
ATOM   2053  CD  GLN A 143      76.840 117.480 144.500  1.00  0.00           C
ATOM   2054  OE1 GLN A 143      76.000 118.010 145.280  1.00  0.00           O
ATOM   2055  NE2 GLN A 143      76.410 116.720 143.500  1.00  0.00           N
ATOM   2056 HE21 GLN A 143      77.080 116.230 142.940  1.00  0.00           H
ATOM   2057 HE22 GLN A 143      75.450 116.490 143.380  1.00  0.00           H
ATOM   2058  C   GLN A 143      79.200 120.230 142.700  1.00  0.00           C
ATOM   2059  O   GLN A 143      80.420 120.370 142.770  1.00  0.00           O
ATOM   2060  N   VAL A 144      78.280 121.240 143.010  1.00  0.00           N
ATOM   2061  HN  VAL A 144      77.310 121.000 142.930  1.00  0.00           H
ATOM   2062  CA  VAL A 144      78.590 122.680 143.180  1.00  0.00           C
ATOM   2063  HA  VAL A 144      79.640 122.880 143.370  1.00  0.00           H
ATOM   2064  CB  VAL A 144      78.090 123.590 142.050  1.00  0.00           C
ATOM   2065  HB  VAL A 144      78.190 124.650 142.350  1.00  0.00           H
ATOM   2066  CG1 VAL A 144      79.020 123.440 140.820  1.00  0.00           C
ATOM   2067 HG11 VAL A 144      78.690 124.200 140.090  1.00  0.00           H
ATOM   2068 HG12 VAL A 144      80.040 123.640 141.200  1.00  0.00           H
ATOM   2069 HG13 VAL A 144      79.050 122.400 140.430  1.00  0.00           H
ATOM   2070  CG2 VAL A 144      76.570 123.270 141.620  1.00  0.00           C
ATOM   2071 HG21 VAL A 144      75.910 123.210 142.510  1.00  0.00           H
ATOM   2072 HG22 VAL A 144      76.150 123.920 140.820  1.00  0.00           H
ATOM   2073 HG23 VAL A 144      76.580 122.240 141.210  1.00  0.00           H
ATOM   2074  C   VAL A 144      78.090 123.230 144.520  1.00  0.00           C
ATOM   2075  O   VAL A 144      77.060 122.770 145.040  1.00  0.00           O
ATOM   2076  N   GLY A 145      78.750 124.300 145.000  1.00  0.00           N
ATOM   2077  HN  GLY A 145      79.460 124.720 144.450  1.00  0.00           H
ATOM   2078  CA  GLY A 145      78.540 125.110 146.270  1.00  0.00           C
ATOM   2079  HA1 GLY A 145      77.530 125.490 146.270  1.00  0.00           H
ATOM   2080  HA2 GLY A 145      79.240 125.930 146.240  1.00  0.00           H
ATOM   2081  C   GLY A 145      78.800 124.330 147.520  1.00  0.00           C
ATOM   2082  O   GLY A 145      78.950 123.080 147.480  1.00  0.00           O
ATOM   2083  N   GLY A 146      78.850 125.020 148.670  1.00  0.00           N
ATOM   2084  HN  GLY A 146      78.810 126.010 148.650  1.00  0.00           H
ATOM   2085  CA  GLY A 146      79.060 124.380 149.930  1.00  0.00           C
ATOM   2086  HA1 GLY A 146      78.780 125.200 150.580  1.00  0.00           H
ATOM   2087  HA2 GLY A 146      80.100 124.080 149.940  1.00  0.00           H
ATOM   2088  C   GLY A 146      78.210 123.280 150.320  1.00  0.00           C
ATOM   2089  O   GLY A 146      77.190 122.930 149.700  1.00  0.00           O
ATOM   2090  N   ILE A 147      78.540 122.700 151.540  1.00  0.00           N
ATOM   2091  HN  ILE A 147      79.280 123.120 152.050  1.00  0.00           H
ATOM   2092  CA  ILE A 147      78.010 121.350 151.860  1.00  0.00           C
ATOM   2093  HA  ILE A 147      77.900 120.910 150.870  1.00  0.00           H
ATOM   2094  CB  ILE A 147      79.110 120.590 152.630  1.00  0.00           C
ATOM   2095  HB  ILE A 147      79.310 121.120 153.590  1.00  0.00           H
ATOM   2096  CG2 ILE A 147      78.480 119.170 152.840  1.00  0.00           C
ATOM   2097 HG21 ILE A 147      77.540 119.160 153.420  1.00  0.00           H
ATOM   2098 HG22 ILE A 147      78.250 118.650 151.880  1.00  0.00           H
ATOM   2099 HG23 ILE A 147      79.130 118.520 153.460  1.00  0.00           H
ATOM   2100  CG1 ILE A 147      80.350 120.520 151.670  1.00  0.00           C
ATOM   2101 HG11 ILE A 147      80.820 121.530 151.740  1.00  0.00           H
ATOM   2102 HG12 ILE A 147      80.040 120.370 150.610  1.00  0.00           H
ATOM   2103  CD  ILE A 147      81.490 119.640 152.140  1.00  0.00           C
ATOM   2104  HD1 ILE A 147      82.360 119.770 151.460  1.00  0.00           H
ATOM   2105  HD2 ILE A 147      81.900 119.960 153.120  1.00  0.00           H
ATOM   2106  HD3 ILE A 147      81.100 118.590 152.110  1.00  0.00           H
ATOM   2107  C   ILE A 147      76.640 121.500 152.550  1.00  0.00           C
ATOM   2108  O   ILE A 147      75.750 120.680 152.240  1.00  0.00           O
ATOM   2109  N   PHE A 148      76.450 122.340 153.610  1.00  0.00           N
ATOM   2110  HN  PHE A 148      77.220 122.940 153.810  1.00  0.00           H
ATOM   2111  CA  PHE A 148      75.360 122.340 154.490  1.00  0.00           C
ATOM   2112  HA  PHE A 148      74.470 122.450 153.900  1.00  0.00           H
ATOM   2113  CB  PHE A 148      75.340 121.120 155.540  1.00  0.00           C
ATOM   2114  HB1 PHE A 148      74.500 121.230 156.260  1.00  0.00           H
ATOM   2115  HB2 PHE A 148      75.160 120.240 154.880  1.00  0.00           H
ATOM   2116  CG  PHE A 148      76.500 120.730 156.400  1.00  0.00           C
ATOM   2117  CD1 PHE A 148      77.000 121.690 157.330  1.00  0.00           C
ATOM   2118  HD1 PHE A 148      76.440 122.610 157.410  1.00  0.00           H
ATOM   2119  CE1 PHE A 148      78.110 121.450 158.100  1.00  0.00           C
ATOM   2120  HE1 PHE A 148      78.410 122.270 158.720  1.00  0.00           H
ATOM   2121  CZ  PHE A 148      78.810 120.290 157.960  1.00  0.00           C
ATOM   2122  HZ  PHE A 148      79.690 120.280 158.590  1.00  0.00           H
ATOM   2123  CD2 PHE A 148      77.200 119.550 156.250  1.00  0.00           C
ATOM   2124  HD2 PHE A 148      76.900 118.720 155.620  1.00  0.00           H
ATOM   2125  CE2 PHE A 148      78.400 119.270 157.050  1.00  0.00           C
ATOM   2126  HE2 PHE A 148      78.920 118.330 156.920  1.00  0.00           H
ATOM   2127  C   PHE A 148      75.110 123.660 155.290  1.00  0.00           C
ATOM   2128  O   PHE A 148      75.950 124.520 155.460  1.00  0.00           O
ATOM   2129  N   SER A 149      73.920 123.850 155.770  1.00  0.00           N
ATOM   2130  HN  SER A 149      73.100 123.280 155.760  1.00  0.00           H
ATOM   2131  CA  SER A 149      73.540 125.030 156.600  1.00  0.00           C
ATOM   2132  HA  SER A 149      73.920 125.920 156.120  1.00  0.00           H
ATOM   2133  CB  SER A 149      71.960 125.260 156.630  1.00  0.00           C
ATOM   2134  HB1 SER A 149      71.670 125.010 155.580  1.00  0.00           H
ATOM   2135  HB2 SER A 149      71.630 126.300 156.860  1.00  0.00           H
ATOM   2136  OG  SER A 149      71.270 124.330 157.400  1.00  0.00           O
ATOM   2137  HG1 SER A 149      71.370 123.460 156.990  1.00  0.00           H
ATOM   2138  C   SER A 149      74.010 124.910 158.000  1.00  0.00           C
ATOM   2139  O   SER A 149      74.270 123.820 158.530  1.00  0.00           O
ATOM   2140  N   PRO A 150      74.230 126.000 158.740  1.00  0.00           N
ATOM   2141  CD  PRO A 150      74.370 127.400 158.310  1.00  0.00           C
ATOM   2142  HD1 PRO A 150      73.440 127.730 157.790  1.00  0.00           H
ATOM   2143  HD2 PRO A 150      75.240 127.620 157.660  1.00  0.00           H
ATOM   2144  CA  PRO A 150      74.490 125.910 160.160  1.00  0.00           C
ATOM   2145  HA  PRO A 150      75.300 125.240 160.390  1.00  0.00           H
ATOM   2146  CB  PRO A 150      75.060 127.300 160.550  1.00  0.00           C
ATOM   2147  HB1 PRO A 150      74.860 127.560 161.610  1.00  0.00           H
ATOM   2148  HB2 PRO A 150      76.170 127.240 160.480  1.00  0.00           H
ATOM   2149  CG  PRO A 150      74.370 128.210 159.620  1.00  0.00           C
ATOM   2150  HG1 PRO A 150      74.960 129.150 159.570  1.00  0.00           H
ATOM   2151  HG2 PRO A 150      73.320 128.300 159.990  1.00  0.00           H
ATOM   2152  C   PRO A 150      73.300 125.400 160.960  1.00  0.00           C
ATOM   2153  O   PRO A 150      73.390 124.840 162.050  1.00  0.00           O
ATOM   2154  N   LEU A 151      72.070 125.590 160.400  1.00  0.00           N
ATOM   2155  HN  LEU A 151      72.050 126.010 159.500  1.00  0.00           H
ATOM   2156  CA  LEU A 151      70.870 125.140 161.040  1.00  0.00           C
ATOM   2157  HA  LEU A 151      70.750 125.640 161.990  1.00  0.00           H
ATOM   2158  CB  LEU A 151      69.630 125.550 160.190  1.00  0.00           C
ATOM   2159  HB1 LEU A 151      69.670 124.850 159.330  1.00  0.00           H
ATOM   2160  HB2 LEU A 151      68.700 125.430 160.790  1.00  0.00           H
ATOM   2161  CG  LEU A 151      69.600 127.090 159.840  1.00  0.00           C
ATOM   2162  HG  LEU A 151      70.480 127.360 159.220  1.00  0.00           H
ATOM   2163  CD1 LEU A 151      68.360 127.490 159.060  1.00  0.00           C
ATOM   2164 HD11 LEU A 151      68.230 128.590 159.120  1.00  0.00           H
ATOM   2165 HD12 LEU A 151      68.370 127.050 158.040  1.00  0.00           H
ATOM   2166 HD13 LEU A 151      67.490 127.100 159.630  1.00  0.00           H
ATOM   2167  CD2 LEU A 151      69.760 127.960 161.100  1.00  0.00           C
ATOM   2168 HD21 LEU A 151      69.750 129.050 160.900  1.00  0.00           H
ATOM   2169 HD22 LEU A 151      68.890 127.770 161.760  1.00  0.00           H
ATOM   2170 HD23 LEU A 151      70.750 127.720 161.550  1.00  0.00           H
ATOM   2171  C   LEU A 151      70.780 123.610 161.290  1.00  0.00           C
ATOM   2172  O   LEU A 151      70.300 123.260 162.410  1.00  0.00           O
ATOM   2173  N   THR A 152      71.210 122.780 160.370  1.00  0.00           N
ATOM   2174  HN  THR A 152      71.540 123.110 159.480  1.00  0.00           H
ATOM   2175  CA  THR A 152      71.160 121.300 160.530  1.00  0.00           C
ATOM   2176  HA  THR A 152      70.350 121.030 161.190  1.00  0.00           H
ATOM   2177  CB  THR A 152      70.820 120.580 159.260  1.00  0.00           C
ATOM   2178  HB  THR A 152      70.990 119.480 159.200  1.00  0.00           H
ATOM   2179  OG1 THR A 152      71.490 121.180 158.100  1.00  0.00           O
ATOM   2180  HG1 THR A 152      71.150 120.760 157.310  1.00  0.00           H
ATOM   2181  CG2 THR A 152      69.330 120.870 158.990  1.00  0.00           C
ATOM   2182 HG21 THR A 152      68.870 120.250 158.190  1.00  0.00           H
ATOM   2183 HG22 THR A 152      68.740 120.540 159.870  1.00  0.00           H
ATOM   2184 HG23 THR A 152      69.090 121.910 158.680  1.00  0.00           H
ATOM   2185  C   THR A 152      72.460 120.730 161.120  1.00  0.00           C
ATOM   2186  O   THR A 152      72.520 119.510 161.340  1.00  0.00           O
ATOM   2187  N   GLN A 153      73.520 121.540 161.400  1.00  0.00           N
ATOM   2188  HN  GLN A 153      73.560 122.450 161.010  1.00  0.00           H
ATOM   2189  CA  GLN A 153      74.860 121.060 161.750  1.00  0.00           C
ATOM   2190  HA  GLN A 153      75.090 120.350 160.970  1.00  0.00           H
ATOM   2191  CB  GLN A 153      75.890 122.230 161.850  1.00  0.00           C
ATOM   2192  HB1 GLN A 153      75.940 122.860 160.940  1.00  0.00           H
ATOM   2193  HB2 GLN A 153      75.550 122.900 162.670  1.00  0.00           H
ATOM   2194  CG  GLN A 153      77.310 121.780 162.240  1.00  0.00           C
ATOM   2195  HG1 GLN A 153      77.670 121.050 161.480  1.00  0.00           H
ATOM   2196  HG2 GLN A 153      77.520 121.300 163.220  1.00  0.00           H
ATOM   2197  CD  GLN A 153      78.180 123.030 162.240  1.00  0.00           C
ATOM   2198  OE1 GLN A 153      77.850 124.050 161.610  1.00  0.00           O
ATOM   2199  NE2 GLN A 153      79.360 122.870 162.920  1.00  0.00           N
ATOM   2200 HE21 GLN A 153      79.620 122.000 163.340  1.00  0.00           H
ATOM   2201 HE22 GLN A 153      79.960 123.670 162.900  1.00  0.00           H
ATOM   2202  C   GLN A 153      74.970 120.140 162.930  1.00  0.00           C
ATOM   2203  O   GLN A 153      75.820 119.260 162.980  1.00  0.00           O
ATOM   2204  N   LYS A 154      74.060 120.250 163.940  1.00  0.00           N
ATOM   2205  HN  LYS A 154      73.320 120.930 163.960  1.00  0.00           H
ATOM   2206  CA  LYS A 154      74.170 119.360 165.110  1.00  0.00           C
ATOM   2207  HA  LYS A 154      75.210 119.220 165.360  1.00  0.00           H
ATOM   2208  CB  LYS A 154      73.350 119.950 166.350  1.00  0.00           C
ATOM   2209  HB1 LYS A 154      72.290 120.050 166.030  1.00  0.00           H
ATOM   2210  HB2 LYS A 154      73.380 119.210 167.170  1.00  0.00           H
ATOM   2211  CG  LYS A 154      73.900 121.240 166.910  1.00  0.00           C
ATOM   2212  HG1 LYS A 154      73.590 121.950 166.120  1.00  0.00           H
ATOM   2213  HG2 LYS A 154      75.010 121.150 166.980  1.00  0.00           H
ATOM   2214  CD  LYS A 154      73.260 121.530 168.210  1.00  0.00           C
ATOM   2215  HD1 LYS A 154      73.650 122.410 168.770  1.00  0.00           H
ATOM   2216  HD2 LYS A 154      73.540 120.660 168.830  1.00  0.00           H
ATOM   2217  CE  LYS A 154      71.740 121.660 168.150  1.00  0.00           C
ATOM   2218  HE1 LYS A 154      71.380 120.780 167.570  1.00  0.00           H
ATOM   2219  HE2 LYS A 154      71.520 122.580 167.570  1.00  0.00           H
ATOM   2220  NZ  LYS A 154      71.140 121.690 169.480  1.00  0.00           N
ATOM   2221  HZ1 LYS A 154      70.100 121.680 169.600  1.00  0.00           H
ATOM   2222  HZ2 LYS A 154      71.460 120.890 170.060  1.00  0.00           H
ATOM   2223  HZ3 LYS A 154      71.470 122.600 169.870  1.00  0.00           H
ATOM   2224  C   LYS A 154      73.650 117.960 164.720  1.00  0.00           C
ATOM   2225  O   LYS A 154      73.870 116.960 165.400  1.00  0.00           O
ATOM   2226  N   CYS A 155      72.780 117.850 163.610  1.00  0.00           N
ATOM   2227  HN  CYS A 155      72.530 118.610 163.020  1.00  0.00           H
ATOM   2228  CA  CYS A 155      72.460 116.560 163.190  1.00  0.00           C
ATOM   2229  HA  CYS A 155      72.150 116.000 164.060  1.00  0.00           H
ATOM   2230  CB  CYS A 155      71.270 116.490 162.200  1.00  0.00           C
ATOM   2231  HB1 CYS A 155      71.080 115.460 161.860  1.00  0.00           H
ATOM   2232  HB2 CYS A 155      71.310 117.070 161.250  1.00  0.00           H
ATOM   2233  SG  CYS A 155      69.760 117.260 162.980  1.00  0.00           S
ATOM   2234  C   CYS A 155      73.560 115.880 162.350  1.00  0.00           C
ATOM   2235  O   CYS A 155      73.360 114.710 162.070  1.00  0.00           O
ATOM   2236  N   LYS A 156      74.630 116.560 161.950  1.00  0.00           N
ATOM   2237  HN  LYS A 156      74.820 117.470 162.310  1.00  0.00           H
ATOM   2238  CA  LYS A 156      75.630 115.970 161.090  1.00  0.00           C
ATOM   2239  HA  LYS A 156      75.210 115.230 160.420  1.00  0.00           H
ATOM   2240  CB  LYS A 156      76.400 117.000 160.180  1.00  0.00           C
ATOM   2241  HB1 LYS A 156      77.070 117.640 160.790  1.00  0.00           H
ATOM   2242  HB2 LYS A 156      77.020 116.470 159.420  1.00  0.00           H
ATOM   2243  CG  LYS A 156      75.520 117.990 159.570  1.00  0.00           C
ATOM   2244  HG1 LYS A 156      75.960 118.920 159.150  1.00  0.00           H
ATOM   2245  HG2 LYS A 156      74.790 118.440 160.270  1.00  0.00           H
ATOM   2246  CD  LYS A 156      74.670 117.360 158.530  1.00  0.00           C
ATOM   2247  HD1 LYS A 156      74.140 116.450 158.880  1.00  0.00           H
ATOM   2248  HD2 LYS A 156      75.360 116.990 157.740  1.00  0.00           H
ATOM   2249  CE  LYS A 156      73.690 118.280 157.720  1.00  0.00           C
ATOM   2250  HE1 LYS A 156      74.230 119.170 157.310  1.00  0.00           H
ATOM   2251  HE2 LYS A 156      72.850 118.660 158.340  1.00  0.00           H
ATOM   2252  NZ  LYS A 156      73.040 117.570 156.620  1.00  0.00           N
ATOM   2253  HZ1 LYS A 156      73.810 117.000 156.210  1.00  0.00           H
ATOM   2254  HZ2 LYS A 156      72.240 116.960 156.880  1.00  0.00           H
ATOM   2255  HZ3 LYS A 156      72.720 118.210 155.870  1.00  0.00           H
ATOM   2256  C   LYS A 156      76.650 115.260 161.950  1.00  0.00           C
ATOM   2257  O   LYS A 156      77.210 115.900 162.860  1.00  0.00           O
ATOM   2258  N   VAL A 157      76.880 113.930 161.600  1.00  0.00           N
ATOM   2259  HN  VAL A 157      76.370 113.470 160.880  1.00  0.00           H
ATOM   2260  CA  VAL A 157      77.630 113.060 162.430  1.00  0.00           C
ATOM   2261  HA  VAL A 157      78.160 113.670 163.150  1.00  0.00           H
ATOM   2262  CB  VAL A 157      76.780 111.900 163.090  1.00  0.00           C
ATOM   2263  HB  VAL A 157      77.510 111.210 163.560  1.00  0.00           H
ATOM   2264  CG1 VAL A 157      76.050 112.740 164.160  1.00  0.00           C
ATOM   2265 HG11 VAL A 157      76.580 113.260 164.980  1.00  0.00           H
ATOM   2266 HG12 VAL A 157      75.500 113.580 163.690  1.00  0.00           H
ATOM   2267 HG13 VAL A 157      75.250 112.110 164.610  1.00  0.00           H
ATOM   2268  CG2 VAL A 157      75.820 111.160 162.190  1.00  0.00           C
ATOM   2269 HG21 VAL A 157      76.400 110.820 161.300  1.00  0.00           H
ATOM   2270 HG22 VAL A 157      75.250 110.360 162.700  1.00  0.00           H
ATOM   2271 HG23 VAL A 157      75.190 111.890 161.630  1.00  0.00           H
ATOM   2272  C   VAL A 157      78.730 112.420 161.550  1.00  0.00           C
ATOM   2273  O   VAL A 157      78.370 111.780 160.580  1.00  0.00           O
ATOM   2274  N   LEU A 158      79.980 112.540 161.860  1.00  0.00           N
ATOM   2275  HN  LEU A 158      80.130 113.150 162.630  1.00  0.00           H
ATOM   2276  CA  LEU A 158      81.060 111.860 161.190  1.00  0.00           C
ATOM   2277  HA  LEU A 158      80.730 111.710 160.170  1.00  0.00           H
ATOM   2278  CB  LEU A 158      82.260 112.770 161.310  1.00  0.00           C
ATOM   2279  HB1 LEU A 158      82.020 113.820 161.060  1.00  0.00           H
ATOM   2280  HB2 LEU A 158      82.730 112.890 162.310  1.00  0.00           H
ATOM   2281  CG  LEU A 158      83.340 112.450 160.290  1.00  0.00           C
ATOM   2282  HG  LEU A 158      83.370 111.350 160.120  1.00  0.00           H
ATOM   2283  CD1 LEU A 158      82.970 113.060 158.930  1.00  0.00           C
ATOM   2284 HD11 LEU A 158      82.030 112.630 158.540  1.00  0.00           H
ATOM   2285 HD12 LEU A 158      82.960 114.170 159.050  1.00  0.00           H
ATOM   2286 HD13 LEU A 158      83.800 112.920 158.200  1.00  0.00           H
ATOM   2287  CD2 LEU A 158      84.640 113.040 160.770  1.00  0.00           C
ATOM   2288 HD21 LEU A 158      84.940 112.500 161.690  1.00  0.00           H
ATOM   2289 HD22 LEU A 158      85.480 112.890 160.060  1.00  0.00           H
ATOM   2290 HD23 LEU A 158      84.550 114.140 160.920  1.00  0.00           H
ATOM   2291  C   LEU A 158      81.390 110.450 161.810  1.00  0.00           C
ATOM   2292  O   LEU A 158      81.590 110.390 163.020  1.00  0.00           O
ATOM   2293  N   MET A 159      81.500 109.390 161.080  1.00  0.00           N
ATOM   2294  HN  MET A 159      81.430 109.490 160.090  1.00  0.00           H
ATOM   2295  CA  MET A 159      81.700 108.060 161.540  1.00  0.00           C
ATOM   2296  HA  MET A 159      82.220 108.160 162.480  1.00  0.00           H
ATOM   2297  CB  MET A 159      80.350 107.340 161.740  1.00  0.00           C
ATOM   2298  HB1 MET A 159      80.450 106.260 162.010  1.00  0.00           H
ATOM   2299  HB2 MET A 159      79.740 107.810 162.530  1.00  0.00           H
ATOM   2300  CG  MET A 159      79.460 107.450 160.420  1.00  0.00           C
ATOM   2301  HG1 MET A 159      80.050 107.370 159.490  1.00  0.00           H
ATOM   2302  HG2 MET A 159      79.050 108.490 160.420  1.00  0.00           H
ATOM   2303  SD  MET A 159      77.980 106.350 160.260  1.00  0.00           S
ATOM   2304  CE  MET A 159      76.900 107.160 161.510  1.00  0.00           C
ATOM   2305  HE1 MET A 159      75.960 106.620 161.700  1.00  0.00           H
ATOM   2306  HE2 MET A 159      77.310 107.180 162.540  1.00  0.00           H
ATOM   2307  HE3 MET A 159      76.670 108.200 161.180  1.00  0.00           H
ATOM   2308  C   MET A 159      82.590 107.240 160.720  1.00  0.00           C
ATOM   2309  O   MET A 159      82.880 107.580 159.600  1.00  0.00           O
ATOM   2310  N   LEU A 160      83.230 106.190 161.340  1.00  0.00           N
ATOM   2311  HN  LEU A 160      82.870 105.950 162.240  1.00  0.00           H
ATOM   2312  CA  LEU A 160      84.420 105.560 160.830  1.00  0.00           C
ATOM   2313  HA  LEU A 160      84.490 105.870 159.800  1.00  0.00           H
ATOM   2314  CB  LEU A 160      85.700 106.160 161.520  1.00  0.00           C
ATOM   2315  HB1 LEU A 160      85.720 107.270 161.420  1.00  0.00           H
ATOM   2316  HB2 LEU A 160      85.720 105.950 162.610  1.00  0.00           H
ATOM   2317  CG  LEU A 160      87.060 105.660 160.970  1.00  0.00           C
ATOM   2318  HG  LEU A 160      87.050 104.550 160.960  1.00  0.00           H
ATOM   2319  CD1 LEU A 160      87.330 106.260 159.600  1.00  0.00           C
ATOM   2320 HD11 LEU A 160      88.000 107.150 159.690  1.00  0.00           H
ATOM   2321 HD12 LEU A 160      88.050 105.620 159.050  1.00  0.00           H
ATOM   2322 HD13 LEU A 160      86.500 106.490 158.890  1.00  0.00           H
ATOM   2323  CD2 LEU A 160      88.130 106.110 161.960  1.00  0.00           C
ATOM   2324 HD21 LEU A 160      89.140 105.900 161.550  1.00  0.00           H
ATOM   2325 HD22 LEU A 160      87.970 107.170 162.240  1.00  0.00           H
ATOM   2326 HD23 LEU A 160      88.060 105.590 162.940  1.00  0.00           H
ATOM   2327  C   LEU A 160      84.330 104.050 160.880  1.00  0.00           C
ATOM   2328  O   LEU A 160      83.890 103.470 161.890  1.00  0.00           O
ATOM   2329  N   GLY A 161      84.710 103.450 159.760  1.00  0.00           N
ATOM   2330  HN  GLY A 161      84.900 104.010 158.960  1.00  0.00           H
ATOM   2331  CA  GLY A 161      84.890 102.000 159.620  1.00  0.00           C
ATOM   2332  HA1 GLY A 161      85.150 101.520 160.550  1.00  0.00           H
ATOM   2333  HA2 GLY A 161      85.460 101.890 158.710  1.00  0.00           H
ATOM   2334  C   GLY A 161      83.620 101.340 159.220  1.00  0.00           C
ATOM   2335  O   GLY A 161      83.490 100.090 159.270  1.00  0.00           O
ATOM   2336  N   GLY A 162      82.580 102.000 158.690  1.00  0.00           N
ATOM   2337  HN  GLY A 162      82.620 103.000 158.720  1.00  0.00           H
ATOM   2338  CA  GLY A 162      81.360 101.430 158.120  1.00  0.00           C
ATOM   2339  HA1 GLY A 162      81.030 100.570 158.670  1.00  0.00           H
ATOM   2340  HA2 GLY A 162      81.490 101.170 157.080  1.00  0.00           H
ATOM   2341  C   GLY A 162      80.190 102.390 158.200  1.00  0.00           C
ATOM   2342  O   GLY A 162      80.220 103.410 158.900  1.00  0.00           O
ATOM   2343  N   SER A 163      79.080 102.030 157.580  1.00  0.00           N
ATOM   2344  HN  SER A 163      78.860 101.190 157.090  1.00  0.00           H
ATOM   2345  CA  SER A 163      77.890 102.880 157.550  1.00  0.00           C
ATOM   2346  HA  SER A 163      78.080 103.940 157.630  1.00  0.00           H
ATOM   2347  CB  SER A 163      77.070 102.580 156.260  1.00  0.00           C
ATOM   2348  HB1 SER A 163      77.710 102.960 155.420  1.00  0.00           H
ATOM   2349  HB2 SER A 163      76.170 103.240 156.260  1.00  0.00           H
ATOM   2350  OG  SER A 163      76.710 101.190 156.180  1.00  0.00           O
ATOM   2351  HG1 SER A 163      76.470 101.060 155.260  1.00  0.00           H
ATOM   2352  C   SER A 163      76.950 102.530 158.730  1.00  0.00           C
ATOM   2353  O   SER A 163      77.170 101.610 159.560  1.00  0.00           O
ATOM   2354  N   ALA A 164      75.830 103.210 158.880  1.00  0.00           N
ATOM   2355  HN  ALA A 164      75.620 104.120 158.530  1.00  0.00           H
ATOM   2356  CA  ALA A 164      74.870 102.870 159.860  1.00  0.00           C
ATOM   2357  HA  ALA A 164      75.430 102.480 160.700  1.00  0.00           H
ATOM   2358  CB  ALA A 164      73.990 104.100 160.180  1.00  0.00           C
ATOM   2359  HB1 ALA A 164      74.670 104.980 160.210  1.00  0.00           H
ATOM   2360  HB2 ALA A 164      73.170 104.270 159.460  1.00  0.00           H
ATOM   2361  HB3 ALA A 164      73.500 103.950 161.170  1.00  0.00           H
ATOM   2362  C   ALA A 164      73.950 101.720 159.500  1.00  0.00           C
ATOM   2363  O   ALA A 164      73.280 101.120 160.400  1.00  0.00           O
ATOM   2364  N   LEU A 165      73.970 101.260 158.230  1.00  0.00           N
ATOM   2365  HN  LEU A 165      74.260 101.850 157.470  1.00  0.00           H
ATOM   2366  CA  LEU A 165      73.500  99.930 157.820  1.00  0.00           C
ATOM   2367  HA  LEU A 165      72.700  99.680 158.500  1.00  0.00           H
ATOM   2368  CB  LEU A 165      73.130  99.930 156.320  1.00  0.00           C
ATOM   2369  HB1 LEU A 165      74.000 100.130 155.660  1.00  0.00           H
ATOM   2370  HB2 LEU A 165      72.740  98.920 156.070  1.00  0.00           H
ATOM   2371  CG  LEU A 165      71.890 100.910 156.030  1.00  0.00           C
ATOM   2372  HG  LEU A 165      72.010 101.860 156.580  1.00  0.00           H
ATOM   2373  CD1 LEU A 165      71.670 101.090 154.530  1.00  0.00           C
ATOM   2374 HD11 LEU A 165      72.600 101.210 153.930  1.00  0.00           H
ATOM   2375 HD12 LEU A 165      71.130 100.260 154.040  1.00  0.00           H
ATOM   2376 HD13 LEU A 165      70.980 101.960 154.450  1.00  0.00           H
ATOM   2377  CD2 LEU A 165      70.560 100.440 156.660  1.00  0.00           C
ATOM   2378 HD21 LEU A 165      69.890 101.320 156.500  1.00  0.00           H
ATOM   2379 HD22 LEU A 165      70.110  99.590 156.090  1.00  0.00           H
ATOM   2380 HD23 LEU A 165      70.650 100.340 157.760  1.00  0.00           H
ATOM   2381  C   LEU A 165      74.580  98.790 157.890  1.00  0.00           C
ATOM   2382  O   LEU A 165      74.350  97.640 157.510  1.00  0.00           O
ATOM   2383  N   ASN A 166      75.780  99.050 158.380  1.00  0.00           N
ATOM   2384  HN  ASN A 166      75.960  99.980 158.700  1.00  0.00           H
ATOM   2385  CA  ASN A 166      76.770  98.060 158.620  1.00  0.00           C
ATOM   2386  HA  ASN A 166      77.540  98.690 159.030  1.00  0.00           H
ATOM   2387  CB  ASN A 166      76.470  97.030 159.810  1.00  0.00           C
ATOM   2388  HB1 ASN A 166      75.760  96.270 159.410  1.00  0.00           H
ATOM   2389  HB2 ASN A 166      77.400  96.510 160.140  1.00  0.00           H
ATOM   2390  CG  ASN A 166      75.740  97.760 161.030  1.00  0.00           C
ATOM   2391  OD1 ASN A 166      75.820  98.940 161.380  1.00  0.00           O
ATOM   2392  ND2 ASN A 166      75.050  96.930 161.840  1.00  0.00           N
ATOM   2393 HD21 ASN A 166      75.010  95.960 161.630  1.00  0.00           H
ATOM   2394 HD22 ASN A 166      74.590  97.250 162.680  1.00  0.00           H
ATOM   2395  C   ASN A 166      77.580  97.550 157.430  1.00  0.00           C
ATOM   2396  O   ASN A 166      78.200  96.480 157.480  1.00  0.00           O
ATOM   2397  N   HIS A 167      77.830  98.470 156.470  1.00  0.00           N
ATOM   2398  HN  HIS A 167      77.400  99.360 156.440  1.00  0.00           H
ATOM   2399  CA  HIS A 167      78.880  98.170 155.390  1.00  0.00           C
ATOM   2400  HA  HIS A 167      78.820  97.140 155.070  1.00  0.00           H
ATOM   2401  CB  HIS A 167      78.600  99.190 154.190  1.00  0.00           C
ATOM   2402  HB1 HIS A 167      78.500 100.250 154.500  1.00  0.00           H
ATOM   2403  HB2 HIS A 167      79.400  99.120 153.410  1.00  0.00           H
ATOM   2404  ND1 HIS A 167      76.070  99.240 154.140  1.00  0.00           N
ATOM   2405  CG  HIS A 167      77.280  98.880 153.540  1.00  0.00           C
ATOM   2406  CE1 HIS A 167      75.140  99.200 153.170  1.00  0.00           C
ATOM   2407  HE1 HIS A 167      74.120  99.490 153.440  1.00  0.00           H
ATOM   2408  NE2 HIS A 167      75.670  98.750 152.010  1.00  0.00           N
ATOM   2409  HE2 HIS A 167      75.110  98.770 151.180  1.00  0.00           H
ATOM   2410  CD2 HIS A 167      77.050  98.620 152.190  1.00  0.00           C
ATOM   2411  HD2 HIS A 167      77.780  98.250 151.490  1.00  0.00           H
ATOM   2412  C   HIS A 167      80.300  98.470 155.820  1.00  0.00           C
ATOM   2413  O   HIS A 167      80.860  99.470 155.470  1.00  0.00           O
ATOM   2414  N   ASN A 168      80.760  97.610 156.730  1.00  0.00           N
ATOM   2415  HN  ASN A 168      80.130  96.970 157.150  1.00  0.00           H
ATOM   2416  CA  ASN A 168      82.110  97.710 157.290  1.00  0.00           C
ATOM   2417  HA  ASN A 168      82.110  98.720 157.690  1.00  0.00           H
ATOM   2418  CB  ASN A 168      82.360  96.610 158.350  1.00  0.00           C
ATOM   2419  HB1 ASN A 168      82.330  95.570 157.950  1.00  0.00           H
ATOM   2420  HB2 ASN A 168      83.340  96.710 158.860  1.00  0.00           H
ATOM   2421  CG  ASN A 168      81.300  96.640 159.500  1.00  0.00           C
ATOM   2422  OD1 ASN A 168      80.570  95.650 159.600  1.00  0.00           O
ATOM   2423  ND2 ASN A 168      81.270  97.650 160.390  1.00  0.00           N
ATOM   2424 HD21 ASN A 168      81.970  98.340 160.220  1.00  0.00           H
ATOM   2425 HD22 ASN A 168      80.530  97.750 161.040  1.00  0.00           H
ATOM   2426  C   ASN A 168      83.290  97.610 156.360  1.00  0.00           C
ATOM   2427  O   ASN A 168      83.320  96.830 155.410  1.00  0.00           O
ATOM   2428  N   TYR A 169      84.360  98.490 156.530  1.00  0.00           N
ATOM   2429  HN  TYR A 169      84.300  99.220 157.200  1.00  0.00           H
ATOM   2430  CA  TYR A 169      85.590  98.160 155.990  1.00  0.00           C
ATOM   2431  HA  TYR A 169      85.480  97.810 154.970  1.00  0.00           H
ATOM   2432  CB  TYR A 169      86.250  99.510 155.840  1.00  0.00           C
ATOM   2433  HB1 TYR A 169      85.830 100.200 155.070  1.00  0.00           H
ATOM   2434  HB2 TYR A 169      86.100 100.120 156.760  1.00  0.00           H
ATOM   2435  CG  TYR A 169      87.730  99.430 155.610  1.00  0.00           C
ATOM   2436  CD1 TYR A 169      88.130  99.410 154.270  1.00  0.00           C
ATOM   2437  HD1 TYR A 169      87.470  99.350 153.410  1.00  0.00           H
ATOM   2438  CE1 TYR A 169      89.540  99.340 154.030  1.00  0.00           C
ATOM   2439  HE1 TYR A 169      89.800  99.200 152.990  1.00  0.00           H
ATOM   2440  CZ  TYR A 169      90.470  99.360 155.090  1.00  0.00           C
ATOM   2441  OH  TYR A 169      91.860  99.250 154.910  1.00  0.00           O
ATOM   2442  HH  TYR A 169      92.320  99.730 155.590  1.00  0.00           H
ATOM   2443  CD2 TYR A 169      88.570  99.540 156.660  1.00  0.00           C
ATOM   2444  HD2 TYR A 169      88.140  99.650 157.640  1.00  0.00           H
ATOM   2445  CE2 TYR A 169      89.940  99.480 156.360  1.00  0.00           C
ATOM   2446  HE2 TYR A 169      90.560  99.550 157.240  1.00  0.00           H
ATOM   2447  C   TYR A 169      86.260  97.060 156.700  1.00  0.00           C
ATOM   2448  O   TYR A 169      85.990  96.720 157.800  1.00  0.00           O
ATOM   2449  N   ARG A 170      87.170  96.350 156.010  1.00  0.00           N
ATOM   2450  HN  ARG A 170      87.360  96.600 155.060  1.00  0.00           H
ATOM   2451  CA  ARG A 170      88.010  95.400 156.600  1.00  0.00           C
ATOM   2452  HA  ARG A 170      88.000  95.480 157.680  1.00  0.00           H
ATOM   2453  CB  ARG A 170      87.520  94.000 156.190  1.00  0.00           C
ATOM   2454  HB1 ARG A 170      86.430  94.020 156.430  1.00  0.00           H
ATOM   2455  HB2 ARG A 170      87.600  93.870 155.090  1.00  0.00           H
ATOM   2456  CG  ARG A 170      88.140  92.830 156.990  1.00  0.00           C
ATOM   2457  HG1 ARG A 170      88.210  93.070 158.070  1.00  0.00           H
ATOM   2458  HG2 ARG A 170      89.190  92.750 156.630  1.00  0.00           H
ATOM   2459  CD  ARG A 170      87.430  91.480 157.080  1.00  0.00           C
ATOM   2460  HD1 ARG A 170      86.400  91.620 157.470  1.00  0.00           H
ATOM   2461  HD2 ARG A 170      87.950  90.810 157.790  1.00  0.00           H
ATOM   2462  NE  ARG A 170      87.320  90.930 155.690  1.00  0.00           N
ATOM   2463  HE  ARG A 170      86.660  91.440 155.130  1.00  0.00           H
ATOM   2464  CZ  ARG A 170      88.180  90.250 154.990  1.00  0.00           C
ATOM   2465  NH1 ARG A 170      89.280  89.780 155.580  1.00  0.00           N
ATOM   2466 HH11 ARG A 170      90.050  89.570 154.990  1.00  0.00           H
ATOM   2467 HH12 ARG A 170      89.460  90.020 156.540  1.00  0.00           H
ATOM   2468  NH2 ARG A 170      88.180  90.220 153.650  1.00  0.00           N
ATOM   2469 HH21 ARG A 170      89.010  90.060 153.110  1.00  0.00           H
ATOM   2470 HH22 ARG A 170      87.600  90.920 153.240  1.00  0.00           H
ATOM   2471  C   ARG A 170      89.490  95.660 156.280  1.00  0.00           C
ATOM   2472  O   ARG A 170      89.830  95.800 155.060  1.00  0.00           O
ATOM   2473  N   GLY A 171      90.350  95.870 157.360  1.00  0.00           N
ATOM   2474  HN  GLY A 171      90.160  95.850 158.340  1.00  0.00           H
ATOM   2475  CA  GLY A 171      91.720  96.180 157.130  1.00  0.00           C
ATOM   2476  HA1 GLY A 171      91.740  96.570 156.120  1.00  0.00           H
ATOM   2477  HA2 GLY A 171      92.310  95.280 157.180  1.00  0.00           H
ATOM   2478  C   GLY A 171      92.230  97.260 158.100  1.00  0.00           C
ATOM   2479  O   GLY A 171      91.700  97.550 159.140  1.00  0.00           O
ATOM   2480  N   TYR A 172      93.360  97.880 157.730  1.00  0.00           N
ATOM   2481  HN  TYR A 172      93.720  97.500 156.890  1.00  0.00           H
ATOM   2482  CA  TYR A 172      94.100  98.910 158.440  1.00  0.00           C
ATOM   2483  HA  TYR A 172      93.820  98.650 159.450  1.00  0.00           H
ATOM   2484  CB  TYR A 172      95.680  98.710 158.270  1.00  0.00           C
ATOM   2485  HB1 TYR A 172      95.870  98.650 157.180  1.00  0.00           H
ATOM   2486  HB2 TYR A 172      96.210  99.640 158.570  1.00  0.00           H
ATOM   2487  CG  TYR A 172      96.300  97.530 158.980  1.00  0.00           C
ATOM   2488  CD1 TYR A 172      96.710  96.440 158.240  1.00  0.00           C
ATOM   2489  HD1 TYR A 172      96.600  96.360 157.170  1.00  0.00           H
ATOM   2490  CE1 TYR A 172      97.380  95.380 158.860  1.00  0.00           C
ATOM   2491  HE1 TYR A 172      97.750  94.570 158.250  1.00  0.00           H
ATOM   2492  CZ  TYR A 172      97.330  95.240 160.280  1.00  0.00           C
ATOM   2493  OH  TYR A 172      97.670  94.070 161.060  1.00  0.00           O
ATOM   2494  HH  TYR A 172      98.050  93.450 160.440  1.00  0.00           H
ATOM   2495  CD2 TYR A 172      96.460  97.450 160.380  1.00  0.00           C
ATOM   2496  HD2 TYR A 172      96.140  98.260 161.020  1.00  0.00           H
ATOM   2497  CE2 TYR A 172      96.950  96.360 161.060  1.00  0.00           C
ATOM   2498  HE2 TYR A 172      97.000  96.420 162.140  1.00  0.00           H
ATOM   2499  C   TYR A 172      93.660 100.370 158.140  1.00  0.00           C
ATOM   2500  O   TYR A 172      93.360 100.720 156.960  1.00  0.00           O
ATOM   2501  N   ILE A 173      93.550 101.250 159.170  1.00  0.00           N
ATOM   2502  HN  ILE A 173      93.750 100.920 160.090  1.00  0.00           H
ATOM   2503  CA  ILE A 173      93.350 102.670 159.050  1.00  0.00           C
ATOM   2504  HA  ILE A 173      93.450 102.990 158.030  1.00  0.00           H
ATOM   2505  CB  ILE A 173      91.960 103.190 159.570  1.00  0.00           C
ATOM   2506  HB  ILE A 173      91.860 102.900 160.640  1.00  0.00           H
ATOM   2507  CG2 ILE A 173      91.870 104.710 159.390  1.00  0.00           C
ATOM   2508 HG21 ILE A 173      92.110 104.910 158.330  1.00  0.00           H
ATOM   2509 HG22 ILE A 173      90.900 105.160 159.700  1.00  0.00           H
ATOM   2510 HG23 ILE A 173      92.580 105.210 160.090  1.00  0.00           H
ATOM   2511  CG1 ILE A 173      90.870 102.450 158.830  1.00  0.00           C
ATOM   2512 HG11 ILE A 173      90.900 101.430 159.280  1.00  0.00           H
ATOM   2513 HG12 ILE A 173      91.260 102.290 157.810  1.00  0.00           H
ATOM   2514  CD  ILE A 173      89.470 103.090 158.750  1.00  0.00           C
ATOM   2515  HD1 ILE A 173      89.430 103.910 158.000  1.00  0.00           H
ATOM   2516  HD2 ILE A 173      88.810 102.310 158.320  1.00  0.00           H
ATOM   2517  HD3 ILE A 173      89.120 103.400 159.760  1.00  0.00           H
ATOM   2518  C   ILE A 173      94.390 103.350 159.870  1.00  0.00           C
ATOM   2519  O   ILE A 173      94.520 103.140 161.100  1.00  0.00           O
ATOM   2520  N   GLU A 174      95.260 104.190 159.280  1.00  0.00           N
ATOM   2521  HN  GLU A 174      95.250 104.300 158.290  1.00  0.00           H
ATOM   2522  CA  GLU A 174      96.380 104.950 159.740  1.00  0.00           C
ATOM   2523  HA  GLU A 174      96.320 104.920 160.820  1.00  0.00           H
ATOM   2524  CB  GLU A 174      97.740 104.310 159.330  1.00  0.00           C
ATOM   2525  HB1 GLU A 174      97.840 103.260 159.660  1.00  0.00           H
ATOM   2526  HB2 GLU A 174      97.690 104.190 158.220  1.00  0.00           H
ATOM   2527  CG  GLU A 174      99.080 105.090 159.700  1.00  0.00           C
ATOM   2528  HG1 GLU A 174      98.780 105.970 160.300  1.00  0.00           H
ATOM   2529  HG2 GLU A 174      99.450 105.430 158.710  1.00  0.00           H
ATOM   2530  CD  GLU A 174     100.070 104.270 160.550  1.00  0.00           C
ATOM   2531  OE1 GLU A 174     100.580 103.250 159.990  1.00  0.00           O
ATOM   2532  OE2 GLU A 174     100.430 104.730 161.660  1.00  0.00           O
ATOM   2533  C   GLU A 174      96.260 106.410 159.310  1.00  0.00           C
ATOM   2534  O   GLU A 174      95.970 106.670 158.130  1.00  0.00           O
ATOM   2535  N   HIS A 175      96.570 107.370 160.240  1.00  0.00           N
ATOM   2536  HN  HIS A 175      96.920 107.120 161.140  1.00  0.00           H
ATOM   2537  CA  HIS A 175      96.530 108.840 159.930  1.00  0.00           C
ATOM   2538  HA  HIS A 175      96.580 109.270 160.920  1.00  0.00           H
ATOM   2539  CB  HIS A 175      97.860 109.320 159.240  1.00  0.00           C
ATOM   2540  HB1 HIS A 175      98.670 109.130 159.980  1.00  0.00           H
ATOM   2541  HB2 HIS A 175      98.020 108.600 158.410  1.00  0.00           H
ATOM   2542  ND1 HIS A 175      97.890 111.860 159.550  1.00  0.00           N
ATOM   2543  CG  HIS A 175      97.800 110.780 158.670  1.00  0.00           C
ATOM   2544  CE1 HIS A 175      97.990 112.900 158.770  1.00  0.00           C
ATOM   2545  HE1 HIS A 175      97.930 113.930 159.110  1.00  0.00           H
ATOM   2546  NE2 HIS A 175      98.100 112.550 157.440  1.00  0.00           N
ATOM   2547  HE2 HIS A 175      98.500 113.150 156.740  1.00  0.00           H
ATOM   2548  CD2 HIS A 175      97.970 111.180 157.400  1.00  0.00           C
ATOM   2549  HD2 HIS A 175      97.680 110.560 156.560  1.00  0.00           H
ATOM   2550  C   HIS A 175      95.260 109.360 159.310  1.00  0.00           C
ATOM   2551  O   HIS A 175      95.170 109.690 158.110  1.00  0.00           O
ATOM   2552  N   PHE A 176      94.240 109.500 160.200  1.00  0.00           N
ATOM   2553  HN  PHE A 176      94.450 109.530 161.180  1.00  0.00           H
ATOM   2554  CA  PHE A 176      92.970 109.940 159.690  1.00  0.00           C
ATOM   2555  HA  PHE A 176      92.810 109.630 158.670  1.00  0.00           H
ATOM   2556  CB  PHE A 176      91.740 109.390 160.440  1.00  0.00           C
ATOM   2557  HB1 PHE A 176      91.680 108.290 160.300  1.00  0.00           H
ATOM   2558  HB2 PHE A 176      91.640 109.590 161.530  1.00  0.00           H
ATOM   2559  CG  PHE A 176      90.500 110.040 160.000  1.00  0.00           C
ATOM   2560  CD1 PHE A 176      89.750 109.510 158.930  1.00  0.00           C
ATOM   2561  HD1 PHE A 176      90.210 108.780 158.280  1.00  0.00           H
ATOM   2562  CE1 PHE A 176      88.580 110.100 158.480  1.00  0.00           C
ATOM   2563  HE1 PHE A 176      87.970 109.690 157.680  1.00  0.00           H
ATOM   2564  CZ  PHE A 176      88.020 111.190 159.170  1.00  0.00           C
ATOM   2565  HZ  PHE A 176      87.050 111.570 158.900  1.00  0.00           H
ATOM   2566  CD2 PHE A 176      89.930 111.140 160.710  1.00  0.00           C
ATOM   2567  HD2 PHE A 176      90.500 111.530 161.540  1.00  0.00           H
ATOM   2568  CE2 PHE A 176      88.700 111.720 160.290  1.00  0.00           C
ATOM   2569  HE2 PHE A 176      88.280 112.440 160.980  1.00  0.00           H
ATOM   2570  C   PHE A 176      92.980 111.490 159.820  1.00  0.00           C
ATOM   2571  O   PHE A 176      93.000 112.070 160.880  1.00  0.00           O
ATOM   2572  N   SER A 177      93.100 112.180 158.720  1.00  0.00           N
ATOM   2573  HN  SER A 177      93.180 111.710 157.840  1.00  0.00           H
ATOM   2574  CA  SER A 177      93.210 113.670 158.670  1.00  0.00           C
ATOM   2575  HA  SER A 177      93.310 114.090 159.660  1.00  0.00           H
ATOM   2576  CB  SER A 177      94.570 113.930 157.980  1.00  0.00           C
ATOM   2577  HB1 SER A 177      94.640 113.280 157.080  1.00  0.00           H
ATOM   2578  HB2 SER A 177      95.350 113.480 158.640  1.00  0.00           H
ATOM   2579  OG  SER A 177      94.810 115.330 157.650  1.00  0.00           O
ATOM   2580  HG1 SER A 177      95.730 115.450 157.900  1.00  0.00           H
ATOM   2581  C   SER A 177      92.090 114.390 157.940  1.00  0.00           C
ATOM   2582  O   SER A 177      91.860 114.200 156.730  1.00  0.00           O
ATOM   2583  N   LEU A 178      91.410 115.280 158.690  1.00  0.00           N
ATOM   2584  HN  LEU A 178      91.600 115.390 159.670  1.00  0.00           H
ATOM   2585  CA  LEU A 178      90.370 116.110 158.120  1.00  0.00           C
ATOM   2586  HA  LEU A 178      90.300 115.920 157.060  1.00  0.00           H
ATOM   2587  CB  LEU A 178      89.010 115.520 158.590  1.00  0.00           C
ATOM   2588  HB1 LEU A 178      88.910 114.460 158.270  1.00  0.00           H
ATOM   2589  HB2 LEU A 178      88.930 115.430 159.690  1.00  0.00           H
ATOM   2590  CG  LEU A 178      87.680 116.250 158.140  1.00  0.00           C
ATOM   2591  HG  LEU A 178      87.630 117.260 158.590  1.00  0.00           H
ATOM   2592  CD1 LEU A 178      87.460 116.280 156.640  1.00  0.00           C
ATOM   2593 HD11 LEU A 178      87.680 115.250 156.270  1.00  0.00           H
ATOM   2594 HD12 LEU A 178      86.410 116.450 156.320  1.00  0.00           H
ATOM   2595 HD13 LEU A 178      88.130 117.030 156.180  1.00  0.00           H
ATOM   2596  CD2 LEU A 178      86.540 115.470 158.890  1.00  0.00           C
ATOM   2597 HD21 LEU A 178      85.630 116.080 158.690  1.00  0.00           H
ATOM   2598 HD22 LEU A 178      86.360 114.470 158.460  1.00  0.00           H
ATOM   2599 HD23 LEU A 178      86.700 115.420 159.990  1.00  0.00           H
ATOM   2600  C   LEU A 178      90.610 117.570 158.450  1.00  0.00           C
ATOM   2601  O   LEU A 178      90.700 117.990 159.560  1.00  0.00           O
ATOM   2602  N   TRP A 179      90.780 118.410 157.370  1.00  0.00           N
ATOM   2603  HN  TRP A 179      90.670 118.070 156.440  1.00  0.00           H
ATOM   2604  CA  TRP A 179      91.020 119.840 157.420  1.00  0.00           C
ATOM   2605  HA  TRP A 179      91.080 120.200 158.440  1.00  0.00           H
ATOM   2606  CB  TRP A 179      92.310 120.290 156.690  1.00  0.00           C
ATOM   2607  HB1 TRP A 179      92.220 119.880 155.670  1.00  0.00           H
ATOM   2608  HB2 TRP A 179      92.310 121.400 156.640  1.00  0.00           H
ATOM   2609  CG  TRP A 179      93.670 119.970 157.230  1.00  0.00           C
ATOM   2610  CD1 TRP A 179      94.160 118.750 157.680  1.00  0.00           C
ATOM   2611  HD1 TRP A 179      93.460 118.020 158.060  1.00  0.00           H
ATOM   2612  NE1 TRP A 179      95.540 118.750 157.680  1.00  0.00           N
ATOM   2613  HE1 TRP A 179      96.080 118.150 158.230  1.00  0.00           H
ATOM   2614  CE2 TRP A 179      96.000 119.910 157.360  1.00  0.00           C
ATOM   2615  CD2 TRP A 179      94.880 120.750 157.070  1.00  0.00           C
ATOM   2616  CE3 TRP A 179      95.160 122.070 156.700  1.00  0.00           C
ATOM   2617  HE3 TRP A 179      94.360 122.770 156.520  1.00  0.00           H
ATOM   2618  CZ3 TRP A 179      96.450 122.500 156.570  1.00  0.00           C
ATOM   2619  HZ3 TRP A 179      96.530 123.520 156.230  1.00  0.00           H
ATOM   2620  CZ2 TRP A 179      97.280 120.370 157.180  1.00  0.00           C
ATOM   2621  HZ2 TRP A 179      98.110 119.730 157.440  1.00  0.00           H
ATOM   2622  CH2 TRP A 179      97.520 121.640 156.840  1.00  0.00           C
ATOM   2623  HH2 TRP A 179      98.520 122.030 156.700  1.00  0.00           H
ATOM   2624  C   TRP A 179      89.850 120.500 156.690  1.00  0.00           C
ATOM   2625  O   TRP A 179      89.250 119.930 155.800  1.00  0.00           O
ATOM   2626  N   LYS A 180      89.590 121.770 157.070  1.00  0.00           N
ATOM   2627  HN  LYS A 180      90.220 122.270 157.660  1.00  0.00           H
ATOM   2628  CA  LYS A 180      88.360 122.500 156.610  1.00  0.00           C
ATOM   2629  HA  LYS A 180      87.540 121.840 156.390  1.00  0.00           H
ATOM   2630  CB  LYS A 180      87.890 123.550 157.740  1.00  0.00           C
ATOM   2631  HB1 LYS A 180      88.550 124.440 157.700  1.00  0.00           H
ATOM   2632  HB2 LYS A 180      86.860 123.900 157.520  1.00  0.00           H
ATOM   2633  CG  LYS A 180      87.950 123.030 159.160  1.00  0.00           C
ATOM   2634  HG1 LYS A 180      89.030 123.020 159.430  1.00  0.00           H
ATOM   2635  HG2 LYS A 180      87.720 121.940 159.210  1.00  0.00           H
ATOM   2636  CD  LYS A 180      87.010 123.630 160.180  1.00  0.00           C
ATOM   2637  HD1 LYS A 180      87.180 123.220 161.200  1.00  0.00           H
ATOM   2638  HD2 LYS A 180      85.950 123.500 159.870  1.00  0.00           H
ATOM   2639  CE  LYS A 180      87.140 125.170 160.280  1.00  0.00           C
ATOM   2640  HE1 LYS A 180      86.320 125.560 160.920  1.00  0.00           H
ATOM   2641  HE2 LYS A 180      87.090 125.560 159.240  1.00  0.00           H
ATOM   2642  NZ  LYS A 180      88.420 125.610 160.880  1.00  0.00           N
ATOM   2643  HZ1 LYS A 180      89.110 126.000 160.200  1.00  0.00           H
ATOM   2644  HZ2 LYS A 180      88.290 126.390 161.560  1.00  0.00           H
ATOM   2645  HZ3 LYS A 180      88.900 124.760 161.240  1.00  0.00           H
ATOM   2646  C   LYS A 180      88.520 123.330 155.380  1.00  0.00           C
ATOM   2647  O   LYS A 180      87.680 124.150 155.080  1.00  0.00           O
ATOM   2648  N   VAL A 181      89.560 123.100 154.580  1.00  0.00           N
ATOM   2649  HN  VAL A 181      90.280 122.440 154.790  1.00  0.00           H
ATOM   2650  CA  VAL A 181      89.900 123.940 153.420  1.00  0.00           C
ATOM   2651  HA  VAL A 181      89.000 124.440 153.100  1.00  0.00           H
ATOM   2652  CB  VAL A 181      90.920 124.960 153.710  1.00  0.00           C
ATOM   2653  HB  VAL A 181      90.900 125.560 152.780  1.00  0.00           H
ATOM   2654  CG1 VAL A 181      90.700 125.730 154.960  1.00  0.00           C
ATOM   2655 HG11 VAL A 181      90.930 124.970 155.750  1.00  0.00           H
ATOM   2656 HG12 VAL A 181      91.450 126.550 155.030  1.00  0.00           H
ATOM   2657 HG13 VAL A 181      89.640 126.050 154.940  1.00  0.00           H
ATOM   2658  CG2 VAL A 181      92.390 124.380 153.860  1.00  0.00           C
ATOM   2659 HG21 VAL A 181      93.090 125.240 153.960  1.00  0.00           H
ATOM   2660 HG22 VAL A 181      92.470 123.700 154.730  1.00  0.00           H
ATOM   2661 HG23 VAL A 181      92.630 123.870 152.910  1.00  0.00           H
ATOM   2662  C   VAL A 181      90.400 122.910 152.440  1.00  0.00           C
ATOM   2663  O   VAL A 181      90.700 121.760 152.800  1.00  0.00           O
ATOM   2664  N   ALA A 182      90.600 123.340 151.180  1.00  0.00           N
ATOM   2665  HN  ALA A 182      90.450 124.270 150.870  1.00  0.00           H
ATOM   2666  CA  ALA A 182      91.180 122.570 150.080  1.00  0.00           C
ATOM   2667  HA  ALA A 182      90.980 121.510 150.190  1.00  0.00           H
ATOM   2668  CB  ALA A 182      90.470 123.140 148.810  1.00  0.00           C
ATOM   2669  HB1 ALA A 182      90.540 124.250 148.690  1.00  0.00           H
ATOM   2670  HB2 ALA A 182      91.020 122.810 147.900  1.00  0.00           H
ATOM   2671  HB3 ALA A 182      89.400 122.850 148.840  1.00  0.00           H
ATOM   2672  C   ALA A 182      92.740 122.770 150.040  1.00  0.00           C
ATOM   2673  O   ALA A 182      93.410 123.800 150.220  1.00  0.00           O
ATOM   2674  N   ARG A 183      93.410 121.650 149.650  1.00  0.00           N
ATOM   2675  HN  ARG A 183      92.980 120.750 149.600  1.00  0.00           H
ATOM   2676  CA  ARG A 183      94.850 121.560 149.420  1.00  0.00           C
ATOM   2677  HA  ARG A 183      95.370 122.510 149.500  1.00  0.00           H
ATOM   2678  CB  ARG A 183      95.510 120.580 150.410  1.00  0.00           C
ATOM   2679  HB1 ARG A 183      94.980 119.610 150.300  1.00  0.00           H
ATOM   2680  HB2 ARG A 183      96.590 120.340 150.280  1.00  0.00           H
ATOM   2681  CG  ARG A 183      95.380 120.970 151.880  1.00  0.00           C
ATOM   2682  HG1 ARG A 183      95.410 120.140 152.610  1.00  0.00           H
ATOM   2683  HG2 ARG A 183      94.390 121.450 152.040  1.00  0.00           H
ATOM   2684  CD  ARG A 183      96.500 122.010 152.370  1.00  0.00           C
ATOM   2685  HD1 ARG A 183      96.260 122.600 153.290  1.00  0.00           H
ATOM   2686  HD2 ARG A 183      96.650 122.810 151.610  1.00  0.00           H
ATOM   2687  NE  ARG A 183      97.810 121.350 152.550  1.00  0.00           N
ATOM   2688  HE  ARG A 183      97.940 120.360 152.420  1.00  0.00           H
ATOM   2689  CZ  ARG A 183      98.800 121.970 153.150  1.00  0.00           C
ATOM   2690  NH1 ARG A 183      98.790 123.240 153.450  1.00  0.00           N
ATOM   2691 HH11 ARG A 183      99.710 123.580 153.640  1.00  0.00           H
ATOM   2692 HH12 ARG A 183      97.990 123.770 153.160  1.00  0.00           H
ATOM   2693  NH2 ARG A 183      99.880 121.290 153.460  1.00  0.00           N
ATOM   2694 HH21 ARG A 183     100.620 121.720 153.970  1.00  0.00           H
ATOM   2695 HH22 ARG A 183      99.590 120.390 153.800  1.00  0.00           H
ATOM   2696  C   ARG A 183      95.150 121.060 148.080  1.00  0.00           C
ATOM   2697  O   ARG A 183      94.620 119.970 147.650  1.00  0.00           O
ATOM   2698  N   THR A 184      96.180 121.610 147.420  1.00  0.00           N
ATOM   2699  HN  THR A 184      96.660 122.330 147.910  1.00  0.00           H
ATOM   2700  CA  THR A 184      96.510 121.300 145.990  1.00  0.00           C
ATOM   2701  HA  THR A 184      95.620 121.050 145.430  1.00  0.00           H
ATOM   2702  CB  THR A 184      97.430 122.360 145.320  1.00  0.00           C
ATOM   2703  HB  THR A 184      97.720 121.980 144.310  1.00  0.00           H
ATOM   2704  OG1 THR A 184      98.650 122.680 145.990  1.00  0.00           O
ATOM   2705  HG1 THR A 184      98.380 122.930 146.880  1.00  0.00           H
ATOM   2706  CG2 THR A 184      96.710 123.680 145.190  1.00  0.00           C
ATOM   2707 HG21 THR A 184      95.990 123.740 144.350  1.00  0.00           H
ATOM   2708 HG22 THR A 184      96.230 123.990 146.150  1.00  0.00           H
ATOM   2709 HG23 THR A 184      97.390 124.550 145.070  1.00  0.00           H
ATOM   2710  C   THR A 184      97.270 119.970 145.910  1.00  0.00           C
ATOM   2711  O   THR A 184      97.800 119.530 146.940  1.00  0.00           O
ATOM   2712  N   GLN A 185      97.510 119.330 144.760  1.00  0.00           N
ATOM   2713  HN  GLN A 185      97.120 119.750 143.940  1.00  0.00           H
ATOM   2714  CA  GLN A 185      98.230 118.090 144.670  1.00  0.00           C
ATOM   2715  HA  GLN A 185      97.690 117.340 145.220  1.00  0.00           H
ATOM   2716  CB  GLN A 185      98.240 117.500 143.250  1.00  0.00           C
ATOM   2717  HB1 GLN A 185      97.170 117.330 142.990  1.00  0.00           H
ATOM   2718  HB2 GLN A 185      98.720 118.290 142.630  1.00  0.00           H
ATOM   2719  CG  GLN A 185      98.990 116.200 143.030  1.00  0.00           C
ATOM   2720  HG1 GLN A 185      98.600 115.460 143.750  1.00  0.00           H
ATOM   2721  HG2 GLN A 185     100.080 116.360 143.230  1.00  0.00           H
ATOM   2722  CD  GLN A 185      98.850 115.610 141.640  1.00  0.00           C
ATOM   2723  OE1 GLN A 185      98.420 116.210 140.670  1.00  0.00           O
ATOM   2724  NE2 GLN A 185      99.270 114.340 141.390  1.00  0.00           N
ATOM   2725 HE21 GLN A 185      99.570 113.730 142.130  1.00  0.00           H
ATOM   2726 HE22 GLN A 185      99.150 114.000 140.460  1.00  0.00           H
ATOM   2727  C   GLN A 185      99.680 118.080 145.250  1.00  0.00           C
ATOM   2728  O   GLN A 185     100.220 117.140 145.900  1.00  0.00           O
ATOM   2729  N   ARG A 186     100.340 119.200 144.990  1.00  0.00           N
ATOM   2730  HN  ARG A 186      99.890 119.930 144.490  1.00  0.00           H
ATOM   2731  CA  ARG A 186     101.730 119.460 145.450  1.00  0.00           C
ATOM   2732  HA  ARG A 186     102.410 118.690 145.130  1.00  0.00           H
ATOM   2733  CB  ARG A 186     102.150 120.840 144.900  1.00  0.00           C
ATOM   2734  HB1 ARG A 186     102.140 120.720 143.790  1.00  0.00           H
ATOM   2735  HB2 ARG A 186     101.430 121.640 145.170  1.00  0.00           H
ATOM   2736  CG  ARG A 186     103.580 121.310 145.360  1.00  0.00           C
ATOM   2737  HG1 ARG A 186     103.520 121.470 146.460  1.00  0.00           H
ATOM   2738  HG2 ARG A 186     103.660 122.320 144.910  1.00  0.00           H
ATOM   2739  CD  ARG A 186     104.850 120.550 144.870  1.00  0.00           C
ATOM   2740  HD1 ARG A 186     105.780 121.000 145.260  1.00  0.00           H
ATOM   2741  HD2 ARG A 186     104.880 120.570 143.760  1.00  0.00           H
ATOM   2742  NE  ARG A 186     104.860 119.140 145.330  1.00  0.00           N
ATOM   2743  HE  ARG A 186     104.680 118.790 146.250  1.00  0.00           H
ATOM   2744  CZ  ARG A 186     105.310 118.110 144.620  1.00  0.00           C
ATOM   2745  NH1 ARG A 186     105.570 118.190 143.350  1.00  0.00           N
ATOM   2746 HH11 ARG A 186     105.840 117.380 142.830  1.00  0.00           H
ATOM   2747 HH12 ARG A 186     105.410 118.990 142.770  1.00  0.00           H
ATOM   2748  NH2 ARG A 186     105.610 117.020 145.200  1.00  0.00           N
ATOM   2749 HH21 ARG A 186     106.040 116.310 144.630  1.00  0.00           H
ATOM   2750 HH22 ARG A 186     105.930 117.120 146.140  1.00  0.00           H
ATOM   2751  C   ARG A 186     101.750 119.460 146.970  1.00  0.00           C
ATOM   2752  O   ARG A 186     102.670 118.990 147.570  1.00  0.00           O
ATOM   2753  N   GLU A 187     100.690 120.100 147.590  1.00  0.00           N
ATOM   2754  HN  GLU A 187      99.960 120.550 147.090  1.00  0.00           H
ATOM   2755  CA  GLU A 187     100.520 120.020 149.010  1.00  0.00           C
ATOM   2756  HA  GLU A 187     101.500 120.240 149.410  1.00  0.00           H
ATOM   2757  CB  GLU A 187      99.430 121.120 149.390  1.00  0.00           C
ATOM   2758  HB1 GLU A 187      98.510 120.900 148.800  1.00  0.00           H
ATOM   2759  HB2 GLU A 187      99.170 120.990 150.460  1.00  0.00           H
ATOM   2760  CG  GLU A 187      99.980 122.550 149.290  1.00  0.00           C
ATOM   2761  HG1 GLU A 187     100.530 122.610 148.330  1.00  0.00           H
ATOM   2762  HG2 GLU A 187     100.760 122.740 150.060  1.00  0.00           H
ATOM   2763  CD  GLU A 187      98.890 123.640 149.260  1.00  0.00           C
ATOM   2764  OE1 GLU A 187      99.120 124.760 149.790  1.00  0.00           O
ATOM   2765  OE2 GLU A 187      97.860 123.520 148.550  1.00  0.00           O
ATOM   2766  C   GLU A 187     100.250 118.650 149.650  1.00  0.00           C
ATOM   2767  O   GLU A 187     100.820 118.230 150.660  1.00  0.00           O
ATOM   2768  N   ILE A 188      99.380 117.840 149.070  1.00  0.00           N
ATOM   2769  HN  ILE A 188      98.930 118.210 148.260  1.00  0.00           H
ATOM   2770  CA  ILE A 188      99.010 116.490 149.360  1.00  0.00           C
ATOM   2771  HA  ILE A 188      98.570 116.350 150.340  1.00  0.00           H
ATOM   2772  CB  ILE A 188      98.030 116.100 148.260  1.00  0.00           C
ATOM   2773  HB  ILE A 188      98.270 116.630 147.320  1.00  0.00           H
ATOM   2774  CG2 ILE A 188      98.060 114.580 147.980  1.00  0.00           C
ATOM   2775 HG21 ILE A 188      99.060 114.250 147.620  1.00  0.00           H
ATOM   2776 HG22 ILE A 188      97.680 113.950 148.820  1.00  0.00           H
ATOM   2777 HG23 ILE A 188      97.430 114.300 147.110  1.00  0.00           H
ATOM   2778  CG1 ILE A 188      96.650 116.560 148.680  1.00  0.00           C
ATOM   2779 HG11 ILE A 188      96.690 117.580 149.120  1.00  0.00           H
ATOM   2780 HG12 ILE A 188      96.230 115.970 149.520  1.00  0.00           H
ATOM   2781  CD  ILE A 188      95.600 116.660 147.590  1.00  0.00           C
ATOM   2782  HD1 ILE A 188      95.440 115.640 147.180  1.00  0.00           H
ATOM   2783  HD2 ILE A 188      94.620 116.940 148.030  1.00  0.00           H
ATOM   2784  HD3 ILE A 188      95.710 117.320 146.700  1.00  0.00           H
ATOM   2785  C   ILE A 188     100.310 115.610 149.320  1.00  0.00           C
ATOM   2786  O   ILE A 188     100.620 114.880 150.250  1.00  0.00           O
ATOM   2787  N   LEU A 189     101.130 115.710 148.290  1.00  0.00           N
ATOM   2788  HN  LEU A 189     100.790 116.290 147.550  1.00  0.00           H
ATOM   2789  CA  LEU A 189     102.480 115.100 148.120  1.00  0.00           C
ATOM   2790  HA  LEU A 189     102.420 114.030 148.270  1.00  0.00           H
ATOM   2791  CB  LEU A 189     103.000 115.380 146.650  1.00  0.00           C
ATOM   2792  HB1 LEU A 189     102.760 116.460 146.600  1.00  0.00           H
ATOM   2793  HB2 LEU A 189     104.110 115.280 146.650  1.00  0.00           H
ATOM   2794  CG  LEU A 189     102.310 114.680 145.510  1.00  0.00           C
ATOM   2795  HG  LEU A 189     101.210 114.770 145.580  1.00  0.00           H
ATOM   2796  CD1 LEU A 189     102.690 115.220 144.130  1.00  0.00           C
ATOM   2797 HD11 LEU A 189     103.770 115.010 143.950  1.00  0.00           H
ATOM   2798 HD12 LEU A 189     101.990 114.820 143.370  1.00  0.00           H
ATOM   2799 HD13 LEU A 189     102.570 116.330 144.210  1.00  0.00           H
ATOM   2800  CD2 LEU A 189     102.620 113.170 145.490  1.00  0.00           C
ATOM   2801 HD21 LEU A 189     102.420 112.570 146.400  1.00  0.00           H
ATOM   2802 HD22 LEU A 189     101.970 112.680 144.730  1.00  0.00           H
ATOM   2803 HD23 LEU A 189     103.690 113.090 145.210  1.00  0.00           H
ATOM   2804  C   LEU A 189     103.410 115.450 149.200  1.00  0.00           C
ATOM   2805  O   LEU A 189     103.980 114.550 149.850  1.00  0.00           O
ATOM   2806  N   SER A 190     103.410 116.760 149.680  1.00  0.00           N
ATOM   2807  HN  SER A 190     102.830 117.480 149.320  1.00  0.00           H
ATOM   2808  CA  SER A 190     104.220 117.180 150.850  1.00  0.00           C
ATOM   2809  HA  SER A 190     105.250 116.870 150.730  1.00  0.00           H
ATOM   2810  CB  SER A 190     104.080 118.750 151.060  1.00  0.00           C
ATOM   2811  HB1 SER A 190     104.430 119.070 152.060  1.00  0.00           H
ATOM   2812  HB2 SER A 190     103.020 119.090 151.010  1.00  0.00           H
ATOM   2813  OG  SER A 190     104.920 119.430 150.100  1.00  0.00           O
ATOM   2814  HG1 SER A 190     104.380 120.060 149.610  1.00  0.00           H
ATOM   2815  C   SER A 190     103.800 116.580 152.200  1.00  0.00           C
ATOM   2816  O   SER A 190     104.570 116.210 153.060  1.00  0.00           O
ATOM   2817  N   ASP A 191     102.510 116.460 152.390  1.00  0.00           N
ATOM   2818  HN  ASP A 191     101.890 116.890 151.730  1.00  0.00           H
ATOM   2819  CA  ASP A 191     101.900 115.900 153.560  1.00  0.00           C
ATOM   2820  HA  ASP A 191     102.540 116.150 154.390  1.00  0.00           H
ATOM   2821  CB  ASP A 191     100.430 116.510 153.640  1.00  0.00           C
ATOM   2822  HB1 ASP A 191      99.890 116.510 152.670  1.00  0.00           H
ATOM   2823  HB2 ASP A 191      99.700 115.960 154.270  1.00  0.00           H
ATOM   2824  CG  ASP A 191     100.550 117.960 154.200  1.00  0.00           C
ATOM   2825  OD1 ASP A 191     101.610 118.360 154.770  1.00  0.00           O
ATOM   2826  OD2 ASP A 191      99.490 118.640 154.210  1.00  0.00           O
ATOM   2827  C   ASP A 191     101.950 114.310 153.520  1.00  0.00           C
ATOM   2828  O   ASP A 191     101.860 113.710 154.550  1.00  0.00           O
ATOM   2829  N   MET A 192     101.960 113.690 152.280  1.00  0.00           N
ATOM   2830  HN  MET A 192     101.670 114.110 151.420  1.00  0.00           H
ATOM   2831  CA  MET A 192     102.280 112.260 152.120  1.00  0.00           C
ATOM   2832  HA  MET A 192     101.520 111.690 152.620  1.00  0.00           H
ATOM   2833  CB  MET A 192     102.310 111.860 150.610  1.00  0.00           C
ATOM   2834  HB1 MET A 192     101.370 112.240 150.150  1.00  0.00           H
ATOM   2835  HB2 MET A 192     103.220 112.290 150.130  1.00  0.00           H
ATOM   2836  CG  MET A 192     102.510 110.320 150.370  1.00  0.00           C
ATOM   2837  HG1 MET A 192     101.860 109.690 151.020  1.00  0.00           H
ATOM   2838  HG2 MET A 192     103.540 110.110 150.730  1.00  0.00           H
ATOM   2839  SD  MET A 192     102.290 109.680 148.700  1.00  0.00           S
ATOM   2840  CE  MET A 192     102.350 107.950 149.050  1.00  0.00           C
ATOM   2841  HE1 MET A 192     101.410 107.450 149.370  1.00  0.00           H
ATOM   2842  HE2 MET A 192     102.860 107.570 148.140  1.00  0.00           H
ATOM   2843  HE3 MET A 192     103.090 107.780 149.870  1.00  0.00           H
ATOM   2844  C   MET A 192     103.610 111.830 152.790  1.00  0.00           C
ATOM   2845  O   MET A 192     103.720 110.910 153.620  1.00  0.00           O
ATOM   2846  N   GLU A 193     104.650 112.660 152.540  1.00  0.00           N
ATOM   2847  HN  GLU A 193     104.480 113.520 152.070  1.00  0.00           H
ATOM   2848  CA  GLU A 193     106.030 112.460 152.930  1.00  0.00           C
ATOM   2849  HA  GLU A 193     106.380 111.560 152.460  1.00  0.00           H
ATOM   2850  CB  GLU A 193     106.920 113.550 152.270  1.00  0.00           C
ATOM   2851  HB1 GLU A 193     106.970 113.320 151.190  1.00  0.00           H
ATOM   2852  HB2 GLU A 193     106.380 114.530 152.290  1.00  0.00           H
ATOM   2853  CG  GLU A 193     108.370 113.630 152.820  1.00  0.00           C
ATOM   2854  HG1 GLU A 193     108.830 112.650 152.580  1.00  0.00           H
ATOM   2855  HG2 GLU A 193     108.490 113.670 153.930  1.00  0.00           H
ATOM   2856  CD  GLU A 193     109.220 114.740 152.230  1.00  0.00           C
ATOM   2857  OE1 GLU A 193     109.360 115.830 152.870  1.00  0.00           O
ATOM   2858  OE2 GLU A 193     109.820 114.510 151.150  1.00  0.00           O
ATOM   2859  C   GLU A 193     106.160 112.360 154.430  1.00  0.00           C
ATOM   2860  O   GLU A 193     106.860 111.490 154.970  1.00  0.00           O
ATOM   2861  N   THR A 194     105.530 113.210 155.210  1.00  0.00           N
ATOM   2862  HN  THR A 194     104.870 113.830 154.780  1.00  0.00           H
ATOM   2863  CA  THR A 194     105.750 113.330 156.650  1.00  0.00           C
ATOM   2864  HA  THR A 194     106.760 113.070 156.950  1.00  0.00           H
ATOM   2865  CB  THR A 194     105.630 114.860 157.080  1.00  0.00           C
ATOM   2866  HB  THR A 194     105.330 115.050 158.130  1.00  0.00           H
ATOM   2867  OG1 THR A 194     104.710 115.530 156.170  1.00  0.00           O
ATOM   2868  HG1 THR A 194     103.790 115.380 156.400  1.00  0.00           H
ATOM   2869  CG2 THR A 194     106.970 115.430 156.820  1.00  0.00           C
ATOM   2870 HG21 THR A 194     106.970 116.500 157.120  1.00  0.00           H
ATOM   2871 HG22 THR A 194     107.740 114.850 157.370  1.00  0.00           H
ATOM   2872 HG23 THR A 194     107.290 115.330 155.760  1.00  0.00           H
ATOM   2873  C   THR A 194     104.850 112.520 157.560  1.00  0.00           C
ATOM   2874  O   THR A 194     105.030 112.420 158.800  1.00  0.00           O
ATOM   2875  N   HIS A 195     103.860 111.860 157.020  1.00  0.00           N
ATOM   2876  HN  HIS A 195     103.660 111.970 156.050  1.00  0.00           H
ATOM   2877  CA  HIS A 195     103.010 110.890 157.760  1.00  0.00           C
ATOM   2878  HA  HIS A 195     102.150 110.600 157.170  1.00  0.00           H
ATOM   2879  CB  HIS A 195     103.720 109.580 158.140  1.00  0.00           C
ATOM   2880  HB1 HIS A 195     104.210 109.410 157.160  1.00  0.00           H
ATOM   2881  HB2 HIS A 195     104.580 109.660 158.840  1.00  0.00           H
ATOM   2882  ND1 HIS A 195     102.940 107.830 159.790  1.00  0.00           N
ATOM   2883  CG  HIS A 195     102.960 108.340 158.520  1.00  0.00           C
ATOM   2884  CE1 HIS A 195     102.420 106.610 159.730  1.00  0.00           C
ATOM   2885  HE1 HIS A 195     102.240 105.920 160.560  1.00  0.00           H
ATOM   2886  NE2 HIS A 195     102.110 106.260 158.470  1.00  0.00           N
ATOM   2887  HE2 HIS A 195     101.950 105.350 158.080  1.00  0.00           H
ATOM   2888  CD2 HIS A 195     102.460 107.380 157.690  1.00  0.00           C
ATOM   2889  HD2 HIS A 195     102.300 107.360 156.610  1.00  0.00           H
ATOM   2890  C   HIS A 195     102.390 111.470 159.040  1.00  0.00           C
ATOM   2891  O   HIS A 195     102.310 110.850 160.080  1.00  0.00           O
ATOM   2892  N   GLY A 196     101.860 112.700 158.980  1.00  0.00           N
ATOM   2893  HN  GLY A 196     101.900 113.190 158.120  1.00  0.00           H
ATOM   2894  CA  GLY A 196     101.170 113.410 160.100  1.00  0.00           C
ATOM   2895  HA1 GLY A 196     100.420 112.740 160.500  1.00  0.00           H
ATOM   2896  HA2 GLY A 196     100.660 114.240 159.650  1.00  0.00           H
ATOM   2897  C   GLY A 196     102.090 113.980 161.140  1.00  0.00           C
ATOM   2898  O   GLY A 196     101.660 114.400 162.210  1.00  0.00           O
ATOM   2899  N   ALA A 197     103.450 113.940 160.850  1.00  0.00           N
ATOM   2900  HN  ALA A 197     103.810 113.240 160.230  1.00  0.00           H
ATOM   2901  CA  ALA A 197     104.370 114.540 161.790  1.00  0.00           C
ATOM   2902  HA  ALA A 197     104.000 114.320 162.780  1.00  0.00           H
ATOM   2903  CB  ALA A 197     105.810 113.910 161.630  1.00  0.00           C
ATOM   2904  HB1 ALA A 197     106.110 114.010 160.560  1.00  0.00           H
ATOM   2905  HB2 ALA A 197     106.640 114.340 162.220  1.00  0.00           H
ATOM   2906  HB3 ALA A 197     105.730 112.820 161.830  1.00  0.00           H
ATOM   2907  C   ALA A 197     104.530 116.020 161.600  1.00  0.00           C
ATOM   2908  O   ALA A 197     105.430 116.560 160.970  1.00  0.00           O
ATOM   2909  N   HIS A 198     103.530 116.700 162.100  1.00  0.00           N
ATOM   2910  HN  HIS A 198     102.730 116.180 162.380  1.00  0.00           H
ATOM   2911  CA  HIS A 198     103.660 118.110 162.300  1.00  0.00           C
ATOM   2912  HA  HIS A 198     104.670 118.350 162.600  1.00  0.00           H
ATOM   2913  CB  HIS A 198     103.460 118.850 160.940  1.00  0.00           C
ATOM   2914  HB1 HIS A 198     103.890 119.860 161.120  1.00  0.00           H
ATOM   2915  HB2 HIS A 198     104.130 118.410 160.180  1.00  0.00           H
ATOM   2916  ND1 HIS A 198     102.090 119.640 159.100  1.00  0.00           N
ATOM   2917  CG  HIS A 198     102.160 118.840 160.250  1.00  0.00           C
ATOM   2918  CE1 HIS A 198     100.800 119.680 158.760  1.00  0.00           C
ATOM   2919  HE1 HIS A 198     100.310 120.290 158.000  1.00  0.00           H
ATOM   2920  NE2 HIS A 198     100.060 118.910 159.580  1.00  0.00           N
ATOM   2921  HE2 HIS A 198      99.090 118.700 159.600  1.00  0.00           H
ATOM   2922  CD2 HIS A 198     100.920 118.330 160.530  1.00  0.00           C
ATOM   2923  HD2 HIS A 198     100.620 117.610 161.280  1.00  0.00           H
ATOM   2924  C   HIS A 198     102.550 118.680 163.290  1.00  0.00           C
ATOM   2925  O   HIS A 198     101.580 117.930 163.580  1.00  0.00           O
ATOM   2926  N   THR A 199     102.800 119.860 163.790  1.00  0.00           N
ATOM   2927  HN  THR A 199     103.740 120.120 163.560  1.00  0.00           H
ATOM   2928  CA  THR A 199     101.830 120.680 164.620  1.00  0.00           C
ATOM   2929  HA  THR A 199     101.720 120.110 165.530  1.00  0.00           H
ATOM   2930  CB  THR A 199     102.490 122.060 164.920  1.00  0.00           C
ATOM   2931  HB  THR A 199     103.580 121.890 165.100  1.00  0.00           H
ATOM   2932  OG1 THR A 199     101.910 122.720 166.100  1.00  0.00           O
ATOM   2933  HG1 THR A 199     102.270 122.260 166.860  1.00  0.00           H
ATOM   2934  CG2 THR A 199     102.580 123.110 163.790  1.00  0.00           C
ATOM   2935 HG21 THR A 199     101.560 123.490 163.580  1.00  0.00           H
ATOM   2936 HG22 THR A 199     103.090 124.050 164.070  1.00  0.00           H
ATOM   2937 HG23 THR A 199     103.190 122.720 162.940  1.00  0.00           H
ATOM   2938  C   THR A 199     100.410 120.860 164.190  1.00  0.00           C
ATOM   2939  O   THR A 199     100.130 120.590 163.020  1.00  0.00           O
ATOM   2940  N   ALA A 200      99.550 121.260 165.170  1.00  0.00           N
ATOM   2941  HN  ALA A 200      99.900 121.500 166.070  1.00  0.00           H
ATOM   2942  CA  ALA A 200      98.220 121.750 164.920  1.00  0.00           C
ATOM   2943  HA  ALA A 200      97.810 120.960 164.300  1.00  0.00           H
ATOM   2944  CB  ALA A 200      97.420 121.800 166.290  1.00  0.00           C
ATOM   2945  HB1 ALA A 200      98.100 122.400 166.930  1.00  0.00           H
ATOM   2946  HB2 ALA A 200      96.430 122.300 166.190  1.00  0.00           H
ATOM   2947  HB3 ALA A 200      97.380 120.780 166.710  1.00  0.00           H
ATOM   2948  C   ALA A 200      98.210 123.130 164.220  1.00  0.00           C
ATOM   2949  O   ALA A 200      98.480 124.150 164.850  1.00  0.00           O
ATOM   2950  N   LEU A 201      97.930 123.240 162.960  1.00  0.00           N
ATOM   2951  HN  LEU A 201      97.650 122.380 162.530  1.00  0.00           H
ATOM   2952  CA  LEU A 201      97.660 124.390 162.170  1.00  0.00           C
ATOM   2953  HA  LEU A 201      98.420 125.090 162.490  1.00  0.00           H
ATOM   2954  CB  LEU A 201      97.930 124.000 160.680  1.00  0.00           C
ATOM   2955  HB1 LEU A 201      97.310 123.130 160.390  1.00  0.00           H
ATOM   2956  HB2 LEU A 201      97.700 124.860 160.010  1.00  0.00           H
ATOM   2957  CG  LEU A 201      99.480 123.670 160.490  1.00  0.00           C
ATOM   2958  HG  LEU A 201      99.880 123.130 161.370  1.00  0.00           H
ATOM   2959  CD1 LEU A 201      99.810 122.780 159.310  1.00  0.00           C
ATOM   2960 HD11 LEU A 201      99.180 121.870 159.280  1.00  0.00           H
ATOM   2961 HD12 LEU A 201      99.570 123.320 158.380  1.00  0.00           H
ATOM   2962 HD13 LEU A 201     100.890 122.550 159.410  1.00  0.00           H
ATOM   2963  CD2 LEU A 201     100.230 124.970 160.420  1.00  0.00           C
ATOM   2964 HD21 LEU A 201     101.330 124.870 160.570  1.00  0.00           H
ATOM   2965 HD22 LEU A 201     100.170 125.430 159.410  1.00  0.00           H
ATOM   2966 HD23 LEU A 201      99.830 125.700 161.150  1.00  0.00           H
ATOM   2967  C   LEU A 201      96.220 124.960 162.310  1.00  0.00           C
ATOM   2968  O   LEU A 201      95.320 124.140 162.590  1.00  0.00           O
ATOM   2969  N   PRO A 202      95.960 126.260 162.100  1.00  0.00           N
ATOM   2970  CD  PRO A 202      96.980 127.250 162.470  1.00  0.00           C
ATOM   2971  HD1 PRO A 202      97.580 127.640 161.620  1.00  0.00           H
ATOM   2972  HD2 PRO A 202      97.710 127.000 163.260  1.00  0.00           H
ATOM   2973  CA  PRO A 202      94.630 126.710 162.320  1.00  0.00           C
ATOM   2974  HA  PRO A 202      94.230 126.390 163.270  1.00  0.00           H
ATOM   2975  CB  PRO A 202      94.860 128.200 162.220  1.00  0.00           C
ATOM   2976  HB1 PRO A 202      94.900 128.620 161.190  1.00  0.00           H
ATOM   2977  HB2 PRO A 202      94.090 128.770 162.780  1.00  0.00           H
ATOM   2978  CG  PRO A 202      96.190 128.430 163.000  1.00  0.00           C
ATOM   2979  HG1 PRO A 202      96.010 128.400 164.100  1.00  0.00           H
ATOM   2980  HG2 PRO A 202      96.690 129.380 162.710  1.00  0.00           H
ATOM   2981  C   PRO A 202      93.640 126.190 161.300  1.00  0.00           C
ATOM   2982  O   PRO A 202      92.440 126.050 161.680  1.00  0.00           O
ATOM   2983  N   GLN A 203      94.090 125.880 160.060  1.00  0.00           N
ATOM   2984  HN  GLN A 203      95.050 126.030 159.820  1.00  0.00           H
ATOM   2985  CA  GLN A 203      93.270 125.360 159.020  1.00  0.00           C
ATOM   2986  HA  GLN A 203      92.390 125.990 159.110  1.00  0.00           H
ATOM   2987  CB  GLN A 203      94.000 125.540 157.700  1.00  0.00           C
ATOM   2988  HB1 GLN A 203      94.930 124.950 157.590  1.00  0.00           H
ATOM   2989  HB2 GLN A 203      93.440 125.100 156.840  1.00  0.00           H
ATOM   2990  CG  GLN A 203      94.330 126.980 157.230  1.00  0.00           C
ATOM   2991  HG1 GLN A 203      94.970 126.930 156.320  1.00  0.00           H
ATOM   2992  HG2 GLN A 203      94.860 127.460 158.070  1.00  0.00           H
ATOM   2993  CD  GLN A 203      93.080 127.810 156.890  1.00  0.00           C
ATOM   2994  OE1 GLN A 203      91.970 127.530 157.340  1.00  0.00           O
ATOM   2995  NE2 GLN A 203      93.310 128.950 156.280  1.00  0.00           N
ATOM   2996 HE21 GLN A 203      94.190 129.120 155.840  1.00  0.00           H
ATOM   2997 HE22 GLN A 203      92.550 129.610 156.250  1.00  0.00           H
ATOM   2998  C   GLN A 203      92.990 123.880 159.200  1.00  0.00           C
ATOM   2999  O   GLN A 203      92.160 123.290 158.480  1.00  0.00           O
ATOM   3000  N   LEU A 204      93.590 123.180 160.210  1.00  0.00           N
ATOM   3001  HN  LEU A 204      94.330 123.590 160.740  1.00  0.00           H
ATOM   3002  CA  LEU A 204      93.550 121.780 160.380  1.00  0.00           C
ATOM   3003  HA  LEU A 204      93.150 121.230 159.540  1.00  0.00           H
ATOM   3004  CB  LEU A 204      95.020 121.230 160.740  1.00  0.00           C
ATOM   3005  HB1 LEU A 204      95.590 121.490 159.830  1.00  0.00           H
ATOM   3006  HB2 LEU A 204      95.370 121.930 161.530  1.00  0.00           H
ATOM   3007  CG  LEU A 204      95.190 119.820 161.170  1.00  0.00           C
ATOM   3008  HG  LEU A 204      94.500 119.090 160.690  1.00  0.00           H
ATOM   3009  CD1 LEU A 204      96.540 119.320 161.020  1.00  0.00           C
ATOM   3010 HD11 LEU A 204      96.800 118.940 160.010  1.00  0.00           H
ATOM   3011 HD12 LEU A 204      97.320 120.080 161.230  1.00  0.00           H
ATOM   3012 HD13 LEU A 204      96.720 118.560 161.820  1.00  0.00           H
ATOM   3013  CD2 LEU A 204      94.770 119.770 162.700  1.00  0.00           C
ATOM   3014 HD21 LEU A 204      95.150 120.660 163.250  1.00  0.00           H
ATOM   3015 HD22 LEU A 204      93.680 119.620 162.820  1.00  0.00           H
ATOM   3016 HD23 LEU A 204      95.090 118.780 163.080  1.00  0.00           H
ATOM   3017  C   LEU A 204      92.460 121.590 161.550  1.00  0.00           C
ATOM   3018  O   LEU A 204      92.490 122.270 162.550  1.00  0.00           O
ATOM   3019  N   LEU A 205      91.570 120.600 161.300  1.00  0.00           N
ATOM   3020  HN  LEU A 205      91.650 119.990 160.520  1.00  0.00           H
ATOM   3021  CA  LEU A 205      90.600 120.230 162.260  1.00  0.00           C
ATOM   3022  HA  LEU A 205      90.400 121.060 162.910  1.00  0.00           H
ATOM   3023  CB  LEU A 205      89.200 120.080 161.680  1.00  0.00           C
ATOM   3024  HB1 LEU A 205      88.870 121.080 161.350  1.00  0.00           H
ATOM   3025  HB2 LEU A 205      89.320 119.420 160.800  1.00  0.00           H
ATOM   3026  CG  LEU A 205      88.010 119.410 162.480  1.00  0.00           C
ATOM   3027  HG  LEU A 205      88.340 118.540 163.080  1.00  0.00           H
ATOM   3028  CD1 LEU A 205      87.520 120.480 163.450  1.00  0.00           C
ATOM   3029 HD11 LEU A 205      86.770 121.130 162.950  1.00  0.00           H
ATOM   3030 HD12 LEU A 205      86.960 120.050 164.300  1.00  0.00           H
ATOM   3031 HD13 LEU A 205      88.240 121.190 163.880  1.00  0.00           H
ATOM   3032  CD2 LEU A 205      86.940 118.900 161.520  1.00  0.00           C
ATOM   3033 HD21 LEU A 205      86.580 119.740 160.880  1.00  0.00           H
ATOM   3034 HD22 LEU A 205      87.350 118.120 160.840  1.00  0.00           H
ATOM   3035 HD23 LEU A 205      86.080 118.370 161.980  1.00  0.00           H
ATOM   3036  C   LEU A 205      90.970 119.080 163.010  1.00  0.00           C
ATOM   3037  O   LEU A 205      91.090 119.140 164.250  1.00  0.00           O
ATOM   3038  N   LEU A 206      91.080 117.900 162.400  1.00  0.00           N
ATOM   3039  HN  LEU A 206      91.040 117.860 161.410  1.00  0.00           H
ATOM   3040  CA  LEU A 206      91.260 116.670 163.120  1.00  0.00           C
ATOM   3041  HA  LEU A 206      91.500 116.850 164.150  1.00  0.00           H
ATOM   3042  CB  LEU A 206      89.980 115.760 163.090  1.00  0.00           C
ATOM   3043  HB1 LEU A 206      89.140 116.380 163.470  1.00  0.00           H
ATOM   3044  HB2 LEU A 206      89.850 115.490 162.030  1.00  0.00           H
ATOM   3045  CG  LEU A 206      90.030 114.430 163.910  1.00  0.00           C
ATOM   3046  HG  LEU A 206      91.010 113.990 163.630  1.00  0.00           H
ATOM   3047  CD1 LEU A 206      90.140 114.770 165.460  1.00  0.00           C
ATOM   3048 HD11 LEU A 206      90.240 113.850 166.070  1.00  0.00           H
ATOM   3049 HD12 LEU A 206      90.970 115.500 165.570  1.00  0.00           H
ATOM   3050 HD13 LEU A 206      89.200 115.320 165.660  1.00  0.00           H
ATOM   3051  CD2 LEU A 206      88.920 113.410 163.590  1.00  0.00           C
ATOM   3052 HD21 LEU A 206      87.990 113.940 163.310  1.00  0.00           H
ATOM   3053 HD22 LEU A 206      89.360 112.840 162.740  1.00  0.00           H
ATOM   3054 HD23 LEU A 206      88.670 112.830 164.500  1.00  0.00           H
ATOM   3055  C   LEU A 206      92.450 116.000 162.390  1.00  0.00           C
ATOM   3056  O   LEU A 206      92.380 115.930 161.200  1.00  0.00           O
ATOM   3057  N   GLN A 207      93.540 115.640 163.100  1.00  0.00           N
ATOM   3058  HN  GLN A 207      93.530 115.810 164.090  1.00  0.00           H
ATOM   3059  CA  GLN A 207      94.570 114.800 162.610  1.00  0.00           C
ATOM   3060  HA  GLN A 207      94.310 114.250 161.720  1.00  0.00           H
ATOM   3061  CB  GLN A 207      95.880 115.650 162.270  1.00  0.00           C
ATOM   3062  HB1 GLN A 207      95.670 116.180 161.320  1.00  0.00           H
ATOM   3063  HB2 GLN A 207      96.020 116.390 163.080  1.00  0.00           H
ATOM   3064  CG  GLN A 207      97.140 114.800 162.050  1.00  0.00           C
ATOM   3065  HG1 GLN A 207      96.930 114.120 161.200  1.00  0.00           H
ATOM   3066  HG2 GLN A 207      97.320 114.120 162.920  1.00  0.00           H
ATOM   3067  CD  GLN A 207      98.350 115.690 161.860  1.00  0.00           C
ATOM   3068  OE1 GLN A 207      98.680 116.120 160.740  1.00  0.00           O
ATOM   3069  NE2 GLN A 207      99.050 116.000 162.960  1.00  0.00           N
ATOM   3070 HE21 GLN A 207      98.720 115.620 163.830  1.00  0.00           H
ATOM   3071 HE22 GLN A 207      99.860 116.580 162.980  1.00  0.00           H
ATOM   3072  C   GLN A 207      94.880 113.770 163.620  1.00  0.00           C
ATOM   3073  O   GLN A 207      95.430 114.010 164.700  1.00  0.00           O
ATOM   3074  N   GLU A 208      94.400 112.510 163.370  1.00  0.00           N
ATOM   3075  HN  GLU A 208      93.900 112.170 162.580  1.00  0.00           H
ATOM   3076  CA  GLU A 208      94.550 111.450 164.370  1.00  0.00           C
ATOM   3077  HA  GLU A 208      94.830 111.840 165.340  1.00  0.00           H
ATOM   3078  CB  GLU A 208      93.220 110.870 164.740  1.00  0.00           C
ATOM   3079  HB1 GLU A 208      92.630 110.540 163.870  1.00  0.00           H
ATOM   3080  HB2 GLU A 208      93.300 109.960 165.380  1.00  0.00           H
ATOM   3081  CG  GLU A 208      92.340 111.860 165.550  1.00  0.00           C
ATOM   3082  HG1 GLU A 208      91.310 111.450 165.690  1.00  0.00           H
ATOM   3083  HG2 GLU A 208      92.350 112.840 165.030  1.00  0.00           H
ATOM   3084  CD  GLU A 208      92.860 112.270 166.930  1.00  0.00           C
ATOM   3085  OE1 GLU A 208      93.280 113.480 166.990  1.00  0.00           O
ATOM   3086  OE2 GLU A 208      92.790 111.510 167.910  1.00  0.00           O
ATOM   3087  C   GLU A 208      95.520 110.370 164.000  1.00  0.00           C
ATOM   3088  O   GLU A 208      95.310 109.710 162.960  1.00  0.00           O
ATOM   3089  N   ASN A 209      96.640 110.230 164.710  1.00  0.00           N
ATOM   3090  HN  ASN A 209      96.930 110.880 165.410  1.00  0.00           H
ATOM   3091  CA  ASN A 209      97.560 109.160 164.450  1.00  0.00           C
ATOM   3092  HA  ASN A 209      97.320 108.700 163.500  1.00  0.00           H
ATOM   3093  CB  ASN A 209      99.050 109.650 164.480  1.00  0.00           C
ATOM   3094  HB1 ASN A 209      99.280 110.060 165.490  1.00  0.00           H
ATOM   3095  HB2 ASN A 209      99.660 108.730 164.390  1.00  0.00           H
ATOM   3096  CG  ASN A 209      99.480 110.490 163.380  1.00  0.00           C
ATOM   3097  OD1 ASN A 209     100.610 110.410 162.880  1.00  0.00           O
ATOM   3098  ND2 ASN A 209      98.620 111.370 162.720  1.00  0.00           N
ATOM   3099 HD21 ASN A 209      97.650 111.260 162.940  1.00  0.00           H
ATOM   3100 HD22 ASN A 209      98.940 111.670 161.820  1.00  0.00           H
ATOM   3101  C   ASN A 209      97.410 107.990 165.440  1.00  0.00           C
ATOM   3102  O   ASN A 209      98.220 107.090 165.540  1.00  0.00           O
ATOM   3103  N   TRP A 210      96.380 108.050 166.350  1.00  0.00           N
ATOM   3104  HN  TRP A 210      95.740 108.820 166.370  1.00  0.00           H
ATOM   3105  CA  TRP A 210      96.010 106.910 167.110  1.00  0.00           C
ATOM   3106  HA  TRP A 210      95.000 107.170 167.370  1.00  0.00           H
ATOM   3107  CB  TRP A 210      95.940 105.480 166.260  1.00  0.00           C
ATOM   3108  HB1 TRP A 210      96.980 105.150 166.040  1.00  0.00           H
ATOM   3109  HB2 TRP A 210      95.590 104.700 166.960  1.00  0.00           H
ATOM   3110  CG  TRP A 210      95.120 105.580 165.010  1.00  0.00           C
ATOM   3111  CD1 TRP A 210      95.510 105.450 163.700  1.00  0.00           C
ATOM   3112  HD1 TRP A 210      96.530 105.280 163.380  1.00  0.00           H
ATOM   3113  NE1 TRP A 210      94.400 105.680 162.860  1.00  0.00           N
ATOM   3114  HE1 TRP A 210      94.350 105.710 161.880  1.00  0.00           H
ATOM   3115  CE2 TRP A 210      93.330 105.960 163.560  1.00  0.00           C
ATOM   3116  CD2 TRP A 210      93.660 105.890 164.970  1.00  0.00           C
ATOM   3117  CE3 TRP A 210      92.670 106.150 165.910  1.00  0.00           C
ATOM   3118  HE3 TRP A 210      92.830 105.900 166.950  1.00  0.00           H
ATOM   3119  CZ3 TRP A 210      91.360 106.510 165.440  1.00  0.00           C
ATOM   3120  HZ3 TRP A 210      90.580 106.600 166.180  1.00  0.00           H
ATOM   3121  CZ2 TRP A 210      92.140 106.400 163.150  1.00  0.00           C
ATOM   3122  HZ2 TRP A 210      91.860 106.430 162.110  1.00  0.00           H
ATOM   3123  CH2 TRP A 210      91.120 106.650 164.090  1.00  0.00           C
ATOM   3124  HH2 TRP A 210      90.110 106.800 163.740  1.00  0.00           H
ATOM   3125  C   TRP A 210      96.780 106.760 168.400  1.00  0.00           C
ATOM   3126  O   TRP A 210      97.060 105.740 168.970  1.00  0.00           O
ATOM   3127  N   ASP A 211      97.310 107.870 168.900  1.00  0.00           N
ATOM   3128  HN  ASP A 211      97.120 108.750 168.470  1.00  0.00           H
ATOM   3129  CA  ASP A 211      98.040 108.000 170.110  1.00  0.00           C
ATOM   3130  HA  ASP A 211      98.770 107.200 170.160  1.00  0.00           H
ATOM   3131  CB  ASP A 211      98.790 109.370 170.100  1.00  0.00           C
ATOM   3132  HB1 ASP A 211      99.460 109.400 170.980  1.00  0.00           H
ATOM   3133  HB2 ASP A 211      99.470 109.350 169.220  1.00  0.00           H
ATOM   3134  CG  ASP A 211      97.920 110.690 170.000  1.00  0.00           C
ATOM   3135  OD1 ASP A 211      98.620 111.690 170.130  1.00  0.00           O
ATOM   3136  OD2 ASP A 211      96.670 110.710 169.760  1.00  0.00           O
ATOM   3137  C   ASP A 211      97.120 107.740 171.270  1.00  0.00           C
ATOM   3138  O   ASP A 211      97.540 107.040 172.200  1.00  0.00           O
ATOM   3139  N   ASN A 212      95.880 108.290 171.230  1.00  0.00           N
ATOM   3140  HN  ASN A 212      95.720 108.960 170.510  1.00  0.00           H
ATOM   3141  CA  ASN A 212      94.790 107.910 172.060  1.00  0.00           C
ATOM   3142  HA  ASN A 212      94.940 106.980 172.590  1.00  0.00           H
ATOM   3143  CB  ASN A 212      94.640 109.050 173.210  1.00  0.00           C
ATOM   3144  HB1 ASN A 212      95.630 109.050 173.710  1.00  0.00           H
ATOM   3145  HB2 ASN A 212      94.400 110.020 172.720  1.00  0.00           H
ATOM   3146  CG  ASN A 212      93.510 108.670 174.210  1.00  0.00           C
ATOM   3147  OD1 ASN A 212      92.280 108.570 173.980  1.00  0.00           O
ATOM   3148  ND2 ASN A 212      93.920 108.480 175.470  1.00  0.00           N
ATOM   3149 HD21 ASN A 212      94.680 108.990 175.870  1.00  0.00           H
ATOM   3150 HD22 ASN A 212      93.280 108.070 176.110  1.00  0.00           H
ATOM   3151  C   ASN A 212      93.590 107.730 171.190  1.00  0.00           C
ATOM   3152  O   ASN A 212      93.010 108.690 170.640  1.00  0.00           O
ATOM   3153  N   VAL A 213      93.210 106.470 171.020  1.00  0.00           N
ATOM   3154  HN  VAL A 213      93.600 105.660 171.460  1.00  0.00           H
ATOM   3155  CA  VAL A 213      92.040 106.060 170.160  1.00  0.00           C
ATOM   3156  HA  VAL A 213      92.310 106.510 169.220  1.00  0.00           H
ATOM   3157  CB  VAL A 213      91.990 104.540 169.950  1.00  0.00           C
ATOM   3158  HB  VAL A 213      91.660 104.040 170.880  1.00  0.00           H
ATOM   3159  CG1 VAL A 213      91.030 104.230 168.810  1.00  0.00           C
ATOM   3160 HG11 VAL A 213      90.980 103.140 168.610  1.00  0.00           H
ATOM   3161 HG12 VAL A 213      90.020 104.560 169.140  1.00  0.00           H
ATOM   3162 HG13 VAL A 213      91.310 104.640 167.810  1.00  0.00           H
ATOM   3163  CG2 VAL A 213      93.360 104.090 169.490  1.00  0.00           C
ATOM   3164 HG21 VAL A 213      93.330 103.030 169.130  1.00  0.00           H
ATOM   3165 HG22 VAL A 213      93.690 104.660 168.590  1.00  0.00           H
ATOM   3166 HG23 VAL A 213      94.150 104.180 170.260  1.00  0.00           H
ATOM   3167  C   VAL A 213      90.680 106.590 170.610  1.00  0.00           C
ATOM   3168  O   VAL A 213      89.830 106.960 169.790  1.00  0.00           O
ATOM   3169  N   LYS A 214      90.430 106.650 171.920  1.00  0.00           N
ATOM   3170  HN  LYS A 214      91.060 106.280 172.600  1.00  0.00           H
ATOM   3171  CA  LYS A 214      89.060 106.890 172.480  1.00  0.00           C
ATOM   3172  HA  LYS A 214      88.320 106.740 171.700  1.00  0.00           H
ATOM   3173  CB  LYS A 214      88.760 106.090 173.810  1.00  0.00           C
ATOM   3174  HB1 LYS A 214      89.650 106.190 174.480  1.00  0.00           H
ATOM   3175  HB2 LYS A 214      87.920 106.590 174.340  1.00  0.00           H
ATOM   3176  CG  LYS A 214      88.330 104.650 173.690  1.00  0.00           C
ATOM   3177  HG1 LYS A 214      87.280 104.720 173.320  1.00  0.00           H
ATOM   3178  HG2 LYS A 214      88.310 104.300 174.740  1.00  0.00           H
ATOM   3179  CD  LYS A 214      89.150 103.620 172.810  1.00  0.00           C
ATOM   3180  HD1 LYS A 214      90.200 103.830 173.090  1.00  0.00           H
ATOM   3181  HD2 LYS A 214      89.020 103.960 171.760  1.00  0.00           H
ATOM   3182  CE  LYS A 214      88.660 102.190 172.900  1.00  0.00           C
ATOM   3183  HE1 LYS A 214      88.940 101.590 172.010  1.00  0.00           H
ATOM   3184  HE2 LYS A 214      87.550 102.260 172.840  1.00  0.00           H
ATOM   3185  NZ  LYS A 214      89.210 101.480 174.080  1.00  0.00           N
ATOM   3186  HZ1 LYS A 214      90.070 101.010 173.720  1.00  0.00           H
ATOM   3187  HZ2 LYS A 214      89.520 102.120 174.840  1.00  0.00           H
ATOM   3188  HZ3 LYS A 214      88.620 100.690 174.410  1.00  0.00           H
ATOM   3189  C   LYS A 214      88.950 108.390 172.860  1.00  0.00           C
ATOM   3190  O   LYS A 214      87.940 108.790 173.430  1.00  0.00           O
ATOM   3191  N   HIS A 215      89.930 109.290 172.640  1.00  0.00           N
ATOM   3192  HN  HIS A 215      90.690 108.980 172.080  1.00  0.00           H
ATOM   3193  CA  HIS A 215      89.980 110.700 173.040  1.00  0.00           C
ATOM   3194  HA  HIS A 215      89.730 110.770 174.090  1.00  0.00           H
ATOM   3195  CB  HIS A 215      91.380 111.250 172.830  1.00  0.00           C
ATOM   3196  HB1 HIS A 215      91.950 110.980 173.740  1.00  0.00           H
ATOM   3197  HB2 HIS A 215      91.920 110.850 171.950  1.00  0.00           H
ATOM   3198  ND1 HIS A 215      90.980 113.440 173.760  1.00  0.00           N
ATOM   3199  CG  HIS A 215      91.400 112.700 172.610  1.00  0.00           C
ATOM   3200  CE1 HIS A 215      90.910 114.650 173.240  1.00  0.00           C
ATOM   3201  HE1 HIS A 215      90.590 115.500 173.840  1.00  0.00           H
ATOM   3202  NE2 HIS A 215      91.260 114.790 171.960  1.00  0.00           N
ATOM   3203  HE2 HIS A 215      91.170 115.600 171.370  1.00  0.00           H
ATOM   3204  CD2 HIS A 215      91.620 113.510 171.510  1.00  0.00           C
ATOM   3205  HD2 HIS A 215      91.950 113.220 170.520  1.00  0.00           H
ATOM   3206  C   HIS A 215      88.910 111.520 172.270  1.00  0.00           C
ATOM   3207  O   HIS A 215      88.010 112.200 172.800  1.00  0.00           O
ATOM   3208  N   ALA A 216      88.930 111.390 171.010  1.00  0.00           N
ATOM   3209  HN  ALA A 216      89.720 111.130 170.470  1.00  0.00           H
ATOM   3210  CA  ALA A 216      87.950 112.120 170.150  1.00  0.00           C
ATOM   3211  HA  ALA A 216      87.270 112.770 170.680  1.00  0.00           H
ATOM   3212  CB  ALA A 216      88.710 112.950 169.050  1.00  0.00           C
ATOM   3213  HB1 ALA A 216      88.010 113.530 168.420  1.00  0.00           H
ATOM   3214  HB2 ALA A 216      89.320 113.760 169.510  1.00  0.00           H
ATOM   3215  HB3 ALA A 216      89.330 112.380 168.320  1.00  0.00           H
ATOM   3216  C   ALA A 216      86.990 111.200 169.500  1.00  0.00           C
ATOM   3217  O   ALA A 216      85.930 111.650 169.020  1.00  0.00           O
ATOM   3218  N   TRP A 217      87.120 109.920 169.530  1.00  0.00           N
ATOM   3219  HN  TRP A 217      87.920 109.550 169.980  1.00  0.00           H
ATOM   3220  CA  TRP A 217      86.080 108.990 168.990  1.00  0.00           C
ATOM   3221  HA  TRP A 217      85.260 109.440 168.460  1.00  0.00           H
ATOM   3222  CB  TRP A 217      86.770 107.910 168.050  1.00  0.00           C
ATOM   3223  HB1 TRP A 217      87.160 107.120 168.730  1.00  0.00           H
ATOM   3224  HB2 TRP A 217      86.030 107.230 167.580  1.00  0.00           H
ATOM   3225  CG  TRP A 217      87.660 108.400 166.990  1.00  0.00           C
ATOM   3226  CD1 TRP A 217      88.970 108.710 166.980  1.00  0.00           C
ATOM   3227  HD1 TRP A 217      89.590 108.410 167.810  1.00  0.00           H
ATOM   3228  NE1 TRP A 217      89.290 109.340 165.860  1.00  0.00           N
ATOM   3229  HE1 TRP A 217      90.050 109.900 165.610  1.00  0.00           H
ATOM   3230  CE2 TRP A 217      88.170 109.300 165.060  1.00  0.00           C
ATOM   3231  CD2 TRP A 217      87.110 108.840 165.820  1.00  0.00           C
ATOM   3232  CE3 TRP A 217      85.830 108.810 165.280  1.00  0.00           C
ATOM   3233  HE3 TRP A 217      85.020 108.430 165.890  1.00  0.00           H
ATOM   3234  CZ3 TRP A 217      85.580 109.180 164.030  1.00  0.00           C
ATOM   3235  HZ3 TRP A 217      84.600 109.030 163.610  1.00  0.00           H
ATOM   3236  CZ2 TRP A 217      87.970 109.820 163.780  1.00  0.00           C
ATOM   3237  HZ2 TRP A 217      88.730 110.240 163.130  1.00  0.00           H
ATOM   3238  CH2 TRP A 217      86.630 109.680 163.280  1.00  0.00           C
ATOM   3239  HH2 TRP A 217      86.510 110.090 162.290  1.00  0.00           H
ATOM   3240  C   TRP A 217      85.410 108.210 170.110  1.00  0.00           C
ATOM   3241  O   TRP A 217      86.060 107.850 171.100  1.00  0.00           O
ATOM   3242  N   SER A 218      84.110 107.870 169.880  1.00  0.00           N
ATOM   3243  HN  SER A 218      83.670 108.270 169.080  1.00  0.00           H
ATOM   3244  CA  SER A 218      83.340 107.010 170.710  1.00  0.00           C
ATOM   3245  HA  SER A 218      83.860 106.810 171.640  1.00  0.00           H
ATOM   3246  CB  SER A 218      82.030 107.790 171.080  1.00  0.00           C
ATOM   3247  HB1 SER A 218      81.560 108.170 170.150  1.00  0.00           H
ATOM   3248  HB2 SER A 218      82.420 108.670 171.640  1.00  0.00           H
ATOM   3249  OG  SER A 218      81.140 107.070 171.890  1.00  0.00           O
ATOM   3250  HG1 SER A 218      81.490 106.730 172.720  1.00  0.00           H
ATOM   3251  C   SER A 218      82.980 105.780 169.850  1.00  0.00           C
ATOM   3252  O   SER A 218      82.860 105.970 168.600  1.00  0.00           O
ATOM   3253  N   PRO A 219      82.700 104.620 170.430  1.00  0.00           N
ATOM   3254  CD  PRO A 219      83.170 104.330 171.810  1.00  0.00           C
ATOM   3255  HD1 PRO A 219      82.390 104.380 172.590  1.00  0.00           H
ATOM   3256  HD2 PRO A 219      84.040 104.920 172.180  1.00  0.00           H
ATOM   3257  CA  PRO A 219      82.430 103.410 169.720  1.00  0.00           C
ATOM   3258  HA  PRO A 219      83.130 103.280 168.910  1.00  0.00           H
ATOM   3259  CB  PRO A 219      82.590 102.280 170.810  1.00  0.00           C
ATOM   3260  HB1 PRO A 219      81.610 102.210 171.320  1.00  0.00           H
ATOM   3261  HB2 PRO A 219      82.800 101.340 170.250  1.00  0.00           H
ATOM   3262  CG  PRO A 219      83.630 102.910 171.730  1.00  0.00           C
ATOM   3263  HG1 PRO A 219      84.560 102.920 171.120  1.00  0.00           H
ATOM   3264  HG2 PRO A 219      83.810 102.430 172.710  1.00  0.00           H
ATOM   3265  C   PRO A 219      81.020 103.210 169.050  1.00  0.00           C
ATOM   3266  O   PRO A 219      80.460 102.080 169.080  1.00  0.00           O
ATOM   3267  N   MET A 220      80.360 104.320 168.560  1.00  0.00           N
ATOM   3268  HN  MET A 220      80.710 105.240 168.720  1.00  0.00           H
ATOM   3269  CA  MET A 220      79.140 104.270 167.760  1.00  0.00           C
ATOM   3270  HA  MET A 220      78.970 105.280 167.410  1.00  0.00           H
ATOM   3271  CB  MET A 220      79.550 103.430 166.490  1.00  0.00           C
ATOM   3272  HB1 MET A 220      80.490 103.780 166.010  1.00  0.00           H
ATOM   3273  HB2 MET A 220      79.730 102.350 166.720  1.00  0.00           H
ATOM   3274  CG  MET A 220      78.470 103.420 165.370  1.00  0.00           C
ATOM   3275  HG1 MET A 220      77.590 102.900 165.810  1.00  0.00           H
ATOM   3276  HG2 MET A 220      78.900 102.740 164.600  1.00  0.00           H
ATOM   3277  SD  MET A 220      78.110 104.930 164.520  1.00  0.00           S
ATOM   3278  CE  MET A 220      76.410 104.290 163.980  1.00  0.00           C
ATOM   3279  HE1 MET A 220      75.920 103.800 164.850  1.00  0.00           H
ATOM   3280  HE2 MET A 220      75.820 105.180 163.680  1.00  0.00           H
ATOM   3281  HE3 MET A 220      76.500 103.700 163.050  1.00  0.00           H
ATOM   3282  C   MET A 220      77.970 103.720 168.530  1.00  0.00           C
ATOM   3283  O   MET A 220      76.840 103.410 168.050  1.00  0.00           O
ATOM   3284  N   LYS A 221      78.170 103.480 169.850  1.00  0.00           N
ATOM   3285  HN  LYS A 221      79.050 103.660 170.280  1.00  0.00           H
ATOM   3286  CA  LYS A 221      77.160 102.810 170.720  1.00  0.00           C
ATOM   3287  HA  LYS A 221      77.620 102.780 171.700  1.00  0.00           H
ATOM   3288  CB  LYS A 221      75.950 103.650 171.160  1.00  0.00           C
ATOM   3289  HB1 LYS A 221      75.430 104.120 170.290  1.00  0.00           H
ATOM   3290  HB2 LYS A 221      75.180 102.960 171.580  1.00  0.00           H
ATOM   3291  CG  LYS A 221      76.040 104.630 172.390  1.00  0.00           C
ATOM   3292  HG1 LYS A 221      75.050 105.140 172.330  1.00  0.00           H
ATOM   3293  HG2 LYS A 221      76.870 105.350 172.260  1.00  0.00           H
ATOM   3294  CD  LYS A 221      76.210 104.100 173.820  1.00  0.00           C
ATOM   3295  HD1 LYS A 221      76.150 104.970 174.500  1.00  0.00           H
ATOM   3296  HD2 LYS A 221      77.310 104.030 173.950  1.00  0.00           H
ATOM   3297  CE  LYS A 221      75.510 102.840 174.180  1.00  0.00           C
ATOM   3298  HE1 LYS A 221      76.020 101.950 173.750  1.00  0.00           H
ATOM   3299  HE2 LYS A 221      74.420 102.770 173.960  1.00  0.00           H
ATOM   3300  NZ  LYS A 221      75.720 102.670 175.660  1.00  0.00           N
ATOM   3301  HZ1 LYS A 221      76.730 102.550 175.840  1.00  0.00           H
ATOM   3302  HZ2 LYS A 221      75.220 103.400 176.210  1.00  0.00           H
ATOM   3303  HZ3 LYS A 221      75.370 101.730 175.920  1.00  0.00           H
ATOM   3304  C   LYS A 221      76.970 101.300 170.530  1.00  0.00           C
ATOM   3305  O   LYS A 221      76.060 100.700 171.100  1.00  0.00           O
ATOM   3306  N   ASP A 222      77.850 100.610 169.830  1.00  0.00           N
ATOM   3307  HN  ASP A 222      78.590 101.100 169.380  1.00  0.00           H
ATOM   3308  CA  ASP A 222      77.730  99.200 169.540  1.00  0.00           C
ATOM   3309  HA  ASP A 222      76.870  98.790 170.040  1.00  0.00           H
ATOM   3310  CB  ASP A 222      77.630  98.930 168.040  1.00  0.00           C
ATOM   3311  HB1 ASP A 222      78.440  99.470 167.520  1.00  0.00           H
ATOM   3312  HB2 ASP A 222      77.740  97.870 167.730  1.00  0.00           H
ATOM   3313  CG  ASP A 222      76.300  99.320 167.500  1.00  0.00           C
ATOM   3314  OD1 ASP A 222      76.250  99.680 166.320  1.00  0.00           O
ATOM   3315  OD2 ASP A 222      75.320  99.040 168.180  1.00  0.00           O
ATOM   3316  C   ASP A 222      78.780  98.380 170.260  1.00  0.00           C
ATOM   3317  O   ASP A 222      78.810  97.160 170.160  1.00  0.00           O
ATOM   3318  N   GLY A 223      79.660  99.040 171.030  1.00  0.00           N
ATOM   3319  HN  GLY A 223      79.720 100.030 171.060  1.00  0.00           H
ATOM   3320  CA  GLY A 223      80.560  98.450 172.000  1.00  0.00           C
ATOM   3321  HA1 GLY A 223      79.970  97.670 172.470  1.00  0.00           H
ATOM   3322  HA2 GLY A 223      80.750  99.100 172.850  1.00  0.00           H
ATOM   3323  C   GLY A 223      81.830  97.770 171.570  1.00  0.00           C
ATOM   3324  O   GLY A 223      82.900  97.940 172.210  1.00  0.00           O
ATOM   3325  N   SER A 224      81.840  97.030 170.490  1.00  0.00           N
ATOM   3326  HN  SER A 224      80.990  96.890 169.990  1.00  0.00           H
ATOM   3327  CA  SER A 224      83.030  96.270 170.000  1.00  0.00           C
ATOM   3328  HA  SER A 224      83.540  95.780 170.810  1.00  0.00           H
ATOM   3329  CB  SER A 224      82.640  95.260 168.900  1.00  0.00           C
ATOM   3330  HB1 SER A 224      82.290  95.810 168.000  1.00  0.00           H
ATOM   3331  HB2 SER A 224      81.840  94.540 169.190  1.00  0.00           H
ATOM   3332  OG  SER A 224      83.780  94.470 168.580  1.00  0.00           O
ATOM   3333  HG1 SER A 224      83.570  93.900 167.840  1.00  0.00           H
ATOM   3334  C   SER A 224      84.060  97.250 169.440  1.00  0.00           C
ATOM   3335  O   SER A 224      83.840  98.040 168.510  1.00  0.00           O
ATOM   3336  N   SER A 225      85.300  97.320 170.040  1.00  0.00           N
ATOM   3337  HN  SER A 225      85.530  96.630 170.720  1.00  0.00           H
ATOM   3338  CA  SER A 225      86.430  98.240 169.620  1.00  0.00           C
ATOM   3339  HA  SER A 225      85.950  99.040 169.070  1.00  0.00           H
ATOM   3340  CB  SER A 225      87.100  98.840 170.820  1.00  0.00           C
ATOM   3341  HB1 SER A 225      87.520  98.030 171.450  1.00  0.00           H
ATOM   3342  HB2 SER A 225      86.350  99.340 171.480  1.00  0.00           H
ATOM   3343  OG  SER A 225      88.160  99.750 170.460  1.00  0.00           O
ATOM   3344  HG1 SER A 225      88.940  99.210 170.330  1.00  0.00           H
ATOM   3345  C   SER A 225      87.400  97.680 168.630  1.00  0.00           C
ATOM   3346  O   SER A 225      87.830  96.590 168.810  1.00  0.00           O
ATOM   3347  N   PRO A 226      87.770  98.350 167.520  1.00  0.00           N
ATOM   3348  CD  PRO A 226      87.340  99.800 167.110  1.00  0.00           C
ATOM   3349  HD1 PRO A 226      87.310 100.520 167.950  1.00  0.00           H
ATOM   3350  HD2 PRO A 226      86.320  99.710 166.680  1.00  0.00           H
ATOM   3351  CA  PRO A 226      88.720  97.850 166.570  1.00  0.00           C
ATOM   3352  HA  PRO A 226      88.540  96.810 166.330  1.00  0.00           H
ATOM   3353  CB  PRO A 226      88.640  98.880 165.400  1.00  0.00           C
ATOM   3354  HB1 PRO A 226      89.480  98.790 164.680  1.00  0.00           H
ATOM   3355  HB2 PRO A 226      87.700  98.600 164.880  1.00  0.00           H
ATOM   3356  CG  PRO A 226      88.350 100.230 166.060  1.00  0.00           C
ATOM   3357  HG1 PRO A 226      87.840 101.010 165.450  1.00  0.00           H
ATOM   3358  HG2 PRO A 226      89.260 100.690 166.490  1.00  0.00           H
ATOM   3359  C   PRO A 226      90.120  97.760 167.210  1.00  0.00           C
ATOM   3360  O   PRO A 226      90.560  98.680 167.910  1.00  0.00           O
ATOM   3361  N   LYS A 227      90.930  96.670 167.000  1.00  0.00           N
ATOM   3362  HN  LYS A 227      90.530  95.890 166.530  1.00  0.00           H
ATOM   3363  CA  LYS A 227      92.210  96.350 167.640  1.00  0.00           C
ATOM   3364  HA  LYS A 227      92.170  96.370 168.720  1.00  0.00           H
ATOM   3365  CB  LYS A 227      92.600  94.860 167.370  1.00  0.00           C
ATOM   3366  HB1 LYS A 227      91.890  94.160 167.850  1.00  0.00           H
ATOM   3367  HB2 LYS A 227      92.540  94.710 166.270  1.00  0.00           H
ATOM   3368  CG  LYS A 227      93.970  94.400 167.890  1.00  0.00           C
ATOM   3369  HG1 LYS A 227      94.820  94.890 167.380  1.00  0.00           H
ATOM   3370  HG2 LYS A 227      93.960  93.320 167.620  1.00  0.00           H
ATOM   3371  CD  LYS A 227      94.000  94.500 169.420  1.00  0.00           C
ATOM   3372  HD1 LYS A 227      93.200  93.870 169.860  1.00  0.00           H
ATOM   3373  HD2 LYS A 227      93.750  95.490 169.850  1.00  0.00           H
ATOM   3374  CE  LYS A 227      95.270  93.930 170.170  1.00  0.00           C
ATOM   3375  HE1 LYS A 227      95.460  92.870 169.910  1.00  0.00           H
ATOM   3376  HE2 LYS A 227      95.120  93.920 171.270  1.00  0.00           H
ATOM   3377  NZ  LYS A 227      96.540  94.560 169.920  1.00  0.00           N
ATOM   3378  HZ1 LYS A 227      97.430  94.160 170.260  1.00  0.00           H
ATOM   3379  HZ2 LYS A 227      96.720  94.620 168.890  1.00  0.00           H
ATOM   3380  HZ3 LYS A 227      96.480  95.540 170.250  1.00  0.00           H
ATOM   3381  C   LYS A 227      93.350  97.370 167.260  1.00  0.00           C
ATOM   3382  O   LYS A 227      93.580  97.670 166.120  1.00  0.00           O
ATOM   3383  N   VAL A 228      94.100  97.830 168.260  1.00  0.00           N
ATOM   3384  HN  VAL A 228      93.910  97.620 169.220  1.00  0.00           H
ATOM   3385  CA  VAL A 228      95.230  98.670 168.030  1.00  0.00           C
ATOM   3386  HA  VAL A 228      95.020  99.220 167.120  1.00  0.00           H
ATOM   3387  CB  VAL A 228      95.440  99.820 168.990  1.00  0.00           C
ATOM   3388  HB  VAL A 228      95.850  99.310 169.890  1.00  0.00           H
ATOM   3389  CG1 VAL A 228      96.560 100.820 168.600  1.00  0.00           C
ATOM   3390 HG11 VAL A 228      97.540 100.330 168.440  1.00  0.00           H
ATOM   3391 HG12 VAL A 228      96.270 101.320 167.650  1.00  0.00           H
ATOM   3392 HG13 VAL A 228      96.740 101.570 169.400  1.00  0.00           H
ATOM   3393  CG2 VAL A 228      94.120 100.590 169.200  1.00  0.00           C
ATOM   3394 HG21 VAL A 228      93.250  99.910 169.330  1.00  0.00           H
ATOM   3395 HG22 VAL A 228      94.260 101.180 170.130  1.00  0.00           H
ATOM   3396 HG23 VAL A 228      94.020 101.360 168.400  1.00  0.00           H
ATOM   3397  C   VAL A 228      96.450  97.900 167.870  1.00  0.00           C
ATOM   3398  O   VAL A 228      96.710  97.010 168.710  1.00  0.00           O
ATOM   3399  N   GLU A 229      97.310  98.210 166.850  1.00  0.00           N
ATOM   3400  HN  GLU A 229      97.110  99.040 166.330  1.00  0.00           H
ATOM   3401  CA  GLU A 229      98.480  97.420 166.490  1.00  0.00           C
ATOM   3402  HA  GLU A 229      98.630  96.680 167.250  1.00  0.00           H
ATOM   3403  CB  GLU A 229      98.210  96.700 165.160  1.00  0.00           C
ATOM   3404  HB1 GLU A 229      97.700  97.460 164.540  1.00  0.00           H
ATOM   3405  HB2 GLU A 229      99.140  96.330 164.670  1.00  0.00           H
ATOM   3406  CG  GLU A 229      97.230  95.460 165.180  1.00  0.00           C
ATOM   3407  HG1 GLU A 229      96.910  95.060 164.190  1.00  0.00           H
ATOM   3408  HG2 GLU A 229      96.260  95.910 165.480  1.00  0.00           H
ATOM   3409  CD  GLU A 229      97.550  94.260 166.050  1.00  0.00           C
ATOM   3410  OE1 GLU A 229      97.410  94.250 167.340  1.00  0.00           O
ATOM   3411  OE2 GLU A 229      98.020  93.330 165.400  1.00  0.00           O
ATOM   3412  C   GLU A 229      99.720  98.240 166.500  1.00  0.00           C
ATOM   3413  O   GLU A 229      99.700  99.460 166.750  1.00  0.00           O
ATOM   3414  N   PHE A 230     100.890  97.580 166.320  1.00  0.00           N
ATOM   3415  HN  PHE A 230     100.980  96.590 166.210  1.00  0.00           H
ATOM   3416  CA  PHE A 230     102.230  98.170 165.940  1.00  0.00           C
ATOM   3417  HA  PHE A 230     102.230  99.160 166.380  1.00  0.00           H
ATOM   3418  CB  PHE A 230     103.460  97.270 166.390  1.00  0.00           C
ATOM   3419  HB1 PHE A 230     103.090  96.700 167.270  1.00  0.00           H
ATOM   3420  HB2 PHE A 230     103.760  96.540 165.610  1.00  0.00           H
ATOM   3421  CG  PHE A 230     104.600  98.170 166.780  1.00  0.00           C
ATOM   3422  CD1 PHE A 230     104.980  98.320 168.100  1.00  0.00           C
ATOM   3423  HD1 PHE A 230     104.440  97.770 168.850  1.00  0.00           H
ATOM   3424  CE1 PHE A 230     106.020  99.110 168.450  1.00  0.00           C
ATOM   3425  HE1 PHE A 230     106.190  99.300 169.490  1.00  0.00           H
ATOM   3426  CZ  PHE A 230     106.820  99.800 167.420  1.00  0.00           C
ATOM   3427  HZ  PHE A 230     107.680 100.420 167.640  1.00  0.00           H
ATOM   3428  CD2 PHE A 230     105.380  98.790 165.750  1.00  0.00           C
ATOM   3429  HD2 PHE A 230     105.100  98.620 164.720  1.00  0.00           H
ATOM   3430  CE2 PHE A 230     106.540  99.620 166.070  1.00  0.00           C
ATOM   3431  HE2 PHE A 230     107.020 100.160 165.270  1.00  0.00           H
ATOM   3432  C   PHE A 230     102.160  98.300 164.460  1.00  0.00           C
ATOM   3433  O   PHE A 230     101.890  97.280 163.880  1.00  0.00           O
ATOM   3434  N   SER A 231     102.310  99.460 163.760  1.00  0.00           N
ATOM   3435  HN  SER A 231     102.490 100.270 164.300  1.00  0.00           H
ATOM   3436  CA  SER A 231     102.040  99.540 162.300  1.00  0.00           C
ATOM   3437  HA  SER A 231     101.030  99.240 162.080  1.00  0.00           H
ATOM   3438  CB  SER A 231     102.320 100.970 161.760  1.00  0.00           C
ATOM   3439  HB1 SER A 231     102.150 100.960 160.670  1.00  0.00           H
ATOM   3440  HB2 SER A 231     103.360 101.280 162.010  1.00  0.00           H
ATOM   3441  OG  SER A 231     101.420 101.950 162.410  1.00  0.00           O
ATOM   3442  HG1 SER A 231     100.870 102.220 161.670  1.00  0.00           H
ATOM   3443  C   SER A 231     102.980  98.740 161.480  1.00  0.00           C
ATOM   3444  O   SER A 231     104.170  98.660 161.790  1.00  0.00           O
ATOM   3445  N   ASN A 232     102.570  98.220 160.270  1.00  0.00           N
ATOM   3446  HN  ASN A 232     101.610  98.110 160.000  1.00  0.00           H
ATOM   3447  CA  ASN A 232     103.460  97.650 159.300  1.00  0.00           C
ATOM   3448  HA  ASN A 232     104.240  97.080 159.780  1.00  0.00           H
ATOM   3449  CB  ASN A 232     102.780  96.790 158.210  1.00  0.00           C
ATOM   3450  HB1 ASN A 232     101.950  97.350 157.730  1.00  0.00           H
ATOM   3451  HB2 ASN A 232     103.470  96.480 157.390  1.00  0.00           H
ATOM   3452  CG  ASN A 232     102.340  95.450 158.840  1.00  0.00           C
ATOM   3453  OD1 ASN A 232     101.120  95.310 158.880  1.00  0.00           O
ATOM   3454  ND2 ASN A 232     103.200  94.430 159.250  1.00  0.00           N
ATOM   3455 HD21 ASN A 232     104.170  94.690 159.180  1.00  0.00           H
ATOM   3456 HD22 ASN A 232     102.820  93.620 159.700  1.00  0.00           H
ATOM   3457  C   ASN A 232     104.130  98.780 158.580  1.00  0.00           C
ATOM   3458  O   ASN A 232     103.480  99.580 157.890  1.00  0.00           O
ATOM   3459  N   ALA A 233     105.430  98.860 158.690  1.00  0.00           N
ATOM   3460  HN  ALA A 233     105.940  98.100 159.090  1.00  0.00           H
ATOM   3461  CA  ALA A 233     106.200  99.950 158.080  1.00  0.00           C
ATOM   3462  HA  ALA A 233     105.950 100.860 158.610  1.00  0.00           H
ATOM   3463  CB  ALA A 233     107.670  99.590 158.250  1.00  0.00           C
ATOM   3464  HB1 ALA A 233     107.870  99.380 159.320  1.00  0.00           H
ATOM   3465  HB2 ALA A 233     107.930  98.680 157.670  1.00  0.00           H
ATOM   3466  HB3 ALA A 233     108.300 100.450 157.930  1.00  0.00           H
ATOM   3467  C   ALA A 233     105.890 100.260 156.610  1.00  0.00           C
ATOM   3468  O   ALA A 233     106.110  99.440 155.740  1.00  0.00           O
ATOM   3469  N   HIS A 234     105.380 101.410 156.280  1.00  0.00           N
ATOM   3470  HN  HIS A 234     105.110 102.030 157.010  1.00  0.00           H
ATOM   3471  CA  HIS A 234     105.070 101.920 154.900  1.00  0.00           C
ATOM   3472  HA  HIS A 234     104.900 100.990 154.370  1.00  0.00           H
ATOM   3473  CB  HIS A 234     103.780 102.850 154.980  1.00  0.00           C
ATOM   3474  HB1 HIS A 234     103.390 103.030 153.950  1.00  0.00           H
ATOM   3475  HB2 HIS A 234     102.940 102.420 155.560  1.00  0.00           H
ATOM   3476  ND1 HIS A 234     104.680 104.330 156.890  1.00  0.00           N
ATOM   3477  CG  HIS A 234     104.190 104.210 155.570  1.00  0.00           C
ATOM   3478  CE1 HIS A 234     105.090 105.560 157.000  1.00  0.00           C
ATOM   3479  HE1 HIS A 234     105.720 106.030 157.750  1.00  0.00           H
ATOM   3480  NE2 HIS A 234     104.860 106.250 155.880  1.00  0.00           N
ATOM   3481  HE2 HIS A 234     105.350 107.080 155.620  1.00  0.00           H
ATOM   3482  CD2 HIS A 234     104.250 105.460 154.940  1.00  0.00           C
ATOM   3483  HD2 HIS A 234     104.000 105.770 153.930  1.00  0.00           H
ATOM   3484  C   HIS A 234     106.260 102.690 154.320  1.00  0.00           C
ATOM   3485  O   HIS A 234     106.100 103.330 153.260  1.00  0.00           O
ATOM   3486  N   GLY A 235     107.420 102.670 155.110  1.00  0.00           N
ATOM   3487  HN  GLY A 235     107.440 102.070 155.900  1.00  0.00           H
ATOM   3488  CA  GLY A 235     108.600 103.430 154.790  1.00  0.00           C
ATOM   3489  HA1 GLY A 235     109.090 103.690 155.720  1.00  0.00           H
ATOM   3490  HA2 GLY A 235     108.260 104.270 154.210  1.00  0.00           H
ATOM   3491  C   GLY A 235     109.630 102.790 153.990  1.00  0.00           C
ATOM   3492  O   GLY A 235     110.780 103.230 154.090  1.00  0.00           O
ATOM   3493  N   PHE A 236     109.240 101.820 153.210  1.00  0.00           N
ATOM   3494  HN  PHE A 236     108.280 101.530 153.260  1.00  0.00           H
ATOM   3495  CA  PHE A 236     109.910 101.300 152.020  1.00  0.00           C
ATOM   3496  HA  PHE A 236     110.890 100.940 152.290  1.00  0.00           H
ATOM   3497  CB  PHE A 236     109.140 100.020 151.450  1.00  0.00           C
ATOM   3498  HB1 PHE A 236     109.640  99.540 150.590  1.00  0.00           H
ATOM   3499  HB2 PHE A 236     109.140  99.280 152.280  1.00  0.00           H
ATOM   3500  CG  PHE A 236     107.710 100.280 151.050  1.00  0.00           C
ATOM   3501  CD1 PHE A 236     106.690  99.990 152.030  1.00  0.00           C
ATOM   3502  HD1 PHE A 236     106.910  99.600 153.010  1.00  0.00           H
ATOM   3503  CE1 PHE A 236     105.360 100.330 151.730  1.00  0.00           C
ATOM   3504  HE1 PHE A 236     104.640 100.030 152.470  1.00  0.00           H
ATOM   3505  CZ  PHE A 236     105.030 100.740 150.450  1.00  0.00           C
ATOM   3506  HZ  PHE A 236     104.050 101.030 150.100  1.00  0.00           H
ATOM   3507  CD2 PHE A 236     107.370 100.640 149.780  1.00  0.00           C
ATOM   3508  HD2 PHE A 236     108.100 100.980 149.060  1.00  0.00           H
ATOM   3509  CE2 PHE A 236     106.030 100.870 149.450  1.00  0.00           C
ATOM   3510  HE2 PHE A 236     105.720 100.920 148.410  1.00  0.00           H
ATOM   3511  C   PHE A 236     110.070 102.430 150.970  1.00  0.00           C
ATOM   3512  O   PHE A 236     109.110 103.190 150.720  1.00  0.00           O
ATOM   3513  N   LEU A 237     111.280 102.530 150.410  1.00  0.00           N
ATOM   3514  HN  LEU A 237     112.010 101.880 150.590  1.00  0.00           H
ATOM   3515  CA  LEU A 237     111.530 103.670 149.500  1.00  0.00           C
ATOM   3516  HA  LEU A 237     110.760 104.420 149.530  1.00  0.00           H
ATOM   3517  CB  LEU A 237     112.920 104.240 149.870  1.00  0.00           C
ATOM   3518  HB1 LEU A 237     113.620 103.380 149.930  1.00  0.00           H
ATOM   3519  HB2 LEU A 237     113.350 104.930 149.110  1.00  0.00           H
ATOM   3520  CG  LEU A 237     112.890 105.100 151.130  1.00  0.00           C
ATOM   3521  HG  LEU A 237     112.130 104.660 151.800  1.00  0.00           H
ATOM   3522  CD1 LEU A 237     114.300 104.900 151.850  1.00  0.00           C
ATOM   3523 HD11 LEU A 237     115.060 105.390 151.200  1.00  0.00           H
ATOM   3524 HD12 LEU A 237     114.220 105.390 152.840  1.00  0.00           H
ATOM   3525 HD13 LEU A 237     114.500 103.830 152.070  1.00  0.00           H
ATOM   3526  CD2 LEU A 237     112.500 106.510 150.890  1.00  0.00           C
ATOM   3527 HD21 LEU A 237     111.520 106.360 150.380  1.00  0.00           H
ATOM   3528 HD22 LEU A 237     112.310 107.130 151.790  1.00  0.00           H
ATOM   3529 HD23 LEU A 237     113.230 107.010 150.210  1.00  0.00           H
ATOM   3530  C   LEU A 237     111.690 103.160 148.120  1.00  0.00           C
ATOM   3531  O   LEU A 237     111.680 103.970 147.220  1.00  0.00           O
ATOM   3532  N   LEU A 238     111.920 101.820 147.970  1.00  0.00           N
ATOM   3533  HN  LEU A 238     111.840 101.160 148.720  1.00  0.00           H
ATOM   3534  CA  LEU A 238     112.030 101.100 146.730  1.00  0.00           C
ATOM   3535  HA  LEU A 238     111.940 101.840 145.950  1.00  0.00           H
ATOM   3536  CB  LEU A 238     113.470 100.500 146.440  1.00  0.00           C
ATOM   3537  HB1 LEU A 238     114.310 101.230 146.540  1.00  0.00           H
ATOM   3538  HB2 LEU A 238     113.640  99.760 147.260  1.00  0.00           H
ATOM   3539  CG  LEU A 238     113.720  99.690 145.080  1.00  0.00           C
ATOM   3540  HG  LEU A 238     113.150  98.740 145.150  1.00  0.00           H
ATOM   3541  CD1 LEU A 238     113.080 100.390 143.830  1.00  0.00           C
ATOM   3542 HD11 LEU A 238     113.800 101.150 143.450  1.00  0.00           H
ATOM   3543 HD12 LEU A 238     112.910  99.570 143.100  1.00  0.00           H
ATOM   3544 HD13 LEU A 238     112.090 100.850 144.040  1.00  0.00           H
ATOM   3545  CD2 LEU A 238     115.130  99.290 144.860  1.00  0.00           C
ATOM   3546 HD21 LEU A 238     115.810 100.150 145.030  1.00  0.00           H
ATOM   3547 HD22 LEU A 238     115.460  98.480 145.550  1.00  0.00           H
ATOM   3548 HD23 LEU A 238     115.370  98.930 143.840  1.00  0.00           H
ATOM   3549  C   LEU A 238     110.870 100.100 146.660  1.00  0.00           C
ATOM   3550  O   LEU A 238     110.540  99.530 147.700  1.00  0.00           O
ATOM   3551  N   ASP A 239     110.250  99.880 145.470  1.00  0.00           N
ATOM   3552  HN  ASP A 239     110.370 100.470 144.670  1.00  0.00           H
ATOM   3553  CA  ASP A 239     109.320  98.840 145.380  1.00  0.00           C
ATOM   3554  HA  ASP A 239     108.850  98.530 146.300  1.00  0.00           H
ATOM   3555  CB  ASP A 239     108.180  99.430 144.450  1.00  0.00           C
ATOM   3556  HB1 ASP A 239     107.820 100.350 144.970  1.00  0.00           H
ATOM   3557  HB2 ASP A 239     108.700  99.750 143.520  1.00  0.00           H
ATOM   3558  CG  ASP A 239     107.060  98.490 144.130  1.00  0.00           C
ATOM   3559  OD1 ASP A 239     107.000  97.310 144.570  1.00  0.00           O
ATOM   3560  OD2 ASP A 239     106.110  99.030 143.510  1.00  0.00           O
ATOM   3561  C   ASP A 239     110.010  97.650 144.800  1.00  0.00           C
ATOM   3562  O   ASP A 239     110.740  97.910 143.830  1.00  0.00           O
ATOM   3563  N   THR A 240     109.860  96.420 145.260  1.00  0.00           N
ATOM   3564  HN  THR A 240     109.210  96.170 145.970  1.00  0.00           H
ATOM   3565  CA  THR A 240     110.630  95.260 144.830  1.00  0.00           C
ATOM   3566  HA  THR A 240     111.410  95.640 144.190  1.00  0.00           H
ATOM   3567  CB  THR A 240     111.290  94.510 146.040  1.00  0.00           C
ATOM   3568  HB  THR A 240     111.790  93.640 145.570  1.00  0.00           H
ATOM   3569  OG1 THR A 240     110.400  94.050 147.010  1.00  0.00           O
ATOM   3570  HG1 THR A 240     110.960  93.720 147.720  1.00  0.00           H
ATOM   3571  CG2 THR A 240     112.330  95.400 146.640  1.00  0.00           C
ATOM   3572 HG21 THR A 240     112.960  94.880 147.390  1.00  0.00           H
ATOM   3573 HG22 THR A 240     113.070  95.660 145.850  1.00  0.00           H
ATOM   3574 HG23 THR A 240     111.870  96.340 147.020  1.00  0.00           H
ATOM   3575  C   THR A 240     109.810  94.220 144.070  1.00  0.00           C
ATOM   3576  O   THR A 240     110.270  93.120 143.630  1.00  0.00           O
ATOM   3577  N   SER A 241     108.550  94.560 143.740  1.00  0.00           N
ATOM   3578  HN  SER A 241     108.220  95.490 143.910  1.00  0.00           H
ATOM   3579  CA  SER A 241     107.650  93.630 143.130  1.00  0.00           C
ATOM   3580  HA  SER A 241     108.100  92.660 143.020  1.00  0.00           H
ATOM   3581  CB  SER A 241     106.380  93.330 144.000  1.00  0.00           C
ATOM   3582  HB1 SER A 241     105.730  94.220 144.120  1.00  0.00           H
ATOM   3583  HB2 SER A 241     106.840  93.150 145.000  1.00  0.00           H
ATOM   3584  OG  SER A 241     105.610  92.170 143.600  1.00  0.00           O
ATOM   3585  HG1 SER A 241     105.940  91.420 144.100  1.00  0.00           H
ATOM   3586  C   SER A 241     107.260  94.000 141.790  1.00  0.00           C
ATOM   3587  O   SER A 241     106.350  94.870 141.680  1.00  0.00           O
ATOM   3588  N   LEU A 242     107.880  93.430 140.760  1.00  0.00           N
ATOM   3589  HN  LEU A 242     108.580  92.720 140.820  1.00  0.00           H
ATOM   3590  CA  LEU A 242     107.640  93.830 139.410  1.00  0.00           C
ATOM   3591  HA  LEU A 242     107.540  94.900 139.350  1.00  0.00           H
ATOM   3592  CB  LEU A 242     108.860  93.310 138.590  1.00  0.00           C
ATOM   3593  HB1 LEU A 242     108.900  92.220 138.810  1.00  0.00           H
ATOM   3594  HB2 LEU A 242     108.670  93.390 137.500  1.00  0.00           H
ATOM   3595  CG  LEU A 242     110.180  93.900 138.940  1.00  0.00           C
ATOM   3596  HG  LEU A 242     110.480  93.700 139.990  1.00  0.00           H
ATOM   3597  CD1 LEU A 242     111.080  93.130 138.040  1.00  0.00           C
ATOM   3598 HD11 LEU A 242     111.010  92.040 138.210  1.00  0.00           H
ATOM   3599 HD12 LEU A 242     110.900  93.450 136.990  1.00  0.00           H
ATOM   3600 HD13 LEU A 242     112.140  93.400 138.220  1.00  0.00           H
ATOM   3601  CD2 LEU A 242     110.140  95.470 138.640  1.00  0.00           C
ATOM   3602 HD21 LEU A 242     109.500  96.000 139.380  1.00  0.00           H
ATOM   3603 HD22 LEU A 242     111.140  95.940 138.830  1.00  0.00           H
ATOM   3604 HD23 LEU A 242     109.920  95.710 137.580  1.00  0.00           H
ATOM   3605  C   LEU A 242     106.370  93.200 138.880  1.00  0.00           C
ATOM   3606  O   LEU A 242     106.100  92.050 139.160  1.00  0.00           O
ATOM   3607  N   GLU A 243     105.550  93.930 138.150  1.00  0.00           N
ATOM   3608  HN  GLU A 243     105.900  94.840 137.910  1.00  0.00           H
ATOM   3609  CA  GLU A 243     104.310  93.380 137.500  1.00  0.00           C
ATOM   3610  HA  GLU A 243     103.900  92.640 138.160  1.00  0.00           H
ATOM   3611  CB  GLU A 243     103.270  94.540 137.230  1.00  0.00           C
ATOM   3612  HB1 GLU A 243     103.700  95.340 136.580  1.00  0.00           H
ATOM   3613  HB2 GLU A 243     102.420  94.040 136.720  1.00  0.00           H
ATOM   3614  CG  GLU A 243     102.800  95.230 138.550  1.00  0.00           C
ATOM   3615  HG1 GLU A 243     103.670  95.860 138.810  1.00  0.00           H
ATOM   3616  HG2 GLU A 243     102.510  94.510 139.350  1.00  0.00           H
ATOM   3617  CD  GLU A 243     101.570  95.970 138.310  1.00  0.00           C
ATOM   3618  OE1 GLU A 243     100.480  95.650 138.940  1.00  0.00           O
ATOM   3619  OE2 GLU A 243     101.550  96.940 137.520  1.00  0.00           O
ATOM   3620  C   GLU A 243     104.720  92.780 136.120  1.00  0.00           C
ATOM   3621  O   GLU A 243     105.390  93.410 135.380  1.00  0.00           O
ATOM   3622  N   PRO A 244     104.400  91.570 135.680  1.00  0.00           N
ATOM   3623  CD  PRO A 244     104.080  90.500 136.670  1.00  0.00           C
ATOM   3624  HD1 PRO A 244     103.000  90.560 136.930  1.00  0.00           H
ATOM   3625  HD2 PRO A 244     104.800  90.700 137.480  1.00  0.00           H
ATOM   3626  CA  PRO A 244     104.580  90.960 134.340  1.00  0.00           C
ATOM   3627  HA  PRO A 244     105.640  91.110 134.170  1.00  0.00           H
ATOM   3628  CB  PRO A 244     104.190  89.490 134.450  1.00  0.00           C
ATOM   3629  HB1 PRO A 244     103.130  89.380 134.110  1.00  0.00           H
ATOM   3630  HB2 PRO A 244     104.840  88.880 133.790  1.00  0.00           H
ATOM   3631  CG  PRO A 244     104.430  89.210 135.920  1.00  0.00           C
ATOM   3632  HG1 PRO A 244     105.530  89.040 135.980  1.00  0.00           H
ATOM   3633  HG2 PRO A 244     103.900  88.310 136.300  1.00  0.00           H
ATOM   3634  C   PRO A 244     103.740  91.750 133.340  1.00  0.00           C
ATOM   3635  O   PRO A 244     102.630  92.100 133.670  1.00  0.00           O
ATOM   3636  N   PRO A 245     104.100  92.080 132.110  1.00  0.00           N
ATOM   3637  CD  PRO A 245     105.240  91.440 131.470  1.00  0.00           C
ATOM   3638  HD1 PRO A 245     105.390  90.400 131.820  1.00  0.00           H
ATOM   3639  HD2 PRO A 245     106.120  92.120 131.560  1.00  0.00           H
ATOM   3640  CA  PRO A 245     103.160  92.570 131.050  1.00  0.00           C
ATOM   3641  HA  PRO A 245     102.810  93.570 131.240  1.00  0.00           H
ATOM   3642  CB  PRO A 245     103.960  92.500 129.730  1.00  0.00           C
ATOM   3643  HB1 PRO A 245     103.330  92.340 128.830  1.00  0.00           H
ATOM   3644  HB2 PRO A 245     104.540  93.450 129.750  1.00  0.00           H
ATOM   3645  CG  PRO A 245     104.980  91.370 129.950  1.00  0.00           C
ATOM   3646  HG1 PRO A 245     105.890  91.540 129.340  1.00  0.00           H
ATOM   3647  HG2 PRO A 245     104.650  90.350 129.650  1.00  0.00           H
ATOM   3648  C   PRO A 245     101.830  91.740 130.910  1.00  0.00           C
ATOM   3649  O   PRO A 245     101.760  90.570 131.290  1.00  0.00           O
ATOM   3650  N   LEU A 246     100.820  92.240 130.150  1.00  0.00           N
ATOM   3651  HN  LEU A 246     100.790  93.160 129.770  1.00  0.00           H
ATOM   3652  CA  LEU A 246      99.610  91.550 129.910  1.00  0.00           C
ATOM   3653  HA  LEU A 246      99.200  91.320 130.880  1.00  0.00           H
ATOM   3654  CB  LEU A 246      98.570  92.480 129.120  1.00  0.00           C
ATOM   3655  HB1 LEU A 246      99.130  93.160 128.440  1.00  0.00           H
ATOM   3656  HB2 LEU A 246      97.940  91.800 128.500  1.00  0.00           H
ATOM   3657  CG  LEU A 246      97.600  93.310 130.030  1.00  0.00           C
ATOM   3658  HG  LEU A 246      97.060  92.610 130.710  1.00  0.00           H
ATOM   3659  CD1 LEU A 246      98.200  94.440 130.910  1.00  0.00           C
ATOM   3660 HD11 LEU A 246      98.850  95.130 130.340  1.00  0.00           H
ATOM   3661 HD12 LEU A 246      97.480  95.060 131.480  1.00  0.00           H
ATOM   3662 HD13 LEU A 246      98.740  93.880 131.700  1.00  0.00           H
ATOM   3663  CD2 LEU A 246      96.440  93.850 129.120  1.00  0.00           C
ATOM   3664 HD21 LEU A 246      96.860  94.690 128.510  1.00  0.00           H
ATOM   3665 HD22 LEU A 246      95.990  93.030 128.520  1.00  0.00           H
ATOM   3666 HD23 LEU A 246      95.610  94.280 129.720  1.00  0.00           H
ATOM   3667  C   LEU A 246      99.760  90.210 129.160  1.00  0.00           C
ATOM   3668  O   LEU A 246      98.960  89.240 129.340  1.00  0.00           O
ATOM   3669  N   CYS A 247     100.740  90.180 128.200  1.00  0.00           N
ATOM   3670  HN  CYS A 247     101.260  91.010 128.000  1.00  0.00           H
ATOM   3671  CA  CYS A 247     101.020  88.990 127.390  1.00  0.00           C
ATOM   3672  HA  CYS A 247     100.060  88.510 127.330  1.00  0.00           H
ATOM   3673  CB  CYS A 247     101.360  89.470 125.960  1.00  0.00           C
ATOM   3674  HB1 CYS A 247     101.410  88.600 125.270  1.00  0.00           H
ATOM   3675  HB2 CYS A 247     102.340  89.990 125.940  1.00  0.00           H
ATOM   3676  SG  CYS A 247     100.040  90.520 125.300  1.00  0.00           S
ATOM   3677  C   CYS A 247     102.200  88.090 127.810  1.00  0.00           C
ATOM   3678  O   CYS A 247     102.580  87.120 127.140  1.00  0.00           O
ATOM   3679  N   GLY A 248     102.690  88.400 128.970  1.00  0.00           N
ATOM   3680  HN  GLY A 248     102.410  89.170 129.540  1.00  0.00           H
ATOM   3681  CA  GLY A 248     103.610  87.530 129.660  1.00  0.00           C
ATOM   3682  HA1 GLY A 248     104.400  88.130 130.080  1.00  0.00           H
ATOM   3683  HA2 GLY A 248     104.020  86.740 129.040  1.00  0.00           H
ATOM   3684  C   GLY A 248     102.970  86.780 130.790  1.00  0.00           C
ATOM   3685  O   GLY A 248     101.740  86.780 130.950  1.00  0.00           O
ATOM   3686  N   GLN A 249     103.830  86.200 131.670  1.00  0.00           N
ATOM   3687  HN  GLN A 249     104.820  86.200 131.520  1.00  0.00           H
ATOM   3688  CA  GLN A 249     103.350  85.590 132.940  1.00  0.00           C
ATOM   3689  HA  GLN A 249     102.470  86.040 133.360  1.00  0.00           H
ATOM   3690  CB  GLN A 249     103.170  84.150 132.710  1.00  0.00           C
ATOM   3691  HB1 GLN A 249     103.960  83.740 132.040  1.00  0.00           H
ATOM   3692  HB2 GLN A 249     103.280  83.490 133.600  1.00  0.00           H
ATOM   3693  CG  GLN A 249     101.870  83.570 132.230  1.00  0.00           C
ATOM   3694  HG1 GLN A 249     101.910  82.460 132.170  1.00  0.00           H
ATOM   3695  HG2 GLN A 249     101.580  84.030 131.270  1.00  0.00           H
ATOM   3696  CD  GLN A 249     100.590  83.990 133.130  1.00  0.00           C
ATOM   3697  OE1 GLN A 249     100.040  85.050 132.890  1.00  0.00           O
ATOM   3698  NE2 GLN A 249     100.170  83.080 133.980  1.00  0.00           N
ATOM   3699 HE21 GLN A 249      99.600  83.360 134.760  1.00  0.00           H
ATOM   3700 HE22 GLN A 249     100.730  82.260 134.110  1.00  0.00           H
ATOM   3701  C   GLN A 249     104.320  85.750 134.100  1.00  0.00           C
ATOM   3702  O   GLN A 249     103.920  85.640 135.270  1.00  0.00           O
ATOM   3703  N   THR A 250     105.670  85.940 133.840  1.00  0.00           N
ATOM   3704  HN  THR A 250     105.940  86.030 132.890  1.00  0.00           H
ATOM   3705  CA  THR A 250     106.680  85.930 134.880  1.00  0.00           C
ATOM   3706  HA  THR A 250     106.170  85.960 135.830  1.00  0.00           H
ATOM   3707  CB  THR A 250     107.590  84.670 134.920  1.00  0.00           C
ATOM   3708  HB  THR A 250     107.950  84.550 135.970  1.00  0.00           H
ATOM   3709  OG1 THR A 250     108.740  84.660 134.110  1.00  0.00           O
ATOM   3710  HG1 THR A 250     108.400  84.300 133.290  1.00  0.00           H
ATOM   3711  CG2 THR A 250     106.800  83.400 134.560  1.00  0.00           C
ATOM   3712 HG21 THR A 250     107.380  82.470 134.770  1.00  0.00           H
ATOM   3713 HG22 THR A 250     105.910  83.360 135.220  1.00  0.00           H
ATOM   3714 HG23 THR A 250     106.550  83.270 133.480  1.00  0.00           H
ATOM   3715  C   THR A 250     107.570  87.160 134.820  1.00  0.00           C
ATOM   3716  O   THR A 250     107.400  88.090 134.020  1.00  0.00           O
ATOM   3717  N   LEU A 251     108.660  87.120 135.670  1.00  0.00           N
ATOM   3718  HN  LEU A 251     108.730  86.370 136.330  1.00  0.00           H
ATOM   3719  CA  LEU A 251     109.590  88.210 135.880  1.00  0.00           C
ATOM   3720  HA  LEU A 251     109.140  89.190 135.950  1.00  0.00           H
ATOM   3721  CB  LEU A 251     110.560  87.930 137.050  1.00  0.00           C
ATOM   3722  HB1 LEU A 251     111.070  86.960 136.890  1.00  0.00           H
ATOM   3723  HB2 LEU A 251     111.280  88.760 137.210  1.00  0.00           H
ATOM   3724  CG  LEU A 251     109.780  87.870 138.380  1.00  0.00           C
ATOM   3725  HG  LEU A 251     109.040  87.050 138.320  1.00  0.00           H
ATOM   3726  CD1 LEU A 251     110.690  87.560 139.580  1.00  0.00           C
ATOM   3727 HD11 LEU A 251     111.210  88.510 139.810  1.00  0.00           H
ATOM   3728 HD12 LEU A 251     110.110  87.290 140.490  1.00  0.00           H
ATOM   3729 HD13 LEU A 251     111.340  86.730 139.210  1.00  0.00           H
ATOM   3730  CD2 LEU A 251     108.830  89.070 138.640  1.00  0.00           C
ATOM   3731 HD21 LEU A 251     108.080  88.970 137.830  1.00  0.00           H
ATOM   3732 HD22 LEU A 251     108.290  89.100 139.610  1.00  0.00           H
ATOM   3733 HD23 LEU A 251     109.470  89.970 138.490  1.00  0.00           H
ATOM   3734  C   LEU A 251     110.470  88.370 134.680  1.00  0.00           C
ATOM   3735  O   LEU A 251     110.930  89.470 134.440  1.00  0.00           O
ATOM   3736  N   CYS A 252     110.710  87.300 133.880  1.00  0.00           N
ATOM   3737  HN  CYS A 252     110.300  86.420 134.090  1.00  0.00           H
ATOM   3738  CA  CYS A 252     111.590  87.280 132.710  1.00  0.00           C
ATOM   3739  HA  CYS A 252     112.410  87.970 132.860  1.00  0.00           H
ATOM   3740  CB  CYS A 252     111.910  85.830 132.300  1.00  0.00           C
ATOM   3741  HB1 CYS A 252     112.220  85.670 131.240  1.00  0.00           H
ATOM   3742  HB2 CYS A 252     111.010  85.210 132.500  1.00  0.00           H
ATOM   3743  SG  CYS A 252     113.250  85.200 133.330  1.00  0.00           S
ATOM   3744  C   CYS A 252     110.980  87.850 131.530  1.00  0.00           C
ATOM   3745  O   CYS A 252     111.680  88.150 130.580  1.00  0.00           O
ATOM   3746  N   ASP A 253     109.630  88.090 131.530  1.00  0.00           N
ATOM   3747  HN  ASP A 253     109.160  87.690 132.310  1.00  0.00           H
ATOM   3748  CA  ASP A 253     108.900  88.630 130.470  1.00  0.00           C
ATOM   3749  HA  ASP A 253     109.440  88.470 129.550  1.00  0.00           H
ATOM   3750  CB  ASP A 253     107.440  88.020 130.620  1.00  0.00           C
ATOM   3751  HB1 ASP A 253     107.050  88.290 131.620  1.00  0.00           H
ATOM   3752  HB2 ASP A 253     106.710  88.370 129.870  1.00  0.00           H
ATOM   3753  CG  ASP A 253     107.500  86.500 130.580  1.00  0.00           C
ATOM   3754  OD1 ASP A 253     108.400  85.870 129.990  1.00  0.00           O
ATOM   3755  OD2 ASP A 253     106.540  86.000 131.210  1.00  0.00           O
ATOM   3756  C   ASP A 253     108.810  90.110 130.620  1.00  0.00           C
ATOM   3757  O   ASP A 253     108.380  90.810 129.720  1.00  0.00           O
ATOM   3758  N   ASN A 254     109.060  90.690 131.840  1.00  0.00           N
ATOM   3759  HN  ASN A 254     109.560  90.080 132.450  1.00  0.00           H
ATOM   3760  CA  ASN A 254     109.070  92.070 131.990  1.00  0.00           C
ATOM   3761  HA  ASN A 254     108.090  92.450 131.750  1.00  0.00           H
ATOM   3762  CB  ASN A 254     109.160  92.320 133.530  1.00  0.00           C
ATOM   3763  HB1 ASN A 254     108.230  91.880 133.940  1.00  0.00           H
ATOM   3764  HB2 ASN A 254     110.050  91.800 133.960  1.00  0.00           H
ATOM   3765  CG  ASN A 254     109.230  93.850 133.960  1.00  0.00           C
ATOM   3766  OD1 ASN A 254     110.200  94.520 133.610  1.00  0.00           O
ATOM   3767  ND2 ASN A 254     108.260  94.380 134.730  1.00  0.00           N
ATOM   3768 HD21 ASN A 254     107.520  93.780 135.030  1.00  0.00           H
ATOM   3769 HD22 ASN A 254     108.340  95.320 135.050  1.00  0.00           H
ATOM   3770  C   ASN A 254     110.110  92.810 131.170  1.00  0.00           C
ATOM   3771  O   ASN A 254     111.200  92.240 131.050  1.00  0.00           O
ATOM   3772  N   THR A 255     109.840  93.990 130.470  1.00  0.00           N
ATOM   3773  HN  THR A 255     108.970  94.450 130.620  1.00  0.00           H
ATOM   3774  CA  THR A 255     110.780  94.530 129.510  1.00  0.00           C
ATOM   3775  HA  THR A 255     110.860  93.860 128.670  1.00  0.00           H
ATOM   3776  CB  THR A 255     110.320  95.820 128.850  1.00  0.00           C
ATOM   3777  HB  THR A 255     110.490  96.630 129.590  1.00  0.00           H
ATOM   3778  OG1 THR A 255     108.930  95.750 128.470  1.00  0.00           O
ATOM   3779  HG1 THR A 255     108.690  94.840 128.300  1.00  0.00           H
ATOM   3780  CG2 THR A 255     111.100  96.250 127.550  1.00  0.00           C
ATOM   3781 HG21 THR A 255     110.790  95.580 126.720  1.00  0.00           H
ATOM   3782 HG22 THR A 255     110.920  97.310 127.280  1.00  0.00           H
ATOM   3783 HG23 THR A 255     112.180  96.200 127.800  1.00  0.00           H
ATOM   3784  C   THR A 255     112.140  94.840 130.090  1.00  0.00           C
ATOM   3785  O   THR A 255     113.180  94.620 129.430  1.00  0.00           O
ATOM   3786  N   GLU A 256     112.260  95.410 131.320  1.00  0.00           N
ATOM   3787  HN  GLU A 256     111.480  95.730 131.850  1.00  0.00           H
ATOM   3788  CA  GLU A 256     113.490  95.730 131.900  1.00  0.00           C
ATOM   3789  HA  GLU A 256     113.950  96.410 131.200  1.00  0.00           H
ATOM   3790  CB  GLU A 256     113.320  96.640 133.160  1.00  0.00           C
ATOM   3791  HB1 GLU A 256     112.670  96.240 133.980  1.00  0.00           H
ATOM   3792  HB2 GLU A 256     114.290  96.710 133.700  1.00  0.00           H
ATOM   3793  CG  GLU A 256     112.940  98.110 132.770  1.00  0.00           C
ATOM   3794  HG1 GLU A 256     112.890  98.810 133.630  1.00  0.00           H
ATOM   3795  HG2 GLU A 256     111.920  98.040 132.350  1.00  0.00           H
ATOM   3796  CD  GLU A 256     113.730  98.760 131.670  1.00  0.00           C
ATOM   3797  OE1 GLU A 256     114.920  98.970 131.860  1.00  0.00           O
ATOM   3798  OE2 GLU A 256     113.150  99.070 130.610  1.00  0.00           O
ATOM   3799  C   GLU A 256     114.420  94.560 132.190  1.00  0.00           C
ATOM   3800  O   GLU A 256     115.610  94.520 131.760  1.00  0.00           O
ATOM   3801  N   VAL A 257     113.850  93.480 132.790  1.00  0.00           N
ATOM   3802  HN  VAL A 257     112.930  93.590 133.180  1.00  0.00           H
ATOM   3803  CA  VAL A 257     114.560  92.230 132.930  1.00  0.00           C
ATOM   3804  HA  VAL A 257     115.430  92.530 133.510  1.00  0.00           H
ATOM   3805  CB  VAL A 257     113.810  91.230 133.760  1.00  0.00           C
ATOM   3806  HB  VAL A 257     112.890  90.960 133.190  1.00  0.00           H
ATOM   3807  CG1 VAL A 257     114.590  89.970 133.990  1.00  0.00           C
ATOM   3808 HG11 VAL A 257     114.990  89.460 133.090  1.00  0.00           H
ATOM   3809 HG12 VAL A 257     115.500  90.200 134.580  1.00  0.00           H
ATOM   3810 HG13 VAL A 257     113.990  89.270 134.620  1.00  0.00           H
ATOM   3811  CG2 VAL A 257     113.360  91.700 135.160  1.00  0.00           C
ATOM   3812 HG21 VAL A 257     112.780  92.640 135.080  1.00  0.00           H
ATOM   3813 HG22 VAL A 257     112.660  91.000 135.670  1.00  0.00           H
ATOM   3814 HG23 VAL A 257     114.260  91.730 135.800  1.00  0.00           H
ATOM   3815  C   VAL A 257     115.100  91.590 131.580  1.00  0.00           C
ATOM   3816  O   VAL A 257     116.270  91.200 131.490  1.00  0.00           O
ATOM   3817  N   ILE A 258     114.240  91.510 130.560  1.00  0.00           N
ATOM   3818  HN  ILE A 258     113.380  92.020 130.580  1.00  0.00           H
ATOM   3819  CA  ILE A 258     114.710  90.940 129.320  1.00  0.00           C
ATOM   3820  HA  ILE A 258     115.220  90.030 129.620  1.00  0.00           H
ATOM   3821  CB  ILE A 258     113.600  90.510 128.340  1.00  0.00           C
ATOM   3822  HB  ILE A 258     113.010  89.710 128.830  1.00  0.00           H
ATOM   3823  CG2 ILE A 258     112.630  91.640 128.110  1.00  0.00           C
ATOM   3824 HG21 ILE A 258     111.850  91.250 127.410  1.00  0.00           H
ATOM   3825 HG22 ILE A 258     112.110  92.000 129.020  1.00  0.00           H
ATOM   3826 HG23 ILE A 258     113.120  92.460 127.540  1.00  0.00           H
ATOM   3827  CG1 ILE A 258     114.110  89.820 126.980  1.00  0.00           C
ATOM   3828 HG11 ILE A 258     114.740  90.530 126.400  1.00  0.00           H
ATOM   3829 HG12 ILE A 258     113.150  89.740 126.430  1.00  0.00           H
ATOM   3830  CD  ILE A 258     114.740  88.410 127.190  1.00  0.00           C
ATOM   3831  HD1 ILE A 258     114.030  87.650 127.590  1.00  0.00           H
ATOM   3832  HD2 ILE A 258     115.080  88.140 126.160  1.00  0.00           H
ATOM   3833  HD3 ILE A 258     115.610  88.440 127.880  1.00  0.00           H
ATOM   3834  C   ILE A 258     115.720  91.860 128.640  1.00  0.00           C
ATOM   3835  O   ILE A 258     116.750  91.350 128.130  1.00  0.00           O
ATOM   3836  N   ALA A 259     115.600  93.190 128.650  1.00  0.00           N
ATOM   3837  HN  ALA A 259     114.770  93.570 129.040  1.00  0.00           H
ATOM   3838  CA  ALA A 259     116.580  94.190 128.190  1.00  0.00           C
ATOM   3839  HA  ALA A 259     116.810  94.060 127.140  1.00  0.00           H
ATOM   3840  CB  ALA A 259     115.970  95.600 128.370  1.00  0.00           C
ATOM   3841  HB1 ALA A 259     116.820  96.280 128.170  1.00  0.00           H
ATOM   3842  HB2 ALA A 259     115.150  95.820 127.650  1.00  0.00           H
ATOM   3843  HB3 ALA A 259     115.660  95.850 129.400  1.00  0.00           H
ATOM   3844  C   ALA A 259     117.970  94.110 128.860  1.00  0.00           C
ATOM   3845  O   ALA A 259     118.990  94.150 128.210  1.00  0.00           O
ATOM   3846  N   SER A 260     117.960  93.800 130.140  1.00  0.00           N
ATOM   3847  HN  SER A 260     117.120  93.750 130.680  1.00  0.00           H
ATOM   3848  CA  SER A 260     119.200  93.490 130.950  1.00  0.00           C
ATOM   3849  HA  SER A 260     119.880  94.330 130.890  1.00  0.00           H
ATOM   3850  CB  SER A 260     119.020  93.160 132.440  1.00  0.00           C
ATOM   3851  HB1 SER A 260     120.030  93.100 132.890  1.00  0.00           H
ATOM   3852  HB2 SER A 260     118.510  92.180 132.560  1.00  0.00           H
ATOM   3853  OG  SER A 260     118.220  94.130 133.150  1.00  0.00           O
ATOM   3854  HG1 SER A 260     118.220  93.880 134.080  1.00  0.00           H
ATOM   3855  C   SER A 260     119.820  92.210 130.440  1.00  0.00           C
ATOM   3856  O   SER A 260     121.010  92.110 130.170  1.00  0.00           O
ATOM   3857  N   TYR A 261     119.030  91.110 130.220  1.00  0.00           N
ATOM   3858  HN  TYR A 261     118.060  91.180 130.430  1.00  0.00           H
ATOM   3859  CA  TYR A 261     119.570  89.840 129.620  1.00  0.00           C
ATOM   3860  HA  TYR A 261     120.440  89.530 130.170  1.00  0.00           H
ATOM   3861  CB  TYR A 261     118.440  88.790 129.730  1.00  0.00           C
ATOM   3862  HB1 TYR A 261     117.380  89.130 129.740  1.00  0.00           H
ATOM   3863  HB2 TYR A 261     118.500  88.040 128.910  1.00  0.00           H
ATOM   3864  CG  TYR A 261     118.620  88.030 130.990  1.00  0.00           C
ATOM   3865  CD1 TYR A 261     118.350  88.580 132.300  1.00  0.00           C
ATOM   3866  HD1 TYR A 261     118.070  89.620 132.410  1.00  0.00           H
ATOM   3867  CE1 TYR A 261     118.670  87.810 133.380  1.00  0.00           C
ATOM   3868  HE1 TYR A 261     118.470  88.190 134.370  1.00  0.00           H
ATOM   3869  CZ  TYR A 261     119.170  86.520 133.300  1.00  0.00           C
ATOM   3870  OH  TYR A 261     119.500  85.880 134.530  1.00  0.00           O
ATOM   3871  HH  TYR A 261     119.750  84.970 134.360  1.00  0.00           H
ATOM   3872  CD2 TYR A 261     119.130  86.680 130.870  1.00  0.00           C
ATOM   3873  HD2 TYR A 261     119.270  86.230 129.900  1.00  0.00           H
ATOM   3874  CE2 TYR A 261     119.410  86.000 132.050  1.00  0.00           C
ATOM   3875  HE2 TYR A 261     119.690  84.960 132.000  1.00  0.00           H
ATOM   3876  C   TYR A 261     120.100  89.930 128.220  1.00  0.00           C
ATOM   3877  O   TYR A 261     121.130  89.320 127.930  1.00  0.00           O
ATOM   3878  N   ASN A 262     119.470  90.710 127.350  1.00  0.00           N
ATOM   3879  HN  ASN A 262     118.590  91.100 127.610  1.00  0.00           H
ATOM   3880  CA  ASN A 262     119.960  91.010 126.000  1.00  0.00           C
ATOM   3881  HA  ASN A 262     120.030  90.090 125.440  1.00  0.00           H
ATOM   3882  CB  ASN A 262     118.900  91.900 125.300  1.00  0.00           C
ATOM   3883  HB1 ASN A 262     118.820  92.890 125.790  1.00  0.00           H
ATOM   3884  HB2 ASN A 262     119.270  92.090 124.270  1.00  0.00           H
ATOM   3885  CG  ASN A 262     117.510  91.320 125.020  1.00  0.00           C
ATOM   3886  OD1 ASN A 262     117.400  90.130 124.780  1.00  0.00           O
ATOM   3887  ND2 ASN A 262     116.500  92.200 124.930  1.00  0.00           N
ATOM   3888 HD21 ASN A 262     116.660  93.190 124.880  1.00  0.00           H
ATOM   3889 HD22 ASN A 262     115.570  91.900 124.720  1.00  0.00           H
ATOM   3890  C   ASN A 262     121.340  91.810 125.940  1.00  0.00           C
ATOM   3891  O   ASN A 262     122.300  91.570 125.160  1.00  0.00           O
ATOM   3892  N   GLN A 263     121.500  92.720 126.910  1.00  0.00           N
ATOM   3893  HN  GLN A 263     120.800  92.990 127.560  1.00  0.00           H
ATOM   3894  CA  GLN A 263     122.620  93.650 126.920  1.00  0.00           C
ATOM   3895  HA  GLN A 263     122.910  93.820 125.900  1.00  0.00           H
ATOM   3896  CB  GLN A 263     122.200  95.030 127.620  1.00  0.00           C
ATOM   3897  HB1 GLN A 263     121.660  94.910 128.590  1.00  0.00           H
ATOM   3898  HB2 GLN A 263     123.130  95.620 127.780  1.00  0.00           H
ATOM   3899  CG  GLN A 263     121.340  95.880 126.680  1.00  0.00           C
ATOM   3900  HG1 GLN A 263     121.020  96.720 127.320  1.00  0.00           H
ATOM   3901  HG2 GLN A 263     120.480  95.320 126.240  1.00  0.00           H
ATOM   3902  CD  GLN A 263     122.190  96.530 125.570  1.00  0.00           C
ATOM   3903  OE1 GLN A 263     123.180  95.900 125.090  1.00  0.00           O
ATOM   3904  NE2 GLN A 263     121.700  97.710 125.220  1.00  0.00           N
ATOM   3905 HE21 GLN A 263     120.840  98.030 125.610  1.00  0.00           H
ATOM   3906 HE22 GLN A 263     122.000  98.220 124.420  1.00  0.00           H
ATOM   3907  C   GLN A 263     123.810  93.020 127.450  1.00  0.00           C
ATOM   3908  O   GLN A 263     124.890  93.240 126.910  1.00  0.00           O
ATOM   3909  N   LEU A 264     123.670  92.150 128.470  1.00  0.00           N
ATOM   3910  HN  LEU A 264     122.790  91.780 128.750  1.00  0.00           H
ATOM   3911  CA  LEU A 264     124.860  91.550 129.040  1.00  0.00           C
ATOM   3912  HA  LEU A 264     125.710  92.210 129.010  1.00  0.00           H
ATOM   3913  CB  LEU A 264     124.690  91.380 130.520  1.00  0.00           C
ATOM   3914  HB1 LEU A 264     123.860  90.690 130.770  1.00  0.00           H
ATOM   3915  HB2 LEU A 264     125.630  90.940 130.910  1.00  0.00           H
ATOM   3916  CG  LEU A 264     124.430  92.740 131.270  1.00  0.00           C
ATOM   3917  HG  LEU A 264     123.520  93.220 130.850  1.00  0.00           H
ATOM   3918  CD1 LEU A 264     124.220  92.500 132.780  1.00  0.00           C
ATOM   3919 HD11 LEU A 264     125.130  92.020 133.200  1.00  0.00           H
ATOM   3920 HD12 LEU A 264     123.950  93.450 133.280  1.00  0.00           H
ATOM   3921 HD13 LEU A 264     123.470  91.710 132.990  1.00  0.00           H
ATOM   3922  CD2 LEU A 264     125.630  93.770 131.040  1.00  0.00           C
ATOM   3923 HD21 LEU A 264     125.750  94.080 129.980  1.00  0.00           H
ATOM   3924 HD22 LEU A 264     125.590  94.650 131.720  1.00  0.00           H
ATOM   3925 HD23 LEU A 264     126.530  93.160 131.280  1.00  0.00           H
ATOM   3926  C   LEU A 264     125.180  90.260 128.280  1.00  0.00           C
ATOM   3927  O   LEU A 264     124.250  89.560 127.850  1.00  0.00           O
ATOM   3928  N   SER A 265     126.480  89.910 128.090  1.00  0.00           N
ATOM   3929  HN  SER A 265     127.170  90.410 128.590  1.00  0.00           H
ATOM   3930  CA  SER A 265     126.790  88.520 127.570  1.00  0.00           C
ATOM   3931  HA  SER A 265     126.020  88.100 126.940  1.00  0.00           H
ATOM   3932  CB  SER A 265     128.150  88.650 126.870  1.00  0.00           C
ATOM   3933  HB1 SER A 265     128.930  88.980 127.580  1.00  0.00           H
ATOM   3934  HB2 SER A 265     128.080  89.430 126.080  1.00  0.00           H
ATOM   3935  OG  SER A 265     128.720  87.430 126.290  1.00  0.00           O
ATOM   3936  HG1 SER A 265     128.170  87.190 125.550  1.00  0.00           H
ATOM   3937  C   SER A 265     126.920  87.610 128.870  1.00  0.00           C
ATOM   3938  O   SER A 265     126.900  86.420 128.820  1.00  0.00           O
ATOM   3939  N   SER A 266     127.100  88.190 130.050  1.00  0.00           N
ATOM   3940  HN  SER A 266     126.990  89.180 130.010  1.00  0.00           H
ATOM   3941  CA  SER A 266     127.500  87.430 131.260  1.00  0.00           C
ATOM   3942  HA  SER A 266     128.390  86.880 130.990  1.00  0.00           H
ATOM   3943  CB  SER A 266     127.940  88.360 132.440  1.00  0.00           C
ATOM   3944  HB1 SER A 266     128.840  88.910 132.080  1.00  0.00           H
ATOM   3945  HB2 SER A 266     128.270  87.800 133.340  1.00  0.00           H
ATOM   3946  OG  SER A 266     126.890  89.310 132.730  1.00  0.00           O
ATOM   3947  HG1 SER A 266     127.230  90.020 133.290  1.00  0.00           H
ATOM   3948  C   SER A 266     126.480  86.480 131.800  1.00  0.00           C
ATOM   3949  O   SER A 266     126.820  85.330 132.160  1.00  0.00           O
ATOM   3950  N   PHE A 267     125.140  86.890 131.800  1.00  0.00           N
ATOM   3951  HN  PHE A 267     124.820  87.830 131.700  1.00  0.00           H
ATOM   3952  CA  PHE A 267     124.070  86.050 132.230  1.00  0.00           C
ATOM   3953  HA  PHE A 267     124.310  85.620 133.190  1.00  0.00           H
ATOM   3954  CB  PHE A 267     122.770  86.900 132.380  1.00  0.00           C
ATOM   3955  HB1 PHE A 267     122.420  87.330 131.420  1.00  0.00           H
ATOM   3956  HB2 PHE A 267     121.930  86.270 132.750  1.00  0.00           H
ATOM   3957  CG  PHE A 267     122.910  88.040 133.350  1.00  0.00           C
ATOM   3958  CD1 PHE A 267     123.850  88.150 134.420  1.00  0.00           C
ATOM   3959  HD1 PHE A 267     124.610  87.400 134.540  1.00  0.00           H
ATOM   3960  CE1 PHE A 267     123.700  89.150 135.420  1.00  0.00           C
ATOM   3961  HE1 PHE A 267     124.410  89.080 136.230  1.00  0.00           H
ATOM   3962  CZ  PHE A 267     122.660  90.080 135.370  1.00  0.00           C
ATOM   3963  HZ  PHE A 267     122.450  90.650 136.260  1.00  0.00           H
ATOM   3964  CD2 PHE A 267     121.900  89.000 133.330  1.00  0.00           C
ATOM   3965  HD2 PHE A 267     121.210  88.880 132.510  1.00  0.00           H
ATOM   3966  CE2 PHE A 267     121.710  89.960 134.340  1.00  0.00           C
ATOM   3967  HE2 PHE A 267     120.820  90.540 134.480  1.00  0.00           H
ATOM   3968  C   PHE A 267     123.830  84.920 131.280  1.00  0.00           C
ATOM   3969  O   PHE A 267     123.140  84.010 131.690  1.00  0.00           O
ATOM   3970  N   ARG A 268     124.440  84.890 130.060  1.00  0.00           N
ATOM   3971  HN  ARG A 268     125.190  85.540 129.930  1.00  0.00           H
ATOM   3972  CA  ARG A 268     124.210  83.760 129.070  1.00  0.00           C
ATOM   3973  HA  ARG A 268     123.420  83.120 129.440  1.00  0.00           H
ATOM   3974  CB  ARG A 268     123.800  84.080 127.640  1.00  0.00           C
ATOM   3975  HB1 ARG A 268     124.690  84.520 127.140  1.00  0.00           H
ATOM   3976  HB2 ARG A 268     123.580  83.090 127.180  1.00  0.00           H
ATOM   3977  CG  ARG A 268     122.580  84.960 127.400  1.00  0.00           C
ATOM   3978  HG1 ARG A 268     121.750  84.780 128.120  1.00  0.00           H
ATOM   3979  HG2 ARG A 268     122.240  84.660 126.380  1.00  0.00           H
ATOM   3980  CD  ARG A 268     122.890  86.480 127.330  1.00  0.00           C
ATOM   3981  HD1 ARG A 268     123.450  86.930 128.180  1.00  0.00           H
ATOM   3982  HD2 ARG A 268     121.900  86.970 127.430  1.00  0.00           H
ATOM   3983  NE  ARG A 268     123.410  86.690 125.970  1.00  0.00           N
ATOM   3984  HE  ARG A 268     124.230  86.160 125.760  1.00  0.00           H
ATOM   3985  CZ  ARG A 268     123.040  87.540 125.070  1.00  0.00           C
ATOM   3986  NH1 ARG A 268     122.370  88.650 125.330  1.00  0.00           N
ATOM   3987 HH11 ARG A 268     122.180  89.300 124.590  1.00  0.00           H
ATOM   3988 HH12 ARG A 268     122.290  88.980 126.260  1.00  0.00           H
ATOM   3989  NH2 ARG A 268     123.370  87.340 123.780  1.00  0.00           N
ATOM   3990 HH21 ARG A 268     123.180  88.020 123.070  1.00  0.00           H
ATOM   3991 HH22 ARG A 268     123.660  86.400 123.600  1.00  0.00           H
ATOM   3992  C   ARG A 268     125.480  82.920 129.140  1.00  0.00           C
ATOM   3993  O   ARG A 268     125.880  82.350 128.090  1.00  0.00           O
ATOM   3994  N   GLN A 269     126.290  82.960 130.250  1.00  0.00           N
ATOM   3995  HN  GLN A 269     126.040  83.450 131.080  1.00  0.00           H
ATOM   3996  CA  GLN A 269     127.480  82.120 130.340  1.00  0.00           C
ATOM   3997  HA  GLN A 269     128.190  82.430 129.600  1.00  0.00           H
ATOM   3998  CB  GLN A 269     128.310  82.380 131.670  1.00  0.00           C
ATOM   3999  HB1 GLN A 269     129.210  81.730 131.710  1.00  0.00           H
ATOM   4000  HB2 GLN A 269     128.760  83.390 131.570  1.00  0.00           H
ATOM   4001  CG  GLN A 269     127.590  82.530 133.060  1.00  0.00           C
ATOM   4002  HG1 GLN A 269     126.690  83.130 132.820  1.00  0.00           H
ATOM   4003  HG2 GLN A 269     128.200  83.090 133.810  1.00  0.00           H
ATOM   4004  CD  GLN A 269     127.180  81.190 133.740  1.00  0.00           C
ATOM   4005  OE1 GLN A 269     126.050  81.060 134.190  1.00  0.00           O
ATOM   4006  NE2 GLN A 269     128.120  80.210 133.850  1.00  0.00           N
ATOM   4007 HE21 GLN A 269     129.020  80.480 133.510  1.00  0.00           H
ATOM   4008 HE22 GLN A 269     127.880  79.310 134.210  1.00  0.00           H
ATOM   4009  C   GLN A 269     127.150  80.560 130.230  1.00  0.00           C
ATOM   4010  O   GLN A 269     126.010  80.180 130.460  1.00  0.00           O
ATOM   4011  N   PRO A 270     128.110  79.640 129.910  1.00  0.00           N
ATOM   4012  CD  PRO A 270     129.370  79.990 129.290  1.00  0.00           C
ATOM   4013  HD1 PRO A 270     130.090  80.340 130.050  1.00  0.00           H
ATOM   4014  HD2 PRO A 270     129.260  80.740 128.470  1.00  0.00           H
ATOM   4015  CA  PRO A 270     127.960  78.240 130.060  1.00  0.00           C
ATOM   4016  HA  PRO A 270     127.260  77.950 129.290  1.00  0.00           H
ATOM   4017  CB  PRO A 270     129.310  77.720 129.560  1.00  0.00           C
ATOM   4018  HB1 PRO A 270     130.070  77.710 130.380  1.00  0.00           H
ATOM   4019  HB2 PRO A 270     129.210  76.680 129.200  1.00  0.00           H
ATOM   4020  CG  PRO A 270     129.730  78.740 128.530  1.00  0.00           C
ATOM   4021  HG1 PRO A 270     129.160  78.650 127.590  1.00  0.00           H
ATOM   4022  HG2 PRO A 270     130.820  78.720 128.280  1.00  0.00           H
ATOM   4023  C   PRO A 270     127.350  77.590 131.250  1.00  0.00           C
ATOM   4024  O   PRO A 270     127.920  77.410 132.240  1.00  0.00           O
ATOM   4025  N   LYS A 271     126.130  77.010 131.060  1.00  0.00           N
ATOM   4026  HN  LYS A 271     125.640  77.070 130.200  1.00  0.00           H
ATOM   4027  CA  LYS A 271     125.390  76.370 132.130  1.00  0.00           C
ATOM   4028  HA  LYS A 271     125.920  76.410 133.070  1.00  0.00           H
ATOM   4029  CB  LYS A 271     124.040  77.100 132.460  1.00  0.00           C
ATOM   4030  HB1 LYS A 271     123.420  77.130 131.540  1.00  0.00           H
ATOM   4031  HB2 LYS A 271     123.540  76.520 133.260  1.00  0.00           H
ATOM   4032  CG  LYS A 271     124.210  78.530 132.960  1.00  0.00           C
ATOM   4033  HG1 LYS A 271     125.090  78.980 132.450  1.00  0.00           H
ATOM   4034  HG2 LYS A 271     124.440  78.580 134.040  1.00  0.00           H
ATOM   4035  CD  LYS A 271     122.940  79.360 132.710  1.00  0.00           C
ATOM   4036  HD1 LYS A 271     122.160  79.070 133.450  1.00  0.00           H
ATOM   4037  HD2 LYS A 271     122.570  79.180 131.680  1.00  0.00           H
ATOM   4038  CE  LYS A 271     123.110  80.890 132.770  1.00  0.00           C
ATOM   4039  HE1 LYS A 271     123.730  81.230 131.910  1.00  0.00           H
ATOM   4040  HE2 LYS A 271     123.630  81.170 133.710  1.00  0.00           H
ATOM   4041  NZ  LYS A 271     121.840  81.610 132.500  1.00  0.00           N
ATOM   4042  HZ1 LYS A 271     121.240  81.530 133.340  1.00  0.00           H
ATOM   4043  HZ2 LYS A 271     122.010  82.640 132.520  1.00  0.00           H
ATOM   4044  HZ3 LYS A 271     121.450  81.230 131.610  1.00  0.00           H
ATOM   4045  C   LYS A 271     125.000  74.900 131.720  1.00  0.00           C
ATOM   4046  O   LYS A 271     124.370  74.640 130.740  1.00  0.00           O
ATOM   4047  N   VAL A 272     125.320  73.860 132.580  1.00  0.00           N
ATOM   4048  HN  VAL A 272     125.850  74.010 133.410  1.00  0.00           H
ATOM   4049  CA  VAL A 272     125.050  72.480 132.300  1.00  0.00           C
ATOM   4050  HA  VAL A 272     125.210  72.380 131.230  1.00  0.00           H
ATOM   4051  CB  VAL A 272     126.060  71.430 132.820  1.00  0.00           C
ATOM   4052  HB  VAL A 272     126.220  71.710 133.890  1.00  0.00           H
ATOM   4053  CG1 VAL A 272     125.550  70.020 132.590  1.00  0.00           C
ATOM   4054 HG11 VAL A 272     124.520  69.830 132.970  1.00  0.00           H
ATOM   4055 HG12 VAL A 272     125.520  69.770 131.510  1.00  0.00           H
ATOM   4056 HG13 VAL A 272     126.270  69.260 132.960  1.00  0.00           H
ATOM   4057  CG2 VAL A 272     127.360  71.690 132.040  1.00  0.00           C
ATOM   4058 HG21 VAL A 272     128.030  71.020 132.620  1.00  0.00           H
ATOM   4059 HG22 VAL A 272     127.210  71.320 131.000  1.00  0.00           H
ATOM   4060 HG23 VAL A 272     127.620  72.770 132.060  1.00  0.00           H
ATOM   4061  C   VAL A 272     123.600  72.140 132.660  1.00  0.00           C
ATOM   4062  O   VAL A 272     123.170  72.450 133.780  1.00  0.00           O
ATOM   4063  N   VAL A 273     122.790  71.620 131.740  1.00  0.00           N
ATOM   4064  HN  VAL A 273     123.110  71.400 130.820  1.00  0.00           H
ATOM   4065  CA  VAL A 273     121.370  71.380 132.040  1.00  0.00           C
ATOM   4066  HA  VAL A 273     121.180  71.800 133.010  1.00  0.00           H
ATOM   4067  CB  VAL A 273     120.380  71.960 131.030  1.00  0.00           C
ATOM   4068  HB  VAL A 273     120.490  71.590 129.980  1.00  0.00           H
ATOM   4069  CG1 VAL A 273     118.900  71.710 131.470  1.00  0.00           C
ATOM   4070 HG11 VAL A 273     118.720  72.180 132.460  1.00  0.00           H
ATOM   4071 HG12 VAL A 273     118.240  72.260 130.760  1.00  0.00           H
ATOM   4072 HG13 VAL A 273     118.630  70.630 131.470  1.00  0.00           H
ATOM   4073  CG2 VAL A 273     120.570  73.460 130.940  1.00  0.00           C
ATOM   4074 HG21 VAL A 273     120.260  73.980 131.880  1.00  0.00           H
ATOM   4075 HG22 VAL A 273     121.650  73.660 130.730  1.00  0.00           H
ATOM   4076 HG23 VAL A 273     119.900  73.910 130.180  1.00  0.00           H
ATOM   4077  C   VAL A 273     121.150  69.830 132.120  1.00  0.00           C
ATOM   4078  O   VAL A 273     121.330  69.140 131.140  1.00  0.00           O
ATOM   4079  N   ARG A 274     120.790  69.340 133.330  1.00  0.00           N
ATOM   4080  HN  ARG A 274     120.630  69.990 134.060  1.00  0.00           H
ATOM   4081  CA  ARG A 274     120.560  67.940 133.560  1.00  0.00           C
ATOM   4082  HA  ARG A 274     121.270  67.360 133.000  1.00  0.00           H
ATOM   4083  CB  ARG A 274     120.710  67.480 135.050  1.00  0.00           C
ATOM   4084  HB1 ARG A 274     120.050  68.110 135.680  1.00  0.00           H
ATOM   4085  HB2 ARG A 274     120.390  66.410 135.070  1.00  0.00           H
ATOM   4086  CG  ARG A 274     122.140  67.570 135.580  1.00  0.00           C
ATOM   4087  HG1 ARG A 274     122.600  68.580 135.470  1.00  0.00           H
ATOM   4088  HG2 ARG A 274     122.800  66.980 134.900  1.00  0.00           H
ATOM   4089  CD  ARG A 274     122.270  67.050 137.010  1.00  0.00           C
ATOM   4090  HD1 ARG A 274     123.380  67.020 137.060  1.00  0.00           H
ATOM   4091  HD2 ARG A 274     121.870  66.020 137.130  1.00  0.00           H
ATOM   4092  NE  ARG A 274     121.660  68.080 137.980  1.00  0.00           N
ATOM   4093  HE  ARG A 274     121.220  68.850 137.500  1.00  0.00           H
ATOM   4094  CZ  ARG A 274     121.720  68.110 139.290  1.00  0.00           C
ATOM   4095  NH1 ARG A 274     122.320  67.140 139.900  1.00  0.00           N
ATOM   4096 HH11 ARG A 274     122.470  67.120 140.890  1.00  0.00           H
ATOM   4097 HH12 ARG A 274     122.680  66.350 139.410  1.00  0.00           H
ATOM   4098  NH2 ARG A 274     121.150  69.010 140.030  1.00  0.00           N
ATOM   4099 HH21 ARG A 274     121.480  69.170 140.960  1.00  0.00           H
ATOM   4100 HH22 ARG A 274     120.600  69.680 139.530  1.00  0.00           H
ATOM   4101  C   ARG A 274     119.140  67.550 133.070  1.00  0.00           C
ATOM   4102  O   ARG A 274     118.090  68.180 133.310  1.00  0.00           O
ATOM   4103  N   TYR A 275     119.040  66.360 132.290  1.00  0.00           N
ATOM   4104  HN  TYR A 275     119.810  65.750 132.110  1.00  0.00           H
ATOM   4105  CA  TYR A 275     117.760  65.800 131.950  1.00  0.00           C
ATOM   4106  HA  TYR A 275     116.990  66.160 132.610  1.00  0.00           H
ATOM   4107  CB  TYR A 275     117.340  66.320 130.560  1.00  0.00           C
ATOM   4108  HB1 TYR A 275     116.230  66.360 130.560  1.00  0.00           H
ATOM   4109  HB2 TYR A 275     117.630  67.400 130.480  1.00  0.00           H
ATOM   4110  CG  TYR A 275     117.890  65.630 129.290  1.00  0.00           C
ATOM   4111  CD1 TYR A 275     119.150  66.050 128.820  1.00  0.00           C
ATOM   4112  HD1 TYR A 275     119.700  66.780 129.400  1.00  0.00           H
ATOM   4113  CE1 TYR A 275     119.550  65.680 127.520  1.00  0.00           C
ATOM   4114  HE1 TYR A 275     120.510  66.010 127.160  1.00  0.00           H
ATOM   4115  CZ  TYR A 275     118.750  64.900 126.710  1.00  0.00           C
ATOM   4116  OH  TYR A 275     119.270  64.400 125.400  1.00  0.00           O
ATOM   4117  HH  TYR A 275     120.100  64.830 125.150  1.00  0.00           H
ATOM   4118  CD2 TYR A 275     117.100  64.750 128.500  1.00  0.00           C
ATOM   4119  HD2 TYR A 275     116.080  64.450 128.710  1.00  0.00           H
ATOM   4120  CE2 TYR A 275     117.520  64.380 127.210  1.00  0.00           C
ATOM   4121  HE2 TYR A 275     116.870  63.770 126.600  1.00  0.00           H
ATOM   4122  C   TYR A 275     117.880  64.250 131.990  1.00  0.00           C
ATOM   4123  O   TYR A 275     118.920  63.640 132.040  1.00  0.00           O
ATOM   4124  N   ARG A 276     116.610  63.640 132.070  1.00  0.00           N
ATOM   4125  HN  ARG A 276     115.820  64.230 132.230  1.00  0.00           H
ATOM   4126  CA  ARG A 276     116.350  62.250 132.430  1.00  0.00           C
ATOM   4127  HA  ARG A 276     117.280  61.730 132.240  1.00  0.00           H
ATOM   4128  CB  ARG A 276     116.130  62.220 133.940  1.00  0.00           C
ATOM   4129  HB1 ARG A 276     117.100  62.550 134.380  1.00  0.00           H
ATOM   4130  HB2 ARG A 276     115.330  62.930 134.240  1.00  0.00           H
ATOM   4131  CG  ARG A 276     115.760  60.800 134.480  1.00  0.00           C
ATOM   4132  HG1 ARG A 276     116.270  60.010 133.900  1.00  0.00           H
ATOM   4133  HG2 ARG A 276     114.660  60.690 134.370  1.00  0.00           H
ATOM   4134  CD  ARG A 276     116.090  60.630 135.930  1.00  0.00           C
ATOM   4135  HD1 ARG A 276     117.180  60.700 136.160  1.00  0.00           H
ATOM   4136  HD2 ARG A 276     115.700  59.670 136.320  1.00  0.00           H
ATOM   4137  NE  ARG A 276     115.330  61.730 136.620  1.00  0.00           N
ATOM   4138  HE  ARG A 276     114.610  62.200 136.110  1.00  0.00           H
ATOM   4139  CZ  ARG A 276     115.480  62.000 137.880  1.00  0.00           C
ATOM   4140  NH1 ARG A 276     116.390  61.460 138.630  1.00  0.00           N
ATOM   4141 HH11 ARG A 276     116.200  61.580 139.600  1.00  0.00           H
ATOM   4142 HH12 ARG A 276     117.250  61.050 138.310  1.00  0.00           H
ATOM   4143  NH2 ARG A 276     114.650  62.810 138.510  1.00  0.00           N
ATOM   4144 HH21 ARG A 276     114.730  62.930 139.500  1.00  0.00           H
ATOM   4145 HH22 ARG A 276     114.070  63.470 138.020  1.00  0.00           H
ATOM   4146  C   ARG A 276     115.420  61.550 131.500  1.00  0.00           C
ATOM   4147  O   ARG A 276     114.260  61.970 131.430  1.00  0.00           O
ATOM   4148  N   VAL A 277     115.940  60.600 130.750  1.00  0.00           N
ATOM   4149  HN  VAL A 277     116.860  60.250 130.930  1.00  0.00           H
ATOM   4150  CA  VAL A 277     115.120  59.840 129.760  1.00  0.00           C
ATOM   4151  HA  VAL A 277     114.270  60.410 129.400  1.00  0.00           H
ATOM   4152  CB  VAL A 277     115.880  59.390 128.560  1.00  0.00           C
ATOM   4153  HB  VAL A 277     116.850  58.930 128.870  1.00  0.00           H
ATOM   4154  CG1 VAL A 277     115.160  58.280 127.670  1.00  0.00           C
ATOM   4155 HG11 VAL A 277     114.180  58.740 127.430  1.00  0.00           H
ATOM   4156 HG12 VAL A 277     115.810  58.100 126.790  1.00  0.00           H
ATOM   4157 HG13 VAL A 277     114.940  57.250 128.030  1.00  0.00           H
ATOM   4158  CG2 VAL A 277     116.120  60.630 127.660  1.00  0.00           C
ATOM   4159 HG21 VAL A 277     115.140  60.980 127.270  1.00  0.00           H
ATOM   4160 HG22 VAL A 277     116.610  61.480 128.180  1.00  0.00           H
ATOM   4161 HG23 VAL A 277     116.670  60.290 126.760  1.00  0.00           H
ATOM   4162  C   VAL A 277     114.530  58.560 130.400  1.00  0.00           C
ATOM   4163  O   VAL A 277     115.310  57.840 131.070  1.00  0.00           O
ATOM   4164  N   VAL A 278     113.210  58.340 130.280  1.00  0.00           N
ATOM   4165  HN  VAL A 278     112.490  58.980 130.020  1.00  0.00           H
ATOM   4166  CA  VAL A 278     112.510  57.260 130.990  1.00  0.00           C
ATOM   4167  HA  VAL A 278     113.090  56.770 131.750  1.00  0.00           H
ATOM   4168  CB  VAL A 278     111.240  57.710 131.750  1.00  0.00           C
ATOM   4169  HB  VAL A 278     110.470  58.130 131.070  1.00  0.00           H
ATOM   4170  CG1 VAL A 278     110.620  56.550 132.580  1.00  0.00           C
ATOM   4171 HG11 VAL A 278     110.220  57.050 133.490  1.00  0.00           H
ATOM   4172 HG12 VAL A 278     109.790  56.030 132.060  1.00  0.00           H
ATOM   4173 HG13 VAL A 278     111.410  55.860 132.970  1.00  0.00           H
ATOM   4174  CG2 VAL A 278     111.710  58.850 132.770  1.00  0.00           C
ATOM   4175 HG21 VAL A 278     110.770  59.210 133.220  1.00  0.00           H
ATOM   4176 HG22 VAL A 278     112.330  58.440 133.600  1.00  0.00           H
ATOM   4177 HG23 VAL A 278     112.150  59.720 132.230  1.00  0.00           H
ATOM   4178  C   VAL A 278     112.090  56.170 129.960  1.00  0.00           C
ATOM   4179  O   VAL A 278     111.360  56.400 128.950  1.00  0.00           O
ATOM   4180  N   ASN A 279     112.600  54.950 130.130  1.00  0.00           N
ATOM   4181  HN  ASN A 279     113.120  54.810 130.980  1.00  0.00           H
ATOM   4182  CA  ASN A 279     112.320  53.790 129.290  1.00  0.00           C
ATOM   4183  HA  ASN A 279     111.480  54.040 128.670  1.00  0.00           H
ATOM   4184  CB  ASN A 279     113.610  53.370 128.420  1.00  0.00           C
ATOM   4185  HB1 ASN A 279     113.790  54.310 127.850  1.00  0.00           H
ATOM   4186  HB2 ASN A 279     114.420  53.140 129.150  1.00  0.00           H
ATOM   4187  CG  ASN A 279     113.440  52.260 127.390  1.00  0.00           C
ATOM   4188  OD1 ASN A 279     113.410  52.470 126.170  1.00  0.00           O
ATOM   4189  ND2 ASN A 279     113.490  50.960 127.870  1.00  0.00           N
ATOM   4190 HD21 ASN A 279     113.650  50.680 128.820  1.00  0.00           H
ATOM   4191 HD22 ASN A 279     113.310  50.160 127.290  1.00  0.00           H
ATOM   4192  C   ASN A 279     111.810  52.650 130.110  1.00  0.00           C
ATOM   4193  O   ASN A 279     112.500  52.290 131.110  1.00  0.00           O
ATOM   4194  N   LEU A 280     110.690  52.000 129.650  1.00  0.00           N
ATOM   4195  HN  LEU A 280     110.240  52.490 128.900  1.00  0.00           H
ATOM   4196  CA  LEU A 280     110.030  50.860 130.310  1.00  0.00           C
ATOM   4197  HA  LEU A 280     110.330  50.810 131.340  1.00  0.00           H
ATOM   4198  CB  LEU A 280     108.500  51.110 130.140  1.00  0.00           C
ATOM   4199  HB1 LEU A 280     108.200  52.080 130.590  1.00  0.00           H
ATOM   4200  HB2 LEU A 280     108.270  51.190 129.060  1.00  0.00           H
ATOM   4201  CG  LEU A 280     107.530  50.030 130.650  1.00  0.00           C
ATOM   4202  HG  LEU A 280     107.660  49.180 129.960  1.00  0.00           H
ATOM   4203  CD1 LEU A 280     107.780  49.580 132.070  1.00  0.00           C
ATOM   4204 HD11 LEU A 280     107.040  48.790 132.310  1.00  0.00           H
ATOM   4205 HD12 LEU A 280     108.830  49.210 132.120  1.00  0.00           H
ATOM   4206 HD13 LEU A 280     107.540  50.450 132.720  1.00  0.00           H
ATOM   4207  CD2 LEU A 280     106.090  50.490 130.380  1.00  0.00           C
ATOM   4208 HD21 LEU A 280     105.330  49.710 130.610  1.00  0.00           H
ATOM   4209 HD22 LEU A 280     105.900  51.350 131.050  1.00  0.00           H
ATOM   4210 HD23 LEU A 280     106.000  50.720 129.300  1.00  0.00           H
ATOM   4211  C   LEU A 280     110.360  49.540 129.680  1.00  0.00           C
ATOM   4212  O   LEU A 280     110.130  49.370 128.510  1.00  0.00           O
ATOM   4213  N   TYR A 281     110.950  48.610 130.450  1.00  0.00           N
ATOM   4214  HN  TYR A 281     111.160  48.890 131.380  1.00  0.00           H
ATOM   4215  CA  TYR A 281     111.230  47.290 130.020  1.00  0.00           C
ATOM   4216  HA  TYR A 281     111.060  47.290 128.960  1.00  0.00           H
ATOM   4217  CB  TYR A 281     112.620  46.720 130.470  1.00  0.00           C
ATOM   4218  HB1 TYR A 281     112.550  46.880 131.570  1.00  0.00           H
ATOM   4219  HB2 TYR A 281     112.830  45.690 130.100  1.00  0.00           H
ATOM   4220  CG  TYR A 281     113.730  47.610 129.860  1.00  0.00           C
ATOM   4221  CD1 TYR A 281     114.420  47.230 128.740  1.00  0.00           C
ATOM   4222  HD1 TYR A 281     114.130  46.260 128.350  1.00  0.00           H
ATOM   4223  CE1 TYR A 281     115.560  47.850 128.290  1.00  0.00           C
ATOM   4224  HE1 TYR A 281     116.110  47.390 127.480  1.00  0.00           H
ATOM   4225  CZ  TYR A 281     116.050  48.960 129.000  1.00  0.00           C
ATOM   4226  OH  TYR A 281     117.240  49.610 128.560  1.00  0.00           O
ATOM   4227  HH  TYR A 281     117.640  49.980 129.350  1.00  0.00           H
ATOM   4228  CD2 TYR A 281     114.180  48.850 130.510  1.00  0.00           C
ATOM   4229  HD2 TYR A 281     113.780  49.010 131.500  1.00  0.00           H
ATOM   4230  CE2 TYR A 281     115.340  49.430 130.090  1.00  0.00           C
ATOM   4231  HE2 TYR A 281     115.750  50.370 130.430  1.00  0.00           H
ATOM   4232  C   TYR A 281     110.170  46.300 130.570  1.00  0.00           C
ATOM   4233  O   TYR A 281     109.450  46.540 131.530  1.00  0.00           O
ATOM   4234  N   GLU A 282     110.130  45.150 129.910  1.00  0.00           N
ATOM   4235  HN  GLU A 282     110.760  45.060 129.140  1.00  0.00           H
ATOM   4236  CA  GLU A 282     109.460  43.930 130.370  1.00  0.00           C
ATOM   4237  HA  GLU A 282     108.570  44.180 130.930  1.00  0.00           H
ATOM   4238  CB  GLU A 282     109.090  43.110 129.160  1.00  0.00           C
ATOM   4239  HB1 GLU A 282     109.900  42.940 128.420  1.00  0.00           H
ATOM   4240  HB2 GLU A 282     108.700  42.120 129.480  1.00  0.00           H
ATOM   4241  CG  GLU A 282     107.890  43.770 128.330  1.00  0.00           C
ATOM   4242  HG1 GLU A 282     108.280  44.670 127.820  1.00  0.00           H
ATOM   4243  HG2 GLU A 282     107.180  44.070 129.130  1.00  0.00           H
ATOM   4244  CD  GLU A 282     107.320  42.920 127.240  1.00  0.00           C
ATOM   4245  OE1 GLU A 282     107.350  41.660 127.350  1.00  0.00           O
ATOM   4246  OE2 GLU A 282     106.790  43.470 126.200  1.00  0.00           O
ATOM   4247  C   GLU A 282     110.290  43.210 131.410  1.00  0.00           C
ATOM   4248  O   GLU A 282     111.490  43.310 131.480  1.00  0.00           O
ATOM   4249  N   ASP A 283     109.790  42.280 132.270  1.00  0.00           N
ATOM   4250  HN  ASP A 283     108.830  42.060 132.180  1.00  0.00           H
ATOM   4251  CA  ASP A 283     110.480  41.790 133.480  1.00  0.00           C
ATOM   4252  HA  ASP A 283     111.010  42.580 134.010  1.00  0.00           H
ATOM   4253  CB  ASP A 283     109.470  41.240 134.530  1.00  0.00           C
ATOM   4254  HB1 ASP A 283     108.930  40.350 134.120  1.00  0.00           H
ATOM   4255  HB2 ASP A 283     110.100  40.890 135.370  1.00  0.00           H
ATOM   4256  CG  ASP A 283     108.580  42.350 135.070  1.00  0.00           C
ATOM   4257  OD1 ASP A 283     107.380  42.050 135.160  1.00  0.00           O
ATOM   4258  OD2 ASP A 283     108.930  43.490 135.490  1.00  0.00           O
ATOM   4259  C   ASP A 283     111.460  40.710 133.080  1.00  0.00           C
ATOM   4260  O   ASP A 283     112.440  40.440 133.780  1.00  0.00           O
ATOM   4261  N   ASP A 284     111.230  40.060 131.900  1.00  0.00           N
ATOM   4262  HN  ASP A 284     110.320  40.070 131.520  1.00  0.00           H
ATOM   4263  CA  ASP A 284     112.220  39.210 131.260  1.00  0.00           C
ATOM   4264  HA  ASP A 284     112.720  38.630 132.030  1.00  0.00           H
ATOM   4265  CB  ASP A 284     111.630  38.200 130.290  1.00  0.00           C
ATOM   4266  HB1 ASP A 284     111.120  38.670 129.420  1.00  0.00           H
ATOM   4267  HB2 ASP A 284     112.490  37.630 129.880  1.00  0.00           H
ATOM   4268  CG  ASP A 284     110.640  37.190 130.870  1.00  0.00           C
ATOM   4269  OD1 ASP A 284     110.450  37.190 132.120  1.00  0.00           O
ATOM   4270  OD2 ASP A 284     110.090  36.310 130.130  1.00  0.00           O
ATOM   4271  C   ASP A 284     113.380  39.980 130.550  1.00  0.00           C
ATOM   4272  O   ASP A 284     114.250  39.400 129.870  1.00  0.00           O
ATOM   4273  N   HIS A 285     113.380  41.250 130.720  1.00  0.00           N
ATOM   4274  HN  HIS A 285     112.690  41.540 131.380  1.00  0.00           H
ATOM   4275  CA  HIS A 285     114.360  42.270 130.430  1.00  0.00           C
ATOM   4276  HA  HIS A 285     114.130  43.110 131.060  1.00  0.00           H
ATOM   4277  CB  HIS A 285     115.800  41.850 130.700  1.00  0.00           C
ATOM   4278  HB1 HIS A 285     116.200  40.950 130.190  1.00  0.00           H
ATOM   4279  HB2 HIS A 285     116.450  42.720 130.500  1.00  0.00           H
ATOM   4280  ND1 HIS A 285     116.910  40.410 132.590  1.00  0.00           N
ATOM   4281  CG  HIS A 285     116.030  41.450 132.210  1.00  0.00           C
ATOM   4282  CE1 HIS A 285     116.990  40.480 133.880  1.00  0.00           C
ATOM   4283  HE1 HIS A 285     117.490  39.790 134.550  1.00  0.00           H
ATOM   4284  NE2 HIS A 285     116.250  41.460 134.410  1.00  0.00           N
ATOM   4285  HE2 HIS A 285     116.250  41.750 135.370  1.00  0.00           H
ATOM   4286  CD2 HIS A 285     115.640  42.130 133.370  1.00  0.00           C
ATOM   4287  HD2 HIS A 285     115.170  43.100 133.480  1.00  0.00           H
ATOM   4288  C   HIS A 285     114.370  42.680 128.960  1.00  0.00           C
ATOM   4289  O   HIS A 285     115.380  43.090 128.410  1.00  0.00           O
ATOM   4290  N   LYS A 286     113.200  42.590 128.370  1.00  0.00           N
ATOM   4291  HN  LYS A 286     112.410  42.360 128.930  1.00  0.00           H
ATOM   4292  CA  LYS A 286     112.870  42.710 127.000  1.00  0.00           C
ATOM   4293  HA  LYS A 286     113.800  42.660 126.440  1.00  0.00           H
ATOM   4294  CB  LYS A 286     112.140  41.430 126.540  1.00  0.00           C
ATOM   4295  HB1 LYS A 286     111.290  41.140 127.200  1.00  0.00           H
ATOM   4296  HB2 LYS A 286     111.640  41.600 125.560  1.00  0.00           H
ATOM   4297  CG  LYS A 286     113.050  40.210 126.400  1.00  0.00           C
ATOM   4298  HG1 LYS A 286     113.790  40.240 127.230  1.00  0.00           H
ATOM   4299  HG2 LYS A 286     113.650  40.320 125.470  1.00  0.00           H
ATOM   4300  CD  LYS A 286     112.270  38.880 126.180  1.00  0.00           C
ATOM   4301  HD1 LYS A 286     111.420  38.980 125.470  1.00  0.00           H
ATOM   4302  HD2 LYS A 286     111.750  38.630 127.130  1.00  0.00           H
ATOM   4303  CE  LYS A 286     113.100  37.690 125.850  1.00  0.00           C
ATOM   4304  HE1 LYS A 286     113.980  37.590 126.520  1.00  0.00           H
ATOM   4305  HE2 LYS A 286     113.470  37.830 124.810  1.00  0.00           H
ATOM   4306  NZ  LYS A 286     112.270  36.540 125.960  1.00  0.00           N
ATOM   4307  HZ1 LYS A 286     111.590  36.550 126.750  1.00  0.00           H
ATOM   4308  HZ2 LYS A 286     111.740  36.410 125.080  1.00  0.00           H
ATOM   4309  HZ3 LYS A 286     112.930  35.750 126.130  1.00  0.00           H
ATOM   4310  C   LYS A 286     112.150  43.900 126.590  1.00  0.00           C
ATOM   4311  O   LYS A 286     111.650  44.620 127.470  1.00  0.00           O
ATOM   4312  N   ASN A 287     112.090  44.150 125.260  1.00  0.00           N
ATOM   4313  HN  ASN A 287     112.410  43.480 124.600  1.00  0.00           H
ATOM   4314  CA  ASN A 287     111.220  45.110 124.650  1.00  0.00           C
ATOM   4315  HA  ASN A 287     111.330  44.840 123.610  1.00  0.00           H
ATOM   4316  CB  ASN A 287     109.770  44.870 124.970  1.00  0.00           C
ATOM   4317  HB1 ASN A 287     109.540  43.840 124.610  1.00  0.00           H
ATOM   4318  HB2 ASN A 287     109.560  44.760 126.050  1.00  0.00           H
ATOM   4319  CG  ASN A 287     108.810  45.910 124.400  1.00  0.00           C
ATOM   4320  OD1 ASN A 287     109.140  46.850 123.670  1.00  0.00           O
ATOM   4321  ND2 ASN A 287     107.500  45.720 124.710  1.00  0.00           N
ATOM   4322 HD21 ASN A 287     107.220  44.890 125.210  1.00  0.00           H
ATOM   4323 HD22 ASN A 287     106.830  46.340 124.310  1.00  0.00           H
ATOM   4324  C   ASN A 287     111.750  46.580 124.980  1.00  0.00           C
ATOM   4325  O   ASN A 287     111.150  47.320 125.710  1.00  0.00           O
ATOM   4326  N   PRO A 288     112.920  46.960 124.420  1.00  0.00           N
ATOM   4327  CD  PRO A 288     113.830  46.130 123.670  1.00  0.00           C
ATOM   4328  HD1 PRO A 288     113.330  45.520 122.880  1.00  0.00           H
ATOM   4329  HD2 PRO A 288     114.310  45.330 124.270  1.00  0.00           H
ATOM   4330  CA  PRO A 288     113.270  48.340 124.360  1.00  0.00           C
ATOM   4331  HA  PRO A 288     113.310  48.770 125.350  1.00  0.00           H
ATOM   4332  CB  PRO A 288     114.710  48.330 123.930  1.00  0.00           C
ATOM   4333  HB1 PRO A 288     114.960  49.190 123.280  1.00  0.00           H
ATOM   4334  HB2 PRO A 288     115.370  48.190 124.820  1.00  0.00           H
ATOM   4335  CG  PRO A 288     114.820  47.080 123.020  1.00  0.00           C
ATOM   4336  HG1 PRO A 288     115.840  46.650 123.040  1.00  0.00           H
ATOM   4337  HG2 PRO A 288     114.750  47.220 121.930  1.00  0.00           H
ATOM   4338  C   PRO A 288     112.300  49.240 123.670  1.00  0.00           C
ATOM   4339  O   PRO A 288     111.860  48.880 122.570  1.00  0.00           O
ATOM   4340  N   THR A 289     111.870  50.430 124.250  1.00  0.00           N
ATOM   4341  HN  THR A 289     112.000  50.690 125.200  1.00  0.00           H
ATOM   4342  CA  THR A 289     111.010  51.390 123.510  1.00  0.00           C
ATOM   4343  HA  THR A 289     110.290  50.850 122.910  1.00  0.00           H
ATOM   4344  CB  THR A 289     110.320  52.480 124.420  1.00  0.00           C
ATOM   4345  HB  THR A 289     111.080  52.930 125.100  1.00  0.00           H
ATOM   4346  OG1 THR A 289     109.290  51.790 125.120  1.00  0.00           O
ATOM   4347  HG1 THR A 289     109.510  50.890 125.360  1.00  0.00           H
ATOM   4348  CG2 THR A 289     109.560  53.610 123.680  1.00  0.00           C
ATOM   4349 HG21 THR A 289     109.050  53.130 122.810  1.00  0.00           H
ATOM   4350 HG22 THR A 289     108.830  54.190 124.290  1.00  0.00           H
ATOM   4351 HG23 THR A 289     110.330  54.320 123.300  1.00  0.00           H
ATOM   4352  C   THR A 289     111.780  52.160 122.420  1.00  0.00           C
ATOM   4353  O   THR A 289     111.360  52.130 121.290  1.00  0.00           O
ATOM   4354  N   VAL A 290     113.020  52.670 122.730  1.00  0.00           N
ATOM   4355  HN  VAL A 290     113.350  52.430 123.640  1.00  0.00           H
ATOM   4356  CA  VAL A 290     113.850  53.510 121.770  1.00  0.00           C
ATOM   4357  HA  VAL A 290     113.920  52.950 120.850  1.00  0.00           H
ATOM   4358  CB  VAL A 290     113.320  54.970 121.550  1.00  0.00           C
ATOM   4359  HB  VAL A 290     114.130  55.470 120.980  1.00  0.00           H
ATOM   4360  CG1 VAL A 290     112.130  54.980 120.650  1.00  0.00           C
ATOM   4361 HG11 VAL A 290     111.860  56.010 120.330  1.00  0.00           H
ATOM   4362 HG12 VAL A 290     112.270  54.290 119.790  1.00  0.00           H
ATOM   4363 HG13 VAL A 290     111.250  54.640 121.240  1.00  0.00           H
ATOM   4364  CG2 VAL A 290     113.090  55.580 122.910  1.00  0.00           C
ATOM   4365 HG21 VAL A 290     114.050  55.590 123.480  1.00  0.00           H
ATOM   4366 HG22 VAL A 290     112.640  56.580 122.790  1.00  0.00           H
ATOM   4367 HG23 VAL A 290     112.330  54.990 123.460  1.00  0.00           H
ATOM   4368  C   VAL A 290     115.280  53.560 122.230  1.00  0.00           C
ATOM   4369  O   VAL A 290     116.180  54.170 121.670  1.00  0.00           O
ATOM   4370  N   THR A 291     115.590  52.890 123.350  1.00  0.00           N
ATOM   4371  HN  THR A 291     114.930  52.190 123.640  1.00  0.00           H
ATOM   4372  CA  THR A 291     116.900  52.860 123.910  1.00  0.00           C
ATOM   4373  HA  THR A 291     117.430  53.800 123.920  1.00  0.00           H
ATOM   4374  CB  THR A 291     116.870  52.610 125.430  1.00  0.00           C
ATOM   4375  HB  THR A 291     116.120  53.230 125.970  1.00  0.00           H
ATOM   4376  OG1 THR A 291     118.120  52.870 126.070  1.00  0.00           O
ATOM   4377  HG1 THR A 291     118.020  52.330 126.860  1.00  0.00           H
ATOM   4378  CG2 THR A 291     116.430  51.190 125.720  1.00  0.00           C
ATOM   4379 HG21 THR A 291     115.440  50.920 125.290  1.00  0.00           H
ATOM   4380 HG22 THR A 291     117.150  50.470 125.290  1.00  0.00           H
ATOM   4381 HG23 THR A 291     116.350  50.970 126.810  1.00  0.00           H
ATOM   4382  C   THR A 291     117.840  51.980 123.180  1.00  0.00           C
ATOM   4383  O   THR A 291     117.460  51.050 122.470  1.00  0.00           O
ATOM   4384  N   ARG A 292     119.130  52.220 123.360  1.00  0.00           N
ATOM   4385  HN  ARG A 292     119.330  53.010 123.930  1.00  0.00           H
ATOM   4386  CA  ARG A 292     120.160  51.580 122.680  1.00  0.00           C
ATOM   4387  HA  ARG A 292     121.060  51.830 123.220  1.00  0.00           H
ATOM   4388  CB  ARG A 292     120.130  50.040 122.790  1.00  0.00           C
ATOM   4389  HB1 ARG A 292     119.210  49.680 122.260  1.00  0.00           H
ATOM   4390  HB2 ARG A 292     120.970  49.530 122.280  1.00  0.00           H
ATOM   4391  CG  ARG A 292     120.050  49.580 124.270  1.00  0.00           C
ATOM   4392  HG1 ARG A 292     119.360  50.230 124.850  1.00  0.00           H
ATOM   4393  HG2 ARG A 292     120.970  49.800 124.850  1.00  0.00           H
ATOM   4394  CD  ARG A 292     119.520  48.190 124.510  1.00  0.00           C
ATOM   4395  HD1 ARG A 292     120.110  47.430 123.950  1.00  0.00           H
ATOM   4396  HD2 ARG A 292     118.470  48.170 124.150  1.00  0.00           H
ATOM   4397  NE  ARG A 292     119.600  47.890 125.980  1.00  0.00           N
ATOM   4398  HE  ARG A 292     119.960  48.590 126.600  1.00  0.00           H
ATOM   4399  CZ  ARG A 292     119.120  46.680 126.440  1.00  0.00           C
ATOM   4400  NH1 ARG A 292     118.600  45.790 125.630  1.00  0.00           N
ATOM   4401 HH11 ARG A 292     118.630  44.890 126.060  1.00  0.00           H
ATOM   4402 HH12 ARG A 292     118.550  46.000 124.650  1.00  0.00           H
ATOM   4403  NH2 ARG A 292     119.300  46.400 127.700  1.00  0.00           N
ATOM   4404 HH21 ARG A 292     118.870  45.570 128.030  1.00  0.00           H
ATOM   4405 HH22 ARG A 292     119.540  47.210 128.250  1.00  0.00           H
ATOM   4406  C   ARG A 292     120.390  51.990 121.230  1.00  0.00           C
ATOM   4407  O   ARG A 292     121.460  51.670 120.680  1.00  0.00           O
ATOM   4408  N   GLU A 293     119.480  52.680 120.700  1.00  0.00           N
ATOM   4409  HN  GLU A 293     118.770  52.910 121.360  1.00  0.00           H
ATOM   4410  CA  GLU A 293     119.420  53.210 119.330  1.00  0.00           C
ATOM   4411  HA  GLU A 293     120.380  53.110 118.830  1.00  0.00           H
ATOM   4412  CB  GLU A 293     118.370  52.420 118.480  1.00  0.00           C
ATOM   4413  HB1 GLU A 293     117.530  52.150 119.150  1.00  0.00           H
ATOM   4414  HB2 GLU A 293     118.080  53.130 117.670  1.00  0.00           H
ATOM   4415  CG  GLU A 293     118.860  51.190 117.760  1.00  0.00           C
ATOM   4416  HG1 GLU A 293     117.960  50.870 117.190  1.00  0.00           H
ATOM   4417  HG2 GLU A 293     119.210  50.380 118.430  1.00  0.00           H
ATOM   4418  CD  GLU A 293     119.950  51.410 116.730  1.00  0.00           C
ATOM   4419  OE1 GLU A 293     119.940  52.430 116.060  1.00  0.00           O
ATOM   4420  OE2 GLU A 293     120.730  50.400 116.620  1.00  0.00           O
ATOM   4421  C   GLU A 293     119.150  54.660 119.260  1.00  0.00           C
ATOM   4422  O   GLU A 293     120.090  55.490 119.110  1.00  0.00           O
ATOM   4423  N   GLN A 294     117.910  55.070 119.350  1.00  0.00           N
ATOM   4424  HN  GLN A 294     117.290  54.360 119.660  1.00  0.00           H
ATOM   4425  CA  GLN A 294     117.570  56.520 119.130  1.00  0.00           C
ATOM   4426  HA  GLN A 294     117.980  56.890 118.200  1.00  0.00           H
ATOM   4427  CB  GLN A 294     116.000  56.600 118.940  1.00  0.00           C
ATOM   4428  HB1 GLN A 294     115.600  55.920 119.720  1.00  0.00           H
ATOM   4429  HB2 GLN A 294     115.680  57.620 119.240  1.00  0.00           H
ATOM   4430  CG  GLN A 294     115.550  56.290 117.560  1.00  0.00           C
ATOM   4431  HG1 GLN A 294     115.790  57.080 116.820  1.00  0.00           H
ATOM   4432  HG2 GLN A 294     114.450  56.410 117.420  1.00  0.00           H
ATOM   4433  CD  GLN A 294     115.890  54.980 116.930  1.00  0.00           C
ATOM   4434  OE1 GLN A 294     115.390  53.930 117.360  1.00  0.00           O
ATOM   4435  NE2 GLN A 294     116.550  55.010 115.730  1.00  0.00           N
ATOM   4436 HE21 GLN A 294     116.970  55.810 115.300  1.00  0.00           H
ATOM   4437 HE22 GLN A 294     116.790  54.160 115.260  1.00  0.00           H
ATOM   4438  C   GLN A 294     118.030  57.500 120.180  1.00  0.00           C
ATOM   4439  O   GLN A 294     118.280  58.710 119.980  1.00  0.00           O
ATOM   4440  N   VAL A 295     118.170  57.060 121.400  1.00  0.00           N
ATOM   4441  HN  VAL A 295     117.800  56.180 121.680  1.00  0.00           H
ATOM   4442  CA  VAL A 295     118.450  57.980 122.500  1.00  0.00           C
ATOM   4443  HA  VAL A 295     117.750  58.790 122.350  1.00  0.00           H
ATOM   4444  CB  VAL A 295     118.180  57.510 123.930  1.00  0.00           C
ATOM   4445  HB  VAL A 295     118.930  56.780 124.300  1.00  0.00           H
ATOM   4446  CG1 VAL A 295     118.240  58.720 124.890  1.00  0.00           C
ATOM   4447 HG11 VAL A 295     118.290  58.350 125.940  1.00  0.00           H
ATOM   4448 HG12 VAL A 295     119.160  59.340 124.880  1.00  0.00           H
ATOM   4449 HG13 VAL A 295     117.410  59.440 124.760  1.00  0.00           H
ATOM   4450  CG2 VAL A 295     116.780  56.760 123.940  1.00  0.00           C
ATOM   4451 HG21 VAL A 295     116.060  57.390 123.370  1.00  0.00           H
ATOM   4452 HG22 VAL A 295     116.970  55.830 123.360  1.00  0.00           H
ATOM   4453 HG23 VAL A 295     116.490  56.590 125.000  1.00  0.00           H
ATOM   4454  C   VAL A 295     119.890  58.720 122.380  1.00  0.00           C
ATOM   4455  O   VAL A 295     119.940  59.930 122.480  1.00  0.00           O
ATOM   4456  N   ASP A 296     121.000  58.000 122.050  1.00  0.00           N
ATOM   4457  HN  ASP A 296     120.850  57.020 121.890  1.00  0.00           H
ATOM   4458  CA  ASP A 296     122.290  58.530 121.750  1.00  0.00           C
ATOM   4459  HA  ASP A 296     122.600  59.100 122.610  1.00  0.00           H
ATOM   4460  CB  ASP A 296     123.320  57.380 121.500  1.00  0.00           C
ATOM   4461  HB1 ASP A 296     123.020  56.820 120.590  1.00  0.00           H
ATOM   4462  HB2 ASP A 296     124.360  57.720 121.320  1.00  0.00           H
ATOM   4463  CG  ASP A 296     123.440  56.360 122.610  1.00  0.00           C
ATOM   4464  OD1 ASP A 296     123.500  55.150 122.340  1.00  0.00           O
ATOM   4465  OD2 ASP A 296     123.530  56.820 123.770  1.00  0.00           O
ATOM   4466  C   ASP A 296     122.300  59.310 120.520  1.00  0.00           C
ATOM   4467  O   ASP A 296     122.850  60.410 120.420  1.00  0.00           O
ATOM   4468  N   PHE A 297     121.560  58.920 119.460  1.00  0.00           N
ATOM   4469  HN  PHE A 297     121.080  58.040 119.510  1.00  0.00           H
ATOM   4470  CA  PHE A 297     121.380  59.750 118.260  1.00  0.00           C
ATOM   4471  HA  PHE A 297     122.340  59.850 117.790  1.00  0.00           H
ATOM   4472  CB  PHE A 297     120.470  58.900 117.280  1.00  0.00           C
ATOM   4473  HB1 PHE A 297     120.950  57.900 117.300  1.00  0.00           H
ATOM   4474  HB2 PHE A 297     119.430  58.890 117.680  1.00  0.00           H
ATOM   4475  CG  PHE A 297     120.480  59.420 115.890  1.00  0.00           C
ATOM   4476  CD1 PHE A 297     121.510  59.010 115.010  1.00  0.00           C
ATOM   4477  HD1 PHE A 297     122.240  58.320 115.420  1.00  0.00           H
ATOM   4478  CE1 PHE A 297     121.570  59.580 113.760  1.00  0.00           C
ATOM   4479  HE1 PHE A 297     122.440  59.420 113.140  1.00  0.00           H
ATOM   4480  CZ  PHE A 297     120.690  60.560 113.380  1.00  0.00           C
ATOM   4481  HZ  PHE A 297     120.930  61.200 112.540  1.00  0.00           H
ATOM   4482  CD2 PHE A 297     119.540  60.360 115.510  1.00  0.00           C
ATOM   4483  HD2 PHE A 297     118.750  60.600 116.200  1.00  0.00           H
ATOM   4484  CE2 PHE A 297     119.640  60.890 114.240  1.00  0.00           C
ATOM   4485  HE2 PHE A 297     119.040  61.750 114.000  1.00  0.00           H
ATOM   4486  C   PHE A 297     120.720  61.080 118.510  1.00  0.00           C
ATOM   4487  O   PHE A 297     121.330  62.110 118.200  1.00  0.00           O
ATOM   4488  N   GLN A 298     119.610  61.120 119.260  1.00  0.00           N
ATOM   4489  HN  GLN A 298     119.100  60.300 119.540  1.00  0.00           H
ATOM   4490  CA  GLN A 298     118.940  62.350 119.590  1.00  0.00           C
ATOM   4491  HA  GLN A 298     118.850  62.950 118.700  1.00  0.00           H
ATOM   4492  CB  GLN A 298     117.720  61.930 120.400  1.00  0.00           C
ATOM   4493  HB1 GLN A 298     117.190  61.220 119.740  1.00  0.00           H
ATOM   4494  HB2 GLN A 298     117.840  61.260 121.270  1.00  0.00           H
ATOM   4495  CG  GLN A 298     116.830  63.140 120.830  1.00  0.00           C
ATOM   4496  HG1 GLN A 298     117.280  63.960 121.410  1.00  0.00           H
ATOM   4497  HG2 GLN A 298     116.140  62.680 121.580  1.00  0.00           H
ATOM   4498  CD  GLN A 298     115.930  63.620 119.700  1.00  0.00           C
ATOM   4499  OE1 GLN A 298     116.250  64.590 118.970  1.00  0.00           O
ATOM   4500  NE2 GLN A 298     114.690  63.130 119.500  1.00  0.00           N
ATOM   4501 HE21 GLN A 298     114.270  62.450 120.100  1.00  0.00           H
ATOM   4502 HE22 GLN A 298     114.110  63.460 118.750  1.00  0.00           H
ATOM   4503  C   GLN A 298     119.780  63.320 120.490  1.00  0.00           C
ATOM   4504  O   GLN A 298     119.860  64.520 120.250  1.00  0.00           O
ATOM   4505  N   HIS A 299     120.510  62.700 121.480  1.00  0.00           N
ATOM   4506  HN  HIS A 299     120.370  61.730 121.670  1.00  0.00           H
ATOM   4507  CA  HIS A 299     121.460  63.410 122.310  1.00  0.00           C
ATOM   4508  HA  HIS A 299     120.980  64.280 122.710  1.00  0.00           H
ATOM   4509  CB  HIS A 299     121.920  62.530 123.550  1.00  0.00           C
ATOM   4510  HB1 HIS A 299     120.970  62.060 123.900  1.00  0.00           H
ATOM   4511  HB2 HIS A 299     122.540  61.700 123.150  1.00  0.00           H
ATOM   4512  ND1 HIS A 299     122.240  64.670 124.950  1.00  0.00           N
ATOM   4513  CG  HIS A 299     122.520  63.380 124.700  1.00  0.00           C
ATOM   4514  CE1 HIS A 299     123.130  65.110 125.770  1.00  0.00           C
ATOM   4515  HE1 HIS A 299     123.190  66.150 126.080  1.00  0.00           H
ATOM   4516  NE2 HIS A 299     123.980  64.120 126.090  1.00  0.00           N
ATOM   4517  HE2 HIS A 299     124.780  64.200 126.680  1.00  0.00           H
ATOM   4518  CD2 HIS A 299     123.590  62.990 125.450  1.00  0.00           C
ATOM   4519  HD2 HIS A 299     123.990  62.000 125.610  1.00  0.00           H
ATOM   4520  C   HIS A 299     122.730  63.980 121.620  1.00  0.00           C
ATOM   4521  O   HIS A 299     123.180  65.110 121.880  1.00  0.00           O
ATOM   4522  N   HIS A 300     123.240  63.280 120.640  1.00  0.00           N
ATOM   4523  HN  HIS A 300     122.990  62.320 120.540  1.00  0.00           H
ATOM   4524  CA  HIS A 300     124.210  63.780 119.620  1.00  0.00           C
ATOM   4525  HA  HIS A 300     125.160  63.890 120.120  1.00  0.00           H
ATOM   4526  CB  HIS A 300     124.720  62.770 118.560  1.00  0.00           C
ATOM   4527  HB1 HIS A 300     124.000  62.300 117.860  1.00  0.00           H
ATOM   4528  HB2 HIS A 300     125.490  63.310 117.970  1.00  0.00           H
ATOM   4529  ND1 HIS A 300     126.710  61.820 119.800  1.00  0.00           N
ATOM   4530  CG  HIS A 300     125.510  61.600 119.140  1.00  0.00           C
ATOM   4531  CE1 HIS A 300     127.190  60.620 120.060  1.00  0.00           C
ATOM   4532  HE1 HIS A 300     128.200  60.500 120.450  1.00  0.00           H
ATOM   4533  NE2 HIS A 300     126.420  59.660 119.590  1.00  0.00           N
ATOM   4534  HE2 HIS A 300     126.670  58.710 119.770  1.00  0.00           H
ATOM   4535  CD2 HIS A 300     125.360  60.240 119.000  1.00  0.00           C
ATOM   4536  HD2 HIS A 300     124.540  59.650 118.610  1.00  0.00           H
ATOM   4537  C   HIS A 300     123.750  64.980 118.820  1.00  0.00           C
ATOM   4538  O   HIS A 300     124.550  65.850 118.460  1.00  0.00           O
ATOM   4539  N   GLN A 301     122.440  64.990 118.480  1.00  0.00           N
ATOM   4540  HN  GLN A 301     121.790  64.270 118.710  1.00  0.00           H
ATOM   4541  CA  GLN A 301     121.910  66.040 117.630  1.00  0.00           C
ATOM   4542  HA  GLN A 301     122.600  66.250 116.820  1.00  0.00           H
ATOM   4543  CB  GLN A 301     120.540  65.620 117.030  1.00  0.00           C
ATOM   4544  HB1 GLN A 301     119.750  65.460 117.790  1.00  0.00           H
ATOM   4545  HB2 GLN A 301     120.130  66.370 116.330  1.00  0.00           H
ATOM   4546  CG  GLN A 301     120.370  64.380 116.100  1.00  0.00           C
ATOM   4547  HG1 GLN A 301     119.460  64.570 115.490  1.00  0.00           H
ATOM   4548  HG2 GLN A 301     120.150  63.470 116.710  1.00  0.00           H
ATOM   4549  CD  GLN A 301     121.650  64.240 115.260  1.00  0.00           C
ATOM   4550  OE1 GLN A 301     121.870  65.100 114.430  1.00  0.00           O
ATOM   4551  NE2 GLN A 301     122.510  63.330 115.690  1.00  0.00           N
ATOM   4552 HE21 GLN A 301     122.410  62.930 116.600  1.00  0.00           H
ATOM   4553 HE22 GLN A 301     123.290  63.090 115.110  1.00  0.00           H
ATOM   4554  C   GLN A 301     121.840  67.350 118.360  1.00  0.00           C
ATOM   4555  O   GLN A 301     122.040  68.420 117.830  1.00  0.00           O
ATOM   4556  N   LEU A 302     121.480  67.240 119.620  1.00  0.00           N
ATOM   4557  HN  LEU A 302     121.190  66.330 119.900  1.00  0.00           H
ATOM   4558  CA  LEU A 302     121.350  68.430 120.570  1.00  0.00           C
ATOM   4559  HA  LEU A 302     120.630  69.130 120.160  1.00  0.00           H
ATOM   4560  CB  LEU A 302     121.080  67.720 122.010  1.00  0.00           C
ATOM   4561  HB1 LEU A 302     120.850  66.660 121.760  1.00  0.00           H
ATOM   4562  HB2 LEU A 302     121.920  67.700 122.740  1.00  0.00           H
ATOM   4563  CG  LEU A 302     119.930  68.370 122.730  1.00  0.00           C
ATOM   4564  HG  LEU A 302     120.140  69.450 122.840  1.00  0.00           H
ATOM   4565  CD1 LEU A 302     118.610  68.060 121.960  1.00  0.00           C
ATOM   4566 HD11 LEU A 302     117.900  68.800 122.380  1.00  0.00           H
ATOM   4567 HD12 LEU A 302     118.790  68.070 120.860  1.00  0.00           H
ATOM   4568 HD13 LEU A 302     118.230  67.040 122.200  1.00  0.00           H
ATOM   4569  CD2 LEU A 302     119.750  67.850 124.110  1.00  0.00           C
ATOM   4570 HD21 LEU A 302     118.900  68.390 124.590  1.00  0.00           H
ATOM   4571 HD22 LEU A 302     119.450  66.780 124.120  1.00  0.00           H
ATOM   4572 HD23 LEU A 302     120.610  68.020 124.790  1.00  0.00           H
ATOM   4573  C   LEU A 302     122.550  69.260 120.690  1.00  0.00           C
ATOM   4574  O   LEU A 302     122.460  70.490 120.680  1.00  0.00           O
ATOM   4575  N   ALA A 303     123.720  68.620 120.770  1.00  0.00           N
ATOM   4576  HN  ALA A 303     123.740  67.630 120.650  1.00  0.00           H
ATOM   4577  CA  ALA A 303     125.040  69.180 120.840  1.00  0.00           C
ATOM   4578  HA  ALA A 303     125.190  69.730 121.750  1.00  0.00           H
ATOM   4579  CB  ALA A 303     126.180  68.000 120.870  1.00  0.00           C
ATOM   4580  HB1 ALA A 303     126.110  67.350 119.980  1.00  0.00           H
ATOM   4581  HB2 ALA A 303     127.190  68.400 121.100  1.00  0.00           H
ATOM   4582  HB3 ALA A 303     125.890  67.200 121.590  1.00  0.00           H
ATOM   4583  C   ALA A 303     125.290  70.170 119.680  1.00  0.00           C
ATOM   4584  O   ALA A 303     125.840  71.240 119.940  1.00  0.00           O
ATOM   4585  N   GLU A 304     124.840  69.970 118.430  1.00  0.00           N
ATOM   4586  HN  GLU A 304     124.190  69.290 118.090  1.00  0.00           H
ATOM   4587  CA  GLU A 304     125.380  70.830 117.400  1.00  0.00           C
ATOM   4588  HA  GLU A 304     126.430  71.010 117.560  1.00  0.00           H
ATOM   4589  CB  GLU A 304     125.150  70.040 116.090  1.00  0.00           C
ATOM   4590  HB1 GLU A 304     124.060  69.970 115.880  1.00  0.00           H
ATOM   4591  HB2 GLU A 304     125.560  70.620 115.230  1.00  0.00           H
ATOM   4592  CG  GLU A 304     125.890  68.670 115.960  1.00  0.00           C
ATOM   4593  HG1 GLU A 304     125.790  68.340 114.910  1.00  0.00           H
ATOM   4594  HG2 GLU A 304     125.440  67.900 116.620  1.00  0.00           H
ATOM   4595  CD  GLU A 304     127.410  68.620 116.110  1.00  0.00           C
ATOM   4596  OE1 GLU A 304     128.040  69.700 115.950  1.00  0.00           O
ATOM   4597  OE2 GLU A 304     128.040  67.560 116.260  1.00  0.00           O
ATOM   4598  C   GLU A 304     124.530  72.120 117.290  1.00  0.00           C
ATOM   4599  O   GLU A 304     124.900  73.060 116.580  1.00  0.00           O
ATOM   4600  N   ALA A 305     123.400  72.190 118.020  1.00  0.00           N
ATOM   4601  HN  ALA A 305     123.230  71.390 118.600  1.00  0.00           H
ATOM   4602  CA  ALA A 305     122.450  73.240 118.040  1.00  0.00           C
ATOM   4603  HA  ALA A 305     122.700  73.850 117.180  1.00  0.00           H
ATOM   4604  CB  ALA A 305     121.070  72.650 117.890  1.00  0.00           C
ATOM   4605  HB1 ALA A 305     120.850  72.010 118.780  1.00  0.00           H
ATOM   4606  HB2 ALA A 305     120.230  73.360 117.820  1.00  0.00           H
ATOM   4607  HB3 ALA A 305     121.010  71.930 117.050  1.00  0.00           H
ATOM   4608  C   ALA A 305     122.480  74.140 119.280  1.00  0.00           C
ATOM   4609  O   ALA A 305     122.230  75.310 119.140  1.00  0.00           O
ATOM   4610  N   PHE A 306     122.870  73.560 120.460  1.00  0.00           N
ATOM   4611  HN  PHE A 306     123.050  72.580 120.540  1.00  0.00           H
ATOM   4612  CA  PHE A 306     122.970  74.350 121.730  1.00  0.00           C
ATOM   4613  HA  PHE A 306     122.400  75.260 121.560  1.00  0.00           H
ATOM   4614  CB  PHE A 306     122.390  73.610 122.900  1.00  0.00           C
ATOM   4615  HB1 PHE A 306     122.630  72.520 122.900  1.00  0.00           H
ATOM   4616  HB2 PHE A 306     122.700  73.970 123.900  1.00  0.00           H
ATOM   4617  CG  PHE A 306     120.840  73.520 122.970  1.00  0.00           C
ATOM   4618  CD1 PHE A 306     120.010  72.430 122.560  1.00  0.00           C
ATOM   4619  HD1 PHE A 306     120.510  71.510 122.300  1.00  0.00           H
ATOM   4620  CE1 PHE A 306     118.640  72.470 122.750  1.00  0.00           C
ATOM   4621  HE1 PHE A 306     118.160  71.540 122.480  1.00  0.00           H
ATOM   4622  CZ  PHE A 306     118.040  73.660 123.040  1.00  0.00           C
ATOM   4623  HZ  PHE A 306     116.990  73.750 123.260  1.00  0.00           H
ATOM   4624  CD2 PHE A 306     120.180  74.690 123.380  1.00  0.00           C
ATOM   4625  HD2 PHE A 306     120.690  75.540 123.810  1.00  0.00           H
ATOM   4626  CE2 PHE A 306     118.770  74.810 123.420  1.00  0.00           C
ATOM   4627  HE2 PHE A 306     118.270  75.670 123.850  1.00  0.00           H
ATOM   4628  C   PHE A 306     124.360  74.880 122.120  1.00  0.00           C
ATOM   4629  O   PHE A 306     124.390  75.770 123.000  1.00  0.00           O
ATOM   4630  N   LYS A 307     125.480  74.360 121.510  1.00  0.00           N
ATOM   4631  HN  LYS A 307     125.400  73.760 120.710  1.00  0.00           H
ATOM   4632  CA  LYS A 307     126.790  74.670 122.020  1.00  0.00           C
ATOM   4633  HA  LYS A 307     126.800  74.540 123.100  1.00  0.00           H
ATOM   4634  CB  LYS A 307     127.800  73.630 121.440  1.00  0.00           C
ATOM   4635  HB1 LYS A 307     128.780  73.800 121.940  1.00  0.00           H
ATOM   4636  HB2 LYS A 307     127.410  72.680 121.880  1.00  0.00           H
ATOM   4637  CG  LYS A 307     127.960  73.540 119.970  1.00  0.00           C
ATOM   4638  HG1 LYS A 307     128.240  74.480 119.450  1.00  0.00           H
ATOM   4639  HG2 LYS A 307     126.930  73.370 119.600  1.00  0.00           H
ATOM   4640  CD  LYS A 307     128.880  72.350 119.680  1.00  0.00           C
ATOM   4641  HD1 LYS A 307     128.420  71.400 120.030  1.00  0.00           H
ATOM   4642  HD2 LYS A 307     129.880  72.300 120.160  1.00  0.00           H
ATOM   4643  CE  LYS A 307     129.030  72.270 118.130  1.00  0.00           C
ATOM   4644  HE1 LYS A 307     129.630  73.120 117.730  1.00  0.00           H
ATOM   4645  HE2 LYS A 307     128.050  72.340 117.610  1.00  0.00           H
ATOM   4646  NZ  LYS A 307     129.680  71.110 117.570  1.00  0.00           N
ATOM   4647  HZ1 LYS A 307     130.050  70.500 118.330  1.00  0.00           H
ATOM   4648  HZ2 LYS A 307     129.100  70.420 117.050  1.00  0.00           H
ATOM   4649  HZ3 LYS A 307     130.440  71.440 116.950  1.00  0.00           H
ATOM   4650  C   LYS A 307     127.150  76.110 121.750  1.00  0.00           C
ATOM   4651  O   LYS A 307     127.930  76.700 122.520  1.00  0.00           O
ATOM   4652  N   GLN A 308     126.560  76.640 120.700  1.00  0.00           N
ATOM   4653  HN  GLN A 308     125.950  76.140 120.080  1.00  0.00           H
ATOM   4654  CA  GLN A 308     126.810  78.050 120.320  1.00  0.00           C
ATOM   4655  HA  GLN A 308     127.860  78.250 120.470  1.00  0.00           H
ATOM   4656  CB  GLN A 308     126.480  78.360 118.840  1.00  0.00           C
ATOM   4657  HB1 GLN A 308     126.870  77.550 118.180  1.00  0.00           H
ATOM   4658  HB2 GLN A 308     125.370  78.360 118.730  1.00  0.00           H
ATOM   4659  CG  GLN A 308     126.900  79.700 118.140  1.00  0.00           C
ATOM   4660  HG1 GLN A 308     126.480  80.610 118.620  1.00  0.00           H
ATOM   4661  HG2 GLN A 308     126.450  79.660 117.130  1.00  0.00           H
ATOM   4662  CD  GLN A 308     128.370  79.860 118.050  1.00  0.00           C
ATOM   4663  OE1 GLN A 308     128.980  80.500 118.900  1.00  0.00           O
ATOM   4664  NE2 GLN A 308     128.970  79.320 116.950  1.00  0.00           N
ATOM   4665 HE21 GLN A 308     128.530  78.600 116.410  1.00  0.00           H
ATOM   4666 HE22 GLN A 308     129.920  79.540 116.730  1.00  0.00           H
ATOM   4667  C   GLN A 308     126.090  79.030 121.100  1.00  0.00           C
ATOM   4668  O   GLN A 308     126.540  80.170 121.220  1.00  0.00           O
ATOM   4669  N   TYR A 309     125.000  78.600 121.760  1.00  0.00           N
ATOM   4670  HN  TYR A 309     124.720  77.660 121.570  1.00  0.00           H
ATOM   4671  CA  TYR A 309     124.200  79.490 122.600  1.00  0.00           C
ATOM   4672  HA  TYR A 309     124.490  80.520 122.430  1.00  0.00           H
ATOM   4673  CB  TYR A 309     122.720  79.310 122.300  1.00  0.00           C
ATOM   4674  HB1 TYR A 309     122.360  78.330 122.700  1.00  0.00           H
ATOM   4675  HB2 TYR A 309     122.030  79.990 122.840  1.00  0.00           H
ATOM   4676  CG  TYR A 309     122.470  79.500 120.850  1.00  0.00           C
ATOM   4677  CD1 TYR A 309     122.590  80.760 120.210  1.00  0.00           C
ATOM   4678  HD1 TYR A 309     122.750  81.690 120.730  1.00  0.00           H
ATOM   4679  CE1 TYR A 309     122.390  80.900 118.840  1.00  0.00           C
ATOM   4680  HE1 TYR A 309     122.380  81.830 118.300  1.00  0.00           H
ATOM   4681  CZ  TYR A 309     121.930  79.720 118.150  1.00  0.00           C
ATOM   4682  OH  TYR A 309     121.500  79.930 116.850  1.00  0.00           O
ATOM   4683  HH  TYR A 309     121.950  80.720 116.570  1.00  0.00           H
ATOM   4684  CD2 TYR A 309     122.180  78.360 120.070  1.00  0.00           C
ATOM   4685  HD2 TYR A 309     122.170  77.380 120.540  1.00  0.00           H
ATOM   4686  CE2 TYR A 309     121.890  78.520 118.670  1.00  0.00           C
ATOM   4687  HE2 TYR A 309     121.750  77.640 118.070  1.00  0.00           H
ATOM   4688  C   TYR A 309     124.440  79.330 124.100  1.00  0.00           C
ATOM   4689  O   TYR A 309     123.730  79.910 124.930  1.00  0.00           O
ATOM   4690  N   ASN A 310     125.480  78.540 124.350  1.00  0.00           N
ATOM   4691  HN  ASN A 310     125.880  78.190 123.510  1.00  0.00           H
ATOM   4692  CA  ASN A 310     126.150  78.310 125.610  1.00  0.00           C
ATOM   4693  HA  ASN A 310     127.070  77.800 125.370  1.00  0.00           H
ATOM   4694  CB  ASN A 310     126.570  79.670 126.270  1.00  0.00           C
ATOM   4695  HB1 ASN A 310     125.680  80.320 126.380  1.00  0.00           H
ATOM   4696  HB2 ASN A 310     126.890  79.450 127.310  1.00  0.00           H
ATOM   4697  CG  ASN A 310     127.550  80.500 125.450  1.00  0.00           C
ATOM   4698  OD1 ASN A 310     127.410  81.720 125.420  1.00  0.00           O
ATOM   4699  ND2 ASN A 310     128.500  79.810 124.760  1.00  0.00           N
ATOM   4700 HD21 ASN A 310     128.760  78.900 125.070  1.00  0.00           H
ATOM   4701 HD22 ASN A 310     129.160  80.290 124.180  1.00  0.00           H
ATOM   4702  C   ASN A 310     125.480  77.280 126.460  1.00  0.00           C
ATOM   4703  O   ASN A 310     125.610  77.320 127.700  1.00  0.00           O
ATOM   4704  N   ILE A 311     124.650  76.340 125.950  1.00  0.00           N
ATOM   4705  HN  ILE A 311     124.520  76.370 124.960  1.00  0.00           H
ATOM   4706  CA  ILE A 311     123.950  75.420 126.800  1.00  0.00           C
ATOM   4707  HA  ILE A 311     124.020  75.600 127.860  1.00  0.00           H
ATOM   4708  CB  ILE A 311     122.450  75.590 126.460  1.00  0.00           C
ATOM   4709  HB  ILE A 311     122.300  75.460 125.370  1.00  0.00           H
ATOM   4710  CG2 ILE A 311     121.630  74.570 127.330  1.00  0.00           C
ATOM   4711 HG21 ILE A 311     122.040  74.650 128.360  1.00  0.00           H
ATOM   4712 HG22 ILE A 311     120.520  74.660 127.310  1.00  0.00           H
ATOM   4713 HG23 ILE A 311     121.880  73.570 126.920  1.00  0.00           H
ATOM   4714  CG1 ILE A 311     121.850  76.950 126.800  1.00  0.00           C
ATOM   4715 HG11 ILE A 311     122.690  77.670 126.920  1.00  0.00           H
ATOM   4716 HG12 ILE A 311     121.500  76.800 127.840  1.00  0.00           H
ATOM   4717  CD  ILE A 311     120.580  77.430 126.000  1.00  0.00           C
ATOM   4718  HD1 ILE A 311     119.710  76.770 125.800  1.00  0.00           H
ATOM   4719  HD2 ILE A 311     120.200  78.280 126.600  1.00  0.00           H
ATOM   4720  HD3 ILE A 311     120.910  77.830 125.010  1.00  0.00           H
ATOM   4721  C   ILE A 311     124.560  74.070 126.570  1.00  0.00           C
ATOM   4722  O   ILE A 311     124.800  73.650 125.410  1.00  0.00           O
ATOM   4723  N   SER A 312     124.880  73.320 127.600  1.00  0.00           N
ATOM   4724  HN  SER A 312     124.730  73.680 128.520  1.00  0.00           H
ATOM   4725  CA  SER A 312     125.220  71.920 127.490  1.00  0.00           C
ATOM   4726  HA  SER A 312     125.310  71.640 126.450  1.00  0.00           H
ATOM   4727  CB  SER A 312     126.580  71.540 127.990  1.00  0.00           C
ATOM   4728  HB1 SER A 312     126.620  71.430 129.100  1.00  0.00           H
ATOM   4729  HB2 SER A 312     127.320  72.320 127.700  1.00  0.00           H
ATOM   4730  OG  SER A 312     127.090  70.290 127.420  1.00  0.00           O
ATOM   4731  HG1 SER A 312     126.950  70.440 126.480  1.00  0.00           H
ATOM   4732  C   SER A 312     124.170  71.060 128.240  1.00  0.00           C
ATOM   4733  O   SER A 312     123.490  71.450 129.180  1.00  0.00           O
ATOM   4734  N   TRP A 313     123.990  69.770 127.840  1.00  0.00           N
ATOM   4735  HN  TRP A 313     124.550  69.460 127.070  1.00  0.00           H
ATOM   4736  CA  TRP A 313     122.960  68.870 128.370  1.00  0.00           C
ATOM   4737  HA  TRP A 313     122.480  69.320 129.230  1.00  0.00           H
ATOM   4738  CB  TRP A 313     121.950  68.520 127.240  1.00  0.00           C
ATOM   4739  HB1 TRP A 313     122.470  68.030 126.390  1.00  0.00           H
ATOM   4740  HB2 TRP A 313     121.170  67.800 127.570  1.00  0.00           H
ATOM   4741  CG  TRP A 313     121.300  69.690 126.500  1.00  0.00           C
ATOM   4742  CD1 TRP A 313     121.690  70.530 125.520  1.00  0.00           C
ATOM   4743  HD1 TRP A 313     122.710  70.380 125.190  1.00  0.00           H
ATOM   4744  NE1 TRP A 313     120.800  71.620 125.440  1.00  0.00           N
ATOM   4745  HE1 TRP A 313     120.610  72.190 124.680  1.00  0.00           H
ATOM   4746  CE2 TRP A 313     119.780  71.430 126.330  1.00  0.00           C
ATOM   4747  CD2 TRP A 313     120.030  70.220 127.000  1.00  0.00           C
ATOM   4748  CE3 TRP A 313     119.130  69.840 128.010  1.00  0.00           C
ATOM   4749  HE3 TRP A 313     119.230  68.910 128.550  1.00  0.00           H
ATOM   4750  CZ3 TRP A 313     117.950  70.620 128.270  1.00  0.00           C
ATOM   4751  HZ3 TRP A 313     117.270  70.330 129.050  1.00  0.00           H
ATOM   4752  CZ2 TRP A 313     118.810  72.320 126.670  1.00  0.00           C
ATOM   4753  HZ2 TRP A 313     118.730  73.300 126.220  1.00  0.00           H
ATOM   4754  CH2 TRP A 313     117.930  71.900 127.630  1.00  0.00           C
ATOM   4755  HH2 TRP A 313     117.070  72.530 127.820  1.00  0.00           H
ATOM   4756  C   TRP A 313     123.540  67.520 128.870  1.00  0.00           C
ATOM   4757  O   TRP A 313     124.390  66.890 128.180  1.00  0.00           O
ATOM   4758  N   GLU A 314     123.330  67.180 130.160  1.00  0.00           N
ATOM   4759  HN  GLU A 314     122.790  67.870 130.650  1.00  0.00           H
ATOM   4760  CA  GLU A 314     123.680  65.950 130.750  1.00  0.00           C
ATOM   4761  HA  GLU A 314     124.320  65.430 130.060  1.00  0.00           H
ATOM   4762  CB  GLU A 314     124.400  66.110 132.070  1.00  0.00           C
ATOM   4763  HB1 GLU A 314     123.920  66.940 132.630  1.00  0.00           H
ATOM   4764  HB2 GLU A 314     124.240  65.160 132.630  1.00  0.00           H
ATOM   4765  CG  GLU A 314     125.960  66.410 131.940  1.00  0.00           C
ATOM   4766  HG1 GLU A 314     126.310  66.850 132.900  1.00  0.00           H
ATOM   4767  HG2 GLU A 314     126.160  67.250 131.240  1.00  0.00           H
ATOM   4768  CD  GLU A 314     126.850  65.280 131.630  1.00  0.00           C
ATOM   4769  OE1 GLU A 314     127.790  65.030 132.420  1.00  0.00           O
ATOM   4770  OE2 GLU A 314     126.450  64.450 130.750  1.00  0.00           O
ATOM   4771  C   GLU A 314     122.470  64.980 130.850  1.00  0.00           C
ATOM   4772  O   GLU A 314     121.570  65.170 131.660  1.00  0.00           O
ATOM   4773  N   LEU A 315     122.480  63.890 130.060  1.00  0.00           N
ATOM   4774  HN  LEU A 315     123.290  63.610 129.550  1.00  0.00           H
ATOM   4775  CA  LEU A 315     121.530  62.770 130.000  1.00  0.00           C
ATOM   4776  HA  LEU A 315     120.530  63.140 130.200  1.00  0.00           H
ATOM   4777  CB  LEU A 315     121.630  62.120 128.620  1.00  0.00           C
ATOM   4778  HB1 LEU A 315     121.510  62.790 127.730  1.00  0.00           H
ATOM   4779  HB2 LEU A 315     122.690  61.770 128.580  1.00  0.00           H
ATOM   4780  CG  LEU A 315     120.800  60.870 128.360  1.00  0.00           C
ATOM   4781  HG  LEU A 315     120.910  60.180 129.220  1.00  0.00           H
ATOM   4782  CD1 LEU A 315     119.250  61.170 128.340  1.00  0.00           C
ATOM   4783 HD11 LEU A 315     118.670  60.230 128.190  1.00  0.00           H
ATOM   4784 HD12 LEU A 315     118.990  61.680 129.290  1.00  0.00           H
ATOM   4785 HD13 LEU A 315     119.030  61.850 127.490  1.00  0.00           H
ATOM   4786  CD2 LEU A 315     121.460  60.100 127.180  1.00  0.00           C
ATOM   4787 HD21 LEU A 315     122.560  60.010 127.360  1.00  0.00           H
ATOM   4788 HD22 LEU A 315     121.120  59.050 127.250  1.00  0.00           H
ATOM   4789 HD23 LEU A 315     121.350  60.550 126.170  1.00  0.00           H
ATOM   4790  C   LEU A 315     121.810  61.750 131.070  1.00  0.00           C
ATOM   4791  O   LEU A 315     122.910  61.240 131.220  1.00  0.00           O
ATOM   4792  N   ASP A 316     120.740  61.290 131.750  1.00  0.00           N
ATOM   4793  HN  ASP A 316     119.900  61.690 131.380  1.00  0.00           H
ATOM   4794  CA  ASP A 316     120.690  60.170 132.590  1.00  0.00           C
ATOM   4795  HA  ASP A 316     121.470  59.500 132.250  1.00  0.00           H
ATOM   4796  CB  ASP A 316     120.680  60.570 134.120  1.00  0.00           C
ATOM   4797  HB1 ASP A 316     121.500  61.300 134.310  1.00  0.00           H
ATOM   4798  HB2 ASP A 316     119.750  61.120 134.360  1.00  0.00           H
ATOM   4799  CG  ASP A 316     120.850  59.440 135.050  1.00  0.00           C
ATOM   4800  OD1 ASP A 316     121.300  58.370 134.590  1.00  0.00           O
ATOM   4801  OD2 ASP A 316     120.520  59.630 136.250  1.00  0.00           O
ATOM   4802  C   ASP A 316     119.460  59.470 132.190  1.00  0.00           C
ATOM   4803  O   ASP A 316     118.670  59.980 131.410  1.00  0.00           O
ATOM   4804  N   VAL A 317     119.290  58.160 132.560  1.00  0.00           N
ATOM   4805  HN  VAL A 317     119.950  57.890 133.250  1.00  0.00           H
ATOM   4806  CA  VAL A 317     118.290  57.300 132.060  1.00  0.00           C
ATOM   4807  HA  VAL A 317     117.560  57.900 131.530  1.00  0.00           H
ATOM   4808  CB  VAL A 317     118.730  56.320 130.970  1.00  0.00           C
ATOM   4809  HB  VAL A 317     119.600  55.770 131.390  1.00  0.00           H
ATOM   4810  CG1 VAL A 317     117.570  55.270 130.610  1.00  0.00           C
ATOM   4811 HG11 VAL A 317     117.180  54.820 131.550  1.00  0.00           H
ATOM   4812 HG12 VAL A 317     116.720  55.770 130.090  1.00  0.00           H
ATOM   4813 HG13 VAL A 317     118.050  54.500 129.970  1.00  0.00           H
ATOM   4814  CG2 VAL A 317     119.260  57.030 129.710  1.00  0.00           C
ATOM   4815 HG21 VAL A 317     119.850  56.320 129.100  1.00  0.00           H
ATOM   4816 HG22 VAL A 317     118.440  57.510 129.120  1.00  0.00           H
ATOM   4817 HG23 VAL A 317     119.940  57.890 129.910  1.00  0.00           H
ATOM   4818  C   VAL A 317     117.670  56.630 133.270  1.00  0.00           C
ATOM   4819  O   VAL A 317     118.340  56.210 134.190  1.00  0.00           O
ATOM   4820  N   LEU A 318     116.340  56.560 133.200  1.00  0.00           N
ATOM   4821  HN  LEU A 318     115.930  56.910 132.360  1.00  0.00           H
ATOM   4822  CA  LEU A 318     115.620  55.780 134.180  1.00  0.00           C
ATOM   4823  HA  LEU A 318     116.310  55.570 134.980  1.00  0.00           H
ATOM   4824  CB  LEU A 318     114.410  56.550 134.830  1.00  0.00           C
ATOM   4825  HB1 LEU A 318     114.660  57.560 135.210  1.00  0.00           H
ATOM   4826  HB2 LEU A 318     113.640  56.770 134.060  1.00  0.00           H
ATOM   4827  CG  LEU A 318     113.760  55.810 136.040  1.00  0.00           C
ATOM   4828  HG  LEU A 318     113.550  54.780 135.680  1.00  0.00           H
ATOM   4829  CD1 LEU A 318     114.480  55.730 137.370  1.00  0.00           C
ATOM   4830 HD11 LEU A 318     115.540  55.470 137.180  1.00  0.00           H
ATOM   4831 HD12 LEU A 318     114.370  56.710 137.860  1.00  0.00           H
ATOM   4832 HD13 LEU A 318     113.950  54.970 137.990  1.00  0.00           H
ATOM   4833  CD2 LEU A 318     112.400  56.460 136.280  1.00  0.00           C
ATOM   4834 HD21 LEU A 318     111.790  56.200 135.390  1.00  0.00           H
ATOM   4835 HD22 LEU A 318     111.870  56.130 137.200  1.00  0.00           H
ATOM   4836 HD23 LEU A 318     112.540  57.550 136.380  1.00  0.00           H
ATOM   4837  C   LEU A 318     115.110  54.460 133.640  1.00  0.00           C
ATOM   4838  O   LEU A 318     114.140  54.430 132.900  1.00  0.00           O
ATOM   4839  N   GLU A 319     115.790  53.420 134.110  1.00  0.00           N
ATOM   4840  HN  GLU A 319     116.650  53.560 134.590  1.00  0.00           H
ATOM   4841  CA  GLU A 319     115.500  52.040 133.630  1.00  0.00           C
ATOM   4842  HA  GLU A 319     115.060  52.110 132.650  1.00  0.00           H
ATOM   4843  CB  GLU A 319     116.800  51.150 133.460  1.00  0.00           C
ATOM   4844  HB1 GLU A 319     117.410  51.200 134.390  1.00  0.00           H
ATOM   4845  HB2 GLU A 319     116.450  50.100 133.320  1.00  0.00           H
ATOM   4846  CG  GLU A 319     117.610  51.560 132.200  1.00  0.00           C
ATOM   4847  HG1 GLU A 319     118.260  52.380 132.560  1.00  0.00           H
ATOM   4848  HG2 GLU A 319     117.030  51.950 131.340  1.00  0.00           H
ATOM   4849  CD  GLU A 319     118.570  50.520 131.680  1.00  0.00           C
ATOM   4850  OE1 GLU A 319     119.220  49.760 132.470  1.00  0.00           O
ATOM   4851  OE2 GLU A 319     118.800  50.490 130.450  1.00  0.00           O
ATOM   4852  C   GLU A 319     114.480  51.450 134.540  1.00  0.00           C
ATOM   4853  O   GLU A 319     114.690  51.190 135.720  1.00  0.00           O
ATOM   4854  N   VAL A 320     113.270  51.210 134.010  1.00  0.00           N
ATOM   4855  HN  VAL A 320     113.050  51.400 133.050  1.00  0.00           H
ATOM   4856  CA  VAL A 320     112.010  50.790 134.740  1.00  0.00           C
ATOM   4857  HA  VAL A 320     112.260  50.640 135.790  1.00  0.00           H
ATOM   4858  CB  VAL A 320     110.920  51.760 134.630  1.00  0.00           C
ATOM   4859  HB  VAL A 320     110.740  52.080 133.580  1.00  0.00           H
ATOM   4860  CG1 VAL A 320     109.640  51.290 135.270  1.00  0.00           C
ATOM   4861 HG11 VAL A 320     108.830  52.050 135.360  1.00  0.00           H
ATOM   4862 HG12 VAL A 320     109.230  50.400 134.750  1.00  0.00           H
ATOM   4863 HG13 VAL A 320     109.930  50.950 136.280  1.00  0.00           H
ATOM   4864  CG2 VAL A 320     111.330  53.040 135.360  1.00  0.00           C
ATOM   4865 HG21 VAL A 320     111.180  52.870 136.450  1.00  0.00           H
ATOM   4866 HG22 VAL A 320     112.390  53.250 135.110  1.00  0.00           H
ATOM   4867 HG23 VAL A 320     110.750  53.930 135.050  1.00  0.00           H
ATOM   4868  C   VAL A 320     111.660  49.370 134.180  1.00  0.00           C
ATOM   4869  O   VAL A 320     112.070  49.070 133.040  1.00  0.00           O
ATOM   4870  N   SER A 321     111.000  48.580 135.010  1.00  0.00           N
ATOM   4871  HN  SER A 321     110.920  48.690 136.000  1.00  0.00           H
ATOM   4872  CA  SER A 321     110.430  47.290 134.620  1.00  0.00           C
ATOM   4873  HA  SER A 321     110.180  47.320 133.570  1.00  0.00           H
ATOM   4874  CB  SER A 321     111.430  46.120 134.990  1.00  0.00           C
ATOM   4875  HB1 SER A 321     111.510  46.010 136.090  1.00  0.00           H
ATOM   4876  HB2 SER A 321     112.440  46.370 134.600  1.00  0.00           H
ATOM   4877  OG  SER A 321     111.030  44.790 134.560  1.00  0.00           O
ATOM   4878  HG1 SER A 321     110.240  44.590 135.060  1.00  0.00           H
ATOM   4879  C   SER A 321     109.030  46.940 135.230  1.00  0.00           C
ATOM   4880  O   SER A 321     108.770  47.020 136.440  1.00  0.00           O
ATOM   4881  N   ASN A 322     108.100  46.510 134.370  1.00  0.00           N
ATOM   4882  HN  ASN A 322     108.370  46.370 133.420  1.00  0.00           H
ATOM   4883  CA  ASN A 322     106.730  46.150 134.750  1.00  0.00           C
ATOM   4884  HA  ASN A 322     106.850  45.340 135.460  1.00  0.00           H
ATOM   4885  CB  ASN A 322     105.890  47.360 135.300  1.00  0.00           C
ATOM   4886  HB1 ASN A 322     106.490  47.790 136.120  1.00  0.00           H
ATOM   4887  HB2 ASN A 322     105.850  48.120 134.480  1.00  0.00           H
ATOM   4888  CG  ASN A 322     104.420  47.120 135.710  1.00  0.00           C
ATOM   4889  OD1 ASN A 322     103.720  46.210 135.270  1.00  0.00           O
ATOM   4890  ND2 ASN A 322     103.960  47.940 136.660  1.00  0.00           N
ATOM   4891 HD21 ASN A 322     104.630  48.590 137.010  1.00  0.00           H
ATOM   4892 HD22 ASN A 322     103.050  47.780 137.030  1.00  0.00           H
ATOM   4893  C   ASN A 322     106.080  45.630 133.490  1.00  0.00           C
ATOM   4894  O   ASN A 322     105.760  46.470 132.610  1.00  0.00           O
ATOM   4895  N   SER A 323     105.890  44.310 133.380  1.00  0.00           N
ATOM   4896  HN  SER A 323     106.000  43.610 134.090  1.00  0.00           H
ATOM   4897  CA  SER A 323     105.300  43.760 132.150  1.00  0.00           C
ATOM   4898  HA  SER A 323     105.880  44.130 131.320  1.00  0.00           H
ATOM   4899  CB  SER A 323     105.290  42.200 132.080  1.00  0.00           C
ATOM   4900  HB1 SER A 323     104.880  41.910 131.090  1.00  0.00           H
ATOM   4901  HB2 SER A 323     104.710  41.810 132.940  1.00  0.00           H
ATOM   4902  OG  SER A 323     106.650  41.750 132.170  1.00  0.00           O
ATOM   4903  HG1 SER A 323     106.910  41.750 133.090  1.00  0.00           H
ATOM   4904  C   SER A 323     103.890  44.160 131.830  1.00  0.00           C
ATOM   4905  O   SER A 323     103.530  44.290 130.640  1.00  0.00           O
ATOM   4906  N   SER A 324     103.050  44.260 132.900  1.00  0.00           N
ATOM   4907  HN  SER A 324     103.300  44.030 133.830  1.00  0.00           H
ATOM   4908  CA  SER A 324     101.580  44.440 132.790  1.00  0.00           C
ATOM   4909  HA  SER A 324     101.260  43.680 132.090  1.00  0.00           H
ATOM   4910  CB  SER A 324     100.680  44.310 134.030  1.00  0.00           C
ATOM   4911  HB1 SER A 324      99.630  44.580 133.740  1.00  0.00           H
ATOM   4912  HB2 SER A 324     101.030  45.030 134.800  1.00  0.00           H
ATOM   4913  OG  SER A 324     100.680  43.010 134.640  1.00  0.00           O
ATOM   4914  HG1 SER A 324     101.600  42.810 134.820  1.00  0.00           H
ATOM   4915  C   SER A 324     101.370  45.840 132.240  1.00  0.00           C
ATOM   4916  O   SER A 324     100.570  46.070 131.320  1.00  0.00           O
ATOM   4917  N   LEU A 325     102.200  46.800 132.720  1.00  0.00           N
ATOM   4918  HN  LEU A 325     102.760  46.460 133.470  1.00  0.00           H
ATOM   4919  CA  LEU A 325     102.200  48.220 132.320  1.00  0.00           C
ATOM   4920  HA  LEU A 325     101.210  48.600 132.530  1.00  0.00           H
ATOM   4921  CB  LEU A 325     103.190  48.900 133.290  1.00  0.00           C
ATOM   4922  HB1 LEU A 325     102.860  48.810 134.350  1.00  0.00           H
ATOM   4923  HB2 LEU A 325     104.230  48.650 133.000  1.00  0.00           H
ATOM   4924  CG  LEU A 325     103.250  50.450 133.170  1.00  0.00           C
ATOM   4925  HG  LEU A 325     103.580  50.650 132.130  1.00  0.00           H
ATOM   4926  CD1 LEU A 325     101.820  51.140 133.250  1.00  0.00           C
ATOM   4927 HD11 LEU A 325     101.180  50.890 134.130  1.00  0.00           H
ATOM   4928 HD12 LEU A 325     101.930  52.230 133.090  1.00  0.00           H
ATOM   4929 HD13 LEU A 325     101.140  50.900 132.400  1.00  0.00           H
ATOM   4930  CD2 LEU A 325     104.220  50.900 134.250  1.00  0.00           C
ATOM   4931 HD21 LEU A 325     103.890  50.690 135.290  1.00  0.00           H
ATOM   4932 HD22 LEU A 325     105.140  50.280 134.210  1.00  0.00           H
ATOM   4933 HD23 LEU A 325     104.500  51.950 134.050  1.00  0.00           H
ATOM   4934  C   LEU A 325     102.690  48.460 130.930  1.00  0.00           C
ATOM   4935  O   LEU A 325     102.110  49.250 130.140  1.00  0.00           O
ATOM   4936  N   ARG A 326     103.650  47.630 130.410  1.00  0.00           N
ATOM   4937  HN  ARG A 326     104.030  46.910 130.980  1.00  0.00           H
ATOM   4938  CA  ARG A 326     104.190  47.810 129.060  1.00  0.00           C
ATOM   4939  HA  ARG A 326     104.300  48.880 128.940  1.00  0.00           H
ATOM   4940  CB  ARG A 326     105.630  47.180 128.980  1.00  0.00           C
ATOM   4941  HB1 ARG A 326     106.370  47.510 129.740  1.00  0.00           H
ATOM   4942  HB2 ARG A 326     105.590  46.070 129.050  1.00  0.00           H
ATOM   4943  CG  ARG A 326     106.280  47.410 127.540  1.00  0.00           C
ATOM   4944  HG1 ARG A 326     105.740  46.780 126.810  1.00  0.00           H
ATOM   4945  HG2 ARG A 326     107.360  47.170 127.590  1.00  0.00           H
ATOM   4946  CD  ARG A 326     106.040  48.830 127.020  1.00  0.00           C
ATOM   4947  HD1 ARG A 326     106.670  49.550 127.580  1.00  0.00           H
ATOM   4948  HD2 ARG A 326     104.960  49.090 127.050  1.00  0.00           H
ATOM   4949  NE  ARG A 326     106.690  48.950 125.650  1.00  0.00           N
ATOM   4950  HE  ARG A 326     107.690  48.900 125.570  1.00  0.00           H
ATOM   4951  CZ  ARG A 326     105.960  48.880 124.560  1.00  0.00           C
ATOM   4952  NH1 ARG A 326     104.680  48.740 124.560  1.00  0.00           N
ATOM   4953 HH11 ARG A 326     104.190  48.650 123.690  1.00  0.00           H
ATOM   4954 HH12 ARG A 326     104.280  48.500 125.440  1.00  0.00           H
ATOM   4955  NH2 ARG A 326     106.680  48.720 123.480  1.00  0.00           N
ATOM   4956 HH21 ARG A 326     106.240  48.250 122.710  1.00  0.00           H
ATOM   4957 HH22 ARG A 326     107.650  48.610 123.690  1.00  0.00           H
ATOM   4958  C   ARG A 326     103.180  47.240 127.940  1.00  0.00           C
ATOM   4959  O   ARG A 326     103.340  47.430 126.740  1.00  0.00           O
ATOM   4960  N   ARG A 327     102.190  46.440 128.330  1.00  0.00           N
ATOM   4961  HN  ARG A 327     102.270  46.070 129.260  1.00  0.00           H
ATOM   4962  CA  ARG A 327     101.210  45.990 127.320  1.00  0.00           C
ATOM   4963  HA  ARG A 327     101.650  46.150 126.350  1.00  0.00           H
ATOM   4964  CB  ARG A 327     100.890  44.530 127.620  1.00  0.00           C
ATOM   4965  HB1 ARG A 327     100.570  44.420 128.680  1.00  0.00           H
ATOM   4966  HB2 ARG A 327     100.010  44.290 126.990  1.00  0.00           H
ATOM   4967  CG  ARG A 327     102.110  43.610 127.560  1.00  0.00           C
ATOM   4968  HG1 ARG A 327     101.690  42.660 127.960  1.00  0.00           H
ATOM   4969  HG2 ARG A 327     102.830  43.780 128.400  1.00  0.00           H
ATOM   4970  CD  ARG A 327     102.840  43.520 126.190  1.00  0.00           C
ATOM   4971  HD1 ARG A 327     103.230  44.520 125.930  1.00  0.00           H
ATOM   4972  HD2 ARG A 327     102.070  43.260 125.430  1.00  0.00           H
ATOM   4973  NE  ARG A 327     104.030  42.590 126.220  1.00  0.00           N
ATOM   4974  HE  ARG A 327     104.950  42.980 126.330  1.00  0.00           H
ATOM   4975  CZ  ARG A 327     103.940  41.260 126.240  1.00  0.00           C
ATOM   4976  NH1 ARG A 327     102.770  40.640 126.110  1.00  0.00           N
ATOM   4977 HH11 ARG A 327     102.640  39.650 126.150  1.00  0.00           H
ATOM   4978 HH12 ARG A 327     101.920  41.170 126.130  1.00  0.00           H
ATOM   4979  NH2 ARG A 327     104.960  40.480 126.480  1.00  0.00           N
ATOM   4980 HH21 ARG A 327     104.670  39.530 126.580  1.00  0.00           H
ATOM   4981 HH22 ARG A 327     105.810  40.850 126.850  1.00  0.00           H
ATOM   4982  C   ARG A 327      99.920  46.840 127.210  1.00  0.00           C
ATOM   4983  O   ARG A 327      99.050  46.620 126.420  1.00  0.00           O
ATOM   4984  N   ARG A 328      99.890  47.910 128.010  1.00  0.00           N
ATOM   4985  HN  ARG A 328     100.630  48.020 128.670  1.00  0.00           H
ATOM   4986  CA  ARG A 328      98.900  48.930 128.040  1.00  0.00           C
ATOM   4987  HA  ARG A 328      97.910  48.520 127.960  1.00  0.00           H
ATOM   4988  CB  ARG A 328      98.830  49.680 129.370  1.00  0.00           C
ATOM   4989  HB1 ARG A 328      99.800  50.140 129.650  1.00  0.00           H
ATOM   4990  HB2 ARG A 328      98.070  50.490 129.330  1.00  0.00           H
ATOM   4991  CG  ARG A 328      98.550  48.790 130.640  1.00  0.00           C
ATOM   4992  HG1 ARG A 328      98.650  49.480 131.500  1.00  0.00           H
ATOM   4993  HG2 ARG A 328      99.180  47.870 130.660  1.00  0.00           H
ATOM   4994  CD  ARG A 328      97.090  48.240 130.750  1.00  0.00           C
ATOM   4995  HD1 ARG A 328      96.840  47.250 130.310  1.00  0.00           H
ATOM   4996  HD2 ARG A 328      96.350  48.960 130.330  1.00  0.00           H
ATOM   4997  NE  ARG A 328      96.860  48.000 132.200  1.00  0.00           N
ATOM   4998  HE  ARG A 328      97.440  47.340 132.670  1.00  0.00           H
ATOM   4999  CZ  ARG A 328      96.210  48.920 132.950  1.00  0.00           C
ATOM   5000  NH1 ARG A 328      95.480  49.880 132.470  1.00  0.00           N
ATOM   5001 HH11 ARG A 328      95.020  50.440 133.160  1.00  0.00           H
ATOM   5002 HH12 ARG A 328      94.970  49.880 131.610  1.00  0.00           H
ATOM   5003  NH2 ARG A 328      96.400  48.850 134.280  1.00  0.00           N
ATOM   5004 HH21 ARG A 328      95.940  49.390 134.990  1.00  0.00           H
ATOM   5005 HH22 ARG A 328      96.940  48.080 134.620  1.00  0.00           H
ATOM   5006  C   ARG A 328      99.230  49.950 126.930  1.00  0.00           C
ATOM   5007  O   ARG A 328     100.290  49.990 126.330  1.00  0.00           O
ATOM   5008  N   LEU A 329      98.250  50.770 126.590  1.00  0.00           N
ATOM   5009  HN  LEU A 329      97.280  50.690 126.780  1.00  0.00           H
ATOM   5010  CA  LEU A 329      98.410  51.820 125.560  1.00  0.00           C
ATOM   5011  HA  LEU A 329      99.420  51.880 125.180  1.00  0.00           H
ATOM   5012  CB  LEU A 329      97.260  51.790 124.510  1.00  0.00           C
ATOM   5013  HB1 LEU A 329      97.440  50.850 123.960  1.00  0.00           H
ATOM   5014  HB2 LEU A 329      96.270  51.750 125.030  1.00  0.00           H
ATOM   5015  CG  LEU A 329      97.080  52.840 123.510  1.00  0.00           C
ATOM   5016  HG  LEU A 329      96.930  53.820 124.010  1.00  0.00           H
ATOM   5017  CD1 LEU A 329      98.280  53.020 122.540  1.00  0.00           C
ATOM   5018 HD11 LEU A 329      99.100  53.400 123.190  1.00  0.00           H
ATOM   5019 HD12 LEU A 329      98.510  52.090 121.980  1.00  0.00           H
ATOM   5020 HD13 LEU A 329      97.920  53.860 121.910  1.00  0.00           H
ATOM   5021  CD2 LEU A 329      95.840  52.480 122.610  1.00  0.00           C
ATOM   5022 HD21 LEU A 329      94.930  52.640 123.230  1.00  0.00           H
ATOM   5023 HD22 LEU A 329      95.800  53.240 121.800  1.00  0.00           H
ATOM   5024 HD23 LEU A 329      95.920  51.440 122.240  1.00  0.00           H
ATOM   5025  C   LEU A 329      98.320  53.070 126.300  1.00  0.00           C
ATOM   5026  O   LEU A 329      97.500  53.270 127.220  1.00  0.00           O
ATOM   5027  N   ILE A 330      99.230  54.050 126.080  1.00  0.00           N
ATOM   5028  HN  ILE A 330      99.980  54.030 125.420  1.00  0.00           H
ATOM   5029  CA  ILE A 330      99.050  55.420 126.710  1.00  0.00           C
ATOM   5030  HA  ILE A 330      98.280  55.410 127.470  1.00  0.00           H
ATOM   5031  CB  ILE A 330     100.390  56.000 127.290  1.00  0.00           C
ATOM   5032  HB  ILE A 330     101.040  56.510 126.550  1.00  0.00           H
ATOM   5033  CG2 ILE A 330      99.950  57.160 128.250  1.00  0.00           C
ATOM   5034 HG21 ILE A 330     100.810  57.600 128.790  1.00  0.00           H
ATOM   5035 HG22 ILE A 330      99.490  58.050 127.760  1.00  0.00           H
ATOM   5036 HG23 ILE A 330      99.300  56.780 129.070  1.00  0.00           H
ATOM   5037  CG1 ILE A 330     101.290  55.000 128.030  1.00  0.00           C
ATOM   5038 HG11 ILE A 330     102.180  55.590 128.340  1.00  0.00           H
ATOM   5039 HG12 ILE A 330     101.680  54.250 127.310  1.00  0.00           H
ATOM   5040  CD  ILE A 330     100.720  54.230 129.310  1.00  0.00           C
ATOM   5041  HD1 ILE A 330      99.790  53.700 129.040  1.00  0.00           H
ATOM   5042  HD2 ILE A 330     101.480  53.530 129.720  1.00  0.00           H
ATOM   5043  HD3 ILE A 330     100.460  54.960 130.110  1.00  0.00           H
ATOM   5044  C   ILE A 330      98.460  56.360 125.680  1.00  0.00           C
ATOM   5045  O   ILE A 330      98.670  56.260 124.480  1.00  0.00           O
ATOM   5046  N   LEU A 331      97.510  57.220 126.120  1.00  0.00           N
ATOM   5047  HN  LEU A 331      97.190  57.010 127.050  1.00  0.00           H
ATOM   5048  CA  LEU A 331      96.780  58.220 125.310  1.00  0.00           C
ATOM   5049  HA  LEU A 331      96.970  58.180 124.250  1.00  0.00           H
ATOM   5050  CB  LEU A 331      95.250  58.000 125.400  1.00  0.00           C
ATOM   5051  HB1 LEU A 331      94.930  58.330 126.410  1.00  0.00           H
ATOM   5052  HB2 LEU A 331      94.770  58.740 124.730  1.00  0.00           H
ATOM   5053  CG  LEU A 331      94.720  56.630 125.120  1.00  0.00           C
ATOM   5054  HG  LEU A 331      95.030  55.950 125.940  1.00  0.00           H
ATOM   5055  CD1 LEU A 331      93.240  56.760 125.150  1.00  0.00           C
ATOM   5056 HD11 LEU A 331      92.730  57.170 126.050  1.00  0.00           H
ATOM   5057 HD12 LEU A 331      92.840  57.400 124.340  1.00  0.00           H
ATOM   5058 HD13 LEU A 331      92.710  55.790 125.020  1.00  0.00           H
ATOM   5059  CD2 LEU A 331      95.050  55.970 123.790  1.00  0.00           C
ATOM   5060 HD21 LEU A 331      95.050  56.820 123.070  1.00  0.00           H
[truncated: 3,341,080 more chars]
