# Supplementary material for: Structure of the PAPP-ABP5 complex reveals mechanism of substrate recognition
Source: Nat Commun. 2022 Sep 20;13:5500. doi: 10.1038/s41467-022-33175-2 (PMC9489782; doi:10.1038/s41467-022-33175-2)
Supplement: Supplementary file 4 — Supplementary Data 1 [file 41467_2022_33175_MOESM4_ESM.zip › Simulation Initials/initial_6.pdb]

REMARK    GENERATED BY TRJCONV
TITLE     active-agonist+G_alpha in water t=  62.00000 step= 31000
REMARK    THIS IS A SIMULATION BOX
CRYST1  188.257  188.257  188.257  90.00  90.00  90.00 P 1           1
MODEL        1
ATOM      1  N   ARG A  15     101.100 103.110 164.910  1.00  0.00           N
ATOM      2  HT1 ARG A  15     100.950 104.100 164.840  1.00  0.00           H
ATOM      3  HT2 ARG A  15     101.320 102.670 164.030  1.00  0.00           H
ATOM      4  CA  ARG A  15      99.970 102.410 165.720  1.00  0.00           C
ATOM      5  HA  ARG A  15     100.270 101.390 165.900  1.00  0.00           H
ATOM      6  CB  ARG A  15      99.750 103.110 167.120  1.00  0.00           C
ATOM      7  HB1 ARG A  15      99.460 104.150 166.890  1.00  0.00           H
ATOM      8  HB2 ARG A  15      98.850 102.700 167.640  1.00  0.00           H
ATOM      9  CG  ARG A  15     100.920 103.040 168.080  1.00  0.00           C
ATOM     10  HG1 ARG A  15     100.570 103.620 168.960  1.00  0.00           H
ATOM     11  HG2 ARG A  15     101.800 103.620 167.720  1.00  0.00           H
ATOM     12  CD  ARG A  15     101.340 101.580 168.560  1.00  0.00           C
ATOM     13  HD1 ARG A  15     102.030 101.680 169.420  1.00  0.00           H
ATOM     14  HD2 ARG A  15     101.800 100.910 167.800  1.00  0.00           H
ATOM     15  NE  ARG A  15     100.200 100.850 169.090  1.00  0.00           N
ATOM     16  HE  ARG A  15      99.330 101.290 169.300  1.00  0.00           H
ATOM     17  CZ  ARG A  15     100.190  99.550 169.420  1.00  0.00           C
ATOM     18  NH1 ARG A  15     101.280  98.840 169.610  1.00  0.00           N
ATOM     19 HH11 ARG A  15     101.090  97.960 170.050  1.00  0.00           H
ATOM     20 HH12 ARG A  15     102.160  99.320 169.660  1.00  0.00           H
ATOM     21  NH2 ARG A  15      99.150  98.940 169.890  1.00  0.00           N
ATOM     22 HH21 ARG A  15      99.190  98.010 170.240  1.00  0.00           H
ATOM     23 HH22 ARG A  15      98.400  99.520 170.220  1.00  0.00           H
ATOM     24  C   ARG A  15      98.630 102.310 164.940  1.00  0.00           C
ATOM     25  O   ARG A  15      97.560 102.760 165.340  1.00  0.00           O
ATOM     26  N   ALA A  16      98.680 101.680 163.800  1.00  0.00           N
ATOM     27  HN  ALA A  16      99.580 101.570 163.380  1.00  0.00           H
ATOM     28  CA  ALA A  16      97.520 101.410 162.960  1.00  0.00           C
ATOM     29  HA  ALA A  16      97.120 102.350 162.620  1.00  0.00           H
ATOM     30  CB  ALA A  16      97.850 100.590 161.660  1.00  0.00           C
ATOM     31  HB1 ALA A  16      96.910 100.270 161.170  1.00  0.00           H
ATOM     32  HB2 ALA A  16      98.350 101.170 160.860  1.00  0.00           H
ATOM     33  HB3 ALA A  16      98.450  99.730 162.020  1.00  0.00           H
ATOM     34  C   ALA A  16      96.390 100.720 163.630  1.00  0.00           C
ATOM     35  O   ALA A  16      96.390  99.850 164.500  1.00  0.00           O
ATOM     36  N   LEU A  17      95.190 101.110 163.180  1.00  0.00           N
ATOM     37  HN  LEU A  17      94.950 101.720 162.430  1.00  0.00           H
ATOM     38  CA  LEU A  17      93.950 100.550 163.770  1.00  0.00           C
ATOM     39  HA  LEU A  17      94.140  99.980 164.670  1.00  0.00           H
ATOM     40  CB  LEU A  17      93.040 101.760 164.100  1.00  0.00           C
ATOM     41  HB1 LEU A  17      93.650 102.430 164.730  1.00  0.00           H
ATOM     42  HB2 LEU A  17      92.830 102.240 163.120  1.00  0.00           H
ATOM     43  CG  LEU A  17      91.700 101.640 164.750  1.00  0.00           C
ATOM     44  HG  LEU A  17      91.050 101.030 164.090  1.00  0.00           H
ATOM     45  CD1 LEU A  17      91.780 101.120 166.100  1.00  0.00           C
ATOM     46 HD11 LEU A  17      90.990 101.280 166.860  1.00  0.00           H
ATOM     47 HD12 LEU A  17      92.000 100.030 166.000  1.00  0.00           H
ATOM     48 HD13 LEU A  17      92.660 101.570 166.620  1.00  0.00           H
ATOM     49  CD2 LEU A  17      91.010 102.980 164.630  1.00  0.00           C
ATOM     50 HD21 LEU A  17      91.610 103.800 165.080  1.00  0.00           H
ATOM     51 HD22 LEU A  17      90.850 103.300 163.580  1.00  0.00           H
ATOM     52 HD23 LEU A  17      90.020 102.890 165.130  1.00  0.00           H
ATOM     53  C   LEU A  17      93.200  99.580 162.890  1.00  0.00           C
ATOM     54  O   LEU A  17      92.820  99.890 161.740  1.00  0.00           O
ATOM     55  N   TYR A  18      92.920  98.340 163.280  1.00  0.00           N
ATOM     56  HN  TYR A  18      93.100  98.050 164.220  1.00  0.00           H
ATOM     57  CA  TYR A  18      92.380  97.220 162.500  1.00  0.00           C
ATOM     58  HA  TYR A  18      92.470  97.380 161.440  1.00  0.00           H
ATOM     59  CB  TYR A  18      92.940  95.890 162.930  1.00  0.00           C
ATOM     60  HB1 TYR A  18      94.050  95.870 162.900  1.00  0.00           H
ATOM     61  HB2 TYR A  18      92.650  95.710 163.990  1.00  0.00           H
ATOM     62  CG  TYR A  18      92.590  94.820 161.900  1.00  0.00           C
ATOM     63  CD1 TYR A  18      91.700  93.750 162.030  1.00  0.00           C
ATOM     64  HD1 TYR A  18      91.060  93.740 162.890  1.00  0.00           H
ATOM     65  CE1 TYR A  18      91.470  92.750 161.070  1.00  0.00           C
ATOM     66  HE1 TYR A  18      90.740  91.950 161.160  1.00  0.00           H
ATOM     67  CZ  TYR A  18      92.290  92.840 159.920  1.00  0.00           C
ATOM     68  OH  TYR A  18      92.230  91.860 158.910  1.00  0.00           O
ATOM     69  HH  TYR A  18      92.750  92.140 158.150  1.00  0.00           H
ATOM     70  CD2 TYR A  18      93.290  94.870 160.660  1.00  0.00           C
ATOM     71  HD2 TYR A  18      94.050  95.630 160.570  1.00  0.00           H
ATOM     72  CE2 TYR A  18      93.180  93.900 159.730  1.00  0.00           C
ATOM     73  HE2 TYR A  18      93.800  93.870 158.850  1.00  0.00           H
ATOM     74  C   TYR A  18      90.850  97.140 162.610  1.00  0.00           C
ATOM     75  O   TYR A  18      90.340  96.820 163.690  1.00  0.00           O
ATOM     76  N   PHE A  19      90.130  97.180 161.480  1.00  0.00           N
ATOM     77  HN  PHE A  19      90.580  97.310 160.600  1.00  0.00           H
ATOM     78  CA  PHE A  19      88.700  96.940 161.460  1.00  0.00           C
ATOM     79  HA  PHE A  19      88.240  97.140 162.420  1.00  0.00           H
ATOM     80  CB  PHE A  19      88.020  97.900 160.480  1.00  0.00           C
ATOM     81  HB1 PHE A  19      88.660  98.080 159.590  1.00  0.00           H
ATOM     82  HB2 PHE A  19      87.000  97.590 160.160  1.00  0.00           H
ATOM     83  CG  PHE A  19      87.870  99.280 161.270  1.00  0.00           C
ATOM     84  CD1 PHE A  19      86.650  99.640 161.860  1.00  0.00           C
ATOM     85  HD1 PHE A  19      85.770  99.040 161.700  1.00  0.00           H
ATOM     86  CE1 PHE A  19      86.600 100.810 162.600  1.00  0.00           C
ATOM     87  HE1 PHE A  19      85.700 101.040 163.150  1.00  0.00           H
ATOM     88  CZ  PHE A  19      87.650 101.710 162.680  1.00  0.00           C
ATOM     89  HZ  PHE A  19      87.550 102.610 163.270  1.00  0.00           H
ATOM     90  CD2 PHE A  19      88.990 100.130 161.420  1.00  0.00           C
ATOM     91  HD2 PHE A  19      90.010  99.910 161.120  1.00  0.00           H
ATOM     92  CE2 PHE A  19      88.890 101.340 162.170  1.00  0.00           C
ATOM     93  HE2 PHE A  19      89.780 101.910 162.380  1.00  0.00           H
ATOM     94  C   PHE A  19      88.390  95.600 160.890  1.00  0.00           C
ATOM     95  O   PHE A  19      88.830  95.350 159.790  1.00  0.00           O
ATOM     96  N   SER A  20      87.740  94.740 161.640  1.00  0.00           N
ATOM     97  HN  SER A  20      87.360  94.980 162.530  1.00  0.00           H
ATOM     98  CA  SER A  20      87.680  93.290 161.260  1.00  0.00           C
ATOM     99  HA  SER A  20      88.570  92.990 160.720  1.00  0.00           H
ATOM    100  CB  SER A  20      87.570  92.280 162.410  1.00  0.00           C
ATOM    101  HB1 SER A  20      88.310  92.590 163.180  1.00  0.00           H
ATOM    102  HB2 SER A  20      87.850  91.280 162.040  1.00  0.00           H
ATOM    103  OG  SER A  20      86.290  92.250 163.110  1.00  0.00           O
ATOM    104  HG1 SER A  20      86.170  93.160 163.380  1.00  0.00           H
ATOM    105  C   SER A  20      86.460  92.970 160.330  1.00  0.00           C
ATOM    106  O   SER A  20      86.250  91.920 159.800  1.00  0.00           O
ATOM    107  N   GLY A  21      85.570  93.900 160.220  1.00  0.00           N
ATOM    108  HN  GLY A  21      85.650  94.770 160.690  1.00  0.00           H
ATOM    109  CA  GLY A  21      84.440  93.740 159.310  1.00  0.00           C
ATOM    110  HA1 GLY A  21      84.750  93.290 158.380  1.00  0.00           H
ATOM    111  HA2 GLY A  21      84.120  94.730 159.050  1.00  0.00           H
ATOM    112  C   GLY A  21      83.340  92.950 159.860  1.00  0.00           C
ATOM    113  O   GLY A  21      82.560  92.330 159.110  1.00  0.00           O
ATOM    114  N   ARG A  22      83.200  93.040 161.150  1.00  0.00           N
ATOM    115  HN  ARG A  22      83.750  93.560 161.800  1.00  0.00           H
ATOM    116  CA  ARG A  22      82.120  92.290 161.820  1.00  0.00           C
ATOM    117  HA  ARG A  22      81.640  91.600 161.140  1.00  0.00           H
ATOM    118  CB  ARG A  22      82.730  91.350 162.820  1.00  0.00           C
ATOM    119  HB1 ARG A  22      83.180  92.000 163.600  1.00  0.00           H
ATOM    120  HB2 ARG A  22      81.840  90.840 163.230  1.00  0.00           H
ATOM    121  CG  ARG A  22      83.750  90.370 162.150  1.00  0.00           C
ATOM    122  HG1 ARG A  22      84.580  90.910 161.640  1.00  0.00           H
ATOM    123  HG2 ARG A  22      83.180  89.970 161.280  1.00  0.00           H
ATOM    124  CD  ARG A  22      84.270  89.200 162.980  1.00  0.00           C
ATOM    125  HD1 ARG A  22      84.470  89.460 164.040  1.00  0.00           H
ATOM    126  HD2 ARG A  22      85.230  88.840 162.550  1.00  0.00           H
ATOM    127  NE  ARG A  22      83.240  88.120 162.820  1.00  0.00           N
ATOM    128  HE  ARG A  22      83.260  87.560 161.990  1.00  0.00           H
ATOM    129  CZ  ARG A  22      82.250  87.820 163.720  1.00  0.00           C
ATOM    130  NH1 ARG A  22      82.090  88.460 164.860  1.00  0.00           N
ATOM    131 HH11 ARG A  22      81.130  88.580 165.130  1.00  0.00           H
ATOM    132 HH12 ARG A  22      82.560  89.340 164.850  1.00  0.00           H
ATOM    133  NH2 ARG A  22      81.460  86.820 163.440  1.00  0.00           N
ATOM    134 HH21 ARG A  22      80.850  86.520 164.160  1.00  0.00           H
ATOM    135 HH22 ARG A  22      81.820  86.130 162.810  1.00  0.00           H
ATOM    136  C   ARG A  22      81.150  93.200 162.420  1.00  0.00           C
ATOM    137  O   ARG A  22      79.960  92.920 162.380  1.00  0.00           O
ATOM    138  N   GLY A  23      81.550  94.400 162.990  1.00  0.00           N
ATOM    139  HN  GLY A  23      82.530  94.440 163.150  1.00  0.00           H
ATOM    140  CA  GLY A  23      80.600  95.280 163.710  1.00  0.00           C
ATOM    141  HA1 GLY A  23      80.140  94.790 164.560  1.00  0.00           H
ATOM    142  HA2 GLY A  23      79.860  95.590 162.980  1.00  0.00           H
ATOM    143  C   GLY A  23      81.170  96.610 164.190  1.00  0.00           C
ATOM    144  O   GLY A  23      80.480  97.620 164.200  1.00  0.00           O
ATOM    145  N   GLU A  24      82.510  96.600 164.510  1.00  0.00           N
ATOM    146  HN  GLU A  24      83.010  95.760 164.390  1.00  0.00           H
ATOM    147  CA  GLU A  24      83.280  97.670 165.110  1.00  0.00           C
ATOM    148  HA  GLU A  24      82.850  98.010 166.040  1.00  0.00           H
ATOM    149  CB  GLU A  24      84.830  97.400 165.190  1.00  0.00           C
ATOM    150  HB1 GLU A  24      85.260  97.550 164.180  1.00  0.00           H
ATOM    151  HB2 GLU A  24      85.190  98.240 165.830  1.00  0.00           H
ATOM    152  CG  GLU A  24      85.310  96.040 165.710  1.00  0.00           C
ATOM    153  HG1 GLU A  24      84.750  95.610 166.570  1.00  0.00           H
ATOM    154  HG2 GLU A  24      86.380  96.240 165.910  1.00  0.00           H
ATOM    155  CD  GLU A  24      85.370  95.020 164.580  1.00  0.00           C
ATOM    156  OE1 GLU A  24      84.270  94.630 164.130  1.00  0.00           O
ATOM    157  OE2 GLU A  24      86.480  94.730 164.010  1.00  0.00           O
ATOM    158  C   GLU A  24      83.220  98.890 164.150  1.00  0.00           C
ATOM    159  O   GLU A  24      83.480  98.800 162.980  1.00  0.00           O
ATOM    160  N   GLN A  25      82.810 100.030 164.720  1.00  0.00           N
ATOM    161  HN  GLN A  25      82.390  99.990 165.630  1.00  0.00           H
ATOM    162  CA  GLN A  25      82.680 101.360 164.220  1.00  0.00           C
ATOM    163  HA  GLN A  25      83.390 101.500 163.410  1.00  0.00           H
ATOM    164  CB  GLN A  25      81.250 101.630 163.650  1.00  0.00           C
ATOM    165  HB1 GLN A  25      80.600 101.170 164.430  1.00  0.00           H
ATOM    166  HB2 GLN A  25      81.050 102.720 163.620  1.00  0.00           H
ATOM    167  CG  GLN A  25      80.980 100.970 162.280  1.00  0.00           C
ATOM    168  HG1 GLN A  25      81.260  99.900 162.290  1.00  0.00           H
ATOM    169  HG2 GLN A  25      81.660 101.410 161.520  1.00  0.00           H
ATOM    170  CD  GLN A  25      79.530 101.080 161.930  1.00  0.00           C
ATOM    171  OE1 GLN A  25      78.720 101.760 162.470  1.00  0.00           O
ATOM    172  NE2 GLN A  25      79.170 100.380 160.800  1.00  0.00           N
ATOM    173 HE21 GLN A  25      79.760  99.760 160.280  1.00  0.00           H
ATOM    174 HE22 GLN A  25      78.200 100.460 160.590  1.00  0.00           H
ATOM    175  C   GLN A  25      82.960 102.440 165.270  1.00  0.00           C
ATOM    176  O   GLN A  25      82.790 102.230 166.470  1.00  0.00           O
ATOM    177  N   LEU A  26      83.410 103.590 164.770  1.00  0.00           N
ATOM    178  HN  LEU A  26      83.470 103.730 163.790  1.00  0.00           H
ATOM    179  CA  LEU A  26      83.660 104.750 165.600  1.00  0.00           C
ATOM    180  HA  LEU A  26      83.460 104.520 166.640  1.00  0.00           H
ATOM    181  CB  LEU A  26      85.150 105.230 165.620  1.00  0.00           C
ATOM    182  HB1 LEU A  26      85.420 105.780 164.690  1.00  0.00           H
ATOM    183  HB2 LEU A  26      85.150 105.840 166.550  1.00  0.00           H
ATOM    184  CG  LEU A  26      86.290 104.150 165.890  1.00  0.00           C
ATOM    185  HG  LEU A  26      86.320 103.350 165.120  1.00  0.00           H
ATOM    186  CD1 LEU A  26      87.680 104.920 165.930  1.00  0.00           C
ATOM    187 HD11 LEU A  26      87.790 105.540 165.010  1.00  0.00           H
ATOM    188 HD12 LEU A  26      87.750 105.700 166.710  1.00  0.00           H
ATOM    189 HD13 LEU A  26      88.430 104.110 166.080  1.00  0.00           H
ATOM    190  CD2 LEU A  26      86.010 103.450 167.260  1.00  0.00           C
ATOM    191 HD21 LEU A  26      85.050 102.900 167.280  1.00  0.00           H
ATOM    192 HD22 LEU A  26      86.770 102.650 167.430  1.00  0.00           H
ATOM    193 HD23 LEU A  26      86.040 104.300 167.970  1.00  0.00           H
ATOM    194  C   LEU A  26      82.870 105.970 165.120  1.00  0.00           C
ATOM    195  O   LEU A  26      82.640 106.180 163.910  1.00  0.00           O
ATOM    196  N   ARG A  27      82.400 106.730 166.090  1.00  0.00           N
ATOM    197  HN  ARG A  27      82.610 106.530 167.040  1.00  0.00           H
ATOM    198  CA  ARG A  27      81.630 107.900 165.730  1.00  0.00           C
ATOM    199  HA  ARG A  27      81.540 108.060 164.670  1.00  0.00           H
ATOM    200  CB  ARG A  27      80.160 107.750 166.340  1.00  0.00           C
ATOM    201  HB1 ARG A  27      79.630 106.980 165.730  1.00  0.00           H
ATOM    202  HB2 ARG A  27      80.270 107.290 167.350  1.00  0.00           H
ATOM    203  CG  ARG A  27      79.410 109.020 166.380  1.00  0.00           C
ATOM    204  HG1 ARG A  27      79.270 109.580 165.430  1.00  0.00           H
ATOM    205  HG2 ARG A  27      79.920 109.660 167.140  1.00  0.00           H
ATOM    206  CD  ARG A  27      78.110 108.610 166.940  1.00  0.00           C
ATOM    207  HD1 ARG A  27      78.270 107.830 167.710  1.00  0.00           H
ATOM    208  HD2 ARG A  27      77.660 108.200 166.010  1.00  0.00           H
ATOM    209  NE  ARG A  27      77.400 109.800 167.540  1.00  0.00           N
ATOM    210  HE  ARG A  27      77.950 110.630 167.520  1.00  0.00           H
ATOM    211  CZ  ARG A  27      76.310 109.780 168.210  1.00  0.00           C
ATOM    212  NH1 ARG A  27      75.610 108.680 168.470  1.00  0.00           N
ATOM    213 HH11 ARG A  27      74.860 108.680 169.130  1.00  0.00           H
ATOM    214 HH12 ARG A  27      76.070 107.810 168.310  1.00  0.00           H
ATOM    215  NH2 ARG A  27      75.860 110.960 168.620  1.00  0.00           N
ATOM    216 HH21 ARG A  27      74.990 111.000 169.110  1.00  0.00           H
ATOM    217 HH22 ARG A  27      76.170 111.790 168.150  1.00  0.00           H
ATOM    218  C   ARG A  27      82.330 109.090 166.310  1.00  0.00           C
ATOM    219  O   ARG A  27      82.760 109.120 167.460  1.00  0.00           O
ATOM    220  N   LEU A  28      82.380 110.170 165.560  1.00  0.00           N
ATOM    221  HN  LEU A  28      81.840 110.190 164.720  1.00  0.00           H
ATOM    222  CA  LEU A  28      83.140 111.350 165.990  1.00  0.00           C
ATOM    223  HA  LEU A  28      84.030 110.940 166.440  1.00  0.00           H
ATOM    224  CB  LEU A  28      83.530 112.250 164.830  1.00  0.00           C
ATOM    225  HB1 LEU A  28      83.910 111.540 164.050  1.00  0.00           H
ATOM    226  HB2 LEU A  28      82.600 112.680 164.410  1.00  0.00           H
ATOM    227  CG  LEU A  28      84.540 113.400 165.180  1.00  0.00           C
ATOM    228  HG  LEU A  28      84.010 114.150 165.800  1.00  0.00           H
ATOM    229  CD1 LEU A  28      85.800 112.820 165.880  1.00  0.00           C
ATOM    230 HD11 LEU A  28      86.340 112.130 165.200  1.00  0.00           H
ATOM    231 HD12 LEU A  28      86.420 113.700 166.150  1.00  0.00           H
ATOM    232 HD13 LEU A  28      85.610 112.300 166.850  1.00  0.00           H
ATOM    233  CD2 LEU A  28      85.000 114.170 163.930  1.00  0.00           C
ATOM    234 HD21 LEU A  28      85.700 114.980 164.210  1.00  0.00           H
ATOM    235 HD22 LEU A  28      85.650 113.440 163.400  1.00  0.00           H
ATOM    236 HD23 LEU A  28      84.170 114.620 163.350  1.00  0.00           H
ATOM    237  C   LEU A  28      82.330 112.160 166.930  1.00  0.00           C
ATOM    238  O   LEU A  28      81.100 112.340 166.780  1.00  0.00           O
ATOM    239  N   ARG A  29      82.990 112.660 168.000  1.00  0.00           N
ATOM    240  HN  ARG A  29      83.910 112.360 168.240  1.00  0.00           H
ATOM    241  CA  ARG A  29      82.510 113.660 168.910  1.00  0.00           C
ATOM    242  HA  ARG A  29      81.520 113.400 169.270  1.00  0.00           H
ATOM    243  CB  ARG A  29      83.470 113.750 170.140  1.00  0.00           C
ATOM    244  HB1 ARG A  29      84.520 113.850 169.770  1.00  0.00           H
ATOM    245  HB2 ARG A  29      83.180 114.620 170.780  1.00  0.00           H
ATOM    246  CG  ARG A  29      83.170 112.490 170.960  1.00  0.00           C
ATOM    247  HG1 ARG A  29      83.110 111.600 170.300  1.00  0.00           H
ATOM    248  HG2 ARG A  29      82.150 112.640 171.390  1.00  0.00           H
ATOM    249  CD  ARG A  29      84.240 112.330 172.050  1.00  0.00           C
ATOM    250  HD1 ARG A  29      84.260 113.260 172.670  1.00  0.00           H
ATOM    251  HD2 ARG A  29      85.250 112.200 171.620  1.00  0.00           H
ATOM    252  NE  ARG A  29      83.780 111.090 172.760  1.00  0.00           N
ATOM    253  HE  ARG A  29      82.790 111.030 172.840  1.00  0.00           H
ATOM    254  CZ  ARG A  29      84.400 110.470 173.720  1.00  0.00           C
ATOM    255  NH1 ARG A  29      85.660 110.610 174.030  1.00  0.00           N
ATOM    256 HH11 ARG A  29      86.090 109.880 174.560  1.00  0.00           H
ATOM    257 HH12 ARG A  29      86.270 110.870 173.290  1.00  0.00           H
ATOM    258  NH2 ARG A  29      83.610 109.780 174.480  1.00  0.00           N
ATOM    259 HH21 ARG A  29      83.950 109.270 175.280  1.00  0.00           H
ATOM    260 HH22 ARG A  29      82.670 109.670 174.170  1.00  0.00           H
ATOM    261  C   ARG A  29      82.210 115.020 168.360  1.00  0.00           C
ATOM    262  O   ARG A  29      82.870 115.610 167.470  1.00  0.00           O
ATOM    263  N   ALA A  30      81.080 115.520 168.820  1.00  0.00           N
ATOM    264  HN  ALA A  30      80.680 115.160 169.660  1.00  0.00           H
ATOM    265  CA  ALA A  30      80.370 116.650 168.390  1.00  0.00           C
ATOM    266  HA  ALA A  30      80.430 116.560 167.310  1.00  0.00           H
ATOM    267  CB  ALA A  30      78.960 116.580 169.070  1.00  0.00           C
ATOM    268  HB1 ALA A  30      78.380 115.810 168.520  1.00  0.00           H
ATOM    269  HB2 ALA A  30      78.890 116.300 170.150  1.00  0.00           H
ATOM    270  HB3 ALA A  30      78.530 117.590 168.890  1.00  0.00           H
ATOM    271  C   ALA A  30      81.030 117.960 168.680  1.00  0.00           C
ATOM    272  O   ALA A  30      80.570 119.050 168.350  1.00  0.00           O
ATOM    273  N   ASP A  31      82.200 117.920 169.420  1.00  0.00           N
ATOM    274  HN  ASP A  31      82.540 117.020 169.680  1.00  0.00           H
ATOM    275  CA  ASP A  31      82.990 119.140 169.740  1.00  0.00           C
ATOM    276  HA  ASP A  31      82.280 119.840 170.140  1.00  0.00           H
ATOM    277  CB  ASP A  31      84.160 118.910 170.800  1.00  0.00           C
ATOM    278  HB1 ASP A  31      84.910 118.140 170.530  1.00  0.00           H
ATOM    279  HB2 ASP A  31      84.740 119.850 170.910  1.00  0.00           H
ATOM    280  CG  ASP A  31      83.610 118.590 172.140  1.00  0.00           C
ATOM    281  OD1 ASP A  31      82.510 118.090 172.350  1.00  0.00           O
ATOM    282  OD2 ASP A  31      84.330 118.910 173.110  1.00  0.00           O
ATOM    283  C   ASP A  31      83.580 119.720 168.490  1.00  0.00           C
ATOM    284  O   ASP A  31      83.650 120.980 168.320  1.00  0.00           O
ATOM    285  N   LEU A  32      84.010 118.860 167.540  1.00  0.00           N
ATOM    286  HN  LEU A  32      83.940 117.880 167.730  1.00  0.00           H
ATOM    287  CA  LEU A  32      84.780 119.170 166.390  1.00  0.00           C
ATOM    288  HA  LEU A  32      85.520 119.960 166.530  1.00  0.00           H
ATOM    289  CB  LEU A  32      85.600 117.910 165.920  1.00  0.00           C
ATOM    290  HB1 LEU A  32      84.900 117.060 166.060  1.00  0.00           H
ATOM    291  HB2 LEU A  32      85.880 118.030 164.850  1.00  0.00           H
ATOM    292  CG  LEU A  32      86.910 117.560 166.680  1.00  0.00           C
ATOM    293  HG  LEU A  32      87.430 116.790 166.070  1.00  0.00           H
ATOM    294  CD1 LEU A  32      87.740 118.860 167.020  1.00  0.00           C
ATOM    295 HD11 LEU A  32      87.200 119.480 167.760  1.00  0.00           H
ATOM    296 HD12 LEU A  32      88.650 118.490 167.530  1.00  0.00           H
ATOM    297 HD13 LEU A  32      88.100 119.470 166.150  1.00  0.00           H
ATOM    298  CD2 LEU A  32      86.560 116.900 168.040  1.00  0.00           C
ATOM    299 HD21 LEU A  32      85.790 117.370 168.700  1.00  0.00           H
ATOM    300 HD22 LEU A  32      86.040 115.920 167.900  1.00  0.00           H
ATOM    301 HD23 LEU A  32      87.480 116.810 168.650  1.00  0.00           H
ATOM    302  C   LEU A  32      83.870 119.630 165.270  1.00  0.00           C
ATOM    303  O   LEU A  32      83.010 118.900 164.820  1.00  0.00           O
ATOM    304  N   GLU A  33      84.180 120.800 164.660  1.00  0.00           N
ATOM    305  HN  GLU A  33      84.890 121.350 165.090  1.00  0.00           H
ATOM    306  CA  GLU A  33      83.310 121.460 163.690  1.00  0.00           C
ATOM    307  HA  GLU A  33      82.300 121.250 164.000  1.00  0.00           H
ATOM    308  CB  GLU A  33      83.380 123.020 163.800  1.00  0.00           C
ATOM    309  HB1 GLU A  33      83.150 123.320 164.850  1.00  0.00           H
ATOM    310  HB2 GLU A  33      84.410 123.360 163.550  1.00  0.00           H
ATOM    311  CG  GLU A  33      82.440 123.830 162.850  1.00  0.00           C
ATOM    312  HG1 GLU A  33      81.370 123.630 163.050  1.00  0.00           H
ATOM    313  HG2 GLU A  33      82.500 123.540 161.780  1.00  0.00           H
ATOM    314  CD  GLU A  33      82.670 125.290 162.880  1.00  0.00           C
ATOM    315  OE1 GLU A  33      83.620 125.860 162.240  1.00  0.00           O
ATOM    316  OE2 GLU A  33      81.940 126.000 163.680  1.00  0.00           O
ATOM    317  C   GLU A  33      83.590 121.130 162.260  1.00  0.00           C
ATOM    318  O   GLU A  33      84.560 121.430 161.590  1.00  0.00           O
ATOM    319  N   LEU A  34      82.550 120.390 161.720  1.00  0.00           N
ATOM    320  HN  LEU A  34      81.790 120.160 162.330  1.00  0.00           H
ATOM    321  CA  LEU A  34      82.480 119.840 160.380  1.00  0.00           C
ATOM    322  HA  LEU A  34      83.350 119.220 160.180  1.00  0.00           H
ATOM    323  CB  LEU A  34      81.270 118.830 160.160  1.00  0.00           C
ATOM    324  HB1 LEU A  34      80.470 119.130 160.870  1.00  0.00           H
ATOM    325  HB2 LEU A  34      80.860 119.080 159.160  1.00  0.00           H
ATOM    326  CG  LEU A  34      81.690 117.410 160.440  1.00  0.00           C
ATOM    327  HG  LEU A  34      80.810 116.800 160.170  1.00  0.00           H
ATOM    328  CD1 LEU A  34      82.750 116.820 159.490  1.00  0.00           C
ATOM    329 HD11 LEU A  34      82.720 115.740 159.730  1.00  0.00           H
ATOM    330 HD12 LEU A  34      82.340 116.910 158.460  1.00  0.00           H
ATOM    331 HD13 LEU A  34      83.810 117.080 159.700  1.00  0.00           H
ATOM    332  CD2 LEU A  34      82.000 117.150 161.950  1.00  0.00           C
ATOM    333 HD21 LEU A  34      81.170 117.490 162.610  1.00  0.00           H
ATOM    334 HD22 LEU A  34      82.050 116.080 162.230  1.00  0.00           H
ATOM    335 HD23 LEU A  34      82.950 117.670 162.210  1.00  0.00           H
ATOM    336  C   LEU A  34      82.610 120.980 159.210  1.00  0.00           C
ATOM    337  O   LEU A  34      82.210 122.150 159.360  1.00  0.00           O
ATOM    338  N   PRO A  35      83.300 120.700 158.050  1.00  0.00           N
ATOM    339  CD  PRO A  35      83.930 119.450 157.740  1.00  0.00           C
ATOM    340  HD1 PRO A  35      83.090 118.830 157.340  1.00  0.00           H
ATOM    341  HD2 PRO A  35      84.200 118.730 158.540  1.00  0.00           H
ATOM    342  CA  PRO A  35      83.440 121.640 156.940  1.00  0.00           C
ATOM    343  HA  PRO A  35      83.930 122.570 157.180  1.00  0.00           H
ATOM    344  CB  PRO A  35      84.330 120.890 155.910  1.00  0.00           C
ATOM    345  HB1 PRO A  35      83.760 120.580 155.000  1.00  0.00           H
ATOM    346  HB2 PRO A  35      85.170 121.520 155.540  1.00  0.00           H
ATOM    347  CG  PRO A  35      84.940 119.660 156.650  1.00  0.00           C
ATOM    348  HG1 PRO A  35      85.940 119.910 157.060  1.00  0.00           H
ATOM    349  HG2 PRO A  35      84.990 118.800 155.950  1.00  0.00           H
ATOM    350  C   PRO A  35      82.080 121.980 156.400  1.00  0.00           C
ATOM    351  O   PRO A  35      81.300 121.070 156.080  1.00  0.00           O
ATOM    352  N   ARG A  36      81.800 123.290 156.220  1.00  0.00           N
ATOM    353  HN  ARG A  36      82.500 123.910 156.560  1.00  0.00           H
ATOM    354  CA  ARG A  36      80.650 123.850 155.550  1.00  0.00           C
ATOM    355  HA  ARG A  36      79.790 123.200 155.640  1.00  0.00           H
ATOM    356  CB  ARG A  36      80.360 125.180 156.240  1.00  0.00           C
ATOM    357  HB1 ARG A  36      80.000 124.990 157.270  1.00  0.00           H
ATOM    358  HB2 ARG A  36      81.380 125.600 156.290  1.00  0.00           H
ATOM    359  CG  ARG A  36      79.350 126.130 155.550  1.00  0.00           C
ATOM    360  HG1 ARG A  36      78.440 125.500 155.390  1.00  0.00           H
ATOM    361  HG2 ARG A  36      79.780 126.470 154.580  1.00  0.00           H
ATOM    362  CD  ARG A  36      79.140 127.380 156.450  1.00  0.00           C
ATOM    363  HD1 ARG A  36      78.830 127.030 157.460  1.00  0.00           H
ATOM    364  HD2 ARG A  36      78.450 128.100 155.960  1.00  0.00           H
ATOM    365  NE  ARG A  36      80.430 128.070 156.510  1.00  0.00           N
ATOM    366  HE  ARG A  36      81.110 127.950 155.790  1.00  0.00           H
ATOM    367  CZ  ARG A  36      81.040 128.410 157.630  1.00  0.00           C
ATOM    368  NH1 ARG A  36      80.250 128.880 158.550  1.00  0.00           N
ATOM    369 HH11 ARG A  36      80.630 129.530 159.200  1.00  0.00           H
ATOM    370 HH12 ARG A  36      79.280 129.000 158.330  1.00  0.00           H
ATOM    371  NH2 ARG A  36      82.360 128.450 157.700  1.00  0.00           N
ATOM    372 HH21 ARG A  36      82.710 128.770 158.580  1.00  0.00           H
ATOM    373 HH22 ARG A  36      82.940 128.030 157.000  1.00  0.00           H
ATOM    374  C   ARG A  36      80.740 123.940 154.030  1.00  0.00           C
ATOM    375  O   ARG A  36      79.720 123.690 153.370  1.00  0.00           O
ATOM    376  N   ASP A  37      81.910 124.130 153.410  1.00  0.00           N
ATOM    377  HN  ASP A  37      82.740 124.340 153.930  1.00  0.00           H
ATOM    378  CA  ASP A  37      82.000 124.620 152.020  1.00  0.00           C
ATOM    379  HA  ASP A  37      81.090 124.420 151.490  1.00  0.00           H
ATOM    380  CB  ASP A  37      82.210 126.130 152.200  1.00  0.00           C
ATOM    381  HB1 ASP A  37      82.030 126.410 151.140  1.00  0.00           H
ATOM    382  HB2 ASP A  37      81.500 126.690 152.850  1.00  0.00           H
ATOM    383  CG  ASP A  37      83.610 126.590 152.620  1.00  0.00           C
ATOM    384  OD1 ASP A  37      84.220 125.940 153.470  1.00  0.00           O
ATOM    385  OD2 ASP A  37      83.970 127.730 152.260  1.00  0.00           O
ATOM    386  C   ASP A  37      83.160 123.920 151.240  1.00  0.00           C
ATOM    387  O   ASP A  37      83.140 123.920 150.020  1.00  0.00           O
ATOM    388  N   ALA A  38      84.220 123.390 151.890  1.00  0.00           N
ATOM    389  HN  ALA A  38      84.390 123.710 152.810  1.00  0.00           H
ATOM    390  CA  ALA A  38      85.360 122.800 151.160  1.00  0.00           C
ATOM    391  HA  ALA A  38      85.040 122.160 150.350  1.00  0.00           H
ATOM    392  CB  ALA A  38      86.360 123.710 150.530  1.00  0.00           C
ATOM    393  HB1 ALA A  38      87.290 123.200 150.220  1.00  0.00           H
ATOM    394  HB2 ALA A  38      85.840 124.190 149.670  1.00  0.00           H
ATOM    395  HB3 ALA A  38      86.680 124.530 151.210  1.00  0.00           H
ATOM    396  C   ALA A  38      86.070 121.840 152.140  1.00  0.00           C
ATOM    397  O   ALA A  38      85.870 121.870 153.380  1.00  0.00           O
ATOM    398  N   PHE A  39      86.950 120.950 151.670  1.00  0.00           N
ATOM    399  HN  PHE A  39      87.190 121.000 150.710  1.00  0.00           H
ATOM    400  CA  PHE A  39      87.560 120.020 152.560  1.00  0.00           C
ATOM    401  HA  PHE A  39      88.030 120.640 153.310  1.00  0.00           H
ATOM    402  CB  PHE A  39      86.520 119.070 153.200  1.00  0.00           C
ATOM    403  HB1 PHE A  39      87.020 118.380 153.910  1.00  0.00           H
ATOM    404  HB2 PHE A  39      85.770 119.630 153.790  1.00  0.00           H
ATOM    405  CG  PHE A  39      85.650 118.320 152.230  1.00  0.00           C
ATOM    406  CD1 PHE A  39      84.420 118.670 151.770  1.00  0.00           C
ATOM    407  HD1 PHE A  39      83.940 119.610 152.000  1.00  0.00           H
ATOM    408  CE1 PHE A  39      83.650 117.820 150.990  1.00  0.00           C
ATOM    409  HE1 PHE A  39      82.670 118.040 150.600  1.00  0.00           H
ATOM    410  CZ  PHE A  39      84.150 116.610 150.560  1.00  0.00           C
ATOM    411  HZ  PHE A  39      83.630 115.960 149.880  1.00  0.00           H
ATOM    412  CD2 PHE A  39      86.160 117.040 151.870  1.00  0.00           C
ATOM    413  HD2 PHE A  39      87.080 116.620 152.240  1.00  0.00           H
ATOM    414  CE2 PHE A  39      85.450 116.220 151.040  1.00  0.00           C
ATOM    415  HE2 PHE A  39      85.950 115.310 150.750  1.00  0.00           H
ATOM    416  C   PHE A  39      88.700 119.270 151.890  1.00  0.00           C
ATOM    417  O   PHE A  39      88.740 119.130 150.680  1.00  0.00           O
ATOM    418  N   THR A  40      89.650 118.850 152.670  1.00  0.00           N
ATOM    419  HN  THR A  40      89.580 119.010 153.650  1.00  0.00           H
ATOM    420  CA  THR A  40      90.780 118.000 152.340  1.00  0.00           C
ATOM    421  HA  THR A  40      90.690 117.580 151.350  1.00  0.00           H
ATOM    422  CB  THR A  40      92.130 118.610 152.670  1.00  0.00           C
ATOM    423  HB  THR A  40      92.280 118.890 153.740  1.00  0.00           H
ATOM    424  OG1 THR A  40      92.270 119.720 151.880  1.00  0.00           O
ATOM    425  HG1 THR A  40      91.770 120.430 152.290  1.00  0.00           H
ATOM    426  CG2 THR A  40      93.200 117.570 152.180  1.00  0.00           C
ATOM    427 HG21 THR A  40      93.120 116.560 152.630  1.00  0.00           H
ATOM    428 HG22 THR A  40      93.120 117.280 151.110  1.00  0.00           H
ATOM    429 HG23 THR A  40      94.230 117.910 152.410  1.00  0.00           H
ATOM    430  C   THR A  40      90.590 116.840 153.300  1.00  0.00           C
ATOM    431  O   THR A  40      90.560 117.140 154.510  1.00  0.00           O
ATOM    432  N   LEU A  41      90.460 115.590 152.800  1.00  0.00           N
ATOM    433  HN  LEU A  41      90.270 115.470 151.830  1.00  0.00           H
ATOM    434  CA  LEU A  41      90.280 114.370 153.530  1.00  0.00           C
ATOM    435  HA  LEU A  41      90.390 114.490 154.600  1.00  0.00           H
ATOM    436  CB  LEU A  41      88.830 113.880 153.420  1.00  0.00           C
ATOM    437  HB1 LEU A  41      88.270 114.750 153.810  1.00  0.00           H
ATOM    438  HB2 LEU A  41      88.610 113.700 152.350  1.00  0.00           H
ATOM    439  CG  LEU A  41      88.430 112.570 154.070  1.00  0.00           C
ATOM    440  HG  LEU A  41      89.260 111.850 154.190  1.00  0.00           H
ATOM    441  CD1 LEU A  41      87.860 112.740 155.460  1.00  0.00           C
ATOM    442 HD11 LEU A  41      87.680 111.770 155.980  1.00  0.00           H
ATOM    443 HD12 LEU A  41      88.650 113.200 156.090  1.00  0.00           H
ATOM    444 HD13 LEU A  41      86.930 113.360 155.450  1.00  0.00           H
ATOM    445  CD2 LEU A  41      87.330 111.870 153.240  1.00  0.00           C
ATOM    446 HD21 LEU A  41      87.080 110.890 153.710  1.00  0.00           H
ATOM    447 HD22 LEU A  41      86.420 112.520 153.290  1.00  0.00           H
ATOM    448 HD23 LEU A  41      87.680 111.750 152.200  1.00  0.00           H
ATOM    449  C   LEU A  41      91.240 113.250 153.150  1.00  0.00           C
ATOM    450  O   LEU A  41      91.260 112.940 151.960  1.00  0.00           O
ATOM    451  N   GLN A  42      92.040 112.750 154.120  1.00  0.00           N
ATOM    452  HN  GLN A  42      91.920 113.060 155.060  1.00  0.00           H
ATOM    453  CA  GLN A  42      93.070 111.800 153.780  1.00  0.00           C
ATOM    454  HA  GLN A  42      92.700 111.300 152.900  1.00  0.00           H
ATOM    455  CB  GLN A  42      94.510 112.480 153.510  1.00  0.00           C
ATOM    456  HB1 GLN A  42      95.250 111.650 153.470  1.00  0.00           H
ATOM    457  HB2 GLN A  42      94.480 113.070 152.570  1.00  0.00           H
ATOM    458  CG  GLN A  42      94.910 113.490 154.590  1.00  0.00           C
ATOM    459  HG1 GLN A  42      95.150 112.990 155.550  1.00  0.00           H
ATOM    460  HG2 GLN A  42      94.130 114.280 154.690  1.00  0.00           H
ATOM    461  CD  GLN A  42      96.250 114.270 154.380  1.00  0.00           C
ATOM    462  OE1 GLN A  42      97.130 114.230 155.260  1.00  0.00           O
ATOM    463  NE2 GLN A  42      96.330 115.180 153.400  1.00  0.00           N
ATOM    464 HE21 GLN A  42      95.680 115.220 152.640  1.00  0.00           H
ATOM    465 HE22 GLN A  42      97.180 115.710 153.330  1.00  0.00           H
ATOM    466  C   GLN A  42      93.300 110.730 154.770  1.00  0.00           C
ATOM    467  O   GLN A  42      93.100 110.910 155.980  1.00  0.00           O
ATOM    468  N   VAL A  43      93.720 109.600 154.200  1.00  0.00           N
ATOM    469  HN  VAL A  43      93.750 109.370 153.230  1.00  0.00           H
ATOM    470  CA  VAL A  43      94.090 108.470 155.040  1.00  0.00           C
ATOM    471  HA  VAL A  43      94.490 108.720 156.010  1.00  0.00           H
ATOM    472  CB  VAL A  43      92.880 107.490 155.270  1.00  0.00           C
ATOM    473  HB  VAL A  43      93.230 106.430 155.330  1.00  0.00           H
ATOM    474  CG1 VAL A  43      92.160 107.890 156.590  1.00  0.00           C
ATOM    475 HG11 VAL A  43      91.420 107.080 156.780  1.00  0.00           H
ATOM    476 HG12 VAL A  43      92.920 107.770 157.400  1.00  0.00           H
ATOM    477 HG13 VAL A  43      91.780 108.920 156.690  1.00  0.00           H
ATOM    478  CG2 VAL A  43      91.960 107.440 154.090  1.00  0.00           C
ATOM    479 HG21 VAL A  43      92.580 106.980 153.290  1.00  0.00           H
ATOM    480 HG22 VAL A  43      91.150 106.720 154.330  1.00  0.00           H
ATOM    481 HG23 VAL A  43      91.530 108.440 153.910  1.00  0.00           H
ATOM    482  C   VAL A  43      95.190 107.710 154.350  1.00  0.00           C
ATOM    483  O   VAL A  43      95.170 107.720 153.120  1.00  0.00           O
ATOM    484  N   TRP A  44      95.930 106.920 155.120  1.00  0.00           N
ATOM    485  HN  TRP A  44      95.690 106.810 156.080  1.00  0.00           H
ATOM    486  CA  TRP A  44      96.690 105.810 154.670  1.00  0.00           C
ATOM    487  HA  TRP A  44      96.730 105.780 153.590  1.00  0.00           H
ATOM    488  CB  TRP A  44      98.100 105.870 155.340  1.00  0.00           C
ATOM    489  HB1 TRP A  44      97.930 106.360 156.330  1.00  0.00           H
ATOM    490  HB2 TRP A  44      98.480 104.850 155.570  1.00  0.00           H
ATOM    491  CG  TRP A  44      99.130 106.570 154.610  1.00  0.00           C
ATOM    492  CD1 TRP A  44      99.650 107.840 154.840  1.00  0.00           C
ATOM    493  HD1 TRP A  44      99.250 108.540 155.560  1.00  0.00           H
ATOM    494  NE1 TRP A  44     100.690 108.050 153.970  1.00  0.00           N
ATOM    495  HE1 TRP A  44     101.290 108.810 154.090  1.00  0.00           H
ATOM    496  CE2 TRP A  44     100.820 106.990 153.100  1.00  0.00           C
ATOM    497  CD2 TRP A  44      99.930 105.970 153.530  1.00  0.00           C
ATOM    498  CE3 TRP A  44      99.920 104.760 152.840  1.00  0.00           C
ATOM    499  HE3 TRP A  44      99.230 103.960 153.050  1.00  0.00           H
ATOM    500  CZ3 TRP A  44     100.790 104.600 151.810  1.00  0.00           C
ATOM    501  HZ3 TRP A  44     100.800 103.630 151.340  1.00  0.00           H
ATOM    502  CZ2 TRP A  44     101.800 106.800 152.090  1.00  0.00           C
ATOM    503  HZ2 TRP A  44     102.470 107.590 151.780  1.00  0.00           H
ATOM    504  CH2 TRP A  44     101.760 105.540 151.450  1.00  0.00           C
ATOM    505  HH2 TRP A  44     102.460 105.290 150.660  1.00  0.00           H
ATOM    506  C   TRP A  44      95.920 104.560 155.080  1.00  0.00           C
ATOM    507  O   TRP A  44      95.540 104.470 156.240  1.00  0.00           O
ATOM    508  N   LEU A  45      95.730 103.570 154.220  1.00  0.00           N
ATOM    509  HN  LEU A  45      96.030 103.720 153.280  1.00  0.00           H
ATOM    510  CA  LEU A  45      95.020 102.370 154.550  1.00  0.00           C
ATOM    511  HA  LEU A  45      95.220 102.090 155.570  1.00  0.00           H
ATOM    512  CB  LEU A  45      93.470 102.530 154.400  1.00  0.00           C
ATOM    513  HB1 LEU A  45      93.030 101.630 154.880  1.00  0.00           H
ATOM    514  HB2 LEU A  45      92.920 103.360 154.900  1.00  0.00           H
ATOM    515  CG  LEU A  45      92.930 102.600 152.940  1.00  0.00           C
ATOM    516  HG  LEU A  45      93.710 102.110 152.310  1.00  0.00           H
ATOM    517  CD1 LEU A  45      91.690 101.740 152.700  1.00  0.00           C
ATOM    518 HD11 LEU A  45      91.840 100.710 153.090  1.00  0.00           H
ATOM    519 HD12 LEU A  45      90.820 102.110 153.290  1.00  0.00           H
ATOM    520 HD13 LEU A  45      91.430 101.580 151.630  1.00  0.00           H
ATOM    521  CD2 LEU A  45      92.710 103.990 152.460  1.00  0.00           C
ATOM    522 HD21 LEU A  45      92.650 104.040 151.350  1.00  0.00           H
ATOM    523 HD22 LEU A  45      91.810 104.400 152.970  1.00  0.00           H
ATOM    524 HD23 LEU A  45      93.590 104.580 152.770  1.00  0.00           H
ATOM    525  C   LEU A  45      95.660 101.140 153.880  1.00  0.00           C
ATOM    526  O   LEU A  45      96.360 101.270 152.920  1.00  0.00           O
ATOM    527  N   ARG A  46      95.380  99.890 154.360  1.00  0.00           N
ATOM    528  HN  ARG A  46      94.840  99.710 155.180  1.00  0.00           H
ATOM    529  CA  ARG A  46      95.680  98.650 153.610  1.00  0.00           C
ATOM    530  HA  ARG A  46      95.710  98.960 152.580  1.00  0.00           H
ATOM    531  CB  ARG A  46      97.060  97.980 154.010  1.00  0.00           C
ATOM    532  HB1 ARG A  46      96.970  96.970 153.550  1.00  0.00           H
ATOM    533  HB2 ARG A  46      97.890  98.560 153.550  1.00  0.00           H
ATOM    534  CG  ARG A  46      97.440  97.770 155.470  1.00  0.00           C
ATOM    535  HG1 ARG A  46      96.560  97.480 156.080  1.00  0.00           H
ATOM    536  HG2 ARG A  46      97.810  98.690 155.960  1.00  0.00           H
ATOM    537  CD  ARG A  46      98.530  96.660 155.600  1.00  0.00           C
ATOM    538  HD1 ARG A  46      99.030  96.580 156.590  1.00  0.00           H
ATOM    539  HD2 ARG A  46      99.310  96.850 154.830  1.00  0.00           H
ATOM    540  NE  ARG A  46      97.940  95.280 155.310  1.00  0.00           N
ATOM    541  HE  ARG A  46      96.950  95.230 155.480  1.00  0.00           H
ATOM    542  CZ  ARG A  46      98.520  94.240 154.690  1.00  0.00           C
ATOM    543  NH1 ARG A  46      99.780  94.210 154.210  1.00  0.00           N
ATOM    544 HH11 ARG A  46      99.960  93.340 153.750  1.00  0.00           H
ATOM    545 HH12 ARG A  46     100.250  95.040 153.930  1.00  0.00           H
ATOM    546  NH2 ARG A  46      97.750  93.190 154.590  1.00  0.00           N
ATOM    547 HH21 ARG A  46      98.110  92.330 154.210  1.00  0.00           H
ATOM    548 HH22 ARG A  46      96.870  93.190 155.060  1.00  0.00           H
ATOM    549  C   ARG A  46      94.580  97.730 153.760  1.00  0.00           C
ATOM    550  O   ARG A  46      94.360  97.200 154.830  1.00  0.00           O
ATOM    551  N   ALA A  47      93.890  97.440 152.600  1.00  0.00           N
ATOM    552  HN  ALA A  47      94.190  97.770 151.710  1.00  0.00           H
ATOM    553  CA  ALA A  47      92.550  96.810 152.600  1.00  0.00           C
ATOM    554  HA  ALA A  47      91.920  96.980 153.460  1.00  0.00           H
ATOM    555  CB  ALA A  47      91.720  97.480 151.490  1.00  0.00           C
ATOM    556  HB1 ALA A  47      92.130  97.230 150.490  1.00  0.00           H
ATOM    557  HB2 ALA A  47      90.670  97.130 151.590  1.00  0.00           H
ATOM    558  HB3 ALA A  47      91.820  98.570 151.630  1.00  0.00           H
ATOM    559  C   ALA A  47      92.680  95.330 152.360  1.00  0.00           C
ATOM    560  O   ALA A  47      93.430  94.850 151.480  1.00  0.00           O
ATOM    561  N   GLU A  48      91.970  94.500 153.150  1.00  0.00           N
ATOM    562  HN  GLU A  48      91.270  94.980 153.680  1.00  0.00           H
ATOM    563  CA  GLU A  48      91.880  93.080 153.010  1.00  0.00           C
ATOM    564  HA  GLU A  48      92.930  92.850 152.890  1.00  0.00           H
ATOM    565  CB  GLU A  48      91.060  92.270 154.120  1.00  0.00           C
ATOM    566  HB1 GLU A  48      90.030  92.700 154.040  1.00  0.00           H
ATOM    567  HB2 GLU A  48      91.110  91.180 153.910  1.00  0.00           H
ATOM    568  CG  GLU A  48      91.600  92.470 155.550  1.00  0.00           C
ATOM    569  HG1 GLU A  48      90.980  91.920 156.300  1.00  0.00           H
ATOM    570  HG2 GLU A  48      91.450  93.560 155.730  1.00  0.00           H
ATOM    571  CD  GLU A  48      93.050  92.100 155.740  1.00  0.00           C
ATOM    572  OE1 GLU A  48      93.680  91.230 155.010  1.00  0.00           O
ATOM    573  OE2 GLU A  48      93.680  92.730 156.670  1.00  0.00           O
ATOM    574  C   GLU A  48      91.220  92.740 151.650  1.00  0.00           C
ATOM    575  O   GLU A  48      90.370  93.510 151.130  1.00  0.00           O
ATOM    576  N   GLY A  49      91.530  91.600 151.010  1.00  0.00           N
ATOM    577  HN  GLY A  49      92.280  91.150 151.490  1.00  0.00           H
ATOM    578  CA  GLY A  49      90.930  91.080 149.800  1.00  0.00           C
ATOM    579  HA1 GLY A  49      91.560  90.260 149.490  1.00  0.00           H
ATOM    580  HA2 GLY A  49      91.000  91.890 149.080  1.00  0.00           H
ATOM    581  C   GLY A  49      89.480  90.680 150.080  1.00  0.00           C
ATOM    582  O   GLY A  49      89.180  89.850 150.950  1.00  0.00           O
ATOM    583  N   GLY A  50      88.550  91.190 149.340  1.00  0.00           N
ATOM    584  HN  GLY A  50      88.690  91.810 148.580  1.00  0.00           H
ATOM    585  CA  GLY A  50      87.050  90.920 149.680  1.00  0.00           C
ATOM    586  HA1 GLY A  50      86.860  89.910 149.980  1.00  0.00           H
ATOM    587  HA2 GLY A  50      86.590  91.280 148.770  1.00  0.00           H
ATOM    588  C   GLY A  50      86.450  91.820 150.820  1.00  0.00           C
ATOM    589  O   GLY A  50      86.940  91.870 151.930  1.00  0.00           O
ATOM    590  N   GLN A  51      85.380  92.500 150.510  1.00  0.00           N
ATOM    591  HN  GLN A  51      85.050  92.310 149.590  1.00  0.00           H
ATOM    592  CA  GLN A  51      84.870  93.590 151.230  1.00  0.00           C
ATOM    593  HA  GLN A  51      85.230  93.630 152.240  1.00  0.00           H
ATOM    594  CB  GLN A  51      85.310  94.940 150.590  1.00  0.00           C
ATOM    595  HB1 GLN A  51      84.950  95.130 149.560  1.00  0.00           H
ATOM    596  HB2 GLN A  51      84.830  95.780 151.130  1.00  0.00           H
ATOM    597  CG  GLN A  51      86.860  95.220 150.740  1.00  0.00           C
ATOM    598  HG1 GLN A  51      87.210  96.180 150.320  1.00  0.00           H
ATOM    599  HG2 GLN A  51      87.420  94.370 150.290  1.00  0.00           H
ATOM    600  CD  GLN A  51      87.250  95.350 152.200  1.00  0.00           C
ATOM    601  OE1 GLN A  51      86.590  95.920 153.050  1.00  0.00           O
ATOM    602  NE2 GLN A  51      88.400  94.760 152.590  1.00  0.00           N
ATOM    603 HE21 GLN A  51      88.790  94.000 152.060  1.00  0.00           H
ATOM    604 HE22 GLN A  51      88.690  94.840 153.550  1.00  0.00           H
ATOM    605  C   GLN A  51      83.300  93.540 151.180  1.00  0.00           C
ATOM    606  O   GLN A  51      82.720  93.320 150.100  1.00  0.00           O
ATOM    607  N   ARG A  52      82.590  93.890 152.240  1.00  0.00           N
ATOM    608  HN  ARG A  52      83.070  93.910 153.120  1.00  0.00           H
ATOM    609  CA  ARG A  52      81.210  94.260 152.320  1.00  0.00           C
ATOM    610  HA  ARG A  52      80.670  93.520 151.760  1.00  0.00           H
ATOM    611  CB  ARG A  52      80.710  94.310 153.760  1.00  0.00           C
ATOM    612  HB1 ARG A  52      81.490  94.920 154.260  1.00  0.00           H
ATOM    613  HB2 ARG A  52      79.750  94.860 153.900  1.00  0.00           H
ATOM    614  CG  ARG A  52      80.540  93.000 154.490  1.00  0.00           C
ATOM    615  HG1 ARG A  52      81.530  92.490 154.460  1.00  0.00           H
ATOM    616  HG2 ARG A  52      79.860  92.310 153.950  1.00  0.00           H
ATOM    617  CD  ARG A  52      80.120  93.210 155.940  1.00  0.00           C
ATOM    618  HD1 ARG A  52      79.250  93.890 155.870  1.00  0.00           H
ATOM    619  HD2 ARG A  52      80.870  93.730 156.570  1.00  0.00           H
ATOM    620  NE  ARG A  52      79.680  91.880 156.420  1.00  0.00           N
ATOM    621  HE  ARG A  52      79.640  91.120 155.780  1.00  0.00           H
ATOM    622  CZ  ARG A  52      79.020  91.770 157.540  1.00  0.00           C
ATOM    623  NH1 ARG A  52      78.650  92.640 158.450  1.00  0.00           N
ATOM    624 HH11 ARG A  52      78.190  92.240 159.240  1.00  0.00           H
ATOM    625 HH12 ARG A  52      79.250  93.430 158.610  1.00  0.00           H
ATOM    626  NH2 ARG A  52      78.580  90.580 157.880  1.00  0.00           N
ATOM    627 HH21 ARG A  52      78.020  90.350 158.680  1.00  0.00           H
ATOM    628 HH22 ARG A  52      78.760  89.790 157.290  1.00  0.00           H
ATOM    629  C   ARG A  52      80.910  95.560 151.600  1.00  0.00           C
ATOM    630  O   ARG A  52      80.590  96.650 152.110  1.00  0.00           O
ATOM    631  N   SER A  53      81.110  95.510 150.250  1.00  0.00           N
ATOM    632  HN  SER A  53      81.460  94.630 149.930  1.00  0.00           H
ATOM    633  CA  SER A  53      80.720  96.500 149.160  1.00  0.00           C
ATOM    634  HA  SER A  53      81.400  97.340 149.180  1.00  0.00           H
ATOM    635  CB  SER A  53      80.910  95.790 147.790  1.00  0.00           C
ATOM    636  HB1 SER A  53      80.300  94.870 147.670  1.00  0.00           H
ATOM    637  HB2 SER A  53      81.980  95.560 147.940  1.00  0.00           H
ATOM    638  OG  SER A  53      80.840  96.720 146.680  1.00  0.00           O
ATOM    639  HG1 SER A  53      79.950  96.850 146.340  1.00  0.00           H
ATOM    640  C   SER A  53      79.290  97.070 149.250  1.00  0.00           C
ATOM    641  O   SER A  53      78.400  96.280 149.550  1.00  0.00           O
ATOM    642  N   PRO A  54      79.000  98.350 149.010  1.00  0.00           N
ATOM    643  CD  PRO A  54      77.680  98.680 148.380  1.00  0.00           C
ATOM    644  HD1 PRO A  54      76.890  98.560 149.160  1.00  0.00           H
ATOM    645  HD2 PRO A  54      77.480  98.050 147.490  1.00  0.00           H
ATOM    646  CA  PRO A  54      79.850  99.500 149.110  1.00  0.00           C
ATOM    647  HA  PRO A  54      80.660  99.440 148.400  1.00  0.00           H
ATOM    648  CB  PRO A  54      78.910 100.660 148.720  1.00  0.00           C
ATOM    649  HB1 PRO A  54      78.610 101.160 149.660  1.00  0.00           H
ATOM    650  HB2 PRO A  54      79.400 101.440 148.110  1.00  0.00           H
ATOM    651  CG  PRO A  54      77.760 100.150 147.900  1.00  0.00           C
ATOM    652  HG1 PRO A  54      78.030 100.070 146.820  1.00  0.00           H
ATOM    653  HG2 PRO A  54      76.770 100.600 148.100  1.00  0.00           H
ATOM    654  C   PRO A  54      80.400  99.670 150.480  1.00  0.00           C
ATOM    655  O   PRO A  54      79.670 100.150 151.300  1.00  0.00           O
ATOM    656  N   ALA A  55      81.690  99.290 150.650  1.00  0.00           N
ATOM    657  HN  ALA A  55      82.190  99.040 149.820  1.00  0.00           H
ATOM    658  CA  ALA A  55      82.430  99.100 151.860  1.00  0.00           C
ATOM    659  HA  ALA A  55      81.670  98.780 152.560  1.00  0.00           H
ATOM    660  CB  ALA A  55      83.410  97.960 151.900  1.00  0.00           C
ATOM    661  HB1 ALA A  55      82.880  96.990 152.050  1.00  0.00           H
ATOM    662  HB2 ALA A  55      83.810  98.030 150.870  1.00  0.00           H
ATOM    663  HB3 ALA A  55      84.110  98.020 152.750  1.00  0.00           H
ATOM    664  C   ALA A  55      83.010 100.430 152.360  1.00  0.00           C
ATOM    665  O   ALA A  55      83.990 101.030 151.880  1.00  0.00           O
ATOM    666  N   VAL A  56      82.470 101.000 153.450  1.00  0.00           N
ATOM    667  HN  VAL A  56      81.820 100.480 154.000  1.00  0.00           H
ATOM    668  CA  VAL A  56      82.720 102.400 153.730  1.00  0.00           C
ATOM    669  HA  VAL A  56      82.860 103.010 152.850  1.00  0.00           H
ATOM    670  CB  VAL A  56      81.360 103.080 154.300  1.00  0.00           C
ATOM    671  HB  VAL A  56      81.030 102.530 155.210  1.00  0.00           H
ATOM    672  CG1 VAL A  56      81.650 104.550 154.810  1.00  0.00           C
ATOM    673 HG11 VAL A  56      82.200 104.420 155.770  1.00  0.00           H
ATOM    674 HG12 VAL A  56      82.390 105.110 154.210  1.00  0.00           H
ATOM    675 HG13 VAL A  56      80.720 105.130 154.980  1.00  0.00           H
ATOM    676  CG2 VAL A  56      80.240 102.980 153.260  1.00  0.00           C
ATOM    677 HG21 VAL A  56      79.440 103.710 153.480  1.00  0.00           H
ATOM    678 HG22 VAL A  56      80.630 103.360 152.290  1.00  0.00           H
ATOM    679 HG23 VAL A  56      79.810 101.980 153.030  1.00  0.00           H
ATOM    680  C   VAL A  56      83.910 102.540 154.720  1.00  0.00           C
ATOM    681  O   VAL A  56      83.990 101.930 155.780  1.00  0.00           O
ATOM    682  N   ILE A  57      84.880 103.390 154.320  1.00  0.00           N
ATOM    683  HN  ILE A  57      84.840 103.860 153.440  1.00  0.00           H
ATOM    684  CA  ILE A  57      86.000 103.750 155.190  1.00  0.00           C
ATOM    685  HA  ILE A  57      86.250 102.850 155.740  1.00  0.00           H
ATOM    686  CB  ILE A  57      87.280 104.090 154.410  1.00  0.00           C
ATOM    687  HB  ILE A  57      87.060 105.010 153.830  1.00  0.00           H
ATOM    688  CG2 ILE A  57      88.450 104.390 155.360  1.00  0.00           C
ATOM    689 HG21 ILE A  57      88.650 103.490 155.980  1.00  0.00           H
ATOM    690 HG22 ILE A  57      89.370 104.520 154.760  1.00  0.00           H
ATOM    691 HG23 ILE A  57      88.230 105.200 156.090  1.00  0.00           H
ATOM    692  CG1 ILE A  57      87.590 103.050 153.260  1.00  0.00           C
ATOM    693 HG11 ILE A  57      86.640 102.840 152.730  1.00  0.00           H
ATOM    694 HG12 ILE A  57      88.090 102.160 153.710  1.00  0.00           H
ATOM    695  CD  ILE A  57      88.450 103.620 152.120  1.00  0.00           C
ATOM    696  HD1 ILE A  57      88.600 102.810 151.380  1.00  0.00           H
ATOM    697  HD2 ILE A  57      87.960 104.450 151.560  1.00  0.00           H
ATOM    698  HD3 ILE A  57      89.450 104.010 152.390  1.00  0.00           H
ATOM    699  C   ILE A  57      85.610 104.850 156.090  1.00  0.00           C
ATOM    700  O   ILE A  57      85.880 104.950 157.300  1.00  0.00           O
ATOM    701  N   THR A  58      84.910 105.870 155.520  1.00  0.00           N
ATOM    702  HN  THR A  58      84.720 105.930 154.550  1.00  0.00           H
ATOM    703  CA  THR A  58      84.440 107.020 156.360  1.00  0.00           C
ATOM    704  HA  THR A  58      84.170 106.810 157.390  1.00  0.00           H
ATOM    705  CB  THR A  58      85.560 108.040 156.530  1.00  0.00           C
ATOM    706  HB  THR A  58      86.530 107.570 156.790  1.00  0.00           H
ATOM    707  OG1 THR A  58      85.220 109.040 157.500  1.00  0.00           O
ATOM    708  HG1 THR A  58      84.690 108.680 158.220  1.00  0.00           H
ATOM    709  CG2 THR A  58      85.900 108.690 155.180  1.00  0.00           C
ATOM    710 HG21 THR A  58      86.870 109.220 155.270  1.00  0.00           H
ATOM    711 HG22 THR A  58      86.130 107.940 154.400  1.00  0.00           H
ATOM    712 HG23 THR A  58      85.030 109.250 154.780  1.00  0.00           H
ATOM    713  C   THR A  58      83.310 107.680 155.630  1.00  0.00           C
ATOM    714  O   THR A  58      83.140 107.560 154.420  1.00  0.00           O
ATOM    715  N   GLY A  59      82.450 108.400 156.360  1.00  0.00           N
ATOM    716  HN  GLY A  59      82.370 108.350 157.350  1.00  0.00           H
ATOM    717  CA  GLY A  59      81.410 109.220 155.730  1.00  0.00           C
ATOM    718  HA1 GLY A  59      80.740 108.680 155.070  1.00  0.00           H
ATOM    719  HA2 GLY A  59      81.930 109.930 155.100  1.00  0.00           H
ATOM    720  C   GLY A  59      80.680 110.100 156.650  1.00  0.00           C
ATOM    721  O   GLY A  59      80.470 109.750 157.810  1.00  0.00           O
ATOM    722  N   LEU A  60      80.160 111.190 156.090  1.00  0.00           N
ATOM    723  HN  LEU A  60      80.370 111.460 155.160  1.00  0.00           H
ATOM    724  CA  LEU A  60      79.530 112.220 156.870  1.00  0.00           C
ATOM    725  HA  LEU A  60      79.850 112.060 157.890  1.00  0.00           H
ATOM    726  CB  LEU A  60      79.940 113.640 156.450  1.00  0.00           C
ATOM    727  HB1 LEU A  60      81.030 113.780 156.620  1.00  0.00           H
ATOM    728  HB2 LEU A  60      79.810 113.730 155.350  1.00  0.00           H
ATOM    729  CG  LEU A  60      79.190 114.720 157.270  1.00  0.00           C
ATOM    730  HG  LEU A  60      78.100 114.620 157.050  1.00  0.00           H
ATOM    731  CD1 LEU A  60      79.390 114.740 158.780  1.00  0.00           C
ATOM    732 HD11 LEU A  60      78.990 115.630 159.310  1.00  0.00           H
ATOM    733 HD12 LEU A  60      78.780 113.890 159.180  1.00  0.00           H
ATOM    734 HD13 LEU A  60      80.460 114.560 159.020  1.00  0.00           H
ATOM    735  CD2 LEU A  60      79.770 116.090 156.820  1.00  0.00           C
ATOM    736 HD21 LEU A  60      79.920 116.160 155.730  1.00  0.00           H
ATOM    737 HD22 LEU A  60      79.050 116.870 157.140  1.00  0.00           H
ATOM    738 HD23 LEU A  60      80.760 116.220 157.320  1.00  0.00           H
ATOM    739  C   LEU A  60      78.030 111.960 156.590  1.00  0.00           C
ATOM    740  O   LEU A  60      77.540 112.150 155.470  1.00  0.00           O
ATOM    741  N   TYR A  61      77.290 111.490 157.630  1.00  0.00           N
ATOM    742  HN  TYR A  61      77.630 111.390 158.570  1.00  0.00           H
ATOM    743  CA  TYR A  61      75.890 111.190 157.520  1.00  0.00           C
ATOM    744  HA  TYR A  61      75.470 111.250 156.520  1.00  0.00           H
ATOM    745  CB  TYR A  61      75.530 109.820 158.070  1.00  0.00           C
ATOM    746  HB1 TYR A  61      75.730 109.540 159.130  1.00  0.00           H
ATOM    747  HB2 TYR A  61      74.460 109.590 157.880  1.00  0.00           H
ATOM    748  CG  TYR A  61      76.240 108.770 157.240  1.00  0.00           C
ATOM    749  CD1 TYR A  61      75.500 108.080 156.260  1.00  0.00           C
ATOM    750  HD1 TYR A  61      74.440 108.300 156.220  1.00  0.00           H
ATOM    751  CE1 TYR A  61      76.100 107.170 155.390  1.00  0.00           C
ATOM    752  HE1 TYR A  61      75.600 106.690 154.570  1.00  0.00           H
ATOM    753  CZ  TYR A  61      77.430 106.740 155.560  1.00  0.00           C
ATOM    754  OH  TYR A  61      78.090 105.840 154.740  1.00  0.00           O
ATOM    755  HH  TYR A  61      77.450 105.470 154.130  1.00  0.00           H
ATOM    756  CD2 TYR A  61      77.570 108.270 157.410  1.00  0.00           C
ATOM    757  HD2 TYR A  61      78.240 108.630 158.170  1.00  0.00           H
ATOM    758  CE2 TYR A  61      78.160 107.360 156.510  1.00  0.00           C
ATOM    759  HE2 TYR A  61      79.200 107.120 156.680  1.00  0.00           H
ATOM    760  C   TYR A  61      75.110 112.210 158.330  1.00  0.00           C
ATOM    761  O   TYR A  61      75.630 113.010 159.080  1.00  0.00           O
ATOM    762  N   ASP A  62      73.790 112.120 158.080  1.00  0.00           N
ATOM    763  HN  ASP A  62      73.440 111.520 157.360  1.00  0.00           H
ATOM    764  CA  ASP A  62      72.840 113.090 158.560  1.00  0.00           C
ATOM    765  HA  ASP A  62      73.270 113.690 159.340  1.00  0.00           H
ATOM    766  CB  ASP A  62      72.230 113.920 157.380  1.00  0.00           C
ATOM    767  HB1 ASP A  62      73.050 114.450 156.860  1.00  0.00           H
ATOM    768  HB2 ASP A  62      71.710 113.190 156.720  1.00  0.00           H
ATOM    769  CG  ASP A  62      71.250 115.020 157.910  1.00  0.00           C
ATOM    770  OD1 ASP A  62      70.790 114.990 159.050  1.00  0.00           O
ATOM    771  OD2 ASP A  62      70.770 115.790 157.040  1.00  0.00           O
ATOM    772  C   ASP A  62      71.760 112.330 159.360  1.00  0.00           C
ATOM    773  O   ASP A  62      71.080 111.480 158.810  1.00  0.00           O
ATOM    774  N   LYS A  63      71.580 112.530 160.630  1.00  0.00           N
ATOM    775  HN  LYS A  63      72.230 113.110 161.130  1.00  0.00           H
ATOM    776  CA  LYS A  63      70.720 111.710 161.490  1.00  0.00           C
ATOM    777  HA  LYS A  63      70.760 110.670 161.190  1.00  0.00           H
ATOM    778  CB  LYS A  63      71.320 111.650 162.920  1.00  0.00           C
ATOM    779  HB1 LYS A  63      70.890 110.740 163.380  1.00  0.00           H
ATOM    780  HB2 LYS A  63      72.380 111.330 162.790  1.00  0.00           H
ATOM    781  CG  LYS A  63      71.020 112.860 163.900  1.00  0.00           C
ATOM    782  HG1 LYS A  63      69.940 112.890 164.160  1.00  0.00           H
ATOM    783  HG2 LYS A  63      71.180 113.860 163.440  1.00  0.00           H
ATOM    784  CD  LYS A  63      71.820 112.700 165.150  1.00  0.00           C
ATOM    785  HD1 LYS A  63      71.900 111.640 165.470  1.00  0.00           H
ATOM    786  HD2 LYS A  63      71.310 113.260 165.970  1.00  0.00           H
ATOM    787  CE  LYS A  63      73.200 113.180 164.940  1.00  0.00           C
ATOM    788  HE1 LYS A  63      73.200 114.220 164.540  1.00  0.00           H
ATOM    789  HE2 LYS A  63      73.740 112.560 164.190  1.00  0.00           H
ATOM    790  NZ  LYS A  63      73.990 113.190 166.180  1.00  0.00           N
ATOM    791  HZ1 LYS A  63      73.790 112.290 166.660  1.00  0.00           H
ATOM    792  HZ2 LYS A  63      75.010 113.130 166.020  1.00  0.00           H
ATOM    793  HZ3 LYS A  63      73.760 113.920 166.880  1.00  0.00           H
ATOM    794  C   LYS A  63      69.350 112.290 161.490  1.00  0.00           C
ATOM    795  O   LYS A  63      68.400 111.590 161.970  1.00  0.00           O
ATOM    796  N   CYS A  64      69.090 113.480 160.990  1.00  0.00           N
ATOM    797  HN  CYS A  64      69.850 113.930 160.520  1.00  0.00           H
ATOM    798  CA  CYS A  64      67.840 114.140 160.920  1.00  0.00           C
ATOM    799  HA  CYS A  64      67.100 113.500 161.380  1.00  0.00           H
ATOM    800  CB  CYS A  64      67.880 115.570 161.530  1.00  0.00           C
ATOM    801  HB1 CYS A  64      66.880 116.060 161.600  1.00  0.00           H
ATOM    802  HB2 CYS A  64      68.500 116.220 160.880  1.00  0.00           H
ATOM    803  SG  CYS A  64      68.550 115.540 163.160  1.00  0.00           S
ATOM    804  C   CYS A  64      67.270 114.210 159.470  1.00  0.00           C
ATOM    805  O   CYS A  64      66.220 114.780 159.170  1.00  0.00           O
ATOM    806  N   SER A  65      68.030 113.630 158.440  1.00  0.00           N
ATOM    807  HN  SER A  65      69.000 113.470 158.620  1.00  0.00           H
ATOM    808  CA  SER A  65      67.410 113.490 157.140  1.00  0.00           C
ATOM    809  HA  SER A  65      67.000 114.450 156.870  1.00  0.00           H
ATOM    810  CB  SER A  65      68.450 113.100 156.100  1.00  0.00           C
ATOM    811  HB1 SER A  65      67.980 112.560 155.250  1.00  0.00           H
ATOM    812  HB2 SER A  65      69.170 112.440 156.650  1.00  0.00           H
ATOM    813  OG  SER A  65      69.160 114.240 155.520  1.00  0.00           O
ATOM    814  HG1 SER A  65      69.670 114.630 156.230  1.00  0.00           H
ATOM    815  C   SER A  65      66.260 112.500 157.160  1.00  0.00           C
ATOM    816  O   SER A  65      66.420 111.280 157.320  1.00  0.00           O
ATOM    817  N   TYR A  66      64.990 112.940 156.920  1.00  0.00           N
ATOM    818  HN  TYR A  66      64.780 113.910 156.800  1.00  0.00           H
ATOM    819  CA  TYR A  66      63.850 112.070 156.800  1.00  0.00           C
ATOM    820  HA  TYR A  66      64.060 111.120 157.280  1.00  0.00           H
ATOM    821  CB  TYR A  66      62.670 112.660 157.510  1.00  0.00           C
ATOM    822  HB1 TYR A  66      62.290 113.640 157.140  1.00  0.00           H
ATOM    823  HB2 TYR A  66      61.840 111.930 157.440  1.00  0.00           H
ATOM    824  CG  TYR A  66      62.980 112.900 159.020  1.00  0.00           C
ATOM    825  CD1 TYR A  66      63.790 112.020 159.740  1.00  0.00           C
ATOM    826  HD1 TYR A  66      64.190 111.150 159.230  1.00  0.00           H
ATOM    827  CE1 TYR A  66      64.180 112.300 161.040  1.00  0.00           C
ATOM    828  HE1 TYR A  66      64.800 111.630 161.620  1.00  0.00           H
ATOM    829  CZ  TYR A  66      63.560 113.330 161.740  1.00  0.00           C
ATOM    830  OH  TYR A  66      64.000 113.570 163.080  1.00  0.00           O
ATOM    831  HH  TYR A  66      64.600 112.870 163.360  1.00  0.00           H
ATOM    832  CD2 TYR A  66      62.320 113.910 159.760  1.00  0.00           C
ATOM    833  HD2 TYR A  66      61.580 114.580 159.340  1.00  0.00           H
ATOM    834  CE2 TYR A  66      62.660 114.130 161.120  1.00  0.00           C
ATOM    835  HE2 TYR A  66      62.300 114.970 161.690  1.00  0.00           H
ATOM    836  C   TYR A  66      63.410 111.850 155.370  1.00  0.00           C
ATOM    837  O   TYR A  66      62.690 110.930 155.000  1.00  0.00           O
ATOM    838  N   ILE A  67      63.900 112.650 154.440  1.00  0.00           N
ATOM    839  HN  ILE A  67      64.580 113.310 154.740  1.00  0.00           H
ATOM    840  CA  ILE A  67      63.370 112.720 153.080  1.00  0.00           C
ATOM    841  HA  ILE A  67      62.360 112.350 153.160  1.00  0.00           H
ATOM    842  CB  ILE A  67      63.390 114.140 152.520  1.00  0.00           C
ATOM    843  HB  ILE A  67      64.410 114.530 152.710  1.00  0.00           H
ATOM    844  CG2 ILE A  67      63.230 114.160 150.960  1.00  0.00           C
ATOM    845 HG21 ILE A  67      64.040 113.760 150.330  1.00  0.00           H
ATOM    846 HG22 ILE A  67      62.410 113.520 150.580  1.00  0.00           H
ATOM    847 HG23 ILE A  67      62.980 115.220 150.720  1.00  0.00           H
ATOM    848  CG1 ILE A  67      62.310 114.980 153.240  1.00  0.00           C
ATOM    849 HG11 ILE A  67      62.230 114.660 154.310  1.00  0.00           H
ATOM    850 HG12 ILE A  67      61.360 114.700 152.720  1.00  0.00           H
ATOM    851  CD  ILE A  67      62.390 116.530 153.050  1.00  0.00           C
ATOM    852  HD1 ILE A  67      62.220 116.880 152.010  1.00  0.00           H
ATOM    853  HD2 ILE A  67      61.700 117.060 153.730  1.00  0.00           H
ATOM    854  HD3 ILE A  67      63.390 116.870 153.380  1.00  0.00           H
ATOM    855  C   ILE A  67      64.200 111.770 152.160  1.00  0.00           C
ATOM    856  O   ILE A  67      63.800 110.740 151.710  1.00  0.00           O
ATOM    857  N   SER A  68      65.520 112.100 152.010  1.00  0.00           N
ATOM    858  HN  SER A  68      65.890 112.910 152.450  1.00  0.00           H
ATOM    859  CA  SER A  68      66.500 111.180 151.390  1.00  0.00           C
ATOM    860  HA  SER A  68      66.130 110.180 151.560  1.00  0.00           H
ATOM    861  CB  SER A  68      66.770 111.510 149.910  1.00  0.00           C
ATOM    862  HB1 SER A  68      65.850 111.670 149.310  1.00  0.00           H
ATOM    863  HB2 SER A  68      67.360 110.690 149.450  1.00  0.00           H
ATOM    864  OG  SER A  68      67.460 112.740 149.830  1.00  0.00           O
ATOM    865  HG1 SER A  68      68.360 112.480 149.650  1.00  0.00           H
ATOM    866  C   SER A  68      67.730 111.380 152.250  1.00  0.00           C
ATOM    867  O   SER A  68      68.070 112.470 152.740  1.00  0.00           O
ATOM    868  N   ARG A  69      68.330 110.240 152.620  1.00  0.00           N
ATOM    869  HN  ARG A  69      68.010 109.360 152.270  1.00  0.00           H
ATOM    870  CA  ARG A  69      69.430 110.210 153.500  1.00  0.00           C
ATOM    871  HA  ARG A  69      69.500 111.170 153.990  1.00  0.00           H
ATOM    872  CB  ARG A  69      69.460 109.090 154.600  1.00  0.00           C
ATOM    873  HB1 ARG A  69      69.620 108.080 154.180  1.00  0.00           H
ATOM    874  HB2 ARG A  69      70.280 109.320 155.320  1.00  0.00           H
ATOM    875  CG  ARG A  69      68.130 109.130 155.430  1.00  0.00           C
ATOM    876  HG1 ARG A  69      67.270 108.830 154.790  1.00  0.00           H
ATOM    877  HG2 ARG A  69      67.930 110.190 155.710  1.00  0.00           H
ATOM    878  CD  ARG A  69      68.160 108.350 156.790  1.00  0.00           C
ATOM    879  HD1 ARG A  69      68.790 108.960 157.470  1.00  0.00           H
ATOM    880  HD2 ARG A  69      68.630 107.360 156.620  1.00  0.00           H
ATOM    881  NE  ARG A  69      66.760 108.180 157.230  1.00  0.00           N
ATOM    882  HE  ARG A  69      66.060 108.810 156.900  1.00  0.00           H
ATOM    883  CZ  ARG A  69      66.410 107.360 158.220  1.00  0.00           C
ATOM    884  NH1 ARG A  69      67.170 106.750 159.020  1.00  0.00           N
ATOM    885 HH11 ARG A  69      66.780 105.860 159.260  1.00  0.00           H
ATOM    886 HH12 ARG A  69      68.150 106.850 158.840  1.00  0.00           H
ATOM    887  NH2 ARG A  69      65.080 107.250 158.430  1.00  0.00           N
ATOM    888 HH21 ARG A  69      64.810 106.460 158.970  1.00  0.00           H
ATOM    889 HH22 ARG A  69      64.460 107.680 157.760  1.00  0.00           H
ATOM    890  C   ARG A  69      70.710 110.130 152.720  1.00  0.00           C
ATOM    891  O   ARG A  69      71.730 109.820 153.290  1.00  0.00           O
ATOM    892  N   ASP A  70      70.610 110.340 151.460  1.00  0.00           N
ATOM    893  HN  ASP A  70      69.770 110.540 150.960  1.00  0.00           H
ATOM    894  CA  ASP A  70      71.710 110.070 150.570  1.00  0.00           C
ATOM    895  HA  ASP A  70      72.230 109.280 151.090  1.00  0.00           H
ATOM    896  CB  ASP A  70      71.110 109.610 149.160  1.00  0.00           C
ATOM    897  HB1 ASP A  70      72.060 109.450 148.610  1.00  0.00           H
ATOM    898  HB2 ASP A  70      70.640 108.620 149.320  1.00  0.00           H
ATOM    899  CG  ASP A  70      70.180 110.600 148.530  1.00  0.00           C
ATOM    900  OD1 ASP A  70      69.720 111.640 149.020  1.00  0.00           O
ATOM    901  OD2 ASP A  70      69.980 110.410 147.270  1.00  0.00           O
ATOM    902  C   ASP A  70      72.620 111.340 150.480  1.00  0.00           C
ATOM    903  O   ASP A  70      73.750 111.220 150.190  1.00  0.00           O
ATOM    904  N   ARG A  71      72.130 112.510 150.820  1.00  0.00           N
ATOM    905  HN  ARG A  71      71.170 112.500 151.080  1.00  0.00           H
ATOM    906  CA  ARG A  71      72.860 113.780 151.000  1.00  0.00           C
ATOM    907  HA  ARG A  71      73.290 114.000 150.030  1.00  0.00           H
ATOM    908  CB  ARG A  71      71.860 114.910 151.340  1.00  0.00           C
ATOM    909  HB1 ARG A  71      72.420 115.750 151.800  1.00  0.00           H
ATOM    910  HB2 ARG A  71      71.430 115.330 150.410  1.00  0.00           H
ATOM    911  CG  ARG A  71      70.720 114.570 152.320  1.00  0.00           C
ATOM    912  HG1 ARG A  71      71.180 113.900 153.080  1.00  0.00           H
ATOM    913  HG2 ARG A  71      70.010 113.870 151.830  1.00  0.00           H
ATOM    914  CD  ARG A  71      70.080 115.850 152.860  1.00  0.00           C
ATOM    915  HD1 ARG A  71      70.780 116.490 153.430  1.00  0.00           H
ATOM    916  HD2 ARG A  71      69.150 115.590 153.410  1.00  0.00           H
ATOM    917  NE  ARG A  71      69.550 116.710 151.720  1.00  0.00           N
ATOM    918  HE  ARG A  71      69.840 116.490 150.790  1.00  0.00           H
ATOM    919  CZ  ARG A  71      68.910 117.880 151.910  1.00  0.00           C
ATOM    920  NH1 ARG A  71      68.560 118.240 153.140  1.00  0.00           N
ATOM    921 HH11 ARG A  71      68.030 119.080 153.280  1.00  0.00           H
ATOM    922 HH12 ARG A  71      68.940 117.650 153.840  1.00  0.00           H
ATOM    923  NH2 ARG A  71      68.560 118.670 150.900  1.00  0.00           N
ATOM    924 HH21 ARG A  71      68.330 119.610 151.160  1.00  0.00           H
ATOM    925 HH22 ARG A  71      68.820 118.300 150.010  1.00  0.00           H
ATOM    926  C   ARG A  71      74.020 113.640 151.990  1.00  0.00           C
ATOM    927  O   ARG A  71      73.870 113.160 153.120  1.00  0.00           O
ATOM    928  N   GLY A  72      75.230 114.180 151.660  1.00  0.00           N
ATOM    929  HN  GLY A  72      75.330 114.670 150.800  1.00  0.00           H
ATOM    930  CA  GLY A  72      76.540 114.020 152.450  1.00  0.00           C
ATOM    931  HA1 GLY A  72      76.420 113.260 153.200  1.00  0.00           H
ATOM    932  HA2 GLY A  72      76.920 115.000 152.690  1.00  0.00           H
ATOM    933  C   GLY A  72      77.620 113.490 151.490  1.00  0.00           C
ATOM    934  O   GLY A  72      77.370 113.240 150.270  1.00  0.00           O
ATOM    935  N   TRP A  73      78.840 113.180 152.040  1.00  0.00           N
ATOM    936  HN  TRP A  73      78.940 113.050 153.030  1.00  0.00           H
ATOM    937  CA  TRP A  73      79.960 112.650 151.280  1.00  0.00           C
ATOM    938  HA  TRP A  73      79.620 112.480 150.270  1.00  0.00           H
ATOM    939  CB  TRP A  73      81.190 113.540 151.240  1.00  0.00           C
ATOM    940  HB1 TRP A  73      82.080 113.010 150.820  1.00  0.00           H
ATOM    941  HB2 TRP A  73      80.880 114.330 150.520  1.00  0.00           H
ATOM    942  CG  TRP A  73      81.660 114.180 152.540  1.00  0.00           C
ATOM    943  CD1 TRP A  73      81.330 115.490 152.850  1.00  0.00           C
ATOM    944  HD1 TRP A  73      80.650 116.090 152.260  1.00  0.00           H
ATOM    945  NE1 TRP A  73      81.950 115.840 154.030  1.00  0.00           N
ATOM    946  HE1 TRP A  73      81.790 116.660 154.530  1.00  0.00           H
ATOM    947  CE2 TRP A  73      82.640 114.740 154.530  1.00  0.00           C
ATOM    948  CD2 TRP A  73      82.470 113.680 153.580  1.00  0.00           C
ATOM    949  CE3 TRP A  73      83.040 112.440 153.830  1.00  0.00           C
ATOM    950  HE3 TRP A  73      82.980 111.660 153.080  1.00  0.00           H
ATOM    951  CZ3 TRP A  73      83.730 112.250 155.020  1.00  0.00           C
ATOM    952  HZ3 TRP A  73      84.080 111.290 155.360  1.00  0.00           H
ATOM    953  CZ2 TRP A  73      83.350 114.550 155.690  1.00  0.00           C
ATOM    954  HZ2 TRP A  73      83.250 115.280 156.480  1.00  0.00           H
ATOM    955  CH2 TRP A  73      83.820 113.260 156.010  1.00  0.00           C
ATOM    956  HH2 TRP A  73      84.230 113.030 156.980  1.00  0.00           H
ATOM    957  C   TRP A  73      80.340 111.310 151.880  1.00  0.00           C
ATOM    958  O   TRP A  73      80.300 111.120 153.050  1.00  0.00           O
ATOM    959  N   VAL A  74      80.760 110.400 151.050  1.00  0.00           N
ATOM    960  HN  VAL A  74      80.840 110.560 150.070  1.00  0.00           H
ATOM    961  CA  VAL A  74      81.270 109.110 151.580  1.00  0.00           C
ATOM    962  HA  VAL A  74      81.800 109.270 152.500  1.00  0.00           H
ATOM    963  CB  VAL A  74      80.090 108.100 151.860  1.00  0.00           C
ATOM    964  HB  VAL A  74      79.510 108.590 152.670  1.00  0.00           H
ATOM    965  CG1 VAL A  74      79.100 108.010 150.690  1.00  0.00           C
ATOM    966 HG11 VAL A  74      78.350 107.300 151.070  1.00  0.00           H
ATOM    967 HG12 VAL A  74      78.540 108.950 150.470  1.00  0.00           H
ATOM    968 HG13 VAL A  74      79.600 107.650 149.760  1.00  0.00           H
ATOM    969  CG2 VAL A  74      80.700 106.790 152.410  1.00  0.00           C
ATOM    970 HG21 VAL A  74      79.940 105.980 152.480  1.00  0.00           H
ATOM    971 HG22 VAL A  74      81.500 106.440 151.720  1.00  0.00           H
ATOM    972 HG23 VAL A  74      81.240 106.970 153.360  1.00  0.00           H
ATOM    973  C   VAL A  74      82.370 108.620 150.690  1.00  0.00           C
ATOM    974  O   VAL A  74      82.270 108.670 149.460  1.00  0.00           O
ATOM    975  N   VAL A  75      83.470 108.140 151.330  1.00  0.00           N
ATOM    976  HN  VAL A  75      83.450 108.120 152.330  1.00  0.00           H
ATOM    977  CA  VAL A  75      84.610 107.510 150.720  1.00  0.00           C
ATOM    978  HA  VAL A  75      84.500 107.540 149.650  1.00  0.00           H
ATOM    979  CB  VAL A  75      85.910 108.300 151.010  1.00  0.00           C
ATOM    980  HB  VAL A  75      85.800 108.310 152.110  1.00  0.00           H
ATOM    981  CG1 VAL A  75      87.020 107.450 150.530  1.00  0.00           C
ATOM    982 HG11 VAL A  75      87.960 107.940 150.190  1.00  0.00           H
ATOM    983 HG12 VAL A  75      87.350 106.680 151.260  1.00  0.00           H
ATOM    984 HG13 VAL A  75      86.870 106.890 149.580  1.00  0.00           H
ATOM    985  CG2 VAL A  75      85.900 109.740 150.400  1.00  0.00           C
ATOM    986 HG21 VAL A  75      84.940 110.300 150.480  1.00  0.00           H
ATOM    987 HG22 VAL A  75      86.730 110.320 150.860  1.00  0.00           H
ATOM    988 HG23 VAL A  75      86.150 109.710 149.320  1.00  0.00           H
ATOM    989  C   VAL A  75      84.690 106.030 151.090  1.00  0.00           C
ATOM    990  O   VAL A  75      84.530 105.630 152.270  1.00  0.00           O
ATOM    991  N   GLY A  76      84.770 105.080 150.070  1.00  0.00           N
ATOM    992  HN  GLY A  76      84.910 105.410 149.140  1.00  0.00           H
ATOM    993  CA  GLY A  76      84.790 103.640 150.330  1.00  0.00           C
ATOM    994  HA1 GLY A  76      83.820 103.210 150.520  1.00  0.00           H
ATOM    995  HA2 GLY A  76      85.400 103.400 151.190  1.00  0.00           H
ATOM    996  C   GLY A  76      85.330 102.860 149.240  1.00  0.00           C
ATOM    997  O   GLY A  76      86.080 103.410 148.410  1.00  0.00           O
ATOM    998  N   ILE A  77      85.020 101.560 149.180  1.00  0.00           N
ATOM    999  HN  ILE A  77      84.420 101.250 149.910  1.00  0.00           H
ATOM   1000  CA  ILE A  77      85.430 100.580 148.220  1.00  0.00           C
ATOM   1001  HA  ILE A  77      85.930 101.110 147.430  1.00  0.00           H
ATOM   1002  CB  ILE A  77      86.280  99.410 148.810  1.00  0.00           C
ATOM   1003  HB  ILE A  77      85.670  98.980 149.630  1.00  0.00           H
ATOM   1004  CG2 ILE A  77      86.760  98.310 147.870  1.00  0.00           C
ATOM   1005 HG21 ILE A  77      85.870  97.920 147.320  1.00  0.00           H
ATOM   1006 HG22 ILE A  77      87.340  98.930 147.160  1.00  0.00           H
ATOM   1007 HG23 ILE A  77      87.270  97.450 148.350  1.00  0.00           H
ATOM   1008  CG1 ILE A  77      87.500 100.030 149.560  1.00  0.00           C
ATOM   1009 HG11 ILE A  77      87.210 100.820 150.280  1.00  0.00           H
ATOM   1010 HG12 ILE A  77      87.960 100.570 148.700  1.00  0.00           H
ATOM   1011  CD  ILE A  77      88.590  99.070 150.120  1.00  0.00           C
ATOM   1012  HD1 ILE A  77      89.200  98.460 149.430  1.00  0.00           H
ATOM   1013  HD2 ILE A  77      89.300  99.770 150.610  1.00  0.00           H
ATOM   1014  HD3 ILE A  77      88.240  98.490 151.000  1.00  0.00           H
ATOM   1015  C   ILE A  77      84.110 100.050 147.710  1.00  0.00           C
ATOM   1016  O   ILE A  77      83.390  99.390 148.490  1.00  0.00           O
ATOM   1017  N   HIS A  78      83.740 100.120 146.390  1.00  0.00           N
ATOM   1018  HN  HIS A  78      84.320 100.610 145.730  1.00  0.00           H
ATOM   1019  CA  HIS A  78      82.650  99.320 145.890  1.00  0.00           C
ATOM   1020  HA  HIS A  78      82.620  98.490 146.590  1.00  0.00           H
ATOM   1021  CB  HIS A  78      81.160  99.990 145.900  1.00  0.00           C
ATOM   1022  HB1 HIS A  78      80.390  99.200 145.980  1.00  0.00           H
ATOM   1023  HB2 HIS A  78      81.190 100.710 146.750  1.00  0.00           H
ATOM   1024  ND1 HIS A  78      81.750 101.600 143.940  1.00  0.00           N
ATOM   1025  CG  HIS A  78      80.900 100.700 144.550  1.00  0.00           C
ATOM   1026  CE1 HIS A  78      81.160 101.860 142.800  1.00  0.00           C
ATOM   1027  HE1 HIS A  78      81.510 102.360 141.890  1.00  0.00           H
ATOM   1028  NE2 HIS A  78      79.930 101.230 142.670  1.00  0.00           N
ATOM   1029  HE2 HIS A  78      79.300 101.290 141.890  1.00  0.00           H
ATOM   1030  CD2 HIS A  78      79.800 100.490 143.800  1.00  0.00           C
ATOM   1031  HD2 HIS A  78      78.910  99.940 144.070  1.00  0.00           H
ATOM   1032  C   HIS A  78      83.010  98.720 144.580  1.00  0.00           C
ATOM   1033  O   HIS A  78      83.900  99.150 143.860  1.00  0.00           O
ATOM   1034  N   THR A  79      82.260  97.710 144.180  1.00  0.00           N
ATOM   1035  HN  THR A  79      81.470  97.480 144.750  1.00  0.00           H
ATOM   1036  CA  THR A  79      82.420  97.090 142.850  1.00  0.00           C
ATOM   1037  HA  THR A  79      83.440  97.170 142.500  1.00  0.00           H
ATOM   1038  CB  THR A  79      81.980  95.610 142.840  1.00  0.00           C
ATOM   1039  HB  THR A  79      81.830  95.200 141.820  1.00  0.00           H
ATOM   1040  OG1 THR A  79      80.870  95.360 143.580  1.00  0.00           O
ATOM   1041  HG1 THR A  79      80.020  95.590 143.200  1.00  0.00           H
ATOM   1042  CG2 THR A  79      83.000  94.810 143.650  1.00  0.00           C
ATOM   1043 HG21 THR A  79      83.140  95.310 144.630  1.00  0.00           H
ATOM   1044 HG22 THR A  79      82.850  93.720 143.760  1.00  0.00           H
ATOM   1045 HG23 THR A  79      83.970  95.020 143.160  1.00  0.00           H
ATOM   1046  C   THR A  79      81.460  97.730 141.800  1.00  0.00           C
ATOM   1047  O   THR A  79      80.220  97.620 141.880  1.00  0.00           O
ATOM   1048  N   ILE A  80      82.030  98.500 140.780  1.00  0.00           N
ATOM   1049  HN  ILE A  80      83.020  98.630 140.760  1.00  0.00           H
ATOM   1050  CA  ILE A  80      81.240  98.850 139.590  1.00  0.00           C
ATOM   1051  HA  ILE A  80      80.320  99.360 139.830  1.00  0.00           H
ATOM   1052  CB  ILE A  80      81.940  99.840 138.700  1.00  0.00           C
ATOM   1053  HB  ILE A  80      81.240  99.990 137.850  1.00  0.00           H
ATOM   1054  CG2 ILE A  80      82.100 101.170 139.460  1.00  0.00           C
ATOM   1055 HG21 ILE A  80      81.140 101.730 139.460  1.00  0.00           H
ATOM   1056 HG22 ILE A  80      82.410 100.980 140.510  1.00  0.00           H
ATOM   1057 HG23 ILE A  80      82.980 101.780 139.160  1.00  0.00           H
ATOM   1058  CG1 ILE A  80      83.310  99.360 138.170  1.00  0.00           C
ATOM   1059 HG11 ILE A  80      83.270  98.320 137.770  1.00  0.00           H
ATOM   1060 HG12 ILE A  80      84.040  99.290 139.010  1.00  0.00           H
ATOM   1061  CD  ILE A  80      83.990 100.240 137.120  1.00  0.00           C
ATOM   1062  HD1 ILE A  80      84.990  99.760 137.000  1.00  0.00           H
ATOM   1063  HD2 ILE A  80      83.370 100.180 136.200  1.00  0.00           H
ATOM   1064  HD3 ILE A  80      84.000 101.330 137.320  1.00  0.00           H
ATOM   1065  C   ILE A  80      80.940  97.490 138.880  1.00  0.00           C
ATOM   1066  O   ILE A  80      81.730  96.520 138.880  1.00  0.00           O
ATOM   1067  N   SER A  81      79.760  97.460 138.310  1.00  0.00           N
ATOM   1068  HN  SER A  81      79.200  98.290 138.250  1.00  0.00           H
ATOM   1069  CA  SER A  81      79.090  96.270 137.860  1.00  0.00           C
ATOM   1070  HA  SER A  81      79.790  95.450 137.750  1.00  0.00           H
ATOM   1071  CB  SER A  81      78.060  95.720 138.860  1.00  0.00           C
ATOM   1072  HB1 SER A  81      77.280  96.440 139.180  1.00  0.00           H
ATOM   1073  HB2 SER A  81      78.650  95.470 139.780  1.00  0.00           H
ATOM   1074  OG  SER A  81      77.550  94.530 138.280  1.00  0.00           O
ATOM   1075  HG1 SER A  81      76.590  94.450 138.290  1.00  0.00           H
ATOM   1076  C   SER A  81      78.510  96.540 136.490  1.00  0.00           C
ATOM   1077  O   SER A  81      77.360  97.050 136.400  1.00  0.00           O
ATOM   1078  N   ASP A  82      79.120  96.060 135.440  1.00  0.00           N
ATOM   1079  HN  ASP A  82      80.040  95.700 135.540  1.00  0.00           H
ATOM   1080  CA  ASP A  82      78.590  95.900 134.140  1.00  0.00           C
ATOM   1081  HA  ASP A  82      77.550  96.150 134.230  1.00  0.00           H
ATOM   1082  CB  ASP A  82      79.150  96.860 133.020  1.00  0.00           C
ATOM   1083  HB1 ASP A  82      79.500  97.750 133.590  1.00  0.00           H
ATOM   1084  HB2 ASP A  82      80.070  96.320 132.690  1.00  0.00           H
ATOM   1085  CG  ASP A  82      78.170  97.180 131.860  1.00  0.00           C
ATOM   1086  OD1 ASP A  82      77.000  96.750 131.890  1.00  0.00           O
ATOM   1087  OD2 ASP A  82      78.540  97.760 130.810  1.00  0.00           O
ATOM   1088  C   ASP A  82      78.720  94.430 133.740  1.00  0.00           C
ATOM   1089  O   ASP A  82      79.640  93.740 134.120  1.00  0.00           O
ATOM   1090  N   GLN A  83      77.570  93.950 133.140  1.00  0.00           N
ATOM   1091  HN  GLN A  83      76.960  94.670 132.830  1.00  0.00           H
ATOM   1092  CA  GLN A  83      77.330  92.580 132.650  1.00  0.00           C
ATOM   1093  HA  GLN A  83      76.260  92.620 132.480  1.00  0.00           H
ATOM   1094  CB  GLN A  83      78.030  92.330 131.270  1.00  0.00           C
ATOM   1095  HB1 GLN A  83      77.530  91.520 130.700  1.00  0.00           H
ATOM   1096  HB2 GLN A  83      77.890  93.190 130.590  1.00  0.00           H
ATOM   1097  CG  GLN A  83      79.650  92.090 131.370  1.00  0.00           C
ATOM   1098  HG1 GLN A  83      79.870  91.420 132.230  1.00  0.00           H
ATOM   1099  HG2 GLN A  83      80.280  92.990 131.510  1.00  0.00           H
ATOM   1100  CD  GLN A  83      80.190  91.280 130.200  1.00  0.00           C
ATOM   1101  OE1 GLN A  83      79.420  90.940 129.290  1.00  0.00           O
ATOM   1102  NE2 GLN A  83      81.520  90.890 130.270  1.00  0.00           N
ATOM   1103 HE21 GLN A  83      82.070  91.480 130.870  1.00  0.00           H
ATOM   1104 HE22 GLN A  83      81.830  90.210 129.620  1.00  0.00           H
ATOM   1105  C   GLN A  83      77.580  91.540 133.750  1.00  0.00           C
ATOM   1106  O   GLN A  83      78.020  90.430 133.460  1.00  0.00           O
ATOM   1107  N   ASP A  84      77.280  92.000 134.950  1.00  0.00           N
ATOM   1108  HN  ASP A  84      76.670  92.790 134.980  1.00  0.00           H
ATOM   1109  CA  ASP A  84      77.450  91.340 136.230  1.00  0.00           C
ATOM   1110  HA  ASP A  84      77.190  92.100 136.950  1.00  0.00           H
ATOM   1111  CB  ASP A  84      76.310  90.260 136.280  1.00  0.00           C
ATOM   1112  HB1 ASP A  84      76.530  89.560 135.450  1.00  0.00           H
ATOM   1113  HB2 ASP A  84      76.220  89.710 137.250  1.00  0.00           H
ATOM   1114  CG  ASP A  84      74.970  90.890 135.940  1.00  0.00           C
ATOM   1115  OD1 ASP A  84      74.640  91.990 136.440  1.00  0.00           O
ATOM   1116  OD2 ASP A  84      74.160  90.230 135.240  1.00  0.00           O
ATOM   1117  C   ASP A  84      78.870  90.810 136.540  1.00  0.00           C
ATOM   1118  O   ASP A  84      79.150  89.890 137.330  1.00  0.00           O
ATOM   1119  N   ASN A  85      79.960  91.490 135.980  1.00  0.00           N
ATOM   1120  HN  ASN A  85      79.850  92.270 135.370  1.00  0.00           H
ATOM   1121  CA  ASN A  85      81.350  91.360 136.410  1.00  0.00           C
ATOM   1122  HA  ASN A  85      81.430  90.470 137.020  1.00  0.00           H
ATOM   1123  CB  ASN A  85      82.150  91.120 135.090  1.00  0.00           C
ATOM   1124  HB1 ASN A  85      81.750  90.200 134.630  1.00  0.00           H
ATOM   1125  HB2 ASN A  85      81.940  91.950 134.390  1.00  0.00           H
ATOM   1126  CG  ASN A  85      83.600  90.870 135.350  1.00  0.00           C
ATOM   1127  OD1 ASN A  85      84.190  90.960 136.450  1.00  0.00           O
ATOM   1128  ND2 ASN A  85      84.280  90.600 134.210  1.00  0.00           N
ATOM   1129 HD21 ASN A  85      83.770  90.610 133.350  1.00  0.00           H
ATOM   1130 HD22 ASN A  85      85.260  90.550 134.370  1.00  0.00           H
ATOM   1131  C   ASN A  85      81.760  92.510 137.290  1.00  0.00           C
ATOM   1132  O   ASN A  85      81.640  93.670 136.970  1.00  0.00           O
ATOM   1133  N   LYS A  86      82.130  92.170 138.590  1.00  0.00           N
ATOM   1134  HN  LYS A  86      82.160  91.210 138.850  1.00  0.00           H
ATOM   1135  CA  LYS A  86      82.490  93.120 139.650  1.00  0.00           C
ATOM   1136  HA  LYS A  86      81.840  93.970 139.480  1.00  0.00           H
ATOM   1137  CB  LYS A  86      82.290  92.390 141.010  1.00  0.00           C
ATOM   1138  HB1 LYS A  86      83.050  91.610 141.230  1.00  0.00           H
ATOM   1139  HB2 LYS A  86      82.610  93.190 141.720  1.00  0.00           H
ATOM   1140  CG  LYS A  86      80.840  92.090 141.400  1.00  0.00           C
ATOM   1141  HG1 LYS A  86      80.540  91.320 140.650  1.00  0.00           H
ATOM   1142  HG2 LYS A  86      80.210  93.000 141.290  1.00  0.00           H
ATOM   1143  CD  LYS A  86      80.890  91.730 142.890  1.00  0.00           C
ATOM   1144  HD1 LYS A  86      81.270  92.600 143.480  1.00  0.00           H
ATOM   1145  HD2 LYS A  86      81.540  90.850 143.050  1.00  0.00           H
ATOM   1146  CE  LYS A  86      79.560  91.320 143.560  1.00  0.00           C
ATOM   1147  HE1 LYS A  86      79.600  91.370 144.670  1.00  0.00           H
ATOM   1148  HE2 LYS A  86      79.420  90.290 143.150  1.00  0.00           H
ATOM   1149  NZ  LYS A  86      78.400  92.170 143.060  1.00  0.00           N
ATOM   1150  HZ1 LYS A  86      78.500  92.370 142.040  1.00  0.00           H
ATOM   1151  HZ2 LYS A  86      77.490  91.690 143.230  1.00  0.00           H
ATOM   1152  HZ3 LYS A  86      78.380  93.110 143.510  1.00  0.00           H
ATOM   1153  C   LYS A  86      83.920  93.640 139.550  1.00  0.00           C
ATOM   1154  O   LYS A  86      84.880  92.860 139.710  1.00  0.00           O
ATOM   1155  N   ASP A  87      84.130  94.950 139.160  1.00  0.00           N
ATOM   1156  HN  ASP A  87      83.350  95.560 139.010  1.00  0.00           H
ATOM   1157  CA  ASP A  87      85.410  95.560 139.290  1.00  0.00           C
ATOM   1158  HA  ASP A  87      86.240  94.870 139.190  1.00  0.00           H
ATOM   1159  CB  ASP A  87      85.750  96.330 138.000  1.00  0.00           C
ATOM   1160  HB1 ASP A  87      85.530  95.770 137.070  1.00  0.00           H
ATOM   1161  HB2 ASP A  87      85.190  97.290 137.980  1.00  0.00           H
ATOM   1162  CG  ASP A  87      87.230  96.750 137.930  1.00  0.00           C
ATOM   1163  OD1 ASP A  87      87.750  97.240 138.950  1.00  0.00           O
ATOM   1164  OD2 ASP A  87      87.730  96.770 136.760  1.00  0.00           O
ATOM   1165  C   ASP A  87      85.510  96.380 140.560  1.00  0.00           C
ATOM   1166  O   ASP A  87      84.810  97.380 140.700  1.00  0.00           O
ATOM   1167  N   PRO A  88      86.220  96.010 141.610  1.00  0.00           N
ATOM   1168  CD  PRO A  88      86.950  94.710 141.600  1.00  0.00           C
ATOM   1169  HD1 PRO A  88      87.740  94.670 140.810  1.00  0.00           H
ATOM   1170  HD2 PRO A  88      86.290  93.820 141.550  1.00  0.00           H
ATOM   1171  CA  PRO A  88      86.140  96.540 142.980  1.00  0.00           C
ATOM   1172  HA  PRO A  88      85.160  96.950 143.200  1.00  0.00           H
ATOM   1173  CB  PRO A  88      86.630  95.430 143.900  1.00  0.00           C
ATOM   1174  HB1 PRO A  88      87.120  95.890 144.780  1.00  0.00           H
ATOM   1175  HB2 PRO A  88      85.790  94.770 144.210  1.00  0.00           H
ATOM   1176  CG  PRO A  88      87.580  94.610 143.050  1.00  0.00           C
ATOM   1177  HG1 PRO A  88      87.660  93.540 143.360  1.00  0.00           H
ATOM   1178  HG2 PRO A  88      88.580  95.080 143.130  1.00  0.00           H
ATOM   1179  C   PRO A  88      87.060  97.780 143.050  1.00  0.00           C
ATOM   1180  O   PRO A  88      88.280  97.570 143.020  1.00  0.00           O
ATOM   1181  N   ARG A  89      86.540  99.020 143.080  1.00  0.00           N
ATOM   1182  HN  ARG A  89      85.590  99.200 143.350  1.00  0.00           H
ATOM   1183  CA  ARG A  89      87.340 100.220 142.970  1.00  0.00           C
ATOM   1184  HA  ARG A  89      88.360  99.920 143.160  1.00  0.00           H
ATOM   1185  CB  ARG A  89      86.990 100.910 141.630  1.00  0.00           C
ATOM   1186  HB1 ARG A  89      85.920 101.210 141.600  1.00  0.00           H
ATOM   1187  HB2 ARG A  89      87.530 101.870 141.510  1.00  0.00           H
ATOM   1188  CG  ARG A  89      87.340 100.090 140.400  1.00  0.00           C
ATOM   1189  HG1 ARG A  89      86.510  99.360 140.270  1.00  0.00           H
ATOM   1190  HG2 ARG A  89      88.200  99.430 140.620  1.00  0.00           H
ATOM   1191  CD  ARG A  89      87.360 100.920 139.090  1.00  0.00           C
ATOM   1192  HD1 ARG A  89      88.080 101.760 139.080  1.00  0.00           H
ATOM   1193  HD2 ARG A  89      86.410 101.490 138.960  1.00  0.00           H
ATOM   1194  NE  ARG A  89      87.620  99.890 137.990  1.00  0.00           N
ATOM   1195  HE  ARG A  89      87.760  98.960 138.340  1.00  0.00           H
ATOM   1196  CZ  ARG A  89      88.090 100.190 136.760  1.00  0.00           C
ATOM   1197  NH1 ARG A  89      88.110 101.470 136.330  1.00  0.00           N
ATOM   1198 HH11 ARG A  89      88.400 101.690 135.400  1.00  0.00           H
ATOM   1199 HH12 ARG A  89      87.740 102.180 136.940  1.00  0.00           H
ATOM   1200  NH2 ARG A  89      88.640  99.270 135.980  1.00  0.00           N
ATOM   1201 HH21 ARG A  89      88.980  99.550 135.080  1.00  0.00           H
ATOM   1202 HH22 ARG A  89      88.620  98.290 136.190  1.00  0.00           H
ATOM   1203  C   ARG A  89      86.930 101.160 144.080  1.00  0.00           C
ATOM   1204  O   ARG A  89      85.810 101.250 144.570  1.00  0.00           O
ATOM   1205  N   TYR A  90      87.930 101.940 144.560  1.00  0.00           N
ATOM   1206  HN  TYR A  90      88.820 101.930 144.110  1.00  0.00           H
ATOM   1207  CA  TYR A  90      87.720 103.070 145.420  1.00  0.00           C
ATOM   1208  HA  TYR A  90      87.230 102.800 146.350  1.00  0.00           H
ATOM   1209  CB  TYR A  90      89.130 103.680 145.610  1.00  0.00           C
ATOM   1210  HB1 TYR A  90      89.760 103.820 144.700  1.00  0.00           H
ATOM   1211  HB2 TYR A  90      88.970 104.720 145.980  1.00  0.00           H
ATOM   1212  CG  TYR A  90      89.950 102.930 146.530  1.00  0.00           C
ATOM   1213  CD1 TYR A  90      89.490 102.860 147.860  1.00  0.00           C
ATOM   1214  HD1 TYR A  90      88.600 103.390 148.150  1.00  0.00           H
ATOM   1215  CE1 TYR A  90      90.170 102.030 148.800  1.00  0.00           C
ATOM   1216  HE1 TYR A  90      89.820 101.720 149.780  1.00  0.00           H
ATOM   1217  CZ  TYR A  90      91.320 101.430 148.440  1.00  0.00           C
ATOM   1218  OH  TYR A  90      92.000 100.780 149.450  1.00  0.00           O
ATOM   1219  HH  TYR A  90      92.610 100.170 149.030  1.00  0.00           H
ATOM   1220  CD2 TYR A  90      91.140 102.290 146.160  1.00  0.00           C
ATOM   1221  HD2 TYR A  90      91.490 102.330 145.150  1.00  0.00           H
ATOM   1222  CE2 TYR A  90      91.830 101.570 147.120  1.00  0.00           C
ATOM   1223  HE2 TYR A  90      92.750 101.110 146.800  1.00  0.00           H
ATOM   1224  C   TYR A  90      86.760 104.090 144.830  1.00  0.00           C
ATOM   1225  O   TYR A  90      86.970 104.420 143.680  1.00  0.00           O
ATOM   1226  N   PHE A  91      85.780 104.510 145.620  1.00  0.00           N
ATOM   1227  HN  PHE A  91      85.620 104.200 146.550  1.00  0.00           H
ATOM   1228  CA  PHE A  91      84.920 105.590 145.210  1.00  0.00           C
ATOM   1229  HA  PHE A  91      85.220 105.830 144.200  1.00  0.00           H
ATOM   1230  CB  PHE A  91      83.460 105.120 145.020  1.00  0.00           C
ATOM   1231  HB1 PHE A  91      82.910 105.970 144.550  1.00  0.00           H
ATOM   1232  HB2 PHE A  91      83.420 104.250 144.340  1.00  0.00           H
ATOM   1233  CG  PHE A  91      82.650 104.700 146.290  1.00  0.00           C
ATOM   1234  CD1 PHE A  91      82.840 103.530 146.920  1.00  0.00           C
ATOM   1235  HD1 PHE A  91      83.510 102.820 146.450  1.00  0.00           H
ATOM   1236  CE1 PHE A  91      82.080 103.200 148.010  1.00  0.00           C
ATOM   1237  HE1 PHE A  91      82.160 102.230 148.490  1.00  0.00           H
ATOM   1238  CZ  PHE A  91      81.200 104.080 148.650  1.00  0.00           C
ATOM   1239  HZ  PHE A  91      80.720 103.840 149.580  1.00  0.00           H
ATOM   1240  CD2 PHE A  91      81.720 105.630 146.790  1.00  0.00           C
ATOM   1241  HD2 PHE A  91      81.420 106.550 146.320  1.00  0.00           H
ATOM   1242  CE2 PHE A  91      81.040 105.320 147.960  1.00  0.00           C
ATOM   1243  HE2 PHE A  91      80.420 106.100 148.370  1.00  0.00           H
ATOM   1244  C   PHE A  91      84.920 106.710 146.200  1.00  0.00           C
ATOM   1245  O   PHE A  91      85.000 106.530 147.480  1.00  0.00           O
ATOM   1246  N   PHE A  92      84.660 107.920 145.660  1.00  0.00           N
ATOM   1247  HN  PHE A  92      84.660 107.900 144.660  1.00  0.00           H
ATOM   1248  CA  PHE A  92      84.240 109.110 146.390  1.00  0.00           C
ATOM   1249  HA  PHE A  92      84.060 108.870 147.430  1.00  0.00           H
ATOM   1250  CB  PHE A  92      85.400 110.120 146.250  1.00  0.00           C
ATOM   1251  HB1 PHE A  92      86.260 109.740 146.840  1.00  0.00           H
ATOM   1252  HB2 PHE A  92      85.650 110.070 145.170  1.00  0.00           H
ATOM   1253  CG  PHE A  92      85.110 111.560 146.780  1.00  0.00           C
ATOM   1254  CD1 PHE A  92      84.350 111.910 147.910  1.00  0.00           C
ATOM   1255  HD1 PHE A  92      83.800 111.200 148.510  1.00  0.00           H
ATOM   1256  CE1 PHE A  92      84.230 113.260 148.270  1.00  0.00           C
ATOM   1257  HE1 PHE A  92      83.810 113.520 149.230  1.00  0.00           H
ATOM   1258  CZ  PHE A  92      85.050 114.240 147.660  1.00  0.00           C
ATOM   1259  HZ  PHE A  92      85.080 115.250 148.020  1.00  0.00           H
ATOM   1260  CD2 PHE A  92      85.850 112.570 146.140  1.00  0.00           C
ATOM   1261  HD2 PHE A  92      86.410 112.260 145.270  1.00  0.00           H
ATOM   1262  CE2 PHE A  92      85.770 113.870 146.520  1.00  0.00           C
ATOM   1263  HE2 PHE A  92      86.230 114.650 145.930  1.00  0.00           H
ATOM   1264  C   PHE A  92      82.980 109.710 145.830  1.00  0.00           C
ATOM   1265  O   PHE A  92      82.920 110.110 144.680  1.00  0.00           O
ATOM   1266  N   SER A  93      81.910 109.740 146.650  1.00  0.00           N
ATOM   1267  HN  SER A  93      82.060 109.310 147.540  1.00  0.00           H
ATOM   1268  CA  SER A  93      80.590 110.350 146.320  1.00  0.00           C
ATOM   1269  HA  SER A  93      80.670 110.800 145.340  1.00  0.00           H
ATOM   1270  CB  SER A  93      79.380 109.330 146.270  1.00  0.00           C
ATOM   1271  HB1 SER A  93      79.510 108.460 145.590  1.00  0.00           H
ATOM   1272  HB2 SER A  93      78.430 109.820 145.970  1.00  0.00           H
ATOM   1273  OG  SER A  93      79.110 108.700 147.560  1.00  0.00           O
ATOM   1274  HG1 SER A  93      78.840 109.400 148.160  1.00  0.00           H
ATOM   1275  C   SER A  93      80.280 111.540 147.260  1.00  0.00           C
ATOM   1276  O   SER A  93      80.480 111.520 148.500  1.00  0.00           O
ATOM   1277  N   LEU A  94      79.590 112.530 146.590  1.00  0.00           N
ATOM   1278  HN  LEU A  94      79.480 112.530 145.600  1.00  0.00           H
ATOM   1279  CA  LEU A  94      79.320 113.750 147.260  1.00  0.00           C
ATOM   1280  HA  LEU A  94      79.000 113.520 148.270  1.00  0.00           H
ATOM   1281  CB  LEU A  94      80.470 114.860 147.340  1.00  0.00           C
ATOM   1282  HB1 LEU A  94      81.190 114.450 148.080  1.00  0.00           H
ATOM   1283  HB2 LEU A  94      80.900 114.970 146.320  1.00  0.00           H
ATOM   1284  CG  LEU A  94      79.960 116.240 147.690  1.00  0.00           C
ATOM   1285  HG  LEU A  94      79.120 116.460 147.000  1.00  0.00           H
ATOM   1286  CD1 LEU A  94      79.310 116.350 149.090  1.00  0.00           C
ATOM   1287 HD11 LEU A  94      78.890 115.360 149.360  1.00  0.00           H
ATOM   1288 HD12 LEU A  94      80.190 116.540 149.740  1.00  0.00           H
ATOM   1289 HD13 LEU A  94      78.570 117.170 149.190  1.00  0.00           H
ATOM   1290  CD2 LEU A  94      81.020 117.350 147.630  1.00  0.00           C
ATOM   1291 HD21 LEU A  94      80.560 118.280 148.040  1.00  0.00           H
ATOM   1292 HD22 LEU A  94      81.850 117.030 148.290  1.00  0.00           H
ATOM   1293 HD23 LEU A  94      81.410 117.510 146.600  1.00  0.00           H
ATOM   1294  C   LEU A  94      77.970 114.230 146.720  1.00  0.00           C
ATOM   1295  O   LEU A  94      77.860 114.490 145.510  1.00  0.00           O
ATOM   1296  N   LYS A  95      76.920 114.390 147.610  1.00  0.00           N
ATOM   1297  HN  LYS A  95      77.070 114.200 148.580  1.00  0.00           H
ATOM   1298  CA  LYS A  95      75.670 115.000 147.360  1.00  0.00           C
ATOM   1299  HA  LYS A  95      75.670 115.470 146.390  1.00  0.00           H
ATOM   1300  CB  LYS A  95      74.540 113.920 147.460  1.00  0.00           C
ATOM   1301  HB1 LYS A  95      74.710 113.200 146.640  1.00  0.00           H
ATOM   1302  HB2 LYS A  95      74.740 113.410 148.430  1.00  0.00           H
ATOM   1303  CG  LYS A  95      73.170 114.530 147.230  1.00  0.00           C
ATOM   1304  HG1 LYS A  95      73.150 114.870 146.170  1.00  0.00           H
ATOM   1305  HG2 LYS A  95      72.870 115.310 147.960  1.00  0.00           H
ATOM   1306  CD  LYS A  95      72.070 113.450 147.240  1.00  0.00           C
ATOM   1307  HD1 LYS A  95      72.120 113.110 148.300  1.00  0.00           H
ATOM   1308  HD2 LYS A  95      72.270 112.820 146.350  1.00  0.00           H
ATOM   1309  CE  LYS A  95      70.750 114.120 147.060  1.00  0.00           C
ATOM   1310  HE1 LYS A  95      70.940 114.860 146.250  1.00  0.00           H
ATOM   1311  HE2 LYS A  95      70.410 114.680 147.960  1.00  0.00           H
ATOM   1312  NZ  LYS A  95      69.660 113.210 146.500  1.00  0.00           N
ATOM   1313  HZ1 LYS A  95      70.020 112.690 145.670  1.00  0.00           H
ATOM   1314  HZ2 LYS A  95      69.420 112.470 147.190  1.00  0.00           H
ATOM   1315  HZ3 LYS A  95      68.810 113.690 146.140  1.00  0.00           H
ATOM   1316  C   LYS A  95      75.450 116.080 148.460  1.00  0.00           C
ATOM   1317  O   LYS A  95      75.240 115.710 149.590  1.00  0.00           O
ATOM   1318  N   THR A  96      75.440 117.350 148.050  1.00  0.00           N
ATOM   1319  HN  THR A  96      75.560 117.670 147.120  1.00  0.00           H
ATOM   1320  CA  THR A  96      75.230 118.410 149.030  1.00  0.00           C
ATOM   1321  HA  THR A  96      75.810 118.150 149.900  1.00  0.00           H
ATOM   1322  CB  THR A  96      75.720 119.770 148.540  1.00  0.00           C
ATOM   1323  HB  THR A  96      75.620 120.480 149.390  1.00  0.00           H
ATOM   1324  OG1 THR A  96      74.910 120.250 147.480  1.00  0.00           O
ATOM   1325  HG1 THR A  96      75.180 121.150 147.290  1.00  0.00           H
ATOM   1326  CG2 THR A  96      77.160 119.660 148.020  1.00  0.00           C
ATOM   1327 HG21 THR A  96      77.140 119.140 147.030  1.00  0.00           H
ATOM   1328 HG22 THR A  96      77.630 120.670 147.990  1.00  0.00           H
ATOM   1329 HG23 THR A  96      77.610 119.030 148.820  1.00  0.00           H
ATOM   1330  C   THR A  96      73.760 118.520 149.470  1.00  0.00           C
ATOM   1331  O   THR A  96      72.900 117.710 149.150  1.00  0.00           O
ATOM   1332  N   ASP A  97      73.470 119.470 150.360  1.00  0.00           N
ATOM   1333  HN  ASP A  97      74.090 120.180 150.690  1.00  0.00           H
ATOM   1334  CA  ASP A  97      72.100 119.630 150.780  1.00  0.00           C
ATOM   1335  HA  ASP A  97      71.590 118.680 150.730  1.00  0.00           H
ATOM   1336  CB  ASP A  97      72.090 120.050 152.310  1.00  0.00           C
ATOM   1337  HB1 ASP A  97      72.910 120.720 152.640  1.00  0.00           H
ATOM   1338  HB2 ASP A  97      71.100 120.460 152.580  1.00  0.00           H
ATOM   1339  CG  ASP A  97      72.310 119.040 153.400  1.00  0.00           C
ATOM   1340  OD1 ASP A  97      72.970 118.000 153.190  1.00  0.00           O
ATOM   1341  OD2 ASP A  97      72.000 119.420 154.580  1.00  0.00           O
ATOM   1342  C   ASP A  97      71.340 120.650 149.910  1.00  0.00           C
ATOM   1343  O   ASP A  97      70.190 121.000 150.180  1.00  0.00           O
ATOM   1344  N   ARG A  98      72.010 121.040 148.780  1.00  0.00           N
ATOM   1345  HN  ARG A  98      72.890 120.610 148.580  1.00  0.00           H
ATOM   1346  CA  ARG A  98      71.350 121.800 147.670  1.00  0.00           C
ATOM   1347  HA  ARG A  98      70.400 122.170 148.030  1.00  0.00           H
ATOM   1348  CB  ARG A  98      72.250 122.830 147.120  1.00  0.00           C
ATOM   1349  HB1 ARG A  98      73.210 122.370 146.800  1.00  0.00           H
ATOM   1350  HB2 ARG A  98      71.840 123.290 146.200  1.00  0.00           H
ATOM   1351  CG  ARG A  98      72.600 123.920 148.170  1.00  0.00           C
ATOM   1352  HG1 ARG A  98      73.350 123.440 148.830  1.00  0.00           H
ATOM   1353  HG2 ARG A  98      71.690 124.200 148.740  1.00  0.00           H
ATOM   1354  CD  ARG A  98      73.210 125.200 147.580  1.00  0.00           C
ATOM   1355  HD1 ARG A  98      72.420 125.840 147.140  1.00  0.00           H
ATOM   1356  HD2 ARG A  98      74.040 124.980 146.870  1.00  0.00           H
ATOM   1357  NE  ARG A  98      73.840 126.050 148.680  1.00  0.00           N
ATOM   1358  HE  ARG A  98      73.670 125.820 149.640  1.00  0.00           H
ATOM   1359  CZ  ARG A  98      74.130 127.310 148.500  1.00  0.00           C
ATOM   1360  NH1 ARG A  98      74.390 127.820 147.290  1.00  0.00           N
ATOM   1361 HH11 ARG A  98      75.010 128.600 147.240  1.00  0.00           H
ATOM   1362 HH12 ARG A  98      74.570 127.230 146.500  1.00  0.00           H
ATOM   1363  NH2 ARG A  98      74.250 128.120 149.570  1.00  0.00           N
ATOM   1364 HH21 ARG A  98      74.630 129.040 149.520  1.00  0.00           H
ATOM   1365 HH22 ARG A  98      74.340 127.680 150.470  1.00  0.00           H
ATOM   1366  C   ARG A  98      70.990 120.890 146.620  1.00  0.00           C
ATOM   1367  O   ARG A  98      69.960 121.020 146.050  1.00  0.00           O
ATOM   1368  N   ALA A  99      71.810 119.850 146.300  1.00  0.00           N
ATOM   1369  HN  ALA A  99      72.690 119.680 146.740  1.00  0.00           H
ATOM   1370  CA  ALA A  99      71.630 119.020 145.140  1.00  0.00           C
ATOM   1371  HA  ALA A  99      71.560 119.710 144.320  1.00  0.00           H
ATOM   1372  CB  ALA A  99      72.870 118.050 144.960  1.00  0.00           C
ATOM   1373  HB1 ALA A  99      72.630 117.390 144.100  1.00  0.00           H
ATOM   1374  HB2 ALA A  99      73.810 118.610 144.760  1.00  0.00           H
ATOM   1375  HB3 ALA A  99      73.100 117.400 145.820  1.00  0.00           H
ATOM   1376  C   ALA A  99      70.340 118.130 145.110  1.00  0.00           C
ATOM   1377  O   ALA A  99      69.700 117.670 146.100  1.00  0.00           O
ATOM   1378  N   ARG A 100      69.880 117.830 143.880  1.00  0.00           N
ATOM   1379  HN  ARG A 100      70.340 118.190 143.070  1.00  0.00           H
ATOM   1380  CA  ARG A 100      68.980 116.690 143.700  1.00  0.00           C
ATOM   1381  HA  ARG A 100      68.340 116.650 144.580  1.00  0.00           H
ATOM   1382  CB  ARG A 100      68.220 116.970 142.380  1.00  0.00           C
ATOM   1383  HB1 ARG A 100      68.970 117.360 141.660  1.00  0.00           H
ATOM   1384  HB2 ARG A 100      67.570 116.090 142.150  1.00  0.00           H
ATOM   1385  CG  ARG A 100      67.280 118.150 142.480  1.00  0.00           C
ATOM   1386  HG1 ARG A 100      66.730 118.290 141.530  1.00  0.00           H
ATOM   1387  HG2 ARG A 100      67.830 119.070 142.760  1.00  0.00           H
ATOM   1388  CD  ARG A 100      66.150 117.870 143.590  1.00  0.00           C
ATOM   1389  HD1 ARG A 100      66.430 117.740 144.660  1.00  0.00           H
ATOM   1390  HD2 ARG A 100      65.630 116.920 143.350  1.00  0.00           H
ATOM   1391  NE  ARG A 100      65.160 118.990 143.430  1.00  0.00           N
ATOM   1392  HE  ARG A 100      65.100 119.370 142.500  1.00  0.00           H
ATOM   1393  CZ  ARG A 100      64.240 119.200 144.330  1.00  0.00           C
ATOM   1394  NH1 ARG A 100      64.010 118.420 145.370  1.00  0.00           N
ATOM   1395 HH11 ARG A 100      63.130 118.610 145.800  1.00  0.00           H
ATOM   1396 HH12 ARG A 100      64.330 117.480 145.300  1.00  0.00           H
ATOM   1397  NH2 ARG A 100      63.390 120.140 144.170  1.00  0.00           N
ATOM   1398 HH21 ARG A 100      62.870 120.310 145.010  1.00  0.00           H
ATOM   1399 HH22 ARG A 100      63.740 121.000 143.790  1.00  0.00           H
ATOM   1400  C   ARG A 100      69.590 115.360 143.440  1.00  0.00           C
ATOM   1401  O   ARG A 100      68.940 114.330 143.650  1.00  0.00           O
ATOM   1402  N   GLN A 101      70.800 115.290 143.020  1.00  0.00           N
ATOM   1403  HN  GLN A 101      71.360 116.090 142.780  1.00  0.00           H
ATOM   1404  CA  GLN A 101      71.460 114.050 142.600  1.00  0.00           C
ATOM   1405  HA  GLN A 101      70.900 113.180 142.930  1.00  0.00           H
ATOM   1406  CB  GLN A 101      71.380 114.040 141.000  1.00  0.00           C
ATOM   1407  HB1 GLN A 101      71.360 113.010 140.580  1.00  0.00           H
ATOM   1408  HB2 GLN A 101      70.440 114.510 140.640  1.00  0.00           H
ATOM   1409  CG  GLN A 101      72.520 114.740 140.290  1.00  0.00           C
ATOM   1410  HG1 GLN A 101      72.370 114.490 139.220  1.00  0.00           H
ATOM   1411  HG2 GLN A 101      73.510 114.300 140.530  1.00  0.00           H
ATOM   1412  CD  GLN A 101      72.710 116.310 140.440  1.00  0.00           C
ATOM   1413  OE1 GLN A 101      72.260 116.990 139.490  1.00  0.00           O
ATOM   1414  NE2 GLN A 101      73.300 116.800 141.540  1.00  0.00           N
ATOM   1415 HE21 GLN A 101      73.720 116.120 142.140  1.00  0.00           H
ATOM   1416 HE22 GLN A 101      73.450 117.790 141.500  1.00  0.00           H
ATOM   1417  C   GLN A 101      72.850 113.880 143.210  1.00  0.00           C
ATOM   1418  O   GLN A 101      73.640 114.830 143.350  1.00  0.00           O
ATOM   1419  N   VAL A 102      73.280 112.630 143.510  1.00  0.00           N
ATOM   1420  HN  VAL A 102      72.670 111.850 143.660  1.00  0.00           H
ATOM   1421  CA  VAL A 102      74.630 112.270 143.950  1.00  0.00           C
ATOM   1422  HA  VAL A 102      74.980 113.040 144.620  1.00  0.00           H
ATOM   1423  CB  VAL A 102      74.550 111.020 144.840  1.00  0.00           C
ATOM   1424  HB  VAL A 102      73.910 111.210 145.720  1.00  0.00           H
ATOM   1425  CG1 VAL A 102      74.130 109.770 144.040  1.00  0.00           C
ATOM   1426 HG11 VAL A 102      74.130 108.840 144.640  1.00  0.00           H
ATOM   1427 HG12 VAL A 102      73.130 109.890 143.570  1.00  0.00           H
ATOM   1428 HG13 VAL A 102      74.900 109.610 143.260  1.00  0.00           H
ATOM   1429  CG2 VAL A 102      75.920 110.660 145.460  1.00  0.00           C
ATOM   1430 HG21 VAL A 102      76.200 111.550 146.050  1.00  0.00           H
ATOM   1431 HG22 VAL A 102      75.860 109.810 146.180  1.00  0.00           H
ATOM   1432 HG23 VAL A 102      76.540 110.290 144.610  1.00  0.00           H
ATOM   1433  C   VAL A 102      75.620 112.190 142.820  1.00  0.00           C
ATOM   1434  O   VAL A 102      75.390 111.640 141.710  1.00  0.00           O
ATOM   1435  N   THR A 103      76.830 112.820 143.040  1.00  0.00           N
ATOM   1436  HN  THR A 103      76.950 113.260 143.930  1.00  0.00           H
ATOM   1437  CA  THR A 103      77.950 112.800 142.060  1.00  0.00           C
ATOM   1438  HA  THR A 103      77.520 112.400 141.160  1.00  0.00           H
ATOM   1439  CB  THR A 103      78.480 114.260 141.810  1.00  0.00           C
ATOM   1440  HB  THR A 103      78.970 114.670 142.710  1.00  0.00           H
ATOM   1441  OG1 THR A 103      77.400 115.120 141.450  1.00  0.00           O
ATOM   1442  HG1 THR A 103      76.840 114.690 140.790  1.00  0.00           H
ATOM   1443  CG2 THR A 103      79.480 114.330 140.690  1.00  0.00           C
ATOM   1444 HG21 THR A 103      79.110 113.920 139.720  1.00  0.00           H
ATOM   1445 HG22 THR A 103      79.870 115.360 140.500  1.00  0.00           H
ATOM   1446 HG23 THR A 103      80.350 113.730 141.030  1.00  0.00           H
ATOM   1447  C   THR A 103      79.130 111.990 142.560  1.00  0.00           C
ATOM   1448  O   THR A 103      79.560 112.180 143.700  1.00  0.00           O
ATOM   1449  N   THR A 104      79.540 110.990 141.780  1.00  0.00           N
ATOM   1450  HN  THR A 104      79.280 110.870 140.830  1.00  0.00           H
ATOM   1451  CA  THR A 104      80.450 109.910 142.220  1.00  0.00           C
ATOM   1452  HA  THR A 104      80.760 110.220 143.200  1.00  0.00           H
ATOM   1453  CB  THR A 104      79.820 108.510 142.420  1.00  0.00           C
ATOM   1454  HB  THR A 104      79.520 108.050 141.450  1.00  0.00           H
ATOM   1455  OG1 THR A 104      78.540 108.610 143.100  1.00  0.00           O
ATOM   1456  HG1 THR A 104      78.000 109.170 142.530  1.00  0.00           H
ATOM   1457  CG2 THR A 104      80.720 107.580 143.230  1.00  0.00           C
ATOM   1458 HG21 THR A 104      81.660 107.450 142.650  1.00  0.00           H
ATOM   1459 HG22 THR A 104      80.980 107.880 144.260  1.00  0.00           H
ATOM   1460 HG23 THR A 104      80.250 106.570 143.280  1.00  0.00           H
ATOM   1461  C   THR A 104      81.620 109.790 141.280  1.00  0.00           C
ATOM   1462  O   THR A 104      81.480 109.670 140.060  1.00  0.00           O
ATOM   1463  N   ILE A 105      82.830 109.730 141.840  1.00  0.00           N
ATOM   1464  HN  ILE A 105      82.970 109.700 142.830  1.00  0.00           H
ATOM   1465  CA  ILE A 105      84.000 109.440 141.020  1.00  0.00           C
ATOM   1466  HA  ILE A 105      83.670 109.160 140.030  1.00  0.00           H
ATOM   1467  CB  ILE A 105      84.960 110.680 140.880  1.00  0.00           C
ATOM   1468  HB  ILE A 105      85.870 110.270 140.390  1.00  0.00           H
ATOM   1469  CG2 ILE A 105      84.270 111.480 139.760  1.00  0.00           C
ATOM   1470 HG21 ILE A 105      83.940 110.880 138.890  1.00  0.00           H
ATOM   1471 HG22 ILE A 105      83.400 111.900 140.310  1.00  0.00           H
ATOM   1472 HG23 ILE A 105      84.930 112.350 139.530  1.00  0.00           H
ATOM   1473  CG1 ILE A 105      85.460 111.490 142.150  1.00  0.00           C
ATOM   1474 HG11 ILE A 105      85.930 110.800 142.890  1.00  0.00           H
ATOM   1475 HG12 ILE A 105      84.560 111.960 142.590  1.00  0.00           H
ATOM   1476  CD  ILE A 105      86.440 112.610 141.900  1.00  0.00           C
ATOM   1477  HD1 ILE A 105      85.910 113.360 141.270  1.00  0.00           H
ATOM   1478  HD2 ILE A 105      86.620 112.980 142.920  1.00  0.00           H
ATOM   1479  HD3 ILE A 105      87.400 112.240 141.480  1.00  0.00           H
ATOM   1480  C   ILE A 105      84.770 108.260 141.590  1.00  0.00           C
ATOM   1481  O   ILE A 105      84.650 107.950 142.740  1.00  0.00           O
ATOM   1482  N   ASN A 106      85.450 107.520 140.690  1.00  0.00           N
ATOM   1483  HN  ASN A 106      85.560 107.940 139.800  1.00  0.00           H
ATOM   1484  CA  ASN A 106      86.030 106.160 140.880  1.00  0.00           C
ATOM   1485  HA  ASN A 106      86.050 106.040 141.960  1.00  0.00           H
ATOM   1486  CB  ASN A 106      85.220 105.080 140.230  1.00  0.00           C
ATOM   1487  HB1 ASN A 106      85.390 105.130 139.140  1.00  0.00           H
ATOM   1488  HB2 ASN A 106      85.560 104.110 140.630  1.00  0.00           H
ATOM   1489  CG  ASN A 106      83.750 105.180 140.690  1.00  0.00           C
ATOM   1490  OD1 ASN A 106      83.330 104.560 141.690  1.00  0.00           O
ATOM   1491  ND2 ASN A 106      82.840 105.870 139.880  1.00  0.00           N
ATOM   1492 HD21 ASN A 106      83.190 106.270 139.030  1.00  0.00           H
ATOM   1493 HD22 ASN A 106      81.880 105.940 140.150  1.00  0.00           H
ATOM   1494  C   ASN A 106      87.450 106.040 140.480  1.00  0.00           C
ATOM   1495  O   ASN A 106      87.920 106.740 139.580  1.00  0.00           O
ATOM   1496  N   ALA A 107      88.210 105.060 141.000  1.00  0.00           N
ATOM   1497  HN  ALA A 107      87.810 104.550 141.760  1.00  0.00           H
ATOM   1498  CA  ALA A 107      89.510 104.860 140.550  1.00  0.00           C
ATOM   1499  HA  ALA A 107      90.060 105.780 140.500  1.00  0.00           H
ATOM   1500  CB  ALA A 107      90.200 103.970 141.570  1.00  0.00           C
ATOM   1501  HB1 ALA A 107      89.630 103.070 141.910  1.00  0.00           H
ATOM   1502  HB2 ALA A 107      91.200 103.670 141.190  1.00  0.00           H
ATOM   1503  HB3 ALA A 107      90.350 104.500 142.530  1.00  0.00           H
ATOM   1504  C   ALA A 107      89.570 104.260 139.150  1.00  0.00           C
ATOM   1505  O   ALA A 107      88.680 103.770 138.490  1.00  0.00           O
ATOM   1506  N   HIS A 108      90.790 104.350 138.530  1.00  0.00           N
ATOM   1507  HN  HIS A 108      91.500 104.920 138.930  1.00  0.00           H
ATOM   1508  CA  HIS A 108      91.020 103.910 137.120  1.00  0.00           C
ATOM   1509  HA  HIS A 108      90.210 104.100 136.430  1.00  0.00           H
ATOM   1510  CB  HIS A 108      92.290 104.720 136.590  1.00  0.00           C
ATOM   1511  HB1 HIS A 108      92.260 104.680 135.480  1.00  0.00           H
ATOM   1512  HB2 HIS A 108      92.310 105.790 136.900  1.00  0.00           H
ATOM   1513  ND1 HIS A 108      94.290 104.180 138.050  1.00  0.00           N
ATOM   1514  CG  HIS A 108      93.680 104.160 136.890  1.00  0.00           C
ATOM   1515  CE1 HIS A 108      95.560 103.740 137.880  1.00  0.00           C
ATOM   1516  HE1 HIS A 108      96.150 103.590 138.790  1.00  0.00           H
ATOM   1517  NE2 HIS A 108      95.730 103.470 136.560  1.00  0.00           N
ATOM   1518  HE2 HIS A 108      96.600 103.210 136.150  1.00  0.00           H
ATOM   1519  CD2 HIS A 108      94.560 103.660 135.950  1.00  0.00           C
ATOM   1520  HD2 HIS A 108      94.400 103.580 134.880  1.00  0.00           H
ATOM   1521  C   HIS A 108      91.450 102.390 137.000  1.00  0.00           C
ATOM   1522  O   HIS A 108      91.570 101.800 135.870  1.00  0.00           O
ATOM   1523  N   ARG A 109      91.710 101.730 138.110  1.00  0.00           N
ATOM   1524  HN  ARG A 109      91.810 102.210 138.980  1.00  0.00           H
ATOM   1525  CA  ARG A 109      91.970 100.290 138.200  1.00  0.00           C
ATOM   1526  HA  ARG A 109      91.440  99.870 137.360  1.00  0.00           H
ATOM   1527  CB  ARG A 109      93.520 100.040 138.110  1.00  0.00           C
ATOM   1528  HB1 ARG A 109      93.570  98.950 137.930  1.00  0.00           H
ATOM   1529  HB2 ARG A 109      94.000 100.560 137.260  1.00  0.00           H
ATOM   1530  CG  ARG A 109      94.320 100.500 139.430  1.00  0.00           C
ATOM   1531  HG1 ARG A 109      93.650 100.400 140.310  1.00  0.00           H
ATOM   1532  HG2 ARG A 109      94.410 101.600 139.310  1.00  0.00           H
ATOM   1533  CD  ARG A 109      95.670  99.960 139.730  1.00  0.00           C
ATOM   1534  HD1 ARG A 109      95.640  98.920 140.120  1.00  0.00           H
ATOM   1535  HD2 ARG A 109      96.000 100.670 140.520  1.00  0.00           H
ATOM   1536  NE  ARG A 109      96.470  99.960 138.470  1.00  0.00           N
ATOM   1537  HE  ARG A 109      96.190  99.380 137.700  1.00  0.00           H
ATOM   1538  CZ  ARG A 109      97.250 100.970 138.080  1.00  0.00           C
ATOM   1539  NH1 ARG A 109      97.770 101.810 138.890  1.00  0.00           N
ATOM   1540 HH11 ARG A 109      98.440 102.480 138.570  1.00  0.00           H
ATOM   1541 HH12 ARG A 109      97.750 101.610 139.870  1.00  0.00           H
ATOM   1542  NH2 ARG A 109      97.620 101.110 136.870  1.00  0.00           N
ATOM   1543 HH21 ARG A 109      98.380 101.740 136.700  1.00  0.00           H
ATOM   1544 HH22 ARG A 109      97.120 100.590 136.190  1.00  0.00           H
ATOM   1545  C   ARG A 109      91.400  99.720 139.480  1.00  0.00           C
ATOM   1546  O   ARG A 109      91.070 100.470 140.390  1.00  0.00           O
ATOM   1547  N   SER A 110      91.240  98.400 139.590  1.00  0.00           N
ATOM   1548  HN  SER A 110      91.410  97.780 138.830  1.00  0.00           H
ATOM   1549  CA  SER A 110      90.770  97.660 140.750  1.00  0.00           C
ATOM   1550  HA  SER A 110      89.810  98.080 140.970  1.00  0.00           H
ATOM   1551  CB  SER A 110      90.630  96.100 140.370  1.00  0.00           C
ATOM   1552  HB1 SER A 110      90.110  95.580 141.210  1.00  0.00           H
ATOM   1553  HB2 SER A 110      91.630  95.610 140.390  1.00  0.00           H
ATOM   1554  OG  SER A 110      90.090  95.970 139.050  1.00  0.00           O
ATOM   1555  HG1 SER A 110      89.300  96.510 138.960  1.00  0.00           H
ATOM   1556  C   SER A 110      91.740  97.890 141.910  1.00  0.00           C
ATOM   1557  O   SER A 110      92.930  98.130 141.700  1.00  0.00           O
ATOM   1558  N   TYR A 111      91.260  97.870 143.180  1.00  0.00           N
ATOM   1559  HN  TYR A 111      90.290  97.650 143.330  1.00  0.00           H
ATOM   1560  CA  TYR A 111      92.060  98.240 144.360  1.00  0.00           C
ATOM   1561  HA  TYR A 111      92.650  99.140 144.270  1.00  0.00           H
ATOM   1562  CB  TYR A 111      91.190  98.420 145.620  1.00  0.00           C
ATOM   1563  HB1 TYR A 111      91.650  99.110 146.360  1.00  0.00           H
ATOM   1564  HB2 TYR A 111      90.250  98.910 145.270  1.00  0.00           H
ATOM   1565  CG  TYR A 111      90.840  97.190 146.410  1.00  0.00           C
ATOM   1566  CD1 TYR A 111      89.790  96.410 145.940  1.00  0.00           C
ATOM   1567  HD1 TYR A 111      89.240  96.730 145.060  1.00  0.00           H
ATOM   1568  CE1 TYR A 111      89.360  95.290 146.720  1.00  0.00           C
ATOM   1569  HE1 TYR A 111      88.400  94.890 146.450  1.00  0.00           H
ATOM   1570  CZ  TYR A 111      89.930  94.960 147.910  1.00  0.00           C
ATOM   1571  OH  TYR A 111      89.230  94.000 148.750  1.00  0.00           O
ATOM   1572  HH  TYR A 111      89.780  93.920 149.540  1.00  0.00           H
ATOM   1573  CD2 TYR A 111      91.540  96.840 147.590  1.00  0.00           C
ATOM   1574  HD2 TYR A 111      92.400  97.410 147.920  1.00  0.00           H
ATOM   1575  CE2 TYR A 111      91.120  95.690 148.320  1.00  0.00           C
ATOM   1576  HE2 TYR A 111      91.420  95.360 149.300  1.00  0.00           H
ATOM   1577  C   TYR A 111      93.090  97.150 144.570  1.00  0.00           C
ATOM   1578  O   TYR A 111      92.840  95.990 144.320  1.00  0.00           O
ATOM   1579  N   LEU A 112      94.270  97.500 145.080  1.00  0.00           N
ATOM   1580  HN  LEU A 112      94.490  98.440 145.310  1.00  0.00           H
ATOM   1581  CA  LEU A 112      95.240  96.460 145.230  1.00  0.00           C
ATOM   1582  HA  LEU A 112      95.080  95.630 144.560  1.00  0.00           H
ATOM   1583  CB  LEU A 112      96.660  97.060 145.060  1.00  0.00           C
ATOM   1584  HB1 LEU A 112      96.700  97.970 145.680  1.00  0.00           H
ATOM   1585  HB2 LEU A 112      97.330  96.260 145.450  1.00  0.00           H
ATOM   1586  CG  LEU A 112      97.100  97.190 143.570  1.00  0.00           C
ATOM   1587  HG  LEU A 112      98.170  97.490 143.570  1.00  0.00           H
ATOM   1588  CD1 LEU A 112      97.150  95.890 142.770  1.00  0.00           C
ATOM   1589 HD11 LEU A 112      96.190  95.710 142.220  1.00  0.00           H
ATOM   1590 HD12 LEU A 112      97.990  95.890 142.040  1.00  0.00           H
ATOM   1591 HD13 LEU A 112      97.230  95.100 143.550  1.00  0.00           H
ATOM   1592  CD2 LEU A 112      96.310  98.380 142.840  1.00  0.00           C
ATOM   1593 HD21 LEU A 112      95.210  98.310 142.680  1.00  0.00           H
ATOM   1594 HD22 LEU A 112      96.490  99.260 143.480  1.00  0.00           H
ATOM   1595 HD23 LEU A 112      96.760  98.420 141.820  1.00  0.00           H
ATOM   1596  C   LEU A 112      95.110  95.780 146.660  1.00  0.00           C
ATOM   1597  O   LEU A 112      95.300  96.550 147.640  1.00  0.00           O
ATOM   1598  N   PRO A 113      94.860  94.530 146.880  1.00  0.00           N
ATOM   1599  CD  PRO A 113      94.860  93.530 145.860  1.00  0.00           C
ATOM   1600  HD1 PRO A 113      95.820  93.380 145.330  1.00  0.00           H
ATOM   1601  HD2 PRO A 113      94.110  93.710 145.060  1.00  0.00           H
ATOM   1602  CA  PRO A 113      94.560  94.020 148.210  1.00  0.00           C
ATOM   1603  HA  PRO A 113      93.920  94.620 148.850  1.00  0.00           H
ATOM   1604  CB  PRO A 113      93.750  92.730 147.890  1.00  0.00           C
ATOM   1605  HB1 PRO A 113      93.750  91.910 148.640  1.00  0.00           H
ATOM   1606  HB2 PRO A 113      92.710  93.020 147.630  1.00  0.00           H
ATOM   1607  CG  PRO A 113      94.520  92.230 146.670  1.00  0.00           C
ATOM   1608  HG1 PRO A 113      93.800  91.650 146.060  1.00  0.00           H
ATOM   1609  HG2 PRO A 113      95.410  91.660 147.000  1.00  0.00           H
ATOM   1610  C   PRO A 113      95.760  93.680 149.030  1.00  0.00           C
ATOM   1611  O   PRO A 113      96.610  92.850 148.620  1.00  0.00           O
ATOM   1612  N   GLY A 114      95.970  94.320 150.210  1.00  0.00           N
ATOM   1613  HN  GLY A 114      95.310  95.010 150.500  1.00  0.00           H
ATOM   1614  CA  GLY A 114      97.000  93.930 151.080  1.00  0.00           C
ATOM   1615  HA1 GLY A 114      97.190  92.870 151.010  1.00  0.00           H
ATOM   1616  HA2 GLY A 114      96.650  94.160 152.080  1.00  0.00           H
ATOM   1617  C   GLY A 114      98.280  94.660 150.830  1.00  0.00           C
ATOM   1618  O   GLY A 114      99.330  94.060 151.070  1.00  0.00           O
ATOM   1619  N   GLN A 115      98.170  95.920 150.520  1.00  0.00           N
ATOM   1620  HN  GLN A 115      97.340  96.460 150.590  1.00  0.00           H
ATOM   1621  CA  GLN A 115      99.370  96.710 150.300  1.00  0.00           C
ATOM   1622  HA  GLN A 115     100.200  96.450 150.930  1.00  0.00           H
ATOM   1623  CB  GLN A 115     100.020  96.600 148.860  1.00  0.00           C
ATOM   1624  HB1 GLN A 115     100.770  97.400 148.680  1.00  0.00           H
ATOM   1625  HB2 GLN A 115     100.700  95.730 148.870  1.00  0.00           H
ATOM   1626  CG  GLN A 115      98.940  96.540 147.790  1.00  0.00           C
ATOM   1627  HG1 GLN A 115      98.240  97.400 147.900  1.00  0.00           H
ATOM   1628  HG2 GLN A 115      98.270  95.670 147.960  1.00  0.00           H
ATOM   1629  CD  GLN A 115      99.530  96.440 146.450  1.00  0.00           C
ATOM   1630  OE1 GLN A 115      99.630  95.330 145.970  1.00  0.00           O
ATOM   1631  NE2 GLN A 115      99.910  97.610 145.830  1.00  0.00           N
ATOM   1632 HE21 GLN A 115      99.780  98.510 146.250  1.00  0.00           H
ATOM   1633 HE22 GLN A 115     100.520  97.400 145.070  1.00  0.00           H
ATOM   1634  C   GLN A 115      99.030  98.150 150.600  1.00  0.00           C
ATOM   1635  O   GLN A 115      98.010  98.600 150.060  1.00  0.00           O
ATOM   1636  N   TRP A 116      99.750  98.800 151.530  1.00  0.00           N
ATOM   1637  HN  TRP A 116     100.590  98.410 151.880  1.00  0.00           H
ATOM   1638  CA  TRP A 116      99.560 100.230 151.870  1.00  0.00           C
ATOM   1639  HA  TRP A 116      98.660 100.200 152.470  1.00  0.00           H
ATOM   1640  CB  TRP A 116     100.640 100.770 152.720  1.00  0.00           C
ATOM   1641  HB1 TRP A 116     101.640 100.570 152.270  1.00  0.00           H
ATOM   1642  HB2 TRP A 116     100.690 101.870 152.870  1.00  0.00           H
ATOM   1643  CG  TRP A 116     100.690 100.300 154.140  1.00  0.00           C
ATOM   1644  CD1 TRP A 116     101.580  99.440 154.710  1.00  0.00           C
ATOM   1645  HD1 TRP A 116     102.390  99.040 154.120  1.00  0.00           H
ATOM   1646  NE1 TRP A 116     101.460  99.520 156.070  1.00  0.00           N
ATOM   1647  HE1 TRP A 116     102.210  99.480 156.700  1.00  0.00           H
ATOM   1648  CE2 TRP A 116     100.410 100.250 156.410  1.00  0.00           C
ATOM   1649  CD2 TRP A 116      99.890 100.820 155.220  1.00  0.00           C
ATOM   1650  CE3 TRP A 116      98.830 101.700 155.330  1.00  0.00           C
ATOM   1651  HE3 TRP A 116      98.380 102.000 154.390  1.00  0.00           H
ATOM   1652  CZ3 TRP A 116      98.300 102.050 156.560  1.00  0.00           C
ATOM   1653  HZ3 TRP A 116      97.420 102.670 156.670  1.00  0.00           H
ATOM   1654  CZ2 TRP A 116      99.820 100.550 157.610  1.00  0.00           C
ATOM   1655  HZ2 TRP A 116     100.180 100.090 158.520  1.00  0.00           H
ATOM   1656  CH2 TRP A 116      98.780 101.430 157.680  1.00  0.00           C
ATOM   1657  HH2 TRP A 116      98.230 101.460 158.610  1.00  0.00           H
ATOM   1658  C   TRP A 116      99.170 101.120 150.660  1.00  0.00           C
ATOM   1659  O   TRP A 116      99.880 101.050 149.710  1.00  0.00           O
ATOM   1660  N   VAL A 117      98.040 101.790 150.710  1.00  0.00           N
ATOM   1661  HN  VAL A 117      97.520 101.710 151.560  1.00  0.00           H
ATOM   1662  CA  VAL A 117      97.640 102.780 149.790  1.00  0.00           C
ATOM   1663  HA  VAL A 117      98.410 103.000 149.060  1.00  0.00           H
ATOM   1664  CB  VAL A 117      96.360 102.400 149.050  1.00  0.00           C
ATOM   1665  HB  VAL A 117      96.400 101.320 148.810  1.00  0.00           H
ATOM   1666  CG1 VAL A 117      95.030 102.600 149.900  1.00  0.00           C
ATOM   1667 HG11 VAL A 117      95.260 101.950 150.780  1.00  0.00           H
ATOM   1668 HG12 VAL A 117      94.830 103.680 150.030  1.00  0.00           H
ATOM   1669 HG13 VAL A 117      94.180 102.160 149.340  1.00  0.00           H
ATOM   1670  CG2 VAL A 117      96.380 103.090 147.650  1.00  0.00           C
ATOM   1671 HG21 VAL A 117      97.400 103.200 147.220  1.00  0.00           H
ATOM   1672 HG22 VAL A 117      95.930 102.570 146.780  1.00  0.00           H
ATOM   1673 HG23 VAL A 117      95.920 104.100 147.690  1.00  0.00           H
ATOM   1674  C   VAL A 117      97.320 104.040 150.580  1.00  0.00           C
ATOM   1675  O   VAL A 117      96.790 104.020 151.700  1.00  0.00           O
ATOM   1676  N   TYR A 118      97.590 105.170 149.970  1.00  0.00           N
ATOM   1677  HN  TYR A 118      97.970 105.060 149.050  1.00  0.00           H
ATOM   1678  CA  TYR A 118      97.240 106.550 150.380  1.00  0.00           C
ATOM   1679  HA  TYR A 118      96.880 106.540 151.390  1.00  0.00           H
ATOM   1680  CB  TYR A 118      98.490 107.470 150.280  1.00  0.00           C
ATOM   1681  HB1 TYR A 118      99.260 107.090 150.980  1.00  0.00           H
ATOM   1682  HB2 TYR A 118      98.890 107.580 149.250  1.00  0.00           H
ATOM   1683  CG  TYR A 118      98.310 108.920 150.680  1.00  0.00           C
ATOM   1684  CD1 TYR A 118      97.880 109.390 151.930  1.00  0.00           C
ATOM   1685  HD1 TYR A 118      97.700 108.700 152.750  1.00  0.00           H
ATOM   1686  CE1 TYR A 118      97.770 110.740 152.190  1.00  0.00           C
ATOM   1687  HE1 TYR A 118      97.550 111.170 153.160  1.00  0.00           H
ATOM   1688  CZ  TYR A 118      98.030 111.740 151.210  1.00  0.00           C
ATOM   1689  OH  TYR A 118      98.130 113.120 151.510  1.00  0.00           O
ATOM   1690  HH  TYR A 118      98.720 113.550 150.890  1.00  0.00           H
ATOM   1691  CD2 TYR A 118      98.630 109.900 149.680  1.00  0.00           C
ATOM   1692  HD2 TYR A 118      98.950 109.640 148.680  1.00  0.00           H
ATOM   1693  CE2 TYR A 118      98.490 111.300 149.920  1.00  0.00           C
ATOM   1694  HE2 TYR A 118      98.630 112.050 149.160  1.00  0.00           H
ATOM   1695  C   TYR A 118      96.080 107.090 149.610  1.00  0.00           C
ATOM   1696  O   TYR A 118      96.240 107.300 148.370  1.00  0.00           O
ATOM   1697  N   LEU A 119      94.910 107.310 150.200  1.00  0.00           N
ATOM   1698  HN  LEU A 119      94.940 107.260 151.200  1.00  0.00           H
ATOM   1699  CA  LEU A 119      93.650 107.680 149.550  1.00  0.00           C
ATOM   1700  HA  LEU A 119      93.880 107.900 148.520  1.00  0.00           H
ATOM   1701  CB  LEU A 119      92.430 106.770 149.820  1.00  0.00           C
ATOM   1702  HB1 LEU A 119      92.770 105.730 149.680  1.00  0.00           H
ATOM   1703  HB2 LEU A 119      92.140 106.780 150.900  1.00  0.00           H
ATOM   1704  CG  LEU A 119      91.140 106.980 149.130  1.00  0.00           C
ATOM   1705  HG  LEU A 119      90.870 108.060 149.100  1.00  0.00           H
ATOM   1706  CD1 LEU A 119      91.200 106.590 147.640  1.00  0.00           C
ATOM   1707 HD11 LEU A 119      91.390 105.520 147.400  1.00  0.00           H
ATOM   1708 HD12 LEU A 119      90.240 106.840 147.140  1.00  0.00           H
ATOM   1709 HD13 LEU A 119      91.900 107.210 147.030  1.00  0.00           H
ATOM   1710  CD2 LEU A 119      90.030 106.170 149.910  1.00  0.00           C
ATOM   1711 HD21 LEU A 119      89.080 106.100 149.340  1.00  0.00           H
ATOM   1712 HD22 LEU A 119      90.200 105.080 149.990  1.00  0.00           H
ATOM   1713 HD23 LEU A 119      89.780 106.500 150.940  1.00  0.00           H
ATOM   1714  C   LEU A 119      93.300 109.080 150.080  1.00  0.00           C
ATOM   1715  O   LEU A 119      93.230 109.370 151.320  1.00  0.00           O
ATOM   1716  N   ALA A 120      93.200 109.950 149.050  1.00  0.00           N
ATOM   1717  HN  ALA A 120      93.300 109.650 148.100  1.00  0.00           H
ATOM   1718  CA  ALA A 120      92.930 111.360 149.270  1.00  0.00           C
ATOM   1719  HA  ALA A 120      92.630 111.480 150.300  1.00  0.00           H
ATOM   1720  CB  ALA A 120      94.180 112.270 149.110  1.00  0.00           C
ATOM   1721  HB1 ALA A 120      94.330 112.570 148.050  1.00  0.00           H
ATOM   1722  HB2 ALA A 120      94.040 113.170 149.750  1.00  0.00           H
ATOM   1723  HB3 ALA A 120      95.000 111.710 149.600  1.00  0.00           H
ATOM   1724  C   ALA A 120      91.710 111.890 148.490  1.00  0.00           C
ATOM   1725  O   ALA A 120      91.590 111.500 147.370  1.00  0.00           O
ATOM   1726  N   ALA A 121      90.830 112.740 149.130  1.00  0.00           N
ATOM   1727  HN  ALA A 121      90.970 113.060 150.060  1.00  0.00           H
ATOM   1728  CA  ALA A 121      89.740 113.250 148.370  1.00  0.00           C
ATOM   1729  HA  ALA A 121      90.000 113.240 147.320  1.00  0.00           H
ATOM   1730  CB  ALA A 121      88.440 112.470 148.690  1.00  0.00           C
ATOM   1731  HB1 ALA A 121      88.510 111.430 148.300  1.00  0.00           H
ATOM   1732  HB2 ALA A 121      88.390 112.390 149.800  1.00  0.00           H
ATOM   1733  HB3 ALA A 121      87.620 112.940 148.110  1.00  0.00           H
ATOM   1734  C   ALA A 121      89.590 114.700 148.790  1.00  0.00           C
ATOM   1735  O   ALA A 121      89.800 115.110 149.910  1.00  0.00           O
ATOM   1736  N   THR A 122      89.290 115.540 147.810  1.00  0.00           N
ATOM   1737  HN  THR A 122      89.040 115.090 146.950  1.00  0.00           H
ATOM   1738  CA  THR A 122      89.300 116.990 147.970  1.00  0.00           C
ATOM   1739  HA  THR A 122      89.140 117.310 148.990  1.00  0.00           H
ATOM   1740  CB  THR A 122      90.520 117.770 147.480  1.00  0.00           C
ATOM   1741  HB  THR A 122      90.360 117.960 146.400  1.00  0.00           H
ATOM   1742  OG1 THR A 122      91.680 116.940 147.620  1.00  0.00           O
ATOM   1743  HG1 THR A 122      92.370 117.430 147.160  1.00  0.00           H
ATOM   1744  CG2 THR A 122      90.760 119.050 148.300  1.00  0.00           C
ATOM   1745 HG21 THR A 122      90.940 118.780 149.360  1.00  0.00           H
ATOM   1746 HG22 THR A 122      91.650 119.570 147.880  1.00  0.00           H
ATOM   1747 HG23 THR A 122      89.860 119.700 148.240  1.00  0.00           H
ATOM   1748  C   THR A 122      88.090 117.520 147.240  1.00  0.00           C
ATOM   1749  O   THR A 122      87.700 117.010 146.240  1.00  0.00           O
ATOM   1750  N   TYR A 123      87.550 118.600 147.830  1.00  0.00           N
ATOM   1751  HN  TYR A 123      87.820 118.870 148.750  1.00  0.00           H
ATOM   1752  CA  TYR A 123      86.360 119.350 147.370  1.00  0.00           C
ATOM   1753  HA  TYR A 123      86.160 119.140 146.330  1.00  0.00           H
ATOM   1754  CB  TYR A 123      85.100 119.160 148.210  1.00  0.00           C
ATOM   1755  HB1 TYR A 123      84.850 118.080 148.130  1.00  0.00           H
ATOM   1756  HB2 TYR A 123      85.120 119.440 149.290  1.00  0.00           H
ATOM   1757  CG  TYR A 123      83.940 119.870 147.590  1.00  0.00           C
ATOM   1758  CD1 TYR A 123      83.620 119.550 146.300  1.00  0.00           C
ATOM   1759  HD1 TYR A 123      84.190 118.800 145.770  1.00  0.00           H
ATOM   1760  CE1 TYR A 123      82.640 120.200 145.640  1.00  0.00           C
ATOM   1761  HE1 TYR A 123      82.340 119.870 144.660  1.00  0.00           H
ATOM   1762  CZ  TYR A 123      81.940 121.210 146.270  1.00  0.00           C
ATOM   1763  OH  TYR A 123      80.860 121.740 145.720  1.00  0.00           O
ATOM   1764  HH  TYR A 123      80.580 122.470 146.280  1.00  0.00           H
ATOM   1765  CD2 TYR A 123      83.240 120.900 148.240  1.00  0.00           C
ATOM   1766  HD2 TYR A 123      83.440 121.070 149.290  1.00  0.00           H
ATOM   1767  CE2 TYR A 123      82.230 121.580 147.570  1.00  0.00           C
ATOM   1768  HE2 TYR A 123      81.700 122.400 148.050  1.00  0.00           H
ATOM   1769  C   TYR A 123      86.790 120.840 147.690  1.00  0.00           C
ATOM   1770  O   TYR A 123      87.300 121.150 148.710  1.00  0.00           O
ATOM   1771  N   ASP A 124      86.580 121.810 146.770  1.00  0.00           N
ATOM   1772  HN  ASP A 124      86.160 121.680 145.880  1.00  0.00           H
ATOM   1773  CA  ASP A 124      87.060 123.200 146.920  1.00  0.00           C
ATOM   1774  HA  ASP A 124      87.580 123.300 147.850  1.00  0.00           H
ATOM   1775  CB  ASP A 124      88.120 123.510 145.820  1.00  0.00           C
ATOM   1776  HB1 ASP A 124      88.510 124.530 146.040  1.00  0.00           H
ATOM   1777  HB2 ASP A 124      88.880 122.720 146.030  1.00  0.00           H
ATOM   1778  CG  ASP A 124      87.630 123.430 144.380  1.00  0.00           C
ATOM   1779  OD1 ASP A 124      86.410 123.280 144.180  1.00  0.00           O
ATOM   1780  OD2 ASP A 124      88.550 123.420 143.510  1.00  0.00           O
ATOM   1781  C   ASP A 124      85.970 124.280 146.850  1.00  0.00           C
ATOM   1782  O   ASP A 124      86.220 125.500 146.980  1.00  0.00           O
ATOM   1783  N   GLY A 125      84.760 123.780 146.640  1.00  0.00           N
ATOM   1784  HN  GLY A 125      84.660 122.790 146.580  1.00  0.00           H
ATOM   1785  CA  GLY A 125      83.580 124.630 146.290  1.00  0.00           C
ATOM   1786  HA1 GLY A 125      84.010 125.620 146.260  1.00  0.00           H
ATOM   1787  HA2 GLY A 125      82.830 124.550 147.060  1.00  0.00           H
ATOM   1788  C   GLY A 125      82.990 124.390 144.950  1.00  0.00           C
ATOM   1789  O   GLY A 125      81.840 124.770 144.750  1.00  0.00           O
ATOM   1790  N   GLN A 126      83.670 123.740 144.010  1.00  0.00           N
ATOM   1791  HN  GLN A 126      84.650 123.640 144.170  1.00  0.00           H
ATOM   1792  CA  GLN A 126      83.000 123.400 142.790  1.00  0.00           C
ATOM   1793  HA  GLN A 126      82.000 123.000 142.900  1.00  0.00           H
ATOM   1794  CB  GLN A 126      82.790 124.600 141.830  1.00  0.00           C
ATOM   1795  HB1 GLN A 126      82.260 124.340 140.890  1.00  0.00           H
ATOM   1796  HB2 GLN A 126      82.200 125.340 142.410  1.00  0.00           H
ATOM   1797  CG  GLN A 126      84.070 125.310 141.400  1.00  0.00           C
ATOM   1798  HG1 GLN A 126      84.780 124.620 140.890  1.00  0.00           H
ATOM   1799  HG2 GLN A 126      84.570 125.660 142.320  1.00  0.00           H
ATOM   1800  CD  GLN A 126      83.780 126.410 140.370  1.00  0.00           C
ATOM   1801  OE1 GLN A 126      84.030 127.600 140.600  1.00  0.00           O
ATOM   1802  NE2 GLN A 126      83.500 125.880 139.090  1.00  0.00           N
ATOM   1803 HE21 GLN A 126      83.200 124.930 139.020  1.00  0.00           H
ATOM   1804 HE22 GLN A 126      83.620 126.480 138.300  1.00  0.00           H
ATOM   1805  C   GLN A 126      83.710 122.220 142.060  1.00  0.00           C
ATOM   1806  O   GLN A 126      83.190 121.720 141.060  1.00  0.00           O
ATOM   1807  N   PHE A 127      84.910 121.740 142.460  1.00  0.00           N
ATOM   1808  HN  PHE A 127      85.380 122.350 143.090  1.00  0.00           H
ATOM   1809  CA  PHE A 127      85.590 120.640 141.850  1.00  0.00           C
ATOM   1810  HA  PHE A 127      85.000 120.130 141.110  1.00  0.00           H
ATOM   1811  CB  PHE A 127      86.960 121.130 141.260  1.00  0.00           C
ATOM   1812  HB1 PHE A 127      87.400 121.940 141.890  1.00  0.00           H
ATOM   1813  HB2 PHE A 127      87.700 120.330 141.040  1.00  0.00           H
ATOM   1814  CG  PHE A 127      86.670 121.690 139.850  1.00  0.00           C
ATOM   1815  CD1 PHE A 127      86.650 120.860 138.720  1.00  0.00           C
ATOM   1816  HD1 PHE A 127      86.750 119.810 138.920  1.00  0.00           H
ATOM   1817  CE1 PHE A 127      86.500 121.340 137.470  1.00  0.00           C
ATOM   1818  HE1 PHE A 127      86.580 120.720 136.580  1.00  0.00           H
ATOM   1819  CZ  PHE A 127      86.430 122.720 137.260  1.00  0.00           C
ATOM   1820  HZ  PHE A 127      86.290 122.960 136.220  1.00  0.00           H
ATOM   1821  CD2 PHE A 127      86.650 123.110 139.630  1.00  0.00           C
ATOM   1822  HD2 PHE A 127      86.520 123.770 140.480  1.00  0.00           H
ATOM   1823  CE2 PHE A 127      86.530 123.610 138.340  1.00  0.00           C
ATOM   1824  HE2 PHE A 127      86.450 124.670 138.120  1.00  0.00           H
ATOM   1825  C   PHE A 127      85.780 119.540 142.950  1.00  0.00           C
ATOM   1826  O   PHE A 127      86.520 119.710 143.840  1.00  0.00           O
ATOM   1827  N   MET A 128      85.140 118.330 142.840  1.00  0.00           N
ATOM   1828  HN  MET A 128      84.430 118.310 142.140  1.00  0.00           H
ATOM   1829  CA  MET A 128      85.490 117.230 143.750  1.00  0.00           C
ATOM   1830  HA  MET A 128      85.920 117.570 144.680  1.00  0.00           H
ATOM   1831  CB  MET A 128      84.230 116.360 144.010  1.00  0.00           C
ATOM   1832  HB1 MET A 128      84.590 115.650 144.780  1.00  0.00           H
ATOM   1833  HB2 MET A 128      83.440 117.080 144.340  1.00  0.00           H
ATOM   1834  CG  MET A 128      83.690 115.520 142.830  1.00  0.00           C
ATOM   1835  HG1 MET A 128      84.430 114.720 142.610  1.00  0.00           H
ATOM   1836  HG2 MET A 128      83.670 116.180 141.940  1.00  0.00           H
ATOM   1837  SD  MET A 128      81.910 114.950 143.220  1.00  0.00           S
ATOM   1838  CE  MET A 128      82.440 113.500 144.110  1.00  0.00           C
ATOM   1839  HE1 MET A 128      82.750 112.670 143.430  1.00  0.00           H
ATOM   1840  HE2 MET A 128      83.180 113.830 144.870  1.00  0.00           H
ATOM   1841  HE3 MET A 128      81.580 113.140 144.720  1.00  0.00           H
ATOM   1842  C   MET A 128      86.530 116.370 143.060  1.00  0.00           C
ATOM   1843  O   MET A 128      86.380 116.090 141.850  1.00  0.00           O
ATOM   1844  N   LYS A 129      87.630 116.020 143.760  1.00  0.00           N
ATOM   1845  HN  LYS A 129      87.680 116.350 144.700  1.00  0.00           H
ATOM   1846  CA  LYS A 129      88.800 115.350 143.220  1.00  0.00           C
ATOM   1847  HA  LYS A 129      88.540 114.900 142.270  1.00  0.00           H
ATOM   1848  CB  LYS A 129      90.030 116.310 143.060  1.00  0.00           C
ATOM   1849  HB1 LYS A 129      90.480 116.590 144.040  1.00  0.00           H
ATOM   1850  HB2 LYS A 129      90.790 115.670 142.560  1.00  0.00           H
ATOM   1851  CG  LYS A 129      89.760 117.460 142.130  1.00  0.00           C
ATOM   1852  HG1 LYS A 129      88.910 118.020 142.580  1.00  0.00           H
ATOM   1853  HG2 LYS A 129      89.380 117.080 141.160  1.00  0.00           H
ATOM   1854  CD  LYS A 129      91.040 118.330 141.890  1.00  0.00           C
ATOM   1855  HD1 LYS A 129      91.890 117.650 141.680  1.00  0.00           H
ATOM   1856  HD2 LYS A 129      91.190 118.860 142.850  1.00  0.00           H
ATOM   1857  CE  LYS A 129      90.980 119.280 140.680  1.00  0.00           C
ATOM   1858  HE1 LYS A 129      90.120 119.920 141.000  1.00  0.00           H
ATOM   1859  HE2 LYS A 129      90.760 118.780 139.710  1.00  0.00           H
ATOM   1860  NZ  LYS A 129      92.230 120.120 140.520  1.00  0.00           N
ATOM   1861  HZ1 LYS A 129      93.090 119.540 140.460  1.00  0.00           H
ATOM   1862  HZ2 LYS A 129      92.100 120.730 139.690  1.00  0.00           H
ATOM   1863  HZ3 LYS A 129      92.380 120.700 141.370  1.00  0.00           H
ATOM   1864  C   LYS A 129      89.240 114.200 144.150  1.00  0.00           C
ATOM   1865  O   LYS A 129      89.160 114.270 145.350  1.00  0.00           O
ATOM   1866  N   LEU A 130      89.710 113.080 143.510  1.00  0.00           N
ATOM   1867  HN  LEU A 130      89.700 113.120 142.510  1.00  0.00           H
ATOM   1868  CA  LEU A 130      90.020 111.760 144.070  1.00  0.00           C
ATOM   1869  HA  LEU A 130      90.170 111.830 145.130  1.00  0.00           H
ATOM   1870  CB  LEU A 130      89.040 110.700 143.510  1.00  0.00           C
ATOM   1871  HB1 LEU A 130      88.090 111.040 143.970  1.00  0.00           H
ATOM   1872  HB2 LEU A 130      88.850 110.840 142.420  1.00  0.00           H
ATOM   1873  CG  LEU A 130      89.240 109.150 143.780  1.00  0.00           C
ATOM   1874  HG  LEU A 130      90.230 108.900 143.340  1.00  0.00           H
ATOM   1875  CD1 LEU A 130      89.250 108.840 145.310  1.00  0.00           C
ATOM   1876 HD11 LEU A 130      90.110 109.300 145.860  1.00  0.00           H
ATOM   1877 HD12 LEU A 130      88.350 109.140 145.890  1.00  0.00           H
ATOM   1878 HD13 LEU A 130      89.420 107.750 145.450  1.00  0.00           H
ATOM   1879  CD2 LEU A 130      88.210 108.300 143.110  1.00  0.00           C
ATOM   1880 HD21 LEU A 130      88.340 107.200 143.140  1.00  0.00           H
ATOM   1881 HD22 LEU A 130      87.160 108.360 143.480  1.00  0.00           H
ATOM   1882 HD23 LEU A 130      88.270 108.550 142.030  1.00  0.00           H
ATOM   1883  C   LEU A 130      91.460 111.410 143.660  1.00  0.00           C
ATOM   1884  O   LEU A 130      91.800 111.250 142.480  1.00  0.00           O
ATOM   1885  N   TYR A 131      92.340 111.140 144.630  1.00  0.00           N
ATOM   1886  HN  TYR A 131      91.920 111.200 145.530  1.00  0.00           H
ATOM   1887  CA  TYR A 131      93.710 110.820 144.450  1.00  0.00           C
ATOM   1888  HA  TYR A 131      93.870 110.700 143.390  1.00  0.00           H
ATOM   1889  CB  TYR A 131      94.740 111.830 145.090  1.00  0.00           C
ATOM   1890  HB1 TYR A 131      94.640 111.820 146.190  1.00  0.00           H
ATOM   1891  HB2 TYR A 131      95.790 111.540 144.860  1.00  0.00           H
ATOM   1892  CG  TYR A 131      94.440 113.250 144.650  1.00  0.00           C
ATOM   1893  CD1 TYR A 131      95.340 113.850 143.820  1.00  0.00           C
ATOM   1894  HD1 TYR A 131      96.100 113.240 143.340  1.00  0.00           H
ATOM   1895  CE1 TYR A 131      95.270 115.180 143.530  1.00  0.00           C
ATOM   1896  HE1 TYR A 131      95.930 115.700 142.850  1.00  0.00           H
ATOM   1897  CZ  TYR A 131      94.270 115.960 144.090  1.00  0.00           C
ATOM   1898  OH  TYR A 131      94.210 117.250 143.630  1.00  0.00           O
ATOM   1899  HH  TYR A 131      93.700 117.790 144.250  1.00  0.00           H
ATOM   1900  CD2 TYR A 131      93.520 114.020 145.380  1.00  0.00           C
ATOM   1901  HD2 TYR A 131      93.050 113.730 146.310  1.00  0.00           H
ATOM   1902  CE2 TYR A 131      93.350 115.410 144.970  1.00  0.00           C
ATOM   1903  HE2 TYR A 131      92.580 116.030 145.410  1.00  0.00           H
ATOM   1904  C   TYR A 131      94.000 109.500 145.120  1.00  0.00           C
ATOM   1905  O   TYR A 131      93.620 109.300 146.280  1.00  0.00           O
ATOM   1906  N   VAL A 132      94.870 108.670 144.490  1.00  0.00           N
ATOM   1907  HN  VAL A 132      95.370 108.970 143.680  1.00  0.00           H
ATOM   1908  CA  VAL A 132      95.410 107.460 145.120  1.00  0.00           C
ATOM   1909  HA  VAL A 132      95.160 107.410 146.170  1.00  0.00           H
ATOM   1910  CB  VAL A 132      94.910 106.220 144.270  1.00  0.00           C
ATOM   1911  HB  VAL A 132      95.430 106.260 143.280  1.00  0.00           H
ATOM   1912  CG1 VAL A 132      95.430 104.940 144.950  1.00  0.00           C
ATOM   1913 HG11 VAL A 132      96.540 104.970 144.940  1.00  0.00           H
ATOM   1914 HG12 VAL A 132      95.030 104.880 145.990  1.00  0.00           H
ATOM   1915 HG13 VAL A 132      95.220 103.990 144.410  1.00  0.00           H
ATOM   1916  CG2 VAL A 132      93.420 106.100 144.050  1.00  0.00           C
ATOM   1917 HG21 VAL A 132      92.900 107.010 143.660  1.00  0.00           H
ATOM   1918 HG22 VAL A 132      93.140 105.370 143.260  1.00  0.00           H
ATOM   1919 HG23 VAL A 132      92.950 105.830 145.010  1.00  0.00           H
ATOM   1920  C   VAL A 132      96.860 107.510 144.980  1.00  0.00           C
ATOM   1921  O   VAL A 132      97.430 107.640 143.880  1.00  0.00           O
ATOM   1922  N   ASN A 133      97.590 107.420 146.100  1.00  0.00           N
ATOM   1923  HN  ASN A 133      97.260 107.330 147.040  1.00  0.00           H
ATOM   1924  CA  ASN A 133      99.040 107.540 146.230  1.00  0.00           C
ATOM   1925  HA  ASN A 133      99.280 107.610 147.280  1.00  0.00           H
ATOM   1926  CB  ASN A 133      99.870 106.350 145.650  1.00  0.00           C
ATOM   1927  HB1 ASN A 133      99.570 106.230 144.580  1.00  0.00           H
ATOM   1928  HB2 ASN A 133     100.930 106.670 145.770  1.00  0.00           H
ATOM   1929  CG  ASN A 133      99.610 105.130 146.590  1.00  0.00           C
ATOM   1930  OD1 ASN A 133      98.730 105.120 147.470  1.00  0.00           O
ATOM   1931  ND2 ASN A 133     100.350 104.060 146.440  1.00  0.00           N
ATOM   1932 HD21 ASN A 133     101.010 104.050 145.690  1.00  0.00           H
ATOM   1933 HD22 ASN A 133     100.010 103.230 146.890  1.00  0.00           H
ATOM   1934  C   ASN A 133      99.590 108.920 145.710  1.00  0.00           C
ATOM   1935  O   ASN A 133     100.710 109.040 145.290  1.00  0.00           O
ATOM   1936  N   GLY A 134      98.790 110.050 145.820  1.00  0.00           N
ATOM   1937  HN  GLY A 134      97.990 109.950 146.400  1.00  0.00           H
ATOM   1938  CA  GLY A 134      99.180 111.460 145.550  1.00  0.00           C
ATOM   1939  HA1 GLY A 134     100.200 111.630 145.860  1.00  0.00           H
ATOM   1940  HA2 GLY A 134      98.580 112.190 146.070  1.00  0.00           H
ATOM   1941  C   GLY A 134      99.110 111.710 144.020  1.00  0.00           C
ATOM   1942  O   GLY A 134      99.360 112.790 143.630  1.00  0.00           O
ATOM   1943  N   ALA A 135      98.560 110.780 143.250  1.00  0.00           N
ATOM   1944  HN  ALA A 135      98.770 109.870 143.620  1.00  0.00           H
ATOM   1945  CA  ALA A 135      98.260 110.930 141.890  1.00  0.00           C
ATOM   1946  HA  ALA A 135      98.670 111.800 141.400  1.00  0.00           H
ATOM   1947  CB  ALA A 135      98.840 109.700 141.170  1.00  0.00           C
ATOM   1948  HB1 ALA A 135      98.590 109.640 140.090  1.00  0.00           H
ATOM   1949  HB2 ALA A 135      99.940 109.760 141.210  1.00  0.00           H
ATOM   1950  HB3 ALA A 135      98.610 108.810 141.790  1.00  0.00           H
ATOM   1951  C   ALA A 135      96.830 111.080 141.760  1.00  0.00           C
ATOM   1952  O   ALA A 135      96.110 110.280 142.300  1.00  0.00           O
ATOM   1953  N   GLN A 136      96.350 112.050 141.090  1.00  0.00           N
ATOM   1954  HN  GLN A 136      96.930 112.750 140.690  1.00  0.00           H
ATOM   1955  CA  GLN A 136      94.920 112.260 140.740  1.00  0.00           C
ATOM   1956  HA  GLN A 136      94.350 112.190 141.660  1.00  0.00           H
ATOM   1957  CB  GLN A 136      94.800 113.680 140.200  1.00  0.00           C
ATOM   1958  HB1 GLN A 136      95.150 114.320 141.040  1.00  0.00           H
ATOM   1959  HB2 GLN A 136      95.360 113.850 139.260  1.00  0.00           H
ATOM   1960  CG  GLN A 136      93.300 114.030 139.990  1.00  0.00           C
ATOM   1961  HG1 GLN A 136      92.840 114.150 140.990  1.00  0.00           H
ATOM   1962  HG2 GLN A 136      92.700 113.180 139.610  1.00  0.00           H
ATOM   1963  CD  GLN A 136      92.950 115.260 139.160  1.00  0.00           C
ATOM   1964  OE1 GLN A 136      92.620 116.300 139.720  1.00  0.00           O
ATOM   1965  NE2 GLN A 136      93.100 115.170 137.830  1.00  0.00           N
ATOM   1966 HE21 GLN A 136      93.330 114.310 137.380  1.00  0.00           H
ATOM   1967 HE22 GLN A 136      92.970 115.950 137.210  1.00  0.00           H
ATOM   1968  C   GLN A 136      94.380 111.150 139.870  1.00  0.00           C
ATOM   1969  O   GLN A 136      94.840 110.930 138.780  1.00  0.00           O
ATOM   1970  N   VAL A 137      93.420 110.430 140.420  1.00  0.00           N
ATOM   1971  HN  VAL A 137      92.980 110.740 141.250  1.00  0.00           H
ATOM   1972  CA  VAL A 137      92.910 109.290 139.690  1.00  0.00           C
ATOM   1973  HA  VAL A 137      93.570 108.880 138.940  1.00  0.00           H
ATOM   1974  CB  VAL A 137      92.790 108.090 140.550  1.00  0.00           C
ATOM   1975  HB  VAL A 137      92.100 108.270 141.400  1.00  0.00           H
ATOM   1976  CG1 VAL A 137      92.280 106.870 139.770  1.00  0.00           C
ATOM   1977 HG11 VAL A 137      92.150 105.920 140.340  1.00  0.00           H
ATOM   1978 HG12 VAL A 137      91.260 107.180 139.450  1.00  0.00           H
ATOM   1979 HG13 VAL A 137      92.780 106.810 138.780  1.00  0.00           H
ATOM   1980  CG2 VAL A 137      94.190 107.760 141.160  1.00  0.00           C
ATOM   1981 HG21 VAL A 137      94.990 107.570 140.410  1.00  0.00           H
ATOM   1982 HG22 VAL A 137      94.550 108.480 141.930  1.00  0.00           H
ATOM   1983 HG23 VAL A 137      94.280 106.810 141.720  1.00  0.00           H
ATOM   1984  C   VAL A 137      91.590 109.730 139.040  1.00  0.00           C
ATOM   1985  O   VAL A 137      91.330 109.250 137.880  1.00  0.00           O
ATOM   1986  N   ALA A 138      90.810 110.630 139.620  1.00  0.00           N
ATOM   1987  HN  ALA A 138      91.110 111.040 140.470  1.00  0.00           H
ATOM   1988  CA  ALA A 138      89.540 111.150 139.130  1.00  0.00           C
ATOM   1989  HA  ALA A 138      89.580 111.260 138.050  1.00  0.00           H
ATOM   1990  CB  ALA A 138      88.430 110.060 139.350  1.00  0.00           C
ATOM   1991  HB1 ALA A 138      87.460 110.550 139.100  1.00  0.00           H
ATOM   1992  HB2 ALA A 138      88.440 109.150 138.700  1.00  0.00           H
ATOM   1993  HB3 ALA A 138      88.470 109.730 140.410  1.00  0.00           H
ATOM   1994  C   ALA A 138      89.220 112.480 139.680  1.00  0.00           C
ATOM   1995  O   ALA A 138      89.760 112.910 140.630  1.00  0.00           O
ATOM   1996  N   THR A 139      88.340 113.200 138.970  1.00  0.00           N
ATOM   1997  HN  THR A 139      87.890 112.720 138.230  1.00  0.00           H
ATOM   1998  CA  THR A 139      87.950 114.630 139.240  1.00  0.00           C
ATOM   1999  HA  THR A 139      87.950 114.790 140.310  1.00  0.00           H
ATOM   2000  CB  THR A 139      89.000 115.700 138.760  1.00  0.00           C
ATOM   2001  HB  THR A 139      89.850 115.670 139.480  1.00  0.00           H
ATOM   2002  OG1 THR A 139      88.450 117.010 138.920  1.00  0.00           O
ATOM   2003  HG1 THR A 139      89.060 117.660 138.560  1.00  0.00           H
ATOM   2004  CG2 THR A 139      89.470 115.460 137.270  1.00  0.00           C
ATOM   2005 HG21 THR A 139      88.560 115.390 136.630  1.00  0.00           H
ATOM   2006 HG22 THR A 139      90.110 116.320 137.000  1.00  0.00           H
ATOM   2007 HG23 THR A 139      90.060 114.520 137.160  1.00  0.00           H
ATOM   2008  C   THR A 139      86.560 114.780 138.640  1.00  0.00           C
ATOM   2009  O   THR A 139      86.190 114.140 137.650  1.00  0.00           O
ATOM   2010  N   SER A 140      85.740 115.700 139.170  1.00  0.00           N
ATOM   2011  HN  SER A 140      85.950 116.290 139.940  1.00  0.00           H
ATOM   2012  CA  SER A 140      84.440 115.970 138.570  1.00  0.00           C
ATOM   2013  HA  SER A 140      84.620 115.970 137.510  1.00  0.00           H
ATOM   2014  CB  SER A 140      83.370 114.890 138.980  1.00  0.00           C
ATOM   2015  HB1 SER A 140      83.410 114.730 140.070  1.00  0.00           H
ATOM   2016  HB2 SER A 140      83.480 113.910 138.450  1.00  0.00           H
ATOM   2017  OG  SER A 140      82.120 115.340 138.520  1.00  0.00           O
ATOM   2018  HG1 SER A 140      81.960 114.920 137.680  1.00  0.00           H
ATOM   2019  C   SER A 140      84.080 117.330 139.100  1.00  0.00           C
ATOM   2020  O   SER A 140      84.340 117.740 140.230  1.00  0.00           O
ATOM   2021  N   GLY A 141      83.400 118.050 138.210  1.00  0.00           N
ATOM   2022  HN  GLY A 141      83.440 117.750 137.260  1.00  0.00           H
ATOM   2023  CA  GLY A 141      82.870 119.400 138.490  1.00  0.00           C
ATOM   2024  HA1 GLY A 141      83.370 120.060 137.790  1.00  0.00           H
ATOM   2025  HA2 GLY A 141      83.080 119.680 139.510  1.00  0.00           H
ATOM   2026  C   GLY A 141      81.330 119.530 138.340  1.00  0.00           C
ATOM   2027  O   GLY A 141      80.840 120.630 138.170  1.00  0.00           O
ATOM   2028  N   GLU A 142      80.620 118.390 138.410  1.00  0.00           N
ATOM   2029  HN  GLU A 142      81.120 117.540 138.500  1.00  0.00           H
ATOM   2030  CA  GLU A 142      79.150 118.420 138.290  1.00  0.00           C
ATOM   2031  HA  GLU A 142      78.910 119.180 137.560  1.00  0.00           H
ATOM   2032  CB  GLU A 142      78.570 117.030 138.020  1.00  0.00           C
ATOM   2033  HB1 GLU A 142      78.790 116.310 138.840  1.00  0.00           H
ATOM   2034  HB2 GLU A 142      77.470 117.220 138.040  1.00  0.00           H
ATOM   2035  CG  GLU A 142      78.900 116.370 136.610  1.00  0.00           C
ATOM   2036  HG1 GLU A 142      78.670 115.290 136.580  1.00  0.00           H
ATOM   2037  HG2 GLU A 142      79.980 116.490 136.390  1.00  0.00           H
ATOM   2038  CD  GLU A 142      78.150 117.060 135.440  1.00  0.00           C
ATOM   2039  OE1 GLU A 142      76.930 116.780 135.270  1.00  0.00           O
ATOM   2040  OE2 GLU A 142      78.810 117.690 134.610  1.00  0.00           O
ATOM   2041  C   GLU A 142      78.480 118.900 139.590  1.00  0.00           C
ATOM   2042  O   GLU A 142      77.360 119.430 139.560  1.00  0.00           O
ATOM   2043  N   GLN A 143      79.190 118.810 140.730  1.00  0.00           N
ATOM   2044  HN  GLN A 143      80.120 118.460 140.570  1.00  0.00           H
ATOM   2045  CA  GLN A 143      78.780 118.960 142.100  1.00  0.00           C
ATOM   2046  HA  GLN A 143      77.710 118.860 142.190  1.00  0.00           H
ATOM   2047  CB  GLN A 143      79.400 117.810 142.920  1.00  0.00           C
ATOM   2048  HB1 GLN A 143      79.330 116.900 142.290  1.00  0.00           H
ATOM   2049  HB2 GLN A 143      80.480 118.020 143.080  1.00  0.00           H
ATOM   2050  CG  GLN A 143      78.600 117.690 144.210  1.00  0.00           C
ATOM   2051  HG1 GLN A 143      78.830 118.520 144.920  1.00  0.00           H
ATOM   2052  HG2 GLN A 143      79.040 116.750 144.600  1.00  0.00           H
ATOM   2053  CD  GLN A 143      77.040 117.440 144.290  1.00  0.00           C
ATOM   2054  OE1 GLN A 143      76.330 117.830 145.270  1.00  0.00           O
ATOM   2055  NE2 GLN A 143      76.430 116.890 143.270  1.00  0.00           N
ATOM   2056 HE21 GLN A 143      76.970 116.450 142.550  1.00  0.00           H
ATOM   2057 HE22 GLN A 143      75.440 116.880 143.310  1.00  0.00           H
ATOM   2058  C   GLN A 143      79.260 120.350 142.590  1.00  0.00           C
ATOM   2059  O   GLN A 143      80.460 120.590 142.560  1.00  0.00           O
ATOM   2060  N   VAL A 144      78.360 121.270 142.880  1.00  0.00           N
ATOM   2061  HN  VAL A 144      77.390 121.060 142.910  1.00  0.00           H
ATOM   2062  CA  VAL A 144      78.740 122.610 143.070  1.00  0.00           C
ATOM   2063  HA  VAL A 144      79.800 122.820 143.110  1.00  0.00           H
ATOM   2064  CB  VAL A 144      78.160 123.480 141.880  1.00  0.00           C
ATOM   2065  HB  VAL A 144      78.330 124.560 142.100  1.00  0.00           H
ATOM   2066  CG1 VAL A 144      78.990 123.120 140.630  1.00  0.00           C
ATOM   2067 HG11 VAL A 144      78.870 123.800 139.760  1.00  0.00           H
ATOM   2068 HG12 VAL A 144      80.070 122.990 140.890  1.00  0.00           H
ATOM   2069 HG13 VAL A 144      78.640 122.130 140.250  1.00  0.00           H
ATOM   2070  CG2 VAL A 144      76.690 123.330 141.590  1.00  0.00           C
ATOM   2071 HG21 VAL A 144      76.500 123.910 140.660  1.00  0.00           H
ATOM   2072 HG22 VAL A 144      76.330 122.280 141.580  1.00  0.00           H
ATOM   2073 HG23 VAL A 144      76.110 123.790 142.420  1.00  0.00           H
ATOM   2074  C   VAL A 144      78.010 123.250 144.350  1.00  0.00           C
ATOM   2075  O   VAL A 144      76.930 122.790 144.840  1.00  0.00           O
ATOM   2076  N   GLY A 145      78.670 124.260 144.930  1.00  0.00           N
ATOM   2077  HN  GLY A 145      79.520 124.510 144.470  1.00  0.00           H
ATOM   2078  CA  GLY A 145      78.230 124.870 146.120  1.00  0.00           C
ATOM   2079  HA1 GLY A 145      77.160 124.980 146.200  1.00  0.00           H
ATOM   2080  HA2 GLY A 145      78.790 125.790 146.080  1.00  0.00           H
ATOM   2081  C   GLY A 145      78.800 124.290 147.400  1.00  0.00           C
ATOM   2082  O   GLY A 145      79.520 123.300 147.370  1.00  0.00           O
ATOM   2083  N   GLY A 146      78.480 124.920 148.560  1.00  0.00           N
ATOM   2084  HN  GLY A 146      78.000 125.790 148.510  1.00  0.00           H
ATOM   2085  CA  GLY A 146      78.850 124.390 149.880  1.00  0.00           C
ATOM   2086  HA1 GLY A 146      78.660 125.150 150.630  1.00  0.00           H
ATOM   2087  HA2 GLY A 146      79.860 124.030 149.940  1.00  0.00           H
ATOM   2088  C   GLY A 146      77.980 123.230 150.230  1.00  0.00           C
ATOM   2089  O   GLY A 146      76.960 122.890 149.580  1.00  0.00           O
ATOM   2090  N   ILE A 147      78.220 122.620 151.440  1.00  0.00           N
ATOM   2091  HN  ILE A 147      78.810 123.020 152.130  1.00  0.00           H
ATOM   2092  CA  ILE A 147      77.840 121.290 151.790  1.00  0.00           C
ATOM   2093  HA  ILE A 147      77.650 120.800 150.850  1.00  0.00           H
ATOM   2094  CB  ILE A 147      78.900 120.520 152.580  1.00  0.00           C
ATOM   2095  HB  ILE A 147      79.050 121.090 153.530  1.00  0.00           H
ATOM   2096  CG2 ILE A 147      78.460 119.120 152.790  1.00  0.00           C
ATOM   2097 HG21 ILE A 147      77.580 119.000 153.460  1.00  0.00           H
ATOM   2098 HG22 ILE A 147      78.120 118.640 151.840  1.00  0.00           H
ATOM   2099 HG23 ILE A 147      79.290 118.510 153.210  1.00  0.00           H
ATOM   2100  CG1 ILE A 147      80.230 120.500 151.750  1.00  0.00           C
ATOM   2101 HG11 ILE A 147      80.910 119.920 152.410  1.00  0.00           H
ATOM   2102 HG12 ILE A 147      80.770 121.470 151.620  1.00  0.00           H
ATOM   2103  CD  ILE A 147      80.100 119.770 150.420  1.00  0.00           C
ATOM   2104  HD1 ILE A 147      81.130 119.490 150.110  1.00  0.00           H
ATOM   2105  HD2 ILE A 147      79.410 118.900 150.440  1.00  0.00           H
ATOM   2106  HD3 ILE A 147      79.550 120.440 149.720  1.00  0.00           H
ATOM   2107  C   ILE A 147      76.530 121.270 152.510  1.00  0.00           C
ATOM   2108  O   ILE A 147      75.620 120.500 152.230  1.00  0.00           O
ATOM   2109  N   PHE A 148      76.440 122.170 153.500  1.00  0.00           N
ATOM   2110  HN  PHE A 148      77.240 122.710 153.760  1.00  0.00           H
ATOM   2111  CA  PHE A 148      75.310 122.260 154.520  1.00  0.00           C
ATOM   2112  HA  PHE A 148      74.380 122.170 153.990  1.00  0.00           H
ATOM   2113  CB  PHE A 148      75.450 121.140 155.670  1.00  0.00           C
ATOM   2114  HB1 PHE A 148      74.630 121.350 156.400  1.00  0.00           H
ATOM   2115  HB2 PHE A 148      75.290 120.130 155.240  1.00  0.00           H
ATOM   2116  CG  PHE A 148      76.730 121.180 156.490  1.00  0.00           C
ATOM   2117  CD1 PHE A 148      77.040 122.260 157.320  1.00  0.00           C
ATOM   2118  HD1 PHE A 148      76.330 123.070 157.400  1.00  0.00           H
ATOM   2119  CE1 PHE A 148      78.100 122.280 158.160  1.00  0.00           C
ATOM   2120  HE1 PHE A 148      78.410 123.210 158.620  1.00  0.00           H
ATOM   2121  CZ  PHE A 148      78.980 121.150 158.290  1.00  0.00           C
ATOM   2122  HZ  PHE A 148      79.780 121.140 159.020  1.00  0.00           H
ATOM   2123  CD2 PHE A 148      77.590 120.050 156.570  1.00  0.00           C
ATOM   2124  HD2 PHE A 148      77.410 119.290 155.820  1.00  0.00           H
ATOM   2125  CE2 PHE A 148      78.690 120.050 157.490  1.00  0.00           C
ATOM   2126  HE2 PHE A 148      79.250 119.130 157.620  1.00  0.00           H
ATOM   2127  C   PHE A 148      75.120 123.600 155.180  1.00  0.00           C
ATOM   2128  O   PHE A 148      76.090 124.420 155.240  1.00  0.00           O
ATOM   2129  N   SER A 149      73.910 123.840 155.720  1.00  0.00           N
ATOM   2130  HN  SER A 149      73.210 123.200 155.420  1.00  0.00           H
ATOM   2131  CA  SER A 149      73.540 124.890 156.570  1.00  0.00           C
ATOM   2132  HA  SER A 149      73.810 125.840 156.140  1.00  0.00           H
ATOM   2133  CB  SER A 149      72.080 124.920 156.860  1.00  0.00           C
ATOM   2134  HB1 SER A 149      71.790 125.660 157.640  1.00  0.00           H
ATOM   2135  HB2 SER A 149      71.790 123.890 157.150  1.00  0.00           H
ATOM   2136  OG  SER A 149      71.290 125.310 155.680  1.00  0.00           O
ATOM   2137  HG1 SER A 149      71.180 126.220 155.950  1.00  0.00           H
ATOM   2138  C   SER A 149      74.110 124.800 158.000  1.00  0.00           C
ATOM   2139  O   SER A 149      74.200 123.710 158.570  1.00  0.00           O
ATOM   2140  N   PRO A 150      74.380 125.840 158.780  1.00  0.00           N
ATOM   2141  CD  PRO A 150      74.460 127.190 158.240  1.00  0.00           C
ATOM   2142  HD1 PRO A 150      73.640 127.440 157.540  1.00  0.00           H
ATOM   2143  HD2 PRO A 150      75.470 127.250 157.780  1.00  0.00           H
ATOM   2144  CA  PRO A 150      74.510 125.910 160.200  1.00  0.00           C
ATOM   2145  HA  PRO A 150      75.250 125.230 160.590  1.00  0.00           H
ATOM   2146  CB  PRO A 150      74.910 127.380 160.480  1.00  0.00           C
ATOM   2147  HB1 PRO A 150      74.690 127.700 161.520  1.00  0.00           H
ATOM   2148  HB2 PRO A 150      76.010 127.410 160.350  1.00  0.00           H
ATOM   2149  CG  PRO A 150      74.350 128.200 159.370  1.00  0.00           C
ATOM   2150  HG1 PRO A 150      75.010 129.080 159.190  1.00  0.00           H
ATOM   2151  HG2 PRO A 150      73.270 128.440 159.500  1.00  0.00           H
ATOM   2152  C   PRO A 150      73.210 125.400 160.900  1.00  0.00           C
ATOM   2153  O   PRO A 150      73.340 124.750 161.880  1.00  0.00           O
ATOM   2154  N   LEU A 151      71.980 125.580 160.320  1.00  0.00           N
ATOM   2155  HN  LEU A 151      71.930 126.020 159.430  1.00  0.00           H
ATOM   2156  CA  LEU A 151      70.710 125.170 160.930  1.00  0.00           C
ATOM   2157  HA  LEU A 151      70.660 125.610 161.920  1.00  0.00           H
ATOM   2158  CB  LEU A 151      69.540 125.580 160.070  1.00  0.00           C
ATOM   2159  HB1 LEU A 151      69.500 125.030 159.110  1.00  0.00           H
ATOM   2160  HB2 LEU A 151      68.590 125.360 160.600  1.00  0.00           H
ATOM   2161  CG  LEU A 151      69.380 127.110 159.670  1.00  0.00           C
ATOM   2162  HG  LEU A 151      70.180 127.350 158.940  1.00  0.00           H
ATOM   2163  CD1 LEU A 151      68.080 127.530 158.980  1.00  0.00           C
ATOM   2164 HD11 LEU A 151      67.150 127.600 159.590  1.00  0.00           H
ATOM   2165 HD12 LEU A 151      68.220 128.540 158.550  1.00  0.00           H
ATOM   2166 HD13 LEU A 151      67.960 126.850 158.110  1.00  0.00           H
ATOM   2167  CD2 LEU A 151      69.730 128.010 160.820  1.00  0.00           C
ATOM   2168 HD21 LEU A 151      70.770 127.930 161.210  1.00  0.00           H
ATOM   2169 HD22 LEU A 151      69.680 129.020 160.360  1.00  0.00           H
ATOM   2170 HD23 LEU A 151      69.050 128.010 161.700  1.00  0.00           H
ATOM   2171  C   LEU A 151      70.570 123.620 161.250  1.00  0.00           C
ATOM   2172  O   LEU A 151      69.910 123.180 162.270  1.00  0.00           O
ATOM   2173  N   THR A 152      71.200 122.790 160.390  1.00  0.00           N
ATOM   2174  HN  THR A 152      71.520 123.160 159.520  1.00  0.00           H
ATOM   2175  CA  THR A 152      71.240 121.280 160.380  1.00  0.00           C
ATOM   2176  HA  THR A 152      70.450 120.860 160.990  1.00  0.00           H
ATOM   2177  CB  THR A 152      71.040 120.860 158.920  1.00  0.00           C
ATOM   2178  HB  THR A 152      71.220 119.770 158.810  1.00  0.00           H
ATOM   2179  OG1 THR A 152      71.850 121.520 157.980  1.00  0.00           O
ATOM   2180  HG1 THR A 152      72.750 121.330 158.240  1.00  0.00           H
ATOM   2181  CG2 THR A 152      69.580 121.180 158.520  1.00  0.00           C
ATOM   2182 HG21 THR A 152      68.900 120.570 159.150  1.00  0.00           H
ATOM   2183 HG22 THR A 152      69.320 122.250 158.720  1.00  0.00           H
ATOM   2184 HG23 THR A 152      69.500 120.910 157.450  1.00  0.00           H
ATOM   2185  C   THR A 152      72.580 120.720 160.800  1.00  0.00           C
ATOM   2186  O   THR A 152      72.680 119.490 160.650  1.00  0.00           O
ATOM   2187  N   GLN A 153      73.520 121.530 161.280  1.00  0.00           N
ATOM   2188  HN  GLN A 153      73.370 122.490 161.480  1.00  0.00           H
ATOM   2189  CA  GLN A 153      74.830 121.020 161.520  1.00  0.00           C
ATOM   2190  HA  GLN A 153      75.190 120.510 160.640  1.00  0.00           H
ATOM   2191  CB  GLN A 153      75.700 122.210 161.650  1.00  0.00           C
ATOM   2192  HB1 GLN A 153      75.380 122.970 160.910  1.00  0.00           H
ATOM   2193  HB2 GLN A 153      75.320 122.870 162.460  1.00  0.00           H
ATOM   2194  CG  GLN A 153      77.150 122.000 161.720  1.00  0.00           C
ATOM   2195  HG1 GLN A 153      77.580 121.510 160.820  1.00  0.00           H
ATOM   2196  HG2 GLN A 153      77.220 121.330 162.610  1.00  0.00           H
ATOM   2197  CD  GLN A 153      77.720 123.370 162.010  1.00  0.00           C
ATOM   2198  OE1 GLN A 153      77.510 124.230 161.150  1.00  0.00           O
ATOM   2199  NE2 GLN A 153      78.470 123.570 163.070  1.00  0.00           N
ATOM   2200 HE21 GLN A 153      78.550 122.820 163.730  1.00  0.00           H
ATOM   2201 HE22 GLN A 153      78.980 124.430 163.180  1.00  0.00           H
ATOM   2202  C   GLN A 153      74.840 120.030 162.730  1.00  0.00           C
ATOM   2203  O   GLN A 153      75.610 119.090 162.710  1.00  0.00           O
ATOM   2204  N   LYS A 154      73.990 120.210 163.850  1.00  0.00           N
ATOM   2205  HN  LYS A 154      73.270 120.890 163.880  1.00  0.00           H
ATOM   2206  CA  LYS A 154      74.070 119.300 164.990  1.00  0.00           C
ATOM   2207  HA  LYS A 154      75.090 119.290 165.340  1.00  0.00           H
ATOM   2208  CB  LYS A 154      73.360 119.860 166.270  1.00  0.00           C
ATOM   2209  HB1 LYS A 154      72.320 120.000 165.880  1.00  0.00           H
ATOM   2210  HB2 LYS A 154      73.320 119.140 167.110  1.00  0.00           H
ATOM   2211  CG  LYS A 154      73.980 121.110 166.830  1.00  0.00           C
ATOM   2212  HG1 LYS A 154      74.350 121.740 165.990  1.00  0.00           H
ATOM   2213  HG2 LYS A 154      74.960 120.940 167.330  1.00  0.00           H
ATOM   2214  CD  LYS A 154      73.060 121.940 167.770  1.00  0.00           C
ATOM   2215  HD1 LYS A 154      72.690 121.340 168.630  1.00  0.00           H
ATOM   2216  HD2 LYS A 154      72.130 122.210 167.240  1.00  0.00           H
ATOM   2217  CE  LYS A 154      73.690 123.240 168.310  1.00  0.00           C
ATOM   2218  HE1 LYS A 154      74.000 123.820 167.420  1.00  0.00           H
ATOM   2219  HE2 LYS A 154      74.570 122.990 168.930  1.00  0.00           H
ATOM   2220  NZ  LYS A 154      72.660 123.980 169.030  1.00  0.00           N
ATOM   2221  HZ1 LYS A 154      73.070 124.560 169.790  1.00  0.00           H
ATOM   2222  HZ2 LYS A 154      72.260 124.650 168.350  1.00  0.00           H
ATOM   2223  HZ3 LYS A 154      71.890 123.390 169.400  1.00  0.00           H
ATOM   2224  C   LYS A 154      73.600 117.880 164.660  1.00  0.00           C
ATOM   2225  O   LYS A 154      73.960 116.920 165.310  1.00  0.00           O
ATOM   2226  N   CYS A 155      72.850 117.780 163.590  1.00  0.00           N
ATOM   2227  HN  CYS A 155      72.440 118.560 163.130  1.00  0.00           H
ATOM   2228  CA  CYS A 155      72.410 116.500 162.940  1.00  0.00           C
ATOM   2229  HA  CYS A 155      72.260 115.820 163.770  1.00  0.00           H
ATOM   2230  CB  CYS A 155      71.150 116.780 162.120  1.00  0.00           C
ATOM   2231  HB1 CYS A 155      70.920 115.940 161.430  1.00  0.00           H
ATOM   2232  HB2 CYS A 155      71.440 117.560 161.390  1.00  0.00           H
ATOM   2233  SG  CYS A 155      69.710 117.230 163.090  1.00  0.00           S
ATOM   2234  C   CYS A 155      73.390 115.730 162.080  1.00  0.00           C
ATOM   2235  O   CYS A 155      73.210 114.560 161.780  1.00  0.00           O
ATOM   2236  N   LYS A 156      74.460 116.450 161.690  1.00  0.00           N
ATOM   2237  HN  LYS A 156      74.710 117.340 162.060  1.00  0.00           H
ATOM   2238  CA  LYS A 156      75.370 115.780 160.830  1.00  0.00           C
ATOM   2239  HA  LYS A 156      74.950 115.000 160.210  1.00  0.00           H
ATOM   2240  CB  LYS A 156      76.090 116.830 159.800  1.00  0.00           C
ATOM   2241  HB1 LYS A 156      76.850 117.410 160.350  1.00  0.00           H
ATOM   2242  HB2 LYS A 156      76.670 116.130 159.150  1.00  0.00           H
ATOM   2243  CG  LYS A 156      75.130 117.770 159.090  1.00  0.00           C
ATOM   2244  HG1 LYS A 156      75.750 118.570 158.640  1.00  0.00           H
ATOM   2245  HG2 LYS A 156      74.560 118.340 159.860  1.00  0.00           H
ATOM   2246  CD  LYS A 156      74.190 117.160 158.060  1.00  0.00           C
ATOM   2247  HD1 LYS A 156      73.560 116.430 158.610  1.00  0.00           H
ATOM   2248  HD2 LYS A 156      74.860 116.540 157.420  1.00  0.00           H
ATOM   2249  CE  LYS A 156      73.440 118.130 157.210  1.00  0.00           C
ATOM   2250  HE1 LYS A 156      74.130 118.830 156.690  1.00  0.00           H
ATOM   2251  HE2 LYS A 156      72.700 118.700 157.820  1.00  0.00           H
ATOM   2252  NZ  LYS A 156      72.660 117.410 156.180  1.00  0.00           N
ATOM   2253  HZ1 LYS A 156      73.230 116.870 155.500  1.00  0.00           H
ATOM   2254  HZ2 LYS A 156      71.970 116.830 156.690  1.00  0.00           H
ATOM   2255  HZ3 LYS A 156      72.040 118.060 155.650  1.00  0.00           H
ATOM   2256  C   LYS A 156      76.550 115.140 161.640  1.00  0.00           C
ATOM   2257  O   LYS A 156      77.440 115.820 162.210  1.00  0.00           O
ATOM   2258  N   VAL A 157      76.650 113.800 161.490  1.00  0.00           N
ATOM   2259  HN  VAL A 157      75.940 113.240 161.070  1.00  0.00           H
ATOM   2260  CA  VAL A 157      77.540 113.010 162.300  1.00  0.00           C
ATOM   2261  HA  VAL A 157      78.130 113.630 162.970  1.00  0.00           H
ATOM   2262  CB  VAL A 157      76.700 112.080 163.140  1.00  0.00           C
ATOM   2263  HB  VAL A 157      76.200 112.690 163.930  1.00  0.00           H
ATOM   2264  CG1 VAL A 157      75.610 111.280 162.430  1.00  0.00           C
ATOM   2265 HG11 VAL A 157      76.100 110.770 161.570  1.00  0.00           H
ATOM   2266 HG12 VAL A 157      75.210 110.510 163.120  1.00  0.00           H
ATOM   2267 HG13 VAL A 157      74.720 111.820 162.050  1.00  0.00           H
ATOM   2268  CG2 VAL A 157      77.650 111.120 163.960  1.00  0.00           C
ATOM   2269 HG21 VAL A 157      78.040 111.720 164.810  1.00  0.00           H
ATOM   2270 HG22 VAL A 157      77.070 110.310 164.450  1.00  0.00           H
ATOM   2271 HG23 VAL A 157      78.470 110.640 163.380  1.00  0.00           H
ATOM   2272  C   VAL A 157      78.500 112.260 161.510  1.00  0.00           C
ATOM   2273  O   VAL A 157      78.210 111.630 160.490  1.00  0.00           O
ATOM   2274  N   LEU A 158      79.830 112.340 161.870  1.00  0.00           N
ATOM   2275  HN  LEU A 158      80.110 112.800 162.710  1.00  0.00           H
ATOM   2276  CA  LEU A 158      80.910 111.660 161.080  1.00  0.00           C
ATOM   2277  HA  LEU A 158      80.560 111.390 160.100  1.00  0.00           H
ATOM   2278  CB  LEU A 158      82.030 112.730 161.000  1.00  0.00           C
ATOM   2279  HB1 LEU A 158      81.720 113.500 160.260  1.00  0.00           H
ATOM   2280  HB2 LEU A 158      82.190 113.130 162.030  1.00  0.00           H
ATOM   2281  CG  LEU A 158      83.330 112.270 160.370  1.00  0.00           C
ATOM   2282  HG  LEU A 158      83.750 111.460 160.990  1.00  0.00           H
ATOM   2283  CD1 LEU A 158      83.150 111.630 158.960  1.00  0.00           C
ATOM   2284 HD11 LEU A 158      82.510 110.740 159.130  1.00  0.00           H
ATOM   2285 HD12 LEU A 158      82.770 112.450 158.310  1.00  0.00           H
ATOM   2286 HD13 LEU A 158      84.100 111.200 158.590  1.00  0.00           H
ATOM   2287  CD2 LEU A 158      84.250 113.470 160.350  1.00  0.00           C
ATOM   2288 HD21 LEU A 158      84.320 113.990 159.380  1.00  0.00           H
ATOM   2289 HD22 LEU A 158      84.010 114.290 161.060  1.00  0.00           H
ATOM   2290 HD23 LEU A 158      85.280 113.070 160.510  1.00  0.00           H
ATOM   2291  C   LEU A 158      81.270 110.340 161.760  1.00  0.00           C
ATOM   2292  O   LEU A 158      81.290 110.210 162.980  1.00  0.00           O
ATOM   2293  N   MET A 159      81.530 109.290 160.990  1.00  0.00           N
ATOM   2294  HN  MET A 159      81.460 109.360 160.000  1.00  0.00           H
ATOM   2295  CA  MET A 159      81.670 107.930 161.510  1.00  0.00           C
ATOM   2296  HA  MET A 159      82.120 107.980 162.490  1.00  0.00           H
ATOM   2297  CB  MET A 159      80.370 107.220 161.730  1.00  0.00           C
ATOM   2298  HB1 MET A 159      80.370 106.210 162.190  1.00  0.00           H
ATOM   2299  HB2 MET A 159      79.840 107.830 162.490  1.00  0.00           H
ATOM   2300  CG  MET A 159      79.350 107.320 160.560  1.00  0.00           C
ATOM   2301  HG1 MET A 159      79.850 106.860 159.680  1.00  0.00           H
ATOM   2302  HG2 MET A 159      79.170 108.370 160.250  1.00  0.00           H
ATOM   2303  SD  MET A 159      77.730 106.630 160.960  1.00  0.00           S
ATOM   2304  CE  MET A 159      78.230 104.880 161.000  1.00  0.00           C
ATOM   2305  HE1 MET A 159      78.750 104.590 161.940  1.00  0.00           H
ATOM   2306  HE2 MET A 159      77.330 104.230 160.970  1.00  0.00           H
ATOM   2307  HE3 MET A 159      78.890 104.570 160.160  1.00  0.00           H
ATOM   2308  C   MET A 159      82.630 107.100 160.680  1.00  0.00           C
ATOM   2309  O   MET A 159      82.930 107.370 159.490  1.00  0.00           O
ATOM   2310  N   LEU A 160      83.370 106.170 161.290  1.00  0.00           N
ATOM   2311  HN  LEU A 160      83.150 105.940 162.240  1.00  0.00           H
ATOM   2312  CA  LEU A 160      84.550 105.460 160.740  1.00  0.00           C
ATOM   2313  HA  LEU A 160      84.810 105.820 159.750  1.00  0.00           H
ATOM   2314  CB  LEU A 160      85.830 105.620 161.590  1.00  0.00           C
ATOM   2315  HB1 LEU A 160      85.890 106.690 161.900  1.00  0.00           H
ATOM   2316  HB2 LEU A 160      85.800 105.090 162.560  1.00  0.00           H
ATOM   2317  CG  LEU A 160      87.200 105.290 160.910  1.00  0.00           C
ATOM   2318  HG  LEU A 160      87.140 104.300 160.420  1.00  0.00           H
ATOM   2319  CD1 LEU A 160      87.520 106.330 159.840  1.00  0.00           C
ATOM   2320 HD11 LEU A 160      87.430 107.340 160.290  1.00  0.00           H
ATOM   2321 HD12 LEU A 160      88.580 106.190 159.530  1.00  0.00           H
ATOM   2322 HD13 LEU A 160      86.950 106.300 158.880  1.00  0.00           H
ATOM   2323  CD2 LEU A 160      88.370 105.390 161.940  1.00  0.00           C
ATOM   2324 HD21 LEU A 160      88.180 104.780 162.850  1.00  0.00           H
ATOM   2325 HD22 LEU A 160      89.170 104.820 161.410  1.00  0.00           H
ATOM   2326 HD23 LEU A 160      88.780 106.390 162.200  1.00  0.00           H
ATOM   2327  C   LEU A 160      84.280 104.000 160.720  1.00  0.00           C
ATOM   2328  O   LEU A 160      83.880 103.410 161.700  1.00  0.00           O
ATOM   2329  N   GLY A 161      84.540 103.350 159.580  1.00  0.00           N
ATOM   2330  HN  GLY A 161      84.640 103.920 158.770  1.00  0.00           H
ATOM   2331  CA  GLY A 161      84.630 101.900 159.450  1.00  0.00           C
ATOM   2332  HA1 GLY A 161      85.070 101.510 160.360  1.00  0.00           H
ATOM   2333  HA2 GLY A 161      85.250 101.710 158.590  1.00  0.00           H
ATOM   2334  C   GLY A 161      83.340 101.300 159.190  1.00  0.00           C
ATOM   2335  O   GLY A 161      83.130 100.120 159.350  1.00  0.00           O
ATOM   2336  N   GLY A 162      82.420 102.110 158.620  1.00  0.00           N
ATOM   2337  HN  GLY A 162      82.530 103.100 158.570  1.00  0.00           H
ATOM   2338  CA  GLY A 162      81.270 101.570 157.880  1.00  0.00           C
ATOM   2339  HA1 GLY A 162      80.910 100.720 158.440  1.00  0.00           H
ATOM   2340  HA2 GLY A 162      81.480 101.360 156.840  1.00  0.00           H
ATOM   2341  C   GLY A 162      80.080 102.560 157.840  1.00  0.00           C
ATOM   2342  O   GLY A 162      80.140 103.750 158.180  1.00  0.00           O
ATOM   2343  N   SER A 163      78.970 102.000 157.440  1.00  0.00           N
ATOM   2344  HN  SER A 163      79.050 101.060 157.120  1.00  0.00           H
ATOM   2345  CA  SER A 163      77.650 102.640 157.410  1.00  0.00           C
ATOM   2346  HA  SER A 163      77.740 103.710 157.520  1.00  0.00           H
ATOM   2347  CB  SER A 163      76.980 102.420 156.050  1.00  0.00           C
ATOM   2348  HB1 SER A 163      77.650 102.690 155.200  1.00  0.00           H
ATOM   2349  HB2 SER A 163      76.000 102.940 156.050  1.00  0.00           H
ATOM   2350  OG  SER A 163      76.660 101.040 155.860  1.00  0.00           O
ATOM   2351  HG1 SER A 163      76.450 100.890 154.940  1.00  0.00           H
ATOM   2352  C   SER A 163      76.820 102.220 158.600  1.00  0.00           C
ATOM   2353  O   SER A 163      77.030 101.200 159.270  1.00  0.00           O
ATOM   2354  N   ALA A 164      75.850 103.030 158.870  1.00  0.00           N
ATOM   2355  HN  ALA A 164      75.700 103.800 158.260  1.00  0.00           H
ATOM   2356  CA  ALA A 164      74.740 102.710 159.800  1.00  0.00           C
ATOM   2357  HA  ALA A 164      75.280 102.690 160.740  1.00  0.00           H
ATOM   2358  CB  ALA A 164      73.670 103.840 159.790  1.00  0.00           C
ATOM   2359  HB1 ALA A 164      73.270 103.900 158.760  1.00  0.00           H
ATOM   2360  HB2 ALA A 164      72.870 103.570 160.510  1.00  0.00           H
ATOM   2361  HB3 ALA A 164      74.180 104.800 160.030  1.00  0.00           H
ATOM   2362  C   ALA A 164      73.970 101.430 159.360  1.00  0.00           C
ATOM   2363  O   ALA A 164      73.520 100.650 160.200  1.00  0.00           O
ATOM   2364  N   LEU A 165      74.000 101.120 158.100  1.00  0.00           N
ATOM   2365  HN  LEU A 165      74.510 101.760 157.530  1.00  0.00           H
ATOM   2366  CA  LEU A 165      73.460  99.870 157.500  1.00  0.00           C
ATOM   2367  HA  LEU A 165      72.700  99.560 158.200  1.00  0.00           H
ATOM   2368  CB  LEU A 165      72.870 100.100 156.050  1.00  0.00           C
ATOM   2369  HB1 LEU A 165      73.690 100.400 155.370  1.00  0.00           H
ATOM   2370  HB2 LEU A 165      72.390  99.150 155.720  1.00  0.00           H
ATOM   2371  CG  LEU A 165      71.660 101.080 155.970  1.00  0.00           C
ATOM   2372  HG  LEU A 165      70.970 100.750 155.170  1.00  0.00           H
ATOM   2373  CD1 LEU A 165      70.770 101.240 157.170  1.00  0.00           C
ATOM   2374 HD11 LEU A 165      71.300 101.640 158.050  1.00  0.00           H
ATOM   2375 HD12 LEU A 165      69.870 101.870 156.990  1.00  0.00           H
ATOM   2376 HD13 LEU A 165      70.280 100.280 157.450  1.00  0.00           H
ATOM   2377  CD2 LEU A 165      72.090 102.480 155.570  1.00  0.00           C
ATOM   2378 HD21 LEU A 165      72.670 102.590 154.630  1.00  0.00           H
ATOM   2379 HD22 LEU A 165      71.270 103.220 155.510  1.00  0.00           H
ATOM   2380 HD23 LEU A 165      72.710 102.890 156.390  1.00  0.00           H
ATOM   2381  C   LEU A 165      74.470  98.730 157.450  1.00  0.00           C
ATOM   2382  O   LEU A 165      74.160  97.690 156.940  1.00  0.00           O
ATOM   2383  N   ASN A 166      75.630  98.920 158.100  1.00  0.00           N
ATOM   2384  HN  ASN A 166      75.910  99.810 158.440  1.00  0.00           H
ATOM   2385  CA  ASN A 166      76.590  97.940 158.510  1.00  0.00           C
ATOM   2386  HA  ASN A 166      77.190  98.430 159.250  1.00  0.00           H
ATOM   2387  CB  ASN A 166      75.800  96.740 159.200  1.00  0.00           C
ATOM   2388  HB1 ASN A 166      74.920  97.200 159.710  1.00  0.00           H
ATOM   2389  HB2 ASN A 166      75.330  96.030 158.470  1.00  0.00           H
ATOM   2390  CG  ASN A 166      76.670  95.890 160.120  1.00  0.00           C
ATOM   2391  OD1 ASN A 166      77.720  96.240 160.650  1.00  0.00           O
ATOM   2392  ND2 ASN A 166      76.290  94.610 160.300  1.00  0.00           N
ATOM   2393 HD21 ASN A 166      75.430  94.320 159.880  1.00  0.00           H
ATOM   2394 HD22 ASN A 166      76.970  94.100 160.840  1.00  0.00           H
ATOM   2395  C   ASN A 166      77.520  97.500 157.380  1.00  0.00           C
ATOM   2396  O   ASN A 166      78.040  96.370 157.450  1.00  0.00           O
ATOM   2397  N   HIS A 167      77.780  98.310 156.400  1.00  0.00           N
ATOM   2398  HN  HIS A 167      77.340  99.180 156.240  1.00  0.00           H
ATOM   2399  CA  HIS A 167      78.760  98.050 155.320  1.00  0.00           C
ATOM   2400  HA  HIS A 167      78.660  97.030 154.990  1.00  0.00           H
ATOM   2401  CB  HIS A 167      78.530  98.950 154.050  1.00  0.00           C
ATOM   2402  HB1 HIS A 167      78.460 100.040 154.300  1.00  0.00           H
ATOM   2403  HB2 HIS A 167      79.330  98.710 153.320  1.00  0.00           H
ATOM   2404  ND1 HIS A 167      76.100  99.380 153.740  1.00  0.00           N
ATOM   2405  CG  HIS A 167      77.190  98.640 153.390  1.00  0.00           C
ATOM   2406  CE1 HIS A 167      75.170  99.100 152.840  1.00  0.00           C
ATOM   2407  HE1 HIS A 167      74.210  99.600 152.750  1.00  0.00           H
ATOM   2408  NE2 HIS A 167      75.680  98.260 151.940  1.00  0.00           N
ATOM   2409  HE2 HIS A 167      75.200  97.920 151.130  1.00  0.00           H
ATOM   2410  CD2 HIS A 167      76.960  97.970 152.250  1.00  0.00           C
ATOM   2411  HD2 HIS A 167      77.590  97.310 151.670  1.00  0.00           H
ATOM   2412  C   HIS A 167      80.150  98.280 155.720  1.00  0.00           C
ATOM   2413  O   HIS A 167      80.710  99.280 155.330  1.00  0.00           O
ATOM   2414  N   ASN A 168      80.670  97.420 156.680  1.00  0.00           N
ATOM   2415  HN  ASN A 168      80.130  96.730 157.160  1.00  0.00           H
ATOM   2416  CA  ASN A 168      81.980  97.670 157.240  1.00  0.00           C
ATOM   2417  HA  ASN A 168      82.040  98.720 157.470  1.00  0.00           H
ATOM   2418  CB  ASN A 168      82.320  97.070 158.660  1.00  0.00           C
ATOM   2419  HB1 ASN A 168      82.400  95.960 158.640  1.00  0.00           H
ATOM   2420  HB2 ASN A 168      83.330  97.430 158.930  1.00  0.00           H
ATOM   2421  CG  ASN A 168      81.310  97.580 159.650  1.00  0.00           C
ATOM   2422  OD1 ASN A 168      80.170  97.970 159.330  1.00  0.00           O
ATOM   2423  ND2 ASN A 168      81.810  97.500 160.940  1.00  0.00           N
ATOM   2424 HD21 ASN A 168      82.790  97.590 161.160  1.00  0.00           H
ATOM   2425 HD22 ASN A 168      81.150  97.840 161.610  1.00  0.00           H
ATOM   2426  C   ASN A 168      83.190  97.430 156.410  1.00  0.00           C
ATOM   2427  O   ASN A 168      83.330  96.390 155.830  1.00  0.00           O
ATOM   2428  N   TYR A 169      84.120  98.390 156.360  1.00  0.00           N
ATOM   2429  HN  TYR A 169      83.950  99.190 156.920  1.00  0.00           H
ATOM   2430  CA  TYR A 169      85.450  98.060 155.900  1.00  0.00           C
ATOM   2431  HA  TYR A 169      85.420  97.700 154.880  1.00  0.00           H
ATOM   2432  CB  TYR A 169      86.240  99.430 155.950  1.00  0.00           C
ATOM   2433  HB1 TYR A 169      85.860 100.040 155.100  1.00  0.00           H
ATOM   2434  HB2 TYR A 169      86.010 100.000 156.870  1.00  0.00           H
ATOM   2435  CG  TYR A 169      87.710  99.400 155.640  1.00  0.00           C
ATOM   2436  CD1 TYR A 169      88.280  98.860 154.440  1.00  0.00           C
ATOM   2437  HD1 TYR A 169      87.660  98.490 153.630  1.00  0.00           H
ATOM   2438  CE1 TYR A 169      89.650  98.730 154.310  1.00  0.00           C
ATOM   2439  HE1 TYR A 169      90.030  98.430 153.350  1.00  0.00           H
ATOM   2440  CZ  TYR A 169      90.480  99.170 155.280  1.00  0.00           C
ATOM   2441  OH  TYR A 169      91.780  99.150 155.070  1.00  0.00           O
ATOM   2442  HH  TYR A 169      92.180  99.640 155.790  1.00  0.00           H
ATOM   2443  CD2 TYR A 169      88.630  99.920 156.580  1.00  0.00           C
ATOM   2444  HD2 TYR A 169      88.230 100.280 157.510  1.00  0.00           H
ATOM   2445  CE2 TYR A 169      89.970  99.720 156.440  1.00  0.00           C
ATOM   2446  HE2 TYR A 169      90.660 100.080 157.190  1.00  0.00           H
ATOM   2447  C   TYR A 169      86.150  96.970 156.710  1.00  0.00           C
ATOM   2448  O   TYR A 169      86.030  96.820 157.930  1.00  0.00           O
ATOM   2449  N   ARG A 170      86.900  96.070 155.950  1.00  0.00           N
ATOM   2450  HN  ARG A 170      86.890  96.110 154.960  1.00  0.00           H
ATOM   2451  CA  ARG A 170      87.880  95.230 156.600  1.00  0.00           C
ATOM   2452  HA  ARG A 170      87.880  95.460 157.650  1.00  0.00           H
ATOM   2453  CB  ARG A 170      87.410  93.790 156.480  1.00  0.00           C
ATOM   2454  HB1 ARG A 170      86.360  93.750 156.830  1.00  0.00           H
ATOM   2455  HB2 ARG A 170      87.340  93.480 155.420  1.00  0.00           H
ATOM   2456  CG  ARG A 170      88.190  92.690 157.210  1.00  0.00           C
ATOM   2457  HG1 ARG A 170      88.360  93.050 158.250  1.00  0.00           H
ATOM   2458  HG2 ARG A 170      89.240  92.640 156.840  1.00  0.00           H
ATOM   2459  CD  ARG A 170      87.430  91.370 157.070  1.00  0.00           C
ATOM   2460  HD1 ARG A 170      86.330  91.530 157.140  1.00  0.00           H
ATOM   2461  HD2 ARG A 170      87.870  90.610 157.750  1.00  0.00           H
ATOM   2462  NE  ARG A 170      87.580  91.010 155.620  1.00  0.00           N
ATOM   2463  HE  ARG A 170      86.820  91.340 155.060  1.00  0.00           H
ATOM   2464  CZ  ARG A 170      88.480  90.170 155.070  1.00  0.00           C
ATOM   2465  NH1 ARG A 170      89.310  89.420 155.720  1.00  0.00           N
ATOM   2466 HH11 ARG A 170      90.050  89.080 155.140  1.00  0.00           H
ATOM   2467 HH12 ARG A 170      89.540  89.610 156.680  1.00  0.00           H
ATOM   2468  NH2 ARG A 170      88.470  90.070 153.770  1.00  0.00           N
ATOM   2469 HH21 ARG A 170      89.150  89.450 153.370  1.00  0.00           H
ATOM   2470 HH22 ARG A 170      87.810  90.610 153.250  1.00  0.00           H
ATOM   2471  C   ARG A 170      89.290  95.410 156.250  1.00  0.00           C
ATOM   2472  O   ARG A 170      89.650  95.240 155.060  1.00  0.00           O
ATOM   2473  N   GLY A 171      90.120  95.740 157.260  1.00  0.00           N
ATOM   2474  HN  GLY A 171      89.790  95.970 158.170  1.00  0.00           H
ATOM   2475  CA  GLY A 171      91.550  96.140 156.990  1.00  0.00           C
ATOM   2476  HA1 GLY A 171      91.580  96.690 156.070  1.00  0.00           H
ATOM   2477  HA2 GLY A 171      92.170  95.250 156.980  1.00  0.00           H
ATOM   2478  C   GLY A 171      92.040  97.180 158.020  1.00  0.00           C
ATOM   2479  O   GLY A 171      91.390  97.510 158.990  1.00  0.00           O
ATOM   2480  N   TYR A 172      93.200  97.700 157.780  1.00  0.00           N
ATOM   2481  HN  TYR A 172      93.740  97.470 156.980  1.00  0.00           H
ATOM   2482  CA  TYR A 172      93.880  98.660 158.570  1.00  0.00           C
ATOM   2483  HA  TYR A 172      93.470  98.610 159.570  1.00  0.00           H
ATOM   2484  CB  TYR A 172      95.460  98.570 158.540  1.00  0.00           C
ATOM   2485  HB1 TYR A 172      95.930  98.650 157.540  1.00  0.00           H
ATOM   2486  HB2 TYR A 172      95.850  99.470 159.050  1.00  0.00           H
ATOM   2487  CG  TYR A 172      95.820  97.280 159.320  1.00  0.00           C
ATOM   2488  CD1 TYR A 172      96.140  96.130 158.620  1.00  0.00           C
ATOM   2489  HD1 TYR A 172      95.950  96.120 157.560  1.00  0.00           H
ATOM   2490  CE1 TYR A 172      96.720  95.030 159.250  1.00  0.00           C
ATOM   2491  HE1 TYR A 172      96.990  94.160 158.680  1.00  0.00           H
ATOM   2492  CZ  TYR A 172      96.850  95.060 160.630  1.00  0.00           C
ATOM   2493  OH  TYR A 172      97.340  93.860 161.260  1.00  0.00           O
ATOM   2494  HH  TYR A 172      96.860  93.800 162.090  1.00  0.00           H
ATOM   2495  CD2 TYR A 172      95.910  97.280 160.720  1.00  0.00           C
ATOM   2496  HD2 TYR A 172      95.720  98.200 161.270  1.00  0.00           H
ATOM   2497  CE2 TYR A 172      96.580  96.190 161.420  1.00  0.00           C
ATOM   2498  HE2 TYR A 172      96.700  96.130 162.500  1.00  0.00           H
ATOM   2499  C   TYR A 172      93.590 100.130 158.070  1.00  0.00           C
ATOM   2500  O   TYR A 172      93.530 100.410 156.870  1.00  0.00           O
ATOM   2501  N   ILE A 173      93.390 101.020 159.000  1.00  0.00           N
ATOM   2502  HN  ILE A 173      93.300 100.660 159.930  1.00  0.00           H
ATOM   2503  CA  ILE A 173      93.330 102.470 158.810  1.00  0.00           C
ATOM   2504  HA  ILE A 173      93.410 102.640 157.740  1.00  0.00           H
ATOM   2505  CB  ILE A 173      92.060 103.160 159.270  1.00  0.00           C
ATOM   2506  HB  ILE A 173      91.990 103.100 160.370  1.00  0.00           H
ATOM   2507  CG2 ILE A 173      92.010 104.680 158.930  1.00  0.00           C
ATOM   2508 HG21 ILE A 173      92.890 105.210 159.340  1.00  0.00           H
ATOM   2509 HG22 ILE A 173      91.970 104.910 157.840  1.00  0.00           H
ATOM   2510 HG23 ILE A 173      91.140 105.100 159.470  1.00  0.00           H
ATOM   2511  CG1 ILE A 173      90.830 102.430 158.640  1.00  0.00           C
ATOM   2512 HG11 ILE A 173      90.780 101.370 158.970  1.00  0.00           H
ATOM   2513 HG12 ILE A 173      90.880 102.490 157.530  1.00  0.00           H
ATOM   2514  CD  ILE A 173      89.570 103.030 159.080  1.00  0.00           C
ATOM   2515  HD1 ILE A 173      89.460 104.020 158.590  1.00  0.00           H
ATOM   2516  HD2 ILE A 173      88.670 102.520 158.670  1.00  0.00           H
ATOM   2517  HD3 ILE A 173      89.480 103.220 160.170  1.00  0.00           H
ATOM   2518  C   ILE A 173      94.360 103.150 159.700  1.00  0.00           C
ATOM   2519  O   ILE A 173      94.470 102.950 160.950  1.00  0.00           O
ATOM   2520  N   GLU A 174      95.250 104.050 159.150  1.00  0.00           N
ATOM   2521  HN  GLU A 174      95.250 104.150 158.160  1.00  0.00           H
ATOM   2522  CA  GLU A 174      96.160 104.880 159.810  1.00  0.00           C
ATOM   2523  HA  GLU A 174      95.900 104.930 160.860  1.00  0.00           H
ATOM   2524  CB  GLU A 174      97.680 104.490 159.740  1.00  0.00           C
ATOM   2525  HB1 GLU A 174      97.720 103.390 159.570  1.00  0.00           H
ATOM   2526  HB2 GLU A 174      98.270 105.010 158.950  1.00  0.00           H
ATOM   2527  CG  GLU A 174      98.320 104.680 161.160  1.00  0.00           C
ATOM   2528  HG1 GLU A 174      97.970 103.950 161.930  1.00  0.00           H
ATOM   2529  HG2 GLU A 174      98.160 105.670 161.640  1.00  0.00           H
ATOM   2530  CD  GLU A 174      99.840 104.440 160.980  1.00  0.00           C
ATOM   2531  OE1 GLU A 174     100.220 103.290 160.690  1.00  0.00           O
ATOM   2532  OE2 GLU A 174     100.630 105.340 161.300  1.00  0.00           O
ATOM   2533  C   GLU A 174      95.950 106.350 159.220  1.00  0.00           C
ATOM   2534  O   GLU A 174      95.390 106.560 158.150  1.00  0.00           O
ATOM   2535  N   HIS A 175      96.360 107.350 159.970  1.00  0.00           N
ATOM   2536  HN  HIS A 175      96.530 107.060 160.910  1.00  0.00           H
ATOM   2537  CA  HIS A 175      96.550 108.640 159.420  1.00  0.00           C
ATOM   2538  HA  HIS A 175      97.120 109.170 160.170  1.00  0.00           H
ATOM   2539  CB  HIS A 175      97.460 108.690 158.180  1.00  0.00           C
ATOM   2540  HB1 HIS A 175      98.430 108.170 158.310  1.00  0.00           H
ATOM   2541  HB2 HIS A 175      96.920 108.260 157.310  1.00  0.00           H
ATOM   2542  ND1 HIS A 175      99.020 110.680 157.820  1.00  0.00           N
ATOM   2543  CG  HIS A 175      97.850 110.030 157.530  1.00  0.00           C
ATOM   2544  CE1 HIS A 175      99.100 111.650 156.960  1.00  0.00           C
ATOM   2545  HE1 HIS A 175      99.860 112.440 156.960  1.00  0.00           H
ATOM   2546  NE2 HIS A 175      98.030 111.710 156.130  1.00  0.00           N
ATOM   2547  HE2 HIS A 175      97.600 112.510 155.710  1.00  0.00           H
ATOM   2548  CD2 HIS A 175      97.250 110.670 156.480  1.00  0.00           C
ATOM   2549  HD2 HIS A 175      96.410 110.330 155.890  1.00  0.00           H
ATOM   2550  C   HIS A 175      95.310 109.540 159.220  1.00  0.00           C
ATOM   2551  O   HIS A 175      95.320 110.500 158.430  1.00  0.00           O
ATOM   2552  N   PHE A 176      94.180 109.220 159.960  1.00  0.00           N
ATOM   2553  HN  PHE A 176      94.140 108.500 160.640  1.00  0.00           H
ATOM   2554  CA  PHE A 176      92.950 109.950 159.770  1.00  0.00           C
ATOM   2555  HA  PHE A 176      92.600 109.850 158.750  1.00  0.00           H
ATOM   2556  CB  PHE A 176      91.780 109.380 160.680  1.00  0.00           C
ATOM   2557  HB1 PHE A 176      91.790 108.280 160.570  1.00  0.00           H
ATOM   2558  HB2 PHE A 176      91.840 109.660 161.760  1.00  0.00           H
ATOM   2559  CG  PHE A 176      90.450 109.700 160.050  1.00  0.00           C
ATOM   2560  CD1 PHE A 176      89.850 108.930 159.030  1.00  0.00           C
ATOM   2561  HD1 PHE A 176      90.330 108.030 158.700  1.00  0.00           H
ATOM   2562  CE1 PHE A 176      88.660 109.250 158.420  1.00  0.00           C
ATOM   2563  HE1 PHE A 176      88.230 108.550 157.720  1.00  0.00           H
ATOM   2564  CZ  PHE A 176      88.040 110.470 158.830  1.00  0.00           C
ATOM   2565  HZ  PHE A 176      87.190 110.910 158.330  1.00  0.00           H
ATOM   2566  CD2 PHE A 176      89.800 110.890 160.470  1.00  0.00           C
ATOM   2567  HD2 PHE A 176      90.110 111.560 161.260  1.00  0.00           H
ATOM   2568  CE2 PHE A 176      88.590 111.260 159.870  1.00  0.00           C
ATOM   2569  HE2 PHE A 176      88.070 112.170 160.120  1.00  0.00           H
ATOM   2570  C   PHE A 176      92.980 111.480 159.850  1.00  0.00           C
ATOM   2571  O   PHE A 176      92.860 112.070 160.910  1.00  0.00           O
ATOM   2572  N   SER A 177      93.030 112.140 158.640  1.00  0.00           N
ATOM   2573  HN  SER A 177      92.970 111.650 157.780  1.00  0.00           H
ATOM   2574  CA  SER A 177      93.150 113.650 158.570  1.00  0.00           C
ATOM   2575  HA  SER A 177      93.180 114.010 159.590  1.00  0.00           H
ATOM   2576  CB  SER A 177      94.500 114.140 157.930  1.00  0.00           C
ATOM   2577  HB1 SER A 177      94.730 115.110 158.430  1.00  0.00           H
ATOM   2578  HB2 SER A 177      94.390 114.390 156.860  1.00  0.00           H
ATOM   2579  OG  SER A 177      95.680 113.310 158.190  1.00  0.00           O
ATOM   2580  HG1 SER A 177      95.410 112.400 158.080  1.00  0.00           H
ATOM   2581  C   SER A 177      91.960 114.300 157.870  1.00  0.00           C
ATOM   2582  O   SER A 177      91.600 113.940 156.760  1.00  0.00           O
ATOM   2583  N   LEU A 178      91.270 115.220 158.450  1.00  0.00           N
ATOM   2584  HN  LEU A 178      91.560 115.500 159.360  1.00  0.00           H
ATOM   2585  CA  LEU A 178      90.150 116.010 157.890  1.00  0.00           C
ATOM   2586  HA  LEU A 178      90.240 115.940 156.810  1.00  0.00           H
ATOM   2587  CB  LEU A 178      88.790 115.470 158.350  1.00  0.00           C
ATOM   2588  HB1 LEU A 178      88.660 114.400 158.100  1.00  0.00           H
ATOM   2589  HB2 LEU A 178      88.800 115.500 159.460  1.00  0.00           H
ATOM   2590  CG  LEU A 178      87.540 116.290 157.850  1.00  0.00           C
ATOM   2591  HG  LEU A 178      87.700 117.300 158.280  1.00  0.00           H
ATOM   2592  CD1 LEU A 178      87.500 116.560 156.350  1.00  0.00           C
ATOM   2593 HD11 LEU A 178      87.540 115.610 155.770  1.00  0.00           H
ATOM   2594 HD12 LEU A 178      86.540 117.070 156.120  1.00  0.00           H
ATOM   2595 HD13 LEU A 178      88.270 117.230 155.910  1.00  0.00           H
ATOM   2596  CD2 LEU A 178      86.240 115.710 158.380  1.00  0.00           C
ATOM   2597 HD21 LEU A 178      86.260 115.490 159.470  1.00  0.00           H
ATOM   2598 HD22 LEU A 178      85.380 116.390 158.210  1.00  0.00           H
ATOM   2599 HD23 LEU A 178      86.030 114.830 157.730  1.00  0.00           H
ATOM   2600  C   LEU A 178      90.420 117.480 158.150  1.00  0.00           C
ATOM   2601  O   LEU A 178      90.620 117.850 159.320  1.00  0.00           O
ATOM   2602  N   TRP A 179      90.430 118.310 157.090  1.00  0.00           N
ATOM   2603  HN  TRP A 179      90.320 117.960 156.160  1.00  0.00           H
ATOM   2604  CA  TRP A 179      90.700 119.760 157.210  1.00  0.00           C
ATOM   2605  HA  TRP A 179      90.550 120.060 158.230  1.00  0.00           H
ATOM   2606  CB  TRP A 179      92.120 120.110 156.720  1.00  0.00           C
ATOM   2607  HB1 TRP A 179      92.150 120.090 155.610  1.00  0.00           H
ATOM   2608  HB2 TRP A 179      92.420 121.120 157.090  1.00  0.00           H
ATOM   2609  CG  TRP A 179      93.250 119.310 157.240  1.00  0.00           C
ATOM   2610  CD1 TRP A 179      93.410 118.820 158.510  1.00  0.00           C
ATOM   2611  HD1 TRP A 179      92.760 118.830 159.370  1.00  0.00           H
ATOM   2612  NE1 TRP A 179      94.600 118.140 158.600  1.00  0.00           N
ATOM   2613  HE1 TRP A 179      95.020 117.700 159.370  1.00  0.00           H
ATOM   2614  CE2 TRP A 179      95.220 118.070 157.410  1.00  0.00           C
ATOM   2615  CD2 TRP A 179      94.430 118.850 156.490  1.00  0.00           C
ATOM   2616  CE3 TRP A 179      94.850 119.010 155.160  1.00  0.00           C
ATOM   2617  HE3 TRP A 179      94.380 119.710 154.500  1.00  0.00           H
ATOM   2618  CZ3 TRP A 179      95.910 118.220 154.710  1.00  0.00           C
ATOM   2619  HZ3 TRP A 179      96.320 118.250 153.710  1.00  0.00           H
ATOM   2620  CZ2 TRP A 179      96.430 117.440 156.990  1.00  0.00           C
ATOM   2621  HZ2 TRP A 179      97.090 116.950 157.700  1.00  0.00           H
ATOM   2622  CH2 TRP A 179      96.690 117.460 155.650  1.00  0.00           C
ATOM   2623  HH2 TRP A 179      97.580 117.000 155.250  1.00  0.00           H
ATOM   2624  C   TRP A 179      89.660 120.490 156.400  1.00  0.00           C
ATOM   2625  O   TRP A 179      89.100 119.930 155.500  1.00  0.00           O
ATOM   2626  N   LYS A 180      89.460 121.750 156.790  1.00  0.00           N
ATOM   2627  HN  LYS A 180      90.090 122.270 157.350  1.00  0.00           H
ATOM   2628  CA  LYS A 180      88.220 122.490 156.350  1.00  0.00           C
ATOM   2629  HA  LYS A 180      87.550 121.670 156.130  1.00  0.00           H
ATOM   2630  CB  LYS A 180      87.790 123.420 157.550  1.00  0.00           C
ATOM   2631  HB1 LYS A 180      88.490 124.250 157.760  1.00  0.00           H
ATOM   2632  HB2 LYS A 180      86.820 123.880 157.270  1.00  0.00           H
ATOM   2633  CG  LYS A 180      87.700 122.650 158.880  1.00  0.00           C
ATOM   2634  HG1 LYS A 180      88.640 122.100 159.090  1.00  0.00           H
ATOM   2635  HG2 LYS A 180      86.950 121.840 158.740  1.00  0.00           H
ATOM   2636  CD  LYS A 180      87.420 123.530 160.080  1.00  0.00           C
ATOM   2637  HD1 LYS A 180      88.240 124.270 160.120  1.00  0.00           H
ATOM   2638  HD2 LYS A 180      87.490 122.820 160.930  1.00  0.00           H
ATOM   2639  CE  LYS A 180      86.040 124.180 159.910  1.00  0.00           C
ATOM   2640  HE1 LYS A 180      85.310 123.500 159.420  1.00  0.00           H
ATOM   2641  HE2 LYS A 180      86.180 125.080 159.260  1.00  0.00           H
ATOM   2642  NZ  LYS A 180      85.690 124.650 161.270  1.00  0.00           N
ATOM   2643  HZ1 LYS A 180      86.250 125.480 161.550  1.00  0.00           H
ATOM   2644  HZ2 LYS A 180      84.710 124.900 161.520  1.00  0.00           H
ATOM   2645  HZ3 LYS A 180      86.020 123.960 161.980  1.00  0.00           H
ATOM   2646  C   LYS A 180      88.440 123.440 155.120  1.00  0.00           C
ATOM   2647  O   LYS A 180      87.510 124.200 154.760  1.00  0.00           O
ATOM   2648  N   VAL A 181      89.590 123.280 154.480  1.00  0.00           N
ATOM   2649  HN  VAL A 181      90.200 122.510 154.670  1.00  0.00           H
ATOM   2650  CA  VAL A 181      89.990 124.050 153.320  1.00  0.00           C
ATOM   2651  HA  VAL A 181      89.130 124.520 152.860  1.00  0.00           H
ATOM   2652  CB  VAL A 181      91.090 124.960 153.740  1.00  0.00           C
ATOM   2653  HB  VAL A 181      91.260 125.660 152.900  1.00  0.00           H
ATOM   2654  CG1 VAL A 181      90.630 125.850 154.980  1.00  0.00           C
ATOM   2655 HG11 VAL A 181      91.280 126.690 155.310  1.00  0.00           H
ATOM   2656 HG12 VAL A 181      89.770 126.430 154.580  1.00  0.00           H
ATOM   2657 HG13 VAL A 181      90.380 125.260 155.890  1.00  0.00           H
ATOM   2658  CG2 VAL A 181      92.470 124.230 153.910  1.00  0.00           C
ATOM   2659 HG21 VAL A 181      93.230 124.950 154.290  1.00  0.00           H
ATOM   2660 HG22 VAL A 181      92.480 123.320 154.540  1.00  0.00           H
ATOM   2661 HG23 VAL A 181      92.930 123.940 152.940  1.00  0.00           H
ATOM   2662  C   VAL A 181      90.450 123.030 152.320  1.00  0.00           C
ATOM   2663  O   VAL A 181      90.840 121.910 152.680  1.00  0.00           O
ATOM   2664  N   ALA A 182      90.600 123.400 150.980  1.00  0.00           N
ATOM   2665  HN  ALA A 182      90.340 124.350 150.800  1.00  0.00           H
ATOM   2666  CA  ALA A 182      91.230 122.600 149.890  1.00  0.00           C
ATOM   2667  HA  ALA A 182      90.970 121.580 150.150  1.00  0.00           H
ATOM   2668  CB  ALA A 182      90.480 122.910 148.600  1.00  0.00           C
ATOM   2669  HB1 ALA A 182      90.910 122.250 147.820  1.00  0.00           H
ATOM   2670  HB2 ALA A 182      89.400 122.720 148.740  1.00  0.00           H
ATOM   2671  HB3 ALA A 182      90.700 123.960 148.300  1.00  0.00           H
ATOM   2672  C   ALA A 182      92.730 122.630 149.660  1.00  0.00           C
ATOM   2673  O   ALA A 182      93.350 123.640 149.360  1.00  0.00           O
ATOM   2674  N   ARG A 183      93.430 121.490 149.640  1.00  0.00           N
ATOM   2675  HN  ARG A 183      93.020 120.610 149.860  1.00  0.00           H
ATOM   2676  CA  ARG A 183      94.810 121.310 149.360  1.00  0.00           C
ATOM   2677  HA  ARG A 183      95.290 122.240 149.660  1.00  0.00           H
ATOM   2678  CB  ARG A 183      95.440 120.240 150.320  1.00  0.00           C
ATOM   2679  HB1 ARG A 183      95.010 119.240 150.130  1.00  0.00           H
ATOM   2680  HB2 ARG A 183      96.510 120.130 150.040  1.00  0.00           H
ATOM   2681  CG  ARG A 183      95.330 120.550 151.810  1.00  0.00           C
ATOM   2682  HG1 ARG A 183      95.290 119.620 152.410  1.00  0.00           H
ATOM   2683  HG2 ARG A 183      94.320 120.980 152.010  1.00  0.00           H
ATOM   2684  CD  ARG A 183      96.380 121.500 152.430  1.00  0.00           C
ATOM   2685  HD1 ARG A 183      95.990 121.700 153.460  1.00  0.00           H
ATOM   2686  HD2 ARG A 183      96.390 122.480 151.910  1.00  0.00           H
ATOM   2687  NE  ARG A 183      97.710 120.900 152.590  1.00  0.00           N
ATOM   2688  HE  ARG A 183      97.800 119.900 152.610  1.00  0.00           H
ATOM   2689  CZ  ARG A 183      98.880 121.570 152.870  1.00  0.00           C
ATOM   2690  NH1 ARG A 183      99.070 122.840 152.930  1.00  0.00           N
ATOM   2691 HH11 ARG A 183     100.000 123.150 153.130  1.00  0.00           H
ATOM   2692 HH12 ARG A 183      98.410 123.400 152.430  1.00  0.00           H
ATOM   2693  NH2 ARG A 183      99.960 120.870 153.080  1.00  0.00           N
ATOM   2694 HH21 ARG A 183     100.770 121.310 153.470  1.00  0.00           H
ATOM   2695 HH22 ARG A 183      99.910 119.890 152.880  1.00  0.00           H
ATOM   2696  C   ARG A 183      95.120 120.940 147.970  1.00  0.00           C
ATOM   2697  O   ARG A 183      94.460 120.140 147.310  1.00  0.00           O
ATOM   2698  N   THR A 184      96.090 121.700 147.350  1.00  0.00           N
ATOM   2699  HN  THR A 184      96.630 122.320 147.910  1.00  0.00           H
ATOM   2700  CA  THR A 184      96.560 121.380 145.970  1.00  0.00           C
ATOM   2701  HA  THR A 184      95.720 121.350 145.300  1.00  0.00           H
ATOM   2702  CB  THR A 184      97.360 122.640 145.420  1.00  0.00           C
ATOM   2703  HB  THR A 184      97.610 122.520 144.340  1.00  0.00           H
ATOM   2704  OG1 THR A 184      98.560 122.800 146.190  1.00  0.00           O
ATOM   2705  HG1 THR A 184      98.330 123.270 147.000  1.00  0.00           H
ATOM   2706  CG2 THR A 184      96.470 123.890 145.610  1.00  0.00           C
ATOM   2707 HG21 THR A 184      96.240 124.110 146.670  1.00  0.00           H
ATOM   2708 HG22 THR A 184      97.080 124.790 145.360  1.00  0.00           H
ATOM   2709 HG23 THR A 184      95.600 123.800 144.930  1.00  0.00           H
ATOM   2710  C   THR A 184      97.350 120.020 145.850  1.00  0.00           C
ATOM   2711  O   THR A 184      97.720 119.470 146.830  1.00  0.00           O
ATOM   2712  N   GLN A 185      97.550 119.390 144.690  1.00  0.00           N
ATOM   2713  HN  GLN A 185      97.320 119.910 143.880  1.00  0.00           H
ATOM   2714  CA  GLN A 185      98.200 118.130 144.450  1.00  0.00           C
ATOM   2715  HA  GLN A 185      97.710 117.360 145.020  1.00  0.00           H
ATOM   2716  CB  GLN A 185      98.330 117.650 142.980  1.00  0.00           C
ATOM   2717  HB1 GLN A 185      97.400 117.890 142.420  1.00  0.00           H
ATOM   2718  HB2 GLN A 185      99.170 118.190 142.510  1.00  0.00           H
ATOM   2719  CG  GLN A 185      98.620 116.090 142.880  1.00  0.00           C
ATOM   2720  HG1 GLN A 185      98.010 115.590 143.660  1.00  0.00           H
ATOM   2721  HG2 GLN A 185      99.660 115.910 143.220  1.00  0.00           H
ATOM   2722  CD  GLN A 185      98.520 115.530 141.460  1.00  0.00           C
ATOM   2723  OE1 GLN A 185      98.320 116.320 140.540  1.00  0.00           O
ATOM   2724  NE2 GLN A 185      98.740 114.230 141.300  1.00  0.00           N
ATOM   2725 HE21 GLN A 185      99.180 113.770 142.080  1.00  0.00           H
ATOM   2726 HE22 GLN A 185      98.680 113.740 140.430  1.00  0.00           H
ATOM   2727  C   GLN A 185      99.650 118.150 145.030  1.00  0.00           C
ATOM   2728  O   GLN A 185     100.030 117.370 145.850  1.00  0.00           O
ATOM   2729  N   ARG A 186     100.350 119.210 144.800  1.00  0.00           N
ATOM   2730  HN  ARG A 186      99.960 119.920 144.230  1.00  0.00           H
ATOM   2731  CA  ARG A 186     101.680 119.420 145.430  1.00  0.00           C
ATOM   2732  HA  ARG A 186     102.330 118.590 145.220  1.00  0.00           H
ATOM   2733  CB  ARG A 186     102.280 120.790 144.900  1.00  0.00           C
ATOM   2734  HB1 ARG A 186     102.450 120.690 143.810  1.00  0.00           H
ATOM   2735  HB2 ARG A 186     101.450 121.490 145.140  1.00  0.00           H
ATOM   2736  CG  ARG A 186     103.610 121.300 145.520  1.00  0.00           C
ATOM   2737  HG1 ARG A 186     103.520 121.340 146.620  1.00  0.00           H
ATOM   2738  HG2 ARG A 186     103.870 122.340 145.230  1.00  0.00           H
ATOM   2739  CD  ARG A 186     104.790 120.380 145.220  1.00  0.00           C
ATOM   2740  HD1 ARG A 186     104.500 119.320 145.080  1.00  0.00           H
ATOM   2741  HD2 ARG A 186     105.630 120.410 145.940  1.00  0.00           H
ATOM   2742  NE  ARG A 186     105.330 120.730 143.880  1.00  0.00           N
ATOM   2743  HE  ARG A 186     105.150 120.200 143.040  1.00  0.00           H
ATOM   2744  CZ  ARG A 186     106.110 121.790 143.670  1.00  0.00           C
ATOM   2745  NH1 ARG A 186     106.600 122.530 144.640  1.00  0.00           N
ATOM   2746 HH11 ARG A 186     107.230 123.250 144.350  1.00  0.00           H
ATOM   2747 HH12 ARG A 186     106.960 121.990 145.410  1.00  0.00           H
ATOM   2748  NH2 ARG A 186     106.540 122.100 142.480  1.00  0.00           N
ATOM   2749 HH21 ARG A 186     107.260 122.700 142.140  1.00  0.00           H
ATOM   2750 HH22 ARG A 186     105.910 121.810 141.750  1.00  0.00           H
ATOM   2751  C   ARG A 186     101.630 119.390 146.950  1.00  0.00           C
ATOM   2752  O   ARG A 186     102.370 118.600 147.540  1.00  0.00           O
ATOM   2753  N   GLU A 187     100.730 120.120 147.610  1.00  0.00           N
ATOM   2754  HN  GLU A 187     100.200 120.760 147.060  1.00  0.00           H
ATOM   2755  CA  GLU A 187     100.500 119.980 149.090  1.00  0.00           C
ATOM   2756  HA  GLU A 187     101.390 120.260 149.630  1.00  0.00           H
ATOM   2757  CB  GLU A 187      99.350 120.980 149.440  1.00  0.00           C
ATOM   2758  HB1 GLU A 187      98.620 120.950 148.600  1.00  0.00           H
ATOM   2759  HB2 GLU A 187      98.870 120.690 150.390  1.00  0.00           H
ATOM   2760  CG  GLU A 187      99.860 122.420 149.520  1.00  0.00           C
ATOM   2761  HG1 GLU A 187     100.500 122.730 148.680  1.00  0.00           H
ATOM   2762  HG2 GLU A 187     100.380 122.580 150.490  1.00  0.00           H
ATOM   2763  CD  GLU A 187      98.710 123.460 149.680  1.00  0.00           C
ATOM   2764  OE1 GLU A 187      99.040 124.630 150.120  1.00  0.00           O
ATOM   2765  OE2 GLU A 187      97.550 123.150 149.330  1.00  0.00           O
ATOM   2766  C   GLU A 187     100.190 118.550 149.480  1.00  0.00           C
ATOM   2767  O   GLU A 187     100.880 118.030 150.360  1.00  0.00           O
ATOM   2768  N   ILE A 188      99.260 117.890 148.770  1.00  0.00           N
ATOM   2769  HN  ILE A 188      98.690 118.330 148.080  1.00  0.00           H
ATOM   2770  CA  ILE A 188      98.890 116.510 149.040  1.00  0.00           C
ATOM   2771  HA  ILE A 188      98.460 116.450 150.030  1.00  0.00           H
ATOM   2772  CB  ILE A 188      97.770 116.080 148.080  1.00  0.00           C
ATOM   2773  HB  ILE A 188      98.100 116.220 147.030  1.00  0.00           H
ATOM   2774  CG2 ILE A 188      97.440 114.520 148.180  1.00  0.00           C
ATOM   2775 HG21 ILE A 188      97.330 114.260 149.250  1.00  0.00           H
ATOM   2776 HG22 ILE A 188      96.450 114.310 147.730  1.00  0.00           H
ATOM   2777 HG23 ILE A 188      98.200 113.920 147.630  1.00  0.00           H
ATOM   2778  CG1 ILE A 188      96.470 116.990 148.350  1.00  0.00           C
ATOM   2779 HG11 ILE A 188      96.750 118.060 148.300  1.00  0.00           H
ATOM   2780 HG12 ILE A 188      96.110 116.850 149.390  1.00  0.00           H
ATOM   2781  CD  ILE A 188      95.380 116.790 147.270  1.00  0.00           C
ATOM   2782  HD1 ILE A 188      95.680 116.170 146.390  1.00  0.00           H
ATOM   2783  HD2 ILE A 188      94.460 116.360 147.710  1.00  0.00           H
ATOM   2784  HD3 ILE A 188      95.150 117.770 146.810  1.00  0.00           H
ATOM   2785  C   ILE A 188      99.970 115.510 149.050  1.00  0.00           C
ATOM   2786  O   ILE A 188     100.030 114.690 149.980  1.00  0.00           O
ATOM   2787  N   LEU A 189     100.870 115.620 148.070  1.00  0.00           N
ATOM   2788  HN  LEU A 189     100.570 116.260 147.370  1.00  0.00           H
ATOM   2789  CA  LEU A 189     102.220 115.020 148.050  1.00  0.00           C
ATOM   2790  HA  LEU A 189     102.060 113.950 148.120  1.00  0.00           H
ATOM   2791  CB  LEU A 189     103.020 115.270 146.710  1.00  0.00           C
ATOM   2792  HB1 LEU A 189     103.100 116.370 146.570  1.00  0.00           H
ATOM   2793  HB2 LEU A 189     104.040 114.890 146.930  1.00  0.00           H
ATOM   2794  CG  LEU A 189     102.340 114.640 145.530  1.00  0.00           C
ATOM   2795  HG  LEU A 189     101.240 114.730 145.690  1.00  0.00           H
ATOM   2796  CD1 LEU A 189     102.720 115.380 144.220  1.00  0.00           C
ATOM   2797 HD11 LEU A 189     102.440 116.450 144.330  1.00  0.00           H
ATOM   2798 HD12 LEU A 189     103.770 115.260 143.880  1.00  0.00           H
ATOM   2799 HD13 LEU A 189     102.040 115.010 143.410  1.00  0.00           H
ATOM   2800  CD2 LEU A 189     102.670 113.200 145.410  1.00  0.00           C
ATOM   2801 HD21 LEU A 189     102.220 112.790 144.490  1.00  0.00           H
ATOM   2802 HD22 LEU A 189     103.760 113.000 145.470  1.00  0.00           H
ATOM   2803 HD23 LEU A 189     102.210 112.570 146.200  1.00  0.00           H
ATOM   2804  C   LEU A 189     103.140 115.380 149.220  1.00  0.00           C
ATOM   2805  O   LEU A 189     103.760 114.460 149.790  1.00  0.00           O
ATOM   2806  N   SER A 190     103.190 116.610 149.610  1.00  0.00           N
ATOM   2807  HN  SER A 190     102.730 117.330 149.100  1.00  0.00           H
ATOM   2808  CA  SER A 190     103.960 117.010 150.800  1.00  0.00           C
ATOM   2809  HA  SER A 190     104.930 116.540 150.720  1.00  0.00           H
ATOM   2810  CB  SER A 190     104.190 118.570 150.890  1.00  0.00           C
ATOM   2811  HB1 SER A 190     104.220 118.990 149.860  1.00  0.00           H
ATOM   2812  HB2 SER A 190     105.180 118.690 151.380  1.00  0.00           H
ATOM   2813  OG  SER A 190     103.210 119.210 151.670  1.00  0.00           O
ATOM   2814  HG1 SER A 190     102.320 119.030 151.370  1.00  0.00           H
ATOM   2815  C   SER A 190     103.530 116.440 152.140  1.00  0.00           C
ATOM   2816  O   SER A 190     104.340 115.950 152.930  1.00  0.00           O
ATOM   2817  N   ASP A 191     102.220 116.300 152.330  1.00  0.00           N
ATOM   2818  HN  ASP A 191     101.570 116.710 151.690  1.00  0.00           H
ATOM   2819  CA  ASP A 191     101.580 115.590 153.420  1.00  0.00           C
ATOM   2820  HA  ASP A 191     102.060 115.920 154.330  1.00  0.00           H
ATOM   2821  CB  ASP A 191     100.140 116.030 153.340  1.00  0.00           C
ATOM   2822  HB1 ASP A 191      99.700 115.780 152.350  1.00  0.00           H
ATOM   2823  HB2 ASP A 191      99.500 115.400 153.990  1.00  0.00           H
ATOM   2824  CG  ASP A 191     100.090 117.490 153.720  1.00  0.00           C
ATOM   2825  OD1 ASP A 191     100.800 117.930 154.660  1.00  0.00           O
ATOM   2826  OD2 ASP A 191      99.280 118.260 153.160  1.00  0.00           O
ATOM   2827  C   ASP A 191     101.680 114.070 153.370  1.00  0.00           C
ATOM   2828  O   ASP A 191     101.870 113.400 154.410  1.00  0.00           O
ATOM   2829  N   MET A 192     101.760 113.460 152.160  1.00  0.00           N
ATOM   2830  HN  MET A 192     101.700 113.960 151.300  1.00  0.00           H
ATOM   2831  CA  MET A 192     102.080 112.100 152.030  1.00  0.00           C
ATOM   2832  HA  MET A 192     101.290 111.530 152.490  1.00  0.00           H
ATOM   2833  CB  MET A 192     102.050 111.730 150.480  1.00  0.00           C
ATOM   2834  HB1 MET A 192     101.030 112.000 150.130  1.00  0.00           H
ATOM   2835  HB2 MET A 192     102.830 112.210 149.860  1.00  0.00           H
ATOM   2836  CG  MET A 192     102.230 110.230 150.280  1.00  0.00           C
ATOM   2837  HG1 MET A 192     101.600 109.650 150.990  1.00  0.00           H
ATOM   2838  HG2 MET A 192     103.300 110.010 150.460  1.00  0.00           H
ATOM   2839  SD  MET A 192     101.750 109.770 148.570  1.00  0.00           S
ATOM   2840  CE  MET A 192     101.880 108.010 148.570  1.00  0.00           C
ATOM   2841  HE1 MET A 192     102.950 107.690 148.560  1.00  0.00           H
ATOM   2842  HE2 MET A 192     101.390 107.730 149.520  1.00  0.00           H
ATOM   2843  HE3 MET A 192     101.520 107.520 147.630  1.00  0.00           H
ATOM   2844  C   MET A 192     103.420 111.680 152.570  1.00  0.00           C
ATOM   2845  O   MET A 192     103.590 110.640 153.170  1.00  0.00           O
ATOM   2846  N   GLU A 193     104.440 112.590 152.390  1.00  0.00           N
ATOM   2847  HN  GLU A 193     104.260 113.430 151.890  1.00  0.00           H
ATOM   2848  CA  GLU A 193     105.770 112.380 152.790  1.00  0.00           C
ATOM   2849  HA  GLU A 193     106.220 111.490 152.390  1.00  0.00           H
ATOM   2850  CB  GLU A 193     106.640 113.580 152.230  1.00  0.00           C
ATOM   2851  HB1 GLU A 193     106.680 113.380 151.140  1.00  0.00           H
ATOM   2852  HB2 GLU A 193     105.980 114.470 152.270  1.00  0.00           H
ATOM   2853  CG  GLU A 193     107.960 113.920 152.950  1.00  0.00           C
ATOM   2854  HG1 GLU A 193     108.640 113.050 153.000  1.00  0.00           H
ATOM   2855  HG2 GLU A 193     107.830 114.380 153.950  1.00  0.00           H
ATOM   2856  CD  GLU A 193     108.720 114.910 152.190  1.00  0.00           C
ATOM   2857  OE1 GLU A 193     108.270 116.080 151.870  1.00  0.00           O
ATOM   2858  OE2 GLU A 193     109.900 114.560 151.880  1.00  0.00           O
ATOM   2859  C   GLU A 193     106.030 112.230 154.310  1.00  0.00           C
ATOM   2860  O   GLU A 193     106.800 111.330 154.620  1.00  0.00           O
ATOM   2861  N   THR A 194     105.420 113.070 155.090  1.00  0.00           N
ATOM   2862  HN  THR A 194     104.590 113.570 154.850  1.00  0.00           H
ATOM   2863  CA  THR A 194     105.670 113.240 156.550  1.00  0.00           C
ATOM   2864  HA  THR A 194     106.720 113.020 156.700  1.00  0.00           H
ATOM   2865  CB  THR A 194     105.340 114.690 156.920  1.00  0.00           C
ATOM   2866  HB  THR A 194     105.240 114.930 158.000  1.00  0.00           H
ATOM   2867  OG1 THR A 194     104.310 115.400 156.220  1.00  0.00           O
ATOM   2868  HG1 THR A 194     103.490 115.150 156.660  1.00  0.00           H
ATOM   2869  CG2 THR A 194     106.620 115.560 156.560  1.00  0.00           C
ATOM   2870 HG21 THR A 194     107.540 115.150 157.030  1.00  0.00           H
ATOM   2871 HG22 THR A 194     106.720 115.520 155.460  1.00  0.00           H
ATOM   2872 HG23 THR A 194     106.400 116.580 156.950  1.00  0.00           H
ATOM   2873  C   THR A 194     104.820 112.290 157.440  1.00  0.00           C
ATOM   2874  O   THR A 194     105.050 112.210 158.660  1.00  0.00           O
ATOM   2875  N   HIS A 195     103.810 111.590 156.900  1.00  0.00           N
ATOM   2876  HN  HIS A 195     103.710 111.730 155.910  1.00  0.00           H
ATOM   2877  CA  HIS A 195     102.960 110.620 157.630  1.00  0.00           C
ATOM   2878  HA  HIS A 195     102.210 110.430 156.880  1.00  0.00           H
ATOM   2879  CB  HIS A 195     103.660 109.260 157.920  1.00  0.00           C
ATOM   2880  HB1 HIS A 195     104.080 108.870 156.960  1.00  0.00           H
ATOM   2881  HB2 HIS A 195     104.470 109.370 158.670  1.00  0.00           H
ATOM   2882  ND1 HIS A 195     103.210 107.270 159.230  1.00  0.00           N
ATOM   2883  CG  HIS A 195     102.700 108.190 158.340  1.00  0.00           C
ATOM   2884  CE1 HIS A 195     102.370 106.250 159.290  1.00  0.00           C
ATOM   2885  HE1 HIS A 195     102.310 105.540 160.110  1.00  0.00           H
ATOM   2886  NE2 HIS A 195     101.340 106.410 158.380  1.00  0.00           N
ATOM   2887  HE2 HIS A 195     100.830 105.650 157.980  1.00  0.00           H
ATOM   2888  CD2 HIS A 195     101.650 107.600 157.730  1.00  0.00           C
ATOM   2889  HD2 HIS A 195     100.930 107.990 157.020  1.00  0.00           H
ATOM   2890  C   HIS A 195     102.220 111.190 158.900  1.00  0.00           C
ATOM   2891  O   HIS A 195     101.690 110.460 159.710  1.00  0.00           O
ATOM   2892  N   GLY A 196     102.010 112.510 159.060  1.00  0.00           N
ATOM   2893  HN  GLY A 196     102.550 113.090 158.450  1.00  0.00           H
ATOM   2894  CA  GLY A 196     101.290 113.200 160.130  1.00  0.00           C
ATOM   2895  HA1 GLY A 196     100.770 112.440 160.680  1.00  0.00           H
ATOM   2896  HA2 GLY A 196     100.650 113.930 159.650  1.00  0.00           H
ATOM   2897  C   GLY A 196     102.240 113.770 161.110  1.00  0.00           C
ATOM   2898  O   GLY A 196     101.850 114.250 162.190  1.00  0.00           O
ATOM   2899  N   ALA A 197     103.540 113.930 160.770  1.00  0.00           N
ATOM   2900  HN  ALA A 197     103.830 113.310 160.050  1.00  0.00           H
ATOM   2901  CA  ALA A 197     104.570 114.560 161.570  1.00  0.00           C
ATOM   2902  HA  ALA A 197     104.400 114.330 162.610  1.00  0.00           H
ATOM   2903  CB  ALA A 197     105.910 114.030 161.100  1.00  0.00           C
ATOM   2904  HB1 ALA A 197     106.750 114.330 161.750  1.00  0.00           H
ATOM   2905  HB2 ALA A 197     105.910 112.920 161.100  1.00  0.00           H
ATOM   2906  HB3 ALA A 197     106.190 114.390 160.090  1.00  0.00           H
ATOM   2907  C   ALA A 197     104.580 116.030 161.530  1.00  0.00           C
ATOM   2908  O   ALA A 197     105.590 116.610 161.020  1.00  0.00           O
ATOM   2909  N   HIS A 198     103.540 116.730 162.030  1.00  0.00           N
ATOM   2910  HN  HIS A 198     102.770 116.230 162.420  1.00  0.00           H
ATOM   2911  CA  HIS A 198     103.560 118.150 162.190  1.00  0.00           C
ATOM   2912  HA  HIS A 198     104.510 118.350 162.660  1.00  0.00           H
ATOM   2913  CB  HIS A 198     103.390 118.890 160.880  1.00  0.00           C
ATOM   2914  HB1 HIS A 198     103.740 119.940 160.960  1.00  0.00           H
ATOM   2915  HB2 HIS A 198     104.180 118.480 160.210  1.00  0.00           H
ATOM   2916  ND1 HIS A 198     101.480 119.920 159.650  1.00  0.00           N
ATOM   2917  CG  HIS A 198     102.050 118.800 160.220  1.00  0.00           C
ATOM   2918  CE1 HIS A 198     100.590 119.380 158.850  1.00  0.00           C
ATOM   2919  HE1 HIS A 198      99.760 119.850 158.310  1.00  0.00           H
ATOM   2920  NE2 HIS A 198     100.590 118.030 158.780  1.00  0.00           N
ATOM   2921  HE2 HIS A 198     100.110 117.490 158.090  1.00  0.00           H
ATOM   2922  CD2 HIS A 198     101.520 117.630 159.700  1.00  0.00           C
ATOM   2923  HD2 HIS A 198     101.760 116.580 159.780  1.00  0.00           H
ATOM   2924  C   HIS A 198     102.560 118.700 163.200  1.00  0.00           C
ATOM   2925  O   HIS A 198     101.650 117.940 163.480  1.00  0.00           O
ATOM   2926  N   THR A 199     102.710 119.940 163.750  1.00  0.00           N
ATOM   2927  HN  THR A 199     103.500 120.480 163.490  1.00  0.00           H
ATOM   2928  CA  THR A 199     101.810 120.640 164.650  1.00  0.00           C
ATOM   2929  HA  THR A 199     101.640 119.880 165.400  1.00  0.00           H
ATOM   2930  CB  THR A 199     102.510 121.850 165.300  1.00  0.00           C
ATOM   2931  HB  THR A 199     101.850 122.470 165.950  1.00  0.00           H
ATOM   2932  OG1 THR A 199     103.250 122.640 164.390  1.00  0.00           O
ATOM   2933  HG1 THR A 199     102.570 123.220 164.060  1.00  0.00           H
ATOM   2934  CG2 THR A 199     103.530 121.300 166.320  1.00  0.00           C
ATOM   2935 HG21 THR A 199     104.100 122.120 166.800  1.00  0.00           H
ATOM   2936 HG22 THR A 199     103.050 120.650 167.080  1.00  0.00           H
ATOM   2937 HG23 THR A 199     104.200 120.640 165.710  1.00  0.00           H
ATOM   2938  C   THR A 199     100.380 120.970 164.150  1.00  0.00           C
ATOM   2939  O   THR A 199     100.150 121.070 162.980  1.00  0.00           O
ATOM   2940  N   ALA A 200      99.410 121.230 165.120  1.00  0.00           N
ATOM   2941  HN  ALA A 200      99.680 121.270 166.080  1.00  0.00           H
ATOM   2942  CA  ALA A 200      98.140 121.810 164.830  1.00  0.00           C
ATOM   2943  HA  ALA A 200      97.660 121.100 164.170  1.00  0.00           H
ATOM   2944  CB  ALA A 200      97.260 121.960 166.050  1.00  0.00           C
ATOM   2945  HB1 ALA A 200      97.630 122.770 166.720  1.00  0.00           H
ATOM   2946  HB2 ALA A 200      96.200 122.120 165.780  1.00  0.00           H
ATOM   2947  HB3 ALA A 200      97.280 120.910 166.420  1.00  0.00           H
ATOM   2948  C   ALA A 200      98.120 123.130 164.040  1.00  0.00           C
ATOM   2949  O   ALA A 200      98.490 124.190 164.530  1.00  0.00           O
ATOM   2950  N   LEU A 201      97.630 123.130 162.800  1.00  0.00           N
ATOM   2951  HN  LEU A 201      97.250 122.310 162.380  1.00  0.00           H
ATOM   2952  CA  LEU A 201      97.360 124.390 162.030  1.00  0.00           C
ATOM   2953  HA  LEU A 201      98.200 125.060 162.130  1.00  0.00           H
ATOM   2954  CB  LEU A 201      97.290 124.120 160.560  1.00  0.00           C
ATOM   2955  HB1 LEU A 201      96.650 123.230 160.400  1.00  0.00           H
ATOM   2956  HB2 LEU A 201      96.980 125.030 160.010  1.00  0.00           H
ATOM   2957  CG  LEU A 201      98.700 123.970 159.970  1.00  0.00           C
ATOM   2958  HG  LEU A 201      99.160 123.240 160.670  1.00  0.00           H
ATOM   2959  CD1 LEU A 201      98.610 123.280 158.620  1.00  0.00           C
ATOM   2960 HD11 LEU A 201      98.310 124.090 157.910  1.00  0.00           H
ATOM   2961 HD12 LEU A 201      99.620 122.920 158.330  1.00  0.00           H
ATOM   2962 HD13 LEU A 201      97.950 122.400 158.730  1.00  0.00           H
ATOM   2963  CD2 LEU A 201      99.370 125.300 159.930  1.00  0.00           C
ATOM   2964 HD21 LEU A 201      98.810 125.980 159.250  1.00  0.00           H
ATOM   2965 HD22 LEU A 201      99.610 125.820 160.880  1.00  0.00           H
ATOM   2966 HD23 LEU A 201     100.340 125.130 159.410  1.00  0.00           H
ATOM   2967  C   LEU A 201      96.030 125.000 162.440  1.00  0.00           C
ATOM   2968  O   LEU A 201      95.080 124.340 162.960  1.00  0.00           O
ATOM   2969  N   PRO A 202      95.830 126.240 161.930  1.00  0.00           N
ATOM   2970  CD  PRO A 202      96.820 127.290 161.840  1.00  0.00           C
ATOM   2971  HD1 PRO A 202      97.150 127.370 160.780  1.00  0.00           H
ATOM   2972  HD2 PRO A 202      97.600 127.030 162.590  1.00  0.00           H
ATOM   2973  CA  PRO A 202      94.530 126.870 162.000  1.00  0.00           C
ATOM   2974  HA  PRO A 202      94.120 126.800 162.990  1.00  0.00           H
ATOM   2975  CB  PRO A 202      94.740 128.340 161.620  1.00  0.00           C
ATOM   2976  HB1 PRO A 202      94.680 128.500 160.520  1.00  0.00           H
ATOM   2977  HB2 PRO A 202      94.090 129.060 162.170  1.00  0.00           H
ATOM   2978  CG  PRO A 202      96.080 128.570 162.160  1.00  0.00           C
ATOM   2979  HG1 PRO A 202      96.050 128.610 163.270  1.00  0.00           H
ATOM   2980  HG2 PRO A 202      96.460 129.470 161.630  1.00  0.00           H
ATOM   2981  C   PRO A 202      93.490 126.320 161.080  1.00  0.00           C
ATOM   2982  O   PRO A 202      92.260 126.480 161.230  1.00  0.00           O
ATOM   2983  N   GLN A 203      93.920 125.800 159.900  1.00  0.00           N
ATOM   2984  HN  GLN A 203      94.900 125.920 159.730  1.00  0.00           H
ATOM   2985  CA  GLN A 203      93.090 125.170 158.860  1.00  0.00           C
ATOM   2986  HA  GLN A 203      92.120 125.640 158.830  1.00  0.00           H
ATOM   2987  CB  GLN A 203      93.770 125.290 157.440  1.00  0.00           C
ATOM   2988  HB1 GLN A 203      94.840 125.020 157.510  1.00  0.00           H
ATOM   2989  HB2 GLN A 203      93.180 124.690 156.710  1.00  0.00           H
ATOM   2990  CG  GLN A 203      93.780 126.770 156.810  1.00  0.00           C
ATOM   2991  HG1 GLN A 203      92.800 127.290 156.850  1.00  0.00           H
ATOM   2992  HG2 GLN A 203      94.090 126.740 155.750  1.00  0.00           H
ATOM   2993  CD  GLN A 203      94.800 127.630 157.630  1.00  0.00           C
ATOM   2994  OE1 GLN A 203      95.880 127.290 158.050  1.00  0.00           O
ATOM   2995  NE2 GLN A 203      94.520 128.960 157.470  1.00  0.00           N
ATOM   2996 HE21 GLN A 203      93.800 129.280 156.850  1.00  0.00           H
ATOM   2997 HE22 GLN A 203      95.220 129.580 157.800  1.00  0.00           H
ATOM   2998  C   GLN A 203      92.770 123.740 159.070  1.00  0.00           C
ATOM   2999  O   GLN A 203      91.800 123.200 158.530  1.00  0.00           O
ATOM   3000  N   LEU A 204      93.580 123.070 159.890  1.00  0.00           N
ATOM   3001  HN  LEU A 204      94.330 123.540 160.360  1.00  0.00           H
ATOM   3002  CA  LEU A 204      93.470 121.670 160.350  1.00  0.00           C
ATOM   3003  HA  LEU A 204      93.420 121.010 159.490  1.00  0.00           H
ATOM   3004  CB  LEU A 204      94.780 121.290 161.110  1.00  0.00           C
ATOM   3005  HB1 LEU A 204      95.550 121.180 160.320  1.00  0.00           H
ATOM   3006  HB2 LEU A 204      95.290 121.950 161.850  1.00  0.00           H
ATOM   3007  CG  LEU A 204      94.920 119.820 161.730  1.00  0.00           C
ATOM   3008  HG  LEU A 204      94.310 119.130 161.110  1.00  0.00           H
ATOM   3009  CD1 LEU A 204      96.360 119.260 161.580  1.00  0.00           C
ATOM   3010 HD11 LEU A 204      96.990 119.470 162.470  1.00  0.00           H
ATOM   3011 HD12 LEU A 204      96.340 118.170 161.350  1.00  0.00           H
ATOM   3012 HD13 LEU A 204      96.910 119.760 160.750  1.00  0.00           H
ATOM   3013  CD2 LEU A 204      94.540 119.770 163.170  1.00  0.00           C
ATOM   3014 HD21 LEU A 204      94.530 118.740 163.590  1.00  0.00           H
ATOM   3015 HD22 LEU A 204      95.160 120.500 163.740  1.00  0.00           H
ATOM   3016 HD23 LEU A 204      93.460 120.020 163.100  1.00  0.00           H
ATOM   3017  C   LEU A 204      92.350 121.450 161.330  1.00  0.00           C
ATOM   3018  O   LEU A 204      92.220 122.230 162.300  1.00  0.00           O
ATOM   3019  N   LEU A 205      91.440 120.460 161.120  1.00  0.00           N
ATOM   3020  HN  LEU A 205      91.520 119.720 160.460  1.00  0.00           H
ATOM   3021  CA  LEU A 205      90.390 120.350 162.040  1.00  0.00           C
ATOM   3022  HA  LEU A 205      90.300 121.180 162.720  1.00  0.00           H
ATOM   3023  CB  LEU A 205      89.100 120.070 161.250  1.00  0.00           C
ATOM   3024  HB1 LEU A 205      88.700 121.060 160.940  1.00  0.00           H
ATOM   3025  HB2 LEU A 205      89.350 119.410 160.390  1.00  0.00           H
ATOM   3026  CG  LEU A 205      87.890 119.260 161.910  1.00  0.00           C
ATOM   3027  HG  LEU A 205      88.310 118.310 162.320  1.00  0.00           H
ATOM   3028  CD1 LEU A 205      87.400 119.960 163.080  1.00  0.00           C
ATOM   3029 HD11 LEU A 205      87.050 120.960 162.740  1.00  0.00           H
ATOM   3030 HD12 LEU A 205      86.490 119.400 163.380  1.00  0.00           H
ATOM   3031 HD13 LEU A 205      88.130 120.010 163.920  1.00  0.00           H
ATOM   3032  CD2 LEU A 205      86.740 118.910 160.900  1.00  0.00           C
ATOM   3033 HD21 LEU A 205      85.990 118.220 161.340  1.00  0.00           H
ATOM   3034 HD22 LEU A 205      86.170 119.820 160.630  1.00  0.00           H
ATOM   3035 HD23 LEU A 205      87.150 118.480 159.960  1.00  0.00           H
ATOM   3036  C   LEU A 205      90.710 119.130 162.860  1.00  0.00           C
ATOM   3037  O   LEU A 205      90.770 119.250 164.090  1.00  0.00           O
ATOM   3038  N   LEU A 206      90.980 117.970 162.260  1.00  0.00           N
ATOM   3039  HN  LEU A 206      90.790 117.810 161.290  1.00  0.00           H
ATOM   3040  CA  LEU A 206      91.220 116.700 162.930  1.00  0.00           C
ATOM   3041  HA  LEU A 206      91.510 117.010 163.920  1.00  0.00           H
ATOM   3042  CB  LEU A 206      89.960 115.790 162.940  1.00  0.00           C
ATOM   3043  HB1 LEU A 206      89.100 116.410 163.260  1.00  0.00           H
ATOM   3044  HB2 LEU A 206      89.790 115.460 161.890  1.00  0.00           H
ATOM   3045  CG  LEU A 206      90.050 114.530 163.920  1.00  0.00           C
ATOM   3046  HG  LEU A 206      90.960 113.930 163.720  1.00  0.00           H
ATOM   3047  CD1 LEU A 206      90.080 115.050 165.430  1.00  0.00           C
ATOM   3048 HD11 LEU A 206      90.120 114.160 166.100  1.00  0.00           H
ATOM   3049 HD12 LEU A 206      90.990 115.610 165.710  1.00  0.00           H
ATOM   3050 HD13 LEU A 206      89.200 115.690 165.670  1.00  0.00           H
ATOM   3051  CD2 LEU A 206      88.810 113.570 163.630  1.00  0.00           C
ATOM   3052 HD21 LEU A 206      88.820 113.190 162.580  1.00  0.00           H
ATOM   3053 HD22 LEU A 206      88.750 112.740 164.370  1.00  0.00           H
ATOM   3054 HD23 LEU A 206      87.970 114.250 163.850  1.00  0.00           H
ATOM   3055  C   LEU A 206      92.390 116.040 162.220  1.00  0.00           C
ATOM   3056  O   LEU A 206      92.570 115.980 160.990  1.00  0.00           O
ATOM   3057  N   GLN A 207      93.370 115.590 163.000  1.00  0.00           N
ATOM   3058  HN  GLN A 207      93.350 115.840 163.960  1.00  0.00           H
ATOM   3059  CA  GLN A 207      94.400 114.650 162.470  1.00  0.00           C
ATOM   3060  HA  GLN A 207      94.050 114.050 161.650  1.00  0.00           H
ATOM   3061  CB  GLN A 207      95.670 115.400 161.980  1.00  0.00           C
ATOM   3062  HB1 GLN A 207      95.370 116.070 161.140  1.00  0.00           H
ATOM   3063  HB2 GLN A 207      96.120 116.000 162.790  1.00  0.00           H
ATOM   3064  CG  GLN A 207      96.840 114.520 161.410  1.00  0.00           C
ATOM   3065  HG1 GLN A 207      96.440 113.940 160.550  1.00  0.00           H
ATOM   3066  HG2 GLN A 207      97.170 113.780 162.160  1.00  0.00           H
ATOM   3067  CD  GLN A 207      98.090 115.320 160.960  1.00  0.00           C
ATOM   3068  OE1 GLN A 207      98.360 115.300 159.720  1.00  0.00           O
ATOM   3069  NE2 GLN A 207      98.850 116.020 161.890  1.00  0.00           N
ATOM   3070 HE21 GLN A 207      98.570 115.870 162.840  1.00  0.00           H
ATOM   3071 HE22 GLN A 207      99.640 116.500 161.500  1.00  0.00           H
ATOM   3072  C   GLN A 207      94.870 113.710 163.580  1.00  0.00           C
ATOM   3073  O   GLN A 207      95.470 114.090 164.550  1.00  0.00           O
ATOM   3074  N   GLU A 208      94.560 112.400 163.410  1.00  0.00           N
ATOM   3075  HN  GLU A 208      94.140 112.150 162.540  1.00  0.00           H
ATOM   3076  CA  GLU A 208      94.580 111.470 164.410  1.00  0.00           C
ATOM   3077  HA  GLU A 208      94.920 111.880 165.360  1.00  0.00           H
ATOM   3078  CB  GLU A 208      93.060 111.070 164.530  1.00  0.00           C
ATOM   3079  HB1 GLU A 208      92.740 111.010 163.470  1.00  0.00           H
ATOM   3080  HB2 GLU A 208      92.780 110.070 164.930  1.00  0.00           H
ATOM   3081  CG  GLU A 208      92.180 112.080 165.280  1.00  0.00           C
ATOM   3082  HG1 GLU A 208      91.080 111.970 165.180  1.00  0.00           H
ATOM   3083  HG2 GLU A 208      92.700 113.030 165.040  1.00  0.00           H
ATOM   3084  CD  GLU A 208      92.420 111.860 166.730  1.00  0.00           C
ATOM   3085  OE1 GLU A 208      91.980 110.770 167.260  1.00  0.00           O
ATOM   3086  OE2 GLU A 208      93.090 112.630 167.470  1.00  0.00           O
ATOM   3087  C   GLU A 208      95.460 110.310 164.010  1.00  0.00           C
ATOM   3088  O   GLU A 208      95.260 109.640 163.030  1.00  0.00           O
ATOM   3089  N   ASN A 209      96.510 110.120 164.820  1.00  0.00           N
ATOM   3090  HN  ASN A 209      96.620 110.810 165.520  1.00  0.00           H
ATOM   3091  CA  ASN A 209      97.590 109.170 164.490  1.00  0.00           C
ATOM   3092  HA  ASN A 209      97.420 108.860 163.470  1.00  0.00           H
ATOM   3093  CB  ASN A 209      99.000 109.720 164.720  1.00  0.00           C
ATOM   3094  HB1 ASN A 209      99.200 110.000 165.780  1.00  0.00           H
ATOM   3095  HB2 ASN A 209      99.920 109.130 164.540  1.00  0.00           H
ATOM   3096  CG  ASN A 209      99.160 110.990 163.920  1.00  0.00           C
ATOM   3097  OD1 ASN A 209      99.500 112.050 164.440  1.00  0.00           O
ATOM   3098  ND2 ASN A 209      99.060 110.830 162.600  1.00  0.00           N
ATOM   3099 HD21 ASN A 209      98.920 109.920 162.210  1.00  0.00           H
ATOM   3100 HD22 ASN A 209      99.290 111.560 161.950  1.00  0.00           H
ATOM   3101  C   ASN A 209      97.440 107.930 165.350  1.00  0.00           C
ATOM   3102  O   ASN A 209      98.320 107.010 165.360  1.00  0.00           O
ATOM   3103  N   TRP A 210      96.350 107.840 166.210  1.00  0.00           N
ATOM   3104  HN  TRP A 210      95.650 108.550 166.230  1.00  0.00           H
ATOM   3105  CA  TRP A 210      96.000 106.680 167.020  1.00  0.00           C
ATOM   3106  HA  TRP A 210      94.990 106.880 167.350  1.00  0.00           H
ATOM   3107  CB  TRP A 210      95.830 105.300 166.310  1.00  0.00           C
ATOM   3108  HB1 TRP A 210      96.870 104.940 166.130  1.00  0.00           H
ATOM   3109  HB2 TRP A 210      95.260 104.590 166.950  1.00  0.00           H
ATOM   3110  CG  TRP A 210      95.130 105.360 165.000  1.00  0.00           C
ATOM   3111  CD1 TRP A 210      95.670 105.000 163.820  1.00  0.00           C
ATOM   3112  HD1 TRP A 210      96.610 104.480 163.730  1.00  0.00           H
ATOM   3113  NE1 TRP A 210      94.690 105.050 162.840  1.00  0.00           N
ATOM   3114  HE1 TRP A 210      94.580 104.380 162.140  1.00  0.00           H
ATOM   3115  CE2 TRP A 210      93.640 105.770 163.330  1.00  0.00           C
ATOM   3116  CD2 TRP A 210      93.870 105.990 164.730  1.00  0.00           C
ATOM   3117  CE3 TRP A 210      92.930 106.640 165.500  1.00  0.00           C
ATOM   3118  HE3 TRP A 210      93.100 106.710 166.560  1.00  0.00           H
ATOM   3119  CZ3 TRP A 210      91.770 107.170 164.910  1.00  0.00           C
ATOM   3120  HZ3 TRP A 210      91.000 107.530 165.580  1.00  0.00           H
ATOM   3121  CZ2 TRP A 210      92.480 106.250 162.770  1.00  0.00           C
ATOM   3122  HZ2 TRP A 210      92.240 106.070 161.730  1.00  0.00           H
ATOM   3123  CH2 TRP A 210      91.580 107.000 163.550  1.00  0.00           C
ATOM   3124  HH2 TRP A 210      90.690 107.430 163.110  1.00  0.00           H
ATOM   3125  C   TRP A 210      96.770 106.600 168.300  1.00  0.00           C
ATOM   3126  O   TRP A 210      96.970 105.490 168.850  1.00  0.00           O
ATOM   3127  N   ASP A 211      97.250 107.770 168.700  1.00  0.00           N
ATOM   3128  HN  ASP A 211      97.160 108.540 168.060  1.00  0.00           H
ATOM   3129  CA  ASP A 211      97.960 107.950 169.900  1.00  0.00           C
ATOM   3130  HA  ASP A 211      98.850 107.350 170.010  1.00  0.00           H
ATOM   3131  CB  ASP A 211      98.230 109.420 170.020  1.00  0.00           C
ATOM   3132  HB1 ASP A 211      97.370 110.050 169.710  1.00  0.00           H
ATOM   3133  HB2 ASP A 211      98.440 109.820 171.040  1.00  0.00           H
ATOM   3134  CG  ASP A 211      99.520 109.700 169.190  1.00  0.00           C
ATOM   3135  OD1 ASP A 211     100.270 108.800 168.820  1.00  0.00           O
ATOM   3136  OD2 ASP A 211      99.790 110.900 169.000  1.00  0.00           O
ATOM   3137  C   ASP A 211      97.110 107.600 171.170  1.00  0.00           C
ATOM   3138  O   ASP A 211      97.580 106.860 172.010  1.00  0.00           O
ATOM   3139  N   ASN A 212      95.900 108.180 171.320  1.00  0.00           N
ATOM   3140  HN  ASN A 212      95.710 108.890 170.640  1.00  0.00           H
ATOM   3141  CA  ASN A 212      94.810 107.570 172.110  1.00  0.00           C
ATOM   3142  HA  ASN A 212      95.000 106.510 172.220  1.00  0.00           H
ATOM   3143  CB  ASN A 212      94.710 108.330 173.470  1.00  0.00           C
ATOM   3144  HB1 ASN A 212      95.620 108.120 174.070  1.00  0.00           H
ATOM   3145  HB2 ASN A 212      94.610 109.420 173.280  1.00  0.00           H
ATOM   3146  CG  ASN A 212      93.530 107.870 174.330  1.00  0.00           C
ATOM   3147  OD1 ASN A 212      92.740 106.990 173.990  1.00  0.00           O
ATOM   3148  ND2 ASN A 212      93.340 108.680 175.390  1.00  0.00           N
ATOM   3149 HD21 ASN A 212      93.970 109.420 175.630  1.00  0.00           H
ATOM   3150 HD22 ASN A 212      92.510 108.510 175.930  1.00  0.00           H
ATOM   3151  C   ASN A 212      93.520 107.490 171.260  1.00  0.00           C
ATOM   3152  O   ASN A 212      93.020 108.530 170.860  1.00  0.00           O
ATOM   3153  N   VAL A 213      92.990 106.260 170.950  1.00  0.00           N
ATOM   3154  HN  VAL A 213      93.390 105.440 171.340  1.00  0.00           H
ATOM   3155  CA  VAL A 213      92.060 106.160 169.870  1.00  0.00           C
ATOM   3156  HA  VAL A 213      92.360 106.830 169.080  1.00  0.00           H
ATOM   3157  CB  VAL A 213      91.920 104.730 169.420  1.00  0.00           C
ATOM   3158  HB  VAL A 213      91.610 104.080 170.260  1.00  0.00           H
ATOM   3159  CG1 VAL A 213      90.800 104.460 168.370  1.00  0.00           C
ATOM   3160 HG11 VAL A 213      91.010 105.040 167.440  1.00  0.00           H
ATOM   3161 HG12 VAL A 213      90.720 103.400 168.050  1.00  0.00           H
ATOM   3162 HG13 VAL A 213      89.800 104.840 168.680  1.00  0.00           H
ATOM   3163  CG2 VAL A 213      93.320 104.260 168.840  1.00  0.00           C
ATOM   3164 HG21 VAL A 213      93.270 103.220 168.450  1.00  0.00           H
ATOM   3165 HG22 VAL A 213      93.610 104.850 167.940  1.00  0.00           H
ATOM   3166 HG23 VAL A 213      94.210 104.350 169.510  1.00  0.00           H
ATOM   3167  C   VAL A 213      90.680 106.600 170.350  1.00  0.00           C
ATOM   3168  O   VAL A 213      89.800 106.940 169.540  1.00  0.00           O
ATOM   3169  N   LYS A 214      90.470 106.560 171.660  1.00  0.00           N
ATOM   3170  HN  LYS A 214      91.290 106.300 172.170  1.00  0.00           H
ATOM   3171  CA  LYS A 214      89.260 106.670 172.350  1.00  0.00           C
ATOM   3172  HA  LYS A 214      88.440 106.490 171.670  1.00  0.00           H
ATOM   3173  CB  LYS A 214      89.160 105.660 173.540  1.00  0.00           C
ATOM   3174  HB1 LYS A 214      90.050 105.890 174.160  1.00  0.00           H
ATOM   3175  HB2 LYS A 214      88.190 105.870 174.040  1.00  0.00           H
ATOM   3176  CG  LYS A 214      89.150 104.170 173.140  1.00  0.00           C
ATOM   3177  HG1 LYS A 214      90.040 103.840 172.570  1.00  0.00           H
ATOM   3178  HG2 LYS A 214      88.350 104.080 172.370  1.00  0.00           H
ATOM   3179  CD  LYS A 214      88.880 103.210 174.260  1.00  0.00           C
ATOM   3180  HD1 LYS A 214      88.110 103.630 174.950  1.00  0.00           H
ATOM   3181  HD2 LYS A 214      89.780 103.200 174.910  1.00  0.00           H
ATOM   3182  CE  LYS A 214      88.520 101.800 173.820  1.00  0.00           C
ATOM   3183  HE1 LYS A 214      89.240 101.300 173.140  1.00  0.00           H
ATOM   3184  HE2 LYS A 214      87.510 101.710 173.350  1.00  0.00           H
ATOM   3185  NZ  LYS A 214      88.490 100.930 174.990  1.00  0.00           N
ATOM   3186  HZ1 LYS A 214      89.430 100.860 175.440  1.00  0.00           H
ATOM   3187  HZ2 LYS A 214      87.750 101.100 175.690  1.00  0.00           H
ATOM   3188  HZ3 LYS A 214      88.190  99.980 174.700  1.00  0.00           H
ATOM   3189  C   LYS A 214      89.070 108.150 172.800  1.00  0.00           C
ATOM   3190  O   LYS A 214      87.990 108.520 173.230  1.00  0.00           O
ATOM   3191  N   HIS A 215      90.040 108.990 172.700  1.00  0.00           N
ATOM   3192  HN  HIS A 215      90.960 108.690 172.430  1.00  0.00           H
ATOM   3193  CA  HIS A 215      89.870 110.340 173.110  1.00  0.00           C
ATOM   3194  HA  HIS A 215      89.390 110.390 174.080  1.00  0.00           H
ATOM   3195  CB  HIS A 215      91.260 111.050 173.270  1.00  0.00           C
ATOM   3196  HB1 HIS A 215      91.890 110.600 174.060  1.00  0.00           H
ATOM   3197  HB2 HIS A 215      91.850 111.090 172.330  1.00  0.00           H
ATOM   3198  ND1 HIS A 215      90.740 112.630 175.170  1.00  0.00           N
ATOM   3199  CG  HIS A 215      91.100 112.460 173.860  1.00  0.00           C
ATOM   3200  CE1 HIS A 215      90.800 113.910 175.360  1.00  0.00           C
ATOM   3201  HE1 HIS A 215      90.660 114.450 176.290  1.00  0.00           H
ATOM   3202  NE2 HIS A 215      91.260 114.640 174.270  1.00  0.00           N
ATOM   3203  HE2 HIS A 215      91.180 115.630 174.150  1.00  0.00           H
ATOM   3204  CD2 HIS A 215      91.380 113.670 173.290  1.00  0.00           C
ATOM   3205  HD2 HIS A 215      91.880 113.720 172.330  1.00  0.00           H
ATOM   3206  C   HIS A 215      88.910 111.180 172.310  1.00  0.00           C
ATOM   3207  O   HIS A 215      88.040 111.820 172.890  1.00  0.00           O
ATOM   3208  N   ALA A 216      88.970 111.240 170.900  1.00  0.00           N
ATOM   3209  HN  ALA A 216      89.570 110.660 170.360  1.00  0.00           H
ATOM   3210  CA  ALA A 216      88.050 112.040 170.150  1.00  0.00           C
ATOM   3211  HA  ALA A 216      87.650 112.840 170.750  1.00  0.00           H
ATOM   3212  CB  ALA A 216      88.840 112.700 168.940  1.00  0.00           C
ATOM   3213  HB1 ALA A 216      89.230 111.920 168.250  1.00  0.00           H
ATOM   3214  HB2 ALA A 216      88.250 113.420 168.340  1.00  0.00           H
ATOM   3215  HB3 ALA A 216      89.760 113.200 169.310  1.00  0.00           H
ATOM   3216  C   ALA A 216      86.870 111.260 169.550  1.00  0.00           C
ATOM   3217  O   ALA A 216      85.910 111.760 168.960  1.00  0.00           O
ATOM   3218  N   TRP A 217      86.890 109.910 169.650  1.00  0.00           N
ATOM   3219  HN  TRP A 217      87.540 109.350 170.160  1.00  0.00           H
ATOM   3220  CA  TRP A 217      86.010 108.900 169.010  1.00  0.00           C
ATOM   3221  HA  TRP A 217      85.210 109.390 168.490  1.00  0.00           H
ATOM   3222  CB  TRP A 217      86.770 107.990 168.080  1.00  0.00           C
ATOM   3223  HB1 TRP A 217      87.580 107.520 168.680  1.00  0.00           H
ATOM   3224  HB2 TRP A 217      86.120 107.210 167.640  1.00  0.00           H
ATOM   3225  CG  TRP A 217      87.500 108.780 167.000  1.00  0.00           C
ATOM   3226  CD1 TRP A 217      88.810 109.070 167.150  1.00  0.00           C
ATOM   3227  HD1 TRP A 217      89.390 108.560 167.910  1.00  0.00           H
ATOM   3228  NE1 TRP A 217      89.290 109.690 165.990  1.00  0.00           N
ATOM   3229  HE1 TRP A 217      90.160 110.070 165.760  1.00  0.00           H
ATOM   3230  CE2 TRP A 217      88.280 109.830 165.190  1.00  0.00           C
ATOM   3231  CD2 TRP A 217      87.130 109.230 165.680  1.00  0.00           C
ATOM   3232  CE3 TRP A 217      86.000 109.020 164.920  1.00  0.00           C
ATOM   3233  HE3 TRP A 217      85.180 108.350 165.130  1.00  0.00           H
ATOM   3234  CZ3 TRP A 217      86.040 109.430 163.600  1.00  0.00           C
ATOM   3235  HZ3 TRP A 217      85.200 109.320 162.930  1.00  0.00           H
ATOM   3236  CZ2 TRP A 217      88.400 110.100 163.810  1.00  0.00           C
ATOM   3237  HZ2 TRP A 217      89.350 110.470 163.460  1.00  0.00           H
ATOM   3238  CH2 TRP A 217      87.220 109.970 163.060  1.00  0.00           C
ATOM   3239  HH2 TRP A 217      87.240 110.240 162.020  1.00  0.00           H
ATOM   3240  C   TRP A 217      85.230 108.100 170.050  1.00  0.00           C
ATOM   3241  O   TRP A 217      85.720 107.770 171.140  1.00  0.00           O
ATOM   3242  N   SER A 218      83.980 107.690 169.730  1.00  0.00           N
ATOM   3243  HN  SER A 218      83.510 107.950 168.890  1.00  0.00           H
ATOM   3244  CA  SER A 218      83.060 106.960 170.540  1.00  0.00           C
ATOM   3245  HA  SER A 218      83.490 106.710 171.500  1.00  0.00           H
ATOM   3246  CB  SER A 218      81.790 107.850 170.770  1.00  0.00           C
ATOM   3247  HB1 SER A 218      82.110 108.720 171.380  1.00  0.00           H
ATOM   3248  HB2 SER A 218      81.150 107.280 171.480  1.00  0.00           H
ATOM   3249  OG  SER A 218      80.980 108.090 169.610  1.00  0.00           O
ATOM   3250  HG1 SER A 218      81.460 108.540 168.920  1.00  0.00           H
ATOM   3251  C   SER A 218      82.760 105.700 169.750  1.00  0.00           C
ATOM   3252  O   SER A 218      82.840 105.690 168.530  1.00  0.00           O
ATOM   3253  N   PRO A 219      82.410 104.570 170.420  1.00  0.00           N
ATOM   3254  CD  PRO A 219      82.050 104.460 171.810  1.00  0.00           C
ATOM   3255  HD1 PRO A 219      81.210 105.060 172.230  1.00  0.00           H
ATOM   3256  HD2 PRO A 219      83.010 104.450 172.360  1.00  0.00           H
ATOM   3257  CA  PRO A 219      82.370 103.260 169.740  1.00  0.00           C
ATOM   3258  HA  PRO A 219      83.320 103.050 169.260  1.00  0.00           H
ATOM   3259  CB  PRO A 219      82.350 102.280 170.890  1.00  0.00           C
ATOM   3260  HB1 PRO A 219      81.890 101.280 170.690  1.00  0.00           H
ATOM   3261  HB2 PRO A 219      83.370 102.100 171.290  1.00  0.00           H
ATOM   3262  CG  PRO A 219      81.540 103.060 171.940  1.00  0.00           C
ATOM   3263  HG1 PRO A 219      81.490 102.560 172.940  1.00  0.00           H
ATOM   3264  HG2 PRO A 219      80.570 103.150 171.400  1.00  0.00           H
ATOM   3265  C   PRO A 219      81.130 103.030 168.920  1.00  0.00           C
ATOM   3266  O   PRO A 219      80.890 101.870 168.530  1.00  0.00           O
ATOM   3267  N   MET A 220      80.380 104.100 168.630  1.00  0.00           N
ATOM   3268  HN  MET A 220      80.660 104.990 168.980  1.00  0.00           H
ATOM   3269  CA  MET A 220      79.200 104.100 167.830  1.00  0.00           C
ATOM   3270  HA  MET A 220      78.980 105.150 167.750  1.00  0.00           H
ATOM   3271  CB  MET A 220      79.430 103.700 166.360  1.00  0.00           C
ATOM   3272  HB1 MET A 220      80.000 104.540 165.920  1.00  0.00           H
ATOM   3273  HB2 MET A 220      80.030 102.770 166.210  1.00  0.00           H
ATOM   3274  CG  MET A 220      78.270 103.590 165.290  1.00  0.00           C
ATOM   3275  HG1 MET A 220      77.600 102.780 165.660  1.00  0.00           H
ATOM   3276  HG2 MET A 220      78.690 103.270 164.310  1.00  0.00           H
ATOM   3277  SD  MET A 220      77.400 105.190 165.070  1.00  0.00           S
ATOM   3278  CE  MET A 220      75.680 104.540 164.680  1.00  0.00           C
ATOM   3279  HE1 MET A 220      75.500 103.590 165.220  1.00  0.00           H
ATOM   3280  HE2 MET A 220      74.940 105.270 165.080  1.00  0.00           H
ATOM   3281  HE3 MET A 220      75.530 104.390 163.600  1.00  0.00           H
ATOM   3282  C   MET A 220      78.100 103.440 168.500  1.00  0.00           C
ATOM   3283  O   MET A 220      77.170 102.990 167.880  1.00  0.00           O
ATOM   3284  N   LYS A 221      78.180 103.330 169.820  1.00  0.00           N
ATOM   3285  HN  LYS A 221      78.900 103.820 170.290  1.00  0.00           H
ATOM   3286  CA  LYS A 221      77.230 102.640 170.670  1.00  0.00           C
ATOM   3287  HA  LYS A 221      77.670 102.850 171.630  1.00  0.00           H
ATOM   3288  CB  LYS A 221      75.840 103.400 170.790  1.00  0.00           C
ATOM   3289  HB1 LYS A 221      75.460 103.300 169.760  1.00  0.00           H
ATOM   3290  HB2 LYS A 221      75.090 102.840 171.390  1.00  0.00           H
ATOM   3291  CG  LYS A 221      75.990 104.790 171.310  1.00  0.00           C
ATOM   3292  HG1 LYS A 221      76.540 105.330 170.500  1.00  0.00           H
ATOM   3293  HG2 LYS A 221      76.660 104.660 172.180  1.00  0.00           H
ATOM   3294  CD  LYS A 221      74.670 105.520 171.590  1.00  0.00           C
ATOM   3295  HD1 LYS A 221      74.180 104.890 172.360  1.00  0.00           H
ATOM   3296  HD2 LYS A 221      74.100 105.510 170.640  1.00  0.00           H
ATOM   3297  CE  LYS A 221      74.810 106.900 172.230  1.00  0.00           C
ATOM   3298  HE1 LYS A 221      73.810 107.300 172.520  1.00  0.00           H
ATOM   3299  HE2 LYS A 221      75.320 107.640 171.590  1.00  0.00           H
ATOM   3300  NZ  LYS A 221      75.540 106.750 173.370  1.00  0.00           N
ATOM   3301  HZ1 LYS A 221      74.950 106.410 174.150  1.00  0.00           H
ATOM   3302  HZ2 LYS A 221      76.370 106.120 173.420  1.00  0.00           H
ATOM   3303  HZ3 LYS A 221      75.880 107.640 173.770  1.00  0.00           H
ATOM   3304  C   LYS A 221      77.090 101.140 170.550  1.00  0.00           C
ATOM   3305  O   LYS A 221      76.430 100.560 171.380  1.00  0.00           O
ATOM   3306  N   ASP A 222      77.670 100.460 169.580  1.00  0.00           N
ATOM   3307  HN  ASP A 222      78.120 101.140 169.010  1.00  0.00           H
ATOM   3308  CA  ASP A 222      77.690  99.000 169.530  1.00  0.00           C
ATOM   3309  HA  ASP A 222      76.700  98.570 169.520  1.00  0.00           H
ATOM   3310  CB  ASP A 222      78.200  98.660 168.100  1.00  0.00           C
ATOM   3311  HB1 ASP A 222      77.320  98.640 167.420  1.00  0.00           H
ATOM   3312  HB2 ASP A 222      79.030  99.330 167.790  1.00  0.00           H
ATOM   3313  CG  ASP A 222      78.840  97.310 167.970  1.00  0.00           C
ATOM   3314  OD1 ASP A 222      80.070  97.200 168.200  1.00  0.00           O
ATOM   3315  OD2 ASP A 222      78.130  96.300 167.580  1.00  0.00           O
ATOM   3316  C   ASP A 222      78.530  98.400 170.590  1.00  0.00           C
ATOM   3317  O   ASP A 222      78.190  97.520 171.400  1.00  0.00           O
ATOM   3318  N   GLY A 223      79.770  98.930 170.670  1.00  0.00           N
ATOM   3319  HN  GLY A 223      80.040  99.580 169.960  1.00  0.00           H
ATOM   3320  CA  GLY A 223      80.680  98.660 171.760  1.00  0.00           C
ATOM   3321  HA1 GLY A 223      80.150  98.260 172.610  1.00  0.00           H
ATOM   3322  HA2 GLY A 223      81.250  99.520 172.090  1.00  0.00           H
ATOM   3323  C   GLY A 223      81.750  97.600 171.460  1.00  0.00           C
ATOM   3324  O   GLY A 223      82.430  97.240 172.420  1.00  0.00           O
ATOM   3325  N   SER A 224      81.960  97.100 170.210  1.00  0.00           N
ATOM   3326  HN  SER A 224      81.360  97.320 169.450  1.00  0.00           H
ATOM   3327  CA  SER A 224      83.070  96.220 169.800  1.00  0.00           C
ATOM   3328  HA  SER A 224      83.520  95.740 170.650  1.00  0.00           H
ATOM   3329  CB  SER A 224      82.620  95.070 168.810  1.00  0.00           C
ATOM   3330  HB1 SER A 224      81.870  94.340 169.180  1.00  0.00           H
ATOM   3331  HB2 SER A 224      83.590  94.620 168.500  1.00  0.00           H
ATOM   3332  OG  SER A 224      82.120  95.610 167.600  1.00  0.00           O
ATOM   3333  HG1 SER A 224      81.540  96.340 167.830  1.00  0.00           H
ATOM   3334  C   SER A 224      84.100  97.120 169.230  1.00  0.00           C
ATOM   3335  O   SER A 224      83.990  97.720 168.160  1.00  0.00           O
ATOM   3336  N   SER A 225      85.220  97.280 169.970  1.00  0.00           N
ATOM   3337  HN  SER A 225      85.310  96.720 170.790  1.00  0.00           H
ATOM   3338  CA  SER A 225      86.300  98.200 169.600  1.00  0.00           C
ATOM   3339  HA  SER A 225      85.750  99.070 169.280  1.00  0.00           H
ATOM   3340  CB  SER A 225      87.040  98.790 170.770  1.00  0.00           C
ATOM   3341  HB1 SER A 225      86.360  99.230 171.540  1.00  0.00           H
ATOM   3342  HB2 SER A 225      87.770  99.590 170.510  1.00  0.00           H
ATOM   3343  OG  SER A 225      87.720  97.780 171.580  1.00  0.00           O
ATOM   3344  HG1 SER A 225      88.610  97.620 171.250  1.00  0.00           H
ATOM   3345  C   SER A 225      87.190  97.640 168.500  1.00  0.00           C
ATOM   3346  O   SER A 225      87.430  96.440 168.500  1.00  0.00           O
ATOM   3347  N   PRO A 226      87.760  98.420 167.590  1.00  0.00           N
ATOM   3348  CD  PRO A 226      87.320  99.720 167.260  1.00  0.00           C
ATOM   3349  HD1 PRO A 226      87.410 100.420 168.110  1.00  0.00           H
ATOM   3350  HD2 PRO A 226      86.250  99.660 166.980  1.00  0.00           H
ATOM   3351  CA  PRO A 226      88.600  97.830 166.580  1.00  0.00           C
ATOM   3352  HA  PRO A 226      88.210  96.870 166.290  1.00  0.00           H
ATOM   3353  CB  PRO A 226      88.610  98.760 165.360  1.00  0.00           C
ATOM   3354  HB1 PRO A 226      89.480  98.910 164.690  1.00  0.00           H
ATOM   3355  HB2 PRO A 226      87.810  98.430 164.670  1.00  0.00           H
ATOM   3356  CG  PRO A 226      88.060 100.080 165.920  1.00  0.00           C
ATOM   3357  HG1 PRO A 226      87.460 100.670 165.200  1.00  0.00           H
ATOM   3358  HG2 PRO A 226      88.930 100.760 166.090  1.00  0.00           H
ATOM   3359  C   PRO A 226      90.070  97.790 167.110  1.00  0.00           C
ATOM   3360  O   PRO A 226      90.530  98.670 167.890  1.00  0.00           O
ATOM   3361  N   LYS A 227      90.780  96.630 166.880  1.00  0.00           N
ATOM   3362  HN  LYS A 227      90.390  95.940 166.280  1.00  0.00           H
ATOM   3363  CA  LYS A 227      92.050  96.310 167.510  1.00  0.00           C
ATOM   3364  HA  LYS A 227      92.030  96.480 168.580  1.00  0.00           H
ATOM   3365  CB  LYS A 227      92.500  94.840 167.350  1.00  0.00           C
ATOM   3366  HB1 LYS A 227      92.700  94.640 166.270  1.00  0.00           H
ATOM   3367  HB2 LYS A 227      93.530  94.660 167.710  1.00  0.00           H
ATOM   3368  CG  LYS A 227      91.530  93.860 168.010  1.00  0.00           C
ATOM   3369  HG1 LYS A 227      91.990  92.850 168.000  1.00  0.00           H
ATOM   3370  HG2 LYS A 227      90.580  93.890 167.440  1.00  0.00           H
ATOM   3371  CD  LYS A 227      91.090  94.140 169.430  1.00  0.00           C
ATOM   3372  HD1 LYS A 227      90.350  94.970 169.530  1.00  0.00           H
ATOM   3373  HD2 LYS A 227      91.950  94.570 169.980  1.00  0.00           H
ATOM   3374  CE  LYS A 227      90.570  92.910 170.260  1.00  0.00           C
ATOM   3375  HE1 LYS A 227      89.890  92.310 169.620  1.00  0.00           H
ATOM   3376  HE2 LYS A 227      90.040  93.420 171.100  1.00  0.00           H
ATOM   3377  NZ  LYS A 227      91.750  92.140 170.770  1.00  0.00           N
ATOM   3378  HZ1 LYS A 227      92.410  92.810 171.200  1.00  0.00           H
ATOM   3379  HZ2 LYS A 227      91.380  91.480 171.500  1.00  0.00           H
ATOM   3380  HZ3 LYS A 227      92.140  91.590 169.980  1.00  0.00           H
ATOM   3381  C   LYS A 227      93.190  97.200 167.030  1.00  0.00           C
ATOM   3382  O   LYS A 227      93.590  97.190 165.860  1.00  0.00           O
ATOM   3383  N   VAL A 228      93.870  97.930 167.950  1.00  0.00           N
ATOM   3384  HN  VAL A 228      93.640  98.070 168.910  1.00  0.00           H
ATOM   3385  CA  VAL A 228      95.010  98.730 167.530  1.00  0.00           C
ATOM   3386  HA  VAL A 228      94.880  98.980 166.490  1.00  0.00           H
ATOM   3387  CB  VAL A 228      95.380  99.920 168.480  1.00  0.00           C
ATOM   3388  HB  VAL A 228      96.010  99.600 169.340  1.00  0.00           H
ATOM   3389  CG1 VAL A 228      96.190 100.990 167.800  1.00  0.00           C
ATOM   3390 HG11 VAL A 228      96.220 101.910 168.430  1.00  0.00           H
ATOM   3391 HG12 VAL A 228      97.250 100.690 167.700  1.00  0.00           H
ATOM   3392 HG13 VAL A 228      95.790 101.220 166.790  1.00  0.00           H
ATOM   3393  CG2 VAL A 228      94.040 100.500 169.010  1.00  0.00           C
ATOM   3394 HG21 VAL A 228      93.470 100.920 168.160  1.00  0.00           H
ATOM   3395 HG22 VAL A 228      93.430  99.790 169.620  1.00  0.00           H
ATOM   3396 HG23 VAL A 228      94.340 101.360 169.650  1.00  0.00           H
ATOM   3397  C   VAL A 228      96.220  97.820 167.660  1.00  0.00           C
ATOM   3398  O   VAL A 228      96.370  96.930 168.520  1.00  0.00           O
ATOM   3399  N   GLU A 229      97.260  97.980 166.790  1.00  0.00           N
ATOM   3400  HN  GLU A 229      97.240  98.770 166.180  1.00  0.00           H
ATOM   3401  CA  GLU A 229      98.430  97.140 166.660  1.00  0.00           C
ATOM   3402  HA  GLU A 229      98.620  96.720 167.630  1.00  0.00           H
ATOM   3403  CB  GLU A 229      98.250  96.160 165.460  1.00  0.00           C
ATOM   3404  HB1 GLU A 229      98.270  96.810 164.560  1.00  0.00           H
ATOM   3405  HB2 GLU A 229      99.110  95.460 165.440  1.00  0.00           H
ATOM   3406  CG  GLU A 229      97.010  95.230 165.440  1.00  0.00           C
ATOM   3407  HG1 GLU A 229      96.060  95.690 165.110  1.00  0.00           H
ATOM   3408  HG2 GLU A 229      96.920  94.890 166.500  1.00  0.00           H
ATOM   3409  CD  GLU A 229      97.110  93.930 164.560  1.00  0.00           C
ATOM   3410  OE1 GLU A 229      96.270  93.690 163.680  1.00  0.00           O
ATOM   3411  OE2 GLU A 229      98.090  93.150 164.800  1.00  0.00           O
ATOM   3412  C   GLU A 229      99.610  98.100 166.310  1.00  0.00           C
ATOM   3413  O   GLU A 229      99.370  99.270 166.050  1.00  0.00           O
ATOM   3414  N   PHE A 230     100.840  97.720 166.520  1.00  0.00           N
ATOM   3415  HN  PHE A 230     101.050  96.880 167.010  1.00  0.00           H
ATOM   3416  CA  PHE A 230     101.970  98.360 165.910  1.00  0.00           C
ATOM   3417  HA  PHE A 230     101.940  99.410 166.140  1.00  0.00           H
ATOM   3418  CB  PHE A 230     103.370  97.910 166.520  1.00  0.00           C
ATOM   3419  HB1 PHE A 230     103.370  98.340 167.540  1.00  0.00           H
ATOM   3420  HB2 PHE A 230     103.440  96.800 166.550  1.00  0.00           H
ATOM   3421  CG  PHE A 230     104.580  98.390 165.720  1.00  0.00           C
ATOM   3422  CD1 PHE A 230     104.980  99.740 165.760  1.00  0.00           C
ATOM   3423  HD1 PHE A 230     104.300 100.480 166.170  1.00  0.00           H
ATOM   3424  CE1 PHE A 230     106.230 100.140 165.250  1.00  0.00           C
ATOM   3425  HE1 PHE A 230     106.620 101.110 165.510  1.00  0.00           H
ATOM   3426  CZ  PHE A 230     107.130  99.100 164.750  1.00  0.00           C
ATOM   3427  HZ  PHE A 230     108.130  99.430 164.500  1.00  0.00           H
ATOM   3428  CD2 PHE A 230     105.540  97.450 165.230  1.00  0.00           C
ATOM   3429  HD2 PHE A 230     105.330  96.400 165.230  1.00  0.00           H
ATOM   3430  CE2 PHE A 230     106.730  97.860 164.710  1.00  0.00           C
ATOM   3431  HE2 PHE A 230     107.470  97.170 164.340  1.00  0.00           H
ATOM   3432  C   PHE A 230     101.980  98.190 164.390  1.00  0.00           C
ATOM   3433  O   PHE A 230     101.840  97.060 163.820  1.00  0.00           O
ATOM   3434  N   SER A 231     102.150  99.340 163.700  1.00  0.00           N
ATOM   3435  HN  SER A 231     102.240 100.250 164.100  1.00  0.00           H
ATOM   3436  CA  SER A 231     101.940  99.400 162.240  1.00  0.00           C
ATOM   3437  HA  SER A 231     101.010  98.890 162.070  1.00  0.00           H
ATOM   3438  CB  SER A 231     102.110 100.830 161.780  1.00  0.00           C
ATOM   3439  HB1 SER A 231     101.950 100.720 160.690  1.00  0.00           H
ATOM   3440  HB2 SER A 231     103.130 101.230 161.940  1.00  0.00           H
ATOM   3441  OG  SER A 231     101.140 101.630 162.370  1.00  0.00           O
ATOM   3442  HG1 SER A 231     100.750 102.120 161.640  1.00  0.00           H
ATOM   3443  C   SER A 231     103.020  98.620 161.460  1.00  0.00           C
ATOM   3444  O   SER A 231     104.210  98.620 161.740  1.00  0.00           O
ATOM   3445  N   ASN A 232     102.510  97.930 160.400  1.00  0.00           N
ATOM   3446  HN  ASN A 232     101.600  97.530 160.480  1.00  0.00           H
ATOM   3447  CA  ASN A 232     103.350  97.460 159.320  1.00  0.00           C
ATOM   3448  HA  ASN A 232     104.200  96.980 159.770  1.00  0.00           H
ATOM   3449  CB  ASN A 232     102.530  96.620 158.290  1.00  0.00           C
ATOM   3450  HB1 ASN A 232     101.640  97.200 157.980  1.00  0.00           H
ATOM   3451  HB2 ASN A 232     103.180  96.330 157.430  1.00  0.00           H
ATOM   3452  CG  ASN A 232     101.980  95.340 158.940  1.00  0.00           C
ATOM   3453  OD1 ASN A 232     102.170  94.990 160.140  1.00  0.00           O
ATOM   3454  ND2 ASN A 232     101.320  94.580 158.050  1.00  0.00           N
ATOM   3455 HD21 ASN A 232     101.350  94.930 157.120  1.00  0.00           H
ATOM   3456 HD22 ASN A 232     100.700  93.830 158.320  1.00  0.00           H
ATOM   3457  C   ASN A 232     103.930  98.690 158.570  1.00  0.00           C
ATOM   3458  O   ASN A 232     103.270  99.610 158.090  1.00  0.00           O
ATOM   3459  N   ALA A 233     105.320  98.860 158.490  1.00  0.00           N
ATOM   3460  HN  ALA A 233     105.880  98.180 158.950  1.00  0.00           H
ATOM   3461  CA  ALA A 233     105.930 100.010 157.900  1.00  0.00           C
ATOM   3462  HA  ALA A 233     105.520 100.870 158.400  1.00  0.00           H
ATOM   3463  CB  ALA A 233     107.500  99.990 158.080  1.00  0.00           C
ATOM   3464  HB1 ALA A 233     108.040  99.080 157.750  1.00  0.00           H
ATOM   3465  HB2 ALA A 233     107.960 100.880 157.600  1.00  0.00           H
ATOM   3466  HB3 ALA A 233     107.670 100.250 159.150  1.00  0.00           H
ATOM   3467  C   ALA A 233     105.660 100.190 156.370  1.00  0.00           C
ATOM   3468  O   ALA A 233     105.850  99.300 155.570  1.00  0.00           O
ATOM   3469  N   HIS A 234     105.260 101.390 155.960  1.00  0.00           N
ATOM   3470  HN  HIS A 234     105.000 102.150 156.550  1.00  0.00           H
ATOM   3471  CA  HIS A 234     105.170 101.720 154.540  1.00  0.00           C
ATOM   3472  HA  HIS A 234     105.180 100.760 154.040  1.00  0.00           H
ATOM   3473  CB  HIS A 234     103.870 102.440 154.220  1.00  0.00           C
ATOM   3474  HB1 HIS A 234     103.710 102.600 153.130  1.00  0.00           H
ATOM   3475  HB2 HIS A 234     103.000 101.920 154.670  1.00  0.00           H
ATOM   3476  ND1 HIS A 234     103.550 104.160 156.020  1.00  0.00           N
ATOM   3477  CG  HIS A 234     103.870 103.840 154.690  1.00  0.00           C
ATOM   3478  CE1 HIS A 234     103.700 105.490 156.020  1.00  0.00           C
ATOM   3479  HE1 HIS A 234     103.620 106.070 156.940  1.00  0.00           H
ATOM   3480  NE2 HIS A 234     104.030 106.040 154.820  1.00  0.00           N
ATOM   3481  HE2 HIS A 234     104.380 106.930 154.550  1.00  0.00           H
ATOM   3482  CD2 HIS A 234     104.110 104.960 153.960  1.00  0.00           C
ATOM   3483  HD2 HIS A 234     104.480 105.140 152.960  1.00  0.00           H
ATOM   3484  C   HIS A 234     106.360 102.470 154.090  1.00  0.00           C
ATOM   3485  O   HIS A 234     106.340 102.960 152.940  1.00  0.00           O
ATOM   3486  N   GLY A 235     107.300 102.610 154.980  1.00  0.00           N
ATOM   3487  HN  GLY A 235     107.030 102.250 155.870  1.00  0.00           H
ATOM   3488  CA  GLY A 235     108.520 103.410 154.740  1.00  0.00           C
ATOM   3489  HA1 GLY A 235     108.990 103.660 155.680  1.00  0.00           H
ATOM   3490  HA2 GLY A 235     108.290 104.270 154.130  1.00  0.00           H
ATOM   3491  C   GLY A 235     109.600 102.770 153.960  1.00  0.00           C
ATOM   3492  O   GLY A 235     110.590 103.450 153.720  1.00  0.00           O
ATOM   3493  N   PHE A 236     109.310 101.590 153.310  1.00  0.00           N
ATOM   3494  HN  PHE A 236     108.460 101.100 153.490  1.00  0.00           H
ATOM   3495  CA  PHE A 236     110.080 101.100 152.210  1.00  0.00           C
ATOM   3496  HA  PHE A 236     111.090 100.870 152.530  1.00  0.00           H
ATOM   3497  CB  PHE A 236     109.660  99.680 151.680  1.00  0.00           C
ATOM   3498  HB1 PHE A 236     110.370  99.290 150.920  1.00  0.00           H
ATOM   3499  HB2 PHE A 236     109.740  98.980 152.540  1.00  0.00           H
ATOM   3500  CG  PHE A 236     108.290  99.580 151.220  1.00  0.00           C
ATOM   3501  CD1 PHE A 236     107.180  99.450 152.070  1.00  0.00           C
ATOM   3502  HD1 PHE A 236     107.370  99.520 153.130  1.00  0.00           H
ATOM   3503  CE1 PHE A 236     105.900  99.350 151.590  1.00  0.00           C
ATOM   3504  HE1 PHE A 236     105.150  99.230 152.360  1.00  0.00           H
ATOM   3505  CZ  PHE A 236     105.600  99.640 150.260  1.00  0.00           C
ATOM   3506  HZ  PHE A 236     104.620  99.630 149.800  1.00  0.00           H
ATOM   3507  CD2 PHE A 236     108.020  99.810 149.820  1.00  0.00           C
ATOM   3508  HD2 PHE A 236     108.830 100.150 149.190  1.00  0.00           H
ATOM   3509  CE2 PHE A 236     106.690  99.990 149.420  1.00  0.00           C
ATOM   3510  HE2 PHE A 236     106.540 100.340 148.410  1.00  0.00           H
ATOM   3511  C   PHE A 236     110.060 102.090 151.100  1.00  0.00           C
ATOM   3512  O   PHE A 236     108.940 102.580 150.780  1.00  0.00           O
ATOM   3513  N   LEU A 237     111.200 102.540 150.500  1.00  0.00           N
ATOM   3514  HN  LEU A 237     112.120 102.220 150.730  1.00  0.00           H
ATOM   3515  CA  LEU A 237     111.210 103.580 149.570  1.00  0.00           C
ATOM   3516  HA  LEU A 237     110.270 104.110 149.530  1.00  0.00           H
ATOM   3517  CB  LEU A 237     112.240 104.670 150.060  1.00  0.00           C
ATOM   3518  HB1 LEU A 237     112.990 104.180 150.720  1.00  0.00           H
ATOM   3519  HB2 LEU A 237     112.730 105.040 149.130  1.00  0.00           H
ATOM   3520  CG  LEU A 237     111.580 105.790 150.790  1.00  0.00           C
ATOM   3521  HG  LEU A 237     110.880 105.330 151.510  1.00  0.00           H
ATOM   3522  CD1 LEU A 237     112.550 106.680 151.640  1.00  0.00           C
ATOM   3523 HD11 LEU A 237     113.390 107.160 151.090  1.00  0.00           H
ATOM   3524 HD12 LEU A 237     112.010 107.560 152.060  1.00  0.00           H
ATOM   3525 HD13 LEU A 237     112.900 106.100 152.510  1.00  0.00           H
ATOM   3526  CD2 LEU A 237     110.900 106.740 149.850  1.00  0.00           C
ATOM   3527 HD21 LEU A 237     110.490 106.130 149.010  1.00  0.00           H
ATOM   3528 HD22 LEU A 237     110.140 107.340 150.390  1.00  0.00           H
ATOM   3529 HD23 LEU A 237     111.700 107.370 149.410  1.00  0.00           H
ATOM   3530  C   LEU A 237     111.380 103.160 148.090  1.00  0.00           C
ATOM   3531  O   LEU A 237     111.610 103.990 147.230  1.00  0.00           O
ATOM   3532  N   LEU A 238     111.440 101.820 147.830  1.00  0.00           N
ATOM   3533  HN  LEU A 238     111.400 101.240 148.640  1.00  0.00           H
ATOM   3534  CA  LEU A 238     111.600 101.220 146.580  1.00  0.00           C
ATOM   3535  HA  LEU A 238     111.310 101.930 145.820  1.00  0.00           H
ATOM   3536  CB  LEU A 238     113.090 100.600 146.440  1.00  0.00           C
ATOM   3537  HB1 LEU A 238     113.790 101.460 146.470  1.00  0.00           H
ATOM   3538  HB2 LEU A 238     113.330  99.850 147.230  1.00  0.00           H
ATOM   3539  CG  LEU A 238     113.410  99.820 145.130  1.00  0.00           C
ATOM   3540  HG  LEU A 238     112.620  99.100 144.840  1.00  0.00           H
ATOM   3541  CD1 LEU A 238     113.540 100.790 143.920  1.00  0.00           C
ATOM   3542 HD11 LEU A 238     112.550 101.290 143.850  1.00  0.00           H
ATOM   3543 HD12 LEU A 238     114.330 101.550 144.070  1.00  0.00           H
ATOM   3544 HD13 LEU A 238     113.520 100.290 142.930  1.00  0.00           H
ATOM   3545  CD2 LEU A 238     114.700  99.040 145.410  1.00  0.00           C
ATOM   3546 HD21 LEU A 238     114.880  98.340 144.560  1.00  0.00           H
ATOM   3547 HD22 LEU A 238     115.470  99.810 145.620  1.00  0.00           H
ATOM   3548 HD23 LEU A 238     114.560  98.450 146.330  1.00  0.00           H
ATOM   3549  C   LEU A 238     110.660 100.050 146.510  1.00  0.00           C
ATOM   3550  O   LEU A 238     110.590  99.200 147.380  1.00  0.00           O
ATOM   3551  N   ASP A 239     109.970  99.990 145.310  1.00  0.00           N
ATOM   3552  HN  ASP A 239     110.110 100.700 144.630  1.00  0.00           H
ATOM   3553  CA  ASP A 239     109.110  98.860 145.040  1.00  0.00           C
ATOM   3554  HA  ASP A 239     108.680  98.610 146.000  1.00  0.00           H
ATOM   3555  CB  ASP A 239     107.960  99.250 144.030  1.00  0.00           C
ATOM   3556  HB1 ASP A 239     107.470 100.130 144.480  1.00  0.00           H
ATOM   3557  HB2 ASP A 239     108.480  99.370 143.060  1.00  0.00           H
ATOM   3558  CG  ASP A 239     106.830  98.300 143.870  1.00  0.00           C
ATOM   3559  OD1 ASP A 239     107.000  97.080 144.080  1.00  0.00           O
ATOM   3560  OD2 ASP A 239     105.800  98.690 143.340  1.00  0.00           O
ATOM   3561  C   ASP A 239     109.980  97.700 144.550  1.00  0.00           C
ATOM   3562  O   ASP A 239     110.750  97.970 143.590  1.00  0.00           O
ATOM   3563  N   THR A 240     109.830  96.450 145.070  1.00  0.00           N
ATOM   3564  HN  THR A 240     109.230  96.430 145.870  1.00  0.00           H
ATOM   3565  CA  THR A 240     110.630  95.240 144.700  1.00  0.00           C
ATOM   3566  HA  THR A 240     111.420  95.590 144.060  1.00  0.00           H
ATOM   3567  CB  THR A 240     111.140  94.510 145.930  1.00  0.00           C
ATOM   3568  HB  THR A 240     111.680  93.600 145.600  1.00  0.00           H
ATOM   3569  OG1 THR A 240     110.050  94.300 146.860  1.00  0.00           O
ATOM   3570  HG1 THR A 240     109.920  95.190 147.210  1.00  0.00           H
ATOM   3571  CG2 THR A 240     112.140  95.540 146.660  1.00  0.00           C
ATOM   3572 HG21 THR A 240     112.820  95.800 145.820  1.00  0.00           H
ATOM   3573 HG22 THR A 240     111.520  96.380 147.040  1.00  0.00           H
ATOM   3574 HG23 THR A 240     112.750  95.000 147.410  1.00  0.00           H
ATOM   3575  C   THR A 240     109.800  94.200 143.920  1.00  0.00           C
ATOM   3576  O   THR A 240     110.280  93.080 143.620  1.00  0.00           O
ATOM   3577  N   SER A 241     108.600  94.570 143.580  1.00  0.00           N
ATOM   3578  HN  SER A 241     108.310  95.520 143.660  1.00  0.00           H
ATOM   3579  CA  SER A 241     107.610  93.710 142.950  1.00  0.00           C
ATOM   3580  HA  SER A 241     108.010  92.700 142.920  1.00  0.00           H
ATOM   3581  CB  SER A 241     106.230  93.770 143.730  1.00  0.00           C
ATOM   3582  HB1 SER A 241     106.500  93.750 144.810  1.00  0.00           H
ATOM   3583  HB2 SER A 241     105.660  92.820 143.570  1.00  0.00           H
ATOM   3584  OG  SER A 241     105.540  94.970 143.430  1.00  0.00           O
ATOM   3585  HG1 SER A 241     106.160  95.690 143.580  1.00  0.00           H
ATOM   3586  C   SER A 241     107.450  94.180 141.550  1.00  0.00           C
ATOM   3587  O   SER A 241     107.320  95.350 141.330  1.00  0.00           O
ATOM   3588  N   LEU A 242     107.660  93.300 140.550  1.00  0.00           N
ATOM   3589  HN  LEU A 242     107.760  92.320 140.720  1.00  0.00           H
ATOM   3590  CA  LEU A 242     107.430  93.760 139.170  1.00  0.00           C
ATOM   3591  HA  LEU A 242     107.250  94.830 139.090  1.00  0.00           H
ATOM   3592  CB  LEU A 242     108.520  93.310 138.080  1.00  0.00           C
ATOM   3593  HB1 LEU A 242     108.690  92.210 138.110  1.00  0.00           H
ATOM   3594  HB2 LEU A 242     108.140  93.470 137.050  1.00  0.00           H
ATOM   3595  CG  LEU A 242     109.870  94.000 138.140  1.00  0.00           C
ATOM   3596  HG  LEU A 242     110.600  93.440 137.520  1.00  0.00           H
ATOM   3597  CD1 LEU A 242     109.740  95.510 137.720  1.00  0.00           C
ATOM   3598 HD11 LEU A 242     109.620  95.600 136.610  1.00  0.00           H
ATOM   3599 HD12 LEU A 242     108.880  96.070 138.140  1.00  0.00           H
ATOM   3600 HD13 LEU A 242     110.670  96.000 138.040  1.00  0.00           H
ATOM   3601  CD2 LEU A 242     110.430  93.970 139.540  1.00  0.00           C
ATOM   3602 HD21 LEU A 242     111.500  94.260 139.450  1.00  0.00           H
ATOM   3603 HD22 LEU A 242     109.930  94.750 140.150  1.00  0.00           H
ATOM   3604 HD23 LEU A 242     110.390  93.010 140.100  1.00  0.00           H
ATOM   3605  C   LEU A 242     106.140  93.100 138.730  1.00  0.00           C
ATOM   3606  O   LEU A 242     105.660  92.080 139.220  1.00  0.00           O
ATOM   3607  N   GLU A 243     105.420  93.690 137.730  1.00  0.00           N
ATOM   3608  HN  GLU A 243     105.790  94.540 137.350  1.00  0.00           H
ATOM   3609  CA  GLU A 243     104.180  93.320 137.140  1.00  0.00           C
ATOM   3610  HA  GLU A 243     103.760  92.540 137.750  1.00  0.00           H
ATOM   3611  CB  GLU A 243     103.160  94.520 136.970  1.00  0.00           C
ATOM   3612  HB1 GLU A 243     102.800  94.770 137.990  1.00  0.00           H
ATOM   3613  HB2 GLU A 243     103.640  95.410 136.530  1.00  0.00           H
ATOM   3614  CG  GLU A 243     101.900  94.260 136.010  1.00  0.00           C
ATOM   3615  HG1 GLU A 243     101.480  93.250 136.180  1.00  0.00           H
ATOM   3616  HG2 GLU A 243     102.290  94.090 134.980  1.00  0.00           H
ATOM   3617  CD  GLU A 243     100.780  95.270 136.140  1.00  0.00           C
ATOM   3618  OE1 GLU A 243     100.080  95.360 137.180  1.00  0.00           O
ATOM   3619  OE2 GLU A 243     100.690  95.970 135.130  1.00  0.00           O
ATOM   3620  C   GLU A 243     104.600  92.760 135.780  1.00  0.00           C
ATOM   3621  O   GLU A 243     105.220  93.510 135.030  1.00  0.00           O
ATOM   3622  N   PRO A 244     104.500  91.470 135.400  1.00  0.00           N
ATOM   3623  CD  PRO A 244     104.120  90.450 136.370  1.00  0.00           C
ATOM   3624  HD1 PRO A 244     103.010  90.440 136.490  1.00  0.00           H
ATOM   3625  HD2 PRO A 244     104.610  90.500 137.370  1.00  0.00           H
ATOM   3626  CA  PRO A 244     104.570  90.940 134.090  1.00  0.00           C
ATOM   3627  HA  PRO A 244     105.540  91.120 133.650  1.00  0.00           H
ATOM   3628  CB  PRO A 244     104.330  89.450 134.270  1.00  0.00           C
ATOM   3629  HB1 PRO A 244     103.280  89.090 134.110  1.00  0.00           H
ATOM   3630  HB2 PRO A 244     105.030  88.780 133.720  1.00  0.00           H
ATOM   3631  CG  PRO A 244     104.600  89.140 135.740  1.00  0.00           C
ATOM   3632  HG1 PRO A 244     105.660  88.990 136.030  1.00  0.00           H
ATOM   3633  HG2 PRO A 244     103.940  88.260 135.890  1.00  0.00           H
ATOM   3634  C   PRO A 244     103.570  91.660 133.170  1.00  0.00           C
ATOM   3635  O   PRO A 244     102.560  92.060 133.680  1.00  0.00           O
ATOM   3636  N   PRO A 245     103.780  91.960 131.880  1.00  0.00           N
ATOM   3637  CD  PRO A 245     104.970  91.510 131.250  1.00  0.00           C
ATOM   3638  HD1 PRO A 245     105.210  90.450 131.480  1.00  0.00           H
ATOM   3639  HD2 PRO A 245     105.840  92.160 131.460  1.00  0.00           H
ATOM   3640  CA  PRO A 245     102.780  92.420 130.940  1.00  0.00           C
ATOM   3641  HA  PRO A 245     102.410  93.350 131.340  1.00  0.00           H
ATOM   3642  CB  PRO A 245     103.570  92.560 129.580  1.00  0.00           C
ATOM   3643  HB1 PRO A 245     102.960  92.370 128.660  1.00  0.00           H
ATOM   3644  HB2 PRO A 245     104.150  93.510 129.580  1.00  0.00           H
ATOM   3645  CG  PRO A 245     104.640  91.510 129.740  1.00  0.00           C
ATOM   3646  HG1 PRO A 245     105.540  91.670 129.100  1.00  0.00           H
ATOM   3647  HG2 PRO A 245     104.240  90.480 129.580  1.00  0.00           H
ATOM   3648  C   PRO A 245     101.530  91.590 130.880  1.00  0.00           C
ATOM   3649  O   PRO A 245     101.530  90.460 131.350  1.00  0.00           O
ATOM   3650  N   LEU A 246     100.540  92.030 130.120  1.00  0.00           N
ATOM   3651  HN  LEU A 246     100.620  92.980 129.840  1.00  0.00           H
ATOM   3652  CA  LEU A 246      99.320  91.300 129.720  1.00  0.00           C
ATOM   3653  HA  LEU A 246      98.740  91.050 130.600  1.00  0.00           H
ATOM   3654  CB  LEU A 246      98.490  92.140 128.680  1.00  0.00           C
ATOM   3655  HB1 LEU A 246      98.990  92.090 127.690  1.00  0.00           H
ATOM   3656  HB2 LEU A 246      97.460  91.730 128.590  1.00  0.00           H
ATOM   3657  CG  LEU A 246      98.350  93.680 128.950  1.00  0.00           C
ATOM   3658  HG  LEU A 246      99.290  94.250 128.970  1.00  0.00           H
ATOM   3659  CD1 LEU A 246      97.470  94.300 127.820  1.00  0.00           C
ATOM   3660 HD11 LEU A 246      96.440  93.880 127.790  1.00  0.00           H
ATOM   3661 HD12 LEU A 246      97.320  95.370 128.070  1.00  0.00           H
ATOM   3662 HD13 LEU A 246      97.940  94.160 126.820  1.00  0.00           H
ATOM   3663  CD2 LEU A 246      97.670  94.020 130.320  1.00  0.00           C
ATOM   3664 HD21 LEU A 246      97.130  94.990 130.270  1.00  0.00           H
ATOM   3665 HD22 LEU A 246      96.860  93.270 130.320  1.00  0.00           H
ATOM   3666 HD23 LEU A 246      98.290  93.840 131.220  1.00  0.00           H
ATOM   3667  C   LEU A 246      99.580  89.930 128.980  1.00  0.00           C
ATOM   3668  O   LEU A 246      98.890  88.980 129.140  1.00  0.00           O
ATOM   3669  N   CYS A 247     100.660  89.930 128.180  1.00  0.00           N
ATOM   3670  HN  CYS A 247     101.310  90.670 128.140  1.00  0.00           H
ATOM   3671  CA  CYS A 247     100.920  88.950 127.240  1.00  0.00           C
ATOM   3672  HA  CYS A 247     100.060  88.330 127.010  1.00  0.00           H
ATOM   3673  CB  CYS A 247     101.330  89.670 125.950  1.00  0.00           C
ATOM   3674  HB1 CYS A 247     101.620  88.970 125.130  1.00  0.00           H
ATOM   3675  HB2 CYS A 247     102.250  90.260 126.110  1.00  0.00           H
ATOM   3676  SG  CYS A 247     100.080  90.750 125.370  1.00  0.00           S
ATOM   3677  C   CYS A 247     102.030  88.050 127.690  1.00  0.00           C
ATOM   3678  O   CYS A 247     102.330  87.090 127.000  1.00  0.00           O
ATOM   3679  N   GLY A 248     102.580  88.240 128.940  1.00  0.00           N
ATOM   3680  HN  GLY A 248     102.420  89.090 129.430  1.00  0.00           H
ATOM   3681  CA  GLY A 248     103.410  87.230 129.580  1.00  0.00           C
ATOM   3682  HA1 GLY A 248     104.370  87.720 129.670  1.00  0.00           H
ATOM   3683  HA2 GLY A 248     103.440  86.340 128.960  1.00  0.00           H
ATOM   3684  C   GLY A 248     102.910  86.860 130.960  1.00  0.00           C
ATOM   3685  O   GLY A 248     101.950  87.410 131.480  1.00  0.00           O
ATOM   3686  N   GLN A 249     103.580  86.030 131.730  1.00  0.00           N
ATOM   3687  HN  GLN A 249     104.440  85.600 131.460  1.00  0.00           H
ATOM   3688  CA  GLN A 249     103.090  85.480 132.980  1.00  0.00           C
ATOM   3689  HA  GLN A 249     102.230  86.050 133.300  1.00  0.00           H
ATOM   3690  CB  GLN A 249     102.520  84.040 132.870  1.00  0.00           C
ATOM   3691  HB1 GLN A 249     103.270  83.370 132.420  1.00  0.00           H
ATOM   3692  HB2 GLN A 249     102.480  83.650 133.910  1.00  0.00           H
ATOM   3693  CG  GLN A 249     101.230  83.830 132.090  1.00  0.00           C
ATOM   3694  HG1 GLN A 249     100.930  82.760 132.110  1.00  0.00           H
ATOM   3695  HG2 GLN A 249     101.510  83.960 131.020  1.00  0.00           H
ATOM   3696  CD  GLN A 249     100.110  84.790 132.320  1.00  0.00           C
ATOM   3697  OE1 GLN A 249      99.380  85.230 131.420  1.00  0.00           O
ATOM   3698  NE2 GLN A 249      99.810  84.860 133.670  1.00  0.00           N
ATOM   3699 HE21 GLN A 249     100.230  84.200 134.280  1.00  0.00           H
ATOM   3700 HE22 GLN A 249      98.850  85.120 133.760  1.00  0.00           H
ATOM   3701  C   GLN A 249     104.160  85.540 134.100  1.00  0.00           C
ATOM   3702  O   GLN A 249     103.960  85.350 135.330  1.00  0.00           O
ATOM   3703  N   THR A 250     105.450  85.850 133.740  1.00  0.00           N
ATOM   3704  HN  THR A 250     105.620  86.070 132.790  1.00  0.00           H
ATOM   3705  CA  THR A 250     106.560  85.690 134.710  1.00  0.00           C
ATOM   3706  HA  THR A 250     106.120  85.830 135.680  1.00  0.00           H
ATOM   3707  CB  THR A 250     107.310  84.350 134.650  1.00  0.00           C
ATOM   3708  HB  THR A 250     108.400  84.430 134.460  1.00  0.00           H
ATOM   3709  OG1 THR A 250     106.670  83.510 133.740  1.00  0.00           O
ATOM   3710  HG1 THR A 250     106.890  83.870 132.870  1.00  0.00           H
ATOM   3711  CG2 THR A 250     107.210  83.550 136.000  1.00  0.00           C
ATOM   3712 HG21 THR A 250     107.560  82.490 136.020  1.00  0.00           H
ATOM   3713 HG22 THR A 250     107.820  84.020 136.800  1.00  0.00           H
ATOM   3714 HG23 THR A 250     106.170  83.580 136.390  1.00  0.00           H
ATOM   3715  C   THR A 250     107.560  86.840 134.580  1.00  0.00           C
ATOM   3716  O   THR A 250     107.700  87.610 133.620  1.00  0.00           O
ATOM   3717  N   LEU A 251     108.440  86.970 135.600  1.00  0.00           N
ATOM   3718  HN  LEU A 251     108.360  86.390 136.410  1.00  0.00           H
ATOM   3719  CA  LEU A 251     109.470  88.050 135.790  1.00  0.00           C
ATOM   3720  HA  LEU A 251     108.920  88.960 135.980  1.00  0.00           H
ATOM   3721  CB  LEU A 251     110.290  87.750 137.040  1.00  0.00           C
ATOM   3722  HB1 LEU A 251     109.580  87.760 137.900  1.00  0.00           H
ATOM   3723  HB2 LEU A 251     110.800  86.770 137.100  1.00  0.00           H
ATOM   3724  CG  LEU A 251     111.330  88.860 137.470  1.00  0.00           C
ATOM   3725  HG  LEU A 251     112.160  88.650 136.770  1.00  0.00           H
ATOM   3726  CD1 LEU A 251     110.880  90.330 137.360  1.00  0.00           C
ATOM   3727 HD11 LEU A 251     111.610  90.960 137.920  1.00  0.00           H
ATOM   3728 HD12 LEU A 251     110.900  90.630 136.290  1.00  0.00           H
ATOM   3729 HD13 LEU A 251     109.870  90.450 137.810  1.00  0.00           H
ATOM   3730  CD2 LEU A 251     111.810  88.460 138.840  1.00  0.00           C
ATOM   3731 HD21 LEU A 251     112.200  87.420 138.880  1.00  0.00           H
ATOM   3732 HD22 LEU A 251     112.690  89.130 138.990  1.00  0.00           H
ATOM   3733 HD23 LEU A 251     111.010  88.620 139.590  1.00  0.00           H
ATOM   3734  C   LEU A 251     110.410  88.250 134.640  1.00  0.00           C
ATOM   3735  O   LEU A 251     110.760  89.390 134.360  1.00  0.00           O
ATOM   3736  N   CYS A 252     110.730  87.240 133.800  1.00  0.00           N
ATOM   3737  HN  CYS A 252     110.410  86.340 134.090  1.00  0.00           H
ATOM   3738  CA  CYS A 252     111.510  87.310 132.560  1.00  0.00           C
ATOM   3739  HA  CYS A 252     112.280  88.030 132.790  1.00  0.00           H
ATOM   3740  CB  CYS A 252     112.120  85.950 132.080  1.00  0.00           C
ATOM   3741  HB1 CYS A 252     112.550  86.030 131.060  1.00  0.00           H
ATOM   3742  HB2 CYS A 252     111.240  85.270 132.050  1.00  0.00           H
ATOM   3743  SG  CYS A 252     113.300  85.390 133.250  1.00  0.00           S
ATOM   3744  C   CYS A 252     110.780  87.960 131.390  1.00  0.00           C
ATOM   3745  O   CYS A 252     111.430  88.480 130.480  1.00  0.00           O
ATOM   3746  N   ASP A 253     109.430  88.060 131.460  1.00  0.00           N
ATOM   3747  HN  ASP A 253     108.870  87.680 132.190  1.00  0.00           H
ATOM   3748  CA  ASP A 253     108.640  88.570 130.350  1.00  0.00           C
ATOM   3749  HA  ASP A 253     109.110  88.400 129.400  1.00  0.00           H
ATOM   3750  CB  ASP A 253     107.170  87.920 130.370  1.00  0.00           C
ATOM   3751  HB1 ASP A 253     106.770  88.130 131.380  1.00  0.00           H
ATOM   3752  HB2 ASP A 253     106.530  88.180 129.500  1.00  0.00           H
ATOM   3753  CG  ASP A 253     107.330  86.440 130.360  1.00  0.00           C
ATOM   3754  OD1 ASP A 253     108.350  85.850 129.880  1.00  0.00           O
ATOM   3755  OD2 ASP A 253     106.300  85.840 130.650  1.00  0.00           O
ATOM   3756  C   ASP A 253     108.520  90.070 130.620  1.00  0.00           C
ATOM   3757  O   ASP A 253     108.140  90.810 129.680  1.00  0.00           O
ATOM   3758  N   ASN A 254     108.940  90.610 131.830  1.00  0.00           N
ATOM   3759  HN  ASN A 254     109.420  90.130 132.560  1.00  0.00           H
ATOM   3760  CA  ASN A 254     109.160  92.060 132.100  1.00  0.00           C
ATOM   3761  HA  ASN A 254     108.210  92.520 131.890  1.00  0.00           H
ATOM   3762  CB  ASN A 254     109.360  92.310 133.610  1.00  0.00           C
ATOM   3763  HB1 ASN A 254     108.550  91.950 134.280  1.00  0.00           H
ATOM   3764  HB2 ASN A 254     110.270  91.740 133.900  1.00  0.00           H
ATOM   3765  CG  ASN A 254     109.520  93.780 134.010  1.00  0.00           C
ATOM   3766  OD1 ASN A 254     110.550  94.400 134.150  1.00  0.00           O
ATOM   3767  ND2 ASN A 254     108.370  94.460 134.300  1.00  0.00           N
ATOM   3768 HD21 ASN A 254     107.450  94.080 134.170  1.00  0.00           H
ATOM   3769 HD22 ASN A 254     108.540  95.410 134.570  1.00  0.00           H
ATOM   3770  C   ASN A 254     110.170  92.730 131.180  1.00  0.00           C
ATOM   3771  O   ASN A 254     111.290  92.260 130.950  1.00  0.00           O
ATOM   3772  N   THR A 255     109.700  93.820 130.510  1.00  0.00           N
ATOM   3773  HN  THR A 255     108.820  94.250 130.710  1.00  0.00           H
ATOM   3774  CA  THR A 255     110.560  94.480 129.540  1.00  0.00           C
ATOM   3775  HA  THR A 255     110.830  93.700 128.830  1.00  0.00           H
ATOM   3776  CB  THR A 255     109.870  95.730 128.890  1.00  0.00           C
ATOM   3777  HB  THR A 255     110.220  96.560 129.530  1.00  0.00           H
ATOM   3778  OG1 THR A 255     108.400  95.650 128.860  1.00  0.00           O
ATOM   3779  HG1 THR A 255     108.210  94.890 128.320  1.00  0.00           H
ATOM   3780  CG2 THR A 255     110.540  95.930 127.500  1.00  0.00           C
ATOM   3781 HG21 THR A 255     111.590  96.300 127.560  1.00  0.00           H
ATOM   3782 HG22 THR A 255     110.500  95.030 126.850  1.00  0.00           H
ATOM   3783 HG23 THR A 255     109.910  96.700 127.000  1.00  0.00           H
ATOM   3784  C   THR A 255     111.930  94.890 130.010  1.00  0.00           C
ATOM   3785  O   THR A 255     112.940  94.960 129.310  1.00  0.00           O
ATOM   3786  N   GLU A 256     112.040  95.320 131.300  1.00  0.00           N
ATOM   3787  HN  GLU A 256     111.230  95.300 131.890  1.00  0.00           H
ATOM   3788  CA  GLU A 256     113.370  95.670 131.920  1.00  0.00           C
ATOM   3789  HA  GLU A 256     113.880  96.220 131.150  1.00  0.00           H
ATOM   3790  CB  GLU A 256     113.330  96.560 133.300  1.00  0.00           C
ATOM   3791  HB1 GLU A 256     112.750  96.040 134.090  1.00  0.00           H
ATOM   3792  HB2 GLU A 256     114.380  96.660 133.650  1.00  0.00           H
ATOM   3793  CG  GLU A 256     112.860  98.010 132.990  1.00  0.00           C
ATOM   3794  HG1 GLU A 256     113.570  98.670 133.540  1.00  0.00           H
ATOM   3795  HG2 GLU A 256     111.930  98.210 133.550  1.00  0.00           H
ATOM   3796  CD  GLU A 256     112.830  98.530 131.560  1.00  0.00           C
ATOM   3797  OE1 GLU A 256     111.640  98.770 131.080  1.00  0.00           O
ATOM   3798  OE2 GLU A 256     113.850  98.840 130.950  1.00  0.00           O
ATOM   3799  C   GLU A 256     114.300  94.420 132.160  1.00  0.00           C
ATOM   3800  O   GLU A 256     115.500  94.350 131.820  1.00  0.00           O
ATOM   3801  N   VAL A 257     113.730  93.310 132.640  1.00  0.00           N
ATOM   3802  HN  VAL A 257     112.750  93.200 132.780  1.00  0.00           H
ATOM   3803  CA  VAL A 257     114.550  92.090 132.860  1.00  0.00           C
ATOM   3804  HA  VAL A 257     115.500  92.350 133.310  1.00  0.00           H
ATOM   3805  CB  VAL A 257     113.850  91.090 133.780  1.00  0.00           C
ATOM   3806  HB  VAL A 257     112.800  91.080 133.420  1.00  0.00           H
ATOM   3807  CG1 VAL A 257     114.450  89.680 133.750  1.00  0.00           C
ATOM   3808 HG11 VAL A 257     114.070  89.040 134.580  1.00  0.00           H
ATOM   3809 HG12 VAL A 257     114.210  89.150 132.810  1.00  0.00           H
ATOM   3810 HG13 VAL A 257     115.560  89.750 133.780  1.00  0.00           H
ATOM   3811  CG2 VAL A 257     113.710  91.560 135.240  1.00  0.00           C
ATOM   3812 HG21 VAL A 257     114.750  91.830 135.520  1.00  0.00           H
ATOM   3813 HG22 VAL A 257     112.940  92.350 135.360  1.00  0.00           H
ATOM   3814 HG23 VAL A 257     113.360  90.720 135.870  1.00  0.00           H
ATOM   3815  C   VAL A 257     115.040  91.360 131.590  1.00  0.00           C
ATOM   3816  O   VAL A 257     116.200  90.920 131.520  1.00  0.00           O
ATOM   3817  N   ILE A 258     114.180  91.220 130.590  1.00  0.00           N
ATOM   3818  HN  ILE A 258     113.220  91.490 130.600  1.00  0.00           H
ATOM   3819  CA  ILE A 258     114.550  90.640 129.230  1.00  0.00           C
ATOM   3820  HA  ILE A 258     115.040  89.690 129.400  1.00  0.00           H
ATOM   3821  CB  ILE A 258     113.390  90.310 128.260  1.00  0.00           C
ATOM   3822  HB  ILE A 258     112.670  89.720 128.860  1.00  0.00           H
ATOM   3823  CG2 ILE A 258     112.510  91.540 127.770  1.00  0.00           C
ATOM   3824 HG21 ILE A 258     112.290  92.170 128.660  1.00  0.00           H
ATOM   3825 HG22 ILE A 258     113.050  92.160 127.020  1.00  0.00           H
ATOM   3826 HG23 ILE A 258     111.590  91.160 127.280  1.00  0.00           H
ATOM   3827  CG1 ILE A 258     113.790  89.450 127.030  1.00  0.00           C
ATOM   3828 HG11 ILE A 258     114.530  90.110 126.530  1.00  0.00           H
ATOM   3829 HG12 ILE A 258     112.880  89.370 126.390  1.00  0.00           H
ATOM   3830  CD  ILE A 258     114.440  88.100 127.350  1.00  0.00           C
ATOM   3831  HD1 ILE A 258     115.160  88.120 128.200  1.00  0.00           H
ATOM   3832  HD2 ILE A 258     113.550  87.450 127.520  1.00  0.00           H
ATOM   3833  HD3 ILE A 258     115.000  87.760 126.460  1.00  0.00           H
ATOM   3834  C   ILE A 258     115.550  91.530 128.490  1.00  0.00           C
ATOM   3835  O   ILE A 258     116.430  90.990 127.840  1.00  0.00           O
ATOM   3836  N   ALA A 259     115.500  92.990 128.580  1.00  0.00           N
ATOM   3837  HN  ALA A 259     114.750  93.300 129.160  1.00  0.00           H
ATOM   3838  CA  ALA A 259     116.490  93.950 128.050  1.00  0.00           C
ATOM   3839  HA  ALA A 259     116.610  93.930 126.970  1.00  0.00           H
ATOM   3840  CB  ALA A 259     115.940  95.420 128.200  1.00  0.00           C
ATOM   3841  HB1 ALA A 259     116.770  96.120 127.960  1.00  0.00           H
ATOM   3842  HB2 ALA A 259     115.190  95.480 127.380  1.00  0.00           H
ATOM   3843  HB3 ALA A 259     115.530  95.590 129.220  1.00  0.00           H
ATOM   3844  C   ALA A 259     117.820  93.790 128.730  1.00  0.00           C
ATOM   3845  O   ALA A 259     118.850  93.740 128.060  1.00  0.00           O
ATOM   3846  N   SER A 260     117.860  93.630 130.090  1.00  0.00           N
ATOM   3847  HN  SER A 260     117.100  93.840 130.700  1.00  0.00           H
ATOM   3848  CA  SER A 260     119.070  93.330 130.820  1.00  0.00           C
ATOM   3849  HA  SER A 260     119.880  94.010 130.600  1.00  0.00           H
ATOM   3850  CB  SER A 260     118.770  93.240 132.410  1.00  0.00           C
ATOM   3851  HB1 SER A 260     118.070  92.380 132.390  1.00  0.00           H
ATOM   3852  HB2 SER A 260     118.120  94.040 132.810  1.00  0.00           H
ATOM   3853  OG  SER A 260     119.910  93.040 133.220  1.00  0.00           O
ATOM   3854  HG1 SER A 260     119.590  92.960 134.130  1.00  0.00           H
ATOM   3855  C   SER A 260     119.710  92.000 130.370  1.00  0.00           C
ATOM   3856  O   SER A 260     120.930  91.960 130.250  1.00  0.00           O
ATOM   3857  N   TYR A 261     118.960  90.870 130.190  1.00  0.00           N
ATOM   3858  HN  TYR A 261     118.000  90.890 130.450  1.00  0.00           H
ATOM   3859  CA  TYR A 261     119.490  89.720 129.570  1.00  0.00           C
ATOM   3860  HA  TYR A 261     120.450  89.550 130.040  1.00  0.00           H
ATOM   3861  CB  TYR A 261     118.550  88.420 129.600  1.00  0.00           C
ATOM   3862  HB1 TYR A 261     117.520  88.810 129.740  1.00  0.00           H
ATOM   3863  HB2 TYR A 261     118.630  87.830 128.660  1.00  0.00           H
ATOM   3864  CG  TYR A 261     118.820  87.730 130.960  1.00  0.00           C
ATOM   3865  CD1 TYR A 261     118.520  88.370 132.190  1.00  0.00           C
ATOM   3866  HD1 TYR A 261     118.050  89.340 132.250  1.00  0.00           H
ATOM   3867  CE1 TYR A 261     118.650  87.710 133.430  1.00  0.00           C
ATOM   3868  HE1 TYR A 261     118.360  88.180 134.360  1.00  0.00           H
ATOM   3869  CZ  TYR A 261     119.090  86.430 133.510  1.00  0.00           C
ATOM   3870  OH  TYR A 261     119.200  85.770 134.740  1.00  0.00           O
ATOM   3871  HH  TYR A 261     119.800  85.020 134.610  1.00  0.00           H
ATOM   3872  CD2 TYR A 261     119.460  86.390 131.090  1.00  0.00           C
ATOM   3873  HD2 TYR A 261     119.830  85.790 130.270  1.00  0.00           H
ATOM   3874  CE2 TYR A 261     119.600  85.790 132.300  1.00  0.00           C
ATOM   3875  HE2 TYR A 261     120.090  84.830 132.370  1.00  0.00           H
ATOM   3876  C   TYR A 261     119.890  89.860 128.120  1.00  0.00           C
ATOM   3877  O   TYR A 261     120.830  89.150 127.760  1.00  0.00           O
ATOM   3878  N   ASN A 262     119.230  90.670 127.320  1.00  0.00           N
ATOM   3879  HN  ASN A 262     118.410  91.160 127.600  1.00  0.00           H
ATOM   3880  CA  ASN A 262     119.770  91.020 125.970  1.00  0.00           C
ATOM   3881  HA  ASN A 262     119.990  90.140 125.390  1.00  0.00           H
ATOM   3882  CB  ASN A 262     118.740  91.900 125.170  1.00  0.00           C
ATOM   3883  HB1 ASN A 262     118.490  92.830 125.730  1.00  0.00           H
ATOM   3884  HB2 ASN A 262     119.160  92.190 124.180  1.00  0.00           H
ATOM   3885  CG  ASN A 262     117.410  91.110 124.870  1.00  0.00           C
ATOM   3886  OD1 ASN A 262     117.440  89.860 124.650  1.00  0.00           O
ATOM   3887  ND2 ASN A 262     116.260  91.830 124.880  1.00  0.00           N
ATOM   3888 HD21 ASN A 262     116.340  92.780 124.600  1.00  0.00           H
ATOM   3889 HD22 ASN A 262     115.370  91.380 124.770  1.00  0.00           H
ATOM   3890  C   ASN A 262     121.040  91.800 125.930  1.00  0.00           C
ATOM   3891  O   ASN A 262     121.860  91.510 125.040  1.00  0.00           O
ATOM   3892  N   GLN A 263     121.250  92.830 126.790  1.00  0.00           N
ATOM   3893  HN  GLN A 263     120.490  93.100 127.360  1.00  0.00           H
ATOM   3894  CA  GLN A 263     122.370  93.770 126.870  1.00  0.00           C
ATOM   3895  HA  GLN A 263     122.560  94.190 125.890  1.00  0.00           H
ATOM   3896  CB  GLN A 263     122.220  94.850 128.030  1.00  0.00           C
ATOM   3897  HB1 GLN A 263     121.980  94.420 129.020  1.00  0.00           H
ATOM   3898  HB2 GLN A 263     123.160  95.440 128.100  1.00  0.00           H
ATOM   3899  CG  GLN A 263     121.190  95.970 127.750  1.00  0.00           C
ATOM   3900  HG1 GLN A 263     121.330  96.830 128.440  1.00  0.00           H
ATOM   3901  HG2 GLN A 263     120.150  95.620 127.930  1.00  0.00           H
ATOM   3902  CD  GLN A 263     121.210  96.480 126.330  1.00  0.00           C
ATOM   3903  OE1 GLN A 263     120.410  96.000 125.530  1.00  0.00           O
ATOM   3904  NE2 GLN A 263     122.250  97.240 125.970  1.00  0.00           N
ATOM   3905 HE21 GLN A 263     122.850  97.670 126.650  1.00  0.00           H
ATOM   3906 HE22 GLN A 263     122.340  97.460 125.000  1.00  0.00           H
ATOM   3907  C   GLN A 263     123.670  93.020 127.190  1.00  0.00           C
ATOM   3908  O   GLN A 263     124.670  93.270 126.500  1.00  0.00           O
ATOM   3909  N   LEU A 264     123.670  92.150 128.230  1.00  0.00           N
ATOM   3910  HN  LEU A 264     122.820  92.070 128.750  1.00  0.00           H
ATOM   3911  CA  LEU A 264     124.880  91.480 128.810  1.00  0.00           C
ATOM   3912  HA  LEU A 264     125.710  92.120 128.520  1.00  0.00           H
ATOM   3913  CB  LEU A 264     124.910  91.460 130.370  1.00  0.00           C
ATOM   3914  HB1 LEU A 264     124.040  90.980 130.850  1.00  0.00           H
ATOM   3915  HB2 LEU A 264     125.760  90.780 130.610  1.00  0.00           H
ATOM   3916  CG  LEU A 264     125.050  92.850 131.060  1.00  0.00           C
ATOM   3917  HG  LEU A 264     125.480  92.780 132.080  1.00  0.00           H
ATOM   3918  CD1 LEU A 264     126.140  93.800 130.430  1.00  0.00           C
ATOM   3919 HD11 LEU A 264     126.250  94.830 130.810  1.00  0.00           H
ATOM   3920 HD12 LEU A 264     127.090  93.220 130.410  1.00  0.00           H
ATOM   3921 HD13 LEU A 264     125.970  93.930 129.340  1.00  0.00           H
ATOM   3922  CD2 LEU A 264     123.770  93.620 131.240  1.00  0.00           C
ATOM   3923 HD21 LEU A 264     123.980  94.490 131.910  1.00  0.00           H
ATOM   3924 HD22 LEU A 264     123.470  94.140 130.300  1.00  0.00           H
ATOM   3925 HD23 LEU A 264     122.910  92.980 131.550  1.00  0.00           H
ATOM   3926  C   LEU A 264     125.110  90.090 128.250  1.00  0.00           C
ATOM   3927  O   LEU A 264     124.190  89.270 128.200  1.00  0.00           O
ATOM   3928  N   SER A 265     126.320  89.770 127.740  1.00  0.00           N
ATOM   3929  HN  SER A 265     126.950  90.500 127.490  1.00  0.00           H
ATOM   3930  CA  SER A 265     126.760  88.400 127.370  1.00  0.00           C
ATOM   3931  HA  SER A 265     125.960  88.040 126.730  1.00  0.00           H
ATOM   3932  CB  SER A 265     128.190  88.350 126.690  1.00  0.00           C
ATOM   3933  HB1 SER A 265     128.130  88.890 125.720  1.00  0.00           H
ATOM   3934  HB2 SER A 265     128.480  87.330 126.360  1.00  0.00           H
ATOM   3935  OG  SER A 265     129.230  88.850 127.570  1.00  0.00           O
ATOM   3936  HG1 SER A 265     129.680  88.070 127.900  1.00  0.00           H
ATOM   3937  C   SER A 265     126.830  87.480 128.570  1.00  0.00           C
ATOM   3938  O   SER A 265     126.670  86.300 128.490  1.00  0.00           O
ATOM   3939  N   SER A 266     127.160  87.970 129.780  1.00  0.00           N
ATOM   3940  HN  SER A 266     127.290  88.950 129.950  1.00  0.00           H
ATOM   3941  CA  SER A 266     127.520  87.200 130.960  1.00  0.00           C
ATOM   3942  HA  SER A 266     128.310  86.510 130.720  1.00  0.00           H
ATOM   3943  CB  SER A 266     128.100  88.030 132.080  1.00  0.00           C
ATOM   3944  HB1 SER A 266     129.060  88.480 131.750  1.00  0.00           H
ATOM   3945  HB2 SER A 266     128.330  87.440 133.000  1.00  0.00           H
ATOM   3946  OG  SER A 266     127.300  89.130 132.420  1.00  0.00           O
ATOM   3947  HG1 SER A 266     126.620  88.860 133.040  1.00  0.00           H
ATOM   3948  C   SER A 266     126.360  86.370 131.570  1.00  0.00           C
ATOM   3949  O   SER A 266     126.550  85.400 132.240  1.00  0.00           O
ATOM   3950  N   PHE A 267     125.120  86.760 131.320  1.00  0.00           N
ATOM   3951  HN  PHE A 267     124.870  87.400 130.600  1.00  0.00           H
ATOM   3952  CA  PHE A 267     123.980  86.090 131.970  1.00  0.00           C
ATOM   3953  HA  PHE A 267     124.170  85.610 132.920  1.00  0.00           H
ATOM   3954  CB  PHE A 267     122.730  87.120 132.070  1.00  0.00           C
ATOM   3955  HB1 PHE A 267     122.340  87.350 131.050  1.00  0.00           H
ATOM   3956  HB2 PHE A 267     121.950  86.650 132.700  1.00  0.00           H
ATOM   3957  CG  PHE A 267     123.100  88.410 132.770  1.00  0.00           C
ATOM   3958  CD1 PHE A 267     124.090  88.360 133.800  1.00  0.00           C
ATOM   3959  HD1 PHE A 267     124.660  87.460 133.940  1.00  0.00           H
ATOM   3960  CE1 PHE A 267     124.270  89.510 134.600  1.00  0.00           C
ATOM   3961  HE1 PHE A 267     124.960  89.540 135.430  1.00  0.00           H
ATOM   3962  CZ  PHE A 267     123.480  90.680 134.310  1.00  0.00           C
ATOM   3963  HZ  PHE A 267     123.670  91.620 134.810  1.00  0.00           H
ATOM   3964  CD2 PHE A 267     122.280  89.460 132.580  1.00  0.00           C
ATOM   3965  HD2 PHE A 267     121.500  89.470 131.830  1.00  0.00           H
ATOM   3966  CE2 PHE A 267     122.440  90.630 133.350  1.00  0.00           C
ATOM   3967  HE2 PHE A 267     121.760  91.460 133.210  1.00  0.00           H
ATOM   3968  C   PHE A 267     123.540  84.920 131.100  1.00  0.00           C
ATOM   3969  O   PHE A 267     122.690  84.090 131.500  1.00  0.00           O
ATOM   3970  N   ARG A 268     124.230  84.720 129.910  1.00  0.00           N
ATOM   3971  HN  ARG A 268     124.770  85.470 129.550  1.00  0.00           H
ATOM   3972  CA  ARG A 268     124.170  83.640 129.010  1.00  0.00           C
ATOM   3973  HA  ARG A 268     123.400  82.970 129.360  1.00  0.00           H
ATOM   3974  CB  ARG A 268     123.540  83.950 127.640  1.00  0.00           C
ATOM   3975  HB1 ARG A 268     124.330  84.540 127.140  1.00  0.00           H
ATOM   3976  HB2 ARG A 268     123.410  83.030 127.020  1.00  0.00           H
ATOM   3977  CG  ARG A 268     122.210  84.750 127.650  1.00  0.00           C
ATOM   3978  HG1 ARG A 268     121.690  84.720 128.630  1.00  0.00           H
ATOM   3979  HG2 ARG A 268     121.600  84.090 127.000  1.00  0.00           H
ATOM   3980  CD  ARG A 268     122.250  86.160 127.180  1.00  0.00           C
ATOM   3981  HD1 ARG A 268     122.970  86.800 127.730  1.00  0.00           H
ATOM   3982  HD2 ARG A 268     121.170  86.410 127.220  1.00  0.00           H
ATOM   3983  NE  ARG A 268     122.680  86.180 125.780  1.00  0.00           N
ATOM   3984  HE  ARG A 268     122.970  85.320 125.370  1.00  0.00           H
ATOM   3985  CZ  ARG A 268     122.640  87.230 125.070  1.00  0.00           C
ATOM   3986  NH1 ARG A 268     122.150  88.340 125.560  1.00  0.00           N
ATOM   3987 HH11 ARG A 268     121.980  89.110 124.950  1.00  0.00           H
ATOM   3988 HH12 ARG A 268     121.950  88.380 126.540  1.00  0.00           H
ATOM   3989  NH2 ARG A 268     122.890  87.190 123.790  1.00  0.00           N
ATOM   3990 HH21 ARG A 268     123.030  88.040 123.290  1.00  0.00           H
ATOM   3991 HH22 ARG A 268     122.910  86.310 123.310  1.00  0.00           H
ATOM   3992  C   ARG A 268     125.430  82.860 128.930  1.00  0.00           C
ATOM   3993  O   ARG A 268     125.520  82.030 128.020  1.00  0.00           O
ATOM   3994  N   GLN A 269     126.290  82.920 129.950  1.00  0.00           N
ATOM   3995  HN  GLN A 269     126.130  83.490 130.740  1.00  0.00           H
ATOM   3996  CA  GLN A 269     127.520  82.060 130.060  1.00  0.00           C
ATOM   3997  HA  GLN A 269     128.110  82.240 129.170  1.00  0.00           H
ATOM   3998  CB  GLN A 269     128.290  82.590 131.250  1.00  0.00           C
ATOM   3999  HB1 GLN A 269     129.240  82.010 131.330  1.00  0.00           H
ATOM   4000  HB2 GLN A 269     128.430  83.680 131.060  1.00  0.00           H
ATOM   4001  CG  GLN A 269     127.670  82.560 132.710  1.00  0.00           C
ATOM   4002  HG1 GLN A 269     126.700  83.110 132.740  1.00  0.00           H
ATOM   4003  HG2 GLN A 269     128.340  83.050 133.440  1.00  0.00           H
ATOM   4004  CD  GLN A 269     127.510  81.140 133.240  1.00  0.00           C
ATOM   4005  OE1 GLN A 269     126.450  80.800 133.770  1.00  0.00           O
ATOM   4006  NE2 GLN A 269     128.660  80.370 133.290  1.00  0.00           N
ATOM   4007 HE21 GLN A 269     129.530  80.800 133.050  1.00  0.00           H
ATOM   4008 HE22 GLN A 269     128.660  79.400 133.510  1.00  0.00           H
ATOM   4009  C   GLN A 269     127.150  80.620 130.180  1.00  0.00           C
ATOM   4010  O   GLN A 269     125.980  80.380 130.480  1.00  0.00           O
ATOM   4011  N   PRO A 270     128.010  79.650 129.900  1.00  0.00           N
ATOM   4012  CD  PRO A 270     129.450  79.930 129.550  1.00  0.00           C
ATOM   4013  HD1 PRO A 270     130.070  80.520 130.250  1.00  0.00           H
ATOM   4014  HD2 PRO A 270     129.510  80.460 128.570  1.00  0.00           H
ATOM   4015  CA  PRO A 270     127.670  78.220 129.780  1.00  0.00           C
ATOM   4016  HA  PRO A 270     126.860  78.170 129.070  1.00  0.00           H
ATOM   4017  CB  PRO A 270     128.870  77.530 129.240  1.00  0.00           C
ATOM   4018  HB1 PRO A 270     128.980  76.570 129.790  1.00  0.00           H
ATOM   4019  HB2 PRO A 270     128.690  77.230 128.190  1.00  0.00           H
ATOM   4020  CG  PRO A 270     130.050  78.480 129.400  1.00  0.00           C
ATOM   4021  HG1 PRO A 270     130.710  78.510 128.510  1.00  0.00           H
ATOM   4022  HG2 PRO A 270     130.710  78.210 130.250  1.00  0.00           H
ATOM   4023  C   PRO A 270     127.150  77.600 131.060  1.00  0.00           C
ATOM   4024  O   PRO A 270     127.790  77.720 132.140  1.00  0.00           O
ATOM   4025  N   LYS A 271     126.020  76.860 130.920  1.00  0.00           N
ATOM   4026  HN  LYS A 271     125.640  76.940 130.010  1.00  0.00           H
ATOM   4027  CA  LYS A 271     125.210  76.230 131.920  1.00  0.00           C
ATOM   4028  HA  LYS A 271     125.690  76.130 132.880  1.00  0.00           H
ATOM   4029  CB  LYS A 271     123.960  77.030 132.080  1.00  0.00           C
ATOM   4030  HB1 LYS A 271     123.560  77.310 131.070  1.00  0.00           H
ATOM   4031  HB2 LYS A 271     123.160  76.550 132.680  1.00  0.00           H
ATOM   4032  CG  LYS A 271     124.230  78.440 132.700  1.00  0.00           C
ATOM   4033  HG1 LYS A 271     125.180  78.880 132.320  1.00  0.00           H
ATOM   4034  HG2 LYS A 271     124.280  78.320 133.810  1.00  0.00           H
ATOM   4035  CD  LYS A 271     123.000  79.310 132.520  1.00  0.00           C
ATOM   4036  HD1 LYS A 271     122.220  78.890 133.190  1.00  0.00           H
ATOM   4037  HD2 LYS A 271     122.800  79.440 131.440  1.00  0.00           H
ATOM   4038  CE  LYS A 271     123.220  80.780 133.020  1.00  0.00           C
ATOM   4039  HE1 LYS A 271     124.040  81.230 132.410  1.00  0.00           H
ATOM   4040  HE2 LYS A 271     123.500  80.720 134.090  1.00  0.00           H
ATOM   4041  NZ  LYS A 271     122.120  81.670 132.820  1.00  0.00           N
ATOM   4042  HZ1 LYS A 271     121.820  81.420 131.860  1.00  0.00           H
ATOM   4043  HZ2 LYS A 271     121.320  81.630 133.480  1.00  0.00           H
ATOM   4044  HZ3 LYS A 271     122.530  82.620 132.830  1.00  0.00           H
ATOM   4045  C   LYS A 271     124.970  74.810 131.480  1.00  0.00           C
ATOM   4046  O   LYS A 271     124.650  74.540 130.330  1.00  0.00           O
ATOM   4047  N   VAL A 272     125.160  73.730 132.350  1.00  0.00           N
ATOM   4048  HN  VAL A 272     125.510  73.870 133.270  1.00  0.00           H
ATOM   4049  CA  VAL A 272     124.900  72.280 132.020  1.00  0.00           C
ATOM   4050  HA  VAL A 272     124.950  72.120 130.960  1.00  0.00           H
ATOM   4051  CB  VAL A 272     125.910  71.310 132.690  1.00  0.00           C
ATOM   4052  HB  VAL A 272     125.900  71.460 133.790  1.00  0.00           H
ATOM   4053  CG1 VAL A 272     125.540  69.860 132.480  1.00  0.00           C
ATOM   4054 HG11 VAL A 272     125.600  69.620 131.390  1.00  0.00           H
ATOM   4055 HG12 VAL A 272     126.310  69.220 132.960  1.00  0.00           H
ATOM   4056 HG13 VAL A 272     124.530  69.570 132.830  1.00  0.00           H
ATOM   4057  CG2 VAL A 272     127.340  71.620 132.190  1.00  0.00           C
ATOM   4058 HG21 VAL A 272     128.110  70.890 132.520  1.00  0.00           H
ATOM   4059 HG22 VAL A 272     127.260  71.650 131.080  1.00  0.00           H
ATOM   4060 HG23 VAL A 272     127.730  72.620 132.490  1.00  0.00           H
ATOM   4061  C   VAL A 272     123.440  71.950 132.470  1.00  0.00           C
ATOM   4062  O   VAL A 272     123.100  72.210 133.610  1.00  0.00           O
ATOM   4063  N   VAL A 273     122.570  71.460 131.560  1.00  0.00           N
ATOM   4064  HN  VAL A 273     122.730  71.480 130.580  1.00  0.00           H
ATOM   4065  CA  VAL A 273     121.190  71.190 131.920  1.00  0.00           C
ATOM   4066  HA  VAL A 273     120.970  71.540 132.920  1.00  0.00           H
ATOM   4067  CB  VAL A 273     120.250  71.960 131.090  1.00  0.00           C
ATOM   4068  HB  VAL A 273     120.320  71.640 130.030  1.00  0.00           H
ATOM   4069  CG1 VAL A 273     118.730  71.600 131.380  1.00  0.00           C
ATOM   4070 HG11 VAL A 273     118.090  72.200 130.700  1.00  0.00           H
ATOM   4071 HG12 VAL A 273     118.510  70.510 131.250  1.00  0.00           H
ATOM   4072 HG13 VAL A 273     118.500  71.780 132.450  1.00  0.00           H
ATOM   4073  CG2 VAL A 273     120.490  73.500 131.240  1.00  0.00           C
ATOM   4074 HG21 VAL A 273     119.850  74.010 130.490  1.00  0.00           H
ATOM   4075 HG22 VAL A 273     120.510  73.900 132.280  1.00  0.00           H
ATOM   4076 HG23 VAL A 273     121.510  73.820 130.930  1.00  0.00           H
ATOM   4077  C   VAL A 273     120.830  69.670 131.900  1.00  0.00           C
ATOM   4078  O   VAL A 273     120.910  68.940 130.870  1.00  0.00           O
ATOM   4079  N   ARG A 274     120.550  69.130 133.070  1.00  0.00           N
ATOM   4080  HN  ARG A 274     120.580  69.790 133.820  1.00  0.00           H
ATOM   4081  CA  ARG A 274     120.240  67.750 133.300  1.00  0.00           C
ATOM   4082  HA  ARG A 274     121.010  67.230 132.730  1.00  0.00           H
ATOM   4083  CB  ARG A 274     120.460  67.480 134.750  1.00  0.00           C
ATOM   4084  HB1 ARG A 274     119.780  68.060 135.420  1.00  0.00           H
ATOM   4085  HB2 ARG A 274     120.340  66.390 134.930  1.00  0.00           H
ATOM   4086  CG  ARG A 274     121.860  67.830 135.260  1.00  0.00           C
ATOM   4087  HG1 ARG A 274     122.000  68.920 135.090  1.00  0.00           H
ATOM   4088  HG2 ARG A 274     122.670  67.350 134.690  1.00  0.00           H
ATOM   4089  CD  ARG A 274     122.170  67.470 136.720  1.00  0.00           C
ATOM   4090  HD1 ARG A 274     123.240  67.690 136.920  1.00  0.00           H
ATOM   4091  HD2 ARG A 274     122.030  66.390 136.950  1.00  0.00           H
ATOM   4092  NE  ARG A 274     121.330  68.200 137.690  1.00  0.00           N
ATOM   4093  HE  ARG A 274     121.130  69.110 137.340  1.00  0.00           H
ATOM   4094  CZ  ARG A 274     121.510  68.190 139.040  1.00  0.00           C
ATOM   4095  NH1 ARG A 274     122.290  67.370 139.700  1.00  0.00           N
ATOM   4096 HH11 ARG A 274     122.230  67.400 140.700  1.00  0.00           H
ATOM   4097 HH12 ARG A 274     122.740  66.590 139.270  1.00  0.00           H
ATOM   4098  NH2 ARG A 274     120.810  69.000 139.810  1.00  0.00           N
ATOM   4099 HH21 ARG A 274     120.860  69.030 140.810  1.00  0.00           H
ATOM   4100 HH22 ARG A 274     119.950  69.330 139.440  1.00  0.00           H
ATOM   4101  C   ARG A 274     118.880  67.270 132.850  1.00  0.00           C
ATOM   4102  O   ARG A 274     117.910  67.900 133.270  1.00  0.00           O
ATOM   4103  N   TYR A 275     118.810  66.210 132.080  1.00  0.00           N
ATOM   4104  HN  TYR A 275     119.700  65.830 131.810  1.00  0.00           H
ATOM   4105  CA  TYR A 275     117.490  65.630 131.630  1.00  0.00           C
ATOM   4106  HA  TYR A 275     116.780  66.030 132.330  1.00  0.00           H
ATOM   4107  CB  TYR A 275     117.070  66.060 130.150  1.00  0.00           C
ATOM   4108  HB1 TYR A 275     115.980  65.940 130.020  1.00  0.00           H
ATOM   4109  HB2 TYR A 275     117.250  67.160 130.110  1.00  0.00           H
ATOM   4110  CG  TYR A 275     117.770  65.440 128.970  1.00  0.00           C
ATOM   4111  CD1 TYR A 275     118.960  65.860 128.470  1.00  0.00           C
ATOM   4112  HD1 TYR A 275     119.360  66.690 129.040  1.00  0.00           H
ATOM   4113  CE1 TYR A 275     119.550  65.380 127.360  1.00  0.00           C
ATOM   4114  HE1 TYR A 275     120.450  65.790 126.910  1.00  0.00           H
ATOM   4115  CZ  TYR A 275     118.880  64.330 126.670  1.00  0.00           C
ATOM   4116  OH  TYR A 275     119.400  63.860 125.430  1.00  0.00           O
ATOM   4117  HH  TYR A 275     120.300  64.180 125.340  1.00  0.00           H
ATOM   4118  CD2 TYR A 275     117.120  64.300 128.260  1.00  0.00           C
ATOM   4119  HD2 TYR A 275     116.120  63.950 128.500  1.00  0.00           H
ATOM   4120  CE2 TYR A 275     117.680  63.850 127.080  1.00  0.00           C
ATOM   4121  HE2 TYR A 275     117.170  63.050 126.570  1.00  0.00           H
ATOM   4122  C   TYR A 275     117.500  64.170 131.890  1.00  0.00           C
ATOM   4123  O   TYR A 275     118.580  63.520 132.080  1.00  0.00           O
ATOM   4124  N   ARG A 276     116.330  63.560 132.060  1.00  0.00           N
ATOM   4125  HN  ARG A 276     115.480  64.010 131.780  1.00  0.00           H
ATOM   4126  CA  ARG A 276     116.280  62.170 132.370  1.00  0.00           C
ATOM   4127  HA  ARG A 276     117.240  61.740 132.120  1.00  0.00           H
ATOM   4128  CB  ARG A 276     116.010  62.030 133.860  1.00  0.00           C
ATOM   4129  HB1 ARG A 276     116.880  62.290 134.500  1.00  0.00           H
ATOM   4130  HB2 ARG A 276     115.270  62.830 134.050  1.00  0.00           H
ATOM   4131  CG  ARG A 276     115.400  60.650 134.230  1.00  0.00           C
ATOM   4132  HG1 ARG A 276     115.930  59.860 133.650  1.00  0.00           H
ATOM   4133  HG2 ARG A 276     114.310  60.570 134.050  1.00  0.00           H
ATOM   4134  CD  ARG A 276     115.560  60.370 135.690  1.00  0.00           C
ATOM   4135  HD1 ARG A 276     116.640  60.350 135.950  1.00  0.00           H
ATOM   4136  HD2 ARG A 276     115.200  59.410 136.120  1.00  0.00           H
ATOM   4137  NE  ARG A 276     114.850  61.470 136.510  1.00  0.00           N
ATOM   4138  HE  ARG A 276     114.200  61.940 135.910  1.00  0.00           H
ATOM   4139  CZ  ARG A 276     115.420  62.100 137.510  1.00  0.00           C
ATOM   4140  NH1 ARG A 276     116.500  61.750 138.160  1.00  0.00           N
ATOM   4141 HH11 ARG A 276     116.820  62.490 138.760  1.00  0.00           H
ATOM   4142 HH12 ARG A 276     116.790  60.790 138.190  1.00  0.00           H
ATOM   4143  NH2 ARG A 276     114.890  63.160 138.130  1.00  0.00           N
ATOM   4144 HH21 ARG A 276     115.430  63.820 138.650  1.00  0.00           H
ATOM   4145 HH22 ARG A 276     113.930  63.430 138.060  1.00  0.00           H
ATOM   4146  C   ARG A 276     115.240  61.480 131.360  1.00  0.00           C
ATOM   4147  O   ARG A 276     114.060  61.870 131.140  1.00  0.00           O
ATOM   4148  N   VAL A 277     115.710  60.530 130.610  1.00  0.00           N
ATOM   4149  HN  VAL A 277     116.630  60.230 130.850  1.00  0.00           H
ATOM   4150  CA  VAL A 277     114.920  59.750 129.720  1.00  0.00           C
ATOM   4151  HA  VAL A 277     113.990  60.250 129.480  1.00  0.00           H
ATOM   4152  CB  VAL A 277     115.600  59.400 128.410  1.00  0.00           C
ATOM   4153  HB  VAL A 277     116.690  59.310 128.620  1.00  0.00           H
ATOM   4154  CG1 VAL A 277     115.130  58.060 127.730  1.00  0.00           C
ATOM   4155 HG11 VAL A 277     115.350  57.160 128.350  1.00  0.00           H
ATOM   4156 HG12 VAL A 277     114.020  58.050 127.630  1.00  0.00           H
ATOM   4157 HG13 VAL A 277     115.590  57.970 126.730  1.00  0.00           H
ATOM   4158  CG2 VAL A 277     115.420  60.620 127.490  1.00  0.00           C
ATOM   4159 HG21 VAL A 277     116.140  60.470 126.650  1.00  0.00           H
ATOM   4160 HG22 VAL A 277     114.460  60.590 126.920  1.00  0.00           H
ATOM   4161 HG23 VAL A 277     115.570  61.610 127.960  1.00  0.00           H
ATOM   4162  C   VAL A 277     114.410  58.500 130.320  1.00  0.00           C
ATOM   4163  O   VAL A 277     115.170  57.760 130.920  1.00  0.00           O
ATOM   4164  N   VAL A 278     113.090  58.200 130.150  1.00  0.00           N
ATOM   4165  HN  VAL A 278     112.500  58.730 129.550  1.00  0.00           H
ATOM   4166  CA  VAL A 278     112.400  57.150 130.890  1.00  0.00           C
ATOM   4167  HA  VAL A 278     113.120  56.760 131.590  1.00  0.00           H
ATOM   4168  CB  VAL A 278     111.110  57.650 131.680  1.00  0.00           C
ATOM   4169  HB  VAL A 278     110.340  58.030 130.970  1.00  0.00           H
ATOM   4170  CG1 VAL A 278     110.670  56.500 132.510  1.00  0.00           C
ATOM   4171 HG11 VAL A 278     111.580  56.070 132.980  1.00  0.00           H
ATOM   4172 HG12 VAL A 278     110.020  56.860 133.340  1.00  0.00           H
ATOM   4173 HG13 VAL A 278     110.280  55.590 132.000  1.00  0.00           H
ATOM   4174  CG2 VAL A 278     111.690  58.840 132.540  1.00  0.00           C
ATOM   4175 HG21 VAL A 278     112.650  58.500 133.000  1.00  0.00           H
ATOM   4176 HG22 VAL A 278     112.030  59.720 131.950  1.00  0.00           H
ATOM   4177 HG23 VAL A 278     110.930  59.200 133.260  1.00  0.00           H
ATOM   4178  C   VAL A 278     112.060  56.080 129.880  1.00  0.00           C
ATOM   4179  O   VAL A 278     111.420  56.390 128.920  1.00  0.00           O
ATOM   4180  N   ASN A 279     112.560  54.860 130.020  1.00  0.00           N
ATOM   4181  HN  ASN A 279     113.080  54.730 130.860  1.00  0.00           H
ATOM   4182  CA  ASN A 279     112.240  53.760 129.070  1.00  0.00           C
ATOM   4183  HA  ASN A 279     111.410  54.050 128.430  1.00  0.00           H
ATOM   4184  CB  ASN A 279     113.450  53.420 128.180  1.00  0.00           C
ATOM   4185  HB1 ASN A 279     113.850  54.310 127.650  1.00  0.00           H
ATOM   4186  HB2 ASN A 279     114.300  52.910 128.670  1.00  0.00           H
ATOM   4187  CG  ASN A 279     113.150  52.410 126.980  1.00  0.00           C
ATOM   4188  OD1 ASN A 279     113.360  52.740 125.840  1.00  0.00           O
ATOM   4189  ND2 ASN A 279     112.770  51.120 127.250  1.00  0.00           N
ATOM   4190 HD21 ASN A 279     113.080  50.650 128.080  1.00  0.00           H
ATOM   4191 HD22 ASN A 279     111.910  50.770 126.870  1.00  0.00           H
ATOM   4192  C   ASN A 279     111.970  52.540 129.990  1.00  0.00           C
ATOM   4193  O   ASN A 279     112.820  52.110 130.790  1.00  0.00           O
ATOM   4194  N   LEU A 280     110.780  51.910 129.750  1.00  0.00           N
ATOM   4195  HN  LEU A 280     110.250  52.300 129.000  1.00  0.00           H
ATOM   4196  CA  LEU A 280     110.190  50.760 130.440  1.00  0.00           C
ATOM   4197  HA  LEU A 280     110.610  50.570 131.410  1.00  0.00           H
ATOM   4198  CB  LEU A 280     108.690  51.040 130.610  1.00  0.00           C
ATOM   4199  HB1 LEU A 280     108.690  51.860 131.360  1.00  0.00           H
ATOM   4200  HB2 LEU A 280     108.260  51.480 129.680  1.00  0.00           H
ATOM   4201  CG  LEU A 280     107.800  49.900 131.060  1.00  0.00           C
ATOM   4202  HG  LEU A 280     107.920  48.980 130.450  1.00  0.00           H
ATOM   4203  CD1 LEU A 280     108.110  49.390 132.440  1.00  0.00           C
ATOM   4204 HD11 LEU A 280     107.570  48.430 132.530  1.00  0.00           H
ATOM   4205 HD12 LEU A 280     109.180  49.090 132.460  1.00  0.00           H
ATOM   4206 HD13 LEU A 280     107.800  50.080 133.250  1.00  0.00           H
ATOM   4207  CD2 LEU A 280     106.380  50.320 130.910  1.00  0.00           C
ATOM   4208 HD21 LEU A 280     105.750  49.490 131.300  1.00  0.00           H
ATOM   4209 HD22 LEU A 280     106.160  51.250 131.490  1.00  0.00           H
ATOM   4210 HD23 LEU A 280     106.170  50.520 129.840  1.00  0.00           H
ATOM   4211  C   LEU A 280     110.430  49.560 129.610  1.00  0.00           C
ATOM   4212  O   LEU A 280     110.290  49.660 128.410  1.00  0.00           O
ATOM   4213  N   TYR A 281     110.910  48.510 130.280  1.00  0.00           N
ATOM   4214  HN  TYR A 281     111.070  48.600 131.260  1.00  0.00           H
ATOM   4215  CA  TYR A 281     111.080  47.170 129.800  1.00  0.00           C
ATOM   4216  HA  TYR A 281     111.030  47.330 128.730  1.00  0.00           H
ATOM   4217  CB  TYR A 281     112.520  46.560 130.060  1.00  0.00           C
ATOM   4218  HB1 TYR A 281     112.770  46.460 131.140  1.00  0.00           H
ATOM   4219  HB2 TYR A 281     112.590  45.520 129.670  1.00  0.00           H
ATOM   4220  CG  TYR A 281     113.630  47.400 129.500  1.00  0.00           C
ATOM   4221  CD1 TYR A 281     114.280  47.030 128.350  1.00  0.00           C
ATOM   4222  HD1 TYR A 281     114.080  46.140 127.770  1.00  0.00           H
ATOM   4223  CE1 TYR A 281     115.280  47.840 127.800  1.00  0.00           C
ATOM   4224  HE1 TYR A 281     115.760  47.490 126.890  1.00  0.00           H
ATOM   4225  CZ  TYR A 281     115.800  48.940 128.450  1.00  0.00           C
ATOM   4226  OH  TYR A 281     117.060  49.490 128.130  1.00  0.00           O
ATOM   4227  HH  TYR A 281     117.320  49.910 128.950  1.00  0.00           H
ATOM   4228  CD2 TYR A 281     114.030  48.610 130.060  1.00  0.00           C
ATOM   4229  HD2 TYR A 281     113.600  48.990 130.970  1.00  0.00           H
ATOM   4230  CE2 TYR A 281     115.160  49.310 129.620  1.00  0.00           C
ATOM   4231  HE2 TYR A 281     115.450  50.180 130.190  1.00  0.00           H
ATOM   4232  C   TYR A 281     110.040  46.200 130.340  1.00  0.00           C
ATOM   4233  O   TYR A 281     109.190  46.460 131.210  1.00  0.00           O
ATOM   4234  N   GLU A 282     110.060  44.980 129.730  1.00  0.00           N
ATOM   4235  HN  GLU A 282     110.600  44.720 128.930  1.00  0.00           H
ATOM   4236  CA  GLU A 282     109.280  43.900 130.350  1.00  0.00           C
ATOM   4237  HA  GLU A 282     108.470  44.370 130.890  1.00  0.00           H
ATOM   4238  CB  GLU A 282     108.620  42.980 129.340  1.00  0.00           C
ATOM   4239  HB1 GLU A 282     109.310  42.730 128.500  1.00  0.00           H
ATOM   4240  HB2 GLU A 282     108.190  42.040 129.750  1.00  0.00           H
ATOM   4241  CG  GLU A 282     107.380  43.630 128.730  1.00  0.00           C
ATOM   4242  HG1 GLU A 282     107.300  44.740 128.710  1.00  0.00           H
ATOM   4243  HG2 GLU A 282     106.640  43.330 129.500  1.00  0.00           H
ATOM   4244  CD  GLU A 282     107.100  43.070 127.360  1.00  0.00           C
ATOM   4245  OE1 GLU A 282     107.270  41.820 127.210  1.00  0.00           O
ATOM   4246  OE2 GLU A 282     106.650  43.870 126.450  1.00  0.00           O
ATOM   4247  C   GLU A 282     110.170  43.110 131.310  1.00  0.00           C
ATOM   4248  O   GLU A 282     111.390  43.270 131.200  1.00  0.00           O
ATOM   4249  N   ASP A 283     109.590  42.200 132.220  1.00  0.00           N
ATOM   4250  HN  ASP A 283     108.610  42.040 132.290  1.00  0.00           H
ATOM   4251  CA  ASP A 283     110.320  41.520 133.290  1.00  0.00           C
ATOM   4252  HA  ASP A 283     110.910  42.230 133.860  1.00  0.00           H
ATOM   4253  CB  ASP A 283     109.140  41.020 134.150  1.00  0.00           C
ATOM   4254  HB1 ASP A 283     108.530  40.240 133.640  1.00  0.00           H
ATOM   4255  HB2 ASP A 283     109.660  40.480 134.970  1.00  0.00           H
ATOM   4256  CG  ASP A 283     108.360  42.160 134.750  1.00  0.00           C
ATOM   4257  OD1 ASP A 283     109.040  43.050 135.300  1.00  0.00           O
ATOM   4258  OD2 ASP A 283     107.090  42.210 134.670  1.00  0.00           O
ATOM   4259  C   ASP A 283     111.320  40.380 132.920  1.00  0.00           C
ATOM   4260  O   ASP A 283     112.170  39.950 133.740  1.00  0.00           O
ATOM   4261  N   ASP A 284     111.310  39.970 131.680  1.00  0.00           N
ATOM   4262  HN  ASP A 284     110.640  40.140 130.950  1.00  0.00           H
ATOM   4263  CA  ASP A 284     112.310  39.160 131.150  1.00  0.00           C
ATOM   4264  HA  ASP A 284     112.740  38.550 131.940  1.00  0.00           H
ATOM   4265  CB  ASP A 284     111.760  38.290 129.920  1.00  0.00           C
ATOM   4266  HB1 ASP A 284     111.150  39.050 129.380  1.00  0.00           H
ATOM   4267  HB2 ASP A 284     112.500  37.920 129.180  1.00  0.00           H
ATOM   4268  CG  ASP A 284     110.870  37.130 130.430  1.00  0.00           C
ATOM   4269  OD1 ASP A 284     110.970  36.750 131.660  1.00  0.00           O
ATOM   4270  OD2 ASP A 284     110.140  36.490 129.610  1.00  0.00           O
ATOM   4271  C   ASP A 284     113.490  39.970 130.620  1.00  0.00           C
ATOM   4272  O   ASP A 284     114.460  39.350 130.140  1.00  0.00           O
ATOM   4273  N   HIS A 285     113.440  41.340 130.780  1.00  0.00           N
ATOM   4274  HN  HIS A 285     112.630  41.760 131.190  1.00  0.00           H
ATOM   4275  CA  HIS A 285     114.400  42.360 130.440  1.00  0.00           C
ATOM   4276  HA  HIS A 285     114.080  43.300 130.880  1.00  0.00           H
ATOM   4277  CB  HIS A 285     115.820  42.020 130.960  1.00  0.00           C
ATOM   4278  HB1 HIS A 285     116.090  41.030 130.540  1.00  0.00           H
ATOM   4279  HB2 HIS A 285     116.500  42.780 130.520  1.00  0.00           H
ATOM   4280  ND1 HIS A 285     115.260  42.910 133.180  1.00  0.00           N
ATOM   4281  CG  HIS A 285     115.940  42.020 132.420  1.00  0.00           C
ATOM   4282  CE1 HIS A 285     115.750  42.800 134.380  1.00  0.00           C
ATOM   4283  HE1 HIS A 285     115.520  43.410 135.250  1.00  0.00           H
ATOM   4284  NE2 HIS A 285     116.740  41.870 134.450  1.00  0.00           N
ATOM   4285  HE2 HIS A 285     117.170  41.500 135.270  1.00  0.00           H
ATOM   4286  CD2 HIS A 285     116.860  41.370 133.210  1.00  0.00           C
ATOM   4287  HD2 HIS A 285     117.600  40.610 133.000  1.00  0.00           H
ATOM   4288  C   HIS A 285     114.360  42.640 128.950  1.00  0.00           C
ATOM   4289  O   HIS A 285     115.400  42.770 128.240  1.00  0.00           O
ATOM   4290  N   LYS A 286     113.150  42.630 128.420  1.00  0.00           N
ATOM   4291  HN  LYS A 286     112.400  42.640 129.070  1.00  0.00           H
ATOM   4292  CA  LYS A 286     112.950  42.570 127.020  1.00  0.00           C
ATOM   4293  HA  LYS A 286     113.780  42.780 126.360  1.00  0.00           H
ATOM   4294  CB  LYS A 286     112.400  41.210 126.450  1.00  0.00           C
ATOM   4295  HB1 LYS A 286     111.530  40.830 127.020  1.00  0.00           H
ATOM   4296  HB2 LYS A 286     112.090  41.350 125.390  1.00  0.00           H
ATOM   4297  CG  LYS A 286     113.430  40.060 126.460  1.00  0.00           C
ATOM   4298  HG1 LYS A 286     113.800  39.910 127.500  1.00  0.00           H
ATOM   4299  HG2 LYS A 286     114.370  40.170 125.880  1.00  0.00           H
ATOM   4300  CD  LYS A 286     112.720  38.770 125.900  1.00  0.00           C
ATOM   4301  HD1 LYS A 286     112.440  38.870 124.820  1.00  0.00           H
ATOM   4302  HD2 LYS A 286     111.740  38.650 126.420  1.00  0.00           H
ATOM   4303  CE  LYS A 286     113.610  37.540 126.060  1.00  0.00           C
ATOM   4304  HE1 LYS A 286     113.950  37.510 127.110  1.00  0.00           H
ATOM   4305  HE2 LYS A 286     114.620  37.620 125.600  1.00  0.00           H
ATOM   4306  NZ  LYS A 286     113.020  36.260 125.670  1.00  0.00           N
ATOM   4307  HZ1 LYS A 286     113.620  35.420 125.760  1.00  0.00           H
ATOM   4308  HZ2 LYS A 286     112.130  36.050 126.170  1.00  0.00           H
ATOM   4309  HZ3 LYS A 286     112.780  36.310 124.660  1.00  0.00           H
ATOM   4310  C   LYS A 286     111.990  43.610 126.560  1.00  0.00           C
ATOM   4311  O   LYS A 286     111.290  44.220 127.380  1.00  0.00           O
ATOM   4312  N   ASN A 287     111.950  43.970 125.280  1.00  0.00           N
ATOM   4313  HN  ASN A 287     112.540  43.530 124.610  1.00  0.00           H
ATOM   4314  CA  ASN A 287     111.090  45.040 124.700  1.00  0.00           C
ATOM   4315  HA  ASN A 287     111.090  44.900 123.620  1.00  0.00           H
ATOM   4316  CB  ASN A 287     109.610  44.960 125.030  1.00  0.00           C
ATOM   4317  HB1 ASN A 287     109.230  43.930 124.830  1.00  0.00           H
ATOM   4318  HB2 ASN A 287     109.640  45.130 126.130  1.00  0.00           H
ATOM   4319  CG  ASN A 287     108.670  45.820 124.230  1.00  0.00           C
ATOM   4320  OD1 ASN A 287     109.090  46.360 123.210  1.00  0.00           O
ATOM   4321  ND2 ASN A 287     107.410  45.900 124.640  1.00  0.00           N
ATOM   4322 HD21 ASN A 287     107.020  45.220 125.270  1.00  0.00           H
ATOM   4323 HD22 ASN A 287     106.750  46.500 124.200  1.00  0.00           H
ATOM   4324  C   ASN A 287     111.680  46.520 124.880  1.00  0.00           C
ATOM   4325  O   ASN A 287     111.080  47.350 125.520  1.00  0.00           O
ATOM   4326  N   PRO A 288     112.950  46.840 124.360  1.00  0.00           N
ATOM   4327  CD  PRO A 288     113.730  46.040 123.360  1.00  0.00           C
ATOM   4328  HD1 PRO A 288     113.050  45.490 122.680  1.00  0.00           H
ATOM   4329  HD2 PRO A 288     114.270  45.270 123.950  1.00  0.00           H
ATOM   4330  CA  PRO A 288     113.360  48.180 124.230  1.00  0.00           C
ATOM   4331  HA  PRO A 288     113.310  48.490 125.270  1.00  0.00           H
ATOM   4332  CB  PRO A 288     114.720  48.210 123.680  1.00  0.00           C
ATOM   4333  HB1 PRO A 288     115.040  49.250 123.450  1.00  0.00           H
ATOM   4334  HB2 PRO A 288     115.280  47.910 124.590  1.00  0.00           H
ATOM   4335  CG  PRO A 288     114.680  47.080 122.750  1.00  0.00           C
ATOM   4336  HG1 PRO A 288     115.710  46.690 122.660  1.00  0.00           H
ATOM   4337  HG2 PRO A 288     114.170  47.340 121.800  1.00  0.00           H
ATOM   4338  C   PRO A 288     112.330  49.070 123.460  1.00  0.00           C
ATOM   4339  O   PRO A 288     111.780  48.600 122.440  1.00  0.00           O
ATOM   4340  N   THR A 289     111.980  50.280 123.900  1.00  0.00           N
ATOM   4341  HN  THR A 289     112.500  50.610 124.680  1.00  0.00           H
ATOM   4342  CA  THR A 289     110.980  51.200 123.270  1.00  0.00           C
ATOM   4343  HA  THR A 289     110.200  50.660 122.740  1.00  0.00           H
ATOM   4344  CB  THR A 289     110.410  52.290 124.130  1.00  0.00           C
ATOM   4345  HB  THR A 289     110.970  53.250 124.170  1.00  0.00           H
ATOM   4346  OG1 THR A 289     110.330  51.900 125.460  1.00  0.00           O
ATOM   4347  HG1 THR A 289     109.890  51.050 125.510  1.00  0.00           H
ATOM   4348  CG2 THR A 289     108.870  52.460 123.810  1.00  0.00           C
ATOM   4349 HG21 THR A 289     108.390  53.090 124.590  1.00  0.00           H
ATOM   4350 HG22 THR A 289     108.740  52.860 122.780  1.00  0.00           H
ATOM   4351 HG23 THR A 289     108.460  51.430 123.900  1.00  0.00           H
ATOM   4352  C   THR A 289     111.760  51.920 122.140  1.00  0.00           C
ATOM   4353  O   THR A 289     111.350  51.900 120.980  1.00  0.00           O
ATOM   4354  N   VAL A 290     112.850  52.650 122.540  1.00  0.00           N
ATOM   4355  HN  VAL A 290     113.000  52.820 123.510  1.00  0.00           H
ATOM   4356  CA  VAL A 290     113.660  53.330 121.540  1.00  0.00           C
ATOM   4357  HA  VAL A 290     113.660  52.930 120.540  1.00  0.00           H
ATOM   4358  CB  VAL A 290     113.190  54.810 121.460  1.00  0.00           C
ATOM   4359  HB  VAL A 290     113.890  55.360 120.800  1.00  0.00           H
ATOM   4360  CG1 VAL A 290     111.880  54.870 120.750  1.00  0.00           C
ATOM   4361 HG11 VAL A 290     110.990  54.920 121.410  1.00  0.00           H
ATOM   4362 HG12 VAL A 290     111.800  55.850 120.240  1.00  0.00           H
ATOM   4363 HG13 VAL A 290     111.790  54.070 119.990  1.00  0.00           H
ATOM   4364  CG2 VAL A 290     113.220  55.450 122.810  1.00  0.00           C
ATOM   4365 HG21 VAL A 290     114.210  55.400 123.300  1.00  0.00           H
ATOM   4366 HG22 VAL A 290     112.950  56.520 122.710  1.00  0.00           H
ATOM   4367 HG23 VAL A 290     112.540  55.000 123.570  1.00  0.00           H
ATOM   4368  C   VAL A 290     115.110  53.320 121.930  1.00  0.00           C
ATOM   4369  O   VAL A 290     115.920  53.790 121.100  1.00  0.00           O
ATOM   4370  N   THR A 291     115.450  52.850 123.180  1.00  0.00           N
ATOM   4371  HN  THR A 291     114.770  52.450 123.790  1.00  0.00           H
ATOM   4372  CA  THR A 291     116.750  52.910 123.800  1.00  0.00           C
ATOM   4373  HA  THR A 291     117.090  53.900 123.540  1.00  0.00           H
ATOM   4374  CB  THR A 291     116.750  52.880 125.330  1.00  0.00           C
ATOM   4375  HB  THR A 291     116.150  53.720 125.740  1.00  0.00           H
ATOM   4376  OG1 THR A 291     118.090  52.770 125.930  1.00  0.00           O
ATOM   4377  HG1 THR A 291     117.900  52.490 126.830  1.00  0.00           H
ATOM   4378  CG2 THR A 291     116.120  51.490 125.710  1.00  0.00           C
ATOM   4379 HG21 THR A 291     116.840  50.670 125.510  1.00  0.00           H
ATOM   4380 HG22 THR A 291     115.850  51.350 126.780  1.00  0.00           H
ATOM   4381 HG23 THR A 291     115.180  51.290 125.150  1.00  0.00           H
ATOM   4382  C   THR A 291     117.730  51.870 123.220  1.00  0.00           C
ATOM   4383  O   THR A 291     117.440  50.830 122.660  1.00  0.00           O
ATOM   4384  N   ARG A 292     118.990  52.310 123.210  1.00  0.00           N
ATOM   4385  HN  ARG A 292     119.180  53.240 123.520  1.00  0.00           H
ATOM   4386  CA  ARG A 292     120.120  51.460 122.670  1.00  0.00           C
ATOM   4387  HA  ARG A 292     120.940  51.940 123.180  1.00  0.00           H
ATOM   4388  CB  ARG A 292     120.170  49.930 123.070  1.00  0.00           C
ATOM   4389  HB1 ARG A 292     119.310  49.420 122.600  1.00  0.00           H
ATOM   4390  HB2 ARG A 292     121.120  49.460 122.770  1.00  0.00           H
ATOM   4391  CG  ARG A 292     120.100  49.760 124.620  1.00  0.00           C
ATOM   4392  HG1 ARG A 292     119.160  50.280 124.920  1.00  0.00           H
ATOM   4393  HG2 ARG A 292     120.870  50.300 125.210  1.00  0.00           H
ATOM   4394  CD  ARG A 292     119.950  48.330 125.000  1.00  0.00           C
ATOM   4395  HD1 ARG A 292     120.880  47.820 124.690  1.00  0.00           H
ATOM   4396  HD2 ARG A 292     119.220  47.610 124.560  1.00  0.00           H
ATOM   4397  NE  ARG A 292     119.760  48.220 126.470  1.00  0.00           N
ATOM   4398  HE  ARG A 292     119.790  49.010 127.080  1.00  0.00           H
ATOM   4399  CZ  ARG A 292     119.360  47.180 127.130  1.00  0.00           C
ATOM   4400  NH1 ARG A 292     119.160  46.000 126.600  1.00  0.00           N
ATOM   4401 HH11 ARG A 292     118.890  45.250 127.210  1.00  0.00           H
ATOM   4402 HH12 ARG A 292     119.470  45.880 125.660  1.00  0.00           H
ATOM   4403  NH2 ARG A 292     119.210  47.270 128.440  1.00  0.00           N
ATOM   4404 HH21 ARG A 292     119.170  46.500 129.080  1.00  0.00           H
ATOM   4405 HH22 ARG A 292     119.750  48.030 128.790  1.00  0.00           H
ATOM   4406  C   ARG A 292     120.350  51.840 121.150  1.00  0.00           C
ATOM   4407  O   ARG A 292     121.340  51.460 120.550  1.00  0.00           O
ATOM   4408  N   GLU A 293     119.390  52.600 120.560  1.00  0.00           N
ATOM   4409  HN  GLU A 293     118.630  52.840 121.150  1.00  0.00           H
ATOM   4410  CA  GLU A 293     119.430  53.020 119.180  1.00  0.00           C
ATOM   4411  HA  GLU A 293     120.390  52.800 118.750  1.00  0.00           H
ATOM   4412  CB  GLU A 293     118.420  52.160 118.360  1.00  0.00           C
ATOM   4413  HB1 GLU A 293     117.480  52.190 118.960  1.00  0.00           H
ATOM   4414  HB2 GLU A 293     118.270  52.540 117.330  1.00  0.00           H
ATOM   4415  CG  GLU A 293     118.790  50.670 118.210  1.00  0.00           C
ATOM   4416  HG1 GLU A 293     118.930  50.270 119.230  1.00  0.00           H
ATOM   4417  HG2 GLU A 293     119.740  50.480 117.680  1.00  0.00           H
ATOM   4418  CD  GLU A 293     117.680  49.920 117.520  1.00  0.00           C
ATOM   4419  OE1 GLU A 293     116.720  49.520 118.280  1.00  0.00           O
ATOM   4420  OE2 GLU A 293     117.870  49.590 116.330  1.00  0.00           O
ATOM   4421  C   GLU A 293     119.080  54.510 119.030  1.00  0.00           C
ATOM   4422  O   GLU A 293     119.960  55.270 118.690  1.00  0.00           O
ATOM   4423  N   GLN A 294     117.850  54.930 119.300  1.00  0.00           N
ATOM   4424  HN  GLN A 294     117.090  54.310 119.470  1.00  0.00           H
ATOM   4425  CA  GLN A 294     117.490  56.290 119.030  1.00  0.00           C
ATOM   4426  HA  GLN A 294     118.030  56.720 118.200  1.00  0.00           H
ATOM   4427  CB  GLN A 294     115.960  56.390 118.860  1.00  0.00           C
ATOM   4428  HB1 GLN A 294     115.510  55.730 119.630  1.00  0.00           H
ATOM   4429  HB2 GLN A 294     115.720  57.450 119.110  1.00  0.00           H
ATOM   4430  CG  GLN A 294     115.340  55.980 117.510  1.00  0.00           C
ATOM   4431  HG1 GLN A 294     115.520  56.750 116.720  1.00  0.00           H
ATOM   4432  HG2 GLN A 294     114.240  55.840 117.520  1.00  0.00           H
ATOM   4433  CD  GLN A 294     115.900  54.760 116.730  1.00  0.00           C
ATOM   4434  OE1 GLN A 294     116.870  54.960 115.980  1.00  0.00           O
ATOM   4435  NE2 GLN A 294     115.340  53.530 116.980  1.00  0.00           N
ATOM   4436 HE21 GLN A 294     114.680  53.320 117.700  1.00  0.00           H
ATOM   4437 HE22 GLN A 294     115.810  52.730 116.610  1.00  0.00           H
ATOM   4438  C   GLN A 294     117.920  57.280 120.150  1.00  0.00           C
ATOM   4439  O   GLN A 294     118.230  58.470 119.770  1.00  0.00           O
ATOM   4440  N   VAL A 295     118.040  56.960 121.490  1.00  0.00           N
ATOM   4441  HN  VAL A 295     117.880  56.040 121.840  1.00  0.00           H
ATOM   4442  CA  VAL A 295     118.240  57.980 122.490  1.00  0.00           C
ATOM   4443  HA  VAL A 295     117.460  58.700 122.270  1.00  0.00           H
ATOM   4444  CB  VAL A 295     117.990  57.500 123.950  1.00  0.00           C
ATOM   4445  HB  VAL A 295     118.760  56.740 124.210  1.00  0.00           H
ATOM   4446  CG1 VAL A 295     118.030  58.650 124.950  1.00  0.00           C
ATOM   4447 HG11 VAL A 295     117.140  59.310 124.940  1.00  0.00           H
ATOM   4448 HG12 VAL A 295     117.970  58.100 125.920  1.00  0.00           H
ATOM   4449 HG13 VAL A 295     119.070  59.050 124.970  1.00  0.00           H
ATOM   4450  CG2 VAL A 295     116.540  56.830 124.050  1.00  0.00           C
ATOM   4451 HG21 VAL A 295     116.460  56.510 125.110  1.00  0.00           H
ATOM   4452 HG22 VAL A 295     115.810  57.630 123.790  1.00  0.00           H
ATOM   4453 HG23 VAL A 295     116.450  55.950 123.370  1.00  0.00           H
ATOM   4454  C   VAL A 295     119.650  58.590 122.310  1.00  0.00           C
ATOM   4455  O   VAL A 295     119.830  59.780 122.470  1.00  0.00           O
ATOM   4456  N   ASP A 296     120.650  57.790 121.870  1.00  0.00           N
ATOM   4457  HN  ASP A 296     120.340  56.860 121.700  1.00  0.00           H
ATOM   4458  CA  ASP A 296     121.960  58.290 121.600  1.00  0.00           C
ATOM   4459  HA  ASP A 296     122.340  58.730 122.510  1.00  0.00           H
ATOM   4460  CB  ASP A 296     122.790  57.050 121.290  1.00  0.00           C
ATOM   4461  HB1 ASP A 296     122.330  56.380 120.520  1.00  0.00           H
ATOM   4462  HB2 ASP A 296     123.840  57.240 121.010  1.00  0.00           H
ATOM   4463  CG  ASP A 296     122.870  56.230 122.560  1.00  0.00           C
ATOM   4464  OD1 ASP A 296     122.740  56.670 123.750  1.00  0.00           O
ATOM   4465  OD2 ASP A 296     123.310  55.050 122.310  1.00  0.00           O
ATOM   4466  C   ASP A 296     122.080  59.260 120.390  1.00  0.00           C
ATOM   4467  O   ASP A 296     122.730  60.350 120.400  1.00  0.00           O
ATOM   4468  N   PHE A 297     121.390  58.860 119.360  1.00  0.00           N
ATOM   4469  HN  PHE A 297     120.810  58.060 119.270  1.00  0.00           H
ATOM   4470  CA  PHE A 297     121.300  59.650 118.160  1.00  0.00           C
ATOM   4471  HA  PHE A 297     122.210  60.050 117.750  1.00  0.00           H
ATOM   4472  CB  PHE A 297     120.510  58.680 117.160  1.00  0.00           C
ATOM   4473  HB1 PHE A 297     120.990  57.680 117.120  1.00  0.00           H
ATOM   4474  HB2 PHE A 297     119.460  58.640 117.510  1.00  0.00           H
ATOM   4475  CG  PHE A 297     120.420  59.380 115.840  1.00  0.00           C
ATOM   4476  CD1 PHE A 297     121.390  59.130 114.870  1.00  0.00           C
ATOM   4477  HD1 PHE A 297     122.140  58.410 115.150  1.00  0.00           H
ATOM   4478  CE1 PHE A 297     121.380  59.770 113.590  1.00  0.00           C
ATOM   4479  HE1 PHE A 297     122.180  59.550 112.900  1.00  0.00           H
ATOM   4480  CZ  PHE A 297     120.370  60.620 113.290  1.00  0.00           C
ATOM   4481  HZ  PHE A 297     120.300  61.050 112.300  1.00  0.00           H
ATOM   4482  CD2 PHE A 297     119.380  60.370 115.540  1.00  0.00           C
ATOM   4483  HD2 PHE A 297     118.700  60.670 116.310  1.00  0.00           H
ATOM   4484  CE2 PHE A 297     119.310  60.880 114.220  1.00  0.00           C
ATOM   4485  HE2 PHE A 297     118.560  61.610 113.970  1.00  0.00           H
ATOM   4486  C   PHE A 297     120.640  61.080 118.410  1.00  0.00           C
ATOM   4487  O   PHE A 297     121.080  62.120 117.880  1.00  0.00           O
ATOM   4488  N   GLN A 298     119.540  61.080 119.220  1.00  0.00           N
ATOM   4489  HN  GLN A 298     119.210  60.180 119.480  1.00  0.00           H
ATOM   4490  CA  GLN A 298     118.860  62.340 119.590  1.00  0.00           C
ATOM   4491  HA  GLN A 298     118.500  62.850 118.710  1.00  0.00           H
ATOM   4492  CB  GLN A 298     117.600  61.890 120.490  1.00  0.00           C
ATOM   4493  HB1 GLN A 298     117.070  61.120 119.900  1.00  0.00           H
ATOM   4494  HB2 GLN A 298     117.960  61.320 121.380  1.00  0.00           H
ATOM   4495  CG  GLN A 298     116.610  63.040 120.930  1.00  0.00           C
ATOM   4496  HG1 GLN A 298     117.220  63.870 121.340  1.00  0.00           H
ATOM   4497  HG2 GLN A 298     115.920  62.680 121.720  1.00  0.00           H
ATOM   4498  CD  GLN A 298     115.820  63.570 119.690  1.00  0.00           C
ATOM   4499  OE1 GLN A 298     116.360  64.300 118.890  1.00  0.00           O
ATOM   4500  NE2 GLN A 298     114.610  63.100 119.600  1.00  0.00           N
ATOM   4501 HE21 GLN A 298     114.440  62.260 120.110  1.00  0.00           H
ATOM   4502 HE22 GLN A 298     114.130  63.280 118.750  1.00  0.00           H
ATOM   4503  C   GLN A 298     119.790  63.280 120.400  1.00  0.00           C
ATOM   4504  O   GLN A 298     119.970  64.510 120.160  1.00  0.00           O
ATOM   4505  N   HIS A 299     120.510  62.710 121.400  1.00  0.00           N
ATOM   4506  HN  HIS A 299     120.320  61.760 121.630  1.00  0.00           H
ATOM   4507  CA  HIS A 299     121.480  63.410 122.310  1.00  0.00           C
ATOM   4508  HA  HIS A 299     120.960  64.240 122.760  1.00  0.00           H
ATOM   4509  CB  HIS A 299     121.770  62.490 123.450  1.00  0.00           C
ATOM   4510  HB1 HIS A 299     120.790  62.190 123.890  1.00  0.00           H
ATOM   4511  HB2 HIS A 299     122.350  61.650 123.010  1.00  0.00           H
ATOM   4512  ND1 HIS A 299     122.100  64.210 125.300  1.00  0.00           N
ATOM   4513  CG  HIS A 299     122.510  63.070 124.630  1.00  0.00           C
ATOM   4514  CE1 HIS A 299     123.000  64.530 126.130  1.00  0.00           C
ATOM   4515  HE1 HIS A 299     123.010  65.410 126.770  1.00  0.00           H
ATOM   4516  NE2 HIS A 299     124.010  63.580 126.160  1.00  0.00           N
ATOM   4517  HE2 HIS A 299     124.820  63.600 126.740  1.00  0.00           H
ATOM   4518  CD2 HIS A 299     123.680  62.630 125.200  1.00  0.00           C
ATOM   4519  HD2 HIS A 299     124.300  61.780 124.930  1.00  0.00           H
ATOM   4520  C   HIS A 299     122.640  64.060 121.650  1.00  0.00           C
ATOM   4521  O   HIS A 299     122.990  65.240 121.880  1.00  0.00           O
ATOM   4522  N   HIS A 300     123.270  63.360 120.700  1.00  0.00           N
ATOM   4523  HN  HIS A 300     122.910  62.430 120.600  1.00  0.00           H
ATOM   4524  CA  HIS A 300     124.170  63.910 119.670  1.00  0.00           C
ATOM   4525  HA  HIS A 300     125.070  64.290 120.130  1.00  0.00           H
ATOM   4526  CB  HIS A 300     124.540  62.800 118.660  1.00  0.00           C
ATOM   4527  HB1 HIS A 300     123.600  62.220 118.550  1.00  0.00           H
ATOM   4528  HB2 HIS A 300     124.950  63.220 117.710  1.00  0.00           H
ATOM   4529  ND1 HIS A 300     126.410  61.210 118.410  1.00  0.00           N
ATOM   4530  CG  HIS A 300     125.620  61.950 119.250  1.00  0.00           C
ATOM   4531  CE1 HIS A 300     127.460  60.750 119.130  1.00  0.00           C
ATOM   4532  HE1 HIS A 300     128.310  60.140 118.830  1.00  0.00           H
ATOM   4533  NE2 HIS A 300     127.370  61.210 120.430  1.00  0.00           N
ATOM   4534  HE2 HIS A 300     128.040  61.080 121.150  1.00  0.00           H
ATOM   4535  CD2 HIS A 300     126.190  61.980 120.440  1.00  0.00           C
ATOM   4536  HD2 HIS A 300     126.040  62.640 121.290  1.00  0.00           H
ATOM   4537  C   HIS A 300     123.670  65.080 118.890  1.00  0.00           C
ATOM   4538  O   HIS A 300     124.350  66.050 118.710  1.00  0.00           O
ATOM   4539  N   GLN A 301     122.450  64.940 118.430  1.00  0.00           N
ATOM   4540  HN  GLN A 301     122.010  64.080 118.680  1.00  0.00           H
ATOM   4541  CA  GLN A 301     121.690  65.900 117.580  1.00  0.00           C
ATOM   4542  HA  GLN A 301     122.360  66.130 116.760  1.00  0.00           H
ATOM   4543  CB  GLN A 301     120.430  65.360 116.940  1.00  0.00           C
ATOM   4544  HB1 GLN A 301     120.830  64.520 116.330  1.00  0.00           H
ATOM   4545  HB2 GLN A 301     119.860  64.960 117.810  1.00  0.00           H
ATOM   4546  CG  GLN A 301     119.630  66.380 116.120  1.00  0.00           C
ATOM   4547  HG1 GLN A 301     119.280  67.250 116.700  1.00  0.00           H
ATOM   4548  HG2 GLN A 301     118.720  65.870 115.730  1.00  0.00           H
ATOM   4549  CD  GLN A 301     120.330  66.910 114.850  1.00  0.00           C
ATOM   4550  OE1 GLN A 301     120.230  66.320 113.700  1.00  0.00           O
ATOM   4551  NE2 GLN A 301     121.020  68.050 114.890  1.00  0.00           N
ATOM   4552 HE21 GLN A 301     121.370  68.340 115.780  1.00  0.00           H
ATOM   4553 HE22 GLN A 301     121.380  68.530 114.090  1.00  0.00           H
ATOM   4554  C   GLN A 301     121.580  67.280 118.310  1.00  0.00           C
ATOM   4555  O   GLN A 301     121.620  68.320 117.720  1.00  0.00           O
ATOM   4556  N   LEU A 302     121.400  67.260 119.700  1.00  0.00           N
ATOM   4557  HN  LEU A 302     121.240  66.430 120.220  1.00  0.00           H
ATOM   4558  CA  LEU A 302     121.350  68.400 120.620  1.00  0.00           C
ATOM   4559  HA  LEU A 302     120.530  69.040 120.330  1.00  0.00           H
ATOM   4560  CB  LEU A 302     121.230  68.040 122.140  1.00  0.00           C
ATOM   4561  HB1 LEU A 302     121.920  67.240 122.500  1.00  0.00           H
ATOM   4562  HB2 LEU A 302     121.470  68.940 122.760  1.00  0.00           H
ATOM   4563  CG  LEU A 302     119.860  67.490 122.610  1.00  0.00           C
ATOM   4564  HG  LEU A 302     119.560  66.660 121.940  1.00  0.00           H
ATOM   4565  CD1 LEU A 302     119.870  67.140 124.070  1.00  0.00           C
ATOM   4566 HD11 LEU A 302     120.090  68.080 124.620  1.00  0.00           H
ATOM   4567 HD12 LEU A 302     118.900  66.730 124.440  1.00  0.00           H
ATOM   4568 HD13 LEU A 302     120.700  66.450 124.320  1.00  0.00           H
ATOM   4569  CD2 LEU A 302     118.760  68.570 122.420  1.00  0.00           C
ATOM   4570 HD21 LEU A 302     118.480  68.520 121.340  1.00  0.00           H
ATOM   4571 HD22 LEU A 302     117.840  68.290 122.990  1.00  0.00           H
ATOM   4572 HD23 LEU A 302     119.090  69.580 122.730  1.00  0.00           H
ATOM   4573  C   LEU A 302     122.590  69.300 120.560  1.00  0.00           C
ATOM   4574  O   LEU A 302     122.400  70.500 120.350  1.00  0.00           O
ATOM   4575  N   ALA A 303     123.810  68.680 120.680  1.00  0.00           N
ATOM   4576  HN  ALA A 303     123.750  67.700 120.860  1.00  0.00           H
ATOM   4577  CA  ALA A 303     125.030  69.450 120.760  1.00  0.00           C
ATOM   4578  HA  ALA A 303     124.990  70.070 121.650  1.00  0.00           H
ATOM   4579  CB  ALA A 303     126.300  68.520 120.740  1.00  0.00           C
ATOM   4580  HB1 ALA A 303     126.230  67.940 121.690  1.00  0.00           H
ATOM   4581  HB2 ALA A 303     126.200  67.820 119.880  1.00  0.00           H
ATOM   4582  HB3 ALA A 303     127.340  68.920 120.770  1.00  0.00           H
ATOM   4583  C   ALA A 303     125.290  70.360 119.530  1.00  0.00           C
ATOM   4584  O   ALA A 303     125.910  71.380 119.620  1.00  0.00           O
ATOM   4585  N   GLU A 304     124.860  69.940 118.340  1.00  0.00           N
ATOM   4586  HN  GLU A 304     124.350  69.110 118.130  1.00  0.00           H
ATOM   4587  CA  GLU A 304     125.030  70.700 117.110  1.00  0.00           C
ATOM   4588  HA  GLU A 304     126.100  70.870 117.080  1.00  0.00           H
ATOM   4589  CB  GLU A 304     124.530  69.770 115.950  1.00  0.00           C
ATOM   4590  HB1 GLU A 304     125.220  68.910 115.860  1.00  0.00           H
ATOM   4591  HB2 GLU A 304     123.570  69.320 116.280  1.00  0.00           H
ATOM   4592  CG  GLU A 304     124.360  70.490 114.610  1.00  0.00           C
ATOM   4593  HG1 GLU A 304     125.300  70.980 114.280  1.00  0.00           H
ATOM   4594  HG2 GLU A 304     123.520  71.220 114.520  1.00  0.00           H
ATOM   4595  CD  GLU A 304     124.040  69.460 113.560  1.00  0.00           C
ATOM   4596  OE1 GLU A 304     124.850  68.540 113.280  1.00  0.00           O
ATOM   4597  OE2 GLU A 304     122.890  69.630 112.990  1.00  0.00           O
ATOM   4598  C   GLU A 304     124.430  72.060 117.120  1.00  0.00           C
ATOM   4599  O   GLU A 304     124.990  73.030 116.590  1.00  0.00           O
ATOM   4600  N   ALA A 305     123.200  72.250 117.750  1.00  0.00           N
ATOM   4601  HN  ALA A 305     122.990  71.450 118.320  1.00  0.00           H
ATOM   4602  CA  ALA A 305     122.330  73.390 117.750  1.00  0.00           C
ATOM   4603  HA  ALA A 305     122.420  74.070 116.920  1.00  0.00           H
ATOM   4604  CB  ALA A 305     120.910  72.960 117.430  1.00  0.00           C
ATOM   4605  HB1 ALA A 305     120.330  73.890 117.280  1.00  0.00           H
ATOM   4606  HB2 ALA A 305     120.860  72.370 116.490  1.00  0.00           H
ATOM   4607  HB3 ALA A 305     120.400  72.400 118.240  1.00  0.00           H
ATOM   4608  C   ALA A 305     122.560  74.230 119.080  1.00  0.00           C
ATOM   4609  O   ALA A 305     122.380  75.450 118.960  1.00  0.00           O
ATOM   4610  N   PHE A 306     122.900  73.560 120.200  1.00  0.00           N
ATOM   4611  HN  PHE A 306     123.020  72.570 120.150  1.00  0.00           H
ATOM   4612  CA  PHE A 306     122.910  74.190 121.530  1.00  0.00           C
ATOM   4613  HA  PHE A 306     122.380  75.120 121.400  1.00  0.00           H
ATOM   4614  CB  PHE A 306     122.150  73.300 122.550  1.00  0.00           C
ATOM   4615  HB1 PHE A 306     122.330  72.230 122.320  1.00  0.00           H
ATOM   4616  HB2 PHE A 306     122.530  73.560 123.560  1.00  0.00           H
ATOM   4617  CG  PHE A 306     120.600  73.550 122.520  1.00  0.00           C
ATOM   4618  CD1 PHE A 306     119.800  72.490 122.010  1.00  0.00           C
ATOM   4619  HD1 PHE A 306     120.270  71.690 121.460  1.00  0.00           H
ATOM   4620  CE1 PHE A 306     118.400  72.600 122.070  1.00  0.00           C
ATOM   4621  HE1 PHE A 306     117.800  71.790 121.690  1.00  0.00           H
ATOM   4622  CZ  PHE A 306     117.740  73.680 122.700  1.00  0.00           C
ATOM   4623  HZ  PHE A 306     116.670  73.810 122.760  1.00  0.00           H
ATOM   4624  CD2 PHE A 306     119.950  74.640 123.190  1.00  0.00           C
ATOM   4625  HD2 PHE A 306     120.530  75.470 123.560  1.00  0.00           H
ATOM   4626  CE2 PHE A 306     118.530  74.710 123.240  1.00  0.00           C
ATOM   4627  HE2 PHE A 306     118.080  75.600 123.640  1.00  0.00           H
ATOM   4628  C   PHE A 306     124.270  74.580 122.100  1.00  0.00           C
ATOM   4629  O   PHE A 306     124.320  75.480 122.930  1.00  0.00           O
ATOM   4630  N   LYS A 307     125.370  74.030 121.500  1.00  0.00           N
ATOM   4631  HN  LYS A 307     125.180  73.320 120.820  1.00  0.00           H
ATOM   4632  CA  LYS A 307     126.720  74.510 121.800  1.00  0.00           C
ATOM   4633  HA  LYS A 307     126.850  74.380 122.870  1.00  0.00           H
ATOM   4634  CB  LYS A 307     127.800  73.630 121.080  1.00  0.00           C
ATOM   4635  HB1 LYS A 307     127.550  73.620 119.990  1.00  0.00           H
ATOM   4636  HB2 LYS A 307     128.670  74.290 121.310  1.00  0.00           H
ATOM   4637  CG  LYS A 307     128.080  72.240 121.640  1.00  0.00           C
ATOM   4638  HG1 LYS A 307     127.090  71.800 121.890  1.00  0.00           H
ATOM   4639  HG2 LYS A 307     128.520  72.400 122.640  1.00  0.00           H
ATOM   4640  CD  LYS A 307     128.770  71.340 120.680  1.00  0.00           C
ATOM   4641  HD1 LYS A 307     128.330  71.620 119.700  1.00  0.00           H
ATOM   4642  HD2 LYS A 307     128.800  70.240 120.830  1.00  0.00           H
ATOM   4643  CE  LYS A 307     130.330  71.820 120.610  1.00  0.00           C
ATOM   4644  HE1 LYS A 307     130.680  71.640 121.650  1.00  0.00           H
ATOM   4645  HE2 LYS A 307     130.310  72.890 120.320  1.00  0.00           H
ATOM   4646  NZ  LYS A 307     131.110  71.010 119.700  1.00  0.00           N
ATOM   4647  HZ1 LYS A 307     132.080  71.400 119.660  1.00  0.00           H
ATOM   4648  HZ2 LYS A 307     131.190  70.020 119.990  1.00  0.00           H
ATOM   4649  HZ3 LYS A 307     130.790  70.980 118.710  1.00  0.00           H
ATOM   4650  C   LYS A 307     126.920  76.010 121.570  1.00  0.00           C
ATOM   4651  O   LYS A 307     127.340  76.710 122.490  1.00  0.00           O
ATOM   4652  N   GLN A 308     126.560  76.620 120.390  1.00  0.00           N
ATOM   4653  HN  GLN A 308     126.190  76.150 119.590  1.00  0.00           H
ATOM   4654  CA  GLN A 308     126.800  78.070 120.130  1.00  0.00           C
ATOM   4655  HA  GLN A 308     127.850  78.180 120.360  1.00  0.00           H
ATOM   4656  CB  GLN A 308     126.580  78.450 118.650  1.00  0.00           C
ATOM   4657  HB1 GLN A 308     126.640  79.520 118.350  1.00  0.00           H
ATOM   4658  HB2 GLN A 308     127.380  77.990 118.020  1.00  0.00           H
ATOM   4659  CG  GLN A 308     125.260  77.970 118.020  1.00  0.00           C
ATOM   4660  HG1 GLN A 308     125.080  78.630 117.150  1.00  0.00           H
ATOM   4661  HG2 GLN A 308     124.380  78.170 118.680  1.00  0.00           H
ATOM   4662  CD  GLN A 308     125.260  76.530 117.500  1.00  0.00           C
ATOM   4663  OE1 GLN A 308     126.080  75.620 117.910  1.00  0.00           O
ATOM   4664  NE2 GLN A 308     124.340  76.230 116.580  1.00  0.00           N
ATOM   4665 HE21 GLN A 308     123.700  76.950 116.310  1.00  0.00           H
ATOM   4666 HE22 GLN A 308     124.220  75.280 116.280  1.00  0.00           H
ATOM   4667  C   GLN A 308     126.120  79.080 121.010  1.00  0.00           C
ATOM   4668  O   GLN A 308     126.650  80.200 121.230  1.00  0.00           O
ATOM   4669  N   TYR A 309     124.990  78.630 121.700  1.00  0.00           N
ATOM   4670  HN  TYR A 309     124.740  77.690 121.480  1.00  0.00           H
ATOM   4671  CA  TYR A 309     124.150  79.450 122.590  1.00  0.00           C
ATOM   4672  HA  TYR A 309     124.400  80.480 122.410  1.00  0.00           H
ATOM   4673  CB  TYR A 309     122.620  79.220 122.120  1.00  0.00           C
ATOM   4674  HB1 TYR A 309     122.310  78.200 122.450  1.00  0.00           H
ATOM   4675  HB2 TYR A 309     121.890  79.940 122.560  1.00  0.00           H
ATOM   4676  CG  TYR A 309     122.450  79.350 120.650  1.00  0.00           C
ATOM   4677  CD1 TYR A 309     122.640  80.540 120.020  1.00  0.00           C
ATOM   4678  HD1 TYR A 309     122.910  81.440 120.550  1.00  0.00           H
ATOM   4679  CE1 TYR A 309     122.510  80.720 118.590  1.00  0.00           C
ATOM   4680  HE1 TYR A 309     122.750  81.630 118.080  1.00  0.00           H
ATOM   4681  CZ  TYR A 309     122.050  79.680 117.800  1.00  0.00           C
ATOM   4682  OH  TYR A 309     122.150  79.760 116.390  1.00  0.00           O
ATOM   4683  HH  TYR A 309     121.790  78.930 116.070  1.00  0.00           H
ATOM   4684  CD2 TYR A 309     121.860  78.390 119.880  1.00  0.00           C
ATOM   4685  HD2 TYR A 309     121.520  77.500 120.400  1.00  0.00           H
ATOM   4686  CE2 TYR A 309     121.710  78.530 118.530  1.00  0.00           C
ATOM   4687  HE2 TYR A 309     121.360  77.770 117.840  1.00  0.00           H
ATOM   4688  C   TYR A 309     124.410  79.210 124.040  1.00  0.00           C
ATOM   4689  O   TYR A 309     123.790  79.790 124.910  1.00  0.00           O
ATOM   4690  N   ASN A 310     125.420  78.360 124.320  1.00  0.00           N
ATOM   4691  HN  ASN A 310     125.840  77.850 123.570  1.00  0.00           H
ATOM   4692  CA  ASN A 310     126.040  78.260 125.650  1.00  0.00           C
ATOM   4693  HA  ASN A 310     126.910  77.690 125.340  1.00  0.00           H
ATOM   4694  CB  ASN A 310     126.470  79.590 126.280  1.00  0.00           C
ATOM   4695  HB1 ASN A 310     125.600  80.220 126.570  1.00  0.00           H
ATOM   4696  HB2 ASN A 310     126.920  79.420 127.280  1.00  0.00           H
ATOM   4697  CG  ASN A 310     127.510  80.370 125.430  1.00  0.00           C
ATOM   4698  OD1 ASN A 310     128.110  79.950 124.380  1.00  0.00           O
ATOM   4699  ND2 ASN A 310     127.680  81.680 125.810  1.00  0.00           N
ATOM   4700 HD21 ASN A 310     126.950  82.080 126.360  1.00  0.00           H
ATOM   4701 HD22 ASN A 310     128.410  82.150 125.310  1.00  0.00           H
ATOM   4702  C   ASN A 310     125.110  77.430 126.600  1.00  0.00           C
ATOM   4703  O   ASN A 310     124.960  77.700 127.780  1.00  0.00           O
ATOM   4704  N   ILE A 311     124.490  76.460 125.940  1.00  0.00           N
ATOM   4705  HN  ILE A 311     124.690  76.170 125.010  1.00  0.00           H
ATOM   4706  CA  ILE A 311     123.750  75.420 126.840  1.00  0.00           C
ATOM   4707  HA  ILE A 311     123.920  75.610 127.890  1.00  0.00           H
ATOM   4708  CB  ILE A 311     122.250  75.180 126.560  1.00  0.00           C
ATOM   4709  HB  ILE A 311     122.130  74.920 125.490  1.00  0.00           H
ATOM   4710  CG2 ILE A 311     121.740  74.090 127.530  1.00  0.00           C
ATOM   4711 HG21 ILE A 311     120.690  73.740 127.480  1.00  0.00           H
ATOM   4712 HG22 ILE A 311     122.370  73.170 127.440  1.00  0.00           H
ATOM   4713 HG23 ILE A 311     121.900  74.450 128.570  1.00  0.00           H
ATOM   4714  CG1 ILE A 311     121.500  76.600 126.800  1.00  0.00           C
ATOM   4715 HG11 ILE A 311     121.570  77.240 125.900  1.00  0.00           H
ATOM   4716 HG12 ILE A 311     122.110  77.120 127.570  1.00  0.00           H
ATOM   4717  CD  ILE A 311     120.100  76.440 127.260  1.00  0.00           C
ATOM   4718  HD1 ILE A 311     119.450  77.340 127.170  1.00  0.00           H
ATOM   4719  HD2 ILE A 311     119.600  75.770 126.520  1.00  0.00           H
ATOM   4720  HD3 ILE A 311     120.090  76.120 128.320  1.00  0.00           H
ATOM   4721  C   ILE A 311     124.470  74.090 126.580  1.00  0.00           C
ATOM   4722  O   ILE A 311     124.610  73.720 125.410  1.00  0.00           O
ATOM   4723  N   SER A 312     124.830  73.280 127.600  1.00  0.00           N
ATOM   4724  HN  SER A 312     124.760  73.490 128.570  1.00  0.00           H
ATOM   4725  CA  SER A 312     125.240  71.880 127.420  1.00  0.00           C
ATOM   4726  HA  SER A 312     125.330  71.680 126.360  1.00  0.00           H
ATOM   4727  CB  SER A 312     126.670  71.590 128.020  1.00  0.00           C
ATOM   4728  HB1 SER A 312     126.860  70.510 127.840  1.00  0.00           H
ATOM   4729  HB2 SER A 312     126.720  71.800 129.110  1.00  0.00           H
ATOM   4730  OG  SER A 312     127.710  72.220 127.320  1.00  0.00           O
ATOM   4731  HG1 SER A 312     127.760  71.890 126.420  1.00  0.00           H
ATOM   4732  C   SER A 312     124.210  70.970 128.100  1.00  0.00           C
ATOM   4733  O   SER A 312     123.720  71.290 129.180  1.00  0.00           O
ATOM   4734  N   TRP A 313     123.930  69.830 127.580  1.00  0.00           N
ATOM   4735  HN  TRP A 313     124.240  69.520 126.690  1.00  0.00           H
ATOM   4736  CA  TRP A 313     122.940  69.010 128.140  1.00  0.00           C
ATOM   4737  HA  TRP A 313     122.440  69.500 128.970  1.00  0.00           H
ATOM   4738  CB  TRP A 313     121.800  68.790 127.050  1.00  0.00           C
ATOM   4739  HB1 TRP A 313     122.380  68.330 126.220  1.00  0.00           H
ATOM   4740  HB2 TRP A 313     121.160  67.920 127.340  1.00  0.00           H
ATOM   4741  CG  TRP A 313     120.970  69.890 126.520  1.00  0.00           C
ATOM   4742  CD1 TRP A 313     121.310  70.810 125.580  1.00  0.00           C
ATOM   4743  HD1 TRP A 313     122.160  70.710 124.920  1.00  0.00           H
ATOM   4744  NE1 TRP A 313     120.400  71.860 125.630  1.00  0.00           N
ATOM   4745  HE1 TRP A 313     120.240  72.590 125.010  1.00  0.00           H
ATOM   4746  CE2 TRP A 313     119.410  71.590 126.580  1.00  0.00           C
ATOM   4747  CD2 TRP A 313     119.700  70.310 127.110  1.00  0.00           C
ATOM   4748  CE3 TRP A 313     118.840  69.750 128.050  1.00  0.00           C
ATOM   4749  HE3 TRP A 313     118.980  68.780 128.500  1.00  0.00           H
ATOM   4750  CZ3 TRP A 313     117.720  70.530 128.350  1.00  0.00           C
ATOM   4751  HZ3 TRP A 313     116.900  70.160 128.960  1.00  0.00           H
ATOM   4752  CZ2 TRP A 313     118.270  72.300 126.850  1.00  0.00           C
ATOM   4753  HZ2 TRP A 313     118.070  73.240 126.350  1.00  0.00           H
ATOM   4754  CH2 TRP A 313     117.460  71.760 127.840  1.00  0.00           C
ATOM   4755  HH2 TRP A 313     116.570  72.270 128.180  1.00  0.00           H
ATOM   4756  C   TRP A 313     123.470  67.680 128.630  1.00  0.00           C
ATOM   4757  O   TRP A 313     124.300  66.950 128.030  1.00  0.00           O
ATOM   4758  N   GLU A 314     123.060  67.370 129.910  1.00  0.00           N
ATOM   4759  HN  GLU A 314     122.400  67.940 130.390  1.00  0.00           H
ATOM   4760  CA  GLU A 314     123.490  66.070 130.500  1.00  0.00           C
ATOM   4761  HA  GLU A 314     124.400  65.670 130.070  1.00  0.00           H
ATOM   4762  CB  GLU A 314     123.970  66.310 132.010  1.00  0.00           C
ATOM   4763  HB1 GLU A 314     124.880  66.950 131.960  1.00  0.00           H
ATOM   4764  HB2 GLU A 314     123.190  66.900 132.530  1.00  0.00           H
ATOM   4765  CG  GLU A 314     124.390  65.000 132.830  1.00  0.00           C
ATOM   4766  HG1 GLU A 314     123.690  64.150 132.690  1.00  0.00           H
ATOM   4767  HG2 GLU A 314     124.430  65.250 133.910  1.00  0.00           H
ATOM   4768  CD  GLU A 314     125.740  64.520 132.430  1.00  0.00           C
ATOM   4769  OE1 GLU A 314     126.410  63.970 133.320  1.00  0.00           O
ATOM   4770  OE2 GLU A 314     126.190  64.620 131.270  1.00  0.00           O
ATOM   4771  C   GLU A 314     122.320  65.080 130.620  1.00  0.00           C
ATOM   4772  O   GLU A 314     121.200  65.490 131.020  1.00  0.00           O
ATOM   4773  N   LEU A 315     122.550  63.810 130.090  1.00  0.00           N
ATOM   4774  HN  LEU A 315     123.450  63.460 129.820  1.00  0.00           H
ATOM   4775  CA  LEU A 315     121.540  62.790 129.950  1.00  0.00           C
ATOM   4776  HA  LEU A 315     120.560  63.220 130.060  1.00  0.00           H
ATOM   4777  CB  LEU A 315     121.700  62.150 128.500  1.00  0.00           C
ATOM   4778  HB1 LEU A 315     121.370  62.870 127.730  1.00  0.00           H
ATOM   4779  HB2 LEU A 315     122.770  61.900 128.320  1.00  0.00           H
ATOM   4780  CG  LEU A 315     121.010  60.780 128.150  1.00  0.00           C
ATOM   4781  HG  LEU A 315     121.110  59.950 128.880  1.00  0.00           H
ATOM   4782  CD1 LEU A 315     119.470  61.000 128.080  1.00  0.00           C
ATOM   4783 HD11 LEU A 315     119.050  61.260 129.080  1.00  0.00           H
ATOM   4784 HD12 LEU A 315     119.340  61.840 127.370  1.00  0.00           H
ATOM   4785 HD13 LEU A 315     118.910  60.190 127.580  1.00  0.00           H
ATOM   4786  CD2 LEU A 315     121.380  60.270 126.740  1.00  0.00           C
ATOM   4787 HD21 LEU A 315     120.920  59.270 126.550  1.00  0.00           H
ATOM   4788 HD22 LEU A 315     121.090  60.990 125.950  1.00  0.00           H
ATOM   4789 HD23 LEU A 315     122.480  60.100 126.690  1.00  0.00           H
ATOM   4790  C   LEU A 315     121.690  61.700 131.060  1.00  0.00           C
ATOM   4791  O   LEU A 315     122.740  61.070 131.350  1.00  0.00           O
ATOM   4792  N   ASP A 316     120.580  61.390 131.660  1.00  0.00           N
ATOM   4793  HN  ASP A 316     119.860  62.070 131.610  1.00  0.00           H
ATOM   4794  CA  ASP A 316     120.440  60.340 132.590  1.00  0.00           C
ATOM   4795  HA  ASP A 316     121.370  59.790 132.630  1.00  0.00           H
ATOM   4796  CB  ASP A 316     120.210  60.760 134.150  1.00  0.00           C
ATOM   4797  HB1 ASP A 316     120.880  61.610 134.390  1.00  0.00           H
ATOM   4798  HB2 ASP A 316     119.190  61.130 134.410  1.00  0.00           H
ATOM   4799  CG  ASP A 316     120.620  59.640 135.050  1.00  0.00           C
ATOM   4800  OD1 ASP A 316     120.670  59.850 136.270  1.00  0.00           O
ATOM   4801  OD2 ASP A 316     120.780  58.460 134.660  1.00  0.00           O
ATOM   4802  C   ASP A 316     119.260  59.480 132.030  1.00  0.00           C
ATOM   4803  O   ASP A 316     118.410  59.970 131.260  1.00  0.00           O
ATOM   4804  N   VAL A 317     119.170  58.200 132.360  1.00  0.00           N
ATOM   4805  HN  VAL A 317     119.840  57.880 133.030  1.00  0.00           H
ATOM   4806  CA  VAL A 317     118.180  57.220 131.960  1.00  0.00           C
ATOM   4807  HA  VAL A 317     117.410  57.680 131.350  1.00  0.00           H
ATOM   4808  CB  VAL A 317     118.640  56.040 131.080  1.00  0.00           C
ATOM   4809  HB  VAL A 317     117.770  55.340 131.070  1.00  0.00           H
ATOM   4810  CG1 VAL A 317     118.980  56.560 129.690  1.00  0.00           C
ATOM   4811 HG11 VAL A 317     118.990  55.810 128.870  1.00  0.00           H
ATOM   4812 HG12 VAL A 317     118.200  57.310 129.440  1.00  0.00           H
ATOM   4813 HG13 VAL A 317     119.960  57.070 129.630  1.00  0.00           H
ATOM   4814  CG2 VAL A 317     119.780  55.230 131.810  1.00  0.00           C
ATOM   4815 HG21 VAL A 317     120.560  55.920 132.200  1.00  0.00           H
ATOM   4816 HG22 VAL A 317     119.470  54.600 132.660  1.00  0.00           H
ATOM   4817 HG23 VAL A 317     120.190  54.570 131.020  1.00  0.00           H
ATOM   4818  C   VAL A 317     117.440  56.650 133.180  1.00  0.00           C
ATOM   4819  O   VAL A 317     118.050  56.390 134.170  1.00  0.00           O
ATOM   4820  N   LEU A 318     116.160  56.420 133.180  1.00  0.00           N
ATOM   4821  HN  LEU A 318     115.610  56.540 132.360  1.00  0.00           H
ATOM   4822  CA  LEU A 318     115.480  55.680 134.220  1.00  0.00           C
ATOM   4823  HA  LEU A 318     116.190  55.510 135.010  1.00  0.00           H
ATOM   4824  CB  LEU A 318     114.210  56.410 134.790  1.00  0.00           C
ATOM   4825  HB1 LEU A 318     114.650  57.360 135.150  1.00  0.00           H
ATOM   4826  HB2 LEU A 318     113.510  56.670 133.970  1.00  0.00           H
ATOM   4827  CG  LEU A 318     113.570  55.790 136.020  1.00  0.00           C
ATOM   4828  HG  LEU A 318     113.600  54.680 136.010  1.00  0.00           H
ATOM   4829  CD1 LEU A 318     114.390  56.100 137.280  1.00  0.00           C
ATOM   4830 HD11 LEU A 318     115.330  55.520 137.190  1.00  0.00           H
ATOM   4831 HD12 LEU A 318     114.610  57.190 137.250  1.00  0.00           H
ATOM   4832 HD13 LEU A 318     113.820  55.840 138.190  1.00  0.00           H
ATOM   4833  CD2 LEU A 318     112.080  56.220 136.020  1.00  0.00           C
ATOM   4834 HD21 LEU A 318     111.450  55.800 136.840  1.00  0.00           H
ATOM   4835 HD22 LEU A 318     112.020  57.320 136.010  1.00  0.00           H
ATOM   4836 HD23 LEU A 318     111.650  55.790 135.080  1.00  0.00           H
ATOM   4837  C   LEU A 318     115.000  54.440 133.570  1.00  0.00           C
ATOM   4838  O   LEU A 318     114.350  54.520 132.540  1.00  0.00           O
ATOM   4839  N   GLU A 319     115.490  53.300 134.090  1.00  0.00           N
ATOM   4840  HN  GLU A 319     115.910  53.270 134.990  1.00  0.00           H
ATOM   4841  CA  GLU A 319     115.100  52.030 133.470  1.00  0.00           C
ATOM   4842  HA  GLU A 319     114.620  52.170 132.510  1.00  0.00           H
ATOM   4843  CB  GLU A 319     116.320  51.060 133.200  1.00  0.00           C
ATOM   4844  HB1 GLU A 319     116.880  50.720 134.090  1.00  0.00           H
ATOM   4845  HB2 GLU A 319     115.860  50.200 132.670  1.00  0.00           H
ATOM   4846  CG  GLU A 319     117.230  51.720 132.100  1.00  0.00           C
ATOM   4847  HG1 GLU A 319     117.960  52.320 132.690  1.00  0.00           H
ATOM   4848  HG2 GLU A 319     116.670  52.300 131.340  1.00  0.00           H
ATOM   4849  CD  GLU A 319     118.080  50.670 131.350  1.00  0.00           C
ATOM   4850  OE1 GLU A 319     118.320  50.850 130.120  1.00  0.00           O
ATOM   4851  OE2 GLU A 319     118.620  49.710 132.010  1.00  0.00           O
ATOM   4852  C   GLU A 319     114.150  51.320 134.360  1.00  0.00           C
ATOM   4853  O   GLU A 319     114.440  50.940 135.510  1.00  0.00           O
ATOM   4854  N   VAL A 320     112.890  51.120 133.890  1.00  0.00           N
ATOM   4855  HN  VAL A 320     112.780  51.270 132.910  1.00  0.00           H
ATOM   4856  CA  VAL A 320     111.730  50.740 134.610  1.00  0.00           C
ATOM   4857  HA  VAL A 320     111.930  50.750 135.670  1.00  0.00           H
ATOM   4858  CB  VAL A 320     110.590  51.700 134.450  1.00  0.00           C
ATOM   4859  HB  VAL A 320     110.210  51.640 133.400  1.00  0.00           H
ATOM   4860  CG1 VAL A 320     109.430  51.270 135.330  1.00  0.00           C
ATOM   4861 HG11 VAL A 320     108.760  52.140 135.470  1.00  0.00           H
ATOM   4862 HG12 VAL A 320     108.940  50.330 135.000  1.00  0.00           H
ATOM   4863 HG13 VAL A 320     109.800  51.110 136.370  1.00  0.00           H
ATOM   4864  CG2 VAL A 320     110.990  53.140 134.760  1.00  0.00           C
ATOM   4865 HG21 VAL A 320     111.730  53.570 134.060  1.00  0.00           H
ATOM   4866 HG22 VAL A 320     110.010  53.650 134.600  1.00  0.00           H
ATOM   4867 HG23 VAL A 320     111.440  53.200 135.780  1.00  0.00           H
ATOM   4868  C   VAL A 320     111.380  49.350 134.220  1.00  0.00           C
ATOM   4869  O   VAL A 320     111.570  48.970 133.040  1.00  0.00           O
ATOM   4870  N   SER A 321     110.880  48.470 135.190  1.00  0.00           N
ATOM   4871  HN  SER A 321     110.770  48.770 136.130  1.00  0.00           H
ATOM   4872  CA  SER A 321     110.440  47.110 134.800  1.00  0.00           C
ATOM   4873  HA  SER A 321     110.440  47.080 133.720  1.00  0.00           H
ATOM   4874  CB  SER A 321     111.380  45.840 135.340  1.00  0.00           C
ATOM   4875  HB1 SER A 321     111.020  45.500 136.330  1.00  0.00           H
ATOM   4876  HB2 SER A 321     112.430  46.170 135.510  1.00  0.00           H
ATOM   4877  OG  SER A 321     111.230  44.830 134.370  1.00  0.00           O
ATOM   4878  HG1 SER A 321     110.410  44.410 134.640  1.00  0.00           H
ATOM   4879  C   SER A 321     108.990  46.780 135.210  1.00  0.00           C
ATOM   4880  O   SER A 321     108.660  46.980 136.370  1.00  0.00           O
ATOM   4881  N   ASN A 322     108.140  46.340 134.260  1.00  0.00           N
ATOM   4882  HN  ASN A 322     108.480  46.220 133.340  1.00  0.00           H
ATOM   4883  CA  ASN A 322     106.750  46.120 134.510  1.00  0.00           C
ATOM   4884  HA  ASN A 322     106.670  45.200 135.070  1.00  0.00           H
ATOM   4885  CB  ASN A 322     105.870  47.230 135.250  1.00  0.00           C
ATOM   4886  HB1 ASN A 322     106.410  47.670 136.110  1.00  0.00           H
ATOM   4887  HB2 ASN A 322     105.650  48.020 134.490  1.00  0.00           H
ATOM   4888  CG  ASN A 322     104.480  46.790 135.740  1.00  0.00           C
ATOM   4889  OD1 ASN A 322     103.550  46.630 134.990  1.00  0.00           O
ATOM   4890  ND2 ASN A 322     104.300  46.890 137.060  1.00  0.00           N
ATOM   4891 HD21 ASN A 322     105.090  46.970 137.670  1.00  0.00           H
ATOM   4892 HD22 ASN A 322     103.390  46.990 137.460  1.00  0.00           H
ATOM   4893  C   ASN A 322     106.050  45.630 133.240  1.00  0.00           C
ATOM   4894  O   ASN A 322     105.710  46.400 132.380  1.00  0.00           O
ATOM   4895  N   SER A 323     105.880  44.290 133.140  1.00  0.00           N
ATOM   4896  HN  SER A 323     106.190  43.590 133.780  1.00  0.00           H
ATOM   4897  CA  SER A 323     105.240  43.700 131.980  1.00  0.00           C
ATOM   4898  HA  SER A 323     105.810  44.080 131.140  1.00  0.00           H
ATOM   4899  CB  SER A 323     105.260  42.130 131.800  1.00  0.00           C
ATOM   4900  HB1 SER A 323     104.920  41.840 130.780  1.00  0.00           H
ATOM   4901  HB2 SER A 323     104.590  41.810 132.630  1.00  0.00           H
ATOM   4902  OG  SER A 323     106.600  41.600 132.020  1.00  0.00           O
ATOM   4903  HG1 SER A 323     106.680  41.590 132.970  1.00  0.00           H
ATOM   4904  C   SER A 323     103.830  44.160 131.700  1.00  0.00           C
ATOM   4905  O   SER A 323     103.500  44.500 130.550  1.00  0.00           O
ATOM   4906  N   SER A 324     103.000  44.260 132.750  1.00  0.00           N
ATOM   4907  HN  SER A 324     103.260  44.210 133.710  1.00  0.00           H
ATOM   4908  CA  SER A 324     101.530  44.600 132.690  1.00  0.00           C
ATOM   4909  HA  SER A 324     101.090  43.890 132.010  1.00  0.00           H
ATOM   4910  CB  SER A 324     100.880  44.530 134.130  1.00  0.00           C
ATOM   4911  HB1 SER A 324     101.390  45.350 134.690  1.00  0.00           H
ATOM   4912  HB2 SER A 324     101.050  43.590 134.690  1.00  0.00           H
ATOM   4913  OG  SER A 324      99.420  44.750 134.110  1.00  0.00           O
ATOM   4914  HG1 SER A 324      99.040  43.980 133.680  1.00  0.00           H
ATOM   4915  C   SER A 324     101.330  46.000 132.110  1.00  0.00           C
ATOM   4916  O   SER A 324     100.650  46.160 131.090  1.00  0.00           O
ATOM   4917  N   LEU A 325     102.130  46.910 132.610  1.00  0.00           N
ATOM   4918  HN  LEU A 325     102.620  46.670 133.450  1.00  0.00           H
ATOM   4919  CA  LEU A 325     102.170  48.340 132.160  1.00  0.00           C
ATOM   4920  HA  LEU A 325     101.140  48.670 132.150  1.00  0.00           H
ATOM   4921  CB  LEU A 325     103.140  49.360 132.920  1.00  0.00           C
ATOM   4922  HB1 LEU A 325     104.100  48.800 132.990  1.00  0.00           H
ATOM   4923  HB2 LEU A 325     103.300  50.250 132.280  1.00  0.00           H
ATOM   4924  CG  LEU A 325     102.690  49.850 134.340  1.00  0.00           C
ATOM   4925  HG  LEU A 325     102.460  48.960 134.970  1.00  0.00           H
ATOM   4926  CD1 LEU A 325     103.900  50.600 134.930  1.00  0.00           C
ATOM   4927 HD11 LEU A 325     104.110  51.570 134.420  1.00  0.00           H
ATOM   4928 HD12 LEU A 325     103.820  50.820 136.020  1.00  0.00           H
ATOM   4929 HD13 LEU A 325     104.860  50.090 134.710  1.00  0.00           H
ATOM   4930  CD2 LEU A 325     101.490  50.860 134.250  1.00  0.00           C
ATOM   4931 HD21 LEU A 325     101.820  51.850 133.850  1.00  0.00           H
ATOM   4932 HD22 LEU A 325     100.750  50.470 133.530  1.00  0.00           H
ATOM   4933 HD23 LEU A 325     101.020  51.100 135.230  1.00  0.00           H
ATOM   4934  C   LEU A 325     102.600  48.400 130.670  1.00  0.00           C
ATOM   4935  O   LEU A 325     102.120  49.180 129.840  1.00  0.00           O
ATOM   4936  N   ARG A 326     103.520  47.600 130.210  1.00  0.00           N
ATOM   4937  HN  ARG A 326     103.850  46.800 130.710  1.00  0.00           H
ATOM   4938  CA  ARG A 326     104.060  47.800 128.820  1.00  0.00           C
ATOM   4939  HA  ARG A 326     104.040  48.870 128.700  1.00  0.00           H
ATOM   4940  CB  ARG A 326     105.570  47.290 128.730  1.00  0.00           C
ATOM   4941  HB1 ARG A 326     106.120  47.790 129.560  1.00  0.00           H
ATOM   4942  HB2 ARG A 326     105.510  46.190 128.870  1.00  0.00           H
ATOM   4943  CG  ARG A 326     106.250  47.490 127.360  1.00  0.00           C
ATOM   4944  HG1 ARG A 326     105.680  46.860 126.640  1.00  0.00           H
ATOM   4945  HG2 ARG A 326     107.310  47.190 127.460  1.00  0.00           H
ATOM   4946  CD  ARG A 326     106.230  48.970 126.920  1.00  0.00           C
ATOM   4947  HD1 ARG A 326     107.020  49.560 127.430  1.00  0.00           H
ATOM   4948  HD2 ARG A 326     105.260  49.490 127.080  1.00  0.00           H
ATOM   4949  NE  ARG A 326     106.470  49.040 125.440  1.00  0.00           N
ATOM   4950  HE  ARG A 326     107.350  49.390 125.120  1.00  0.00           H
ATOM   4951  CZ  ARG A 326     105.560  49.040 124.460  1.00  0.00           C
ATOM   4952  NH1 ARG A 326     104.360  48.800 124.740  1.00  0.00           N
ATOM   4953 HH11 ARG A 326     103.690  48.790 123.990  1.00  0.00           H
ATOM   4954 HH12 ARG A 326     104.080  48.580 125.680  1.00  0.00           H
ATOM   4955  NH2 ARG A 326     105.980  49.370 123.230  1.00  0.00           N
ATOM   4956 HH21 ARG A 326     105.360  49.420 122.450  1.00  0.00           H
ATOM   4957 HH22 ARG A 326     106.960  49.320 123.060  1.00  0.00           H
ATOM   4958  C   ARG A 326     103.090  47.200 127.840  1.00  0.00           C
ATOM   4959  O   ARG A 326     103.140  47.610 126.700  1.00  0.00           O
ATOM   4960  N   ARG A 327     102.200  46.270 128.240  1.00  0.00           N
ATOM   4961  HN  ARG A 327     102.400  45.870 129.130  1.00  0.00           H
ATOM   4962  CA  ARG A 327     101.060  45.840 127.390  1.00  0.00           C
ATOM   4963  HA  ARG A 327     101.550  45.690 126.440  1.00  0.00           H
ATOM   4964  CB  ARG A 327     100.530  44.470 127.950  1.00  0.00           C
ATOM   4965  HB1 ARG A 327     100.250  44.630 129.010  1.00  0.00           H
ATOM   4966  HB2 ARG A 327      99.640  44.170 127.360  1.00  0.00           H
ATOM   4967  CG  ARG A 327     101.530  43.340 127.880  1.00  0.00           C
ATOM   4968  HG1 ARG A 327     102.480  43.660 128.370  1.00  0.00           H
ATOM   4969  HG2 ARG A 327     101.700  43.110 126.810  1.00  0.00           H
ATOM   4970  CD  ARG A 327     101.040  42.020 128.550  1.00  0.00           C
ATOM   4971  HD1 ARG A 327     100.250  41.420 128.050  1.00  0.00           H
ATOM   4972  HD2 ARG A 327     100.800  42.190 129.620  1.00  0.00           H
ATOM   4973  NE  ARG A 327     102.280  41.220 128.610  1.00  0.00           N
ATOM   4974  HE  ARG A 327     102.980  41.250 127.890  1.00  0.00           H
ATOM   4975  CZ  ARG A 327     102.360  40.140 129.400  1.00  0.00           C
ATOM   4976  NH1 ARG A 327     101.440  39.840 130.260  1.00  0.00           N
ATOM   4977 HH11 ARG A 327     101.580  39.010 130.790  1.00  0.00           H
ATOM   4978 HH12 ARG A 327     100.640  40.440 130.360  1.00  0.00           H
ATOM   4979  NH2 ARG A 327     103.340  39.270 129.280  1.00  0.00           N
ATOM   4980 HH21 ARG A 327     103.360  38.460 129.870  1.00  0.00           H
ATOM   4981 HH22 ARG A 327     104.140  39.570 128.770  1.00  0.00           H
ATOM   4982  C   ARG A 327      99.980  46.810 127.130  1.00  0.00           C
ATOM   4983  O   ARG A 327      99.190  46.650 126.150  1.00  0.00           O
ATOM   4984  N   ARG A 328      99.790  47.810 128.000  1.00  0.00           N
ATOM   4985  HN  ARG A 328     100.450  47.860 128.750  1.00  0.00           H
ATOM   4986  CA  ARG A 328      98.920  48.990 127.930  1.00  0.00           C
ATOM   4987  HA  ARG A 328      97.910  48.630 127.790  1.00  0.00           H
ATOM   4988  CB  ARG A 328      99.010  49.960 129.150  1.00  0.00           C
ATOM   4989  HB1 ARG A 328     100.020  50.390 129.300  1.00  0.00           H
ATOM   4990  HB2 ARG A 328      98.230  50.750 129.070  1.00  0.00           H
ATOM   4991  CG  ARG A 328      98.710  49.370 130.560  1.00  0.00           C
ATOM   4992  HG1 ARG A 328      98.930  50.170 131.290  1.00  0.00           H
ATOM   4993  HG2 ARG A 328      99.510  48.610 130.630  1.00  0.00           H
ATOM   4994  CD  ARG A 328      97.270  48.890 130.830  1.00  0.00           C
ATOM   4995  HD1 ARG A 328      96.910  48.100 130.130  1.00  0.00           H
ATOM   4996  HD2 ARG A 328      96.690  49.830 130.700  1.00  0.00           H
ATOM   4997  NE  ARG A 328      97.250  48.520 132.260  1.00  0.00           N
ATOM   4998  HE  ARG A 328      98.020  48.200 132.820  1.00  0.00           H
ATOM   4999  CZ  ARG A 328      96.220  48.640 133.050  1.00  0.00           C
ATOM   5000  NH1 ARG A 328      94.970  48.950 132.640  1.00  0.00           N
ATOM   5001 HH11 ARG A 328      94.300  49.310 133.290  1.00  0.00           H
ATOM   5002 HH12 ARG A 328      94.740  48.890 131.670  1.00  0.00           H
ATOM   5003  NH2 ARG A 328      96.350  48.520 134.360  1.00  0.00           N
ATOM   5004 HH21 ARG A 328      95.460  48.380 134.790  1.00  0.00           H
ATOM   5005 HH22 ARG A 328      97.160  48.040 134.700  1.00  0.00           H
ATOM   5006  C   ARG A 328      99.200  49.900 126.780  1.00  0.00           C
ATOM   5007  O   ARG A 328     100.280  50.000 126.290  1.00  0.00           O
ATOM   5008  N   LEU A 329      98.200  50.620 126.270  1.00  0.00           N
ATOM   5009  HN  LEU A 329      97.260  50.590 126.620  1.00  0.00           H
ATOM   5010  CA  LEU A 329      98.380  51.770 125.390  1.00  0.00           C
ATOM   5011  HA  LEU A 329      99.380  51.900 125.030  1.00  0.00           H
ATOM   5012  CB  LEU A 329      97.380  51.840 124.150  1.00  0.00           C
ATOM   5013  HB1 LEU A 329      97.620  50.910 123.590  1.00  0.00           H
ATOM   5014  HB2 LEU A 329      96.350  51.680 124.530  1.00  0.00           H
ATOM   5015  CG  LEU A 329      97.260  53.030 123.170  1.00  0.00           C
ATOM   5016  HG  LEU A 329      97.260  53.950 123.780  1.00  0.00           H
ATOM   5017  CD1 LEU A 329      98.520  53.290 122.340  1.00  0.00           C
ATOM   5018 HD11 LEU A 329      99.470  53.390 122.900  1.00  0.00           H
ATOM   5019 HD12 LEU A 329      98.720  52.430 121.650  1.00  0.00           H
ATOM   5020 HD13 LEU A 329      98.520  54.210 121.720  1.00  0.00           H
ATOM   5021  CD2 LEU A 329      96.000  52.900 122.270  1.00  0.00           C
ATOM   5022 HD21 LEU A 329      95.090  52.620 122.840  1.00  0.00           H
ATOM   5023 HD22 LEU A 329      95.800  53.850 121.730  1.00  0.00           H
ATOM   5024 HD23 LEU A 329      96.200  52.050 121.580  1.00  0.00           H
ATOM   5025  C   LEU A 329      98.120  53.040 126.190  1.00  0.00           C
ATOM   5026  O   LEU A 329      97.330  52.990 127.150  1.00  0.00           O
ATOM   5027  N   ILE A 330      98.860  54.080 125.950  1.00  0.00           N
ATOM   5028  HN  ILE A 330      99.640  54.030 125.340  1.00  0.00           H
ATOM   5029  CA  ILE A 330      98.790  55.380 126.680  1.00  0.00           C
ATOM   5030  HA  ILE A 330      98.100  55.250 127.500  1.00  0.00           H
ATOM   5031  CB  ILE A 330     100.190  55.830 127.120  1.00  0.00           C
ATOM   5032  HB  ILE A 330     100.840  56.120 126.270  1.00  0.00           H
ATOM   5033  CG2 ILE A 330     100.110  57.100 128.000  1.00  0.00           C
ATOM   5034 HG21 ILE A 330     101.100  57.190 128.510  1.00  0.00           H
ATOM   5035 HG22 ILE A 330      99.860  58.010 127.420  1.00  0.00           H
ATOM   5036 HG23 ILE A 330      99.330  56.960 128.770  1.00  0.00           H
ATOM   5037  CG1 ILE A 330     100.960  54.640 127.840  1.00  0.00           C
ATOM   5038 HG11 ILE A 330     101.900  55.070 128.230  1.00  0.00           H
ATOM   5039 HG12 ILE A 330     101.070  53.860 127.060  1.00  0.00           H
ATOM   5040  CD  ILE A 330     100.230  54.130 129.070  1.00  0.00           C
ATOM   5041  HD1 ILE A 330      99.150  53.930 128.880  1.00  0.00           H
ATOM   5042  HD2 ILE A 330     100.720  53.230 129.500  1.00  0.00           H
ATOM   5043  HD3 ILE A 330     100.260  54.950 129.810  1.00  0.00           H
ATOM   5044  C   ILE A 330      98.210  56.400 125.620  1.00  0.00           C
ATOM   5045  O   ILE A 330      98.470  56.380 124.400  1.00  0.00           O
ATOM   5046  N   LEU A 331      97.310  57.290 126.150  1.00  0.00           N
ATOM   5047  HN  LEU A 331      97.080  57.250 127.120  1.00  0.00           H
ATOM   5048  CA  LEU A 331      96.580  58.220 125.260  1.00  0.00           C
ATOM   5049  HA  LEU A 331      96.820  58.070 124.220  1.00  0.00           H
ATOM   5050  CB  LEU A 331      95.040  58.060 125.410  1.00  0.00           C
ATOM   5051  HB1 LEU A 331      94.740  58.340 126.440  1.00  0.00           H
ATOM   5052  HB2 LEU A 331      94.530  58.790 124.740  1.00  0.00           H
ATOM   5053  CG  LEU A 331      94.500  56.680 124.890  1.00  0.00           C
ATOM   5054  HG  LEU A 331      94.960  55.820 125.430  1.00  0.00           H
ATOM   5055  CD1 LEU A 331      92.980  56.510 124.940  1.00  0.00           C
ATOM   5056 HD11 LEU A 331      92.520  57.370 124.400  1.00  0.00           H
ATOM   5057 HD12 LEU A 331      92.650  55.550 124.490  1.00  0.00           H
ATOM   5058 HD13 LEU A 331      92.580  56.670 125.960  1.00  0.00           H
ATOM   5059  CD2 LEU A 331      95.010  56.350 123.450  1.00  0.00           C
ATOM   5060 HD21 LEU A 331      94.450  55.440 123.140  1.00  0.00           H
[truncated: 3,341,080 more chars]
