# Supplementary material for: Structure of the PAPP-ABP5 complex reveals mechanism of substrate recognition
Source: Nat Commun. 2022 Sep 20;13:5500. doi: 10.1038/s41467-022-33175-2 (PMC9489782; doi:10.1038/s41467-022-33175-2)
Supplement: Supplementary file 4 — Supplementary Data 1 [file 41467_2022_33175_MOESM4_ESM.zip › Simulation Initials/initial_7.pdb]

REMARK    GENERATED BY TRJCONV
TITLE     active-agonist+G_alpha in water t=  70.00000 step= 35000
REMARK    THIS IS A SIMULATION BOX
CRYST1  188.226  188.226  188.226  90.00  90.00  90.00 P 1           1
MODEL        1
ATOM      1  N   ARG A  15     101.180 103.150 164.990  1.00  0.00           N
ATOM      2  HT1 ARG A  15     101.090 104.140 164.900  1.00  0.00           H
ATOM      3  HT2 ARG A  15     101.370 102.630 164.160  1.00  0.00           H
ATOM      4  CA  ARG A  15      99.990 102.520 165.690  1.00  0.00           C
ATOM      5  HA  ARG A  15     100.250 101.550 166.090  1.00  0.00           H
ATOM      6  CB  ARG A  15      99.650 103.390 167.000  1.00  0.00           C
ATOM      7  HB1 ARG A  15      99.540 104.450 166.700  1.00  0.00           H
ATOM      8  HB2 ARG A  15      98.660 103.130 167.420  1.00  0.00           H
ATOM      9  CG  ARG A  15     100.910 103.260 167.950  1.00  0.00           C
ATOM     10  HG1 ARG A  15     100.840 103.920 168.830  1.00  0.00           H
ATOM     11  HG2 ARG A  15     101.770 103.700 167.410  1.00  0.00           H
ATOM     12  CD  ARG A  15     101.370 101.820 168.490  1.00  0.00           C
ATOM     13  HD1 ARG A  15     102.350 101.900 168.990  1.00  0.00           H
ATOM     14  HD2 ARG A  15     101.570 101.100 167.670  1.00  0.00           H
ATOM     15  NE  ARG A  15     100.260 101.350 169.370  1.00  0.00           N
ATOM     16  HE  ARG A  15      99.520 101.980 169.640  1.00  0.00           H
ATOM     17  CZ  ARG A  15     100.230 100.180 170.030  1.00  0.00           C
ATOM     18  NH1 ARG A  15     101.190  99.280 169.790  1.00  0.00           N
ATOM     19 HH11 ARG A  15     101.180  98.470 170.370  1.00  0.00           H
ATOM     20 HH12 ARG A  15     101.860  99.480 169.070  1.00  0.00           H
ATOM     21  NH2 ARG A  15      99.320  99.850 170.870  1.00  0.00           N
ATOM     22 HH21 ARG A  15      99.240  98.880 171.100  1.00  0.00           H
ATOM     23 HH22 ARG A  15      98.590 100.510 171.070  1.00  0.00           H
ATOM     24  C   ARG A  15      98.690 102.320 164.910  1.00  0.00           C
ATOM     25  O   ARG A  15      97.560 102.580 165.430  1.00  0.00           O
ATOM     26  N   ALA A  16      98.710 101.890 163.580  1.00  0.00           N
ATOM     27  HN  ALA A  16      99.610 101.750 163.180  1.00  0.00           H
ATOM     28  CA  ALA A  16      97.610 101.390 162.870  1.00  0.00           C
ATOM     29  HA  ALA A  16      97.110 102.240 162.430  1.00  0.00           H
ATOM     30  CB  ALA A  16      98.120 100.650 161.630  1.00  0.00           C
ATOM     31  HB1 ALA A  16      97.300 100.390 160.920  1.00  0.00           H
ATOM     32  HB2 ALA A  16      98.820 101.270 161.040  1.00  0.00           H
ATOM     33  HB3 ALA A  16      98.690  99.720 161.830  1.00  0.00           H
ATOM     34  C   ALA A  16      96.490 100.670 163.590  1.00  0.00           C
ATOM     35  O   ALA A  16      96.540  99.760 164.370  1.00  0.00           O
ATOM     36  N   LEU A  17      95.250 101.070 163.260  1.00  0.00           N
ATOM     37  HN  LEU A  17      95.090 101.830 162.630  1.00  0.00           H
ATOM     38  CA  LEU A  17      94.000 100.490 163.800  1.00  0.00           C
ATOM     39  HA  LEU A  17      94.200 100.060 164.770  1.00  0.00           H
ATOM     40  CB  LEU A  17      93.090 101.710 163.900  1.00  0.00           C
ATOM     41  HB1 LEU A  17      93.570 102.570 164.410  1.00  0.00           H
ATOM     42  HB2 LEU A  17      92.770 102.010 162.870  1.00  0.00           H
ATOM     43  CG  LEU A  17      91.810 101.470 164.670  1.00  0.00           C
ATOM     44  HG  LEU A  17      91.270 100.580 164.280  1.00  0.00           H
ATOM     45  CD1 LEU A  17      92.180 101.290 166.110  1.00  0.00           C
ATOM     46 HD11 LEU A  17      91.220 101.120 166.650  1.00  0.00           H
ATOM     47 HD12 LEU A  17      92.820 100.390 166.240  1.00  0.00           H
ATOM     48 HD13 LEU A  17      92.830 102.120 166.440  1.00  0.00           H
ATOM     49  CD2 LEU A  17      90.850 102.710 164.490  1.00  0.00           C
ATOM     50 HD21 LEU A  17      89.820 102.470 164.820  1.00  0.00           H
ATOM     51 HD22 LEU A  17      91.270 103.610 164.980  1.00  0.00           H
ATOM     52 HD23 LEU A  17      90.760 102.790 163.380  1.00  0.00           H
ATOM     53  C   LEU A  17      93.370  99.550 162.830  1.00  0.00           C
ATOM     54  O   LEU A  17      93.290  99.860 161.690  1.00  0.00           O
ATOM     55  N   TYR A  18      92.960  98.330 163.240  1.00  0.00           N
ATOM     56  HN  TYR A  18      93.090  98.090 164.200  1.00  0.00           H
ATOM     57  CA  TYR A  18      92.300  97.380 162.380  1.00  0.00           C
ATOM     58  HA  TYR A  18      92.500  97.660 161.360  1.00  0.00           H
ATOM     59  CB  TYR A  18      92.930  95.980 162.690  1.00  0.00           C
ATOM     60  HB1 TYR A  18      94.040  96.030 162.760  1.00  0.00           H
ATOM     61  HB2 TYR A  18      92.510  95.580 163.630  1.00  0.00           H
ATOM     62  CG  TYR A  18      92.630  95.000 161.570  1.00  0.00           C
ATOM     63  CD1 TYR A  18      91.700  94.050 161.660  1.00  0.00           C
ATOM     64  HD1 TYR A  18      91.090  94.050 162.550  1.00  0.00           H
ATOM     65  CE1 TYR A  18      91.660  92.960 160.790  1.00  0.00           C
ATOM     66  HE1 TYR A  18      90.850  92.280 161.020  1.00  0.00           H
ATOM     67  CZ  TYR A  18      92.490  92.980 159.670  1.00  0.00           C
ATOM     68  OH  TYR A  18      92.360  91.960 158.720  1.00  0.00           O
ATOM     69  HH  TYR A  18      93.010  92.150 158.040  1.00  0.00           H
ATOM     70  CD2 TYR A  18      93.450  95.040 160.390  1.00  0.00           C
ATOM     71  HD2 TYR A  18      94.080  95.900 160.260  1.00  0.00           H
ATOM     72  CE2 TYR A  18      93.330  94.050 159.400  1.00  0.00           C
ATOM     73  HE2 TYR A  18      93.790  94.070 158.420  1.00  0.00           H
ATOM     74  C   TYR A  18      90.760  97.350 162.600  1.00  0.00           C
ATOM     75  O   TYR A  18      90.230  97.060 163.660  1.00  0.00           O
ATOM     76  N   PHE A  19      89.960  97.360 161.500  1.00  0.00           N
ATOM     77  HN  PHE A  19      90.480  97.430 160.660  1.00  0.00           H
ATOM     78  CA  PHE A  19      88.570  96.930 161.470  1.00  0.00           C
ATOM     79  HA  PHE A  19      88.080  96.920 162.430  1.00  0.00           H
ATOM     80  CB  PHE A  19      87.800  97.990 160.730  1.00  0.00           C
ATOM     81  HB1 PHE A  19      88.190  98.150 159.710  1.00  0.00           H
ATOM     82  HB2 PHE A  19      86.710  97.760 160.680  1.00  0.00           H
ATOM     83  CG  PHE A  19      87.850  99.230 161.540  1.00  0.00           C
ATOM     84  CD1 PHE A  19      86.780  99.560 162.370  1.00  0.00           C
ATOM     85  HD1 PHE A  19      85.950  98.860 162.450  1.00  0.00           H
ATOM     86  CE1 PHE A  19      86.580 100.760 162.920  1.00  0.00           C
ATOM     87  HE1 PHE A  19      85.670 100.990 163.440  1.00  0.00           H
ATOM     88  CZ  PHE A  19      87.560 101.760 162.640  1.00  0.00           C
ATOM     89  HZ  PHE A  19      87.490 102.790 162.980  1.00  0.00           H
ATOM     90  CD2 PHE A  19      88.780 100.240 161.220  1.00  0.00           C
ATOM     91  HD2 PHE A  19      89.540  99.930 160.510  1.00  0.00           H
ATOM     92  CE2 PHE A  19      88.640 101.520 161.800  1.00  0.00           C
ATOM     93  HE2 PHE A  19      89.370 102.300 161.620  1.00  0.00           H
ATOM     94  C   PHE A  19      88.460  95.510 160.860  1.00  0.00           C
ATOM     95  O   PHE A  19      89.000  95.230 159.810  1.00  0.00           O
ATOM     96  N   SER A  20      87.740  94.610 161.470  1.00  0.00           N
ATOM     97  HN  SER A  20      87.250  94.800 162.320  1.00  0.00           H
ATOM     98  CA  SER A  20      87.680  93.210 161.030  1.00  0.00           C
ATOM     99  HA  SER A  20      88.470  93.050 160.300  1.00  0.00           H
ATOM    100  CB  SER A  20      87.970  92.370 162.280  1.00  0.00           C
ATOM    101  HB1 SER A  20      89.000  92.580 162.630  1.00  0.00           H
ATOM    102  HB2 SER A  20      88.010  91.350 161.850  1.00  0.00           H
ATOM    103  OG  SER A  20      86.880  92.480 163.260  1.00  0.00           O
ATOM    104  HG1 SER A  20      86.650  93.400 163.390  1.00  0.00           H
ATOM    105  C   SER A  20      86.360  92.870 160.390  1.00  0.00           C
ATOM    106  O   SER A  20      86.180  91.780 159.980  1.00  0.00           O
ATOM    107  N   GLY A  21      85.520  93.900 160.170  1.00  0.00           N
ATOM    108  HN  GLY A  21      85.890  94.800 160.420  1.00  0.00           H
ATOM    109  CA  GLY A  21      84.340  93.880 159.350  1.00  0.00           C
ATOM    110  HA1 GLY A  21      84.610  93.360 158.450  1.00  0.00           H
ATOM    111  HA2 GLY A  21      84.050  94.910 159.210  1.00  0.00           H
ATOM    112  C   GLY A  21      83.170  93.100 159.830  1.00  0.00           C
ATOM    113  O   GLY A  21      82.360  92.620 159.070  1.00  0.00           O
ATOM    114  N   ARG A  22      83.100  92.950 161.160  1.00  0.00           N
ATOM    115  HN  ARG A  22      83.790  93.380 161.740  1.00  0.00           H
ATOM    116  CA  ARG A  22      82.110  92.140 161.810  1.00  0.00           C
ATOM    117  HA  ARG A  22      81.490  91.570 161.130  1.00  0.00           H
ATOM    118  CB  ARG A  22      82.730  91.170 162.820  1.00  0.00           C
ATOM    119  HB1 ARG A  22      83.250  91.720 163.640  1.00  0.00           H
ATOM    120  HB2 ARG A  22      82.050  90.490 163.360  1.00  0.00           H
ATOM    121  CG  ARG A  22      83.960  90.360 162.240  1.00  0.00           C
ATOM    122  HG1 ARG A  22      84.880  90.980 162.140  1.00  0.00           H
ATOM    123  HG2 ARG A  22      83.730  90.000 161.210  1.00  0.00           H
ATOM    124  CD  ARG A  22      84.390  89.260 163.230  1.00  0.00           C
ATOM    125  HD1 ARG A  22      84.480  89.630 164.270  1.00  0.00           H
ATOM    126  HD2 ARG A  22      85.310  88.770 162.850  1.00  0.00           H
ATOM    127  NE  ARG A  22      83.390  88.200 163.100  1.00  0.00           N
ATOM    128  HE  ARG A  22      83.170  87.790 162.210  1.00  0.00           H
ATOM    129  CZ  ARG A  22      82.500  87.930 164.060  1.00  0.00           C
ATOM    130  NH1 ARG A  22      82.310  88.650 165.150  1.00  0.00           N
ATOM    131 HH11 ARG A  22      81.460  88.590 165.670  1.00  0.00           H
ATOM    132 HH12 ARG A  22      82.860  89.480 165.270  1.00  0.00           H
ATOM    133  NH2 ARG A  22      81.840  86.780 163.910  1.00  0.00           N
ATOM    134 HH21 ARG A  22      81.290  86.470 164.680  1.00  0.00           H
ATOM    135 HH22 ARG A  22      82.240  86.210 163.200  1.00  0.00           H
ATOM    136  C   ARG A  22      81.070  93.030 162.540  1.00  0.00           C
ATOM    137  O   ARG A  22      79.910  92.710 162.820  1.00  0.00           O
ATOM    138  N   GLY A  23      81.420  94.220 163.010  1.00  0.00           N
ATOM    139  HN  GLY A  23      82.380  94.460 162.990  1.00  0.00           H
ATOM    140  CA  GLY A  23      80.480  95.150 163.600  1.00  0.00           C
ATOM    141  HA1 GLY A  23      80.100  94.700 164.510  1.00  0.00           H
ATOM    142  HA2 GLY A  23      79.670  95.380 162.930  1.00  0.00           H
ATOM    143  C   GLY A  23      81.110  96.490 164.010  1.00  0.00           C
ATOM    144  O   GLY A  23      80.460  97.540 164.000  1.00  0.00           O
ATOM    145  N   GLU A  24      82.450  96.500 164.370  1.00  0.00           N
ATOM    146  HN  GLU A  24      83.070  95.730 164.200  1.00  0.00           H
ATOM    147  CA  GLU A  24      83.130  97.610 164.870  1.00  0.00           C
ATOM    148  HA  GLU A  24      82.580  97.750 165.790  1.00  0.00           H
ATOM    149  CB  GLU A  24      84.660  97.320 165.090  1.00  0.00           C
ATOM    150  HB1 GLU A  24      85.320  97.600 164.230  1.00  0.00           H
ATOM    151  HB2 GLU A  24      85.000  97.970 165.920  1.00  0.00           H
ATOM    152  CG  GLU A  24      85.110  95.820 165.490  1.00  0.00           C
ATOM    153  HG1 GLU A  24      84.420  95.430 166.270  1.00  0.00           H
ATOM    154  HG2 GLU A  24      86.100  96.070 165.930  1.00  0.00           H
ATOM    155  CD  GLU A  24      85.260  95.010 164.280  1.00  0.00           C
ATOM    156  OE1 GLU A  24      84.230  94.550 163.700  1.00  0.00           O
ATOM    157  OE2 GLU A  24      86.360  94.860 163.740  1.00  0.00           O
ATOM    158  C   GLU A  24      83.080  98.880 164.040  1.00  0.00           C
ATOM    159  O   GLU A  24      83.350  98.980 162.870  1.00  0.00           O
ATOM    160  N   GLN A  25      82.730  99.940 164.760  1.00  0.00           N
ATOM    161  HN  GLN A  25      82.480  99.880 165.730  1.00  0.00           H
ATOM    162  CA  GLN A  25      82.570 101.330 164.220  1.00  0.00           C
ATOM    163  HA  GLN A  25      83.270 101.530 163.430  1.00  0.00           H
ATOM    164  CB  GLN A  25      81.150 101.610 163.700  1.00  0.00           C
ATOM    165  HB1 GLN A  25      80.350 101.150 164.320  1.00  0.00           H
ATOM    166  HB2 GLN A  25      81.050 102.710 163.620  1.00  0.00           H
ATOM    167  CG  GLN A  25      81.010 100.950 162.250  1.00  0.00           C
ATOM    168  HG1 GLN A  25      81.050  99.840 162.220  1.00  0.00           H
ATOM    169  HG2 GLN A  25      81.800 101.260 161.540  1.00  0.00           H
ATOM    170  CD  GLN A  25      79.700 101.300 161.540  1.00  0.00           C
ATOM    171  OE1 GLN A  25      78.920 102.140 161.940  1.00  0.00           O
ATOM    172  NE2 GLN A  25      79.460 100.490 160.480  1.00  0.00           N
ATOM    173 HE21 GLN A  25      80.060  99.700 160.350  1.00  0.00           H
ATOM    174 HE22 GLN A  25      78.620 100.600 159.960  1.00  0.00           H
ATOM    175  C   GLN A  25      82.910 102.370 165.250  1.00  0.00           C
ATOM    176  O   GLN A  25      82.670 102.190 166.490  1.00  0.00           O
ATOM    177  N   LEU A  26      83.450 103.550 164.820  1.00  0.00           N
ATOM    178  HN  LEU A  26      83.690 103.700 163.860  1.00  0.00           H
ATOM    179  CA  LEU A  26      83.700 104.710 165.710  1.00  0.00           C
ATOM    180  HA  LEU A  26      83.330 104.540 166.710  1.00  0.00           H
ATOM    181  CB  LEU A  26      85.210 105.060 165.720  1.00  0.00           C
ATOM    182  HB1 LEU A  26      85.500 105.200 164.660  1.00  0.00           H
ATOM    183  HB2 LEU A  26      85.210 105.920 166.420  1.00  0.00           H
ATOM    184  CG  LEU A  26      86.190 103.990 166.230  1.00  0.00           C
ATOM    185  HG  LEU A  26      86.120 103.140 165.520  1.00  0.00           H
ATOM    186  CD1 LEU A  26      87.580 104.670 166.190  1.00  0.00           C
ATOM    187 HD11 LEU A  26      87.730 105.480 166.930  1.00  0.00           H
ATOM    188 HD12 LEU A  26      88.230 103.850 166.560  1.00  0.00           H
ATOM    189 HD13 LEU A  26      87.800 104.980 165.140  1.00  0.00           H
ATOM    190  CD2 LEU A  26      85.910 103.310 167.500  1.00  0.00           C
ATOM    191 HD21 LEU A  26      84.850 102.980 167.500  1.00  0.00           H
ATOM    192 HD22 LEU A  26      86.520 102.380 167.620  1.00  0.00           H
ATOM    193 HD23 LEU A  26      86.020 103.970 168.380  1.00  0.00           H
ATOM    194  C   LEU A  26      82.920 105.890 165.190  1.00  0.00           C
ATOM    195  O   LEU A  26      82.750 106.140 164.010  1.00  0.00           O
ATOM    196  N   ARG A  27      82.300 106.650 166.150  1.00  0.00           N
ATOM    197  HN  ARG A  27      82.680 106.370 167.020  1.00  0.00           H
ATOM    198  CA  ARG A  27      81.630 107.870 165.750  1.00  0.00           C
ATOM    199  HA  ARG A  27      81.600 108.010 164.680  1.00  0.00           H
ATOM    200  CB  ARG A  27      80.090 107.750 166.130  1.00  0.00           C
ATOM    201  HB1 ARG A  27      79.470 107.450 165.260  1.00  0.00           H
ATOM    202  HB2 ARG A  27      79.990 106.960 166.900  1.00  0.00           H
ATOM    203  CG  ARG A  27      79.450 108.990 166.810  1.00  0.00           C
ATOM    204  HG1 ARG A  27      79.670 109.850 166.140  1.00  0.00           H
ATOM    205  HG2 ARG A  27      79.900 109.160 167.810  1.00  0.00           H
ATOM    206  CD  ARG A  27      77.950 108.730 167.100  1.00  0.00           C
ATOM    207  HD1 ARG A  27      77.860 107.860 167.770  1.00  0.00           H
ATOM    208  HD2 ARG A  27      77.300 108.610 166.200  1.00  0.00           H
ATOM    209  NE  ARG A  27      77.560 110.050 167.760  1.00  0.00           N
ATOM    210  HE  ARG A  27      77.990 110.870 167.370  1.00  0.00           H
ATOM    211  CZ  ARG A  27      76.540 110.190 168.620  1.00  0.00           C
ATOM    212  NH1 ARG A  27      75.820 109.190 168.990  1.00  0.00           N
ATOM    213 HH11 ARG A  27      75.100 109.340 169.670  1.00  0.00           H
ATOM    214 HH12 ARG A  27      76.050 108.270 168.680  1.00  0.00           H
ATOM    215  NH2 ARG A  27      76.130 111.370 169.020  1.00  0.00           N
ATOM    216 HH21 ARG A  27      75.490 111.460 169.780  1.00  0.00           H
ATOM    217 HH22 ARG A  27      76.800 112.110 169.040  1.00  0.00           H
ATOM    218  C   ARG A  27      82.280 109.070 166.310  1.00  0.00           C
ATOM    219  O   ARG A  27      82.740 109.030 167.490  1.00  0.00           O
ATOM    220  N   LEU A  28      82.520 110.160 165.560  1.00  0.00           N
ATOM    221  HN  LEU A  28      82.070 110.130 164.670  1.00  0.00           H
ATOM    222  CA  LEU A  28      83.260 111.320 166.050  1.00  0.00           C
ATOM    223  HA  LEU A  28      84.070 110.890 166.620  1.00  0.00           H
ATOM    224  CB  LEU A  28      83.800 112.110 164.870  1.00  0.00           C
ATOM    225  HB1 LEU A  28      84.380 111.530 164.130  1.00  0.00           H
ATOM    226  HB2 LEU A  28      82.940 112.540 164.310  1.00  0.00           H
ATOM    227  CG  LEU A  28      84.770 113.300 165.300  1.00  0.00           C
ATOM    228  HG  LEU A  28      84.190 113.860 166.070  1.00  0.00           H
ATOM    229  CD1 LEU A  28      86.060 112.810 166.000  1.00  0.00           C
ATOM    230 HD11 LEU A  28      86.610 112.240 165.210  1.00  0.00           H
ATOM    231 HD12 LEU A  28      86.680 113.700 166.210  1.00  0.00           H
ATOM    232 HD13 LEU A  28      85.810 112.190 166.890  1.00  0.00           H
ATOM    233  CD2 LEU A  28      85.030 114.140 164.040  1.00  0.00           C
ATOM    234 HD21 LEU A  28      85.580 115.040 164.400  1.00  0.00           H
ATOM    235 HD22 LEU A  28      85.620 113.580 163.290  1.00  0.00           H
ATOM    236 HD23 LEU A  28      84.070 114.480 163.600  1.00  0.00           H
ATOM    237  C   LEU A  28      82.430 112.200 166.860  1.00  0.00           C
ATOM    238  O   LEU A  28      81.330 112.510 166.450  1.00  0.00           O
ATOM    239  N   ARG A  29      82.980 112.530 168.070  1.00  0.00           N
ATOM    240  HN  ARG A  29      83.840 112.070 168.310  1.00  0.00           H
ATOM    241  CA  ARG A  29      82.550 113.620 168.920  1.00  0.00           C
ATOM    242  HA  ARG A  29      81.660 113.350 169.470  1.00  0.00           H
ATOM    243  CB  ARG A  29      83.480 113.930 170.110  1.00  0.00           C
ATOM    244  HB1 ARG A  29      84.560 113.990 169.840  1.00  0.00           H
ATOM    245  HB2 ARG A  29      83.130 114.800 170.710  1.00  0.00           H
ATOM    246  CG  ARG A  29      83.580 112.760 171.070  1.00  0.00           C
ATOM    247  HG1 ARG A  29      83.940 111.850 170.550  1.00  0.00           H
ATOM    248  HG2 ARG A  29      82.540 112.540 171.390  1.00  0.00           H
ATOM    249  CD  ARG A  29      84.600 112.770 172.230  1.00  0.00           C
ATOM    250  HD1 ARG A  29      84.480 113.780 172.680  1.00  0.00           H
ATOM    251  HD2 ARG A  29      85.630 112.600 171.860  1.00  0.00           H
ATOM    252  NE  ARG A  29      84.120 111.720 173.180  1.00  0.00           N
ATOM    253  HE  ARG A  29      83.130 111.610 173.090  1.00  0.00           H
ATOM    254  CZ  ARG A  29      84.710 111.180 174.180  1.00  0.00           C
ATOM    255  NH1 ARG A  29      86.020 111.280 174.380  1.00  0.00           N
ATOM    256 HH11 ARG A  29      86.340 110.840 175.210  1.00  0.00           H
ATOM    257 HH12 ARG A  29      86.630 111.660 173.690  1.00  0.00           H
ATOM    258  NH2 ARG A  29      84.010 110.540 175.020  1.00  0.00           N
ATOM    259 HH21 ARG A  29      84.360 110.400 175.950  1.00  0.00           H
ATOM    260 HH22 ARG A  29      83.020 110.430 174.910  1.00  0.00           H
ATOM    261  C   ARG A  29      82.060 114.940 168.230  1.00  0.00           C
ATOM    262  O   ARG A  29      82.510 115.380 167.200  1.00  0.00           O
ATOM    263  N   ALA A  30      80.940 115.550 168.790  1.00  0.00           N
ATOM    264  HN  ALA A  30      80.560 115.210 169.640  1.00  0.00           H
ATOM    265  CA  ALA A  30      80.350 116.750 168.330  1.00  0.00           C
ATOM    266  HA  ALA A  30      80.210 116.670 167.260  1.00  0.00           H
ATOM    267  CB  ALA A  30      78.930 116.870 168.860  1.00  0.00           C
ATOM    268  HB1 ALA A  30      78.460 115.870 168.990  1.00  0.00           H
ATOM    269  HB2 ALA A  30      79.000 117.360 169.850  1.00  0.00           H
ATOM    270  HB3 ALA A  30      78.120 117.350 168.260  1.00  0.00           H
ATOM    271  C   ALA A  30      81.040 118.060 168.520  1.00  0.00           C
ATOM    272  O   ALA A  30      80.740 119.010 167.880  1.00  0.00           O
ATOM    273  N   ASP A  31      82.100 118.050 169.350  1.00  0.00           N
ATOM    274  HN  ASP A  31      82.210 117.210 169.880  1.00  0.00           H
ATOM    275  CA  ASP A  31      82.990 119.170 169.610  1.00  0.00           C
ATOM    276  HA  ASP A  31      82.330 119.980 169.880  1.00  0.00           H
ATOM    277  CB  ASP A  31      83.950 118.910 170.680  1.00  0.00           C
ATOM    278  HB1 ASP A  31      84.540 118.070 170.270  1.00  0.00           H
ATOM    279  HB2 ASP A  31      84.660 119.740 170.880  1.00  0.00           H
ATOM    280  CG  ASP A  31      83.510 118.550 172.120  1.00  0.00           C
ATOM    281  OD1 ASP A  31      82.310 118.620 172.340  1.00  0.00           O
ATOM    282  OD2 ASP A  31      84.340 118.360 173.020  1.00  0.00           O
ATOM    283  C   ASP A  31      83.640 119.700 168.330  1.00  0.00           C
ATOM    284  O   ASP A  31      83.700 120.920 168.040  1.00  0.00           O
ATOM    285  N   LEU A  32      84.070 118.790 167.470  1.00  0.00           N
ATOM    286  HN  LEU A  32      84.000 117.810 167.650  1.00  0.00           H
ATOM    287  CA  LEU A  32      84.690 119.090 166.220  1.00  0.00           C
ATOM    288  HA  LEU A  32      85.420 119.850 166.450  1.00  0.00           H
ATOM    289  CB  LEU A  32      85.350 117.840 165.640  1.00  0.00           C
ATOM    290  HB1 LEU A  32      84.610 117.050 165.360  1.00  0.00           H
ATOM    291  HB2 LEU A  32      85.850 118.060 164.670  1.00  0.00           H
ATOM    292  CG  LEU A  32      86.470 117.140 166.340  1.00  0.00           C
ATOM    293  HG  LEU A  32      86.770 116.450 165.520  1.00  0.00           H
ATOM    294  CD1 LEU A  32      87.700 117.990 166.590  1.00  0.00           C
ATOM    295 HD11 LEU A  32      88.050 118.380 165.610  1.00  0.00           H
ATOM    296 HD12 LEU A  32      87.510 118.710 167.410  1.00  0.00           H
ATOM    297 HD13 LEU A  32      88.620 117.390 166.760  1.00  0.00           H
ATOM    298  CD2 LEU A  32      86.110 116.260 167.510  1.00  0.00           C
ATOM    299 HD21 LEU A  32      85.950 116.870 168.420  1.00  0.00           H
ATOM    300 HD22 LEU A  32      85.180 115.690 167.280  1.00  0.00           H
ATOM    301 HD23 LEU A  32      86.870 115.500 167.790  1.00  0.00           H
ATOM    302  C   LEU A  32      83.710 119.690 165.180  1.00  0.00           C
ATOM    303  O   LEU A  32      82.760 119.080 164.770  1.00  0.00           O
ATOM    304  N   GLU A  33      83.950 120.900 164.750  1.00  0.00           N
ATOM    305  HN  GLU A  33      84.810 121.290 165.060  1.00  0.00           H
ATOM    306  CA  GLU A  33      83.160 121.630 163.700  1.00  0.00           C
ATOM    307  HA  GLU A  33      82.130 121.350 163.850  1.00  0.00           H
ATOM    308  CB  GLU A  33      83.410 123.170 163.670  1.00  0.00           C
ATOM    309  HB1 GLU A  33      82.990 123.540 164.630  1.00  0.00           H
ATOM    310  HB2 GLU A  33      84.510 123.360 163.670  1.00  0.00           H
ATOM    311  CG  GLU A  33      82.850 123.910 162.460  1.00  0.00           C
ATOM    312  HG1 GLU A  33      81.750 123.740 162.380  1.00  0.00           H
ATOM    313  HG2 GLU A  33      83.370 123.680 161.510  1.00  0.00           H
ATOM    314  CD  GLU A  33      82.840 125.410 162.760  1.00  0.00           C
ATOM    315  OE1 GLU A  33      83.730 126.100 162.290  1.00  0.00           O
ATOM    316  OE2 GLU A  33      82.030 125.830 163.610  1.00  0.00           O
ATOM    317  C   GLU A  33      83.420 121.060 162.270  1.00  0.00           C
ATOM    318  O   GLU A  33      84.530 121.230 161.710  1.00  0.00           O
ATOM    319  N   LEU A  34      82.400 120.320 161.710  1.00  0.00           N
ATOM    320  HN  LEU A  34      81.500 120.300 162.120  1.00  0.00           H
ATOM    321  CA  LEU A  34      82.540 119.790 160.310  1.00  0.00           C
ATOM    322  HA  LEU A  34      83.550 119.420 160.330  1.00  0.00           H
ATOM    323  CB  LEU A  34      81.570 118.610 159.950  1.00  0.00           C
ATOM    324  HB1 LEU A  34      80.510 118.940 160.000  1.00  0.00           H
ATOM    325  HB2 LEU A  34      81.730 118.150 158.950  1.00  0.00           H
ATOM    326  CG  LEU A  34      81.730 117.270 160.780  1.00  0.00           C
ATOM    327  HG  LEU A  34      81.510 116.510 160.010  1.00  0.00           H
ATOM    328  CD1 LEU A  34      83.100 116.910 161.400  1.00  0.00           C
ATOM    329 HD11 LEU A  34      83.070 115.970 161.990  1.00  0.00           H
ATOM    330 HD12 LEU A  34      83.850 116.750 160.590  1.00  0.00           H
ATOM    331 HD13 LEU A  34      83.370 117.730 162.100  1.00  0.00           H
ATOM    332  CD2 LEU A  34      80.630 117.020 161.880  1.00  0.00           C
ATOM    333 HD21 LEU A  34      79.710 117.490 161.480  1.00  0.00           H
ATOM    334 HD22 LEU A  34      80.500 115.930 162.040  1.00  0.00           H
ATOM    335 HD23 LEU A  34      80.920 117.500 162.840  1.00  0.00           H
ATOM    336  C   LEU A  34      82.540 120.920 159.210  1.00  0.00           C
ATOM    337  O   LEU A  34      81.840 121.910 159.290  1.00  0.00           O
ATOM    338  N   PRO A  35      83.360 120.730 158.130  1.00  0.00           N
ATOM    339  CD  PRO A  35      84.350 119.660 158.060  1.00  0.00           C
ATOM    340  HD1 PRO A  35      83.790 118.710 158.160  1.00  0.00           H
ATOM    341  HD2 PRO A  35      85.080 119.850 158.880  1.00  0.00           H
ATOM    342  CA  PRO A  35      83.350 121.420 156.860  1.00  0.00           C
ATOM    343  HA  PRO A  35      83.970 122.270 157.120  1.00  0.00           H
ATOM    344  CB  PRO A  35      84.080 120.560 155.850  1.00  0.00           C
ATOM    345  HB1 PRO A  35      83.350 119.800 155.510  1.00  0.00           H
ATOM    346  HB2 PRO A  35      84.430 121.190 155.000  1.00  0.00           H
ATOM    347  CG  PRO A  35      85.070 119.760 156.700  1.00  0.00           C
ATOM    348  HG1 PRO A  35      85.890 120.500 156.660  1.00  0.00           H
ATOM    349  HG2 PRO A  35      85.370 118.760 156.320  1.00  0.00           H
ATOM    350  C   PRO A  35      82.050 121.870 156.380  1.00  0.00           C
ATOM    351  O   PRO A  35      81.220 121.000 156.250  1.00  0.00           O
ATOM    352  N   ARG A  36      81.830 123.120 156.050  1.00  0.00           N
ATOM    353  HN  ARG A  36      82.580 123.770 156.130  1.00  0.00           H
ATOM    354  CA  ARG A  36      80.580 123.580 155.430  1.00  0.00           C
ATOM    355  HA  ARG A  36      79.830 122.800 155.490  1.00  0.00           H
ATOM    356  CB  ARG A  36      80.060 124.830 156.250  1.00  0.00           C
ATOM    357  HB1 ARG A  36      79.400 124.410 157.050  1.00  0.00           H
ATOM    358  HB2 ARG A  36      80.940 125.360 156.690  1.00  0.00           H
ATOM    359  CG  ARG A  36      79.220 125.940 155.480  1.00  0.00           C
ATOM    360  HG1 ARG A  36      78.350 125.360 155.120  1.00  0.00           H
ATOM    361  HG2 ARG A  36      79.680 126.280 154.530  1.00  0.00           H
ATOM    362  CD  ARG A  36      78.810 127.160 156.330  1.00  0.00           C
ATOM    363  HD1 ARG A  36      78.440 126.890 157.340  1.00  0.00           H
ATOM    364  HD2 ARG A  36      78.010 127.780 155.860  1.00  0.00           H
ATOM    365  NE  ARG A  36      80.030 127.990 156.430  1.00  0.00           N
ATOM    366  HE  ARG A  36      80.830 127.820 155.860  1.00  0.00           H
ATOM    367  CZ  ARG A  36      80.440 128.480 157.600  1.00  0.00           C
ATOM    368  NH1 ARG A  36      79.720 128.770 158.630  1.00  0.00           N
ATOM    369 HH11 ARG A  36      80.180 129.040 159.480  1.00  0.00           H
ATOM    370 HH12 ARG A  36      78.760 129.000 158.480  1.00  0.00           H
ATOM    371  NH2 ARG A  36      81.720 128.810 157.770  1.00  0.00           N
ATOM    372 HH21 ARG A  36      82.000 129.290 158.600  1.00  0.00           H
ATOM    373 HH22 ARG A  36      82.270 128.880 156.940  1.00  0.00           H
ATOM    374  C   ARG A  36      80.670 124.000 153.940  1.00  0.00           C
ATOM    375  O   ARG A  36      79.660 124.070 153.220  1.00  0.00           O
ATOM    376  N   ASP A  37      81.960 124.170 153.420  1.00  0.00           N
ATOM    377  HN  ASP A  37      82.790 124.260 153.960  1.00  0.00           H
ATOM    378  CA  ASP A  37      82.110 124.520 152.000  1.00  0.00           C
ATOM    379  HA  ASP A  37      81.250 124.080 151.530  1.00  0.00           H
ATOM    380  CB  ASP A  37      81.930 126.020 151.720  1.00  0.00           C
ATOM    381  HB1 ASP A  37      82.030 126.200 150.620  1.00  0.00           H
ATOM    382  HB2 ASP A  37      80.890 126.350 151.950  1.00  0.00           H
ATOM    383  CG  ASP A  37      82.930 126.910 152.480  1.00  0.00           C
ATOM    384  OD1 ASP A  37      83.910 126.410 153.060  1.00  0.00           O
ATOM    385  OD2 ASP A  37      82.750 128.130 152.410  1.00  0.00           O
ATOM    386  C   ASP A  37      83.310 123.990 151.120  1.00  0.00           C
ATOM    387  O   ASP A  37      83.220 124.070 149.920  1.00  0.00           O
ATOM    388  N   ALA A  38      84.350 123.410 151.710  1.00  0.00           N
ATOM    389  HN  ALA A  38      84.490 123.520 152.690  1.00  0.00           H
ATOM    390  CA  ALA A  38      85.420 122.780 151.070  1.00  0.00           C
ATOM    391  HA  ALA A  38      85.060 122.060 150.350  1.00  0.00           H
ATOM    392  CB  ALA A  38      86.460 123.740 150.400  1.00  0.00           C
ATOM    393  HB1 ALA A  38      87.340 123.150 150.060  1.00  0.00           H
ATOM    394  HB2 ALA A  38      85.930 124.440 149.710  1.00  0.00           H
ATOM    395  HB3 ALA A  38      86.750 124.410 151.240  1.00  0.00           H
ATOM    396  C   ALA A  38      86.090 121.930 152.130  1.00  0.00           C
ATOM    397  O   ALA A  38      85.970 122.210 153.300  1.00  0.00           O
ATOM    398  N   PHE A  39      86.790 120.790 151.730  1.00  0.00           N
ATOM    399  HN  PHE A  39      86.820 120.370 150.830  1.00  0.00           H
ATOM    400  CA  PHE A  39      87.420 119.910 152.710  1.00  0.00           C
ATOM    401  HA  PHE A  39      87.710 120.480 153.580  1.00  0.00           H
ATOM    402  CB  PHE A  39      86.400 118.930 153.340  1.00  0.00           C
ATOM    403  HB1 PHE A  39      86.820 118.310 154.160  1.00  0.00           H
ATOM    404  HB2 PHE A  39      85.660 119.570 153.880  1.00  0.00           H
ATOM    405  CG  PHE A  39      85.590 118.170 152.310  1.00  0.00           C
ATOM    406  CD1 PHE A  39      84.290 118.490 152.030  1.00  0.00           C
ATOM    407  HD1 PHE A  39      83.900 119.340 152.570  1.00  0.00           H
ATOM    408  CE1 PHE A  39      83.490 117.730 151.210  1.00  0.00           C
ATOM    409  HE1 PHE A  39      82.450 117.970 151.040  1.00  0.00           H
ATOM    410  CZ  PHE A  39      84.080 116.570 150.540  1.00  0.00           C
ATOM    411  HZ  PHE A  39      83.470 115.950 149.900  1.00  0.00           H
ATOM    412  CD2 PHE A  39      86.210 117.120 151.600  1.00  0.00           C
ATOM    413  HD2 PHE A  39      87.260 116.860 151.630  1.00  0.00           H
ATOM    414  CE2 PHE A  39      85.480 116.320 150.690  1.00  0.00           C
ATOM    415  HE2 PHE A  39      85.930 115.500 150.150  1.00  0.00           H
ATOM    416  C   PHE A  39      88.640 119.270 152.190  1.00  0.00           C
ATOM    417  O   PHE A  39      88.660 119.010 150.960  1.00  0.00           O
ATOM    418  N   THR A  40      89.640 118.860 153.000  1.00  0.00           N
ATOM    419  HN  THR A  40      89.530 118.900 153.990  1.00  0.00           H
ATOM    420  CA  THR A  40      90.680 117.960 152.570  1.00  0.00           C
ATOM    421  HA  THR A  40      90.440 117.570 151.590  1.00  0.00           H
ATOM    422  CB  THR A  40      92.080 118.460 152.570  1.00  0.00           C
ATOM    423  HB  THR A  40      92.380 118.830 153.570  1.00  0.00           H
ATOM    424  OG1 THR A  40      92.140 119.460 151.670  1.00  0.00           O
ATOM    425  HG1 THR A  40      91.630 120.190 152.040  1.00  0.00           H
ATOM    426  CG2 THR A  40      93.110 117.360 152.220  1.00  0.00           C
ATOM    427 HG21 THR A  40      93.180 116.540 152.970  1.00  0.00           H
ATOM    428 HG22 THR A  40      92.900 116.950 151.210  1.00  0.00           H
ATOM    429 HG23 THR A  40      94.090 117.880 152.200  1.00  0.00           H
ATOM    430  C   THR A  40      90.600 116.730 153.540  1.00  0.00           C
ATOM    431  O   THR A  40      90.410 116.840 154.710  1.00  0.00           O
ATOM    432  N   LEU A  41      90.540 115.500 152.970  1.00  0.00           N
ATOM    433  HN  LEU A  41      90.560 115.320 151.990  1.00  0.00           H
ATOM    434  CA  LEU A  41      90.240 114.270 153.650  1.00  0.00           C
ATOM    435  HA  LEU A  41      90.480 114.440 154.690  1.00  0.00           H
ATOM    436  CB  LEU A  41      88.740 113.890 153.510  1.00  0.00           C
ATOM    437  HB1 LEU A  41      88.140 114.590 154.130  1.00  0.00           H
ATOM    438  HB2 LEU A  41      88.480 114.190 152.470  1.00  0.00           H
ATOM    439  CG  LEU A  41      88.300 112.480 153.890  1.00  0.00           C
ATOM    440  HG  LEU A  41      88.870 111.740 153.290  1.00  0.00           H
ATOM    441  CD1 LEU A  41      88.610 112.120 155.400  1.00  0.00           C
ATOM    442 HD11 LEU A  41      88.330 111.080 155.660  1.00  0.00           H
ATOM    443 HD12 LEU A  41      89.680 112.250 155.670  1.00  0.00           H
ATOM    444 HD13 LEU A  41      87.990 112.820 156.000  1.00  0.00           H
ATOM    445  CD2 LEU A  41      86.790 112.280 153.520  1.00  0.00           C
ATOM    446 HD21 LEU A  41      86.490 111.210 153.610  1.00  0.00           H
ATOM    447 HD22 LEU A  41      86.150 112.910 154.180  1.00  0.00           H
ATOM    448 HD23 LEU A  41      86.710 112.590 152.460  1.00  0.00           H
ATOM    449  C   LEU A  41      91.170 113.200 153.080  1.00  0.00           C
ATOM    450  O   LEU A  41      91.150 112.780 151.920  1.00  0.00           O
ATOM    451  N   GLN A  42      92.160 112.840 153.940  1.00  0.00           N
ATOM    452  HN  GLN A  42      92.170 113.290 154.830  1.00  0.00           H
ATOM    453  CA  GLN A  42      93.190 111.830 153.590  1.00  0.00           C
ATOM    454  HA  GLN A  42      92.920 111.370 152.650  1.00  0.00           H
ATOM    455  CB  GLN A  42      94.600 112.490 153.450  1.00  0.00           C
ATOM    456  HB1 GLN A  42      95.400 111.740 153.280  1.00  0.00           H
ATOM    457  HB2 GLN A  42      94.590 113.160 152.570  1.00  0.00           H
ATOM    458  CG  GLN A  42      95.050 113.310 154.680  1.00  0.00           C
ATOM    459  HG1 GLN A  42      94.990 112.780 155.650  1.00  0.00           H
ATOM    460  HG2 GLN A  42      94.340 114.160 154.730  1.00  0.00           H
ATOM    461  CD  GLN A  42      96.370 113.990 154.460  1.00  0.00           C
ATOM    462  OE1 GLN A  42      97.330 113.790 155.160  1.00  0.00           O
ATOM    463  NE2 GLN A  42      96.450 114.720 153.340  1.00  0.00           N
ATOM    464 HE21 GLN A  42      95.740 114.670 152.640  1.00  0.00           H
ATOM    465 HE22 GLN A  42      97.130 115.460 153.290  1.00  0.00           H
ATOM    466  C   GLN A  42      93.270 110.730 154.620  1.00  0.00           C
ATOM    467  O   GLN A  42      93.030 111.000 155.800  1.00  0.00           O
ATOM    468  N   VAL A  43      93.690 109.590 154.150  1.00  0.00           N
ATOM    469  HN  VAL A  43      93.810 109.510 153.160  1.00  0.00           H
ATOM    470  CA  VAL A  43      94.070 108.430 154.990  1.00  0.00           C
ATOM    471  HA  VAL A  43      94.450 108.830 155.920  1.00  0.00           H
ATOM    472  CB  VAL A  43      92.910 107.590 155.370  1.00  0.00           C
ATOM    473  HB  VAL A  43      93.340 106.570 155.430  1.00  0.00           H
ATOM    474  CG1 VAL A  43      92.170 107.920 156.700  1.00  0.00           C
ATOM    475 HG11 VAL A  43      91.330 107.220 156.890  1.00  0.00           H
ATOM    476 HG12 VAL A  43      92.870 107.980 157.560  1.00  0.00           H
ATOM    477 HG13 VAL A  43      91.760 108.950 156.740  1.00  0.00           H
ATOM    478  CG2 VAL A  43      91.950 107.460 154.190  1.00  0.00           C
ATOM    479 HG21 VAL A  43      92.470 107.480 153.210  1.00  0.00           H
ATOM    480 HG22 VAL A  43      91.190 106.650 154.290  1.00  0.00           H
ATOM    481 HG23 VAL A  43      91.300 108.350 154.050  1.00  0.00           H
ATOM    482  C   VAL A  43      95.200 107.610 154.400  1.00  0.00           C
ATOM    483  O   VAL A  43      95.570 107.670 153.260  1.00  0.00           O
ATOM    484  N   TRP A  44      95.930 106.860 155.210  1.00  0.00           N
ATOM    485  HN  TRP A  44      95.810 106.810 156.190  1.00  0.00           H
ATOM    486  CA  TRP A  44      96.690 105.660 154.840  1.00  0.00           C
ATOM    487  HA  TRP A  44      96.830 105.710 153.770  1.00  0.00           H
ATOM    488  CB  TRP A  44      98.120 105.680 155.440  1.00  0.00           C
ATOM    489  HB1 TRP A  44      98.080 105.880 156.530  1.00  0.00           H
ATOM    490  HB2 TRP A  44      98.560 104.670 155.380  1.00  0.00           H
ATOM    491  CG  TRP A  44      99.160 106.560 154.810  1.00  0.00           C
ATOM    492  CD1 TRP A  44      99.600 107.850 155.140  1.00  0.00           C
ATOM    493  HD1 TRP A  44      99.140 108.380 155.960  1.00  0.00           H
ATOM    494  NE1 TRP A  44     100.480 108.280 154.250  1.00  0.00           N
ATOM    495  HE1 TRP A  44     101.130 108.990 154.450  1.00  0.00           H
ATOM    496  CE2 TRP A  44     100.730 107.220 153.310  1.00  0.00           C
ATOM    497  CD2 TRP A  44      99.870 106.180 153.630  1.00  0.00           C
ATOM    498  CE3 TRP A  44      99.860 105.030 152.820  1.00  0.00           C
ATOM    499  HE3 TRP A  44      99.210 104.200 153.030  1.00  0.00           H
ATOM    500  CZ3 TRP A  44     100.680 104.900 151.720  1.00  0.00           C
ATOM    501  HZ3 TRP A  44     100.490 104.000 151.160  1.00  0.00           H
ATOM    502  CZ2 TRP A  44     101.560 107.160 152.140  1.00  0.00           C
ATOM    503  HZ2 TRP A  44     102.350 107.890 152.000  1.00  0.00           H
ATOM    504  CH2 TRP A  44     101.470 105.940 151.370  1.00  0.00           C
ATOM    505  HH2 TRP A  44     102.090 105.760 150.500  1.00  0.00           H
ATOM    506  C   TRP A  44      95.860 104.400 155.220  1.00  0.00           C
ATOM    507  O   TRP A  44      95.250 104.370 156.290  1.00  0.00           O
ATOM    508  N   LEU A  45      95.890 103.380 154.390  1.00  0.00           N
ATOM    509  HN  LEU A  45      96.320 103.370 153.490  1.00  0.00           H
ATOM    510  CA  LEU A  45      95.030 102.260 154.670  1.00  0.00           C
ATOM    511  HA  LEU A  45      95.240 102.050 155.710  1.00  0.00           H
ATOM    512  CB  LEU A  45      93.500 102.620 154.290  1.00  0.00           C
ATOM    513  HB1 LEU A  45      92.980 101.720 154.700  1.00  0.00           H
ATOM    514  HB2 LEU A  45      92.970 103.310 154.990  1.00  0.00           H
ATOM    515  CG  LEU A  45      93.140 102.790 152.760  1.00  0.00           C
ATOM    516  HG  LEU A  45      93.910 102.240 152.180  1.00  0.00           H
ATOM    517  CD1 LEU A  45      91.860 102.070 152.390  1.00  0.00           C
ATOM    518 HD11 LEU A  45      91.970 100.960 152.390  1.00  0.00           H
ATOM    519 HD12 LEU A  45      91.110 102.200 153.190  1.00  0.00           H
ATOM    520 HD13 LEU A  45      91.450 102.440 151.430  1.00  0.00           H
ATOM    521  CD2 LEU A  45      93.310 104.300 152.310  1.00  0.00           C
ATOM    522 HD21 LEU A  45      93.370 104.430 151.210  1.00  0.00           H
ATOM    523 HD22 LEU A  45      92.510 105.000 152.620  1.00  0.00           H
ATOM    524 HD23 LEU A  45      94.290 104.720 152.630  1.00  0.00           H
ATOM    525  C   LEU A  45      95.690 101.130 153.860  1.00  0.00           C
ATOM    526  O   LEU A  45      96.480 101.280 152.950  1.00  0.00           O
ATOM    527  N   ARG A  46      95.300  99.910 154.300  1.00  0.00           N
ATOM    528  HN  ARG A  46      94.990  99.850 155.240  1.00  0.00           H
ATOM    529  CA  ARG A  46      95.530  98.760 153.490  1.00  0.00           C
ATOM    530  HA  ARG A  46      95.470  99.030 152.450  1.00  0.00           H
ATOM    531  CB  ARG A  46      96.840  98.000 153.710  1.00  0.00           C
ATOM    532  HB1 ARG A  46      96.910  97.100 153.060  1.00  0.00           H
ATOM    533  HB2 ARG A  46      97.630  98.710 153.400  1.00  0.00           H
ATOM    534  CG  ARG A  46      97.180  97.700 155.140  1.00  0.00           C
ATOM    535  HG1 ARG A  46      96.280  97.240 155.600  1.00  0.00           H
ATOM    536  HG2 ARG A  46      97.390  98.690 155.600  1.00  0.00           H
ATOM    537  CD  ARG A  46      98.380  96.860 155.360  1.00  0.00           C
ATOM    538  HD1 ARG A  46      98.870  96.980 156.340  1.00  0.00           H
ATOM    539  HD2 ARG A  46      99.180  97.160 154.640  1.00  0.00           H
ATOM    540  NE  ARG A  46      97.920  95.380 155.230  1.00  0.00           N
ATOM    541  HE  ARG A  46      96.970  95.090 155.360  1.00  0.00           H
ATOM    542  CZ  ARG A  46      98.660  94.290 154.970  1.00  0.00           C
ATOM    543  NH1 ARG A  46      99.930  94.260 154.700  1.00  0.00           N
ATOM    544 HH11 ARG A  46     100.440  93.410 154.670  1.00  0.00           H
ATOM    545 HH12 ARG A  46     100.430  95.120 154.820  1.00  0.00           H
ATOM    546  NH2 ARG A  46      97.950  93.190 154.720  1.00  0.00           N
ATOM    547 HH21 ARG A  46      98.400  92.320 154.940  1.00  0.00           H
ATOM    548 HH22 ARG A  46      96.970  93.380 154.830  1.00  0.00           H
ATOM    549  C   ARG A  46      94.330  97.840 153.690  1.00  0.00           C
ATOM    550  O   ARG A  46      93.970  97.550 154.860  1.00  0.00           O
ATOM    551  N   ALA A  47      93.780  97.440 152.520  1.00  0.00           N
ATOM    552  HN  ALA A  47      94.270  97.540 151.660  1.00  0.00           H
ATOM    553  CA  ALA A  47      92.490  96.860 152.440  1.00  0.00           C
ATOM    554  HA  ALA A  47      91.960  97.000 153.370  1.00  0.00           H
ATOM    555  CB  ALA A  47      91.700  97.540 151.340  1.00  0.00           C
ATOM    556  HB1 ALA A  47      92.200  97.630 150.350  1.00  0.00           H
ATOM    557  HB2 ALA A  47      90.750  96.990 151.160  1.00  0.00           H
ATOM    558  HB3 ALA A  47      91.630  98.590 151.710  1.00  0.00           H
ATOM    559  C   ALA A  47      92.670  95.390 152.230  1.00  0.00           C
ATOM    560  O   ALA A  47      93.420  94.990 151.330  1.00  0.00           O
ATOM    561  N   GLU A  48      92.000  94.490 153.030  1.00  0.00           N
ATOM    562  HN  GLU A  48      91.610  94.790 153.890  1.00  0.00           H
ATOM    563  CA  GLU A  48      91.850  93.090 152.830  1.00  0.00           C
ATOM    564  HA  GLU A  48      92.800  92.580 152.840  1.00  0.00           H
ATOM    565  CB  GLU A  48      91.030  92.450 153.950  1.00  0.00           C
ATOM    566  HB1 GLU A  48      89.990  92.840 153.890  1.00  0.00           H
ATOM    567  HB2 GLU A  48      91.000  91.370 153.660  1.00  0.00           H
ATOM    568  CG  GLU A  48      91.760  92.600 155.310  1.00  0.00           C
ATOM    569  HG1 GLU A  48      91.140  92.150 156.120  1.00  0.00           H
ATOM    570  HG2 GLU A  48      91.990  93.670 155.460  1.00  0.00           H
ATOM    571  CD  GLU A  48      93.040  91.810 155.460  1.00  0.00           C
ATOM    572  OE1 GLU A  48      93.350  90.950 154.650  1.00  0.00           O
ATOM    573  OE2 GLU A  48      93.780  92.140 156.460  1.00  0.00           O
ATOM    574  C   GLU A  48      91.190  92.710 151.490  1.00  0.00           C
ATOM    575  O   GLU A  48      90.340  93.430 150.980  1.00  0.00           O
ATOM    576  N   GLY A  49      91.570  91.600 150.820  1.00  0.00           N
ATOM    577  HN  GLY A  49      92.330  91.040 151.140  1.00  0.00           H
ATOM    578  CA  GLY A  49      90.780  91.030 149.800  1.00  0.00           C
ATOM    579  HA1 GLY A  49      91.190  90.060 149.570  1.00  0.00           H
ATOM    580  HA2 GLY A  49      90.770  91.680 148.940  1.00  0.00           H
ATOM    581  C   GLY A  49      89.360  90.570 150.230  1.00  0.00           C
ATOM    582  O   GLY A  49      89.180  89.700 151.090  1.00  0.00           O
ATOM    583  N   GLY A  50      88.350  91.200 149.610  1.00  0.00           N
ATOM    584  HN  GLY A  50      88.630  91.860 148.910  1.00  0.00           H
ATOM    585  CA  GLY A  50      87.020  90.820 149.910  1.00  0.00           C
ATOM    586  HA1 GLY A  50      86.950  89.860 150.400  1.00  0.00           H
ATOM    587  HA2 GLY A  50      86.500  90.840 148.960  1.00  0.00           H
ATOM    588  C   GLY A  50      86.390  91.770 150.810  1.00  0.00           C
ATOM    589  O   GLY A  50      86.770  91.890 151.940  1.00  0.00           O
ATOM    590  N   GLN A  51      85.380  92.530 150.300  1.00  0.00           N
ATOM    591  HN  GLN A  51      84.960  92.360 149.410  1.00  0.00           H
ATOM    592  CA  GLN A  51      84.710  93.500 151.120  1.00  0.00           C
ATOM    593  HA  GLN A  51      85.020  93.360 152.150  1.00  0.00           H
ATOM    594  CB  GLN A  51      85.110  94.910 150.600  1.00  0.00           C
ATOM    595  HB1 GLN A  51      84.810  95.070 149.540  1.00  0.00           H
ATOM    596  HB2 GLN A  51      84.670  95.780 151.140  1.00  0.00           H
ATOM    597  CG  GLN A  51      86.670  95.190 150.690  1.00  0.00           C
ATOM    598  HG1 GLN A  51      86.970  96.160 150.230  1.00  0.00           H
ATOM    599  HG2 GLN A  51      87.250  94.420 150.140  1.00  0.00           H
ATOM    600  CD  GLN A  51      87.070  95.250 152.130  1.00  0.00           C
ATOM    601  OE1 GLN A  51      86.350  95.350 153.110  1.00  0.00           O
ATOM    602  NE2 GLN A  51      88.460  95.210 152.290  1.00  0.00           N
ATOM    603 HE21 GLN A  51      88.880  94.730 151.520  1.00  0.00           H
ATOM    604 HE22 GLN A  51      88.860  95.230 153.210  1.00  0.00           H
ATOM    605  C   GLN A  51      83.220  93.460 151.160  1.00  0.00           C
ATOM    606  O   GLN A  51      82.540  92.950 150.270  1.00  0.00           O
ATOM    607  N   ARG A  52      82.650  94.030 152.220  1.00  0.00           N
ATOM    608  HN  ARG A  52      83.220  94.280 153.000  1.00  0.00           H
ATOM    609  CA  ARG A  52      81.220  94.290 152.320  1.00  0.00           C
ATOM    610  HA  ARG A  52      80.710  93.390 152.010  1.00  0.00           H
ATOM    611  CB  ARG A  52      80.770  94.440 153.720  1.00  0.00           C
ATOM    612  HB1 ARG A  52      81.310  95.210 154.310  1.00  0.00           H
ATOM    613  HB2 ARG A  52      79.730  94.810 153.730  1.00  0.00           H
ATOM    614  CG  ARG A  52      80.800  93.070 154.410  1.00  0.00           C
ATOM    615  HG1 ARG A  52      81.840  92.700 154.460  1.00  0.00           H
ATOM    616  HG2 ARG A  52      80.320  92.340 153.720  1.00  0.00           H
ATOM    617  CD  ARG A  52      80.190  92.990 155.780  1.00  0.00           C
ATOM    618  HD1 ARG A  52      79.170  93.420 155.860  1.00  0.00           H
ATOM    619  HD2 ARG A  52      80.770  93.650 156.450  1.00  0.00           H
ATOM    620  NE  ARG A  52      80.230  91.590 156.250  1.00  0.00           N
ATOM    621  HE  ARG A  52      80.760  90.920 155.730  1.00  0.00           H
ATOM    622  CZ  ARG A  52      79.880  91.110 157.470  1.00  0.00           C
ATOM    623  NH1 ARG A  52      79.420  91.830 158.440  1.00  0.00           N
ATOM    624 HH11 ARG A  52      79.380  91.420 159.350  1.00  0.00           H
ATOM    625 HH12 ARG A  52      79.480  92.830 158.490  1.00  0.00           H
ATOM    626  NH2 ARG A  52      80.170  89.900 157.760  1.00  0.00           N
ATOM    627 HH21 ARG A  52      80.120  89.550 158.690  1.00  0.00           H
ATOM    628 HH22 ARG A  52      80.780  89.400 157.150  1.00  0.00           H
ATOM    629  C   ARG A  52      80.720  95.490 151.410  1.00  0.00           C
ATOM    630  O   ARG A  52      80.170  96.480 151.900  1.00  0.00           O
ATOM    631  N   SER A  53      81.010  95.440 150.090  1.00  0.00           N
ATOM    632  HN  SER A  53      81.660  94.710 149.890  1.00  0.00           H
ATOM    633  CA  SER A  53      80.690  96.540 149.130  1.00  0.00           C
ATOM    634  HA  SER A  53      81.460  97.290 149.240  1.00  0.00           H
ATOM    635  CB  SER A  53      80.970  96.000 147.720  1.00  0.00           C
ATOM    636  HB1 SER A  53      80.400  95.070 147.540  1.00  0.00           H
ATOM    637  HB2 SER A  53      82.050  95.730 147.740  1.00  0.00           H
ATOM    638  OG  SER A  53      80.650  96.820 146.640  1.00  0.00           O
ATOM    639  HG1 SER A  53      79.710  96.760 146.440  1.00  0.00           H
ATOM    640  C   SER A  53      79.280  97.100 149.160  1.00  0.00           C
ATOM    641  O   SER A  53      78.390  96.330 149.340  1.00  0.00           O
ATOM    642  N   PRO A  54      78.890  98.350 148.960  1.00  0.00           N
ATOM    643  CD  PRO A  54      77.470  98.790 149.110  1.00  0.00           C
ATOM    644  HD1 PRO A  54      77.100  98.450 150.100  1.00  0.00           H
ATOM    645  HD2 PRO A  54      76.830  98.270 148.370  1.00  0.00           H
ATOM    646  CA  PRO A  54      79.770  99.450 148.950  1.00  0.00           C
ATOM    647  HA  PRO A  54      80.540  99.210 148.220  1.00  0.00           H
ATOM    648  CB  PRO A  54      78.880 100.560 148.370  1.00  0.00           C
ATOM    649  HB1 PRO A  54      79.250 101.580 148.600  1.00  0.00           H
ATOM    650  HB2 PRO A  54      78.770 100.470 147.270  1.00  0.00           H
ATOM    651  CG  PRO A  54      77.510 100.320 148.990  1.00  0.00           C
ATOM    652  HG1 PRO A  54      76.580 100.760 148.570  1.00  0.00           H
ATOM    653  HG2 PRO A  54      77.530 100.700 150.030  1.00  0.00           H
ATOM    654  C   PRO A  54      80.440  99.770 150.320  1.00  0.00           C
ATOM    655  O   PRO A  54      79.800 100.280 151.230  1.00  0.00           O
ATOM    656  N   ALA A  55      81.720  99.410 150.480  1.00  0.00           N
ATOM    657  HN  ALA A  55      82.370  99.110 149.790  1.00  0.00           H
ATOM    658  CA  ALA A  55      82.350  99.210 151.820  1.00  0.00           C
ATOM    659  HA  ALA A  55      81.580  98.970 152.550  1.00  0.00           H
ATOM    660  CB  ALA A  55      83.260  97.990 151.880  1.00  0.00           C
ATOM    661  HB1 ALA A  55      82.820  97.060 151.470  1.00  0.00           H
ATOM    662  HB2 ALA A  55      84.160  98.220 151.270  1.00  0.00           H
ATOM    663  HB3 ALA A  55      83.540  97.790 152.930  1.00  0.00           H
ATOM    664  C   ALA A  55      83.010 100.400 152.440  1.00  0.00           C
ATOM    665  O   ALA A  55      84.000 100.880 151.940  1.00  0.00           O
ATOM    666  N   VAL A  56      82.450 100.940 153.490  1.00  0.00           N
ATOM    667  HN  VAL A  56      81.700 100.530 154.010  1.00  0.00           H
ATOM    668  CA  VAL A  56      82.640 102.340 153.820  1.00  0.00           C
ATOM    669  HA  VAL A  56      82.760 102.770 152.830  1.00  0.00           H
ATOM    670  CB  VAL A  56      81.370 103.010 154.340  1.00  0.00           C
ATOM    671  HB  VAL A  56      81.140 102.220 155.090  1.00  0.00           H
ATOM    672  CG1 VAL A  56      81.570 104.250 155.190  1.00  0.00           C
ATOM    673 HG11 VAL A  56      82.350 104.160 155.990  1.00  0.00           H
ATOM    674 HG12 VAL A  56      81.780 105.070 154.470  1.00  0.00           H
ATOM    675 HG13 VAL A  56      80.610 104.500 155.690  1.00  0.00           H
ATOM    676  CG2 VAL A  56      80.240 103.110 153.290  1.00  0.00           C
ATOM    677 HG21 VAL A  56      79.340 103.640 153.650  1.00  0.00           H
ATOM    678 HG22 VAL A  56      80.530 103.670 152.370  1.00  0.00           H
ATOM    679 HG23 VAL A  56      79.960 102.080 152.990  1.00  0.00           H
ATOM    680  C   VAL A  56      83.840 102.570 154.610  1.00  0.00           C
ATOM    681  O   VAL A  56      84.110 101.890 155.600  1.00  0.00           O
ATOM    682  N   ILE A  57      84.720 103.490 154.180  1.00  0.00           N
ATOM    683  HN  ILE A  57      84.600 104.030 153.350  1.00  0.00           H
ATOM    684  CA  ILE A  57      85.890 103.820 155.050  1.00  0.00           C
ATOM    685  HA  ILE A  57      86.220 102.970 155.620  1.00  0.00           H
ATOM    686  CB  ILE A  57      87.100 104.240 154.200  1.00  0.00           C
ATOM    687  HB  ILE A  57      86.790 104.980 153.430  1.00  0.00           H
ATOM    688  CG2 ILE A  57      88.280 104.960 154.960  1.00  0.00           C
ATOM    689 HG21 ILE A  57      88.680 104.280 155.730  1.00  0.00           H
ATOM    690 HG22 ILE A  57      89.000 105.220 154.150  1.00  0.00           H
ATOM    691 HG23 ILE A  57      88.090 105.890 155.530  1.00  0.00           H
ATOM    692  CG1 ILE A  57      87.540 102.980 153.420  1.00  0.00           C
ATOM    693 HG11 ILE A  57      86.760 102.430 152.840  1.00  0.00           H
ATOM    694 HG12 ILE A  57      87.990 102.170 154.040  1.00  0.00           H
ATOM    695  CD  ILE A  57      88.600 103.220 152.350  1.00  0.00           C
ATOM    696  HD1 ILE A  57      89.070 102.270 152.010  1.00  0.00           H
ATOM    697  HD2 ILE A  57      88.270 103.720 151.420  1.00  0.00           H
ATOM    698  HD3 ILE A  57      89.470 103.770 152.770  1.00  0.00           H
ATOM    699  C   ILE A  57      85.490 104.860 156.040  1.00  0.00           C
ATOM    700  O   ILE A  57      85.630 104.760 157.270  1.00  0.00           O
ATOM    701  N   THR A  58      84.830 105.890 155.450  1.00  0.00           N
ATOM    702  HN  THR A  58      84.690 105.830 154.460  1.00  0.00           H
ATOM    703  CA  THR A  58      84.470 107.070 156.260  1.00  0.00           C
ATOM    704  HA  THR A  58      84.250 106.780 157.280  1.00  0.00           H
ATOM    705  CB  THR A  58      85.610 108.090 156.290  1.00  0.00           C
ATOM    706  HB  THR A  58      86.520 107.630 156.740  1.00  0.00           H
ATOM    707  OG1 THR A  58      85.350 109.220 157.160  1.00  0.00           O
ATOM    708  HG1 THR A  58      85.130 108.860 158.030  1.00  0.00           H
ATOM    709  CG2 THR A  58      86.010 108.600 154.850  1.00  0.00           C
ATOM    710 HG21 THR A  58      86.890 109.270 154.920  1.00  0.00           H
ATOM    711 HG22 THR A  58      86.400 107.710 154.310  1.00  0.00           H
ATOM    712 HG23 THR A  58      85.300 109.080 154.150  1.00  0.00           H
ATOM    713  C   THR A  58      83.290 107.700 155.570  1.00  0.00           C
ATOM    714  O   THR A  58      82.970 107.390 154.420  1.00  0.00           O
ATOM    715  N   GLY A  59      82.570 108.500 156.310  1.00  0.00           N
ATOM    716  HN  GLY A  59      82.810 108.690 157.260  1.00  0.00           H
ATOM    717  CA  GLY A  59      81.470 109.270 155.700  1.00  0.00           C
ATOM    718  HA1 GLY A  59      80.760 108.560 155.310  1.00  0.00           H
ATOM    719  HA2 GLY A  59      81.870 109.800 154.840  1.00  0.00           H
ATOM    720  C   GLY A  59      80.870 110.230 156.660  1.00  0.00           C
ATOM    721  O   GLY A  59      80.830 110.000 157.880  1.00  0.00           O
ATOM    722  N   LEU A  60      80.290 111.280 156.040  1.00  0.00           N
ATOM    723  HN  LEU A  60      80.240 111.350 155.050  1.00  0.00           H
ATOM    724  CA  LEU A  60      79.460 112.230 156.810  1.00  0.00           C
ATOM    725  HA  LEU A  60      79.670 112.150 157.860  1.00  0.00           H
ATOM    726  CB  LEU A  60      79.870 113.690 156.300  1.00  0.00           C
ATOM    727  HB1 LEU A  60      80.880 113.930 156.690  1.00  0.00           H
ATOM    728  HB2 LEU A  60      79.740 113.660 155.200  1.00  0.00           H
ATOM    729  CG  LEU A  60      78.920 114.770 156.910  1.00  0.00           C
ATOM    730  HG  LEU A  60      78.070 114.330 157.480  1.00  0.00           H
ATOM    731  CD1 LEU A  60      79.660 115.520 158.070  1.00  0.00           C
ATOM    732 HD11 LEU A  60      79.060 116.200 158.710  1.00  0.00           H
ATOM    733 HD12 LEU A  60      80.050 114.770 158.790  1.00  0.00           H
ATOM    734 HD13 LEU A  60      80.550 116.090 157.710  1.00  0.00           H
ATOM    735  CD2 LEU A  60      78.340 115.720 155.820  1.00  0.00           C
ATOM    736 HD21 LEU A  60      77.950 115.190 154.920  1.00  0.00           H
ATOM    737 HD22 LEU A  60      77.450 116.230 156.250  1.00  0.00           H
ATOM    738 HD23 LEU A  60      79.050 116.480 155.430  1.00  0.00           H
ATOM    739  C   LEU A  60      78.040 111.910 156.440  1.00  0.00           C
ATOM    740  O   LEU A  60      77.610 112.100 155.330  1.00  0.00           O
ATOM    741  N   TYR A  61      77.290 111.510 157.510  1.00  0.00           N
ATOM    742  HN  TYR A  61      77.670 111.530 158.430  1.00  0.00           H
ATOM    743  CA  TYR A  61      75.980 111.060 157.450  1.00  0.00           C
ATOM    744  HA  TYR A  61      75.600 111.190 156.450  1.00  0.00           H
ATOM    745  CB  TYR A  61      75.790 109.570 157.930  1.00  0.00           C
ATOM    746  HB1 TYR A  61      76.120 109.360 158.970  1.00  0.00           H
ATOM    747  HB2 TYR A  61      74.690 109.470 157.820  1.00  0.00           H
ATOM    748  CG  TYR A  61      76.430 108.670 157.000  1.00  0.00           C
ATOM    749  CD1 TYR A  61      75.800 108.100 155.850  1.00  0.00           C
ATOM    750  HD1 TYR A  61      74.840 108.410 155.450  1.00  0.00           H
ATOM    751  CE1 TYR A  61      76.430 107.140 155.100  1.00  0.00           C
ATOM    752  HE1 TYR A  61      75.950 106.740 154.210  1.00  0.00           H
ATOM    753  CZ  TYR A  61      77.780 106.690 155.470  1.00  0.00           C
ATOM    754  OH  TYR A  61      78.380 105.830 154.630  1.00  0.00           O
ATOM    755  HH  TYR A  61      77.760 105.250 154.180  1.00  0.00           H
ATOM    756  CD2 TYR A  61      77.770 108.220 157.330  1.00  0.00           C
ATOM    757  HD2 TYR A  61      78.210 108.580 158.250  1.00  0.00           H
ATOM    758  CE2 TYR A  61      78.370 107.150 156.660  1.00  0.00           C
ATOM    759  HE2 TYR A  61      79.250 106.660 157.050  1.00  0.00           H
ATOM    760  C   TYR A  61      75.070 112.030 158.250  1.00  0.00           C
ATOM    761  O   TYR A  61      75.560 112.790 159.040  1.00  0.00           O
ATOM    762  N   ASP A  62      73.700 112.090 158.050  1.00  0.00           N
ATOM    763  HN  ASP A  62      73.300 111.590 157.280  1.00  0.00           H
ATOM    764  CA  ASP A  62      72.920 113.100 158.670  1.00  0.00           C
ATOM    765  HA  ASP A  62      73.400 113.610 159.500  1.00  0.00           H
ATOM    766  CB  ASP A  62      72.360 114.110 157.570  1.00  0.00           C
ATOM    767  HB1 ASP A  62      73.310 114.550 157.210  1.00  0.00           H
ATOM    768  HB2 ASP A  62      71.910 113.550 156.720  1.00  0.00           H
ATOM    769  CG  ASP A  62      71.350 115.140 158.000  1.00  0.00           C
ATOM    770  OD1 ASP A  62      70.720 115.010 159.080  1.00  0.00           O
ATOM    771  OD2 ASP A  62      71.200 116.150 157.230  1.00  0.00           O
ATOM    772  C   ASP A  62      71.690 112.330 159.380  1.00  0.00           C
ATOM    773  O   ASP A  62      70.990 111.620 158.700  1.00  0.00           O
ATOM    774  N   LYS A  63      71.480 112.390 160.680  1.00  0.00           N
ATOM    775  HN  LYS A  63      72.100 113.000 161.180  1.00  0.00           H
ATOM    776  CA  LYS A  63      70.630 111.500 161.420  1.00  0.00           C
ATOM    777  HA  LYS A  63      70.510 110.590 160.840  1.00  0.00           H
ATOM    778  CB  LYS A  63      71.350 111.250 162.770  1.00  0.00           C
ATOM    779  HB1 LYS A  63      70.810 110.530 163.420  1.00  0.00           H
ATOM    780  HB2 LYS A  63      72.250 110.700 162.430  1.00  0.00           H
ATOM    781  CG  LYS A  63      71.550 112.500 163.610  1.00  0.00           C
ATOM    782  HG1 LYS A  63      70.600 113.070 163.720  1.00  0.00           H
ATOM    783  HG2 LYS A  63      72.280 113.220 163.180  1.00  0.00           H
ATOM    784  CD  LYS A  63      72.020 112.130 164.990  1.00  0.00           C
ATOM    785  HD1 LYS A  63      71.180 111.620 165.510  1.00  0.00           H
ATOM    786  HD2 LYS A  63      72.220 113.070 165.540  1.00  0.00           H
ATOM    787  CE  LYS A  63      73.230 111.160 165.000  1.00  0.00           C
ATOM    788  HE1 LYS A  63      73.960 111.640 164.310  1.00  0.00           H
ATOM    789  HE2 LYS A  63      72.910 110.150 164.670  1.00  0.00           H
ATOM    790  NZ  LYS A  63      73.770 111.060 166.330  1.00  0.00           N
ATOM    791  HZ1 LYS A  63      74.750 110.720 166.320  1.00  0.00           H
ATOM    792  HZ2 LYS A  63      73.820 112.020 166.740  1.00  0.00           H
ATOM    793  HZ3 LYS A  63      73.200 110.490 166.980  1.00  0.00           H
ATOM    794  C   LYS A  63      69.240 112.150 161.530  1.00  0.00           C
ATOM    795  O   LYS A  63      68.340 111.640 162.240  1.00  0.00           O
ATOM    796  N   CYS A  64      69.000 113.350 160.900  1.00  0.00           N
ATOM    797  HN  CYS A  64      69.660 113.790 160.290  1.00  0.00           H
ATOM    798  CA  CYS A  64      67.670 114.000 160.970  1.00  0.00           C
ATOM    799  HA  CYS A  64      66.930 113.330 161.390  1.00  0.00           H
ATOM    800  CB  CYS A  64      67.750 115.480 161.560  1.00  0.00           C
ATOM    801  HB1 CYS A  64      66.750 115.920 161.380  1.00  0.00           H
ATOM    802  HB2 CYS A  64      68.500 116.060 160.970  1.00  0.00           H
ATOM    803  SG  CYS A  64      68.400 115.500 163.260  1.00  0.00           S
ATOM    804  C   CYS A  64      67.210 114.180 159.490  1.00  0.00           C
ATOM    805  O   CYS A  64      66.220 114.880 159.220  1.00  0.00           O
ATOM    806  N   SER A  65      67.880 113.590 158.560  1.00  0.00           N
ATOM    807  HN  SER A  65      68.750 113.140 158.750  1.00  0.00           H
ATOM    808  CA  SER A  65      67.470 113.380 157.170  1.00  0.00           C
ATOM    809  HA  SER A  65      67.100 114.330 156.800  1.00  0.00           H
ATOM    810  CB  SER A  65      68.620 112.810 156.220  1.00  0.00           C
ATOM    811  HB1 SER A  65      68.300 112.050 155.470  1.00  0.00           H
ATOM    812  HB2 SER A  65      69.270 112.160 156.850  1.00  0.00           H
ATOM    813  OG  SER A  65      69.320 113.830 155.540  1.00  0.00           O
ATOM    814  HG1 SER A  65      69.670 114.470 156.160  1.00  0.00           H
ATOM    815  C   SER A  65      66.330 112.400 157.120  1.00  0.00           C
ATOM    816  O   SER A  65      66.470 111.180 157.200  1.00  0.00           O
ATOM    817  N   TYR A  66      65.080 112.920 156.890  1.00  0.00           N
ATOM    818  HN  TYR A  66      64.980 113.900 156.970  1.00  0.00           H
ATOM    819  CA  TYR A  66      63.960 112.060 156.740  1.00  0.00           C
ATOM    820  HA  TYR A  66      64.190 111.030 156.990  1.00  0.00           H
ATOM    821  CB  TYR A  66      62.800 112.470 157.750  1.00  0.00           C
ATOM    822  HB1 TYR A  66      62.400 113.480 157.520  1.00  0.00           H
ATOM    823  HB2 TYR A  66      62.050 111.660 157.660  1.00  0.00           H
ATOM    824  CG  TYR A  66      63.190 112.400 159.250  1.00  0.00           C
ATOM    825  CD1 TYR A  66      64.060 111.370 159.710  1.00  0.00           C
ATOM    826  HD1 TYR A  66      64.350 110.620 158.980  1.00  0.00           H
ATOM    827  CE1 TYR A  66      64.580 111.460 160.990  1.00  0.00           C
ATOM    828  HE1 TYR A  66      65.320 110.770 161.370  1.00  0.00           H
ATOM    829  CZ  TYR A  66      64.300 112.490 161.860  1.00  0.00           C
ATOM    830  OH  TYR A  66      64.810 112.560 163.190  1.00  0.00           O
ATOM    831  HH  TYR A  66      65.010 111.640 163.400  1.00  0.00           H
ATOM    832  CD2 TYR A  66      62.790 113.390 160.140  1.00  0.00           C
ATOM    833  HD2 TYR A  66      61.990 114.040 159.810  1.00  0.00           H
ATOM    834  CE2 TYR A  66      63.370 113.450 161.420  1.00  0.00           C
ATOM    835  HE2 TYR A  66      63.060 114.300 162.000  1.00  0.00           H
ATOM    836  C   TYR A  66      63.290 111.960 155.320  1.00  0.00           C
ATOM    837  O   TYR A  66      62.450 111.010 155.130  1.00  0.00           O
ATOM    838  N   ILE A  67      63.720 112.700 154.300  1.00  0.00           N
ATOM    839  HN  ILE A  67      64.390 113.380 154.580  1.00  0.00           H
ATOM    840  CA  ILE A  67      63.230 112.760 152.980  1.00  0.00           C
ATOM    841  HA  ILE A  67      62.300 112.210 152.890  1.00  0.00           H
ATOM    842  CB  ILE A  67      63.040 114.150 152.520  1.00  0.00           C
ATOM    843  HB  ILE A  67      64.050 114.610 152.400  1.00  0.00           H
ATOM    844  CG2 ILE A  67      62.370 114.100 151.120  1.00  0.00           C
ATOM    845 HG21 ILE A  67      63.050 113.530 150.450  1.00  0.00           H
ATOM    846 HG22 ILE A  67      61.330 113.710 151.090  1.00  0.00           H
ATOM    847 HG23 ILE A  67      62.260 115.140 150.770  1.00  0.00           H
ATOM    848  CG1 ILE A  67      62.150 115.000 153.430  1.00  0.00           C
ATOM    849 HG11 ILE A  67      62.490 114.860 154.470  1.00  0.00           H
ATOM    850 HG12 ILE A  67      61.070 114.760 153.280  1.00  0.00           H
ATOM    851  CD  ILE A  67      62.420 116.440 153.160  1.00  0.00           C
ATOM    852  HD1 ILE A  67      62.130 116.600 152.100  1.00  0.00           H
ATOM    853  HD2 ILE A  67      61.730 117.170 153.650  1.00  0.00           H
ATOM    854  HD3 ILE A  67      63.480 116.770 153.140  1.00  0.00           H
ATOM    855  C   ILE A  67      64.160 111.900 152.050  1.00  0.00           C
ATOM    856  O   ILE A  67      63.770 110.820 151.690  1.00  0.00           O
ATOM    857  N   SER A  68      65.450 112.330 151.800  1.00  0.00           N
ATOM    858  HN  SER A  68      65.800 113.250 151.950  1.00  0.00           H
ATOM    859  CA  SER A  68      66.380 111.360 151.260  1.00  0.00           C
ATOM    860  HA  SER A  68      65.940 110.380 151.140  1.00  0.00           H
ATOM    861  CB  SER A  68      66.870 111.650 149.840  1.00  0.00           C
ATOM    862  HB1 SER A  68      65.990 111.830 149.190  1.00  0.00           H
ATOM    863  HB2 SER A  68      67.400 110.780 149.390  1.00  0.00           H
ATOM    864  OG  SER A  68      67.800 112.710 149.790  1.00  0.00           O
ATOM    865  HG1 SER A  68      68.510 112.330 149.260  1.00  0.00           H
ATOM    866  C   SER A  68      67.540 111.350 152.290  1.00  0.00           C
ATOM    867  O   SER A  68      67.660 112.230 153.160  1.00  0.00           O
ATOM    868  N   ARG A  69      68.340 110.290 152.350  1.00  0.00           N
ATOM    869  HN  ARG A  69      68.210 109.580 151.660  1.00  0.00           H
ATOM    870  CA  ARG A  69      69.260 110.000 153.430  1.00  0.00           C
ATOM    871  HA  ARG A  69      69.200 110.780 154.170  1.00  0.00           H
ATOM    872  CB  ARG A  69      69.000 108.650 154.130  1.00  0.00           C
ATOM    873  HB1 ARG A  69      69.100 107.820 153.410  1.00  0.00           H
ATOM    874  HB2 ARG A  69      69.770 108.550 154.930  1.00  0.00           H
ATOM    875  CG  ARG A  69      67.580 108.450 154.760  1.00  0.00           C
ATOM    876  HG1 ARG A  69      66.910 108.380 153.880  1.00  0.00           H
ATOM    877  HG2 ARG A  69      67.340 109.370 155.330  1.00  0.00           H
ATOM    878  CD  ARG A  69      67.410 107.150 155.560  1.00  0.00           C
ATOM    879  HD1 ARG A  69      68.040 107.250 156.480  1.00  0.00           H
ATOM    880  HD2 ARG A  69      67.890 106.340 154.970  1.00  0.00           H
ATOM    881  NE  ARG A  69      65.960 107.000 155.840  1.00  0.00           N
ATOM    882  HE  ARG A  69      65.320 107.660 155.440  1.00  0.00           H
ATOM    883  CZ  ARG A  69      65.410 106.140 156.680  1.00  0.00           C
ATOM    884  NH1 ARG A  69      66.080 105.150 157.290  1.00  0.00           N
ATOM    885 HH11 ARG A  69      65.660 104.910 158.170  1.00  0.00           H
ATOM    886 HH12 ARG A  69      67.070 105.160 157.130  1.00  0.00           H
ATOM    887  NH2 ARG A  69      64.140 106.270 156.980  1.00  0.00           N
ATOM    888 HH21 ARG A  69      63.710 105.510 157.470  1.00  0.00           H
ATOM    889 HH22 ARG A  69      63.560 107.060 156.750  1.00  0.00           H
ATOM    890  C   ARG A  69      70.590 110.060 152.790  1.00  0.00           C
ATOM    891  O   ARG A  69      71.650 109.910 153.430  1.00  0.00           O
ATOM    892  N   ASP A  70      70.640 110.270 151.480  1.00  0.00           N
ATOM    893  HN  ASP A  70      69.770 110.500 151.050  1.00  0.00           H
ATOM    894  CA  ASP A  70      71.700 110.160 150.590  1.00  0.00           C
ATOM    895  HA  ASP A  70      72.350 109.400 151.000  1.00  0.00           H
ATOM    896  CB  ASP A  70      71.270 109.370 149.290  1.00  0.00           C
ATOM    897  HB1 ASP A  70      72.250 109.300 148.780  1.00  0.00           H
ATOM    898  HB2 ASP A  70      70.860 108.390 149.620  1.00  0.00           H
ATOM    899  CG  ASP A  70      70.250 110.030 148.420  1.00  0.00           C
ATOM    900  OD1 ASP A  70      69.780 111.180 148.670  1.00  0.00           O
ATOM    901  OD2 ASP A  70      69.890 109.480 147.350  1.00  0.00           O
ATOM    902  C   ASP A  70      72.520 111.480 150.340  1.00  0.00           C
ATOM    903  O   ASP A  70      73.600 111.460 149.750  1.00  0.00           O
ATOM    904  N   ARG A  71      72.050 112.570 150.930  1.00  0.00           N
ATOM    905  HN  ARG A  71      71.190 112.410 151.400  1.00  0.00           H
ATOM    906  CA  ARG A  71      72.880 113.760 151.150  1.00  0.00           C
ATOM    907  HA  ARG A  71      73.450 114.040 150.280  1.00  0.00           H
ATOM    908  CB  ARG A  71      72.030 114.980 151.420  1.00  0.00           C
ATOM    909  HB1 ARG A  71      72.680 115.820 151.730  1.00  0.00           H
ATOM    910  HB2 ARG A  71      71.720 115.320 150.410  1.00  0.00           H
ATOM    911  CG  ARG A  71      70.810 114.690 152.300  1.00  0.00           C
ATOM    912  HG1 ARG A  71      71.200 114.030 153.110  1.00  0.00           H
ATOM    913  HG2 ARG A  71      70.060 114.060 151.770  1.00  0.00           H
ATOM    914  CD  ARG A  71      70.150 115.890 152.960  1.00  0.00           C
ATOM    915  HD1 ARG A  71      70.860 116.580 153.470  1.00  0.00           H
ATOM    916  HD2 ARG A  71      69.330 115.500 153.590  1.00  0.00           H
ATOM    917  NE  ARG A  71      69.610 116.680 151.850  1.00  0.00           N
ATOM    918  HE  ARG A  71      70.050 116.610 150.950  1.00  0.00           H
ATOM    919  CZ  ARG A  71      68.760 117.700 151.950  1.00  0.00           C
ATOM    920  NH1 ARG A  71      68.230 118.130 153.070  1.00  0.00           N
ATOM    921 HH11 ARG A  71      67.820 119.040 153.090  1.00  0.00           H
ATOM    922 HH12 ARG A  71      68.590 117.730 153.910  1.00  0.00           H
ATOM    923  NH2 ARG A  71      68.340 118.230 150.840  1.00  0.00           N
ATOM    924 HH21 ARG A  71      67.910 119.130 150.970  1.00  0.00           H
ATOM    925 HH22 ARG A  71      68.680 117.720 150.050  1.00  0.00           H
ATOM    926  C   ARG A  71      74.090 113.470 152.020  1.00  0.00           C
ATOM    927  O   ARG A  71      74.030 112.630 152.910  1.00  0.00           O
ATOM    928  N   GLY A  72      75.320 114.180 151.750  1.00  0.00           N
ATOM    929  HN  GLY A  72      75.390 114.650 150.880  1.00  0.00           H
ATOM    930  CA  GLY A  72      76.580 113.920 152.410  1.00  0.00           C
ATOM    931  HA1 GLY A  72      76.490 113.010 152.990  1.00  0.00           H
ATOM    932  HA2 GLY A  72      76.860 114.790 152.980  1.00  0.00           H
ATOM    933  C   GLY A  72      77.670 113.560 151.450  1.00  0.00           C
ATOM    934  O   GLY A  72      77.480 113.350 150.250  1.00  0.00           O
ATOM    935  N   TRP A  73      78.810 113.250 152.030  1.00  0.00           N
ATOM    936  HN  TRP A  73      78.950 113.360 153.010  1.00  0.00           H
ATOM    937  CA  TRP A  73      79.950 112.560 151.400  1.00  0.00           C
ATOM    938  HA  TRP A  73      79.720 112.240 150.400  1.00  0.00           H
ATOM    939  CB  TRP A  73      81.220 113.500 151.280  1.00  0.00           C
ATOM    940  HB1 TRP A  73      82.170 113.000 150.980  1.00  0.00           H
ATOM    941  HB2 TRP A  73      81.110 114.220 150.450  1.00  0.00           H
ATOM    942  CG  TRP A  73      81.520 114.260 152.540  1.00  0.00           C
ATOM    943  CD1 TRP A  73      81.090 115.560 152.770  1.00  0.00           C
ATOM    944  HD1 TRP A  73      80.420 116.100 152.110  1.00  0.00           H
ATOM    945  NE1 TRP A  73      81.680 116.090 153.870  1.00  0.00           N
ATOM    946  HE1 TRP A  73      81.800 117.060 153.990  1.00  0.00           H
ATOM    947  CE2 TRP A  73      82.420 115.150 154.470  1.00  0.00           C
ATOM    948  CD2 TRP A  73      82.370 113.940 153.670  1.00  0.00           C
ATOM    949  CE3 TRP A  73      83.060 112.770 154.120  1.00  0.00           C
ATOM    950  HE3 TRP A  73      83.050 111.880 153.510  1.00  0.00           H
ATOM    951  CZ3 TRP A  73      83.690 112.840 155.360  1.00  0.00           C
ATOM    952  HZ3 TRP A  73      84.250 112.000 155.740  1.00  0.00           H
ATOM    953  CZ2 TRP A  73      83.210 115.240 155.600  1.00  0.00           C
ATOM    954  HZ2 TRP A  73      83.360 116.210 156.050  1.00  0.00           H
ATOM    955  CH2 TRP A  73      83.780 114.070 156.070  1.00  0.00           C
ATOM    956  HH2 TRP A  73      84.460 114.140 156.900  1.00  0.00           H
ATOM    957  C   TRP A  73      80.300 111.230 152.030  1.00  0.00           C
ATOM    958  O   TRP A  73      80.050 110.950 153.250  1.00  0.00           O
ATOM    959  N   VAL A  74      80.830 110.320 151.190  1.00  0.00           N
ATOM    960  HN  VAL A  74      81.020 110.540 150.230  1.00  0.00           H
ATOM    961  CA  VAL A  74      81.280 109.010 151.540  1.00  0.00           C
ATOM    962  HA  VAL A  74      81.610 109.110 152.560  1.00  0.00           H
ATOM    963  CB  VAL A  74      80.110 107.920 151.560  1.00  0.00           C
ATOM    964  HB  VAL A  74      79.400 108.080 152.410  1.00  0.00           H
ATOM    965  CG1 VAL A  74      79.350 107.860 150.280  1.00  0.00           C
ATOM    966 HG11 VAL A  74      78.920 106.840 150.130  1.00  0.00           H
ATOM    967 HG12 VAL A  74      78.470 108.510 150.110  1.00  0.00           H
ATOM    968 HG13 VAL A  74      79.990 108.070 149.400  1.00  0.00           H
ATOM    969  CG2 VAL A  74      80.680 106.560 151.990  1.00  0.00           C
ATOM    970 HG21 VAL A  74      79.820 105.890 152.220  1.00  0.00           H
ATOM    971 HG22 VAL A  74      81.180 106.040 151.150  1.00  0.00           H
ATOM    972 HG23 VAL A  74      81.350 106.660 152.870  1.00  0.00           H
ATOM    973  C   VAL A  74      82.510 108.630 150.640  1.00  0.00           C
ATOM    974  O   VAL A  74      82.560 109.070 149.470  1.00  0.00           O
ATOM    975  N   VAL A  75      83.510 107.900 151.230  1.00  0.00           N
ATOM    976  HN  VAL A  75      83.360 107.620 152.170  1.00  0.00           H
ATOM    977  CA  VAL A  75      84.660 107.380 150.510  1.00  0.00           C
ATOM    978  HA  VAL A  75      84.530 107.410 149.440  1.00  0.00           H
ATOM    979  CB  VAL A  75      85.920 108.090 151.060  1.00  0.00           C
ATOM    980  HB  VAL A  75      86.080 107.930 152.150  1.00  0.00           H
ATOM    981  CG1 VAL A  75      87.210 107.530 150.350  1.00  0.00           C
ATOM    982 HG11 VAL A  75      88.080 108.140 150.670  1.00  0.00           H
ATOM    983 HG12 VAL A  75      87.280 106.470 150.690  1.00  0.00           H
ATOM    984 HG13 VAL A  75      86.970 107.680 149.270  1.00  0.00           H
ATOM    985  CG2 VAL A  75      85.770 109.590 150.660  1.00  0.00           C
ATOM    986 HG21 VAL A  75      84.960 110.030 151.290  1.00  0.00           H
ATOM    987 HG22 VAL A  75      86.660 110.230 150.860  1.00  0.00           H
ATOM    988 HG23 VAL A  75      85.560 109.760 149.580  1.00  0.00           H
ATOM    989  C   VAL A  75      84.710 105.970 150.880  1.00  0.00           C
ATOM    990  O   VAL A  75      84.670 105.690 152.100  1.00  0.00           O
ATOM    991  N   GLY A  76      84.810 105.000 150.000  1.00  0.00           N
ATOM    992  HN  GLY A  76      84.910 105.320 149.060  1.00  0.00           H
ATOM    993  CA  GLY A  76      84.850 103.590 150.320  1.00  0.00           C
ATOM    994  HA1 GLY A  76      83.800 103.360 150.410  1.00  0.00           H
ATOM    995  HA2 GLY A  76      85.500 103.390 151.160  1.00  0.00           H
ATOM    996  C   GLY A  76      85.320 102.660 149.140  1.00  0.00           C
ATOM    997  O   GLY A  76      85.930 103.120 148.200  1.00  0.00           O
ATOM    998  N   ILE A  77      85.060 101.360 149.210  1.00  0.00           N
ATOM    999  HN  ILE A  77      84.610 101.030 150.030  1.00  0.00           H
ATOM   1000  CA  ILE A  77      85.290 100.450 148.090  1.00  0.00           C
ATOM   1001  HA  ILE A  77      85.800 101.000 147.320  1.00  0.00           H
ATOM   1002  CB  ILE A  77      86.150  99.180 148.390  1.00  0.00           C
ATOM   1003  HB  ILE A  77      85.650  98.510 149.120  1.00  0.00           H
ATOM   1004  CG2 ILE A  77      86.420  98.250 147.200  1.00  0.00           C
ATOM   1005 HG21 ILE A  77      85.430  97.940 146.780  1.00  0.00           H
ATOM   1006 HG22 ILE A  77      87.080  98.560 146.370  1.00  0.00           H
ATOM   1007 HG23 ILE A  77      86.770  97.290 147.650  1.00  0.00           H
ATOM   1008  CG1 ILE A  77      87.390  99.610 149.150  1.00  0.00           C
ATOM   1009 HG11 ILE A  77      87.100 100.410 149.870  1.00  0.00           H
ATOM   1010 HG12 ILE A  77      88.080  99.920 148.330  1.00  0.00           H
ATOM   1011  CD  ILE A  77      88.200  98.520 149.860  1.00  0.00           C
ATOM   1012  HD1 ILE A  77      88.600  97.900 149.030  1.00  0.00           H
ATOM   1013  HD2 ILE A  77      89.080  98.960 150.370  1.00  0.00           H
ATOM   1014  HD3 ILE A  77      87.590  98.010 150.630  1.00  0.00           H
ATOM   1015  C   ILE A  77      84.020  99.870 147.580  1.00  0.00           C
ATOM   1016  O   ILE A  77      83.310  99.080 148.230  1.00  0.00           O
ATOM   1017  N   HIS A  78      83.740 100.050 146.220  1.00  0.00           N
ATOM   1018  HN  HIS A  78      84.420 100.490 145.640  1.00  0.00           H
ATOM   1019  CA  HIS A  78      82.620  99.420 145.650  1.00  0.00           C
ATOM   1020  HA  HIS A  78      82.290  98.640 146.320  1.00  0.00           H
ATOM   1021  CB  HIS A  78      81.400 100.370 145.630  1.00  0.00           C
ATOM   1022  HB1 HIS A  78      80.540  99.710 145.870  1.00  0.00           H
ATOM   1023  HB2 HIS A  78      81.440 101.060 146.500  1.00  0.00           H
ATOM   1024  ND1 HIS A  78      81.970 101.960 143.820  1.00  0.00           N
ATOM   1025  CG  HIS A  78      81.080 101.010 144.330  1.00  0.00           C
ATOM   1026  CE1 HIS A  78      81.490 102.200 142.610  1.00  0.00           C
ATOM   1027  HE1 HIS A  78      82.080 102.780 141.890  1.00  0.00           H
ATOM   1028  NE2 HIS A  78      80.270 101.580 142.390  1.00  0.00           N
ATOM   1029  HE2 HIS A  78      79.870 101.490 141.480  1.00  0.00           H
ATOM   1030  CD2 HIS A  78      80.020 100.800 143.480  1.00  0.00           C
ATOM   1031  HD2 HIS A  78      79.270 100.070 143.740  1.00  0.00           H
ATOM   1032  C   HIS A  78      82.870  98.760 144.330  1.00  0.00           C
ATOM   1033  O   HIS A  78      83.540  99.310 143.470  1.00  0.00           O
ATOM   1034  N   THR A  79      82.140  97.680 144.170  1.00  0.00           N
ATOM   1035  HN  THR A  79      81.690  97.200 144.920  1.00  0.00           H
ATOM   1036  CA  THR A  79      82.050  97.060 142.890  1.00  0.00           C
ATOM   1037  HA  THR A  79      83.040  97.010 142.460  1.00  0.00           H
ATOM   1038  CB  THR A  79      81.560  95.640 142.860  1.00  0.00           C
ATOM   1039  HB  THR A  79      81.250  95.130 141.920  1.00  0.00           H
ATOM   1040  OG1 THR A  79      80.440  95.500 143.770  1.00  0.00           O
ATOM   1041  HG1 THR A  79      79.860  96.190 143.430  1.00  0.00           H
ATOM   1042  CG2 THR A  79      82.780  94.850 143.410  1.00  0.00           C
ATOM   1043 HG21 THR A  79      83.050  95.120 144.460  1.00  0.00           H
ATOM   1044 HG22 THR A  79      82.390  93.820 143.530  1.00  0.00           H
ATOM   1045 HG23 THR A  79      83.650  94.740 142.730  1.00  0.00           H
ATOM   1046  C   THR A  79      81.280  97.890 141.900  1.00  0.00           C
ATOM   1047  O   THR A  79      80.080  97.990 142.020  1.00  0.00           O
ATOM   1048  N   ILE A  80      81.930  98.410 140.840  1.00  0.00           N
ATOM   1049  HN  ILE A  80      82.920  98.330 140.790  1.00  0.00           H
ATOM   1050  CA  ILE A  80      81.310  98.760 139.580  1.00  0.00           C
ATOM   1051  HA  ILE A  80      80.420  99.260 139.940  1.00  0.00           H
ATOM   1052  CB  ILE A  80      82.190  99.750 138.700  1.00  0.00           C
ATOM   1053  HB  ILE A  80      81.590 100.050 137.820  1.00  0.00           H
ATOM   1054  CG2 ILE A  80      82.320 101.000 139.490  1.00  0.00           C
ATOM   1055 HG21 ILE A  80      81.320 101.230 139.940  1.00  0.00           H
ATOM   1056 HG22 ILE A  80      83.010 100.810 140.340  1.00  0.00           H
ATOM   1057 HG23 ILE A  80      82.650 101.860 138.870  1.00  0.00           H
ATOM   1058  CG1 ILE A  80      83.520  99.210 138.210  1.00  0.00           C
ATOM   1059 HG11 ILE A  80      83.240  98.220 137.790  1.00  0.00           H
ATOM   1060 HG12 ILE A  80      84.170  99.040 139.090  1.00  0.00           H
ATOM   1061  CD  ILE A  80      84.140 100.010 137.060  1.00  0.00           C
ATOM   1062  HD1 ILE A  80      84.760 100.730 137.630  1.00  0.00           H
ATOM   1063  HD2 ILE A  80      84.650  99.370 136.310  1.00  0.00           H
ATOM   1064  HD3 ILE A  80      83.440 100.690 136.530  1.00  0.00           H
ATOM   1065  C   ILE A  80      80.930  97.490 138.790  1.00  0.00           C
ATOM   1066  O   ILE A  80      81.750  96.630 138.500  1.00  0.00           O
ATOM   1067  N   SER A  81      79.630  97.390 138.410  1.00  0.00           N
ATOM   1068  HN  SER A  81      78.920  98.090 138.410  1.00  0.00           H
ATOM   1069  CA  SER A  81      79.200  96.090 137.870  1.00  0.00           C
ATOM   1070  HA  SER A  81      79.980  95.370 137.710  1.00  0.00           H
ATOM   1071  CB  SER A  81      78.060  95.390 138.710  1.00  0.00           C
ATOM   1072  HB1 SER A  81      77.170  96.060 138.630  1.00  0.00           H
ATOM   1073  HB2 SER A  81      78.370  95.390 139.780  1.00  0.00           H
ATOM   1074  OG  SER A  81      77.730  94.110 138.330  1.00  0.00           O
ATOM   1075  HG1 SER A  81      77.190  94.260 137.550  1.00  0.00           H
ATOM   1076  C   SER A  81      78.500  96.440 136.580  1.00  0.00           C
ATOM   1077  O   SER A  81      77.400  97.030 136.540  1.00  0.00           O
ATOM   1078  N   ASP A  82      79.090  95.970 135.460  1.00  0.00           N
ATOM   1079  HN  ASP A  82      79.930  95.440 135.550  1.00  0.00           H
ATOM   1080  CA  ASP A  82      78.510  95.900 134.200  1.00  0.00           C
ATOM   1081  HA  ASP A  82      77.440  96.050 134.290  1.00  0.00           H
ATOM   1082  CB  ASP A  82      79.050  97.020 133.350  1.00  0.00           C
ATOM   1083  HB1 ASP A  82      79.090  97.920 134.000  1.00  0.00           H
ATOM   1084  HB2 ASP A  82      80.110  96.960 133.020  1.00  0.00           H
ATOM   1085  CG  ASP A  82      78.330  97.340 132.030  1.00  0.00           C
ATOM   1086  OD1 ASP A  82      77.240  96.760 131.780  1.00  0.00           O
ATOM   1087  OD2 ASP A  82      78.910  98.010 131.140  1.00  0.00           O
ATOM   1088  C   ASP A  82      78.630  94.500 133.600  1.00  0.00           C
ATOM   1089  O   ASP A  82      79.720  93.900 133.800  1.00  0.00           O
ATOM   1090  N   GLN A  83      77.630  94.070 132.910  1.00  0.00           N
ATOM   1091  HN  GLN A  83      77.070  94.830 132.590  1.00  0.00           H
ATOM   1092  CA  GLN A  83      77.330  92.710 132.520  1.00  0.00           C
ATOM   1093  HA  GLN A  83      76.250  92.710 132.490  1.00  0.00           H
ATOM   1094  CB  GLN A  83      77.910  92.260 131.160  1.00  0.00           C
ATOM   1095  HB1 GLN A  83      77.460  91.270 130.920  1.00  0.00           H
ATOM   1096  HB2 GLN A  83      77.730  92.900 130.260  1.00  0.00           H
ATOM   1097  CG  GLN A  83      79.460  92.240 131.130  1.00  0.00           C
ATOM   1098  HG1 GLN A  83      79.880  91.760 132.040  1.00  0.00           H
ATOM   1099  HG2 GLN A  83      79.850  93.270 131.180  1.00  0.00           H
ATOM   1100  CD  GLN A  83      79.920  91.570 129.870  1.00  0.00           C
ATOM   1101  OE1 GLN A  83      79.170  90.970 129.030  1.00  0.00           O
ATOM   1102  NE2 GLN A  83      81.250  91.600 129.670  1.00  0.00           N
ATOM   1103 HE21 GLN A  83      81.940  91.830 130.360  1.00  0.00           H
ATOM   1104 HE22 GLN A  83      81.620  91.230 128.810  1.00  0.00           H
ATOM   1105  C   GLN A  83      77.640  91.710 133.690  1.00  0.00           C
ATOM   1106  O   GLN A  83      78.190  90.640 133.490  1.00  0.00           O
ATOM   1107  N   ASP A  84      77.350  92.150 134.950  1.00  0.00           N
ATOM   1108  HN  ASP A  84      76.970  93.060 135.040  1.00  0.00           H
ATOM   1109  CA  ASP A  84      77.520  91.340 136.120  1.00  0.00           C
ATOM   1110  HA  ASP A  84      77.220  91.990 136.930  1.00  0.00           H
ATOM   1111  CB  ASP A  84      76.410  90.230 136.090  1.00  0.00           C
ATOM   1112  HB1 ASP A  84      76.600  89.380 135.400  1.00  0.00           H
ATOM   1113  HB2 ASP A  84      76.360  89.860 137.130  1.00  0.00           H
ATOM   1114  CG  ASP A  84      75.020  90.930 135.830  1.00  0.00           C
ATOM   1115  OD1 ASP A  84      74.730  91.910 136.650  1.00  0.00           O
ATOM   1116  OD2 ASP A  84      74.280  90.520 134.910  1.00  0.00           O
ATOM   1117  C   ASP A  84      78.880  90.820 136.400  1.00  0.00           C
ATOM   1118  O   ASP A  84      79.070  89.850 137.160  1.00  0.00           O
ATOM   1119  N   ASN A  85      79.940  91.510 135.870  1.00  0.00           N
ATOM   1120  HN  ASN A  85      79.810  92.310 135.280  1.00  0.00           H
ATOM   1121  CA  ASN A  85      81.360  91.170 136.170  1.00  0.00           C
ATOM   1122  HA  ASN A  85      81.350  90.290 136.790  1.00  0.00           H
ATOM   1123  CB  ASN A  85      82.150  90.770 134.880  1.00  0.00           C
ATOM   1124  HB1 ASN A  85      81.650  89.870 134.470  1.00  0.00           H
ATOM   1125  HB2 ASN A  85      82.170  91.660 134.230  1.00  0.00           H
ATOM   1126  CG  ASN A  85      83.560  90.400 135.280  1.00  0.00           C
ATOM   1127  OD1 ASN A  85      83.860  90.100 136.470  1.00  0.00           O
ATOM   1128  ND2 ASN A  85      84.520  90.500 134.280  1.00  0.00           N
ATOM   1129 HD21 ASN A  85      84.300  90.390 133.300  1.00  0.00           H
ATOM   1130 HD22 ASN A  85      85.450  90.280 134.570  1.00  0.00           H
ATOM   1131  C   ASN A  85      81.870  92.330 137.130  1.00  0.00           C
ATOM   1132  O   ASN A  85      82.210  93.430 136.680  1.00  0.00           O
ATOM   1133  N   LYS A  86      81.840  92.090 138.440  1.00  0.00           N
ATOM   1134  HN  LYS A  86      81.730  91.130 138.670  1.00  0.00           H
ATOM   1135  CA  LYS A  86      82.240  93.070 139.430  1.00  0.00           C
ATOM   1136  HA  LYS A  86      81.750  93.980 139.120  1.00  0.00           H
ATOM   1137  CB  LYS A  86      81.820  92.570 140.820  1.00  0.00           C
ATOM   1138  HB1 LYS A  86      82.290  91.580 140.950  1.00  0.00           H
ATOM   1139  HB2 LYS A  86      82.360  93.080 141.650  1.00  0.00           H
ATOM   1140  CG  LYS A  86      80.270  92.460 141.140  1.00  0.00           C
ATOM   1141  HG1 LYS A  86      79.750  91.950 140.300  1.00  0.00           H
ATOM   1142  HG2 LYS A  86      79.850  93.480 141.210  1.00  0.00           H
ATOM   1143  CD  LYS A  86      80.080  91.850 142.530  1.00  0.00           C
ATOM   1144  HD1 LYS A  86      80.480  92.350 143.440  1.00  0.00           H
ATOM   1145  HD2 LYS A  86      80.560  90.850 142.460  1.00  0.00           H
ATOM   1146  CE  LYS A  86      78.660  91.310 142.920  1.00  0.00           C
ATOM   1147  HE1 LYS A  86      78.790  91.050 143.990  1.00  0.00           H
ATOM   1148  HE2 LYS A  86      78.310  90.510 142.230  1.00  0.00           H
ATOM   1149  NZ  LYS A  86      77.640  92.380 142.950  1.00  0.00           N
ATOM   1150  HZ1 LYS A  86      77.350  92.590 141.970  1.00  0.00           H
ATOM   1151  HZ2 LYS A  86      76.760  92.120 143.440  1.00  0.00           H
ATOM   1152  HZ3 LYS A  86      77.970  93.240 143.440  1.00  0.00           H
ATOM   1153  C   LYS A  86      83.680  93.480 139.330  1.00  0.00           C
ATOM   1154  O   LYS A  86      84.530  92.600 139.370  1.00  0.00           O
ATOM   1155  N   ASP A  87      83.970  94.800 139.210  1.00  0.00           N
ATOM   1156  HN  ASP A  87      83.290  95.520 139.110  1.00  0.00           H
ATOM   1157  CA  ASP A  87      85.270  95.480 139.210  1.00  0.00           C
ATOM   1158  HA  ASP A  87      86.060  94.740 139.280  1.00  0.00           H
ATOM   1159  CB  ASP A  87      85.550  96.200 137.820  1.00  0.00           C
ATOM   1160  HB1 ASP A  87      85.430  95.420 137.040  1.00  0.00           H
ATOM   1161  HB2 ASP A  87      84.740  96.950 137.690  1.00  0.00           H
ATOM   1162  CG  ASP A  87      86.940  96.790 137.670  1.00  0.00           C
ATOM   1163  OD1 ASP A  87      87.600  97.100 138.720  1.00  0.00           O
ATOM   1164  OD2 ASP A  87      87.470  97.010 136.530  1.00  0.00           O
ATOM   1165  C   ASP A  87      85.330  96.300 140.510  1.00  0.00           C
ATOM   1166  O   ASP A  87      84.470  97.200 140.770  1.00  0.00           O
ATOM   1167  N   PRO A  88      86.230  95.840 141.530  1.00  0.00           N
ATOM   1168  CD  PRO A  88      86.960  94.620 141.500  1.00  0.00           C
ATOM   1169  HD1 PRO A  88      87.640  94.560 140.620  1.00  0.00           H
ATOM   1170  HD2 PRO A  88      86.270  93.760 141.370  1.00  0.00           H
ATOM   1171  CA  PRO A  88      86.080  96.340 142.880  1.00  0.00           C
ATOM   1172  HA  PRO A  88      85.030  96.490 143.090  1.00  0.00           H
ATOM   1173  CB  PRO A  88      86.520  95.200 143.800  1.00  0.00           C
ATOM   1174  HB1 PRO A  88      86.980  95.510 144.770  1.00  0.00           H
ATOM   1175  HB2 PRO A  88      85.690  94.490 144.020  1.00  0.00           H
ATOM   1176  CG  PRO A  88      87.550  94.490 142.900  1.00  0.00           C
ATOM   1177  HG1 PRO A  88      87.560  93.390 143.070  1.00  0.00           H
ATOM   1178  HG2 PRO A  88      88.550  94.960 142.890  1.00  0.00           H
ATOM   1179  C   PRO A  88      86.990  97.550 143.040  1.00  0.00           C
ATOM   1180  O   PRO A  88      88.210  97.470 143.010  1.00  0.00           O
ATOM   1181  N   ARG A  89      86.430  98.760 143.150  1.00  0.00           N
ATOM   1182  HN  ARG A  89      85.450  98.890 143.290  1.00  0.00           H
ATOM   1183  CA  ARG A  89      87.210  99.970 143.010  1.00  0.00           C
ATOM   1184  HA  ARG A  89      88.260  99.760 143.020  1.00  0.00           H
ATOM   1185  CB  ARG A  89      86.810 100.700 141.730  1.00  0.00           C
ATOM   1186  HB1 ARG A  89      85.730 100.550 141.550  1.00  0.00           H
ATOM   1187  HB2 ARG A  89      87.020 101.780 141.850  1.00  0.00           H
ATOM   1188  CG  ARG A  89      87.450  99.970 140.500  1.00  0.00           C
ATOM   1189  HG1 ARG A  89      86.840  99.120 140.150  1.00  0.00           H
ATOM   1190  HG2 ARG A  89      88.410  99.450 140.690  1.00  0.00           H
ATOM   1191  CD  ARG A  89      87.780 100.880 139.280  1.00  0.00           C
ATOM   1192  HD1 ARG A  89      88.770 101.300 139.550  1.00  0.00           H
ATOM   1193  HD2 ARG A  89      87.020 101.680 139.260  1.00  0.00           H
ATOM   1194  NE  ARG A  89      87.900 100.060 138.040  1.00  0.00           N
ATOM   1195  HE  ARG A  89      87.850  99.080 138.260  1.00  0.00           H
ATOM   1196  CZ  ARG A  89      88.220 100.410 136.810  1.00  0.00           C
ATOM   1197  NH1 ARG A  89      88.310 101.690 136.510  1.00  0.00           N
ATOM   1198 HH11 ARG A  89      88.500 101.940 135.560  1.00  0.00           H
ATOM   1199 HH12 ARG A  89      88.040 102.400 137.170  1.00  0.00           H
ATOM   1200  NH2 ARG A  89      88.420  99.530 135.870  1.00  0.00           N
ATOM   1201 HH21 ARG A  89      88.980  99.810 135.080  1.00  0.00           H
ATOM   1202 HH22 ARG A  89      88.380  98.620 136.260  1.00  0.00           H
ATOM   1203  C   ARG A  89      87.040 100.860 144.230  1.00  0.00           C
ATOM   1204  O   ARG A  89      86.010 100.860 144.840  1.00  0.00           O
ATOM   1205  N   TYR A  90      88.050 101.730 144.550  1.00  0.00           N
ATOM   1206  HN  TYR A  90      88.950 101.650 144.120  1.00  0.00           H
ATOM   1207  CA  TYR A  90      87.640 102.880 145.410  1.00  0.00           C
ATOM   1208  HA  TYR A  90      87.340 102.520 146.380  1.00  0.00           H
ATOM   1209  CB  TYR A  90      88.970 103.720 145.810  1.00  0.00           C
ATOM   1210  HB1 TYR A  90      89.500 104.010 144.870  1.00  0.00           H
ATOM   1211  HB2 TYR A  90      88.770 104.690 146.330  1.00  0.00           H
ATOM   1212  CG  TYR A  90      89.840 102.870 146.740  1.00  0.00           C
ATOM   1213  CD1 TYR A  90      89.350 102.540 148.080  1.00  0.00           C
ATOM   1214  HD1 TYR A  90      88.410 102.860 148.510  1.00  0.00           H
ATOM   1215  CE1 TYR A  90      90.130 101.760 148.930  1.00  0.00           C
ATOM   1216  HE1 TYR A  90      89.790 101.640 149.940  1.00  0.00           H
ATOM   1217  CZ  TYR A  90      91.330 101.170 148.450  1.00  0.00           C
ATOM   1218  OH  TYR A  90      92.050 100.230 149.240  1.00  0.00           O
ATOM   1219  HH  TYR A  90      92.800 100.140 148.650  1.00  0.00           H
ATOM   1220  CD2 TYR A  90      91.110 102.370 146.360  1.00  0.00           C
ATOM   1221  HD2 TYR A  90      91.530 102.590 145.390  1.00  0.00           H
ATOM   1222  CE2 TYR A  90      91.810 101.520 147.230  1.00  0.00           C
ATOM   1223  HE2 TYR A  90      92.820 101.230 146.960  1.00  0.00           H
ATOM   1224  C   TYR A  90      86.650 103.860 144.800  1.00  0.00           C
ATOM   1225  O   TYR A  90      86.720 104.070 143.550  1.00  0.00           O
ATOM   1226  N   PHE A  91      85.800 104.470 145.650  1.00  0.00           N
ATOM   1227  HN  PHE A  91      85.780 104.380 146.640  1.00  0.00           H
ATOM   1228  CA  PHE A  91      84.920 105.530 145.180  1.00  0.00           C
ATOM   1229  HA  PHE A  91      85.320 106.010 144.300  1.00  0.00           H
ATOM   1230  CB  PHE A  91      83.570 104.910 144.980  1.00  0.00           C
ATOM   1231  HB1 PHE A  91      82.980 105.540 144.280  1.00  0.00           H
ATOM   1232  HB2 PHE A  91      83.640 103.920 144.480  1.00  0.00           H
ATOM   1233  CG  PHE A  91      82.730 104.740 146.230  1.00  0.00           C
ATOM   1234  CD1 PHE A  91      82.620 103.490 146.810  1.00  0.00           C
ATOM   1235  HD1 PHE A  91      83.110 102.590 146.460  1.00  0.00           H
ATOM   1236  CE1 PHE A  91      81.930 103.430 148.040  1.00  0.00           C
ATOM   1237  HE1 PHE A  91      81.990 102.480 148.550  1.00  0.00           H
ATOM   1238  CZ  PHE A  91      81.300 104.550 148.560  1.00  0.00           C
ATOM   1239  HZ  PHE A  91      80.660 104.400 149.410  1.00  0.00           H
ATOM   1240  CD2 PHE A  91      82.050 105.890 146.740  1.00  0.00           C
ATOM   1241  HD2 PHE A  91      82.110 106.850 146.250  1.00  0.00           H
ATOM   1242  CE2 PHE A  91      81.310 105.800 147.890  1.00  0.00           C
ATOM   1243  HE2 PHE A  91      80.800 106.650 148.330  1.00  0.00           H
ATOM   1244  C   PHE A  91      84.940 106.740 146.160  1.00  0.00           C
ATOM   1245  O   PHE A  91      85.080 106.530 147.350  1.00  0.00           O
ATOM   1246  N   PHE A  92      84.640 107.960 145.650  1.00  0.00           N
ATOM   1247  HN  PHE A  92      84.630 108.100 144.660  1.00  0.00           H
ATOM   1248  CA  PHE A  92      84.390 109.100 146.430  1.00  0.00           C
ATOM   1249  HA  PHE A  92      84.190 108.770 147.440  1.00  0.00           H
ATOM   1250  CB  PHE A  92      85.570 110.180 146.370  1.00  0.00           C
ATOM   1251  HB1 PHE A  92      86.340 109.880 147.110  1.00  0.00           H
ATOM   1252  HB2 PHE A  92      85.980 110.250 145.340  1.00  0.00           H
ATOM   1253  CG  PHE A  92      85.290 111.610 146.790  1.00  0.00           C
ATOM   1254  CD1 PHE A  92      84.320 111.860 147.760  1.00  0.00           C
ATOM   1255  HD1 PHE A  92      83.970 111.040 148.380  1.00  0.00           H
ATOM   1256  CE1 PHE A  92      84.110 113.190 148.170  1.00  0.00           C
ATOM   1257  HE1 PHE A  92      83.380 113.330 148.950  1.00  0.00           H
ATOM   1258  CZ  PHE A  92      84.730 114.270 147.470  1.00  0.00           C
ATOM   1259  HZ  PHE A  92      84.560 115.320 147.690  1.00  0.00           H
ATOM   1260  CD2 PHE A  92      86.050 112.670 146.280  1.00  0.00           C
ATOM   1261  HD2 PHE A  92      86.920 112.440 145.680  1.00  0.00           H
ATOM   1262  CE2 PHE A  92      85.820 113.940 146.640  1.00  0.00           C
ATOM   1263  HE2 PHE A  92      86.290 114.820 146.220  1.00  0.00           H
ATOM   1264  C   PHE A  92      83.160 109.690 145.840  1.00  0.00           C
ATOM   1265  O   PHE A  92      83.080 109.970 144.650  1.00  0.00           O
ATOM   1266  N   SER A  93      82.100 109.690 146.650  1.00  0.00           N
ATOM   1267  HN  SER A  93      82.060 109.160 147.490  1.00  0.00           H
ATOM   1268  CA  SER A  93      80.720 110.220 146.260  1.00  0.00           C
ATOM   1269  HA  SER A  93      80.780 110.590 145.250  1.00  0.00           H
ATOM   1270  CB  SER A  93      79.690 109.210 146.100  1.00  0.00           C
ATOM   1271  HB1 SER A  93      80.060 108.360 145.500  1.00  0.00           H
ATOM   1272  HB2 SER A  93      78.850 109.610 145.500  1.00  0.00           H
ATOM   1273  OG  SER A  93      79.190 108.670 147.310  1.00  0.00           O
ATOM   1274  HG1 SER A  93      78.760 109.390 147.780  1.00  0.00           H
ATOM   1275  C   SER A  93      80.380 111.400 147.150  1.00  0.00           C
ATOM   1276  O   SER A  93      80.560 111.390 148.400  1.00  0.00           O
ATOM   1277  N   LEU A  94      79.770 112.450 146.540  1.00  0.00           N
ATOM   1278  HN  LEU A  94      79.660 112.530 145.560  1.00  0.00           H
ATOM   1279  CA  LEU A  94      79.340 113.610 147.280  1.00  0.00           C
ATOM   1280  HA  LEU A  94      79.050 113.400 148.300  1.00  0.00           H
ATOM   1281  CB  LEU A  94      80.260 114.880 147.080  1.00  0.00           C
ATOM   1282  HB1 LEU A  94      81.190 114.580 147.610  1.00  0.00           H
ATOM   1283  HB2 LEU A  94      80.380 115.060 146.000  1.00  0.00           H
ATOM   1284  CG  LEU A  94      79.890 116.220 147.700  1.00  0.00           C
ATOM   1285  HG  LEU A  94      79.010 116.670 147.190  1.00  0.00           H
ATOM   1286  CD1 LEU A  94      79.680 116.220 149.250  1.00  0.00           C
ATOM   1287 HD11 LEU A  94      79.200 115.270 149.580  1.00  0.00           H
ATOM   1288 HD12 LEU A  94      80.580 116.400 149.870  1.00  0.00           H
ATOM   1289 HD13 LEU A  94      78.950 117.040 149.410  1.00  0.00           H
ATOM   1290  CD2 LEU A  94      80.980 117.280 147.400  1.00  0.00           C
ATOM   1291 HD21 LEU A  94      80.740 118.320 147.690  1.00  0.00           H
ATOM   1292 HD22 LEU A  94      81.910 116.970 147.910  1.00  0.00           H
ATOM   1293 HD23 LEU A  94      81.110 117.150 146.300  1.00  0.00           H
ATOM   1294  C   LEU A  94      77.950 114.040 146.770  1.00  0.00           C
ATOM   1295  O   LEU A  94      77.750 114.120 145.560  1.00  0.00           O
ATOM   1296  N   LYS A  95      76.950 114.290 147.690  1.00  0.00           N
ATOM   1297  HN  LYS A  95      77.140 114.090 148.650  1.00  0.00           H
ATOM   1298  CA  LYS A  95      75.680 114.900 147.520  1.00  0.00           C
ATOM   1299  HA  LYS A  95      75.650 115.360 146.550  1.00  0.00           H
ATOM   1300  CB  LYS A  95      74.490 113.890 147.670  1.00  0.00           C
ATOM   1301  HB1 LYS A  95      74.590 113.090 146.900  1.00  0.00           H
ATOM   1302  HB2 LYS A  95      74.510 113.350 148.630  1.00  0.00           H
ATOM   1303  CG  LYS A  95      73.100 114.500 147.410  1.00  0.00           C
ATOM   1304  HG1 LYS A  95      73.110 115.250 146.590  1.00  0.00           H
ATOM   1305  HG2 LYS A  95      72.780 115.040 148.330  1.00  0.00           H
ATOM   1306  CD  LYS A  95      72.030 113.420 146.970  1.00  0.00           C
ATOM   1307  HD1 LYS A  95      72.070 112.700 147.820  1.00  0.00           H
ATOM   1308  HD2 LYS A  95      72.430 112.960 146.040  1.00  0.00           H
ATOM   1309  CE  LYS A  95      70.520 113.830 146.820  1.00  0.00           C
ATOM   1310  HE1 LYS A  95      70.400 114.510 145.940  1.00  0.00           H
ATOM   1311  HE2 LYS A  95      70.160 114.320 147.750  1.00  0.00           H
ATOM   1312  NZ  LYS A  95      69.670 112.610 146.550  1.00  0.00           N
ATOM   1313  HZ1 LYS A  95      70.070 112.070 145.760  1.00  0.00           H
ATOM   1314  HZ2 LYS A  95      69.720 111.830 147.240  1.00  0.00           H
ATOM   1315  HZ3 LYS A  95      68.690 112.940 146.440  1.00  0.00           H
ATOM   1316  C   LYS A  95      75.410 116.120 148.510  1.00  0.00           C
ATOM   1317  O   LYS A  95      75.020 115.880 149.630  1.00  0.00           O
ATOM   1318  N   THR A  96      75.590 117.330 148.110  1.00  0.00           N
ATOM   1319  HN  THR A  96      75.910 117.560 147.200  1.00  0.00           H
ATOM   1320  CA  THR A  96      75.230 118.520 148.880  1.00  0.00           C
ATOM   1321  HA  THR A  96      75.810 118.400 149.780  1.00  0.00           H
ATOM   1322  CB  THR A  96      75.670 119.910 148.310  1.00  0.00           C
ATOM   1323  HB  THR A  96      75.630 120.670 149.110  1.00  0.00           H
ATOM   1324  OG1 THR A  96      74.870 120.170 147.170  1.00  0.00           O
ATOM   1325  HG1 THR A  96      74.950 121.080 146.880  1.00  0.00           H
ATOM   1326  CG2 THR A  96      77.170 119.850 147.920  1.00  0.00           C
ATOM   1327 HG21 THR A  96      77.370 119.180 147.050  1.00  0.00           H
ATOM   1328 HG22 THR A  96      77.450 120.890 147.670  1.00  0.00           H
ATOM   1329 HG23 THR A  96      77.790 119.520 148.780  1.00  0.00           H
ATOM   1330  C   THR A  96      73.740 118.560 149.320  1.00  0.00           C
ATOM   1331  O   THR A  96      72.870 117.800 148.850  1.00  0.00           O
ATOM   1332  N   ASP A  97      73.400 119.450 150.200  1.00  0.00           N
ATOM   1333  HN  ASP A  97      74.040 120.110 150.590  1.00  0.00           H
ATOM   1334  CA  ASP A  97      72.100 119.580 150.790  1.00  0.00           C
ATOM   1335  HA  ASP A  97      71.620 118.610 150.860  1.00  0.00           H
ATOM   1336  CB  ASP A  97      72.150 120.060 152.290  1.00  0.00           C
ATOM   1337  HB1 ASP A  97      73.050 120.700 152.390  1.00  0.00           H
ATOM   1338  HB2 ASP A  97      71.210 120.620 152.500  1.00  0.00           H
ATOM   1339  CG  ASP A  97      72.280 118.990 153.310  1.00  0.00           C
ATOM   1340  OD1 ASP A  97      72.820 117.930 153.050  1.00  0.00           O
ATOM   1341  OD2 ASP A  97      72.040 119.340 154.520  1.00  0.00           O
ATOM   1342  C   ASP A  97      71.200 120.480 149.890  1.00  0.00           C
ATOM   1343  O   ASP A  97      70.020 120.730 150.170  1.00  0.00           O
ATOM   1344  N   ARG A  98      71.790 121.010 148.810  1.00  0.00           N
ATOM   1345  HN  ARG A  98      72.780 120.860 148.830  1.00  0.00           H
ATOM   1346  CA  ARG A  98      71.090 121.740 147.720  1.00  0.00           C
ATOM   1347  HA  ARG A  98      70.200 122.210 148.110  1.00  0.00           H
ATOM   1348  CB  ARG A  98      72.130 122.800 147.110  1.00  0.00           C
ATOM   1349  HB1 ARG A  98      73.060 122.220 146.930  1.00  0.00           H
ATOM   1350  HB2 ARG A  98      71.760 123.170 146.130  1.00  0.00           H
ATOM   1351  CG  ARG A  98      72.480 123.960 148.110  1.00  0.00           C
ATOM   1352  HG1 ARG A  98      73.070 123.660 149.000  1.00  0.00           H
ATOM   1353  HG2 ARG A  98      71.490 124.370 148.430  1.00  0.00           H
ATOM   1354  CD  ARG A  98      73.190 125.090 147.340  1.00  0.00           C
ATOM   1355  HD1 ARG A  98      72.580 125.490 146.500  1.00  0.00           H
ATOM   1356  HD2 ARG A  98      74.150 124.670 146.980  1.00  0.00           H
ATOM   1357  NE  ARG A  98      73.400 126.220 148.290  1.00  0.00           N
ATOM   1358  HE  ARG A  98      72.810 126.300 149.090  1.00  0.00           H
ATOM   1359  CZ  ARG A  98      74.130 127.240 147.870  1.00  0.00           C
ATOM   1360  NH1 ARG A  98      74.780 127.320 146.700  1.00  0.00           N
ATOM   1361 HH11 ARG A  98      75.360 128.120 146.550  1.00  0.00           H
ATOM   1362 HH12 ARG A  98      74.930 126.520 146.130  1.00  0.00           H
ATOM   1363  NH2 ARG A  98      74.220 128.300 148.640  1.00  0.00           N
ATOM   1364 HH21 ARG A  98      74.930 128.930 148.320  1.00  0.00           H
ATOM   1365 HH22 ARG A  98      73.720 128.410 149.490  1.00  0.00           H
ATOM   1366  C   ARG A  98      70.860 120.900 146.460  1.00  0.00           C
ATOM   1367  O   ARG A  98      69.980 121.180 145.700  1.00  0.00           O
ATOM   1368  N   ALA A  99      71.670 119.840 146.170  1.00  0.00           N
ATOM   1369  HN  ALA A  99      72.330 119.510 146.850  1.00  0.00           H
ATOM   1370  CA  ALA A  99      71.650 119.100 144.960  1.00  0.00           C
ATOM   1371  HA  ALA A  99      71.470 119.820 144.180  1.00  0.00           H
ATOM   1372  CB  ALA A  99      73.070 118.600 144.890  1.00  0.00           C
ATOM   1373  HB1 ALA A  99      73.220 118.080 143.920  1.00  0.00           H
ATOM   1374  HB2 ALA A  99      73.660 119.530 144.780  1.00  0.00           H
ATOM   1375  HB3 ALA A  99      73.530 117.970 145.690  1.00  0.00           H
ATOM   1376  C   ALA A  99      70.590 118.020 144.950  1.00  0.00           C
ATOM   1377  O   ALA A  99      70.160 117.580 146.050  1.00  0.00           O
ATOM   1378  N   ARG A 100      70.070 117.660 143.730  1.00  0.00           N
ATOM   1379  HN  ARG A 100      70.240 118.120 142.870  1.00  0.00           H
ATOM   1380  CA  ARG A 100      69.090 116.640 143.590  1.00  0.00           C
ATOM   1381  HA  ARG A 100      68.620 116.430 144.530  1.00  0.00           H
ATOM   1382  CB  ARG A 100      68.210 117.090 142.420  1.00  0.00           C
ATOM   1383  HB1 ARG A 100      68.760 117.350 141.490  1.00  0.00           H
ATOM   1384  HB2 ARG A 100      67.440 116.330 142.130  1.00  0.00           H
ATOM   1385  CG  ARG A 100      67.450 118.420 142.800  1.00  0.00           C
ATOM   1386  HG1 ARG A 100      67.190 118.690 141.750  1.00  0.00           H
ATOM   1387  HG2 ARG A 100      68.230 119.080 143.240  1.00  0.00           H
ATOM   1388  CD  ARG A 100      66.230 118.190 143.610  1.00  0.00           C
ATOM   1389  HD1 ARG A 100      66.500 117.850 144.640  1.00  0.00           H
ATOM   1390  HD2 ARG A 100      65.500 117.450 143.230  1.00  0.00           H
ATOM   1391  NE  ARG A 100      65.560 119.500 143.620  1.00  0.00           N
ATOM   1392  HE  ARG A 100      65.870 120.160 142.930  1.00  0.00           H
ATOM   1393  CZ  ARG A 100      64.510 119.770 144.380  1.00  0.00           C
ATOM   1394  NH1 ARG A 100      63.970 118.890 145.210  1.00  0.00           N
ATOM   1395 HH11 ARG A 100      63.030 118.910 145.550  1.00  0.00           H
ATOM   1396 HH12 ARG A 100      64.390 117.990 145.110  1.00  0.00           H
ATOM   1397  NH2 ARG A 100      63.770 120.790 144.100  1.00  0.00           N
ATOM   1398 HH21 ARG A 100      62.980 120.930 144.700  1.00  0.00           H
ATOM   1399 HH22 ARG A 100      64.100 121.430 143.410  1.00  0.00           H
ATOM   1400  C   ARG A 100      69.710 115.260 143.270  1.00  0.00           C
ATOM   1401  O   ARG A 100      69.140 114.160 143.470  1.00  0.00           O
ATOM   1402  N   GLN A 101      71.030 115.220 143.080  1.00  0.00           N
ATOM   1403  HN  GLN A 101      71.610 116.030 143.090  1.00  0.00           H
ATOM   1404  CA  GLN A 101      71.610 114.000 142.520  1.00  0.00           C
ATOM   1405  HA  GLN A 101      71.060 113.070 142.660  1.00  0.00           H
ATOM   1406  CB  GLN A 101      71.790 114.200 140.990  1.00  0.00           C
ATOM   1407  HB1 GLN A 101      71.960 113.210 140.520  1.00  0.00           H
ATOM   1408  HB2 GLN A 101      70.870 114.680 140.600  1.00  0.00           H
ATOM   1409  CG  GLN A 101      72.960 115.060 140.410  1.00  0.00           C
ATOM   1410  HG1 GLN A 101      72.870 114.990 139.310  1.00  0.00           H
ATOM   1411  HG2 GLN A 101      73.890 114.470 140.580  1.00  0.00           H
ATOM   1412  CD  GLN A 101      73.150 116.470 140.920  1.00  0.00           C
ATOM   1413  OE1 GLN A 101      72.300 117.160 141.470  1.00  0.00           O
ATOM   1414  NE2 GLN A 101      74.360 116.940 140.760  1.00  0.00           N
ATOM   1415 HE21 GLN A 101      74.910 116.620 139.980  1.00  0.00           H
ATOM   1416 HE22 GLN A 101      74.600 117.830 141.150  1.00  0.00           H
ATOM   1417  C   GLN A 101      72.990 113.840 143.170  1.00  0.00           C
ATOM   1418  O   GLN A 101      73.630 114.830 143.640  1.00  0.00           O
ATOM   1419  N   VAL A 102      73.500 112.590 143.350  1.00  0.00           N
ATOM   1420  HN  VAL A 102      72.960 111.830 143.000  1.00  0.00           H
ATOM   1421  CA  VAL A 102      74.830 112.340 143.920  1.00  0.00           C
ATOM   1422  HA  VAL A 102      75.170 113.110 144.600  1.00  0.00           H
ATOM   1423  CB  VAL A 102      74.690 111.070 144.760  1.00  0.00           C
ATOM   1424  HB  VAL A 102      74.170 111.320 145.710  1.00  0.00           H
ATOM   1425  CG1 VAL A 102      73.910 110.010 143.980  1.00  0.00           C
ATOM   1426 HG11 VAL A 102      74.310 109.100 144.460  1.00  0.00           H
ATOM   1427 HG12 VAL A 102      72.850 109.960 144.310  1.00  0.00           H
ATOM   1428 HG13 VAL A 102      74.030 109.960 142.880  1.00  0.00           H
ATOM   1429  CG2 VAL A 102      76.100 110.540 145.210  1.00  0.00           C
ATOM   1430 HG21 VAL A 102      76.630 111.310 145.810  1.00  0.00           H
ATOM   1431 HG22 VAL A 102      76.020 109.560 145.730  1.00  0.00           H
ATOM   1432 HG23 VAL A 102      76.700 110.310 144.300  1.00  0.00           H
ATOM   1433  C   VAL A 102      75.750 112.270 142.830  1.00  0.00           C
ATOM   1434  O   VAL A 102      75.470 111.940 141.670  1.00  0.00           O
ATOM   1435  N   THR A 103      77.000 112.730 143.130  1.00  0.00           N
ATOM   1436  HN  THR A 103      77.310 113.010 144.030  1.00  0.00           H
ATOM   1437  CA  THR A 103      78.020 112.750 142.110  1.00  0.00           C
ATOM   1438  HA  THR A 103      77.650 112.310 141.200  1.00  0.00           H
ATOM   1439  CB  THR A 103      78.640 114.050 141.770  1.00  0.00           C
ATOM   1440  HB  THR A 103      78.980 114.520 142.720  1.00  0.00           H
ATOM   1441  OG1 THR A 103      77.740 114.910 141.160  1.00  0.00           O
ATOM   1442  HG1 THR A 103      77.320 114.520 140.390  1.00  0.00           H
ATOM   1443  CG2 THR A 103      79.910 114.010 140.790  1.00  0.00           C
ATOM   1444 HG21 THR A 103      79.630 113.440 139.870  1.00  0.00           H
ATOM   1445 HG22 THR A 103      80.070 115.090 140.580  1.00  0.00           H
ATOM   1446 HG23 THR A 103      80.770 113.540 141.310  1.00  0.00           H
ATOM   1447  C   THR A 103      79.150 111.900 142.610  1.00  0.00           C
ATOM   1448  O   THR A 103      79.650 112.030 143.760  1.00  0.00           O
ATOM   1449  N   THR A 104      79.550 110.870 141.860  1.00  0.00           N
ATOM   1450  HN  THR A 104      79.060 110.770 141.000  1.00  0.00           H
ATOM   1451  CA  THR A 104      80.490 109.890 142.250  1.00  0.00           C
ATOM   1452  HA  THR A 104      80.900 110.120 143.220  1.00  0.00           H
ATOM   1453  CB  THR A 104      79.850 108.410 142.360  1.00  0.00           C
ATOM   1454  HB  THR A 104      79.360 108.210 141.380  1.00  0.00           H
ATOM   1455  OG1 THR A 104      78.700 108.300 143.250  1.00  0.00           O
ATOM   1456  HG1 THR A 104      78.000 108.830 142.850  1.00  0.00           H
ATOM   1457  CG2 THR A 104      80.850 107.340 142.870  1.00  0.00           C
ATOM   1458 HG21 THR A 104      81.120 107.510 143.930  1.00  0.00           H
ATOM   1459 HG22 THR A 104      80.380 106.340 143.000  1.00  0.00           H
ATOM   1460 HG23 THR A 104      81.770 107.230 142.260  1.00  0.00           H
ATOM   1461  C   THR A 104      81.620 109.870 141.250  1.00  0.00           C
ATOM   1462  O   THR A 104      81.330 109.930 140.050  1.00  0.00           O
ATOM   1463  N   ILE A 105      82.840 109.770 141.740  1.00  0.00           N
ATOM   1464  HN  ILE A 105      82.990 109.850 142.720  1.00  0.00           H
ATOM   1465  CA  ILE A 105      84.080 109.480 140.950  1.00  0.00           C
ATOM   1466  HA  ILE A 105      83.750 109.240 139.950  1.00  0.00           H
ATOM   1467  CB  ILE A 105      85.010 110.700 140.710  1.00  0.00           C
ATOM   1468  HB  ILE A 105      85.970 110.500 140.210  1.00  0.00           H
ATOM   1469  CG2 ILE A 105      84.300 111.730 139.880  1.00  0.00           C
ATOM   1470 HG21 ILE A 105      83.660 111.270 139.090  1.00  0.00           H
ATOM   1471 HG22 ILE A 105      83.600 112.350 140.490  1.00  0.00           H
ATOM   1472 HG23 ILE A 105      85.060 112.440 139.480  1.00  0.00           H
ATOM   1473  CG1 ILE A 105      85.480 111.280 142.100  1.00  0.00           C
ATOM   1474 HG11 ILE A 105      86.090 110.470 142.560  1.00  0.00           H
ATOM   1475 HG12 ILE A 105      84.560 111.340 142.720  1.00  0.00           H
ATOM   1476  CD  ILE A 105      86.210 112.600 142.230  1.00  0.00           C
ATOM   1477  HD1 ILE A 105      85.700 113.430 141.690  1.00  0.00           H
ATOM   1478  HD2 ILE A 105      86.250 112.750 143.330  1.00  0.00           H
ATOM   1479  HD3 ILE A 105      87.240 112.580 141.810  1.00  0.00           H
ATOM   1480  C   ILE A 105      84.740 108.240 141.410  1.00  0.00           C
ATOM   1481  O   ILE A 105      84.720 107.950 142.620  1.00  0.00           O
ATOM   1482  N   ASN A 106      85.320 107.410 140.540  1.00  0.00           N
ATOM   1483  HN  ASN A 106      85.550 107.630 139.590  1.00  0.00           H
ATOM   1484  CA  ASN A 106      85.800 106.080 140.890  1.00  0.00           C
ATOM   1485  HA  ASN A 106      85.800 105.920 141.960  1.00  0.00           H
ATOM   1486  CB  ASN A 106      85.020 104.930 140.330  1.00  0.00           C
ATOM   1487  HB1 ASN A 106      85.060 104.710 139.240  1.00  0.00           H
ATOM   1488  HB2 ASN A 106      85.280 103.940 140.760  1.00  0.00           H
ATOM   1489  CG  ASN A 106      83.460 105.120 140.380  1.00  0.00           C
ATOM   1490  OD1 ASN A 106      82.620 104.750 141.130  1.00  0.00           O
ATOM   1491  ND2 ASN A 106      82.980 105.850 139.320  1.00  0.00           N
ATOM   1492 HD21 ASN A 106      83.650 106.200 138.660  1.00  0.00           H
ATOM   1493 HD22 ASN A 106      81.990 105.980 139.220  1.00  0.00           H
ATOM   1494  C   ASN A 106      87.240 105.910 140.350  1.00  0.00           C
ATOM   1495  O   ASN A 106      87.560 106.590 139.390  1.00  0.00           O
ATOM   1496  N   ALA A 107      88.020 105.020 140.990  1.00  0.00           N
ATOM   1497  HN  ALA A 107      87.680 104.460 141.740  1.00  0.00           H
ATOM   1498  CA  ALA A 107      89.370 104.710 140.560  1.00  0.00           C
ATOM   1499  HA  ALA A 107      89.870 105.650 140.740  1.00  0.00           H
ATOM   1500  CB  ALA A 107      90.040 103.780 141.640  1.00  0.00           C
ATOM   1501  HB1 ALA A 107      89.460 102.830 141.700  1.00  0.00           H
ATOM   1502  HB2 ALA A 107      91.100 103.490 141.480  1.00  0.00           H
ATOM   1503  HB3 ALA A 107      90.040 104.250 142.650  1.00  0.00           H
ATOM   1504  C   ALA A 107      89.620 104.140 139.140  1.00  0.00           C
ATOM   1505  O   ALA A 107      88.690 103.640 138.570  1.00  0.00           O
ATOM   1506  N   HIS A 108      90.800 104.180 138.680  1.00  0.00           N
ATOM   1507  HN  HIS A 108      91.580 104.580 139.130  1.00  0.00           H
ATOM   1508  CA  HIS A 108      90.970 103.860 137.190  1.00  0.00           C
ATOM   1509  HA  HIS A 108      90.110 104.080 136.580  1.00  0.00           H
ATOM   1510  CB  HIS A 108      92.040 104.660 136.480  1.00  0.00           C
ATOM   1511  HB1 HIS A 108      91.940 104.470 135.390  1.00  0.00           H
ATOM   1512  HB2 HIS A 108      91.850 105.750 136.610  1.00  0.00           H
ATOM   1513  ND1 HIS A 108      94.030 104.580 138.080  1.00  0.00           N
ATOM   1514  CG  HIS A 108      93.460 104.330 136.830  1.00  0.00           C
ATOM   1515  CE1 HIS A 108      95.210 104.080 138.100  1.00  0.00           C
ATOM   1516  HE1 HIS A 108      95.930 104.280 138.890  1.00  0.00           H
ATOM   1517  NE2 HIS A 108      95.430 103.500 136.870  1.00  0.00           N
ATOM   1518  HE2 HIS A 108      96.140 102.840 136.630  1.00  0.00           H
ATOM   1519  CD2 HIS A 108      94.370 103.730 136.070  1.00  0.00           C
ATOM   1520  HD2 HIS A 108      94.280 103.440 135.030  1.00  0.00           H
ATOM   1521  C   HIS A 108      91.290 102.370 136.940  1.00  0.00           C
ATOM   1522  O   HIS A 108      91.360 101.910 135.850  1.00  0.00           O
ATOM   1523  N   ARG A 109      91.520 101.670 138.050  1.00  0.00           N
ATOM   1524  HN  ARG A 109      91.540 102.200 138.890  1.00  0.00           H
ATOM   1525  CA  ARG A 109      91.820 100.260 138.210  1.00  0.00           C
ATOM   1526  HA  ARG A 109      91.370  99.710 137.400  1.00  0.00           H
ATOM   1527  CB  ARG A 109      93.360 100.050 138.020  1.00  0.00           C
ATOM   1528  HB1 ARG A 109      93.610  98.980 137.900  1.00  0.00           H
ATOM   1529  HB2 ARG A 109      93.510 100.490 137.010  1.00  0.00           H
ATOM   1530  CG  ARG A 109      94.340 100.680 139.010  1.00  0.00           C
ATOM   1531  HG1 ARG A 109      93.830 100.720 139.990  1.00  0.00           H
ATOM   1532  HG2 ARG A 109      94.570 101.760 138.850  1.00  0.00           H
ATOM   1533  CD  ARG A 109      95.730 100.040 139.270  1.00  0.00           C
ATOM   1534  HD1 ARG A 109      95.530  99.040 139.720  1.00  0.00           H
ATOM   1535  HD2 ARG A 109      96.320 100.640 140.000  1.00  0.00           H
ATOM   1536  NE  ARG A 109      96.390  99.950 137.940  1.00  0.00           N
ATOM   1537  HE  ARG A 109      96.030  99.350 137.230  1.00  0.00           H
ATOM   1538  CZ  ARG A 109      97.410 100.700 137.540  1.00  0.00           C
ATOM   1539  NH1 ARG A 109      97.890 101.670 138.300  1.00  0.00           N
ATOM   1540 HH11 ARG A 109      98.750 102.080 138.000  1.00  0.00           H
ATOM   1541 HH12 ARG A 109      97.700 101.630 139.280  1.00  0.00           H
ATOM   1542  NH2 ARG A 109      98.010 100.380 136.410  1.00  0.00           N
ATOM   1543 HH21 ARG A 109      98.580 101.110 136.030  1.00  0.00           H
ATOM   1544 HH22 ARG A 109      97.430  99.890 135.760  1.00  0.00           H
ATOM   1545  C   ARG A 109      91.270  99.610 139.480  1.00  0.00           C
ATOM   1546  O   ARG A 109      91.070 100.220 140.490  1.00  0.00           O
ATOM   1547  N   SER A 110      91.100  98.260 139.510  1.00  0.00           N
ATOM   1548  HN  SER A 110      91.170  97.560 138.800  1.00  0.00           H
ATOM   1549  CA  SER A 110      90.720  97.580 140.750  1.00  0.00           C
ATOM   1550  HA  SER A 110      89.850  98.090 141.140  1.00  0.00           H
ATOM   1551  CB  SER A 110      90.400  96.150 140.630  1.00  0.00           C
ATOM   1552  HB1 SER A 110      89.830  95.730 141.490  1.00  0.00           H
ATOM   1553  HB2 SER A 110      91.330  95.570 140.760  1.00  0.00           H
ATOM   1554  OG  SER A 110      89.740  95.820 139.370  1.00  0.00           O
ATOM   1555  HG1 SER A 110      88.860  96.200 139.310  1.00  0.00           H
ATOM   1556  C   SER A 110      91.750  97.690 141.810  1.00  0.00           C
ATOM   1557  O   SER A 110      92.970  97.760 141.560  1.00  0.00           O
ATOM   1558  N   TYR A 111      91.220  97.850 143.070  1.00  0.00           N
ATOM   1559  HN  TYR A 111      90.230  97.820 143.160  1.00  0.00           H
ATOM   1560  CA  TYR A 111      92.100  98.100 144.260  1.00  0.00           C
ATOM   1561  HA  TYR A 111      92.560  99.060 144.080  1.00  0.00           H
ATOM   1562  CB  TYR A 111      91.210  98.400 145.550  1.00  0.00           C
ATOM   1563  HB1 TYR A 111      91.750  99.060 146.260  1.00  0.00           H
ATOM   1564  HB2 TYR A 111      90.410  99.060 145.150  1.00  0.00           H
ATOM   1565  CG  TYR A 111      90.720  97.170 146.260  1.00  0.00           C
ATOM   1566  CD1 TYR A 111      89.770  96.330 145.770  1.00  0.00           C
ATOM   1567  HD1 TYR A 111      89.320  96.580 144.820  1.00  0.00           H
ATOM   1568  CE1 TYR A 111      89.260  95.270 146.440  1.00  0.00           C
ATOM   1569  HE1 TYR A 111      88.420  94.670 146.140  1.00  0.00           H
ATOM   1570  CZ  TYR A 111      89.840  94.980 147.700  1.00  0.00           C
ATOM   1571  OH  TYR A 111      89.330  93.810 148.350  1.00  0.00           O
ATOM   1572  HH  TYR A 111      90.000  93.650 149.020  1.00  0.00           H
ATOM   1573  CD2 TYR A 111      91.190  96.980 147.550  1.00  0.00           C
ATOM   1574  HD2 TYR A 111      91.920  97.620 148.000  1.00  0.00           H
ATOM   1575  CE2 TYR A 111      90.830  95.800 148.210  1.00  0.00           C
ATOM   1576  HE2 TYR A 111      91.420  95.350 148.990  1.00  0.00           H
ATOM   1577  C   TYR A 111      93.140  97.020 144.440  1.00  0.00           C
ATOM   1578  O   TYR A 111      92.900  95.880 144.070  1.00  0.00           O
ATOM   1579  N   LEU A 112      94.300  97.440 144.890  1.00  0.00           N
ATOM   1580  HN  LEU A 112      94.470  98.390 145.160  1.00  0.00           H
ATOM   1581  CA  LEU A 112      95.300  96.400 145.210  1.00  0.00           C
ATOM   1582  HA  LEU A 112      95.210  95.520 144.590  1.00  0.00           H
ATOM   1583  CB  LEU A 112      96.780  96.830 144.970  1.00  0.00           C
ATOM   1584  HB1 LEU A 112      96.950  97.780 145.520  1.00  0.00           H
ATOM   1585  HB2 LEU A 112      97.380  96.030 145.460  1.00  0.00           H
ATOM   1586  CG  LEU A 112      97.440  96.840 143.550  1.00  0.00           C
ATOM   1587  HG  LEU A 112      98.530  96.940 143.750  1.00  0.00           H
ATOM   1588  CD1 LEU A 112      97.210  95.510 142.850  1.00  0.00           C
ATOM   1589 HD11 LEU A 112      96.140  95.310 142.630  1.00  0.00           H
ATOM   1590 HD12 LEU A 112      97.820  95.630 141.930  1.00  0.00           H
ATOM   1591 HD13 LEU A 112      97.530  94.720 143.570  1.00  0.00           H
ATOM   1592  CD2 LEU A 112      96.920  98.080 142.810  1.00  0.00           C
ATOM   1593 HD21 LEU A 112      95.850  98.080 142.520  1.00  0.00           H
ATOM   1594 HD22 LEU A 112      96.960  98.930 143.520  1.00  0.00           H
ATOM   1595 HD23 LEU A 112      97.590  98.220 141.930  1.00  0.00           H
ATOM   1596  C   LEU A 112      95.150  95.900 146.630  1.00  0.00           C
ATOM   1597  O   LEU A 112      95.480  96.690 147.530  1.00  0.00           O
ATOM   1598  N   PRO A 113      94.770  94.640 146.810  1.00  0.00           N
ATOM   1599  CD  PRO A 113      94.640  93.660 145.770  1.00  0.00           C
ATOM   1600  HD1 PRO A 113      95.500  93.710 145.070  1.00  0.00           H
ATOM   1601  HD2 PRO A 113      93.660  93.860 145.280  1.00  0.00           H
ATOM   1602  CA  PRO A 113      94.560  94.030 148.160  1.00  0.00           C
ATOM   1603  HA  PRO A 113      93.910  94.700 148.700  1.00  0.00           H
ATOM   1604  CB  PRO A 113      94.020  92.660 147.830  1.00  0.00           C
ATOM   1605  HB1 PRO A 113      94.220  91.960 148.660  1.00  0.00           H
ATOM   1606  HB2 PRO A 113      92.930  92.640 147.640  1.00  0.00           H
ATOM   1607  CG  PRO A 113      94.690  92.280 146.490  1.00  0.00           C
ATOM   1608  HG1 PRO A 113      94.350  91.410 145.880  1.00  0.00           H
ATOM   1609  HG2 PRO A 113      95.750  92.020 146.670  1.00  0.00           H
ATOM   1610  C   PRO A 113      95.890  93.840 148.960  1.00  0.00           C
ATOM   1611  O   PRO A 113      96.870  93.370 148.420  1.00  0.00           O
ATOM   1612  N   GLY A 114      95.940  94.200 150.290  1.00  0.00           N
ATOM   1613  HN  GLY A 114      95.140  94.700 150.620  1.00  0.00           H
ATOM   1614  CA  GLY A 114      97.080  93.900 151.200  1.00  0.00           C
ATOM   1615  HA1 GLY A 114      97.350  92.900 150.890  1.00  0.00           H
ATOM   1616  HA2 GLY A 114      96.790  93.990 152.240  1.00  0.00           H
ATOM   1617  C   GLY A 114      98.310  94.700 150.930  1.00  0.00           C
ATOM   1618  O   GLY A 114      99.460  94.110 151.010  1.00  0.00           O
ATOM   1619  N   GLN A 115      98.190  95.980 150.560  1.00  0.00           N
ATOM   1620  HN  GLN A 115      97.300  96.390 150.410  1.00  0.00           H
ATOM   1621  CA  GLN A 115      99.400  96.840 150.500  1.00  0.00           C
ATOM   1622  HA  GLN A 115     100.160  96.620 151.240  1.00  0.00           H
ATOM   1623  CB  GLN A 115     100.060  96.880 149.110  1.00  0.00           C
ATOM   1624  HB1 GLN A 115     100.860  97.660 149.050  1.00  0.00           H
ATOM   1625  HB2 GLN A 115     100.430  95.840 148.990  1.00  0.00           H
ATOM   1626  CG  GLN A 115      99.050  97.120 147.960  1.00  0.00           C
ATOM   1627  HG1 GLN A 115      98.530  98.080 148.150  1.00  0.00           H
ATOM   1628  HG2 GLN A 115      98.340  96.270 147.850  1.00  0.00           H
ATOM   1629  CD  GLN A 115      99.680  97.200 146.590  1.00  0.00           C
ATOM   1630  OE1 GLN A 115     100.010  96.180 145.960  1.00  0.00           O
ATOM   1631  NE2 GLN A 115      99.730  98.370 145.960  1.00  0.00           N
ATOM   1632 HE21 GLN A 115      99.510  99.220 146.450  1.00  0.00           H
ATOM   1633 HE22 GLN A 115      99.990  98.380 144.990  1.00  0.00           H
ATOM   1634  C   GLN A 115      98.910  98.220 150.900  1.00  0.00           C
ATOM   1635  O   GLN A 115      97.770  98.490 150.580  1.00  0.00           O
ATOM   1636  N   TRP A 116      99.830  99.030 151.410  1.00  0.00           N
ATOM   1637  HN  TRP A 116     100.680  98.680 151.790  1.00  0.00           H
ATOM   1638  CA  TRP A 116      99.590 100.400 151.850  1.00  0.00           C
ATOM   1639  HA  TRP A 116      98.710 100.370 152.470  1.00  0.00           H
ATOM   1640  CB  TRP A 116     100.810 101.030 152.540  1.00  0.00           C
ATOM   1641  HB1 TRP A 116     101.620 100.750 151.840  1.00  0.00           H
ATOM   1642  HB2 TRP A 116     100.760 102.140 152.540  1.00  0.00           H
ATOM   1643  CG  TRP A 116     101.110 100.570 153.890  1.00  0.00           C
ATOM   1644  CD1 TRP A 116     102.100  99.730 154.320  1.00  0.00           C
ATOM   1645  HD1 TRP A 116     102.850  99.160 153.780  1.00  0.00           H
ATOM   1646  NE1 TRP A 116     101.950  99.550 155.710  1.00  0.00           N
ATOM   1647  HE1 TRP A 116     102.660  99.350 156.340  1.00  0.00           H
ATOM   1648  CE2 TRP A 116     100.830 100.210 156.160  1.00  0.00           C
ATOM   1649  CD2 TRP A 116     100.250 100.790 155.030  1.00  0.00           C
ATOM   1650  CE3 TRP A 116      98.990 101.400 155.190  1.00  0.00           C
ATOM   1651  HE3 TRP A 116      98.380 101.780 154.390  1.00  0.00           H
ATOM   1652  CZ3 TRP A 116      98.330 101.350 156.460  1.00  0.00           C
ATOM   1653  HZ3 TRP A 116      97.350 101.790 156.470  1.00  0.00           H
ATOM   1654  CZ2 TRP A 116     100.290 100.340 157.430  1.00  0.00           C
ATOM   1655  HZ2 TRP A 116     100.750  99.960 158.330  1.00  0.00           H
ATOM   1656  CH2 TRP A 116      98.960 100.820 157.520  1.00  0.00           C
ATOM   1657  HH2 TRP A 116      98.500 100.860 158.490  1.00  0.00           H
ATOM   1658  C   TRP A 116      99.120 101.230 150.630  1.00  0.00           C
ATOM   1659  O   TRP A 116      99.740 101.350 149.610  1.00  0.00           O
ATOM   1660  N   VAL A 117      97.950 101.920 150.710  1.00  0.00           N
ATOM   1661  HN  VAL A 117      97.370 102.010 151.510  1.00  0.00           H
ATOM   1662  CA  VAL A 117      97.580 102.820 149.670  1.00  0.00           C
ATOM   1663  HA  VAL A 117      98.330 103.060 148.940  1.00  0.00           H
ATOM   1664  CB  VAL A 117      96.390 102.270 148.880  1.00  0.00           C
ATOM   1665  HB  VAL A 117      96.750 101.290 148.520  1.00  0.00           H
ATOM   1666  CG1 VAL A 117      95.110 102.040 149.720  1.00  0.00           C
ATOM   1667 HG11 VAL A 117      95.400 101.370 150.560  1.00  0.00           H
ATOM   1668 HG12 VAL A 117      94.800 103.020 150.140  1.00  0.00           H
ATOM   1669 HG13 VAL A 117      94.220 101.570 149.270  1.00  0.00           H
ATOM   1670  CG2 VAL A 117      96.220 103.270 147.660  1.00  0.00           C
ATOM   1671 HG21 VAL A 117      97.200 103.380 147.140  1.00  0.00           H
ATOM   1672 HG22 VAL A 117      95.520 102.820 146.920  1.00  0.00           H
ATOM   1673 HG23 VAL A 117      95.980 104.300 148.000  1.00  0.00           H
ATOM   1674  C   VAL A 117      97.300 104.090 150.460  1.00  0.00           C
ATOM   1675  O   VAL A 117      96.830 104.000 151.600  1.00  0.00           O
ATOM   1676  N   TYR A 118      97.670 105.280 149.920  1.00  0.00           N
ATOM   1677  HN  TYR A 118      98.220 105.310 149.090  1.00  0.00           H
ATOM   1678  CA  TYR A 118      97.220 106.610 150.470  1.00  0.00           C
ATOM   1679  HA  TYR A 118      96.900 106.580 151.500  1.00  0.00           H
ATOM   1680  CB  TYR A 118      98.380 107.600 150.280  1.00  0.00           C
ATOM   1681  HB1 TYR A 118      99.080 107.390 151.120  1.00  0.00           H
ATOM   1682  HB2 TYR A 118      99.000 107.510 149.360  1.00  0.00           H
ATOM   1683  CG  TYR A 118      98.120 109.060 150.570  1.00  0.00           C
ATOM   1684  CD1 TYR A 118      97.820 109.410 151.850  1.00  0.00           C
ATOM   1685  HD1 TYR A 118      97.740 108.620 152.590  1.00  0.00           H
ATOM   1686  CE1 TYR A 118      97.840 110.790 152.270  1.00  0.00           C
ATOM   1687  HE1 TYR A 118      97.700 111.080 153.300  1.00  0.00           H
ATOM   1688  CZ  TYR A 118      98.100 111.780 151.320  1.00  0.00           C
ATOM   1689  OH  TYR A 118      98.400 113.140 151.720  1.00  0.00           O
ATOM   1690  HH  TYR A 118      98.580 113.470 150.840  1.00  0.00           H
ATOM   1691  CD2 TYR A 118      98.450 110.040 149.610  1.00  0.00           C
ATOM   1692  HD2 TYR A 118      98.750 109.760 148.610  1.00  0.00           H
ATOM   1693  CE2 TYR A 118      98.360 111.380 150.030  1.00  0.00           C
ATOM   1694  HE2 TYR A 118      98.610 112.120 149.280  1.00  0.00           H
ATOM   1695  C   TYR A 118      96.030 106.950 149.550  1.00  0.00           C
ATOM   1696  O   TYR A 118      96.010 106.910 148.350  1.00  0.00           O
ATOM   1697  N   LEU A 119      94.850 107.240 150.130  1.00  0.00           N
ATOM   1698  HN  LEU A 119      94.670 107.360 151.100  1.00  0.00           H
ATOM   1699  CA  LEU A 119      93.660 107.600 149.430  1.00  0.00           C
ATOM   1700  HA  LEU A 119      93.930 107.680 148.380  1.00  0.00           H
ATOM   1701  CB  LEU A 119      92.510 106.580 149.680  1.00  0.00           C
ATOM   1702  HB1 LEU A 119      92.960 105.580 149.520  1.00  0.00           H
ATOM   1703  HB2 LEU A 119      92.060 106.620 150.690  1.00  0.00           H
ATOM   1704  CG  LEU A 119      91.380 106.670 148.650  1.00  0.00           C
ATOM   1705  HG  LEU A 119      91.070 107.720 148.470  1.00  0.00           H
ATOM   1706  CD1 LEU A 119      91.670 105.950 147.300  1.00  0.00           C
ATOM   1707 HD11 LEU A 119      92.080 104.940 147.510  1.00  0.00           H
ATOM   1708 HD12 LEU A 119      90.770 105.850 146.660  1.00  0.00           H
ATOM   1709 HD13 LEU A 119      92.480 106.470 146.730  1.00  0.00           H
ATOM   1710  CD2 LEU A 119      90.080 106.010 149.290  1.00  0.00           C
ATOM   1711 HD21 LEU A 119      89.260 106.140 148.550  1.00  0.00           H
ATOM   1712 HD22 LEU A 119      90.330 104.950 149.480  1.00  0.00           H
ATOM   1713 HD23 LEU A 119      89.950 106.510 150.280  1.00  0.00           H
ATOM   1714  C   LEU A 119      93.170 108.960 149.930  1.00  0.00           C
ATOM   1715  O   LEU A 119      92.950 109.170 151.160  1.00  0.00           O
ATOM   1716  N   ALA A 120      92.990 109.920 149.010  1.00  0.00           N
ATOM   1717  HN  ALA A 120      93.160 109.820 148.030  1.00  0.00           H
ATOM   1718  CA  ALA A 120      92.850 111.310 149.320  1.00  0.00           C
ATOM   1719  HA  ALA A 120      92.690 111.450 150.380  1.00  0.00           H
ATOM   1720  CB  ALA A 120      94.150 112.000 149.020  1.00  0.00           C
ATOM   1721  HB1 ALA A 120      94.520 111.970 147.970  1.00  0.00           H
ATOM   1722  HB2 ALA A 120      94.110 113.080 149.280  1.00  0.00           H
ATOM   1723  HB3 ALA A 120      94.990 111.630 149.640  1.00  0.00           H
ATOM   1724  C   ALA A 120      91.680 111.900 148.510  1.00  0.00           C
ATOM   1725  O   ALA A 120      91.670 111.830 147.300  1.00  0.00           O
ATOM   1726  N   ALA A 121      90.660 112.500 149.150  1.00  0.00           N
ATOM   1727  HN  ALA A 121      90.600 112.500 150.150  1.00  0.00           H
ATOM   1728  CA  ALA A 121      89.470 113.080 148.530  1.00  0.00           C
ATOM   1729  HA  ALA A 121      89.590 113.110 147.450  1.00  0.00           H
ATOM   1730  CB  ALA A 121      88.230 112.370 149.050  1.00  0.00           C
ATOM   1731  HB1 ALA A 121      88.340 111.280 148.850  1.00  0.00           H
ATOM   1732  HB2 ALA A 121      88.010 112.480 150.130  1.00  0.00           H
ATOM   1733  HB3 ALA A 121      87.310 112.680 148.500  1.00  0.00           H
ATOM   1734  C   ALA A 121      89.350 114.590 148.900  1.00  0.00           C
ATOM   1735  O   ALA A 121      89.370 114.980 150.100  1.00  0.00           O
ATOM   1736  N   THR A 122      89.300 115.430 147.930  1.00  0.00           N
ATOM   1737  HN  THR A 122      89.150 115.110 147.000  1.00  0.00           H
ATOM   1738  CA  THR A 122      89.240 116.890 147.990  1.00  0.00           C
ATOM   1739  HA  THR A 122      89.270 117.140 149.040  1.00  0.00           H
ATOM   1740  CB  THR A 122      90.410 117.650 147.260  1.00  0.00           C
ATOM   1741  HB  THR A 122      90.250 117.700 146.170  1.00  0.00           H
ATOM   1742  OG1 THR A 122      91.580 116.950 147.380  1.00  0.00           O
ATOM   1743  HG1 THR A 122      92.160 117.200 146.660  1.00  0.00           H
ATOM   1744  CG2 THR A 122      90.650 119.030 147.950  1.00  0.00           C
ATOM   1745 HG21 THR A 122      90.830 119.010 149.040  1.00  0.00           H
ATOM   1746 HG22 THR A 122      91.620 119.410 147.580  1.00  0.00           H
ATOM   1747 HG23 THR A 122      89.780 119.720 147.910  1.00  0.00           H
ATOM   1748  C   THR A 122      87.990 117.470 147.350  1.00  0.00           C
ATOM   1749  O   THR A 122      87.540 117.050 146.280  1.00  0.00           O
ATOM   1750  N   TYR A 123      87.460 118.560 147.940  1.00  0.00           N
ATOM   1751  HN  TYR A 123      87.880 118.940 148.760  1.00  0.00           H
ATOM   1752  CA  TYR A 123      86.410 119.300 147.300  1.00  0.00           C
ATOM   1753  HA  TYR A 123      86.400 119.240 146.220  1.00  0.00           H
ATOM   1754  CB  TYR A 123      85.170 118.930 148.030  1.00  0.00           C
ATOM   1755  HB1 TYR A 123      84.990 117.830 148.120  1.00  0.00           H
ATOM   1756  HB2 TYR A 123      85.270 119.140 149.120  1.00  0.00           H
ATOM   1757  CG  TYR A 123      83.850 119.580 147.510  1.00  0.00           C
ATOM   1758  CD1 TYR A 123      83.490 119.450 146.150  1.00  0.00           C
ATOM   1759  HD1 TYR A 123      84.220 118.920 145.560  1.00  0.00           H
ATOM   1760  CE1 TYR A 123      82.380 120.040 145.620  1.00  0.00           C
ATOM   1761  HE1 TYR A 123      82.180 119.980 144.560  1.00  0.00           H
ATOM   1762  CZ  TYR A 123      81.640 120.930 146.360  1.00  0.00           C
ATOM   1763  OH  TYR A 123      80.590 121.610 145.740  1.00  0.00           O
ATOM   1764  HH  TYR A 123      80.060 122.030 146.430  1.00  0.00           H
ATOM   1765  CD2 TYR A 123      83.010 120.420 148.280  1.00  0.00           C
ATOM   1766  HD2 TYR A 123      83.370 120.650 149.270  1.00  0.00           H
ATOM   1767  CE2 TYR A 123      81.980 121.180 147.700  1.00  0.00           C
ATOM   1768  HE2 TYR A 123      81.440 121.880 148.310  1.00  0.00           H
ATOM   1769  C   TYR A 123      86.780 120.700 147.700  1.00  0.00           C
ATOM   1770  O   TYR A 123      87.230 120.920 148.830  1.00  0.00           O
ATOM   1771  N   ASP A 124      86.700 121.640 146.720  1.00  0.00           N
ATOM   1772  HN  ASP A 124      86.450 121.410 145.780  1.00  0.00           H
ATOM   1773  CA  ASP A 124      87.090 123.010 146.970  1.00  0.00           C
ATOM   1774  HA  ASP A 124      87.510 123.170 147.950  1.00  0.00           H
ATOM   1775  CB  ASP A 124      88.110 123.500 145.930  1.00  0.00           C
ATOM   1776  HB1 ASP A 124      88.410 124.540 146.150  1.00  0.00           H
ATOM   1777  HB2 ASP A 124      88.980 122.840 146.130  1.00  0.00           H
ATOM   1778  CG  ASP A 124      87.760 123.450 144.470  1.00  0.00           C
ATOM   1779  OD1 ASP A 124      86.560 123.550 144.080  1.00  0.00           O
ATOM   1780  OD2 ASP A 124      88.790 123.470 143.710  1.00  0.00           O
ATOM   1781  C   ASP A 124      85.920 124.000 147.000  1.00  0.00           C
ATOM   1782  O   ASP A 124      85.970 125.160 147.420  1.00  0.00           O
ATOM   1783  N   GLY A 125      84.780 123.570 146.490  1.00  0.00           N
ATOM   1784  HN  GLY A 125      84.620 122.690 146.050  1.00  0.00           H
ATOM   1785  CA  GLY A 125      83.620 124.490 146.380  1.00  0.00           C
ATOM   1786  HA1 GLY A 125      83.980 125.500 146.290  1.00  0.00           H
ATOM   1787  HA2 GLY A 125      82.960 124.270 147.200  1.00  0.00           H
ATOM   1788  C   GLY A 125      82.890 124.340 145.080  1.00  0.00           C
ATOM   1789  O   GLY A 125      81.710 124.590 145.010  1.00  0.00           O
ATOM   1790  N   GLN A 126      83.570 123.840 144.030  1.00  0.00           N
ATOM   1791  HN  GLN A 126      84.550 123.670 144.120  1.00  0.00           H
ATOM   1792  CA  GLN A 126      83.020 123.430 142.740  1.00  0.00           C
ATOM   1793  HA  GLN A 126      82.040 123.040 142.980  1.00  0.00           H
ATOM   1794  CB  GLN A 126      82.630 124.580 141.850  1.00  0.00           C
ATOM   1795  HB1 GLN A 126      81.950 124.110 141.110  1.00  0.00           H
ATOM   1796  HB2 GLN A 126      81.980 125.250 142.450  1.00  0.00           H
ATOM   1797  CG  GLN A 126      83.870 125.260 141.260  1.00  0.00           C
ATOM   1798  HG1 GLN A 126      84.260 124.610 140.440  1.00  0.00           H
ATOM   1799  HG2 GLN A 126      84.570 125.290 142.110  1.00  0.00           H
ATOM   1800  CD  GLN A 126      83.540 126.660 140.780  1.00  0.00           C
ATOM   1801  OE1 GLN A 126      84.140 127.670 141.270  1.00  0.00           O
ATOM   1802  NE2 GLN A 126      82.710 126.770 139.750  1.00  0.00           N
ATOM   1803 HE21 GLN A 126      82.170 125.970 139.490  1.00  0.00           H
ATOM   1804 HE22 GLN A 126      82.500 127.680 139.420  1.00  0.00           H
ATOM   1805  C   GLN A 126      83.660 122.270 141.940  1.00  0.00           C
ATOM   1806  O   GLN A 126      83.110 121.840 140.980  1.00  0.00           O
ATOM   1807  N   PHE A 127      84.850 121.750 142.350  1.00  0.00           N
ATOM   1808  HN  PHE A 127      85.440 122.210 143.010  1.00  0.00           H
ATOM   1809  CA  PHE A 127      85.520 120.660 141.700  1.00  0.00           C
ATOM   1810  HA  PHE A 127      84.910 120.110 141.000  1.00  0.00           H
ATOM   1811  CB  PHE A 127      86.720 121.220 140.990  1.00  0.00           C
ATOM   1812  HB1 PHE A 127      87.420 121.770 141.660  1.00  0.00           H
ATOM   1813  HB2 PHE A 127      87.260 120.360 140.550  1.00  0.00           H
ATOM   1814  CG  PHE A 127      86.340 121.960 139.830  1.00  0.00           C
ATOM   1815  CD1 PHE A 127      85.650 121.350 138.760  1.00  0.00           C
ATOM   1816  HD1 PHE A 127      85.330 120.360 139.010  1.00  0.00           H
ATOM   1817  CE1 PHE A 127      85.060 122.170 137.730  1.00  0.00           C
ATOM   1818  HE1 PHE A 127      84.260 121.770 137.110  1.00  0.00           H
ATOM   1819  CZ  PHE A 127      85.690 123.430 137.520  1.00  0.00           C
ATOM   1820  HZ  PHE A 127      85.280 124.060 136.740  1.00  0.00           H
ATOM   1821  CD2 PHE A 127      86.880 123.250 139.620  1.00  0.00           C
ATOM   1822  HD2 PHE A 127      87.580 123.670 140.330  1.00  0.00           H
ATOM   1823  CE2 PHE A 127      86.540 123.980 138.460  1.00  0.00           C
ATOM   1824  HE2 PHE A 127      86.990 124.950 138.330  1.00  0.00           H
ATOM   1825  C   PHE A 127      85.780 119.650 142.830  1.00  0.00           C
ATOM   1826  O   PHE A 127      86.310 119.990 143.920  1.00  0.00           O
ATOM   1827  N   MET A 128      85.270 118.410 142.690  1.00  0.00           N
ATOM   1828  HN  MET A 128      84.850 118.140 141.830  1.00  0.00           H
ATOM   1829  CA  MET A 128      85.650 117.270 143.600  1.00  0.00           C
ATOM   1830  HA  MET A 128      85.990 117.640 144.560  1.00  0.00           H
ATOM   1831  CB  MET A 128      84.470 116.340 144.050  1.00  0.00           C
ATOM   1832  HB1 MET A 128      84.740 115.540 144.770  1.00  0.00           H
ATOM   1833  HB2 MET A 128      83.910 117.010 144.730  1.00  0.00           H
ATOM   1834  CG  MET A 128      83.580 115.810 142.870  1.00  0.00           C
ATOM   1835  HG1 MET A 128      84.230 115.190 142.220  1.00  0.00           H
ATOM   1836  HG2 MET A 128      83.300 116.710 142.290  1.00  0.00           H
ATOM   1837  SD  MET A 128      82.180 114.870 143.450  1.00  0.00           S
ATOM   1838  CE  MET A 128      82.870 113.330 144.090  1.00  0.00           C
ATOM   1839  HE1 MET A 128      82.630 112.500 143.380  1.00  0.00           H
ATOM   1840  HE2 MET A 128      83.970 113.470 144.130  1.00  0.00           H
ATOM   1841  HE3 MET A 128      82.600 113.060 145.130  1.00  0.00           H
ATOM   1842  C   MET A 128      86.770 116.420 142.990  1.00  0.00           C
ATOM   1843  O   MET A 128      86.710 116.040 141.840  1.00  0.00           O
ATOM   1844  N   LYS A 129      87.840 116.100 143.730  1.00  0.00           N
ATOM   1845  HN  LYS A 129      88.010 116.610 144.580  1.00  0.00           H
ATOM   1846  CA  LYS A 129      88.980 115.420 143.190  1.00  0.00           C
ATOM   1847  HA  LYS A 129      88.640 115.000 142.260  1.00  0.00           H
ATOM   1848  CB  LYS A 129      90.190 116.370 142.800  1.00  0.00           C
ATOM   1849  HB1 LYS A 129      90.540 116.760 143.780  1.00  0.00           H
ATOM   1850  HB2 LYS A 129      90.920 115.750 142.230  1.00  0.00           H
ATOM   1851  CG  LYS A 129      89.720 117.540 141.940  1.00  0.00           C
ATOM   1852  HG1 LYS A 129      88.890 118.110 142.410  1.00  0.00           H
ATOM   1853  HG2 LYS A 129      89.240 117.170 141.000  1.00  0.00           H
ATOM   1854  CD  LYS A 129      90.870 118.520 141.740  1.00  0.00           C
ATOM   1855  HD1 LYS A 129      91.700 117.900 141.320  1.00  0.00           H
ATOM   1856  HD2 LYS A 129      91.200 118.830 142.750  1.00  0.00           H
ATOM   1857  CE  LYS A 129      90.490 119.680 140.770  1.00  0.00           C
ATOM   1858  HE1 LYS A 129      90.130 120.550 141.350  1.00  0.00           H
ATOM   1859  HE2 LYS A 129      89.810 119.360 139.950  1.00  0.00           H
ATOM   1860  NZ  LYS A 129      91.560 120.310 139.990  1.00  0.00           N
ATOM   1861  HZ1 LYS A 129      92.190 119.620 139.530  1.00  0.00           H
ATOM   1862  HZ2 LYS A 129      91.140 120.830 139.200  1.00  0.00           H
ATOM   1863  HZ3 LYS A 129      92.130 121.070 140.410  1.00  0.00           H
ATOM   1864  C   LYS A 129      89.340 114.290 144.170  1.00  0.00           C
ATOM   1865  O   LYS A 129      89.360 114.410 145.420  1.00  0.00           O
ATOM   1866  N   LEU A 130      89.630 113.090 143.580  1.00  0.00           N
ATOM   1867  HN  LEU A 130      89.650 113.180 142.580  1.00  0.00           H
ATOM   1868  CA  LEU A 130      89.990 111.850 144.210  1.00  0.00           C
ATOM   1869  HA  LEU A 130      89.990 111.980 145.280  1.00  0.00           H
ATOM   1870  CB  LEU A 130      88.970 110.820 143.750  1.00  0.00           C
ATOM   1871  HB1 LEU A 130      88.030 111.050 144.300  1.00  0.00           H
ATOM   1872  HB2 LEU A 130      88.760 110.990 142.680  1.00  0.00           H
ATOM   1873  CG  LEU A 130      89.310 109.310 143.920  1.00  0.00           C
ATOM   1874  HG  LEU A 130      90.220 109.140 143.310  1.00  0.00           H
ATOM   1875  CD1 LEU A 130      89.660 108.820 145.340  1.00  0.00           C
ATOM   1876 HD11 LEU A 130      90.490 109.340 145.850  1.00  0.00           H
ATOM   1877 HD12 LEU A 130      88.810 108.910 146.050  1.00  0.00           H
ATOM   1878 HD13 LEU A 130      89.880 107.730 145.250  1.00  0.00           H
ATOM   1879  CD2 LEU A 130      88.130 108.530 143.250  1.00  0.00           C
ATOM   1880 HD21 LEU A 130      88.450 107.470 143.190  1.00  0.00           H
ATOM   1881 HD22 LEU A 130      87.180 108.650 143.820  1.00  0.00           H
ATOM   1882 HD23 LEU A 130      88.050 108.860 142.190  1.00  0.00           H
ATOM   1883  C   LEU A 130      91.430 111.430 143.830  1.00  0.00           C
ATOM   1884  O   LEU A 130      91.810 111.480 142.680  1.00  0.00           O
ATOM   1885  N   TYR A 131      92.290 110.990 144.780  1.00  0.00           N
ATOM   1886  HN  TYR A 131      92.150 111.040 145.760  1.00  0.00           H
ATOM   1887  CA  TYR A 131      93.710 110.730 144.400  1.00  0.00           C
ATOM   1888  HA  TYR A 131      93.750 110.540 143.340  1.00  0.00           H
ATOM   1889  CB  TYR A 131      94.630 111.900 144.900  1.00  0.00           C
ATOM   1890  HB1 TYR A 131      94.630 112.050 146.000  1.00  0.00           H
ATOM   1891  HB2 TYR A 131      95.700 111.720 144.650  1.00  0.00           H
ATOM   1892  CG  TYR A 131      94.240 113.260 144.400  1.00  0.00           C
ATOM   1893  CD1 TYR A 131      95.200 113.840 143.540  1.00  0.00           C
ATOM   1894  HD1 TYR A 131      96.020 113.240 143.180  1.00  0.00           H
ATOM   1895  CE1 TYR A 131      95.080 115.160 143.270  1.00  0.00           C
ATOM   1896  HE1 TYR A 131      95.860 115.620 142.670  1.00  0.00           H
ATOM   1897  CZ  TYR A 131      94.110 115.960 143.760  1.00  0.00           C
ATOM   1898  OH  TYR A 131      94.130 117.360 143.570  1.00  0.00           O
ATOM   1899  HH  TYR A 131      93.500 117.730 144.200  1.00  0.00           H
ATOM   1900  CD2 TYR A 131      93.180 114.090 144.970  1.00  0.00           C
ATOM   1901  HD2 TYR A 131      92.430 113.690 145.640  1.00  0.00           H
ATOM   1902  CE2 TYR A 131      93.120 115.420 144.570  1.00  0.00           C
ATOM   1903  HE2 TYR A 131      92.310 116.110 144.800  1.00  0.00           H
ATOM   1904  C   TYR A 131      94.160 109.430 145.070  1.00  0.00           C
ATOM   1905  O   TYR A 131      93.750 109.170 146.210  1.00  0.00           O
ATOM   1906  N   VAL A 132      95.040 108.670 144.430  1.00  0.00           N
ATOM   1907  HN  VAL A 132      95.370 108.970 143.540  1.00  0.00           H
ATOM   1908  CA  VAL A 132      95.560 107.420 144.810  1.00  0.00           C
ATOM   1909  HA  VAL A 132      95.300 107.120 145.810  1.00  0.00           H
ATOM   1910  CB  VAL A 132      95.180 106.260 143.840  1.00  0.00           C
ATOM   1911  HB  VAL A 132      95.400 106.380 142.760  1.00  0.00           H
ATOM   1912  CG1 VAL A 132      95.880 104.990 144.390  1.00  0.00           C
ATOM   1913 HG11 VAL A 132      96.980 104.930 144.240  1.00  0.00           H
ATOM   1914 HG12 VAL A 132      95.770 105.030 145.500  1.00  0.00           H
ATOM   1915 HG13 VAL A 132      95.430 104.070 143.970  1.00  0.00           H
ATOM   1916  CG2 VAL A 132      93.630 106.040 143.940  1.00  0.00           C
ATOM   1917 HG21 VAL A 132      93.090 106.920 143.550  1.00  0.00           H
ATOM   1918 HG22 VAL A 132      93.290 105.290 143.200  1.00  0.00           H
ATOM   1919 HG23 VAL A 132      93.370 105.700 144.970  1.00  0.00           H
ATOM   1920  C   VAL A 132      97.030 107.590 144.840  1.00  0.00           C
ATOM   1921  O   VAL A 132      97.650 107.910 143.760  1.00  0.00           O
ATOM   1922  N   ASN A 133      97.730 107.410 146.010  1.00  0.00           N
ATOM   1923  HN  ASN A 133      97.280 107.130 146.850  1.00  0.00           H
ATOM   1924  CA  ASN A 133      99.140 107.600 146.180  1.00  0.00           C
ATOM   1925  HA  ASN A 133      99.260 107.830 147.230  1.00  0.00           H
ATOM   1926  CB  ASN A 133      99.950 106.350 145.700  1.00  0.00           C
ATOM   1927  HB1 ASN A 133      99.470 106.040 144.740  1.00  0.00           H
ATOM   1928  HB2 ASN A 133     101.020 106.570 145.480  1.00  0.00           H
ATOM   1929  CG  ASN A 133      99.940 105.330 146.780  1.00  0.00           C
ATOM   1930  OD1 ASN A 133      99.460 105.550 147.970  1.00  0.00           O
ATOM   1931  ND2 ASN A 133     100.540 104.120 146.520  1.00  0.00           N
ATOM   1932 HD21 ASN A 133     100.950 103.850 145.660  1.00  0.00           H
ATOM   1933 HD22 ASN A 133     100.620 103.470 147.280  1.00  0.00           H
ATOM   1934  C   ASN A 133      99.700 108.890 145.660  1.00  0.00           C
ATOM   1935  O   ASN A 133     100.820 108.950 145.190  1.00  0.00           O
ATOM   1936  N   GLY A 134      98.960 110.070 145.900  1.00  0.00           N
ATOM   1937  HN  GLY A 134      98.100 110.080 146.400  1.00  0.00           H
ATOM   1938  CA  GLY A 134      99.400 111.360 145.450  1.00  0.00           C
ATOM   1939  HA1 GLY A 134     100.470 111.530 145.560  1.00  0.00           H
ATOM   1940  HA2 GLY A 134      98.930 112.080 146.100  1.00  0.00           H
ATOM   1941  C   GLY A 134      98.960 111.810 144.050  1.00  0.00           C
ATOM   1942  O   GLY A 134      98.710 112.960 143.790  1.00  0.00           O
ATOM   1943  N   ALA A 135      98.790 110.780 143.130  1.00  0.00           N
ATOM   1944  HN  ALA A 135      98.880 109.850 143.490  1.00  0.00           H
ATOM   1945  CA  ALA A 135      98.300 110.930 141.840  1.00  0.00           C
ATOM   1946  HA  ALA A 135      98.680 111.850 141.410  1.00  0.00           H
ATOM   1947  CB  ALA A 135      98.820 109.680 141.050  1.00  0.00           C
ATOM   1948  HB1 ALA A 135      98.810 109.930 139.960  1.00  0.00           H
ATOM   1949  HB2 ALA A 135      99.900 109.570 141.310  1.00  0.00           H
ATOM   1950  HB3 ALA A 135      98.280 108.750 141.340  1.00  0.00           H
ATOM   1951  C   ALA A 135      96.780 111.050 141.770  1.00  0.00           C
ATOM   1952  O   ALA A 135      96.050 110.360 142.470  1.00  0.00           O
ATOM   1953  N   GLN A 136      96.270 111.930 140.840  1.00  0.00           N
ATOM   1954  HN  GLN A 136      96.960 112.500 140.410  1.00  0.00           H
ATOM   1955  CA  GLN A 136      94.860 112.190 140.590  1.00  0.00           C
ATOM   1956  HA  GLN A 136      94.430 112.230 141.580  1.00  0.00           H
ATOM   1957  CB  GLN A 136      94.530 113.640 139.890  1.00  0.00           C
ATOM   1958  HB1 GLN A 136      94.890 114.380 140.640  1.00  0.00           H
ATOM   1959  HB2 GLN A 136      95.200 113.700 139.010  1.00  0.00           H
ATOM   1960  CG  GLN A 136      93.020 113.770 139.480  1.00  0.00           C
ATOM   1961  HG1 GLN A 136      92.500 113.600 140.440  1.00  0.00           H
ATOM   1962  HG2 GLN A 136      92.850 112.920 138.780  1.00  0.00           H
ATOM   1963  CD  GLN A 136      92.680 115.160 138.820  1.00  0.00           C
ATOM   1964  OE1 GLN A 136      92.930 116.190 139.430  1.00  0.00           O
ATOM   1965  NE2 GLN A 136      92.170 115.120 137.560  1.00  0.00           N
ATOM   1966 HE21 GLN A 136      91.910 114.230 137.200  1.00  0.00           H
ATOM   1967 HE22 GLN A 136      91.840 115.820 136.930  1.00  0.00           H
ATOM   1968  C   GLN A 136      94.370 111.000 139.900  1.00  0.00           C
ATOM   1969  O   GLN A 136      94.810 110.680 138.760  1.00  0.00           O
ATOM   1970  N   VAL A 137      93.330 110.380 140.440  1.00  0.00           N
ATOM   1971  HN  VAL A 137      92.880 110.750 141.260  1.00  0.00           H
ATOM   1972  CA  VAL A 137      92.790 109.280 139.610  1.00  0.00           C
ATOM   1973  HA  VAL A 137      93.290 109.060 138.680  1.00  0.00           H
ATOM   1974  CB  VAL A 137      93.000 107.990 140.450  1.00  0.00           C
ATOM   1975  HB  VAL A 137      92.780 108.260 141.500  1.00  0.00           H
ATOM   1976  CG1 VAL A 137      92.100 106.810 140.010  1.00  0.00           C
ATOM   1977 HG11 VAL A 137      92.220 105.940 140.700  1.00  0.00           H
ATOM   1978 HG12 VAL A 137      91.030 107.090 139.940  1.00  0.00           H
ATOM   1979 HG13 VAL A 137      92.480 106.490 139.020  1.00  0.00           H
ATOM   1980  CG2 VAL A 137      94.520 107.570 140.290  1.00  0.00           C
ATOM   1981 HG21 VAL A 137      94.820 107.610 139.220  1.00  0.00           H
ATOM   1982 HG22 VAL A 137      95.230 108.260 140.780  1.00  0.00           H
ATOM   1983 HG23 VAL A 137      94.730 106.580 140.750  1.00  0.00           H
ATOM   1984  C   VAL A 137      91.420 109.610 139.060  1.00  0.00           C
ATOM   1985  O   VAL A 137      90.990 109.020 138.080  1.00  0.00           O
ATOM   1986  N   ALA A 138      90.800 110.720 139.540  1.00  0.00           N
ATOM   1987  HN  ALA A 138      91.200 111.150 140.350  1.00  0.00           H
ATOM   1988  CA  ALA A 138      89.560 111.150 138.980  1.00  0.00           C
ATOM   1989  HA  ALA A 138      89.610 111.330 137.910  1.00  0.00           H
ATOM   1990  CB  ALA A 138      88.480 110.200 139.250  1.00  0.00           C
ATOM   1991  HB1 ALA A 138      87.570 110.560 138.730  1.00  0.00           H
ATOM   1992  HB2 ALA A 138      88.560 109.180 138.830  1.00  0.00           H
ATOM   1993  HB3 ALA A 138      88.250 110.200 140.340  1.00  0.00           H
ATOM   1994  C   ALA A 138      89.200 112.520 139.580  1.00  0.00           C
ATOM   1995  O   ALA A 138      89.620 112.920 140.660  1.00  0.00           O
ATOM   1996  N   THR A 139      88.310 113.190 138.910  1.00  0.00           N
ATOM   1997  HN  THR A 139      88.020 112.820 138.030  1.00  0.00           H
ATOM   1998  CA  THR A 139      87.860 114.480 139.330  1.00  0.00           C
ATOM   1999  HA  THR A 139      87.650 114.620 140.380  1.00  0.00           H
ATOM   2000  CB  THR A 139      88.730 115.600 138.630  1.00  0.00           C
ATOM   2001  HB  THR A 139      89.730 115.460 139.090  1.00  0.00           H
ATOM   2002  OG1 THR A 139      88.310 116.980 138.820  1.00  0.00           O
ATOM   2003  HG1 THR A 139      88.320 117.360 137.940  1.00  0.00           H
ATOM   2004  CG2 THR A 139      88.890 115.280 137.150  1.00  0.00           C
ATOM   2005 HG21 THR A 139      87.900 115.520 136.700  1.00  0.00           H
ATOM   2006 HG22 THR A 139      89.570 115.940 136.560  1.00  0.00           H
ATOM   2007 HG23 THR A 139      89.150 114.210 137.000  1.00  0.00           H
ATOM   2008  C   THR A 139      86.500 114.610 138.740  1.00  0.00           C
ATOM   2009  O   THR A 139      86.080 113.900 137.860  1.00  0.00           O
ATOM   2010  N   SER A 140      85.690 115.550 139.260  1.00  0.00           N
ATOM   2011  HN  SER A 140      85.870 116.100 140.070  1.00  0.00           H
ATOM   2012  CA  SER A 140      84.430 115.950 138.600  1.00  0.00           C
ATOM   2013  HA  SER A 140      84.630 116.080 137.550  1.00  0.00           H
ATOM   2014  CB  SER A 140      83.290 115.000 138.840  1.00  0.00           C
ATOM   2015  HB1 SER A 140      83.140 114.950 139.940  1.00  0.00           H
ATOM   2016  HB2 SER A 140      83.610 113.960 138.620  1.00  0.00           H
ATOM   2017  OG  SER A 140      82.090 115.170 138.180  1.00  0.00           O
ATOM   2018  HG1 SER A 140      82.130 115.100 137.230  1.00  0.00           H
ATOM   2019  C   SER A 140      84.050 117.320 139.140  1.00  0.00           C
ATOM   2020  O   SER A 140      84.510 117.690 140.220  1.00  0.00           O
ATOM   2021  N   GLY A 141      83.300 118.050 138.310  1.00  0.00           N
ATOM   2022  HN  GLY A 141      82.940 117.690 137.450  1.00  0.00           H
ATOM   2023  CA  GLY A 141      82.810 119.390 138.450  1.00  0.00           C
ATOM   2024  HA1 GLY A 141      83.050 120.050 137.630  1.00  0.00           H
ATOM   2025  HA2 GLY A 141      83.090 119.780 139.420  1.00  0.00           H
ATOM   2026  C   GLY A 141      81.260 119.500 138.480  1.00  0.00           C
ATOM   2027  O   GLY A 141      80.760 120.620 138.670  1.00  0.00           O
ATOM   2028  N   GLU A 142      80.450 118.480 138.330  1.00  0.00           N
ATOM   2029  HN  GLU A 142      80.800 117.550 138.250  1.00  0.00           H
ATOM   2030  CA  GLU A 142      79.020 118.530 138.320  1.00  0.00           C
ATOM   2031  HA  GLU A 142      78.570 119.210 137.620  1.00  0.00           H
ATOM   2032  CB  GLU A 142      78.580 117.070 137.870  1.00  0.00           C
ATOM   2033  HB1 GLU A 142      78.920 116.280 138.580  1.00  0.00           H
ATOM   2034  HB2 GLU A 142      77.470 117.060 137.860  1.00  0.00           H
ATOM   2035  CG  GLU A 142      79.010 116.590 136.470  1.00  0.00           C
ATOM   2036  HG1 GLU A 142      78.720 115.530 136.290  1.00  0.00           H
ATOM   2037  HG2 GLU A 142      80.100 116.550 136.260  1.00  0.00           H
ATOM   2038  CD  GLU A 142      78.310 117.420 135.340  1.00  0.00           C
ATOM   2039  OE1 GLU A 142      77.040 117.370 135.300  1.00  0.00           O
ATOM   2040  OE2 GLU A 142      79.040 118.170 134.630  1.00  0.00           O
ATOM   2041  C   GLU A 142      78.320 118.830 139.670  1.00  0.00           C
ATOM   2042  O   GLU A 142      77.160 119.070 139.620  1.00  0.00           O
ATOM   2043  N   GLN A 143      79.100 118.670 140.790  1.00  0.00           N
ATOM   2044  HN  GLN A 143      80.090 118.560 140.710  1.00  0.00           H
ATOM   2045  CA  GLN A 143      78.730 118.820 142.200  1.00  0.00           C
ATOM   2046  HA  GLN A 143      77.660 119.020 142.230  1.00  0.00           H
ATOM   2047  CB  GLN A 143      79.260 117.650 143.010  1.00  0.00           C
ATOM   2048  HB1 GLN A 143      79.110 116.670 142.520  1.00  0.00           H
ATOM   2049  HB2 GLN A 143      80.370 117.690 143.090  1.00  0.00           H
ATOM   2050  CG  GLN A 143      78.530 117.510 144.340  1.00  0.00           C
ATOM   2051  HG1 GLN A 143      78.700 118.430 144.950  1.00  0.00           H
ATOM   2052  HG2 GLN A 143      79.010 116.670 144.890  1.00  0.00           H
ATOM   2053  CD  GLN A 143      77.000 117.270 144.360  1.00  0.00           C
ATOM   2054  OE1 GLN A 143      76.250 118.030 144.990  1.00  0.00           O
ATOM   2055  NE2 GLN A 143      76.460 116.290 143.540  1.00  0.00           N
ATOM   2056 HE21 GLN A 143      77.080 115.900 142.860  1.00  0.00           H
ATOM   2057 HE22 GLN A 143      75.490 116.090 143.630  1.00  0.00           H
ATOM   2058  C   GLN A 143      79.320 120.190 142.600  1.00  0.00           C
ATOM   2059  O   GLN A 143      80.530 120.360 142.570  1.00  0.00           O
ATOM   2060  N   VAL A 144      78.430 121.190 142.860  1.00  0.00           N
ATOM   2061  HN  VAL A 144      77.500 120.960 143.140  1.00  0.00           H
ATOM   2062  CA  VAL A 144      78.730 122.590 143.100  1.00  0.00           C
ATOM   2063  HA  VAL A 144      79.790 122.640 143.300  1.00  0.00           H
ATOM   2064  CB  VAL A 144      78.280 123.410 141.930  1.00  0.00           C
ATOM   2065  HB  VAL A 144      78.570 124.480 141.990  1.00  0.00           H
ATOM   2066  CG1 VAL A 144      79.180 122.880 140.780  1.00  0.00           C
ATOM   2067 HG11 VAL A 144      78.940 123.490 139.880  1.00  0.00           H
ATOM   2068 HG12 VAL A 144      80.240 122.920 141.100  1.00  0.00           H
ATOM   2069 HG13 VAL A 144      79.050 121.870 140.330  1.00  0.00           H
ATOM   2070  CG2 VAL A 144      76.750 123.410 141.580  1.00  0.00           C
ATOM   2071 HG21 VAL A 144      76.640 124.060 140.680  1.00  0.00           H
ATOM   2072 HG22 VAL A 144      76.310 122.410 141.390  1.00  0.00           H
ATOM   2073 HG23 VAL A 144      76.260 123.830 142.480  1.00  0.00           H
ATOM   2074  C   VAL A 144      78.110 123.140 144.360  1.00  0.00           C
ATOM   2075  O   VAL A 144      77.110 122.640 144.850  1.00  0.00           O
ATOM   2076  N   GLY A 145      78.720 124.200 144.890  1.00  0.00           N
ATOM   2077  HN  GLY A 145      79.630 124.440 144.570  1.00  0.00           H
ATOM   2078  CA  GLY A 145      78.270 124.910 146.100  1.00  0.00           C
ATOM   2079  HA1 GLY A 145      77.200 125.090 146.100  1.00  0.00           H
ATOM   2080  HA2 GLY A 145      78.670 125.910 146.060  1.00  0.00           H
ATOM   2081  C   GLY A 145      78.590 124.200 147.340  1.00  0.00           C
ATOM   2082  O   GLY A 145      78.750 123.000 147.340  1.00  0.00           O
ATOM   2083  N   GLY A 146      78.650 124.920 148.410  1.00  0.00           N
ATOM   2084  HN  GLY A 146      78.290 125.850 148.340  1.00  0.00           H
ATOM   2085  CA  GLY A 146      78.960 124.370 149.750  1.00  0.00           C
ATOM   2086  HA1 GLY A 146      78.720 125.210 150.390  1.00  0.00           H
ATOM   2087  HA2 GLY A 146      79.960 123.960 149.730  1.00  0.00           H
ATOM   2088  C   GLY A 146      78.060 123.220 150.150  1.00  0.00           C
ATOM   2089  O   GLY A 146      77.130 122.760 149.460  1.00  0.00           O
ATOM   2090  N   ILE A 147      78.310 122.630 151.330  1.00  0.00           N
ATOM   2091  HN  ILE A 147      78.970 123.140 151.870  1.00  0.00           H
ATOM   2092  CA  ILE A 147      77.770 121.370 151.870  1.00  0.00           C
ATOM   2093  HA  ILE A 147      77.580 120.810 150.960  1.00  0.00           H
ATOM   2094  CB  ILE A 147      78.770 120.490 152.680  1.00  0.00           C
ATOM   2095  HB  ILE A 147      78.800 120.970 153.680  1.00  0.00           H
ATOM   2096  CG2 ILE A 147      78.120 119.200 152.930  1.00  0.00           C
ATOM   2097 HG21 ILE A 147      77.280 119.320 153.640  1.00  0.00           H
ATOM   2098 HG22 ILE A 147      77.730 118.770 151.980  1.00  0.00           H
ATOM   2099 HG23 ILE A 147      78.770 118.420 153.390  1.00  0.00           H
ATOM   2100  CG1 ILE A 147      80.110 120.310 152.040  1.00  0.00           C
ATOM   2101 HG11 ILE A 147      80.840 119.790 152.690  1.00  0.00           H
ATOM   2102 HG12 ILE A 147      80.490 121.330 151.830  1.00  0.00           H
ATOM   2103  CD  ILE A 147      80.150 119.720 150.670  1.00  0.00           C
ATOM   2104  HD1 ILE A 147      81.130 119.920 150.180  1.00  0.00           H
ATOM   2105  HD2 ILE A 147      80.120 118.610 150.750  1.00  0.00           H
ATOM   2106  HD3 ILE A 147      79.360 120.210 150.070  1.00  0.00           H
ATOM   2107  C   ILE A 147      76.440 121.510 152.510  1.00  0.00           C
ATOM   2108  O   ILE A 147      75.490 121.010 151.930  1.00  0.00           O
ATOM   2109  N   PHE A 148      76.370 122.160 153.650  1.00  0.00           N
ATOM   2110  HN  PHE A 148      77.240 122.570 153.880  1.00  0.00           H
ATOM   2111  CA  PHE A 148      75.190 122.120 154.520  1.00  0.00           C
ATOM   2112  HA  PHE A 148      74.430 122.050 153.750  1.00  0.00           H
ATOM   2113  CB  PHE A 148      75.280 120.960 155.590  1.00  0.00           C
ATOM   2114  HB1 PHE A 148      74.320 121.000 156.150  1.00  0.00           H
ATOM   2115  HB2 PHE A 148      75.270 120.000 155.030  1.00  0.00           H
ATOM   2116  CG  PHE A 148      76.450 121.000 156.500  1.00  0.00           C
ATOM   2117  CD1 PHE A 148      76.630 121.990 157.480  1.00  0.00           C
ATOM   2118  HD1 PHE A 148      76.090 122.930 157.470  1.00  0.00           H
ATOM   2119  CE1 PHE A 148      77.670 122.010 158.440  1.00  0.00           C
ATOM   2120  HE1 PHE A 148      77.760 122.840 159.130  1.00  0.00           H
ATOM   2121  CZ  PHE A 148      78.520 120.900 158.500  1.00  0.00           C
ATOM   2122  HZ  PHE A 148      79.210 120.780 159.320  1.00  0.00           H
ATOM   2123  CD2 PHE A 148      77.270 119.870 156.680  1.00  0.00           C
ATOM   2124  HD2 PHE A 148      76.990 119.010 156.090  1.00  0.00           H
ATOM   2125  CE2 PHE A 148      78.300 119.810 157.570  1.00  0.00           C
ATOM   2126  HE2 PHE A 148      78.870 118.910 157.750  1.00  0.00           H
ATOM   2127  C   PHE A 148      74.900 123.530 155.170  1.00  0.00           C
ATOM   2128  O   PHE A 148      75.730 124.430 155.150  1.00  0.00           O
ATOM   2129  N   SER A 149      73.690 123.780 155.680  1.00  0.00           N
ATOM   2130  HN  SER A 149      73.070 123.040 155.420  1.00  0.00           H
ATOM   2131  CA  SER A 149      73.270 124.860 156.530  1.00  0.00           C
ATOM   2132  HA  SER A 149      73.620 125.780 156.080  1.00  0.00           H
ATOM   2133  CB  SER A 149      71.770 124.860 156.850  1.00  0.00           C
ATOM   2134  HB1 SER A 149      71.370 125.600 157.570  1.00  0.00           H
ATOM   2135  HB2 SER A 149      71.410 123.840 157.140  1.00  0.00           H
ATOM   2136  OG  SER A 149      70.990 125.250 155.740  1.00  0.00           O
ATOM   2137  HG1 SER A 149      70.800 124.460 155.230  1.00  0.00           H
ATOM   2138  C   SER A 149      73.790 124.720 157.980  1.00  0.00           C
ATOM   2139  O   SER A 149      73.790 123.580 158.450  1.00  0.00           O
ATOM   2140  N   PRO A 150      74.110 125.800 158.760  1.00  0.00           N
ATOM   2141  CD  PRO A 150      74.410 127.130 158.210  1.00  0.00           C
ATOM   2142  HD1 PRO A 150      73.680 127.320 157.400  1.00  0.00           H
ATOM   2143  HD2 PRO A 150      75.400 126.990 157.710  1.00  0.00           H
ATOM   2144  CA  PRO A 150      74.410 125.640 160.160  1.00  0.00           C
ATOM   2145  HA  PRO A 150      75.050 124.780 160.270  1.00  0.00           H
ATOM   2146  CB  PRO A 150      74.900 127.040 160.430  1.00  0.00           C
ATOM   2147  HB1 PRO A 150      74.780 127.430 161.470  1.00  0.00           H
ATOM   2148  HB2 PRO A 150      76.010 127.050 160.390  1.00  0.00           H
ATOM   2149  CG  PRO A 150      74.360 128.030 159.400  1.00  0.00           C
ATOM   2150  HG1 PRO A 150      75.010 128.920 159.330  1.00  0.00           H
ATOM   2151  HG2 PRO A 150      73.330 128.370 159.650  1.00  0.00           H
ATOM   2152  C   PRO A 150      73.160 125.270 160.910  1.00  0.00           C
ATOM   2153  O   PRO A 150      73.250 124.720 161.990  1.00  0.00           O
ATOM   2154  N   LEU A 151      71.940 125.460 160.300  1.00  0.00           N
ATOM   2155  HN  LEU A 151      71.810 125.830 159.390  1.00  0.00           H
ATOM   2156  CA  LEU A 151      70.670 125.060 160.970  1.00  0.00           C
ATOM   2157  HA  LEU A 151      70.740 125.520 161.940  1.00  0.00           H
ATOM   2158  CB  LEU A 151      69.400 125.640 160.260  1.00  0.00           C
ATOM   2159  HB1 LEU A 151      69.060 124.920 159.480  1.00  0.00           H
ATOM   2160  HB2 LEU A 151      68.630 125.830 161.040  1.00  0.00           H
ATOM   2161  CG  LEU A 151      69.540 127.070 159.680  1.00  0.00           C
ATOM   2162  HG  LEU A 151      70.360 127.010 158.930  1.00  0.00           H
ATOM   2163  CD1 LEU A 151      68.190 127.300 158.950  1.00  0.00           C
ATOM   2164 HD11 LEU A 151      67.400 127.370 159.730  1.00  0.00           H
ATOM   2165 HD12 LEU A 151      68.230 128.280 158.430  1.00  0.00           H
ATOM   2166 HD13 LEU A 151      67.900 126.450 158.290  1.00  0.00           H
ATOM   2167  CD2 LEU A 151      69.690 128.140 160.760  1.00  0.00           C
ATOM   2168 HD21 LEU A 151      70.490 127.970 161.510  1.00  0.00           H
ATOM   2169 HD22 LEU A 151      69.850 129.120 160.250  1.00  0.00           H
ATOM   2170 HD23 LEU A 151      68.720 128.370 161.230  1.00  0.00           H
ATOM   2171  C   LEU A 151      70.530 123.570 161.280  1.00  0.00           C
ATOM   2172  O   LEU A 151      70.050 123.230 162.340  1.00  0.00           O
ATOM   2173  N   THR A 152      70.990 122.710 160.410  1.00  0.00           N
ATOM   2174  HN  THR A 152      71.300 122.900 159.480  1.00  0.00           H
ATOM   2175  CA  THR A 152      71.010 121.260 160.610  1.00  0.00           C
ATOM   2176  HA  THR A 152      70.380 120.930 161.430  1.00  0.00           H
ATOM   2177  CB  THR A 152      70.490 120.530 159.390  1.00  0.00           C
ATOM   2178  HB  THR A 152      70.550 119.420 159.360  1.00  0.00           H
ATOM   2179  OG1 THR A 152      71.150 120.830 158.200  1.00  0.00           O
ATOM   2180  HG1 THR A 152      70.620 120.330 157.570  1.00  0.00           H
ATOM   2181  CG2 THR A 152      68.970 120.880 159.230  1.00  0.00           C
ATOM   2182 HG21 THR A 152      68.510 120.610 160.210  1.00  0.00           H
ATOM   2183 HG22 THR A 152      68.900 121.950 158.940  1.00  0.00           H
ATOM   2184 HG23 THR A 152      68.420 120.260 158.490  1.00  0.00           H
ATOM   2185  C   THR A 152      72.350 120.680 161.010  1.00  0.00           C
ATOM   2186  O   THR A 152      72.410 119.450 161.150  1.00  0.00           O
ATOM   2187  N   GLN A 153      73.370 121.470 161.300  1.00  0.00           N
ATOM   2188  HN  GLN A 153      73.310 122.450 161.500  1.00  0.00           H
ATOM   2189  CA  GLN A 153      74.700 121.060 161.590  1.00  0.00           C
ATOM   2190  HA  GLN A 153      75.020 120.460 160.760  1.00  0.00           H
ATOM   2191  CB  GLN A 153      75.600 122.290 161.630  1.00  0.00           C
ATOM   2192  HB1 GLN A 153      75.570 122.690 160.590  1.00  0.00           H
ATOM   2193  HB2 GLN A 153      75.160 123.030 162.340  1.00  0.00           H
ATOM   2194  CG  GLN A 153      77.080 121.880 162.050  1.00  0.00           C
ATOM   2195  HG1 GLN A 153      77.490 121.110 161.350  1.00  0.00           H
ATOM   2196  HG2 GLN A 153      77.080 121.430 163.070  1.00  0.00           H
ATOM   2197  CD  GLN A 153      77.960 123.100 162.060  1.00  0.00           C
ATOM   2198  OE1 GLN A 153      77.500 124.220 161.830  1.00  0.00           O
ATOM   2199  NE2 GLN A 153      79.300 122.890 162.260  1.00  0.00           N
ATOM   2200 HE21 GLN A 153      79.670 121.980 162.440  1.00  0.00           H
ATOM   2201 HE22 GLN A 153      79.960 123.650 162.290  1.00  0.00           H
ATOM   2202  C   GLN A 153      74.840 120.060 162.820  1.00  0.00           C
ATOM   2203  O   GLN A 153      75.710 119.160 162.860  1.00  0.00           O
ATOM   2204  N   LYS A 154      73.940 120.160 163.860  1.00  0.00           N
ATOM   2205  HN  LYS A 154      73.230 120.850 163.870  1.00  0.00           H
ATOM   2206  CA  LYS A 154      73.940 119.300 165.020  1.00  0.00           C
ATOM   2207  HA  LYS A 154      74.920 119.190 165.450  1.00  0.00           H
ATOM   2208  CB  LYS A 154      73.040 119.880 166.130  1.00  0.00           C
ATOM   2209  HB1 LYS A 154      72.050 120.060 165.660  1.00  0.00           H
ATOM   2210  HB2 LYS A 154      72.850 119.150 166.940  1.00  0.00           H
ATOM   2211  CG  LYS A 154      73.590 121.240 166.710  1.00  0.00           C
ATOM   2212  HG1 LYS A 154      73.660 121.950 165.860  1.00  0.00           H
ATOM   2213  HG2 LYS A 154      74.660 121.090 166.980  1.00  0.00           H
ATOM   2214  CD  LYS A 154      72.700 121.700 167.840  1.00  0.00           C
ATOM   2215  HD1 LYS A 154      72.850 120.950 168.640  1.00  0.00           H
ATOM   2216  HD2 LYS A 154      71.620 121.660 167.570  1.00  0.00           H
ATOM   2217  CE  LYS A 154      73.090 123.070 168.420  1.00  0.00           C
ATOM   2218  HE1 LYS A 154      74.180 123.270 168.530  1.00  0.00           H
ATOM   2219  HE2 LYS A 154      72.660 123.310 169.420  1.00  0.00           H
ATOM   2220  NZ  LYS A 154      72.520 124.020 167.520  1.00  0.00           N
ATOM   2221  HZ1 LYS A 154      72.690 123.710 166.540  1.00  0.00           H
ATOM   2222  HZ2 LYS A 154      71.520 124.020 167.800  1.00  0.00           H
ATOM   2223  HZ3 LYS A 154      72.880 124.990 167.500  1.00  0.00           H
ATOM   2224  C   LYS A 154      73.430 117.900 164.640  1.00  0.00           C
ATOM   2225  O   LYS A 154      73.580 116.970 165.460  1.00  0.00           O
ATOM   2226  N   CYS A 155      72.890 117.730 163.460  1.00  0.00           N
ATOM   2227  HN  CYS A 155      72.690 118.510 162.870  1.00  0.00           H
ATOM   2228  CA  CYS A 155      72.400 116.430 162.960  1.00  0.00           C
ATOM   2229  HA  CYS A 155      72.160 115.750 163.770  1.00  0.00           H
ATOM   2230  CB  CYS A 155      71.090 116.530 162.150  1.00  0.00           C
ATOM   2231  HB1 CYS A 155      70.880 115.510 161.760  1.00  0.00           H
ATOM   2232  HB2 CYS A 155      71.370 117.200 161.310  1.00  0.00           H
ATOM   2233  SG  CYS A 155      69.650 117.150 163.180  1.00  0.00           S
ATOM   2234  C   CYS A 155      73.460 115.860 162.080  1.00  0.00           C
ATOM   2235  O   CYS A 155      73.420 114.730 161.580  1.00  0.00           O
ATOM   2236  N   LYS A 156      74.550 116.540 161.760  1.00  0.00           N
ATOM   2237  HN  LYS A 156      74.690 117.490 162.020  1.00  0.00           H
ATOM   2238  CA  LYS A 156      75.590 116.020 160.840  1.00  0.00           C
ATOM   2239  HA  LYS A 156      75.140 115.380 160.100  1.00  0.00           H
ATOM   2240  CB  LYS A 156      76.170 117.340 160.260  1.00  0.00           C
ATOM   2241  HB1 LYS A 156      76.590 118.080 160.970  1.00  0.00           H
ATOM   2242  HB2 LYS A 156      76.850 117.070 159.420  1.00  0.00           H
ATOM   2243  CG  LYS A 156      75.140 118.090 159.400  1.00  0.00           C
ATOM   2244  HG1 LYS A 156      75.640 118.970 158.950  1.00  0.00           H
ATOM   2245  HG2 LYS A 156      74.320 118.530 160.000  1.00  0.00           H
ATOM   2246  CD  LYS A 156      74.590 117.220 158.170  1.00  0.00           C
ATOM   2247  HD1 LYS A 156      73.990 116.350 158.500  1.00  0.00           H
ATOM   2248  HD2 LYS A 156      75.460 116.970 157.530  1.00  0.00           H
ATOM   2249  CE  LYS A 156      73.610 118.150 157.360  1.00  0.00           C
ATOM   2250  HE1 LYS A 156      74.000 119.170 157.120  1.00  0.00           H
ATOM   2251  HE2 LYS A 156      72.680 118.290 157.960  1.00  0.00           H
ATOM   2252  NZ  LYS A 156      73.190 117.560 156.120  1.00  0.00           N
ATOM   2253  HZ1 LYS A 156      74.040 117.210 155.630  1.00  0.00           H
ATOM   2254  HZ2 LYS A 156      72.540 116.800 156.420  1.00  0.00           H
ATOM   2255  HZ3 LYS A 156      72.710 118.250 155.510  1.00  0.00           H
ATOM   2256  C   LYS A 156      76.650 115.250 161.640  1.00  0.00           C
ATOM   2257  O   LYS A 156      77.260 115.740 162.560  1.00  0.00           O
ATOM   2258  N   VAL A 157      76.810 113.960 161.240  1.00  0.00           N
ATOM   2259  HN  VAL A 157      76.310 113.470 160.530  1.00  0.00           H
ATOM   2260  CA  VAL A 157      77.570 113.060 162.120  1.00  0.00           C
ATOM   2261  HA  VAL A 157      78.200 113.690 162.750  1.00  0.00           H
ATOM   2262  CB  VAL A 157      76.680 112.120 162.910  1.00  0.00           C
ATOM   2263  HB  VAL A 157      76.080 112.810 163.540  1.00  0.00           H
ATOM   2264  CG1 VAL A 157      75.600 111.360 161.990  1.00  0.00           C
ATOM   2265 HG11 VAL A 157      76.130 110.610 161.370  1.00  0.00           H
ATOM   2266 HG12 VAL A 157      74.850 110.850 162.640  1.00  0.00           H
ATOM   2267 HG13 VAL A 157      74.990 112.080 161.400  1.00  0.00           H
ATOM   2268  CG2 VAL A 157      77.390 111.150 163.860  1.00  0.00           C
ATOM   2269 HG21 VAL A 157      78.050 111.690 164.570  1.00  0.00           H
ATOM   2270 HG22 VAL A 157      76.700 110.550 164.500  1.00  0.00           H
ATOM   2271 HG23 VAL A 157      77.970 110.370 163.320  1.00  0.00           H
ATOM   2272  C   VAL A 157      78.650 112.270 161.300  1.00  0.00           C
ATOM   2273  O   VAL A 157      78.390 111.620 160.300  1.00  0.00           O
ATOM   2274  N   LEU A 158      79.890 112.330 161.830  1.00  0.00           N
ATOM   2275  HN  LEU A 158      80.070 112.780 162.700  1.00  0.00           H
ATOM   2276  CA  LEU A 158      80.970 111.730 161.110  1.00  0.00           C
ATOM   2277  HA  LEU A 158      80.670 111.290 160.170  1.00  0.00           H
ATOM   2278  CB  LEU A 158      82.080 112.740 160.960  1.00  0.00           C
ATOM   2279  HB1 LEU A 158      81.710 113.590 160.350  1.00  0.00           H
ATOM   2280  HB2 LEU A 158      82.240 113.160 161.980  1.00  0.00           H
ATOM   2281  CG  LEU A 158      83.410 112.390 160.190  1.00  0.00           C
ATOM   2282  HG  LEU A 158      83.920 111.690 160.890  1.00  0.00           H
ATOM   2283  CD1 LEU A 158      83.120 111.670 158.870  1.00  0.00           C
ATOM   2284 HD11 LEU A 158      82.600 110.700 159.020  1.00  0.00           H
ATOM   2285 HD12 LEU A 158      82.460 112.270 158.190  1.00  0.00           H
ATOM   2286 HD13 LEU A 158      84.020 111.480 158.250  1.00  0.00           H
ATOM   2287  CD2 LEU A 158      84.420 113.590 160.140  1.00  0.00           C
ATOM   2288 HD21 LEU A 158      83.930 114.300 159.450  1.00  0.00           H
ATOM   2289 HD22 LEU A 158      84.600 113.920 161.180  1.00  0.00           H
ATOM   2290 HD23 LEU A 158      85.390 113.110 159.880  1.00  0.00           H
ATOM   2291  C   LEU A 158      81.400 110.370 161.830  1.00  0.00           C
ATOM   2292  O   LEU A 158      81.690 110.360 163.030  1.00  0.00           O
ATOM   2293  N   MET A 159      81.500 109.270 161.080  1.00  0.00           N
ATOM   2294  HN  MET A 159      81.280 109.340 160.110  1.00  0.00           H
ATOM   2295  CA  MET A 159      81.580 107.920 161.600  1.00  0.00           C
ATOM   2296  HA  MET A 159      82.140 107.840 162.520  1.00  0.00           H
ATOM   2297  CB  MET A 159      80.180 107.310 161.860  1.00  0.00           C
ATOM   2298  HB1 MET A 159      80.260 106.340 162.400  1.00  0.00           H
ATOM   2299  HB2 MET A 159      79.630 107.990 162.540  1.00  0.00           H
ATOM   2300  CG  MET A 159      79.310 107.190 160.630  1.00  0.00           C
ATOM   2301  HG1 MET A 159      79.600 106.310 160.000  1.00  0.00           H
ATOM   2302  HG2 MET A 159      79.450 108.050 159.950  1.00  0.00           H
ATOM   2303  SD  MET A 159      77.480 107.040 160.990  1.00  0.00           S
ATOM   2304  CE  MET A 159      77.620 105.250 161.090  1.00  0.00           C
ATOM   2305  HE1 MET A 159      78.120 104.900 160.160  1.00  0.00           H
ATOM   2306  HE2 MET A 159      78.400 104.970 161.830  1.00  0.00           H
ATOM   2307  HE3 MET A 159      76.640 104.790 161.340  1.00  0.00           H
ATOM   2308  C   MET A 159      82.490 107.130 160.690  1.00  0.00           C
ATOM   2309  O   MET A 159      82.660 107.480 159.520  1.00  0.00           O
ATOM   2310  N   LEU A 160      83.150 106.120 161.180  1.00  0.00           N
ATOM   2311  HN  LEU A 160      82.710 105.630 161.930  1.00  0.00           H
ATOM   2312  CA  LEU A 160      84.370 105.530 160.670  1.00  0.00           C
ATOM   2313  HA  LEU A 160      84.520 105.720 159.620  1.00  0.00           H
ATOM   2314  CB  LEU A 160      85.510 106.010 161.550  1.00  0.00           C
ATOM   2315  HB1 LEU A 160      85.390 107.120 161.610  1.00  0.00           H
ATOM   2316  HB2 LEU A 160      85.360 105.700 162.600  1.00  0.00           H
ATOM   2317  CG  LEU A 160      86.930 105.600 161.100  1.00  0.00           C
ATOM   2318  HG  LEU A 160      86.920 104.540 160.740  1.00  0.00           H
ATOM   2319  CD1 LEU A 160      87.340 106.410 159.860  1.00  0.00           C
ATOM   2320 HD11 LEU A 160      87.110 107.470 160.090  1.00  0.00           H
ATOM   2321 HD12 LEU A 160      88.440 106.500 159.740  1.00  0.00           H
ATOM   2322 HD13 LEU A 160      86.840 106.020 158.950  1.00  0.00           H
ATOM   2323  CD2 LEU A 160      87.940 105.790 162.210  1.00  0.00           C
ATOM   2324 HD21 LEU A 160      87.820 105.230 163.170  1.00  0.00           H
ATOM   2325 HD22 LEU A 160      88.960 105.510 161.890  1.00  0.00           H
ATOM   2326 HD23 LEU A 160      87.960 106.840 162.560  1.00  0.00           H
ATOM   2327  C   LEU A 160      84.320 104.030 160.890  1.00  0.00           C
ATOM   2328  O   LEU A 160      83.850 103.540 161.910  1.00  0.00           O
ATOM   2329  N   GLY A 161      84.610 103.220 159.830  1.00  0.00           N
ATOM   2330  HN  GLY A 161      84.840 103.640 158.950  1.00  0.00           H
ATOM   2331  CA  GLY A 161      84.500 101.800 159.860  1.00  0.00           C
ATOM   2332  HA1 GLY A 161      84.420 101.490 160.890  1.00  0.00           H
ATOM   2333  HA2 GLY A 161      85.320 101.370 159.300  1.00  0.00           H
ATOM   2334  C   GLY A 161      83.280 101.260 159.160  1.00  0.00           C
ATOM   2335  O   GLY A 161      83.220 100.050 158.980  1.00  0.00           O
ATOM   2336  N   GLY A 162      82.370 102.040 158.610  1.00  0.00           N
ATOM   2337  HN  GLY A 162      82.450 103.020 158.750  1.00  0.00           H
ATOM   2338  CA  GLY A 162      81.190 101.560 157.900  1.00  0.00           C
ATOM   2339  HA1 GLY A 162      80.980 100.520 158.090  1.00  0.00           H
ATOM   2340  HA2 GLY A 162      81.620 101.580 156.900  1.00  0.00           H
ATOM   2341  C   GLY A 162      79.980 102.400 158.050  1.00  0.00           C
ATOM   2342  O   GLY A 162      80.020 103.550 158.450  1.00  0.00           O
ATOM   2343  N   SER A 163      78.880 101.970 157.460  1.00  0.00           N
ATOM   2344  HN  SER A 163      78.890 101.110 156.970  1.00  0.00           H
ATOM   2345  CA  SER A 163      77.690 102.790 157.320  1.00  0.00           C
ATOM   2346  HA  SER A 163      77.890 103.850 157.260  1.00  0.00           H
ATOM   2347  CB  SER A 163      77.020 102.430 156.000  1.00  0.00           C
ATOM   2348  HB1 SER A 163      77.700 102.520 155.120  1.00  0.00           H
ATOM   2349  HB2 SER A 163      76.120 103.020 155.720  1.00  0.00           H
ATOM   2350  OG  SER A 163      76.870 100.980 155.960  1.00  0.00           O
ATOM   2351  HG1 SER A 163      76.490 100.770 155.100  1.00  0.00           H
ATOM   2352  C   SER A 163      76.820 102.380 158.500  1.00  0.00           C
ATOM   2353  O   SER A 163      77.010 101.490 159.330  1.00  0.00           O
ATOM   2354  N   ALA A 164      75.690 103.150 158.650  1.00  0.00           N
ATOM   2355  HN  ALA A 164      75.430 103.840 157.980  1.00  0.00           H
ATOM   2356  CA  ALA A 164      74.810 102.780 159.810  1.00  0.00           C
ATOM   2357  HA  ALA A 164      75.430 102.580 160.680  1.00  0.00           H
ATOM   2358  CB  ALA A 164      73.870 103.950 160.150  1.00  0.00           C
ATOM   2359  HB1 ALA A 164      73.240 104.310 159.310  1.00  0.00           H
ATOM   2360  HB2 ALA A 164      73.140 103.610 160.930  1.00  0.00           H
ATOM   2361  HB3 ALA A 164      74.430 104.800 160.590  1.00  0.00           H
ATOM   2362  C   ALA A 164      74.050 101.520 159.480  1.00  0.00           C
ATOM   2363  O   ALA A 164      73.450 100.830 160.300  1.00  0.00           O
ATOM   2364  N   LEU A 165      74.050 101.120 158.200  1.00  0.00           N
ATOM   2365  HN  LEU A 165      74.560 101.680 157.550  1.00  0.00           H
ATOM   2366  CA  LEU A 165      73.580  99.870 157.690  1.00  0.00           C
ATOM   2367  HA  LEU A 165      72.740  99.550 158.290  1.00  0.00           H
ATOM   2368  CB  LEU A 165      73.000  99.980 156.300  1.00  0.00           C
ATOM   2369  HB1 LEU A 165      73.500 100.800 155.750  1.00  0.00           H
ATOM   2370  HB2 LEU A 165      72.960  99.040 155.710  1.00  0.00           H
ATOM   2371  CG  LEU A 165      71.460 100.270 156.190  1.00  0.00           C
ATOM   2372  HG  LEU A 165      71.300 100.550 155.130  1.00  0.00           H
ATOM   2373  CD1 LEU A 165      70.560  99.000 156.390  1.00  0.00           C
ATOM   2374 HD11 LEU A 165      70.670  98.530 157.390  1.00  0.00           H
ATOM   2375 HD12 LEU A 165      69.480  99.240 156.310  1.00  0.00           H
ATOM   2376 HD13 LEU A 165      70.850  98.260 155.620  1.00  0.00           H
ATOM   2377  CD2 LEU A 165      70.930 101.410 157.120  1.00  0.00           C
ATOM   2378 HD21 LEU A 165      71.510 102.350 156.980  1.00  0.00           H
ATOM   2379 HD22 LEU A 165      69.870 101.550 156.830  1.00  0.00           H
ATOM   2380 HD23 LEU A 165      70.870 101.090 158.180  1.00  0.00           H
ATOM   2381  C   LEU A 165      74.530  98.670 157.620  1.00  0.00           C
ATOM   2382  O   LEU A 165      74.140  97.600 157.110  1.00  0.00           O
ATOM   2383  N   ASN A 166      75.780  98.860 158.220  1.00  0.00           N
ATOM   2384  HN  ASN A 166      76.010  99.750 158.620  1.00  0.00           H
ATOM   2385  CA  ASN A 166      76.760  97.820 158.450  1.00  0.00           C
ATOM   2386  HA  ASN A 166      77.420  98.250 159.200  1.00  0.00           H
ATOM   2387  CB  ASN A 166      76.020  96.560 159.070  1.00  0.00           C
ATOM   2388  HB1 ASN A 166      75.110  96.940 159.590  1.00  0.00           H
ATOM   2389  HB2 ASN A 166      75.800  95.760 158.330  1.00  0.00           H
ATOM   2390  CG  ASN A 166      76.850  96.000 160.200  1.00  0.00           C
ATOM   2391  OD1 ASN A 166      77.980  96.290 160.430  1.00  0.00           O
ATOM   2392  ND2 ASN A 166      76.170  95.150 161.070  1.00  0.00           N
ATOM   2393 HD21 ASN A 166      75.180  95.010 160.960  1.00  0.00           H
ATOM   2394 HD22 ASN A 166      76.750  94.780 161.800  1.00  0.00           H
ATOM   2395  C   ASN A 166      77.620  97.460 157.180  1.00  0.00           C
ATOM   2396  O   ASN A 166      78.240  96.340 157.110  1.00  0.00           O
ATOM   2397  N   HIS A 167      77.810  98.310 156.150  1.00  0.00           N
ATOM   2398  HN  HIS A 167      77.400  99.220 156.150  1.00  0.00           H
ATOM   2399  CA  HIS A 167      78.780  98.060 155.090  1.00  0.00           C
ATOM   2400  HA  HIS A 167      78.750  96.990 154.920  1.00  0.00           H
ATOM   2401  CB  HIS A 167      78.560  98.730 153.790  1.00  0.00           C
ATOM   2402  HB1 HIS A 167      78.770  99.810 153.950  1.00  0.00           H
ATOM   2403  HB2 HIS A 167      79.220  98.370 152.960  1.00  0.00           H
ATOM   2404  ND1 HIS A 167      76.170  99.370 153.590  1.00  0.00           N
ATOM   2405  CG  HIS A 167      77.180  98.530 153.290  1.00  0.00           C
ATOM   2406  CE1 HIS A 167      75.140  98.930 152.900  1.00  0.00           C
ATOM   2407  HE1 HIS A 167      74.140  99.340 153.010  1.00  0.00           H
ATOM   2408  NE2 HIS A 167      75.460  97.850 152.140  1.00  0.00           N
ATOM   2409  HE2 HIS A 167      74.850  97.360 151.510  1.00  0.00           H
ATOM   2410  CD2 HIS A 167      76.810  97.600 152.330  1.00  0.00           C
ATOM   2411  HD2 HIS A 167      77.380  96.730 152.050  1.00  0.00           H
ATOM   2412  C   HIS A 167      80.180  98.320 155.530  1.00  0.00           C
ATOM   2413  O   HIS A 167      80.850  99.190 154.970  1.00  0.00           O
ATOM   2414  N   ASN A 168      80.670  97.580 156.520  1.00  0.00           N
ATOM   2415  HN  ASN A 168      80.050  97.060 157.100  1.00  0.00           H
ATOM   2416  CA  ASN A 168      81.960  97.790 157.140  1.00  0.00           C
ATOM   2417  HA  ASN A 168      82.160  98.800 157.480  1.00  0.00           H
ATOM   2418  CB  ASN A 168      81.990  96.790 158.350  1.00  0.00           C
ATOM   2419  HB1 ASN A 168      81.530  95.920 157.850  1.00  0.00           H
ATOM   2420  HB2 ASN A 168      83.000  96.630 158.780  1.00  0.00           H
ATOM   2421  CG  ASN A 168      81.040  97.150 159.530  1.00  0.00           C
ATOM   2422  OD1 ASN A 168      80.200  98.060 159.550  1.00  0.00           O
ATOM   2423  ND2 ASN A 168      81.230  96.440 160.640  1.00  0.00           N
ATOM   2424 HD21 ASN A 168      82.050  95.870 160.690  1.00  0.00           H
ATOM   2425 HD22 ASN A 168      80.970  96.960 161.450  1.00  0.00           H
ATOM   2426  C   ASN A 168      83.130  97.440 156.250  1.00  0.00           C
ATOM   2427  O   ASN A 168      83.230  96.470 155.570  1.00  0.00           O
ATOM   2428  N   TYR A 169      84.160  98.310 156.320  1.00  0.00           N
ATOM   2429  HN  TYR A 169      84.060  99.160 156.820  1.00  0.00           H
ATOM   2430  CA  TYR A 169      85.410  97.970 155.680  1.00  0.00           C
ATOM   2431  HA  TYR A 169      85.230  97.640 154.670  1.00  0.00           H
ATOM   2432  CB  TYR A 169      86.130  99.390 155.640  1.00  0.00           C
ATOM   2433  HB1 TYR A 169      85.620  99.930 154.820  1.00  0.00           H
ATOM   2434  HB2 TYR A 169      85.980  99.870 156.630  1.00  0.00           H
ATOM   2435  CG  TYR A 169      87.640  99.320 155.410  1.00  0.00           C
ATOM   2436  CD1 TYR A 169      88.140  99.210 154.120  1.00  0.00           C
ATOM   2437  HD1 TYR A 169      87.450  99.000 153.320  1.00  0.00           H
ATOM   2438  CE1 TYR A 169      89.500  99.150 153.960  1.00  0.00           C
ATOM   2439  HE1 TYR A 169      89.950  99.150 152.980  1.00  0.00           H
ATOM   2440  CZ  TYR A 169      90.370  99.450 155.080  1.00  0.00           C
ATOM   2441  OH  TYR A 169      91.810  99.370 154.930  1.00  0.00           O
ATOM   2442  HH  TYR A 169      92.230  99.760 155.690  1.00  0.00           H
ATOM   2443  CD2 TYR A 169      88.440  99.510 156.520  1.00  0.00           C
ATOM   2444  HD2 TYR A 169      88.050  99.760 157.500  1.00  0.00           H
ATOM   2445  CE2 TYR A 169      89.820  99.470 156.400  1.00  0.00           C
ATOM   2446  HE2 TYR A 169      90.350  99.480 157.340  1.00  0.00           H
ATOM   2447  C   TYR A 169      86.180  96.910 156.480  1.00  0.00           C
ATOM   2448  O   TYR A 169      86.080  96.890 157.710  1.00  0.00           O
ATOM   2449  N   ARG A 170      87.050  96.100 155.750  1.00  0.00           N
ATOM   2450  HN  ARG A 170      87.130  96.110 154.760  1.00  0.00           H
ATOM   2451  CA  ARG A 170      87.880  95.250 156.570  1.00  0.00           C
ATOM   2452  HA  ARG A 170      87.830  95.330 157.650  1.00  0.00           H
ATOM   2453  CB  ARG A 170      87.380  93.840 156.320  1.00  0.00           C
ATOM   2454  HB1 ARG A 170      86.360  93.850 156.750  1.00  0.00           H
ATOM   2455  HB2 ARG A 170      87.270  93.620 155.230  1.00  0.00           H
ATOM   2456  CG  ARG A 170      88.220  92.690 157.050  1.00  0.00           C
ATOM   2457  HG1 ARG A 170      88.360  93.220 158.020  1.00  0.00           H
ATOM   2458  HG2 ARG A 170      89.230  92.660 156.600  1.00  0.00           H
ATOM   2459  CD  ARG A 170      87.470  91.360 157.060  1.00  0.00           C
ATOM   2460  HD1 ARG A 170      86.440  91.520 157.450  1.00  0.00           H
ATOM   2461  HD2 ARG A 170      87.950  90.650 157.760  1.00  0.00           H
ATOM   2462  NE  ARG A 170      87.470  90.870 155.680  1.00  0.00           N
ATOM   2463  HE  ARG A 170      86.630  91.200 155.240  1.00  0.00           H
ATOM   2464  CZ  ARG A 170      88.410  90.230 155.020  1.00  0.00           C
ATOM   2465  NH1 ARG A 170      89.520  89.820 155.590  1.00  0.00           N
ATOM   2466 HH11 ARG A 170      90.150  89.250 155.060  1.00  0.00           H
ATOM   2467 HH12 ARG A 170      89.570  89.890 156.590  1.00  0.00           H
ATOM   2468  NH2 ARG A 170      88.320  89.980 153.760  1.00  0.00           N
ATOM   2469 HH21 ARG A 170      89.180  89.640 153.390  1.00  0.00           H
ATOM   2470 HH22 ARG A 170      87.660  90.560 153.270  1.00  0.00           H
ATOM   2471  C   ARG A 170      89.400  95.370 156.180  1.00  0.00           C
ATOM   2472  O   ARG A 170      89.750  95.280 154.990  1.00  0.00           O
ATOM   2473  N   GLY A 171      90.300  95.660 157.180  1.00  0.00           N
ATOM   2474  HN  GLY A 171      90.050  95.770 158.140  1.00  0.00           H
ATOM   2475  CA  GLY A 171      91.710  96.120 156.990  1.00  0.00           C
ATOM   2476  HA1 GLY A 171      91.750  96.530 155.990  1.00  0.00           H
ATOM   2477  HA2 GLY A 171      92.320  95.240 157.110  1.00  0.00           H
ATOM   2478  C   GLY A 171      92.100  97.200 158.000  1.00  0.00           C
ATOM   2479  O   GLY A 171      91.540  97.440 159.090  1.00  0.00           O
ATOM   2480  N   TYR A 172      93.270  97.830 157.630  1.00  0.00           N
ATOM   2481  HN  TYR A 172      93.760  97.660 156.780  1.00  0.00           H
ATOM   2482  CA  TYR A 172      93.860  98.850 158.450  1.00  0.00           C
ATOM   2483  HA  TYR A 172      93.580  98.740 159.490  1.00  0.00           H
ATOM   2484  CB  TYR A 172      95.370  98.860 158.590  1.00  0.00           C
ATOM   2485  HB1 TYR A 172      95.970  98.980 157.660  1.00  0.00           H
ATOM   2486  HB2 TYR A 172      95.660  99.670 159.290  1.00  0.00           H
ATOM   2487  CG  TYR A 172      95.920  97.670 159.330  1.00  0.00           C
ATOM   2488  CD1 TYR A 172      96.050  96.430 158.630  1.00  0.00           C
ATOM   2489  HD1 TYR A 172      95.690  96.330 157.620  1.00  0.00           H
ATOM   2490  CE1 TYR A 172      96.630  95.370 159.310  1.00  0.00           C
ATOM   2491  HE1 TYR A 172      96.850  94.430 158.820  1.00  0.00           H
ATOM   2492  CZ  TYR A 172      96.910  95.410 160.670  1.00  0.00           C
ATOM   2493  OH  TYR A 172      97.500  94.310 161.320  1.00  0.00           O
ATOM   2494  HH  TYR A 172      97.550  94.400 162.270  1.00  0.00           H
ATOM   2495  CD2 TYR A 172      96.180  97.760 160.760  1.00  0.00           C
ATOM   2496  HD2 TYR A 172      96.050  98.690 161.290  1.00  0.00           H
ATOM   2497  CE2 TYR A 172      96.610  96.580 161.400  1.00  0.00           C
ATOM   2498  HE2 TYR A 172      96.710  96.570 162.480  1.00  0.00           H
ATOM   2499  C   TYR A 172      93.520 100.220 158.080  1.00  0.00           C
ATOM   2500  O   TYR A 172      93.640 100.590 156.890  1.00  0.00           O
ATOM   2501  N   ILE A 173      93.280 101.210 159.020  1.00  0.00           N
ATOM   2502  HN  ILE A 173      93.300 100.960 159.980  1.00  0.00           H
ATOM   2503  CA  ILE A 173      93.290 102.620 158.790  1.00  0.00           C
ATOM   2504  HA  ILE A 173      93.710 102.740 157.800  1.00  0.00           H
ATOM   2505  CB  ILE A 173      91.890 103.270 158.900  1.00  0.00           C
ATOM   2506  HB  ILE A 173      91.500 103.020 159.910  1.00  0.00           H
ATOM   2507  CG2 ILE A 173      91.960 104.800 158.700  1.00  0.00           C
ATOM   2508 HG21 ILE A 173      92.500 105.340 159.510  1.00  0.00           H
ATOM   2509 HG22 ILE A 173      92.480 105.120 157.770  1.00  0.00           H
ATOM   2510 HG23 ILE A 173      90.920 105.170 158.560  1.00  0.00           H
ATOM   2511  CG1 ILE A 173      90.860 102.660 157.900  1.00  0.00           C
ATOM   2512 HG11 ILE A 173      91.070 101.570 157.950  1.00  0.00           H
ATOM   2513 HG12 ILE A 173      91.080 102.930 156.850  1.00  0.00           H
ATOM   2514  CD  ILE A 173      89.350 102.880 158.180  1.00  0.00           C
ATOM   2515  HD1 ILE A 173      89.220 103.970 158.010  1.00  0.00           H
ATOM   2516  HD2 ILE A 173      88.730 102.300 157.460  1.00  0.00           H
ATOM   2517  HD3 ILE A 173      89.000 102.490 159.160  1.00  0.00           H
ATOM   2518  C   ILE A 173      94.270 103.250 159.660  1.00  0.00           C
ATOM   2519  O   ILE A 173      94.230 103.080 160.900  1.00  0.00           O
ATOM   2520  N   GLU A 174      95.190 104.040 159.150  1.00  0.00           N
ATOM   2521  HN  GLU A 174      95.160 104.120 158.160  1.00  0.00           H
ATOM   2522  CA  GLU A 174      96.120 104.900 159.860  1.00  0.00           C
ATOM   2523  HA  GLU A 174      95.850 105.020 160.900  1.00  0.00           H
ATOM   2524  CB  GLU A 174      97.610 104.420 159.860  1.00  0.00           C
ATOM   2525  HB1 GLU A 174      97.460 103.450 160.380  1.00  0.00           H
ATOM   2526  HB2 GLU A 174      97.990 104.270 158.820  1.00  0.00           H
ATOM   2527  CG  GLU A 174      98.660 105.330 160.730  1.00  0.00           C
ATOM   2528  HG1 GLU A 174      98.210 105.730 161.670  1.00  0.00           H
ATOM   2529  HG2 GLU A 174      98.940 106.230 160.140  1.00  0.00           H
ATOM   2530  CD  GLU A 174      99.950 104.620 161.000  1.00  0.00           C
ATOM   2531  OE1 GLU A 174     100.130 103.450 160.610  1.00  0.00           O
ATOM   2532  OE2 GLU A 174     100.830 105.260 161.660  1.00  0.00           O
ATOM   2533  C   GLU A 174      96.000 106.300 159.260  1.00  0.00           C
ATOM   2534  O   GLU A 174      95.590 106.420 158.120  1.00  0.00           O
ATOM   2535  N   HIS A 175      96.270 107.400 160.030  1.00  0.00           N
ATOM   2536  HN  HIS A 175      96.460 107.240 160.990  1.00  0.00           H
ATOM   2537  CA  HIS A 175      96.520 108.670 159.390  1.00  0.00           C
ATOM   2538  HA  HIS A 175      97.080 109.290 160.070  1.00  0.00           H
ATOM   2539  CB  HIS A 175      97.510 108.570 158.190  1.00  0.00           C
ATOM   2540  HB1 HIS A 175      98.390 107.920 158.370  1.00  0.00           H
ATOM   2541  HB2 HIS A 175      97.040 108.220 157.240  1.00  0.00           H
ATOM   2542  ND1 HIS A 175      99.000 110.490 158.330  1.00  0.00           N
ATOM   2543  CG  HIS A 175      97.970 109.870 157.670  1.00  0.00           C
ATOM   2544  CE1 HIS A 175      99.280 111.540 157.500  1.00  0.00           C
ATOM   2545  HE1 HIS A 175     100.000 112.310 157.760  1.00  0.00           H
ATOM   2546  NE2 HIS A 175      98.510 111.520 156.380  1.00  0.00           N
ATOM   2547  HE2 HIS A 175      98.380 112.230 155.690  1.00  0.00           H
ATOM   2548  CD2 HIS A 175      97.690 110.450 156.470  1.00  0.00           C
ATOM   2549  HD2 HIS A 175      96.910 110.190 155.760  1.00  0.00           H
ATOM   2550  C   HIS A 175      95.320 109.480 159.040  1.00  0.00           C
ATOM   2551  O   HIS A 175      95.320 110.160 158.030  1.00  0.00           O
ATOM   2552  N   PHE A 176      94.290 109.370 159.890  1.00  0.00           N
ATOM   2553  HN  PHE A 176      94.280 108.840 160.730  1.00  0.00           H
ATOM   2554  CA  PHE A 176      93.020 110.090 159.590  1.00  0.00           C
ATOM   2555  HA  PHE A 176      92.700 109.960 158.560  1.00  0.00           H
ATOM   2556  CB  PHE A 176      91.980 109.600 160.670  1.00  0.00           C
ATOM   2557  HB1 PHE A 176      91.900 108.490 160.600  1.00  0.00           H
ATOM   2558  HB2 PHE A 176      92.230 109.940 161.700  1.00  0.00           H
ATOM   2559  CG  PHE A 176      90.540 110.120 160.340  1.00  0.00           C
ATOM   2560  CD1 PHE A 176      89.700 109.300 159.490  1.00  0.00           C
ATOM   2561  HD1 PHE A 176      90.030 108.320 159.200  1.00  0.00           H
ATOM   2562  CE1 PHE A 176      88.370 109.790 159.150  1.00  0.00           C
ATOM   2563  HE1 PHE A 176      87.710 109.210 158.530  1.00  0.00           H
ATOM   2564  CZ  PHE A 176      87.950 110.990 159.680  1.00  0.00           C
ATOM   2565  HZ  PHE A 176      86.980 111.350 159.390  1.00  0.00           H
ATOM   2566  CD2 PHE A 176      90.080 111.430 160.700  1.00  0.00           C
ATOM   2567  HD2 PHE A 176      90.710 111.930 161.420  1.00  0.00           H
ATOM   2568  CE2 PHE A 176      88.740 111.800 160.470  1.00  0.00           C
ATOM   2569  HE2 PHE A 176      88.330 112.750 160.780  1.00  0.00           H
ATOM   2570  C   PHE A 176      93.110 111.560 159.690  1.00  0.00           C
ATOM   2571  O   PHE A 176      93.350 112.080 160.760  1.00  0.00           O
ATOM   2572  N   SER A 177      92.880 112.310 158.610  1.00  0.00           N
ATOM   2573  HN  SER A 177      92.660 111.910 157.720  1.00  0.00           H
ATOM   2574  CA  SER A 177      93.190 113.730 158.660  1.00  0.00           C
ATOM   2575  HA  SER A 177      92.990 114.110 159.650  1.00  0.00           H
ATOM   2576  CB  SER A 177      94.570 114.140 158.190  1.00  0.00           C
ATOM   2577  HB1 SER A 177      94.830 115.180 158.490  1.00  0.00           H
ATOM   2578  HB2 SER A 177      94.560 114.080 157.080  1.00  0.00           H
ATOM   2579  OG  SER A 177      95.550 113.330 158.740  1.00  0.00           O
ATOM   2580  HG1 SER A 177      95.480 112.450 158.380  1.00  0.00           H
ATOM   2581  C   SER A 177      92.090 114.400 157.910  1.00  0.00           C
ATOM   2582  O   SER A 177      91.840 114.100 156.700  1.00  0.00           O
ATOM   2583  N   LEU A 178      91.310 115.240 158.570  1.00  0.00           N
ATOM   2584  HN  LEU A 178      91.540 115.450 159.520  1.00  0.00           H
ATOM   2585  CA  LEU A 178      90.180 115.990 157.960  1.00  0.00           C
ATOM   2586  HA  LEU A 178      90.110 115.940 156.890  1.00  0.00           H
ATOM   2587  CB  LEU A 178      88.820 115.640 158.680  1.00  0.00           C
ATOM   2588  HB1 LEU A 178      88.580 114.580 158.450  1.00  0.00           H
ATOM   2589  HB2 LEU A 178      88.870 115.840 159.780  1.00  0.00           H
ATOM   2590  CG  LEU A 178      87.610 116.470 158.130  1.00  0.00           C
ATOM   2591  HG  LEU A 178      87.670 117.560 158.350  1.00  0.00           H
ATOM   2592  CD1 LEU A 178      87.410 116.280 156.620  1.00  0.00           C
ATOM   2593 HD11 LEU A 178      88.360 116.300 156.030  1.00  0.00           H
ATOM   2594 HD12 LEU A 178      87.110 115.220 156.620  1.00  0.00           H
ATOM   2595 HD13 LEU A 178      86.650 116.880 156.070  1.00  0.00           H
ATOM   2596  CD2 LEU A 178      86.270 116.000 158.820  1.00  0.00           C
ATOM   2597 HD21 LEU A 178      86.440 115.860 159.910  1.00  0.00           H
ATOM   2598 HD22 LEU A 178      85.590 116.880 158.780  1.00  0.00           H
ATOM   2599 HD23 LEU A 178      85.930 115.030 158.410  1.00  0.00           H
ATOM   2600  C   LEU A 178      90.300 117.460 158.230  1.00  0.00           C
ATOM   2601  O   LEU A 178      90.350 117.910 159.370  1.00  0.00           O
ATOM   2602  N   TRP A 179      90.340 118.210 157.140  1.00  0.00           N
ATOM   2603  HN  TRP A 179      90.270 117.850 156.210  1.00  0.00           H
ATOM   2604  CA  TRP A 179      90.750 119.640 157.210  1.00  0.00           C
ATOM   2605  HA  TRP A 179      90.710 120.040 158.220  1.00  0.00           H
ATOM   2606  CB  TRP A 179      92.140 119.860 156.670  1.00  0.00           C
ATOM   2607  HB1 TRP A 179      92.170 119.620 155.590  1.00  0.00           H
ATOM   2608  HB2 TRP A 179      92.550 120.890 156.790  1.00  0.00           H
ATOM   2609  CG  TRP A 179      93.180 119.050 157.330  1.00  0.00           C
ATOM   2610  CD1 TRP A 179      93.290 118.660 158.610  1.00  0.00           C
ATOM   2611  HD1 TRP A 179      92.560 118.740 159.400  1.00  0.00           H
ATOM   2612  NE1 TRP A 179      94.370 117.860 158.720  1.00  0.00           N
ATOM   2613  HE1 TRP A 179      94.410 117.230 159.460  1.00  0.00           H
ATOM   2614  CE2 TRP A 179      95.030 117.650 157.520  1.00  0.00           C
ATOM   2615  CD2 TRP A 179      94.270 118.440 156.630  1.00  0.00           C
ATOM   2616  CE3 TRP A 179      94.710 118.560 155.310  1.00  0.00           C
ATOM   2617  HE3 TRP A 179      94.280 119.290 154.640  1.00  0.00           H
ATOM   2618  CZ3 TRP A 179      95.980 118.040 154.970  1.00  0.00           C
ATOM   2619  HZ3 TRP A 179      96.400 118.120 153.990  1.00  0.00           H
ATOM   2620  CZ2 TRP A 179      96.190 117.040 157.180  1.00  0.00           C
ATOM   2621  HZ2 TRP A 179      96.800 116.520 157.910  1.00  0.00           H
ATOM   2622  CH2 TRP A 179      96.660 117.370 155.930  1.00  0.00           C
ATOM   2623  HH2 TRP A 179      97.670 117.110 155.640  1.00  0.00           H
ATOM   2624  C   TRP A 179      89.680 120.460 156.400  1.00  0.00           C
ATOM   2625  O   TRP A 179      89.050 119.940 155.450  1.00  0.00           O
ATOM   2626  N   LYS A 180      89.520 121.800 156.760  1.00  0.00           N
ATOM   2627  HN  LYS A 180      90.190 122.240 157.360  1.00  0.00           H
ATOM   2628  CA  LYS A 180      88.290 122.570 156.390  1.00  0.00           C
ATOM   2629  HA  LYS A 180      87.550 121.830 156.110  1.00  0.00           H
ATOM   2630  CB  LYS A 180      87.730 123.350 157.560  1.00  0.00           C
ATOM   2631  HB1 LYS A 180      88.550 124.030 157.880  1.00  0.00           H
ATOM   2632  HB2 LYS A 180      86.860 123.920 157.180  1.00  0.00           H
ATOM   2633  CG  LYS A 180      87.250 122.460 158.780  1.00  0.00           C
ATOM   2634  HG1 LYS A 180      87.980 121.650 159.000  1.00  0.00           H
ATOM   2635  HG2 LYS A 180      86.220 122.070 158.590  1.00  0.00           H
ATOM   2636  CD  LYS A 180      87.230 123.280 160.080  1.00  0.00           C
ATOM   2637  HD1 LYS A 180      88.080 123.990 160.140  1.00  0.00           H
ATOM   2638  HD2 LYS A 180      87.040 122.690 161.000  1.00  0.00           H
ATOM   2639  CE  LYS A 180      86.030 124.290 160.070  1.00  0.00           C
ATOM   2640  HE1 LYS A 180      85.040 123.880 159.770  1.00  0.00           H
ATOM   2641  HE2 LYS A 180      86.370 125.000 159.280  1.00  0.00           H
ATOM   2642  NZ  LYS A 180      85.980 125.020 161.390  1.00  0.00           N
ATOM   2643  HZ1 LYS A 180      86.600 125.850 161.310  1.00  0.00           H
ATOM   2644  HZ2 LYS A 180      85.040 125.310 161.740  1.00  0.00           H
ATOM   2645  HZ3 LYS A 180      86.430 124.390 162.080  1.00  0.00           H
ATOM   2646  C   LYS A 180      88.470 123.470 155.140  1.00  0.00           C
ATOM   2647  O   LYS A 180      87.720 124.380 154.780  1.00  0.00           O
ATOM   2648  N   VAL A 181      89.440 123.120 154.320  1.00  0.00           N
ATOM   2649  HN  VAL A 181      89.840 122.200 154.300  1.00  0.00           H
ATOM   2650  CA  VAL A 181      90.020 123.920 153.230  1.00  0.00           C
ATOM   2651  HA  VAL A 181      89.320 124.640 152.830  1.00  0.00           H
ATOM   2652  CB  VAL A 181      91.270 124.790 153.570  1.00  0.00           C
ATOM   2653  HB  VAL A 181      91.670 125.220 152.630  1.00  0.00           H
ATOM   2654  CG1 VAL A 181      90.980 125.990 154.460  1.00  0.00           C
ATOM   2655 HG11 VAL A 181      91.910 126.600 154.470  1.00  0.00           H
ATOM   2656 HG12 VAL A 181      90.170 126.650 154.070  1.00  0.00           H
ATOM   2657 HG13 VAL A 181      90.620 125.760 155.490  1.00  0.00           H
ATOM   2658  CG2 VAL A 181      92.370 124.020 154.310  1.00  0.00           C
ATOM   2659 HG21 VAL A 181      93.190 124.730 154.530  1.00  0.00           H
ATOM   2660 HG22 VAL A 181      92.020 123.700 155.310  1.00  0.00           H
ATOM   2661 HG23 VAL A 181      92.680 123.090 153.780  1.00  0.00           H
ATOM   2662  C   VAL A 181      90.460 122.930 152.180  1.00  0.00           C
ATOM   2663  O   VAL A 181      90.510 121.780 152.510  1.00  0.00           O
ATOM   2664  N   ALA A 182      90.780 123.290 150.950  1.00  0.00           N
ATOM   2665  HN  ALA A 182      90.850 124.260 150.730  1.00  0.00           H
ATOM   2666  CA  ALA A 182      91.150 122.350 149.880  1.00  0.00           C
ATOM   2667  HA  ALA A 182      90.970 121.320 150.170  1.00  0.00           H
ATOM   2668  CB  ALA A 182      90.200 122.600 148.710  1.00  0.00           C
ATOM   2669  HB1 ALA A 182      90.520 121.940 147.880  1.00  0.00           H
ATOM   2670  HB2 ALA A 182      89.150 122.440 149.030  1.00  0.00           H
ATOM   2671  HB3 ALA A 182      90.250 123.630 148.300  1.00  0.00           H
ATOM   2672  C   ALA A 182      92.670 122.450 149.640  1.00  0.00           C
ATOM   2673  O   ALA A 182      93.180 123.490 149.360  1.00  0.00           O
ATOM   2674  N   ARG A 183      93.470 121.320 149.780  1.00  0.00           N
ATOM   2675  HN  ARG A 183      93.160 120.570 150.360  1.00  0.00           H
ATOM   2676  CA  ARG A 183      94.860 121.250 149.380  1.00  0.00           C
ATOM   2677  HA  ARG A 183      95.420 122.130 149.640  1.00  0.00           H
ATOM   2678  CB  ARG A 183      95.520 120.240 150.310  1.00  0.00           C
ATOM   2679  HB1 ARG A 183      95.050 119.250 150.170  1.00  0.00           H
ATOM   2680  HB2 ARG A 183      96.570 120.100 149.990  1.00  0.00           H
ATOM   2681  CG  ARG A 183      95.520 120.550 151.840  1.00  0.00           C
ATOM   2682  HG1 ARG A 183      95.620 119.580 152.380  1.00  0.00           H
ATOM   2683  HG2 ARG A 183      94.540 120.960 152.190  1.00  0.00           H
ATOM   2684  CD  ARG A 183      96.410 121.650 152.250  1.00  0.00           C
ATOM   2685  HD1 ARG A 183      96.030 122.060 153.210  1.00  0.00           H
ATOM   2686  HD2 ARG A 183      96.500 122.400 151.430  1.00  0.00           H
ATOM   2687  NE  ARG A 183      97.690 120.950 152.570  1.00  0.00           N
ATOM   2688  HE  ARG A 183      97.800 119.950 152.620  1.00  0.00           H
ATOM   2689  CZ  ARG A 183      98.730 121.610 153.000  1.00  0.00           C
ATOM   2690  NH1 ARG A 183      98.940 122.930 152.950  1.00  0.00           N
ATOM   2691 HH11 ARG A 183      99.780 123.110 153.460  1.00  0.00           H
ATOM   2692 HH12 ARG A 183      98.350 123.500 152.370  1.00  0.00           H
ATOM   2693  NH2 ARG A 183      99.750 120.960 153.450  1.00  0.00           N
ATOM   2694 HH21 ARG A 183     100.670 121.350 153.550  1.00  0.00           H
ATOM   2695 HH22 ARG A 183      99.730 119.990 153.220  1.00  0.00           H
ATOM   2696  C   ARG A 183      95.090 120.890 147.930  1.00  0.00           C
ATOM   2697  O   ARG A 183      94.450 120.010 147.350  1.00  0.00           O
ATOM   2698  N   THR A 184      96.030 121.620 147.210  1.00  0.00           N
ATOM   2699  HN  THR A 184      96.590 122.280 147.710  1.00  0.00           H
ATOM   2700  CA  THR A 184      96.560 121.250 145.910  1.00  0.00           C
ATOM   2701  HA  THR A 184      95.690 121.260 145.270  1.00  0.00           H
ATOM   2702  CB  THR A 184      97.590 122.260 145.470  1.00  0.00           C
ATOM   2703  HB  THR A 184      97.910 121.990 144.440  1.00  0.00           H
ATOM   2704  OG1 THR A 184      98.690 122.340 146.330  1.00  0.00           O
ATOM   2705  HG1 THR A 184      98.350 122.860 147.060  1.00  0.00           H
ATOM   2706  CG2 THR A 184      97.030 123.680 145.360  1.00  0.00           C
ATOM   2707 HG21 THR A 184      96.830 124.180 146.330  1.00  0.00           H
ATOM   2708 HG22 THR A 184      97.620 124.310 144.650  1.00  0.00           H
ATOM   2709 HG23 THR A 184      96.050 123.560 144.850  1.00  0.00           H
ATOM   2710  C   THR A 184      97.140 119.830 145.850  1.00  0.00           C
ATOM   2711  O   THR A 184      97.380 119.170 146.880  1.00  0.00           O
ATOM   2712  N   GLN A 185      97.430 119.320 144.610  1.00  0.00           N
ATOM   2713  HN  GLN A 185      97.140 119.760 143.760  1.00  0.00           H
ATOM   2714  CA  GLN A 185      98.090 118.070 144.520  1.00  0.00           C
ATOM   2715  HA  GLN A 185      97.500 117.350 145.070  1.00  0.00           H
ATOM   2716  CB  GLN A 185      98.120 117.620 143.070  1.00  0.00           C
ATOM   2717  HB1 GLN A 185      97.090 117.530 142.650  1.00  0.00           H
ATOM   2718  HB2 GLN A 185      98.590 118.380 142.410  1.00  0.00           H
ATOM   2719  CG  GLN A 185      98.680 116.220 142.910  1.00  0.00           C
ATOM   2720  HG1 GLN A 185      98.080 115.540 143.550  1.00  0.00           H
ATOM   2721  HG2 GLN A 185      99.680 116.210 143.390  1.00  0.00           H
ATOM   2722  CD  GLN A 185      98.850 115.750 141.470  1.00  0.00           C
ATOM   2723  OE1 GLN A 185      98.630 116.550 140.560  1.00  0.00           O
ATOM   2724  NE2 GLN A 185      99.210 114.470 141.290  1.00  0.00           N
ATOM   2725 HE21 GLN A 185      99.440 113.850 142.050  1.00  0.00           H
ATOM   2726 HE22 GLN A 185      99.310 114.110 140.370  1.00  0.00           H
ATOM   2727  C   GLN A 185      99.500 118.040 145.100  1.00  0.00           C
ATOM   2728  O   GLN A 185      99.880 117.100 145.810  1.00  0.00           O
ATOM   2729  N   ARG A 186     100.220 119.190 144.970  1.00  0.00           N
ATOM   2730  HN  ARG A 186      99.840 119.840 144.310  1.00  0.00           H
ATOM   2731  CA  ARG A 186     101.560 119.430 145.450  1.00  0.00           C
ATOM   2732  HA  ARG A 186     102.240 118.710 145.020  1.00  0.00           H
ATOM   2733  CB  ARG A 186     102.070 120.840 144.920  1.00  0.00           C
ATOM   2734  HB1 ARG A 186     102.210 120.670 143.830  1.00  0.00           H
ATOM   2735  HB2 ARG A 186     101.190 121.520 144.890  1.00  0.00           H
ATOM   2736  CG  ARG A 186     103.260 121.510 145.650  1.00  0.00           C
ATOM   2737  HG1 ARG A 186     102.980 121.540 146.720  1.00  0.00           H
ATOM   2738  HG2 ARG A 186     103.470 122.500 145.190  1.00  0.00           H
ATOM   2739  CD  ARG A 186     104.630 120.710 145.590  1.00  0.00           C
ATOM   2740  HD1 ARG A 186     104.510 119.670 145.980  1.00  0.00           H
ATOM   2741  HD2 ARG A 186     105.420 121.090 146.270  1.00  0.00           H
ATOM   2742  NE  ARG A 186     105.210 120.860 144.220  1.00  0.00           N
ATOM   2743  HE  ARG A 186     105.060 120.160 143.520  1.00  0.00           H
ATOM   2744  CZ  ARG A 186     105.920 121.890 143.900  1.00  0.00           C
ATOM   2745  NH1 ARG A 186     106.250 122.910 144.650  1.00  0.00           N
ATOM   2746 HH11 ARG A 186     106.850 123.620 144.290  1.00  0.00           H
ATOM   2747 HH12 ARG A 186     106.010 122.830 145.620  1.00  0.00           H
ATOM   2748  NH2 ARG A 186     106.280 122.040 142.700  1.00  0.00           N
ATOM   2749 HH21 ARG A 186     106.740 122.870 142.370  1.00  0.00           H
ATOM   2750 HH22 ARG A 186     105.980 121.400 142.000  1.00  0.00           H
ATOM   2751  C   ARG A 186     101.640 119.360 146.970  1.00  0.00           C
ATOM   2752  O   ARG A 186     102.550 118.770 147.580  1.00  0.00           O
ATOM   2753  N   GLU A 187     100.620 120.010 147.570  1.00  0.00           N
ATOM   2754  HN  GLU A 187      99.970 120.520 147.000  1.00  0.00           H
ATOM   2755  CA  GLU A 187     100.360 119.950 149.010  1.00  0.00           C
ATOM   2756  HA  GLU A 187     101.290 120.240 149.490  1.00  0.00           H
ATOM   2757  CB  GLU A 187      99.340 120.930 149.370  1.00  0.00           C
ATOM   2758  HB1 GLU A 187      98.500 120.840 148.650  1.00  0.00           H
ATOM   2759  HB2 GLU A 187      98.950 120.710 150.390  1.00  0.00           H
ATOM   2760  CG  GLU A 187      99.930 122.330 149.370  1.00  0.00           C
ATOM   2761  HG1 GLU A 187     100.420 122.560 148.410  1.00  0.00           H
ATOM   2762  HG2 GLU A 187     100.640 122.480 150.210  1.00  0.00           H
ATOM   2763  CD  GLU A 187      98.850 123.360 149.450  1.00  0.00           C
ATOM   2764  OE1 GLU A 187      99.090 124.420 150.150  1.00  0.00           O
ATOM   2765  OE2 GLU A 187      97.800 123.270 148.830  1.00  0.00           O
ATOM   2766  C   GLU A 187     100.070 118.550 149.490  1.00  0.00           C
ATOM   2767  O   GLU A 187     100.720 117.990 150.400  1.00  0.00           O
ATOM   2768  N   ILE A 188      99.150 117.830 148.760  1.00  0.00           N
ATOM   2769  HN  ILE A 188      98.730 118.230 147.950  1.00  0.00           H
ATOM   2770  CA  ILE A 188      98.840 116.410 149.090  1.00  0.00           C
ATOM   2771  HA  ILE A 188      98.530 116.290 150.120  1.00  0.00           H
ATOM   2772  CB  ILE A 188      97.720 115.990 148.170  1.00  0.00           C
ATOM   2773  HB  ILE A 188      97.930 116.440 147.170  1.00  0.00           H
ATOM   2774  CG2 ILE A 188      97.540 114.440 148.020  1.00  0.00           C
ATOM   2775 HG21 ILE A 188      97.010 114.130 148.940  1.00  0.00           H
ATOM   2776 HG22 ILE A 188      96.900 114.300 147.120  1.00  0.00           H
ATOM   2777 HG23 ILE A 188      98.520 113.950 147.870  1.00  0.00           H
ATOM   2778  CG1 ILE A 188      96.330 116.680 148.540  1.00  0.00           C
ATOM   2779 HG11 ILE A 188      96.330 117.780 148.470  1.00  0.00           H
ATOM   2780 HG12 ILE A 188      96.090 116.480 149.610  1.00  0.00           H
ATOM   2781  CD  ILE A 188      95.180 116.270 147.580  1.00  0.00           C
ATOM   2782  HD1 ILE A 188      95.450 116.410 146.510  1.00  0.00           H
ATOM   2783  HD2 ILE A 188      94.700 115.290 147.790  1.00  0.00           H
ATOM   2784  HD3 ILE A 188      94.440 117.050 147.860  1.00  0.00           H
ATOM   2785  C   ILE A 188     100.080 115.560 149.030  1.00  0.00           C
ATOM   2786  O   ILE A 188     100.230 114.720 149.930  1.00  0.00           O
ATOM   2787  N   LEU A 189     100.960 115.710 148.060  1.00  0.00           N
ATOM   2788  HN  LEU A 189     100.830 116.380 147.330  1.00  0.00           H
ATOM   2789  CA  LEU A 189     102.250 115.030 147.990  1.00  0.00           C
ATOM   2790  HA  LEU A 189     102.080 113.960 148.030  1.00  0.00           H
ATOM   2791  CB  LEU A 189     103.100 115.430 146.810  1.00  0.00           C
ATOM   2792  HB1 LEU A 189     103.100 116.540 146.780  1.00  0.00           H
ATOM   2793  HB2 LEU A 189     104.130 115.020 146.910  1.00  0.00           H
ATOM   2794  CG  LEU A 189     102.470 114.960 145.470  1.00  0.00           C
ATOM   2795  HG  LEU A 189     101.380 115.170 145.590  1.00  0.00           H
ATOM   2796  CD1 LEU A 189     103.120 115.700 144.270  1.00  0.00           C
ATOM   2797 HD11 LEU A 189     103.130 116.810 144.320  1.00  0.00           H
ATOM   2798 HD12 LEU A 189     104.190 115.390 144.160  1.00  0.00           H
ATOM   2799 HD13 LEU A 189     102.600 115.350 143.350  1.00  0.00           H
ATOM   2800  CD2 LEU A 189     102.680 113.490 145.360  1.00  0.00           C
ATOM   2801 HD21 LEU A 189     102.370 113.140 144.350  1.00  0.00           H
ATOM   2802 HD22 LEU A 189     103.740 113.250 145.560  1.00  0.00           H
ATOM   2803 HD23 LEU A 189     102.190 112.930 146.180  1.00  0.00           H
ATOM   2804  C   LEU A 189     103.160 115.440 149.240  1.00  0.00           C
ATOM   2805  O   LEU A 189     103.770 114.610 149.880  1.00  0.00           O
ATOM   2806  N   SER A 190     103.220 116.770 149.520  1.00  0.00           N
ATOM   2807  HN  SER A 190     102.790 117.420 148.890  1.00  0.00           H
ATOM   2808  CA  SER A 190     103.930 117.170 150.750  1.00  0.00           C
ATOM   2809  HA  SER A 190     104.950 116.870 150.600  1.00  0.00           H
ATOM   2810  CB  SER A 190     104.170 118.640 151.020  1.00  0.00           C
ATOM   2811  HB1 SER A 190     104.690 119.020 150.120  1.00  0.00           H
ATOM   2812  HB2 SER A 190     105.000 118.670 151.760  1.00  0.00           H
ATOM   2813  OG  SER A 190     103.080 119.540 151.390  1.00  0.00           O
ATOM   2814  HG1 SER A 190     102.370 119.230 150.820  1.00  0.00           H
ATOM   2815  C   SER A 190     103.510 116.480 152.080  1.00  0.00           C
ATOM   2816  O   SER A 190     104.350 116.230 152.930  1.00  0.00           O
ATOM   2817  N   ASP A 191     102.180 116.310 152.250  1.00  0.00           N
ATOM   2818  HN  ASP A 191     101.540 116.640 151.560  1.00  0.00           H
ATOM   2819  CA  ASP A 191     101.500 115.630 153.320  1.00  0.00           C
ATOM   2820  HA  ASP A 191     102.000 115.840 154.260  1.00  0.00           H
ATOM   2821  CB  ASP A 191     100.040 116.120 153.390  1.00  0.00           C
ATOM   2822  HB1 ASP A 191      99.390 115.800 152.560  1.00  0.00           H
ATOM   2823  HB2 ASP A 191      99.500 115.630 154.230  1.00  0.00           H
ATOM   2824  CG  ASP A 191      99.830 117.670 153.650  1.00  0.00           C
ATOM   2825  OD1 ASP A 191     100.670 118.250 154.380  1.00  0.00           O
ATOM   2826  OD2 ASP A 191      98.820 118.290 153.240  1.00  0.00           O
ATOM   2827  C   ASP A 191     101.590 114.120 153.350  1.00  0.00           C
ATOM   2828  O   ASP A 191     101.490 113.560 154.450  1.00  0.00           O
ATOM   2829  N   MET A 192     101.730 113.440 152.150  1.00  0.00           N
ATOM   2830  HN  MET A 192     101.330 113.950 151.400  1.00  0.00           H
ATOM   2831  CA  MET A 192     102.000 112.050 152.020  1.00  0.00           C
ATOM   2832  HA  MET A 192     101.270 111.440 152.530  1.00  0.00           H
ATOM   2833  CB  MET A 192     101.920 111.790 150.550  1.00  0.00           C
ATOM   2834  HB1 MET A 192     100.970 112.200 150.140  1.00  0.00           H
ATOM   2835  HB2 MET A 192     102.710 112.280 149.960  1.00  0.00           H
ATOM   2836  CG  MET A 192     101.880 110.370 150.210  1.00  0.00           C
ATOM   2837  HG1 MET A 192     100.890 110.000 150.580  1.00  0.00           H
ATOM   2838  HG2 MET A 192     102.620 109.800 150.820  1.00  0.00           H
ATOM   2839  SD  MET A 192     102.120 109.930 148.510  1.00  0.00           S
ATOM   2840  CE  MET A 192     102.110 108.150 148.740  1.00  0.00           C
ATOM   2841  HE1 MET A 192     101.230 107.660 149.220  1.00  0.00           H
ATOM   2842  HE2 MET A 192     102.280 107.590 147.790  1.00  0.00           H
ATOM   2843  HE3 MET A 192     103.030 107.910 149.310  1.00  0.00           H
ATOM   2844  C   MET A 192     103.340 111.740 152.650  1.00  0.00           C
ATOM   2845  O   MET A 192     103.570 110.750 153.430  1.00  0.00           O
ATOM   2846  N   GLU A 193     104.360 112.600 152.380  1.00  0.00           N
ATOM   2847  HN  GLU A 193     104.250 113.460 151.880  1.00  0.00           H
ATOM   2848  CA  GLU A 193     105.720 112.450 152.840  1.00  0.00           C
ATOM   2849  HA  GLU A 193     106.150 111.580 152.380  1.00  0.00           H
ATOM   2850  CB  GLU A 193     106.530 113.560 152.140  1.00  0.00           C
ATOM   2851  HB1 GLU A 193     106.510 113.250 151.070  1.00  0.00           H
ATOM   2852  HB2 GLU A 193     106.010 114.540 152.230  1.00  0.00           H
ATOM   2853  CG  GLU A 193     107.970 113.680 152.700  1.00  0.00           C
ATOM   2854  HG1 GLU A 193     108.380 112.650 152.780  1.00  0.00           H
ATOM   2855  HG2 GLU A 193     107.940 114.220 153.670  1.00  0.00           H
ATOM   2856  CD  GLU A 193     108.880 114.410 151.800  1.00  0.00           C
ATOM   2857  OE1 GLU A 193     109.300 115.560 152.150  1.00  0.00           O
ATOM   2858  OE2 GLU A 193     109.400 113.840 150.820  1.00  0.00           O
ATOM   2859  C   GLU A 193     106.030 112.370 154.390  1.00  0.00           C
ATOM   2860  O   GLU A 193     106.840 111.590 154.850  1.00  0.00           O
ATOM   2861  N   THR A 194     105.410 113.260 155.220  1.00  0.00           N
ATOM   2862  HN  THR A 194     104.820 113.930 154.770  1.00  0.00           H
ATOM   2863  CA  THR A 194     105.700 113.400 156.610  1.00  0.00           C
ATOM   2864  HA  THR A 194     106.740 113.110 156.700  1.00  0.00           H
ATOM   2865  CB  THR A 194     105.670 114.780 157.280  1.00  0.00           C
ATOM   2866  HB  THR A 194     105.370 114.780 158.350  1.00  0.00           H
ATOM   2867  OG1 THR A 194     104.940 115.750 156.530  1.00  0.00           O
ATOM   2868  HG1 THR A 194     104.010 115.560 156.630  1.00  0.00           H
ATOM   2869  CG2 THR A 194     107.080 115.330 157.300  1.00  0.00           C
ATOM   2870 HG21 THR A 194     107.710 114.630 157.890  1.00  0.00           H
ATOM   2871 HG22 THR A 194     107.510 115.540 156.300  1.00  0.00           H
ATOM   2872 HG23 THR A 194     107.110 116.250 157.930  1.00  0.00           H
ATOM   2873  C   THR A 194     104.910 112.490 157.560  1.00  0.00           C
ATOM   2874  O   THR A 194     105.230 112.340 158.760  1.00  0.00           O
ATOM   2875  N   HIS A 195     103.910 111.780 156.970  1.00  0.00           N
ATOM   2876  HN  HIS A 195     103.690 111.970 156.020  1.00  0.00           H
ATOM   2877  CA  HIS A 195     103.010 110.870 157.590  1.00  0.00           C
ATOM   2878  HA  HIS A 195     102.210 110.590 156.930  1.00  0.00           H
ATOM   2879  CB  HIS A 195     103.840 109.570 157.910  1.00  0.00           C
ATOM   2880  HB1 HIS A 195     104.540 109.440 157.050  1.00  0.00           H
ATOM   2881  HB2 HIS A 195     104.520 109.660 158.790  1.00  0.00           H
ATOM   2882  ND1 HIS A 195     103.170 107.600 159.410  1.00  0.00           N
ATOM   2883  CG  HIS A 195     103.010 108.330 158.260  1.00  0.00           C
ATOM   2884  CE1 HIS A 195     102.420 106.500 159.260  1.00  0.00           C
ATOM   2885  HE1 HIS A 195     102.320 105.640 159.930  1.00  0.00           H
ATOM   2886  NE2 HIS A 195     101.640 106.580 158.080  1.00  0.00           N
ATOM   2887  HE2 HIS A 195     100.950 105.910 157.850  1.00  0.00           H
ATOM   2888  CD2 HIS A 195     102.090 107.700 157.430  1.00  0.00           C
ATOM   2889  HD2 HIS A 195     101.860 107.800 156.380  1.00  0.00           H
ATOM   2890  C   HIS A 195     102.390 111.370 158.900  1.00  0.00           C
ATOM   2891  O   HIS A 195     102.470 110.640 159.920  1.00  0.00           O
ATOM   2892  N   GLY A 196     101.960 112.610 158.900  1.00  0.00           N
ATOM   2893  HN  GLY A 196     102.030 113.180 158.080  1.00  0.00           H
ATOM   2894  CA  GLY A 196     101.220 113.160 159.990  1.00  0.00           C
ATOM   2895  HA1 GLY A 196     100.810 112.400 160.640  1.00  0.00           H
ATOM   2896  HA2 GLY A 196     100.440 113.800 159.630  1.00  0.00           H
ATOM   2897  C   GLY A 196     102.090 113.920 160.930  1.00  0.00           C
ATOM   2898  O   GLY A 196     101.660 114.460 161.940  1.00  0.00           O
ATOM   2899  N   ALA A 197     103.430 113.950 160.680  1.00  0.00           N
ATOM   2900  HN  ALA A 197     103.800 113.600 159.830  1.00  0.00           H
ATOM   2901  CA  ALA A 197     104.390 114.450 161.640  1.00  0.00           C
ATOM   2902  HA  ALA A 197     103.970 114.110 162.580  1.00  0.00           H
ATOM   2903  CB  ALA A 197     105.740 113.780 161.430  1.00  0.00           C
ATOM   2904  HB1 ALA A 197     106.470 114.070 162.220  1.00  0.00           H
ATOM   2905  HB2 ALA A 197     105.560 112.710 161.630  1.00  0.00           H
ATOM   2906  HB3 ALA A 197     106.050 113.960 160.380  1.00  0.00           H
ATOM   2907  C   ALA A 197     104.580 116.000 161.610  1.00  0.00           C
ATOM   2908  O   ALA A 197     105.670 116.510 161.350  1.00  0.00           O
ATOM   2909  N   HIS A 198     103.440 116.750 161.950  1.00  0.00           N
ATOM   2910  HN  HIS A 198     102.620 116.210 162.110  1.00  0.00           H
ATOM   2911  CA  HIS A 198     103.460 118.180 161.930  1.00  0.00           C
ATOM   2912  HA  HIS A 198     104.470 118.490 162.160  1.00  0.00           H
ATOM   2913  CB  HIS A 198     103.080 118.890 160.650  1.00  0.00           C
ATOM   2914  HB1 HIS A 198     103.260 119.940 160.970  1.00  0.00           H
ATOM   2915  HB2 HIS A 198     103.850 118.690 159.880  1.00  0.00           H
ATOM   2916  ND1 HIS A 198     101.160 119.610 159.270  1.00  0.00           N
ATOM   2917  CG  HIS A 198     101.730 118.620 160.030  1.00  0.00           C
ATOM   2918  CE1 HIS A 198      99.900 119.270 159.080  1.00  0.00           C
ATOM   2919  HE1 HIS A 198      99.160 119.770 158.450  1.00  0.00           H
ATOM   2920  NE2 HIS A 198      99.700 118.060 159.610  1.00  0.00           N
ATOM   2921  HE2 HIS A 198      98.930 117.460 159.410  1.00  0.00           H
ATOM   2922  CD2 HIS A 198     100.850 117.620 160.200  1.00  0.00           C
ATOM   2923  HD2 HIS A 198     100.970 116.600 160.560  1.00  0.00           H
ATOM   2924  C   HIS A 198     102.530 118.670 163.080  1.00  0.00           C
ATOM   2925  O   HIS A 198     101.690 117.960 163.570  1.00  0.00           O
ATOM   2926  N   THR A 199     102.770 119.920 163.550  1.00  0.00           N
ATOM   2927  HN  THR A 199     103.550 120.350 163.100  1.00  0.00           H
ATOM   2928  CA  THR A 199     101.980 120.690 164.530  1.00  0.00           C
ATOM   2929  HA  THR A 199     101.880 120.210 165.490  1.00  0.00           H
ATOM   2930  CB  THR A 199     102.490 122.090 164.770  1.00  0.00           C
ATOM   2931  HB  THR A 199     101.820 122.650 165.450  1.00  0.00           H
ATOM   2932  OG1 THR A 199     102.910 122.700 163.570  1.00  0.00           O
ATOM   2933  HG1 THR A 199     102.460 122.270 162.850  1.00  0.00           H
ATOM   2934  CG2 THR A 199     103.760 122.060 165.620  1.00  0.00           C
ATOM   2935 HG21 THR A 199     104.090 123.000 166.120  1.00  0.00           H
ATOM   2936 HG22 THR A 199     103.520 121.390 166.470  1.00  0.00           H
ATOM   2937 HG23 THR A 199     104.620 121.710 165.000  1.00  0.00           H
ATOM   2938  C   THR A 199     100.520 120.950 164.060  1.00  0.00           C
ATOM   2939  O   THR A 199     100.190 121.090 162.900  1.00  0.00           O
ATOM   2940  N   ALA A 200      99.590 120.980 164.950  1.00  0.00           N
ATOM   2941  HN  ALA A 200      99.790 120.860 165.920  1.00  0.00           H
ATOM   2942  CA  ALA A 200      98.250 121.460 164.590  1.00  0.00           C
ATOM   2943  HA  ALA A 200      97.790 120.760 163.900  1.00  0.00           H
ATOM   2944  CB  ALA A 200      97.420 121.570 165.880  1.00  0.00           C
ATOM   2945  HB1 ALA A 200      98.000 122.140 166.630  1.00  0.00           H
ATOM   2946  HB2 ALA A 200      96.480 122.100 165.600  1.00  0.00           H
ATOM   2947  HB3 ALA A 200      97.180 120.580 166.320  1.00  0.00           H
ATOM   2948  C   ALA A 200      98.300 122.910 164.010  1.00  0.00           C
ATOM   2949  O   ALA A 200      98.960 123.820 164.500  1.00  0.00           O
ATOM   2950  N   LEU A 201      97.490 123.130 162.960  1.00  0.00           N
ATOM   2951  HN  LEU A 201      97.120 122.290 162.570  1.00  0.00           H
ATOM   2952  CA  LEU A 201      97.340 124.340 162.200  1.00  0.00           C
ATOM   2953  HA  LEU A 201      98.080 125.070 162.490  1.00  0.00           H
ATOM   2954  CB  LEU A 201      97.690 124.180 160.720  1.00  0.00           C
ATOM   2955  HB1 LEU A 201      97.220 123.260 160.320  1.00  0.00           H
ATOM   2956  HB2 LEU A 201      97.340 124.980 160.030  1.00  0.00           H
ATOM   2957  CG  LEU A 201      99.170 123.710 160.520  1.00  0.00           C
ATOM   2958  HG  LEU A 201      99.230 122.740 161.060  1.00  0.00           H
ATOM   2959  CD1 LEU A 201      99.530 123.480 159.120  1.00  0.00           C
ATOM   2960 HD11 LEU A 201      99.120 124.380 158.620  1.00  0.00           H
ATOM   2961 HD12 LEU A 201     100.640 123.530 159.070  1.00  0.00           H
ATOM   2962 HD13 LEU A 201      99.070 122.520 158.800  1.00  0.00           H
ATOM   2963  CD2 LEU A 201     100.210 124.720 161.090  1.00  0.00           C
ATOM   2964 HD21 LEU A 201     100.020 125.700 160.620  1.00  0.00           H
ATOM   2965 HD22 LEU A 201      99.990 124.850 162.170  1.00  0.00           H
ATOM   2966 HD23 LEU A 201     101.300 124.490 161.000  1.00  0.00           H
ATOM   2967  C   LEU A 201      95.990 124.890 162.300  1.00  0.00           C
ATOM   2968  O   LEU A 201      95.100 124.150 162.660  1.00  0.00           O
ATOM   2969  N   PRO A 202      95.800 126.150 162.180  1.00  0.00           N
ATOM   2970  CD  PRO A 202      96.850 127.170 162.320  1.00  0.00           C
ATOM   2971  HD1 PRO A 202      97.830 126.910 161.860  1.00  0.00           H
ATOM   2972  HD2 PRO A 202      96.880 127.470 163.390  1.00  0.00           H
ATOM   2973  CA  PRO A 202      94.450 126.740 162.180  1.00  0.00           C
ATOM   2974  HA  PRO A 202      93.970 126.420 163.100  1.00  0.00           H
ATOM   2975  CB  PRO A 202      94.770 128.240 162.120  1.00  0.00           C
ATOM   2976  HB1 PRO A 202      94.140 128.850 161.440  1.00  0.00           H
ATOM   2977  HB2 PRO A 202      94.610 128.660 163.140  1.00  0.00           H
ATOM   2978  CG  PRO A 202      96.200 128.320 161.620  1.00  0.00           C
ATOM   2979  HG1 PRO A 202      96.720 129.280 161.830  1.00  0.00           H
ATOM   2980  HG2 PRO A 202      96.250 128.110 160.530  1.00  0.00           H
ATOM   2981  C   PRO A 202      93.520 126.200 161.050  1.00  0.00           C
ATOM   2982  O   PRO A 202      92.310 126.080 161.290  1.00  0.00           O
ATOM   2983  N   GLN A 203      94.030 125.780 159.840  1.00  0.00           N
ATOM   2984  HN  GLN A 203      94.980 126.010 159.620  1.00  0.00           H
ATOM   2985  CA  GLN A 203      93.200 125.100 158.820  1.00  0.00           C
ATOM   2986  HA  GLN A 203      92.240 125.560 158.670  1.00  0.00           H
ATOM   2987  CB  GLN A 203      93.840 125.070 157.420  1.00  0.00           C
ATOM   2988  HB1 GLN A 203      94.760 124.450 157.440  1.00  0.00           H
ATOM   2989  HB2 GLN A 203      93.170 124.540 156.710  1.00  0.00           H
ATOM   2990  CG  GLN A 203      94.080 126.380 156.780  1.00  0.00           C
ATOM   2991  HG1 GLN A 203      93.190 127.040 156.750  1.00  0.00           H
ATOM   2992  HG2 GLN A 203      94.570 126.190 155.800  1.00  0.00           H
ATOM   2993  CD  GLN A 203      95.190 127.150 157.550  1.00  0.00           C
ATOM   2994  OE1 GLN A 203      96.080 126.530 158.110  1.00  0.00           O
ATOM   2995  NE2 GLN A 203      94.960 128.450 157.740  1.00  0.00           N
ATOM   2996 HE21 GLN A 203      94.030 128.810 157.750  1.00  0.00           H
ATOM   2997 HE22 GLN A 203      95.620 128.970 158.290  1.00  0.00           H
ATOM   2998  C   GLN A 203      92.770 123.600 159.140  1.00  0.00           C
ATOM   2999  O   GLN A 203      91.840 123.000 158.530  1.00  0.00           O
ATOM   3000  N   LEU A 204      93.560 123.040 160.000  1.00  0.00           N
ATOM   3001  HN  LEU A 204      94.300 123.640 160.300  1.00  0.00           H
ATOM   3002  CA  LEU A 204      93.440 121.680 160.560  1.00  0.00           C
ATOM   3003  HA  LEU A 204      93.180 121.070 159.710  1.00  0.00           H
ATOM   3004  CB  LEU A 204      94.720 121.230 161.200  1.00  0.00           C
ATOM   3005  HB1 LEU A 204      95.450 121.300 160.370  1.00  0.00           H
ATOM   3006  HB2 LEU A 204      95.070 121.890 162.030  1.00  0.00           H
ATOM   3007  CG  LEU A 204      94.850 119.730 161.720  1.00  0.00           C
ATOM   3008  HG  LEU A 204      94.150 119.110 161.110  1.00  0.00           H
ATOM   3009  CD1 LEU A 204      96.310 119.300 161.450  1.00  0.00           C
ATOM   3010 HD11 LEU A 204      96.480 118.310 161.940  1.00  0.00           H
ATOM   3011 HD12 LEU A 204      96.440 119.120 160.360  1.00  0.00           H
ATOM   3012 HD13 LEU A 204      97.050 120.020 161.860  1.00  0.00           H
ATOM   3013  CD2 LEU A 204      94.570 119.510 163.230  1.00  0.00           C
ATOM   3014 HD21 LEU A 204      94.380 118.430 163.390  1.00  0.00           H
ATOM   3015 HD22 LEU A 204      95.450 119.760 163.860  1.00  0.00           H
ATOM   3016 HD23 LEU A 204      93.680 120.090 163.550  1.00  0.00           H
ATOM   3017  C   LEU A 204      92.220 121.550 161.530  1.00  0.00           C
ATOM   3018  O   LEU A 204      92.180 122.160 162.600  1.00  0.00           O
ATOM   3019  N   LEU A 205      91.250 120.690 161.180  1.00  0.00           N
ATOM   3020  HN  LEU A 205      91.300 120.070 160.410  1.00  0.00           H
ATOM   3021  CA  LEU A 205      90.340 120.330 162.180  1.00  0.00           C
ATOM   3022  HA  LEU A 205      90.280 121.110 162.930  1.00  0.00           H
ATOM   3023  CB  LEU A 205      88.980 120.110 161.490  1.00  0.00           C
ATOM   3024  HB1 LEU A 205      88.620 121.140 161.260  1.00  0.00           H
ATOM   3025  HB2 LEU A 205      89.130 119.620 160.510  1.00  0.00           H
ATOM   3026  CG  LEU A 205      87.830 119.420 162.200  1.00  0.00           C
ATOM   3027  HG  LEU A 205      88.120 118.420 162.590  1.00  0.00           H
ATOM   3028  CD1 LEU A 205      87.280 120.290 163.360  1.00  0.00           C
ATOM   3029 HD11 LEU A 205      87.110 121.330 162.980  1.00  0.00           H
ATOM   3030 HD12 LEU A 205      86.260 120.010 163.680  1.00  0.00           H
ATOM   3031 HD13 LEU A 205      88.020 120.310 164.190  1.00  0.00           H
ATOM   3032  CD2 LEU A 205      86.800 119.140 161.080  1.00  0.00           C
ATOM   3033 HD21 LEU A 205      85.880 118.780 161.600  1.00  0.00           H
ATOM   3034 HD22 LEU A 205      86.630 120.090 160.520  1.00  0.00           H
ATOM   3035 HD23 LEU A 205      87.140 118.360 160.380  1.00  0.00           H
ATOM   3036  C   LEU A 205      90.830 119.110 162.880  1.00  0.00           C
ATOM   3037  O   LEU A 205      91.240 119.170 164.030  1.00  0.00           O
ATOM   3038  N   LEU A 206      90.810 117.910 162.270  1.00  0.00           N
ATOM   3039  HN  LEU A 206      90.600 117.720 161.310  1.00  0.00           H
ATOM   3040  CA  LEU A 206      91.120 116.590 162.940  1.00  0.00           C
ATOM   3041  HA  LEU A 206      91.390 116.730 163.980  1.00  0.00           H
ATOM   3042  CB  LEU A 206      89.990 115.510 162.800  1.00  0.00           C
ATOM   3043  HB1 LEU A 206      88.970 115.940 162.760  1.00  0.00           H
ATOM   3044  HB2 LEU A 206      89.960 115.060 161.790  1.00  0.00           H
ATOM   3045  CG  LEU A 206      89.950 114.380 163.850  1.00  0.00           C
ATOM   3046  HG  LEU A 206      90.900 113.820 163.740  1.00  0.00           H
ATOM   3047  CD1 LEU A 206      89.880 114.970 165.260  1.00  0.00           C
ATOM   3048 HD11 LEU A 206      90.160 114.240 166.050  1.00  0.00           H
ATOM   3049 HD12 LEU A 206      90.570 115.820 165.490  1.00  0.00           H
ATOM   3050 HD13 LEU A 206      88.850 115.370 165.350  1.00  0.00           H
ATOM   3051  CD2 LEU A 206      88.850 113.370 163.740  1.00  0.00           C
ATOM   3052 HD21 LEU A 206      88.870 112.690 162.860  1.00  0.00           H
ATOM   3053 HD22 LEU A 206      88.880 112.750 164.660  1.00  0.00           H
ATOM   3054 HD23 LEU A 206      87.880 113.890 163.880  1.00  0.00           H
ATOM   3055  C   LEU A 206      92.410 116.050 162.270  1.00  0.00           C
ATOM   3056  O   LEU A 206      92.510 116.060 161.040  1.00  0.00           O
ATOM   3057  N   GLN A 207      93.470 115.670 163.040  1.00  0.00           N
ATOM   3058  HN  GLN A 207      93.620 115.840 164.010  1.00  0.00           H
ATOM   3059  CA  GLN A 207      94.470 114.800 162.430  1.00  0.00           C
ATOM   3060  HA  GLN A 207      94.140 114.220 161.580  1.00  0.00           H
ATOM   3061  CB  GLN A 207      95.770 115.650 162.210  1.00  0.00           C
ATOM   3062  HB1 GLN A 207      95.580 116.370 161.380  1.00  0.00           H
ATOM   3063  HB2 GLN A 207      95.890 116.270 163.130  1.00  0.00           H
ATOM   3064  CG  GLN A 207      96.970 114.770 161.790  1.00  0.00           C
ATOM   3065  HG1 GLN A 207      96.610 114.230 160.880  1.00  0.00           H
ATOM   3066  HG2 GLN A 207      97.200 114.050 162.600  1.00  0.00           H
ATOM   3067  CD  GLN A 207      98.090 115.620 161.300  1.00  0.00           C
ATOM   3068  OE1 GLN A 207      98.470 115.530 160.090  1.00  0.00           O
ATOM   3069  NE2 GLN A 207      98.600 116.490 162.210  1.00  0.00           N
ATOM   3070 HE21 GLN A 207      98.030 116.680 163.010  1.00  0.00           H
ATOM   3071 HE22 GLN A 207      99.380 117.060 161.970  1.00  0.00           H
ATOM   3072  C   GLN A 207      94.760 113.800 163.510  1.00  0.00           C
ATOM   3073  O   GLN A 207      95.350 114.190 164.500  1.00  0.00           O
ATOM   3074  N   GLU A 208      94.380 112.530 163.360  1.00  0.00           N
ATOM   3075  HN  GLU A 208      94.040 112.200 162.480  1.00  0.00           H
ATOM   3076  CA  GLU A 208      94.490 111.450 164.350  1.00  0.00           C
ATOM   3077  HA  GLU A 208      94.810 111.730 165.340  1.00  0.00           H
ATOM   3078  CB  GLU A 208      93.080 110.830 164.720  1.00  0.00           C
ATOM   3079  HB1 GLU A 208      92.600 110.550 163.760  1.00  0.00           H
ATOM   3080  HB2 GLU A 208      93.160 109.890 165.310  1.00  0.00           H
ATOM   3081  CG  GLU A 208      92.060 111.840 165.400  1.00  0.00           C
ATOM   3082  HG1 GLU A 208      91.020 111.470 165.280  1.00  0.00           H
ATOM   3083  HG2 GLU A 208      92.170 112.850 164.950  1.00  0.00           H
ATOM   3084  CD  GLU A 208      92.430 111.990 166.860  1.00  0.00           C
ATOM   3085  OE1 GLU A 208      92.340 111.010 167.670  1.00  0.00           O
ATOM   3086  OE2 GLU A 208      92.870 113.130 167.190  1.00  0.00           O
ATOM   3087  C   GLU A 208      95.450 110.340 163.950  1.00  0.00           C
ATOM   3088  O   GLU A 208      95.310 109.560 163.000  1.00  0.00           O
ATOM   3089  N   ASN A 209      96.500 110.190 164.710  1.00  0.00           N
ATOM   3090  HN  ASN A 209      96.600 110.800 165.490  1.00  0.00           H
ATOM   3091  CA  ASN A 209      97.600 109.240 164.540  1.00  0.00           C
ATOM   3092  HA  ASN A 209      97.530 108.760 163.580  1.00  0.00           H
ATOM   3093  CB  ASN A 209      98.960 110.010 164.670  1.00  0.00           C
ATOM   3094  HB1 ASN A 209      99.050 110.340 165.730  1.00  0.00           H
ATOM   3095  HB2 ASN A 209      99.740 109.230 164.500  1.00  0.00           H
ATOM   3096  CG  ASN A 209      99.040 111.250 163.780  1.00  0.00           C
ATOM   3097  OD1 ASN A 209      99.420 112.350 164.240  1.00  0.00           O
ATOM   3098  ND2 ASN A 209      98.780 111.090 162.490  1.00  0.00           N
ATOM   3099 HD21 ASN A 209      98.920 110.200 162.070  1.00  0.00           H
ATOM   3100 HD22 ASN A 209      98.870 111.910 161.930  1.00  0.00           H
ATOM   3101  C   ASN A 209      97.440 108.070 165.520  1.00  0.00           C
ATOM   3102  O   ASN A 209      98.360 107.370 165.770  1.00  0.00           O
ATOM   3103  N   TRP A 210      96.170 107.810 166.050  1.00  0.00           N
ATOM   3104  HN  TRP A 210      95.390 108.410 165.900  1.00  0.00           H
ATOM   3105  CA  TRP A 210      95.890 106.680 166.880  1.00  0.00           C
ATOM   3106  HA  TRP A 210      94.940 106.930 167.310  1.00  0.00           H
ATOM   3107  CB  TRP A 210      95.850 105.360 166.170  1.00  0.00           C
ATOM   3108  HB1 TRP A 210      96.840 105.120 165.720  1.00  0.00           H
ATOM   3109  HB2 TRP A 210      95.520 104.580 166.900  1.00  0.00           H
ATOM   3110  CG  TRP A 210      94.800 105.280 165.080  1.00  0.00           C
ATOM   3111  CD1 TRP A 210      95.030 104.780 163.830  1.00  0.00           C
ATOM   3112  HD1 TRP A 210      95.960 104.340 163.520  1.00  0.00           H
ATOM   3113  NE1 TRP A 210      93.920 104.910 163.040  1.00  0.00           N
ATOM   3114  HE1 TRP A 210      93.730 104.490 162.180  1.00  0.00           H
ATOM   3115  CE2 TRP A 210      92.920 105.480 163.750  1.00  0.00           C
ATOM   3116  CD2 TRP A 210      93.430 105.660 165.080  1.00  0.00           C
ATOM   3117  CE3 TRP A 210      92.640 106.380 165.970  1.00  0.00           C
ATOM   3118  HE3 TRP A 210      92.990 106.720 166.930  1.00  0.00           H
ATOM   3119  CZ3 TRP A 210      91.400 106.870 165.570  1.00  0.00           C
ATOM   3120  HZ3 TRP A 210      90.690 107.290 166.270  1.00  0.00           H
ATOM   3121  CZ2 TRP A 210      91.720 106.040 163.300  1.00  0.00           C
ATOM   3122  HZ2 TRP A 210      91.490 105.980 162.240  1.00  0.00           H
ATOM   3123  CH2 TRP A 210      90.980 106.640 164.290  1.00  0.00           C
ATOM   3124  HH2 TRP A 210      90.040 107.090 164.030  1.00  0.00           H
ATOM   3125  C   TRP A 210      96.680 106.640 168.250  1.00  0.00           C
ATOM   3126  O   TRP A 210      97.020 105.580 168.720  1.00  0.00           O
ATOM   3127  N   ASP A 211      97.110 107.820 168.760  1.00  0.00           N
ATOM   3128  HN  ASP A 211      96.840 108.540 168.130  1.00  0.00           H
ATOM   3129  CA  ASP A 211      97.890 108.060 170.020  1.00  0.00           C
ATOM   3130  HA  ASP A 211      98.820 107.510 170.080  1.00  0.00           H
ATOM   3131  CB  ASP A 211      98.170 109.610 170.220  1.00  0.00           C
ATOM   3132  HB1 ASP A 211      97.210 110.170 170.190  1.00  0.00           H
ATOM   3133  HB2 ASP A 211      98.600 109.740 171.230  1.00  0.00           H
ATOM   3134  CG  ASP A 211      99.180 110.150 169.200  1.00  0.00           C
ATOM   3135  OD1 ASP A 211     100.260 109.670 168.890  1.00  0.00           O
ATOM   3136  OD2 ASP A 211      98.900 111.320 168.830  1.00  0.00           O
ATOM   3137  C   ASP A 211      97.100 107.640 171.280  1.00  0.00           C
ATOM   3138  O   ASP A 211      97.560 106.860 172.140  1.00  0.00           O
ATOM   3139  N   ASN A 212      95.850 108.120 171.250  1.00  0.00           N
ATOM   3140  HN  ASN A 212      95.630 108.760 170.510  1.00  0.00           H
ATOM   3141  CA  ASN A 212      94.750 107.700 172.100  1.00  0.00           C
ATOM   3142  HA  ASN A 212      94.880 106.710 172.490  1.00  0.00           H
ATOM   3143  CB  ASN A 212      94.490 108.740 173.190  1.00  0.00           C
ATOM   3144  HB1 ASN A 212      95.360 108.730 173.870  1.00  0.00           H
ATOM   3145  HB2 ASN A 212      94.390 109.760 172.750  1.00  0.00           H
ATOM   3146  CG  ASN A 212      93.230 108.510 174.040  1.00  0.00           C
ATOM   3147  OD1 ASN A 212      92.370 107.660 173.740  1.00  0.00           O
ATOM   3148  ND2 ASN A 212      93.240 109.250 175.160  1.00  0.00           N
ATOM   3149 HD21 ASN A 212      94.040 109.810 175.390  1.00  0.00           H
ATOM   3150 HD22 ASN A 212      92.430 109.290 175.740  1.00  0.00           H
ATOM   3151  C   ASN A 212      93.540 107.520 171.120  1.00  0.00           C
ATOM   3152  O   ASN A 212      93.140 108.450 170.530  1.00  0.00           O
ATOM   3153  N   VAL A 213      93.020 106.320 170.930  1.00  0.00           N
ATOM   3154  HN  VAL A 213      93.200 105.510 171.480  1.00  0.00           H
ATOM   3155  CA  VAL A 213      91.890 106.080 170.030  1.00  0.00           C
ATOM   3156  HA  VAL A 213      92.000 106.620 169.100  1.00  0.00           H
ATOM   3157  CB  VAL A 213      91.960 104.600 169.600  1.00  0.00           C
ATOM   3158  HB  VAL A 213      91.690 103.880 170.410  1.00  0.00           H
ATOM   3159  CG1 VAL A 213      90.960 104.410 168.450  1.00  0.00           C
ATOM   3160 HG11 VAL A 213      91.190 105.120 167.620  1.00  0.00           H
ATOM   3161 HG12 VAL A 213      91.190 103.410 168.030  1.00  0.00           H
ATOM   3162 HG13 VAL A 213      89.880 104.410 168.710  1.00  0.00           H
ATOM   3163  CG2 VAL A 213      93.290 104.240 169.010  1.00  0.00           C
ATOM   3164 HG21 VAL A 213      94.150 104.270 169.710  1.00  0.00           H
ATOM   3165 HG22 VAL A 213      93.240 103.250 168.510  1.00  0.00           H
ATOM   3166 HG23 VAL A 213      93.500 104.990 168.220  1.00  0.00           H
ATOM   3167  C   VAL A 213      90.510 106.470 170.590  1.00  0.00           C
ATOM   3168  O   VAL A 213      89.610 106.720 169.830  1.00  0.00           O
ATOM   3169  N   LYS A 214      90.310 106.560 171.900  1.00  0.00           N
ATOM   3170  HN  LYS A 214      91.030 106.380 172.570  1.00  0.00           H
ATOM   3171  CA  LYS A 214      88.990 106.920 172.550  1.00  0.00           C
ATOM   3172  HA  LYS A 214      88.210 106.620 171.870  1.00  0.00           H
ATOM   3173  CB  LYS A 214      88.840 106.030 173.780  1.00  0.00           C
ATOM   3174  HB1 LYS A 214      89.720 106.210 174.440  1.00  0.00           H
ATOM   3175  HB2 LYS A 214      87.950 106.280 174.400  1.00  0.00           H
ATOM   3176  CG  LYS A 214      88.730 104.510 173.440  1.00  0.00           C
ATOM   3177  HG1 LYS A 214      89.660 104.260 172.900  1.00  0.00           H
ATOM   3178  HG2 LYS A 214      87.870 104.330 172.760  1.00  0.00           H
ATOM   3179  CD  LYS A 214      88.760 103.700 174.740  1.00  0.00           C
ATOM   3180  HD1 LYS A 214      88.020 104.120 175.450  1.00  0.00           H
ATOM   3181  HD2 LYS A 214      89.750 103.960 175.180  1.00  0.00           H
ATOM   3182  CE  LYS A 214      88.710 102.170 174.510  1.00  0.00           C
ATOM   3183  HE1 LYS A 214      89.260 101.980 173.560  1.00  0.00           H
ATOM   3184  HE2 LYS A 214      87.660 101.810 174.540  1.00  0.00           H
ATOM   3185  NZ  LYS A 214      89.370 101.480 175.610  1.00  0.00           N
ATOM   3186  HZ1 LYS A 214      88.720 101.220 176.390  1.00  0.00           H
ATOM   3187  HZ2 LYS A 214      89.810 100.620 175.250  1.00  0.00           H
ATOM   3188  HZ3 LYS A 214      90.140 102.060 176.000  1.00  0.00           H
ATOM   3189  C   LYS A 214      88.880 108.440 172.850  1.00  0.00           C
ATOM   3190  O   LYS A 214      87.740 108.880 173.120  1.00  0.00           O
ATOM   3191  N   HIS A 215      89.990 109.290 172.880  1.00  0.00           N
ATOM   3192  HN  HIS A 215      90.900 108.930 172.700  1.00  0.00           H
ATOM   3193  CA  HIS A 215      89.900 110.790 173.100  1.00  0.00           C
ATOM   3194  HA  HIS A 215      89.500 110.970 174.090  1.00  0.00           H
ATOM   3195  CB  HIS A 215      91.230 111.450 172.860  1.00  0.00           C
ATOM   3196  HB1 HIS A 215      91.860 111.350 173.780  1.00  0.00           H
ATOM   3197  HB2 HIS A 215      91.600 110.820 172.030  1.00  0.00           H
ATOM   3198  ND1 HIS A 215      90.860 113.780 173.520  1.00  0.00           N
ATOM   3199  CG  HIS A 215      91.260 112.930 172.560  1.00  0.00           C
ATOM   3200  CE1 HIS A 215      90.900 114.920 172.960  1.00  0.00           C
ATOM   3201  HE1 HIS A 215      90.650 115.870 173.440  1.00  0.00           H
ATOM   3202  NE2 HIS A 215      91.310 114.860 171.710  1.00  0.00           N
ATOM   3203  HE2 HIS A 215      91.030 115.480 170.970  1.00  0.00           H
ATOM   3204  CD2 HIS A 215      91.580 113.610 171.440  1.00  0.00           C
ATOM   3205  HD2 HIS A 215      91.770 113.200 170.460  1.00  0.00           H
ATOM   3206  C   HIS A 215      88.890 111.520 172.260  1.00  0.00           C
ATOM   3207  O   HIS A 215      88.110 112.270 172.840  1.00  0.00           O
ATOM   3208  N   ALA A 216      88.880 111.390 170.910  1.00  0.00           N
ATOM   3209  HN  ALA A 216      89.450 110.750 170.410  1.00  0.00           H
ATOM   3210  CA  ALA A 216      87.900 111.990 170.060  1.00  0.00           C
ATOM   3211  HA  ALA A 216      87.490 112.810 170.640  1.00  0.00           H
ATOM   3212  CB  ALA A 216      88.600 112.580 168.800  1.00  0.00           C
ATOM   3213  HB1 ALA A 216      88.930 111.780 168.110  1.00  0.00           H
ATOM   3214  HB2 ALA A 216      88.010 113.380 168.320  1.00  0.00           H
ATOM   3215  HB3 ALA A 216      89.590 113.060 168.980  1.00  0.00           H
ATOM   3216  C   ALA A 216      86.690 111.190 169.570  1.00  0.00           C
ATOM   3217  O   ALA A 216      85.680 111.710 169.080  1.00  0.00           O
ATOM   3218  N   TRP A 217      86.830 109.870 169.620  1.00  0.00           N
ATOM   3219  HN  TRP A 217      87.620 109.380 169.970  1.00  0.00           H
ATOM   3220  CA  TRP A 217      85.990 108.880 168.950  1.00  0.00           C
ATOM   3221  HA  TRP A 217      85.260 109.410 168.360  1.00  0.00           H
ATOM   3222  CB  TRP A 217      86.860 107.890 168.130  1.00  0.00           C
ATOM   3223  HB1 TRP A 217      87.520 107.320 168.820  1.00  0.00           H
ATOM   3224  HB2 TRP A 217      86.130 107.170 167.710  1.00  0.00           H
ATOM   3225  CG  TRP A 217      87.560 108.590 167.030  1.00  0.00           C
ATOM   3226  CD1 TRP A 217      88.850 109.100 167.230  1.00  0.00           C
ATOM   3227  HD1 TRP A 217      89.360 108.930 168.170  1.00  0.00           H
ATOM   3228  NE1 TRP A 217      89.340 109.520 165.990  1.00  0.00           N
ATOM   3229  HE1 TRP A 217      90.250 109.830 165.800  1.00  0.00           H
ATOM   3230  CE2 TRP A 217      88.320 109.530 165.120  1.00  0.00           C
ATOM   3231  CD2 TRP A 217      87.160 108.950 165.730  1.00  0.00           C
ATOM   3232  CE3 TRP A 217      85.930 108.870 165.170  1.00  0.00           C
ATOM   3233  HE3 TRP A 217      85.180 108.260 165.640  1.00  0.00           H
ATOM   3234  CZ3 TRP A 217      85.890 109.220 163.850  1.00  0.00           C
ATOM   3235  HZ3 TRP A 217      84.920 109.200 163.360  1.00  0.00           H
ATOM   3236  CZ2 TRP A 217      88.180 110.030 163.840  1.00  0.00           C
ATOM   3237  HZ2 TRP A 217      89.000 110.400 163.240  1.00  0.00           H
ATOM   3238  CH2 TRP A 217      86.990 109.800 163.210  1.00  0.00           C
ATOM   3239  HH2 TRP A 217      87.010 109.810 162.130  1.00  0.00           H
ATOM   3240  C   TRP A 217      85.180 108.160 170.040  1.00  0.00           C
ATOM   3241  O   TRP A 217      85.670 107.980 171.160  1.00  0.00           O
ATOM   3242  N   SER A 218      83.970 107.700 169.660  1.00  0.00           N
ATOM   3243  HN  SER A 218      83.610 107.840 168.740  1.00  0.00           H
ATOM   3244  CA  SER A 218      83.100 106.910 170.560  1.00  0.00           C
ATOM   3245  HA  SER A 218      83.810 106.700 171.350  1.00  0.00           H
ATOM   3246  CB  SER A 218      81.890 107.720 171.100  1.00  0.00           C
ATOM   3247  HB1 SER A 218      82.520 108.540 171.490  1.00  0.00           H
ATOM   3248  HB2 SER A 218      81.330 107.300 171.960  1.00  0.00           H
ATOM   3249  OG  SER A 218      81.040 108.290 170.120  1.00  0.00           O
ATOM   3250  HG1 SER A 218      81.520 108.920 169.590  1.00  0.00           H
ATOM   3251  C   SER A 218      82.590 105.650 169.860  1.00  0.00           C
ATOM   3252  O   SER A 218      82.530 105.650 168.630  1.00  0.00           O
ATOM   3253  N   PRO A 219      82.250 104.570 170.500  1.00  0.00           N
ATOM   3254  CD  PRO A 219      81.970 104.490 171.940  1.00  0.00           C
ATOM   3255  HD1 PRO A 219      81.180 105.220 172.240  1.00  0.00           H
ATOM   3256  HD2 PRO A 219      82.820 104.730 172.610  1.00  0.00           H
ATOM   3257  CA  PRO A 219      82.210 103.220 169.860  1.00  0.00           C
ATOM   3258  HA  PRO A 219      83.060 103.200 169.200  1.00  0.00           H
ATOM   3259  CB  PRO A 219      82.100 102.280 171.110  1.00  0.00           C
ATOM   3260  HB1 PRO A 219      81.640 101.300 170.860  1.00  0.00           H
ATOM   3261  HB2 PRO A 219      83.140 102.130 171.470  1.00  0.00           H
ATOM   3262  CG  PRO A 219      81.490 103.140 172.240  1.00  0.00           C
ATOM   3263  HG1 PRO A 219      81.760 102.810 173.270  1.00  0.00           H
ATOM   3264  HG2 PRO A 219      80.410 103.050 172.020  1.00  0.00           H
ATOM   3265  C   PRO A 219      80.990 103.000 168.980  1.00  0.00           C
ATOM   3266  O   PRO A 219      80.630 101.840 168.820  1.00  0.00           O
ATOM   3267  N   MET A 220      80.330 104.100 168.590  1.00  0.00           N
ATOM   3268  HN  MET A 220      80.700 104.950 168.960  1.00  0.00           H
ATOM   3269  CA  MET A 220      79.070 104.190 167.800  1.00  0.00           C
ATOM   3270  HA  MET A 220      78.800 105.230 167.720  1.00  0.00           H
ATOM   3271  CB  MET A 220      79.370 103.670 166.330  1.00  0.00           C
ATOM   3272  HB1 MET A 220      80.230 104.260 165.940  1.00  0.00           H
ATOM   3273  HB2 MET A 220      79.780 102.640 166.350  1.00  0.00           H
ATOM   3274  CG  MET A 220      78.170 103.660 165.410  1.00  0.00           C
ATOM   3275  HG1 MET A 220      77.440 102.890 165.740  1.00  0.00           H
ATOM   3276  HG2 MET A 220      78.600 103.200 164.500  1.00  0.00           H
ATOM   3277  SD  MET A 220      77.370 105.240 165.080  1.00  0.00           S
ATOM   3278  CE  MET A 220      75.700 104.700 164.850  1.00  0.00           C
ATOM   3279  HE1 MET A 220      75.200 105.380 164.120  1.00  0.00           H
ATOM   3280  HE2 MET A 220      75.730 103.760 164.240  1.00  0.00           H
ATOM   3281  HE3 MET A 220      75.070 104.600 165.760  1.00  0.00           H
ATOM   3282  C   MET A 220      77.820 103.650 168.560  1.00  0.00           C
ATOM   3283  O   MET A 220      76.710 103.670 168.030  1.00  0.00           O
ATOM   3284  N   LYS A 221      78.020 103.100 169.820  1.00  0.00           N
ATOM   3285  HN  LYS A 221      78.970 103.200 170.120  1.00  0.00           H
ATOM   3286  CA  LYS A 221      77.060 102.500 170.750  1.00  0.00           C
ATOM   3287  HA  LYS A 221      77.460 102.570 171.750  1.00  0.00           H
ATOM   3288  CB  LYS A 221      75.760 103.300 170.940  1.00  0.00           C
ATOM   3289  HB1 LYS A 221      75.220 103.490 169.990  1.00  0.00           H
ATOM   3290  HB2 LYS A 221      75.100 102.740 171.630  1.00  0.00           H
ATOM   3291  CG  LYS A 221      75.850 104.670 171.650  1.00  0.00           C
ATOM   3292  HG1 LYS A 221      76.670 105.250 171.190  1.00  0.00           H
ATOM   3293  HG2 LYS A 221      76.120 104.550 172.720  1.00  0.00           H
ATOM   3294  CD  LYS A 221      74.540 105.410 171.500  1.00  0.00           C
ATOM   3295  HD1 LYS A 221      73.700 104.770 171.840  1.00  0.00           H
ATOM   3296  HD2 LYS A 221      74.240 105.440 170.430  1.00  0.00           H
ATOM   3297  CE  LYS A 221      74.440 106.810 172.220  1.00  0.00           C
ATOM   3298  HE1 LYS A 221      73.430 107.160 171.920  1.00  0.00           H
ATOM   3299  HE2 LYS A 221      75.230 107.530 171.930  1.00  0.00           H
ATOM   3300  NZ  LYS A 221      74.410 106.630 173.670  1.00  0.00           N
ATOM   3301  HZ1 LYS A 221      73.780 105.810 173.810  1.00  0.00           H
ATOM   3302  HZ2 LYS A 221      75.320 106.350 174.090  1.00  0.00           H
ATOM   3303  HZ3 LYS A 221      74.030 107.470 174.130  1.00  0.00           H
ATOM   3304  C   LYS A 221      76.810 101.010 170.480  1.00  0.00           C
ATOM   3305  O   LYS A 221      76.200 100.300 171.370  1.00  0.00           O
ATOM   3306  N   ASP A 222      77.460 100.450 169.480  1.00  0.00           N
ATOM   3307  HN  ASP A 222      77.930 101.050 168.830  1.00  0.00           H
ATOM   3308  CA  ASP A 222      77.650  98.980 169.370  1.00  0.00           C
ATOM   3309  HA  ASP A 222      76.670  98.530 169.340  1.00  0.00           H
ATOM   3310  CB  ASP A 222      78.270  98.810 167.920  1.00  0.00           C
ATOM   3311  HB1 ASP A 222      77.470  98.860 167.150  1.00  0.00           H
ATOM   3312  HB2 ASP A 222      79.060  99.580 167.820  1.00  0.00           H
ATOM   3313  CG  ASP A 222      79.000  97.490 167.840  1.00  0.00           C
ATOM   3314  OD1 ASP A 222      80.160  97.360 168.180  1.00  0.00           O
ATOM   3315  OD2 ASP A 222      78.320  96.480 167.550  1.00  0.00           O
ATOM   3316  C   ASP A 222      78.520  98.380 170.500  1.00  0.00           C
ATOM   3317  O   ASP A 222      78.090  97.600 171.340  1.00  0.00           O
ATOM   3318  N   GLY A 223      79.750  98.850 170.730  1.00  0.00           N
ATOM   3319  HN  GLY A 223      80.010  99.580 170.090  1.00  0.00           H
ATOM   3320  CA  GLY A 223      80.560  98.480 171.880  1.00  0.00           C
ATOM   3321  HA1 GLY A 223      80.110  97.860 172.640  1.00  0.00           H
ATOM   3322  HA2 GLY A 223      80.960  99.430 172.210  1.00  0.00           H
ATOM   3323  C   GLY A 223      81.750  97.580 171.510  1.00  0.00           C
ATOM   3324  O   GLY A 223      82.590  97.370 172.330  1.00  0.00           O
ATOM   3325  N   SER A 224      81.830  97.080 170.260  1.00  0.00           N
ATOM   3326  HN  SER A 224      81.140  97.210 169.560  1.00  0.00           H
ATOM   3327  CA  SER A 224      82.940  96.280 169.860  1.00  0.00           C
ATOM   3328  HA  SER A 224      83.340  95.810 170.750  1.00  0.00           H
ATOM   3329  CB  SER A 224      82.650  95.100 168.950  1.00  0.00           C
ATOM   3330  HB1 SER A 224      81.970  94.360 169.410  1.00  0.00           H
ATOM   3331  HB2 SER A 224      83.540  94.500 168.660  1.00  0.00           H
ATOM   3332  OG  SER A 224      81.970  95.510 167.760  1.00  0.00           O
ATOM   3333  HG1 SER A 224      81.300  96.170 167.910  1.00  0.00           H
ATOM   3334  C   SER A 224      84.050  97.100 169.340  1.00  0.00           C
ATOM   3335  O   SER A 224      83.900  97.940 168.430  1.00  0.00           O
ATOM   3336  N   SER A 225      85.230  97.080 169.960  1.00  0.00           N
ATOM   3337  HN  SER A 225      85.490  96.470 170.710  1.00  0.00           H
ATOM   3338  CA  SER A 225      86.360  98.010 169.690  1.00  0.00           C
ATOM   3339  HA  SER A 225      85.940  98.950 169.390  1.00  0.00           H
ATOM   3340  CB  SER A 225      87.370  98.310 170.860  1.00  0.00           C
ATOM   3341  HB1 SER A 225      86.720  98.940 171.500  1.00  0.00           H
ATOM   3342  HB2 SER A 225      88.150  99.020 170.530  1.00  0.00           H
ATOM   3343  OG  SER A 225      88.010  97.130 171.470  1.00  0.00           O
ATOM   3344  HG1 SER A 225      88.940  97.240 171.240  1.00  0.00           H
ATOM   3345  C   SER A 225      87.230  97.530 168.540  1.00  0.00           C
ATOM   3346  O   SER A 225      87.440  96.280 168.560  1.00  0.00           O
ATOM   3347  N   PRO A 226      87.660  98.340 167.600  1.00  0.00           N
ATOM   3348  CD  PRO A 226      87.200  99.720 167.380  1.00  0.00           C
ATOM   3349  HD1 PRO A 226      87.300 100.450 168.210  1.00  0.00           H
ATOM   3350  HD2 PRO A 226      86.140  99.640 167.070  1.00  0.00           H
ATOM   3351  CA  PRO A 226      88.680  97.890 166.610  1.00  0.00           C
ATOM   3352  HA  PRO A 226      88.370  96.870 166.480  1.00  0.00           H
ATOM   3353  CB  PRO A 226      88.450  98.900 165.490  1.00  0.00           C
ATOM   3354  HB1 PRO A 226      89.190  99.070 164.680  1.00  0.00           H
ATOM   3355  HB2 PRO A 226      87.570  98.590 164.890  1.00  0.00           H
ATOM   3356  CG  PRO A 226      88.160 100.220 166.310  1.00  0.00           C
ATOM   3357  HG1 PRO A 226      87.680 100.840 165.520  1.00  0.00           H
ATOM   3358  HG2 PRO A 226      89.070 100.720 166.700  1.00  0.00           H
ATOM   3359  C   PRO A 226      90.010  97.820 167.270  1.00  0.00           C
ATOM   3360  O   PRO A 226      90.340  98.580 168.140  1.00  0.00           O
ATOM   3361  N   LYS A 227      90.760  96.790 166.940  1.00  0.00           N
ATOM   3362  HN  LYS A 227      90.460  96.130 166.260  1.00  0.00           H
ATOM   3363  CA  LYS A 227      92.030  96.510 167.600  1.00  0.00           C
ATOM   3364  HA  LYS A 227      91.880  96.700 168.660  1.00  0.00           H
ATOM   3365  CB  LYS A 227      92.560  95.110 167.200  1.00  0.00           C
ATOM   3366  HB1 LYS A 227      92.460  94.960 166.110  1.00  0.00           H
ATOM   3367  HB2 LYS A 227      93.620  94.940 167.480  1.00  0.00           H
ATOM   3368  CG  LYS A 227      91.700  94.040 167.890  1.00  0.00           C
ATOM   3369  HG1 LYS A 227      92.020  93.080 167.430  1.00  0.00           H
ATOM   3370  HG2 LYS A 227      90.630  94.260 167.700  1.00  0.00           H
ATOM   3371  CD  LYS A 227      92.000  93.860 169.410  1.00  0.00           C
ATOM   3372  HD1 LYS A 227      91.980  94.870 169.860  1.00  0.00           H
ATOM   3373  HD2 LYS A 227      92.990  93.410 169.650  1.00  0.00           H
ATOM   3374  CE  LYS A 227      90.790  93.200 170.070  1.00  0.00           C
ATOM   3375  HE1 LYS A 227      90.720  92.240 169.520  1.00  0.00           H
ATOM   3376  HE2 LYS A 227      89.840  93.760 170.000  1.00  0.00           H
ATOM   3377  NZ  LYS A 227      91.100  92.930 171.520  1.00  0.00           N
ATOM   3378  HZ1 LYS A 227      91.720  93.680 171.880  1.00  0.00           H
ATOM   3379  HZ2 LYS A 227      90.270  92.760 172.130  1.00  0.00           H
ATOM   3380  HZ3 LYS A 227      91.700  92.080 171.560  1.00  0.00           H
ATOM   3381  C   LYS A 227      93.140  97.400 167.080  1.00  0.00           C
ATOM   3382  O   LYS A 227      93.340  97.580 165.860  1.00  0.00           O
ATOM   3383  N   VAL A 228      93.960  98.030 168.000  1.00  0.00           N
ATOM   3384  HN  VAL A 228      93.720  97.900 168.960  1.00  0.00           H
ATOM   3385  CA  VAL A 228      95.190  98.810 167.750  1.00  0.00           C
ATOM   3386  HA  VAL A 228      95.050  99.190 166.750  1.00  0.00           H
ATOM   3387  CB  VAL A 228      95.470  99.870 168.780  1.00  0.00           C
ATOM   3388  HB  VAL A 228      95.740  99.420 169.760  1.00  0.00           H
ATOM   3389  CG1 VAL A 228      96.660 100.740 168.320  1.00  0.00           C
ATOM   3390 HG11 VAL A 228      96.830 101.630 168.970  1.00  0.00           H
ATOM   3391 HG12 VAL A 228      97.630 100.200 168.270  1.00  0.00           H
ATOM   3392 HG13 VAL A 228      96.540 101.210 167.320  1.00  0.00           H
ATOM   3393  CG2 VAL A 228      94.280 100.780 168.990  1.00  0.00           C
ATOM   3394 HG21 VAL A 228      94.070 101.270 168.010  1.00  0.00           H
ATOM   3395 HG22 VAL A 228      93.300 100.320 169.200  1.00  0.00           H
ATOM   3396 HG23 VAL A 228      94.620 101.540 169.730  1.00  0.00           H
ATOM   3397  C   VAL A 228      96.370  97.910 167.700  1.00  0.00           C
ATOM   3398  O   VAL A 228      96.510  96.990 168.510  1.00  0.00           O
ATOM   3399  N   GLU A 229      97.280  98.000 166.750  1.00  0.00           N
ATOM   3400  HN  GLU A 229      97.170  98.690 166.040  1.00  0.00           H
ATOM   3401  CA  GLU A 229      98.430  97.150 166.660  1.00  0.00           C
ATOM   3402  HA  GLU A 229      98.790  96.740 167.590  1.00  0.00           H
ATOM   3403  CB  GLU A 229      98.330  96.080 165.480  1.00  0.00           C
ATOM   3404  HB1 GLU A 229      98.070  96.670 164.580  1.00  0.00           H
ATOM   3405  HB2 GLU A 229      99.260  95.460 165.480  1.00  0.00           H
ATOM   3406  CG  GLU A 229      97.070  95.160 165.750  1.00  0.00           C
ATOM   3407  HG1 GLU A 229      96.150  95.750 165.570  1.00  0.00           H
ATOM   3408  HG2 GLU A 229      97.040  94.780 166.790  1.00  0.00           H
ATOM   3409  CD  GLU A 229      97.050  93.870 164.920  1.00  0.00           C
ATOM   3410  OE1 GLU A 229      97.840  93.770 163.890  1.00  0.00           O
ATOM   3411  OE2 GLU A 229      96.310  92.940 165.200  1.00  0.00           O
ATOM   3412  C   GLU A 229      99.620  97.990 166.300  1.00  0.00           C
ATOM   3413  O   GLU A 229      99.480  99.160 166.100  1.00  0.00           O
ATOM   3414  N   PHE A 230     100.840  97.470 166.380  1.00  0.00           N
ATOM   3415  HN  PHE A 230     101.020  96.530 166.670  1.00  0.00           H
ATOM   3416  CA  PHE A 230     102.000  98.110 165.780  1.00  0.00           C
ATOM   3417  HA  PHE A 230     102.090  99.130 166.120  1.00  0.00           H
ATOM   3418  CB  PHE A 230     103.300  97.260 166.070  1.00  0.00           C
ATOM   3419  HB1 PHE A 230     103.290  96.940 167.130  1.00  0.00           H
ATOM   3420  HB2 PHE A 230     103.170  96.330 165.480  1.00  0.00           H
ATOM   3421  CG  PHE A 230     104.570  98.050 165.750  1.00  0.00           C
ATOM   3422  CD1 PHE A 230     104.930  99.150 166.530  1.00  0.00           C
ATOM   3423  HD1 PHE A 230     104.300  99.460 167.350  1.00  0.00           H
ATOM   3424  CE1 PHE A 230     106.080  99.770 166.250  1.00  0.00           C
ATOM   3425  HE1 PHE A 230     106.360 100.690 166.730  1.00  0.00           H
ATOM   3426  CZ  PHE A 230     106.930  99.350 165.180  1.00  0.00           C
ATOM   3427  HZ  PHE A 230     107.820  99.920 164.970  1.00  0.00           H
ATOM   3428  CD2 PHE A 230     105.350  97.640 164.630  1.00  0.00           C
ATOM   3429  HD2 PHE A 230     105.100  96.800 164.000  1.00  0.00           H
ATOM   3430  CE2 PHE A 230     106.530  98.310 164.380  1.00  0.00           C
ATOM   3431  HE2 PHE A 230     107.100  98.120 163.480  1.00  0.00           H
ATOM   3432  C   PHE A 230     101.840  98.200 164.290  1.00  0.00           C
ATOM   3433  O   PHE A 230     101.390  97.280 163.680  1.00  0.00           O
ATOM   3434  N   SER A 231     102.180  99.320 163.610  1.00  0.00           N
ATOM   3435  HN  SER A 231     102.660 100.100 163.990  1.00  0.00           H
ATOM   3436  CA  SER A 231     102.100  99.410 162.150  1.00  0.00           C
ATOM   3437  HA  SER A 231     101.040  99.230 162.030  1.00  0.00           H
ATOM   3438  CB  SER A 231     102.380 100.900 161.720  1.00  0.00           C
ATOM   3439  HB1 SER A 231     102.120 100.910 160.640  1.00  0.00           H
ATOM   3440  HB2 SER A 231     103.410 101.290 161.880  1.00  0.00           H
ATOM   3441  OG  SER A 231     101.480 101.820 162.340  1.00  0.00           O
ATOM   3442  HG1 SER A 231     101.170 102.490 161.710  1.00  0.00           H
ATOM   3443  C   SER A 231     102.930  98.530 161.300  1.00  0.00           C
ATOM   3444  O   SER A 231     104.100  98.220 161.550  1.00  0.00           O
ATOM   3445  N   ASN A 232     102.360  98.070 160.160  1.00  0.00           N
ATOM   3446  HN  ASN A 232     101.430  98.340 159.900  1.00  0.00           H
ATOM   3447  CA  ASN A 232     103.290  97.430 159.220  1.00  0.00           C
ATOM   3448  HA  ASN A 232     104.000  96.780 159.710  1.00  0.00           H
ATOM   3449  CB  ASN A 232     102.390  96.700 158.090  1.00  0.00           C
ATOM   3450  HB1 ASN A 232     101.650  97.430 157.690  1.00  0.00           H
ATOM   3451  HB2 ASN A 232     102.940  96.300 157.220  1.00  0.00           H
ATOM   3452  CG  ASN A 232     101.820  95.440 158.740  1.00  0.00           C
ATOM   3453  OD1 ASN A 232     102.100  95.040 159.890  1.00  0.00           O
ATOM   3454  ND2 ASN A 232     100.940  94.750 157.950  1.00  0.00           N
ATOM   3455 HD21 ASN A 232     100.490  95.190 157.170  1.00  0.00           H
ATOM   3456 HD22 ASN A 232     100.560  93.880 158.260  1.00  0.00           H
ATOM   3457  C   ASN A 232     104.100  98.590 158.560  1.00  0.00           C
ATOM   3458  O   ASN A 232     103.490  99.610 158.280  1.00  0.00           O
ATOM   3459  N   ALA A 233     105.410  98.510 158.330  1.00  0.00           N
ATOM   3460  HN  ALA A 233     105.940  97.790 158.760  1.00  0.00           H
ATOM   3461  CA  ALA A 233     106.090  99.660 157.780  1.00  0.00           C
ATOM   3462  HA  ALA A 233     105.760 100.520 158.350  1.00  0.00           H
ATOM   3463  CB  ALA A 233     107.590  99.580 157.910  1.00  0.00           C
ATOM   3464  HB1 ALA A 233     107.940  98.850 157.140  1.00  0.00           H
ATOM   3465  HB2 ALA A 233     108.190 100.490 157.740  1.00  0.00           H
ATOM   3466  HB3 ALA A 233     107.820  99.210 158.940  1.00  0.00           H
ATOM   3467  C   ALA A 233     105.780 100.050 156.350  1.00  0.00           C
ATOM   3468  O   ALA A 233     106.040  99.280 155.380  1.00  0.00           O
ATOM   3469  N   HIS A 234     105.220 101.260 156.080  1.00  0.00           N
ATOM   3470  HN  HIS A 234     105.010 101.920 156.810  1.00  0.00           H
ATOM   3471  CA  HIS A 234     104.960 101.720 154.730  1.00  0.00           C
ATOM   3472  HA  HIS A 234     104.740 100.860 154.120  1.00  0.00           H
ATOM   3473  CB  HIS A 234     103.690 102.710 154.730  1.00  0.00           C
ATOM   3474  HB1 HIS A 234     103.260 102.860 153.710  1.00  0.00           H
ATOM   3475  HB2 HIS A 234     102.970 102.060 155.270  1.00  0.00           H
ATOM   3476  ND1 HIS A 234     104.170 104.060 156.810  1.00  0.00           N
ATOM   3477  CG  HIS A 234     103.830 103.950 155.440  1.00  0.00           C
ATOM   3478  CE1 HIS A 234     104.160 105.390 157.090  1.00  0.00           C
ATOM   3479  HE1 HIS A 234     104.360 105.680 158.120  1.00  0.00           H
ATOM   3480  NE2 HIS A 234     103.990 106.070 155.960  1.00  0.00           N
ATOM   3481  HE2 HIS A 234     104.030 107.040 155.690  1.00  0.00           H
ATOM   3482  CD2 HIS A 234     103.790 105.200 154.900  1.00  0.00           C
ATOM   3483  HD2 HIS A 234     103.610 105.570 153.890  1.00  0.00           H
ATOM   3484  C   HIS A 234     106.200 102.480 154.200  1.00  0.00           C
ATOM   3485  O   HIS A 234     106.280 102.820 153.060  1.00  0.00           O
ATOM   3486  N   GLY A 235     107.220 102.650 155.100  1.00  0.00           N
ATOM   3487  HN  GLY A 235     106.960 102.340 156.010  1.00  0.00           H
ATOM   3488  CA  GLY A 235     108.470 103.340 154.790  1.00  0.00           C
ATOM   3489  HA1 GLY A 235     108.940 103.530 155.750  1.00  0.00           H
ATOM   3490  HA2 GLY A 235     108.380 104.210 154.160  1.00  0.00           H
ATOM   3491  C   GLY A 235     109.500 102.560 154.030  1.00  0.00           C
ATOM   3492  O   GLY A 235     110.650 102.920 154.180  1.00  0.00           O
ATOM   3493  N   PHE A 236     109.130 101.570 153.210  1.00  0.00           N
ATOM   3494  HN  PHE A 236     108.170 101.310 153.140  1.00  0.00           H
ATOM   3495  CA  PHE A 236     109.970 101.130 152.110  1.00  0.00           C
ATOM   3496  HA  PHE A 236     110.960 100.980 152.540  1.00  0.00           H
ATOM   3497  CB  PHE A 236     109.550  99.750 151.480  1.00  0.00           C
ATOM   3498  HB1 PHE A 236     110.220  99.420 150.660  1.00  0.00           H
ATOM   3499  HB2 PHE A 236     109.620  98.960 152.260  1.00  0.00           H
ATOM   3500  CG  PHE A 236     108.130  99.710 151.000  1.00  0.00           C
ATOM   3501  CD1 PHE A 236     107.060  99.450 151.910  1.00  0.00           C
ATOM   3502  HD1 PHE A 236     107.250  99.170 152.940  1.00  0.00           H
ATOM   3503  CE1 PHE A 236     105.780  99.870 151.550  1.00  0.00           C
ATOM   3504  HE1 PHE A 236     104.980  99.600 152.220  1.00  0.00           H
ATOM   3505  CZ  PHE A 236     105.430 100.170 150.220  1.00  0.00           C
ATOM   3506  HZ  PHE A 236     104.390 100.200 149.940  1.00  0.00           H
ATOM   3507  CD2 PHE A 236     107.810 100.260 149.720  1.00  0.00           C
ATOM   3508  HD2 PHE A 236     108.630 100.480 149.050  1.00  0.00           H
ATOM   3509  CE2 PHE A 236     106.470 100.250 149.320  1.00  0.00           C
ATOM   3510  HE2 PHE A 236     106.300 100.560 148.300  1.00  0.00           H
ATOM   3511  C   PHE A 236     110.050 102.290 151.110  1.00  0.00           C
ATOM   3512  O   PHE A 236     109.060 102.970 150.950  1.00  0.00           O
ATOM   3513  N   LEU A 237     111.140 102.570 150.340  1.00  0.00           N
ATOM   3514  HN  LEU A 237     111.920 101.960 150.470  1.00  0.00           H
ATOM   3515  CA  LEU A 237     111.290 103.560 149.310  1.00  0.00           C
ATOM   3516  HA  LEU A 237     110.330 104.060 149.300  1.00  0.00           H
ATOM   3517  CB  LEU A 237     112.440 104.580 149.580  1.00  0.00           C
ATOM   3518  HB1 LEU A 237     113.400 104.030 149.470  1.00  0.00           H
ATOM   3519  HB2 LEU A 237     112.280 105.400 148.850  1.00  0.00           H
ATOM   3520  CG  LEU A 237     112.490 105.240 150.920  1.00  0.00           C
ATOM   3521  HG  LEU A 237     112.560 104.450 151.700  1.00  0.00           H
ATOM   3522  CD1 LEU A 237     113.790 106.150 151.030  1.00  0.00           C
ATOM   3523 HD11 LEU A 237     113.870 106.720 150.080  1.00  0.00           H
ATOM   3524 HD12 LEU A 237     113.670 106.770 151.940  1.00  0.00           H
ATOM   3525 HD13 LEU A 237     114.690 105.530 151.220  1.00  0.00           H
ATOM   3526  CD2 LEU A 237     111.340 106.150 151.280  1.00  0.00           C
ATOM   3527 HD21 LEU A 237     110.490 105.480 151.040  1.00  0.00           H
ATOM   3528 HD22 LEU A 237     111.300 106.520 152.330  1.00  0.00           H
ATOM   3529 HD23 LEU A 237     111.260 107.020 150.590  1.00  0.00           H
ATOM   3530  C   LEU A 237     111.530 103.050 147.910  1.00  0.00           C
ATOM   3531  O   LEU A 237     111.660 103.820 147.000  1.00  0.00           O
ATOM   3532  N   LEU A 238     111.680 101.750 147.770  1.00  0.00           N
ATOM   3533  HN  LEU A 238     111.660 101.150 148.560  1.00  0.00           H
ATOM   3534  CA  LEU A 238     111.730 101.120 146.470  1.00  0.00           C
ATOM   3535  HA  LEU A 238     111.520 101.820 145.680  1.00  0.00           H
ATOM   3536  CB  LEU A 238     113.200 100.560 146.270  1.00  0.00           C
ATOM   3537  HB1 LEU A 238     113.940 101.380 146.160  1.00  0.00           H
ATOM   3538  HB2 LEU A 238     113.420  99.950 147.180  1.00  0.00           H
ATOM   3539  CG  LEU A 238     113.410  99.550 145.130  1.00  0.00           C
ATOM   3540  HG  LEU A 238     112.650  98.740 145.190  1.00  0.00           H
ATOM   3541  CD1 LEU A 238     113.220 100.200 143.740  1.00  0.00           C
ATOM   3542 HD11 LEU A 238     112.220 100.670 143.620  1.00  0.00           H
ATOM   3543 HD12 LEU A 238     114.030 100.880 143.400  1.00  0.00           H
ATOM   3544 HD13 LEU A 238     113.150  99.420 142.940  1.00  0.00           H
ATOM   3545  CD2 LEU A 238     114.760  99.010 145.360  1.00  0.00           C
ATOM   3546 HD21 LEU A 238     115.200  98.430 144.520  1.00  0.00           H
ATOM   3547 HD22 LEU A 238     115.430  99.880 145.560  1.00  0.00           H
ATOM   3548 HD23 LEU A 238     114.750  98.430 146.310  1.00  0.00           H
ATOM   3549  C   LEU A 238     110.690 100.070 146.420  1.00  0.00           C
ATOM   3550  O   LEU A 238     110.540  99.370 147.360  1.00  0.00           O
ATOM   3551  N   ASP A 239     109.940  99.930 145.300  1.00  0.00           N
ATOM   3552  HN  ASP A 239     110.010 100.570 144.540  1.00  0.00           H
ATOM   3553  CA  ASP A 239     109.010  98.850 145.140  1.00  0.00           C
ATOM   3554  HA  ASP A 239     108.720  98.410 146.080  1.00  0.00           H
ATOM   3555  CB  ASP A 239     107.720  99.190 144.370  1.00  0.00           C
ATOM   3556  HB1 ASP A 239     107.240 100.130 144.720  1.00  0.00           H
ATOM   3557  HB2 ASP A 239     108.060  99.390 143.330  1.00  0.00           H
ATOM   3558  CG  ASP A 239     106.640  98.110 144.310  1.00  0.00           C
ATOM   3559  OD1 ASP A 239     106.880  96.900 144.700  1.00  0.00           O
ATOM   3560  OD2 ASP A 239     105.600  98.520 143.820  1.00  0.00           O
ATOM   3561  C   ASP A 239     109.770  97.650 144.370  1.00  0.00           C
ATOM   3562  O   ASP A 239     110.180  97.800 143.210  1.00  0.00           O
ATOM   3563  N   THR A 240     109.870  96.440 145.040  1.00  0.00           N
ATOM   3564  HN  THR A 240     109.530  96.350 145.970  1.00  0.00           H
ATOM   3565  CA  THR A 240     110.510  95.230 144.510  1.00  0.00           C
ATOM   3566  HA  THR A 240     111.110  95.570 143.680  1.00  0.00           H
ATOM   3567  CB  THR A 240     111.410  94.550 145.500  1.00  0.00           C
ATOM   3568  HB  THR A 240     111.810  93.570 145.170  1.00  0.00           H
ATOM   3569  OG1 THR A 240     110.820  94.430 146.820  1.00  0.00           O
ATOM   3570  HG1 THR A 240     111.520  93.930 147.240  1.00  0.00           H
ATOM   3571  CG2 THR A 240     112.560  95.550 145.670  1.00  0.00           C
ATOM   3572 HG21 THR A 240     113.000  95.830 144.690  1.00  0.00           H
ATOM   3573 HG22 THR A 240     112.130  96.420 146.210  1.00  0.00           H
ATOM   3574 HG23 THR A 240     113.420  95.180 146.260  1.00  0.00           H
ATOM   3575  C   THR A 240     109.500  94.180 143.860  1.00  0.00           C
ATOM   3576  O   THR A 240     109.910  93.060 143.550  1.00  0.00           O
ATOM   3577  N   SER A 241     108.270  94.560 143.660  1.00  0.00           N
ATOM   3578  HN  SER A 241     107.900  95.460 143.840  1.00  0.00           H
ATOM   3579  CA  SER A 241     107.400  93.740 142.960  1.00  0.00           C
ATOM   3580  HA  SER A 241     107.710  92.700 142.980  1.00  0.00           H
ATOM   3581  CB  SER A 241     105.970  93.810 143.670  1.00  0.00           C
ATOM   3582  HB1 SER A 241     106.060  93.500 144.730  1.00  0.00           H
ATOM   3583  HB2 SER A 241     105.300  93.060 143.200  1.00  0.00           H
ATOM   3584  OG  SER A 241     105.340  95.100 143.500  1.00  0.00           O
ATOM   3585  HG1 SER A 241     105.970  95.680 143.950  1.00  0.00           H
ATOM   3586  C   SER A 241     107.280  94.130 141.430  1.00  0.00           C
ATOM   3587  O   SER A 241     106.740  95.210 141.150  1.00  0.00           O
ATOM   3588  N   LEU A 242     107.760  93.300 140.500  1.00  0.00           N
ATOM   3589  HN  LEU A 242     108.210  92.430 140.670  1.00  0.00           H
ATOM   3590  CA  LEU A 242     107.610  93.670 139.110  1.00  0.00           C
ATOM   3591  HA  LEU A 242     107.650  94.730 138.950  1.00  0.00           H
ATOM   3592  CB  LEU A 242     108.650  92.980 138.180  1.00  0.00           C
ATOM   3593  HB1 LEU A 242     108.650  91.890 138.400  1.00  0.00           H
ATOM   3594  HB2 LEU A 242     108.340  93.070 137.120  1.00  0.00           H
ATOM   3595  CG  LEU A 242     110.100  93.560 138.190  1.00  0.00           C
ATOM   3596  HG  LEU A 242     110.700  93.100 137.370  1.00  0.00           H
ATOM   3597  CD1 LEU A 242     110.130  95.140 138.210  1.00  0.00           C
ATOM   3598 HD11 LEU A 242     109.630  95.500 137.290  1.00  0.00           H
ATOM   3599 HD12 LEU A 242     109.750  95.640 139.130  1.00  0.00           H
ATOM   3600 HD13 LEU A 242     111.190  95.480 138.100  1.00  0.00           H
ATOM   3601  CD2 LEU A 242     110.790  93.070 139.500  1.00  0.00           C
ATOM   3602 HD21 LEU A 242     111.820  93.480 139.560  1.00  0.00           H
ATOM   3603 HD22 LEU A 242     110.330  93.610 140.360  1.00  0.00           H
ATOM   3604 HD23 LEU A 242     110.720  91.980 139.700  1.00  0.00           H
ATOM   3605  C   LEU A 242     106.270  93.180 138.750  1.00  0.00           C
ATOM   3606  O   LEU A 242     105.850  92.130 139.110  1.00  0.00           O
ATOM   3607  N   GLU A 243     105.510  93.880 137.880  1.00  0.00           N
ATOM   3608  HN  GLU A 243     105.750  94.780 137.540  1.00  0.00           H
ATOM   3609  CA  GLU A 243     104.350  93.390 137.250  1.00  0.00           C
ATOM   3610  HA  GLU A 243     103.940  92.590 137.850  1.00  0.00           H
ATOM   3611  CB  GLU A 243     103.400  94.630 137.070  1.00  0.00           C
ATOM   3612  HB1 GLU A 243     103.050  95.080 138.030  1.00  0.00           H
ATOM   3613  HB2 GLU A 243     103.880  95.510 136.590  1.00  0.00           H
ATOM   3614  CG  GLU A 243     102.130  94.220 136.270  1.00  0.00           C
ATOM   3615  HG1 GLU A 243     101.610  93.350 136.730  1.00  0.00           H
ATOM   3616  HG2 GLU A 243     102.390  94.010 135.210  1.00  0.00           H
ATOM   3617  CD  GLU A 243     101.010  95.310 136.200  1.00  0.00           C
ATOM   3618  OE1 GLU A 243     100.550  95.870 137.240  1.00  0.00           O
ATOM   3619  OE2 GLU A 243     100.710  95.680 135.040  1.00  0.00           O
ATOM   3620  C   GLU A 243     104.780  92.770 135.920  1.00  0.00           C
ATOM   3621  O   GLU A 243     105.560  93.300 135.180  1.00  0.00           O
ATOM   3622  N   PRO A 244     104.300  91.600 135.490  1.00  0.00           N
ATOM   3623  CD  PRO A 244     103.970  90.450 136.350  1.00  0.00           C
ATOM   3624  HD1 PRO A 244     102.880  90.460 136.150  1.00  0.00           H
ATOM   3625  HD2 PRO A 244     104.230  90.560 137.430  1.00  0.00           H
ATOM   3626  CA  PRO A 244     104.560  91.160 134.120  1.00  0.00           C
ATOM   3627  HA  PRO A 244     105.550  91.500 133.830  1.00  0.00           H
ATOM   3628  CB  PRO A 244     104.320  89.630 134.200  1.00  0.00           C
ATOM   3629  HB1 PRO A 244     103.220  89.490 134.110  1.00  0.00           H
ATOM   3630  HB2 PRO A 244     104.890  89.030 133.450  1.00  0.00           H
ATOM   3631  CG  PRO A 244     104.620  89.250 135.650  1.00  0.00           C
ATOM   3632  HG1 PRO A 244     105.700  89.190 135.870  1.00  0.00           H
ATOM   3633  HG2 PRO A 244     104.100  88.280 135.810  1.00  0.00           H
ATOM   3634  C   PRO A 244     103.610  91.740 133.070  1.00  0.00           C
ATOM   3635  O   PRO A 244     102.520  92.270 133.480  1.00  0.00           O
ATOM   3636  N   PRO A 245     103.850  91.850 131.780  1.00  0.00           N
ATOM   3637  CD  PRO A 245     104.980  91.150 131.200  1.00  0.00           C
ATOM   3638  HD1 PRO A 245     105.030  90.160 131.700  1.00  0.00           H
ATOM   3639  HD2 PRO A 245     105.860  91.780 131.420  1.00  0.00           H
ATOM   3640  CA  PRO A 245     102.900  92.270 130.780  1.00  0.00           C
ATOM   3641  HA  PRO A 245     102.490  93.260 130.920  1.00  0.00           H
ATOM   3642  CB  PRO A 245     103.770  92.210 129.470  1.00  0.00           C
ATOM   3643  HB1 PRO A 245     103.070  92.210 128.610  1.00  0.00           H
ATOM   3644  HB2 PRO A 245     104.370  93.130 129.300  1.00  0.00           H
ATOM   3645  CG  PRO A 245     104.660  91.030 129.730  1.00  0.00           C
ATOM   3646  HG1 PRO A 245     105.590  90.980 129.120  1.00  0.00           H
ATOM   3647  HG2 PRO A 245     104.100  90.090 129.610  1.00  0.00           H
ATOM   3648  C   PRO A 245     101.690  91.460 130.660  1.00  0.00           C
ATOM   3649  O   PRO A 245     101.730  90.310 131.100  1.00  0.00           O
ATOM   3650  N   LEU A 246     100.620  91.970 130.090  1.00  0.00           N
ATOM   3651  HN  LEU A 246     100.610  92.950 129.910  1.00  0.00           H
ATOM   3652  CA  LEU A 246      99.370  91.270 129.760  1.00  0.00           C
ATOM   3653  HA  LEU A 246      98.940  90.970 130.700  1.00  0.00           H
ATOM   3654  CB  LEU A 246      98.320  92.180 129.040  1.00  0.00           C
ATOM   3655  HB1 LEU A 246      98.710  92.500 128.050  1.00  0.00           H
ATOM   3656  HB2 LEU A 246      97.330  91.720 128.850  1.00  0.00           H
ATOM   3657  CG  LEU A 246      98.120  93.590 129.680  1.00  0.00           C
ATOM   3658  HG  LEU A 246      99.100  94.100 129.800  1.00  0.00           H
ATOM   3659  CD1 LEU A 246      97.160  94.430 128.820  1.00  0.00           C
ATOM   3660 HD11 LEU A 246      96.160  93.950 128.800  1.00  0.00           H
ATOM   3661 HD12 LEU A 246      96.970  95.410 129.310  1.00  0.00           H
ATOM   3662 HD13 LEU A 246      97.430  94.580 127.750  1.00  0.00           H
ATOM   3663  CD2 LEU A 246      97.700  93.520 131.140  1.00  0.00           C
ATOM   3664 HD21 LEU A 246      97.620  94.550 131.530  1.00  0.00           H
ATOM   3665 HD22 LEU A 246      96.680  93.150 131.370  1.00  0.00           H
ATOM   3666 HD23 LEU A 246      98.440  92.950 131.740  1.00  0.00           H
ATOM   3667  C   LEU A 246      99.610  89.960 128.910  1.00  0.00           C
ATOM   3668  O   LEU A 246      98.840  88.970 129.030  1.00  0.00           O
ATOM   3669  N   CYS A 247     100.710  89.850 128.120  1.00  0.00           N
ATOM   3670  HN  CYS A 247     101.380  90.580 128.050  1.00  0.00           H
ATOM   3671  CA  CYS A 247     100.950  88.770 127.130  1.00  0.00           C
ATOM   3672  HA  CYS A 247     100.070  88.150 127.100  1.00  0.00           H
ATOM   3673  CB  CYS A 247     101.320  89.290 125.710  1.00  0.00           C
ATOM   3674  HB1 CYS A 247     101.330  88.400 125.050  1.00  0.00           H
ATOM   3675  HB2 CYS A 247     102.360  89.690 125.670  1.00  0.00           H
ATOM   3676  SG  CYS A 247     100.140  90.550 125.180  1.00  0.00           S
ATOM   3677  C   CYS A 247     102.150  88.000 127.590  1.00  0.00           C
ATOM   3678  O   CYS A 247     102.710  87.240 126.800  1.00  0.00           O
ATOM   3679  N   GLY A 248     102.540  88.110 128.930  1.00  0.00           N
ATOM   3680  HN  GLY A 248     102.070  88.850 129.390  1.00  0.00           H
ATOM   3681  CA  GLY A 248     103.460  87.280 129.580  1.00  0.00           C
ATOM   3682  HA1 GLY A 248     104.270  87.920 129.900  1.00  0.00           H
ATOM   3683  HA2 GLY A 248     103.740  86.430 128.970  1.00  0.00           H
ATOM   3684  C   GLY A 248     102.880  86.710 130.850  1.00  0.00           C
ATOM   3685  O   GLY A 248     101.680  86.840 131.230  1.00  0.00           O
ATOM   3686  N   GLN A 249     103.690  86.030 131.590  1.00  0.00           N
ATOM   3687  HN  GLN A 249     104.650  86.130 131.310  1.00  0.00           H
ATOM   3688  CA  GLN A 249     103.280  85.370 132.810  1.00  0.00           C
ATOM   3689  HA  GLN A 249     102.380  85.870 133.130  1.00  0.00           H
ATOM   3690  CB  GLN A 249     103.140  83.850 132.530  1.00  0.00           C
ATOM   3691  HB1 GLN A 249     104.060  83.530 132.000  1.00  0.00           H
ATOM   3692  HB2 GLN A 249     103.340  83.220 133.420  1.00  0.00           H
ATOM   3693  CG  GLN A 249     101.930  83.380 131.710  1.00  0.00           C
ATOM   3694  HG1 GLN A 249     101.800  82.280 131.580  1.00  0.00           H
ATOM   3695  HG2 GLN A 249     102.180  83.720 130.680  1.00  0.00           H
ATOM   3696  CD  GLN A 249     100.510  83.920 131.990  1.00  0.00           C
ATOM   3697  OE1 GLN A 249      99.500  83.730 131.230  1.00  0.00           O
ATOM   3698  NE2 GLN A 249     100.410  84.540 133.190  1.00  0.00           N
ATOM   3699 HE21 GLN A 249     101.160  84.500 133.850  1.00  0.00           H
ATOM   3700 HE22 GLN A 249      99.460  84.670 133.470  1.00  0.00           H
ATOM   3701  C   GLN A 249     104.270  85.510 133.920  1.00  0.00           C
ATOM   3702  O   GLN A 249     103.890  85.450 135.090  1.00  0.00           O
ATOM   3703  N   THR A 250     105.550  85.840 133.660  1.00  0.00           N
ATOM   3704  HN  THR A 250     105.890  85.830 132.720  1.00  0.00           H
ATOM   3705  CA  THR A 250     106.610  85.650 134.690  1.00  0.00           C
ATOM   3706  HA  THR A 250     106.200  85.770 135.680  1.00  0.00           H
ATOM   3707  CB  THR A 250     107.250  84.220 134.720  1.00  0.00           C
ATOM   3708  HB  THR A 250     108.360  84.210 134.770  1.00  0.00           H
ATOM   3709  OG1 THR A 250     106.800  83.480 133.620  1.00  0.00           O
ATOM   3710  HG1 THR A 250     107.330  83.720 132.860  1.00  0.00           H
ATOM   3711  CG2 THR A 250     106.770  83.490 135.970  1.00  0.00           C
ATOM   3712 HG21 THR A 250     106.990  82.400 135.960  1.00  0.00           H
ATOM   3713 HG22 THR A 250     107.300  83.880 136.860  1.00  0.00           H
ATOM   3714 HG23 THR A 250     105.690  83.600 136.240  1.00  0.00           H
ATOM   3715  C   THR A 250     107.660  86.760 134.570  1.00  0.00           C
ATOM   3716  O   THR A 250     107.640  87.490 133.620  1.00  0.00           O
ATOM   3717  N   LEU A 251     108.500  86.890 135.600  1.00  0.00           N
ATOM   3718  HN  LEU A 251     108.320  86.380 136.440  1.00  0.00           H
ATOM   3719  CA  LEU A 251     109.380  88.050 135.750  1.00  0.00           C
ATOM   3720  HA  LEU A 251     108.800  88.960 135.870  1.00  0.00           H
ATOM   3721  CB  LEU A 251     110.270  87.900 137.040  1.00  0.00           C
ATOM   3722  HB1 LEU A 251     109.740  87.980 138.020  1.00  0.00           H
ATOM   3723  HB2 LEU A 251     110.640  86.850 137.120  1.00  0.00           H
ATOM   3724  CG  LEU A 251     111.510  88.850 137.190  1.00  0.00           C
ATOM   3725  HG  LEU A 251     112.110  88.970 136.270  1.00  0.00           H
ATOM   3726  CD1 LEU A 251     110.990  90.270 137.640  1.00  0.00           C
ATOM   3727 HD11 LEU A 251     111.880  90.940 137.710  1.00  0.00           H
ATOM   3728 HD12 LEU A 251     110.400  90.670 136.790  1.00  0.00           H
ATOM   3729 HD13 LEU A 251     110.330  90.100 138.520  1.00  0.00           H
ATOM   3730  CD2 LEU A 251     112.400  88.210 138.300  1.00  0.00           C
ATOM   3731 HD21 LEU A 251     112.670  87.160 138.060  1.00  0.00           H
ATOM   3732 HD22 LEU A 251     113.360  88.770 138.400  1.00  0.00           H
ATOM   3733 HD23 LEU A 251     111.860  88.240 139.270  1.00  0.00           H
ATOM   3734  C   LEU A 251     110.210  88.310 134.510  1.00  0.00           C
ATOM   3735  O   LEU A 251     110.350  89.480 134.110  1.00  0.00           O
ATOM   3736  N   CYS A 252     110.730  87.230 133.770  1.00  0.00           N
ATOM   3737  HN  CYS A 252     110.540  86.280 134.020  1.00  0.00           H
ATOM   3738  CA  CYS A 252     111.580  87.380 132.610  1.00  0.00           C
ATOM   3739  HA  CYS A 252     112.330  88.130 132.830  1.00  0.00           H
ATOM   3740  CB  CYS A 252     112.160  86.060 132.240  1.00  0.00           C
ATOM   3741  HB1 CYS A 252     112.640  86.060 131.240  1.00  0.00           H
ATOM   3742  HB2 CYS A 252     111.330  85.330 132.100  1.00  0.00           H
ATOM   3743  SG  CYS A 252     113.370  85.290 133.300  1.00  0.00           S
ATOM   3744  C   CYS A 252     110.970  88.060 131.450  1.00  0.00           C
ATOM   3745  O   CYS A 252     111.720  88.580 130.620  1.00  0.00           O
ATOM   3746  N   ASP A 253     109.620  88.100 131.320  1.00  0.00           N
ATOM   3747  HN  ASP A 253     109.080  87.650 132.020  1.00  0.00           H
ATOM   3748  CA  ASP A 253     108.780  88.640 130.310  1.00  0.00           C
ATOM   3749  HA  ASP A 253     109.170  88.480 129.320  1.00  0.00           H
ATOM   3750  CB  ASP A 253     107.360  87.940 130.430  1.00  0.00           C
ATOM   3751  HB1 ASP A 253     106.810  88.230 131.350  1.00  0.00           H
ATOM   3752  HB2 ASP A 253     106.810  88.340 129.540  1.00  0.00           H
ATOM   3753  CG  ASP A 253     107.320  86.410 130.140  1.00  0.00           C
ATOM   3754  OD1 ASP A 253     108.320  85.860 129.640  1.00  0.00           O
ATOM   3755  OD2 ASP A 253     106.250  85.800 130.410  1.00  0.00           O
ATOM   3756  C   ASP A 253     108.530  90.150 130.650  1.00  0.00           C
ATOM   3757  O   ASP A 253     108.100  90.820 129.750  1.00  0.00           O
ATOM   3758  N   ASN A 254     108.910  90.650 131.870  1.00  0.00           N
ATOM   3759  HN  ASN A 254     109.370  90.020 132.510  1.00  0.00           H
ATOM   3760  CA  ASN A 254     109.070  92.090 132.150  1.00  0.00           C
ATOM   3761  HA  ASN A 254     108.120  92.480 131.840  1.00  0.00           H
ATOM   3762  CB  ASN A 254     109.250  92.290 133.720  1.00  0.00           C
ATOM   3763  HB1 ASN A 254     108.330  91.880 134.180  1.00  0.00           H
ATOM   3764  HB2 ASN A 254     110.130  91.790 134.180  1.00  0.00           H
ATOM   3765  CG  ASN A 254     109.420  93.750 134.010  1.00  0.00           C
ATOM   3766  OD1 ASN A 254     110.500  94.330 133.920  1.00  0.00           O
ATOM   3767  ND2 ASN A 254     108.240  94.430 134.400  1.00  0.00           N
ATOM   3768 HD21 ASN A 254     107.380  93.910 134.490  1.00  0.00           H
ATOM   3769 HD22 ASN A 254     108.300  95.410 134.550  1.00  0.00           H
ATOM   3770  C   ASN A 254     110.180  92.720 131.260  1.00  0.00           C
ATOM   3771  O   ASN A 254     111.300  92.220 131.140  1.00  0.00           O
ATOM   3772  N   THR A 255     109.780  93.800 130.600  1.00  0.00           N
ATOM   3773  HN  THR A 255     108.830  94.090 130.730  1.00  0.00           H
ATOM   3774  CA  THR A 255     110.480  94.410 129.520  1.00  0.00           C
ATOM   3775  HA  THR A 255     110.560  93.770 128.660  1.00  0.00           H
ATOM   3776  CB  THR A 255     109.850  95.720 129.140  1.00  0.00           C
ATOM   3777  HB  THR A 255     110.080  96.480 129.920  1.00  0.00           H
ATOM   3778  OG1 THR A 255     108.460  95.450 129.060  1.00  0.00           O
ATOM   3779  HG1 THR A 255     108.350  94.700 128.460  1.00  0.00           H
ATOM   3780  CG2 THR A 255     110.270  96.270 127.740  1.00  0.00           C
ATOM   3781 HG21 THR A 255     111.330  96.600 127.780  1.00  0.00           H
ATOM   3782 HG22 THR A 255     110.040  95.440 127.040  1.00  0.00           H
ATOM   3783 HG23 THR A 255     109.610  97.160 127.610  1.00  0.00           H
ATOM   3784  C   THR A 255     111.900  94.750 129.950  1.00  0.00           C
ATOM   3785  O   THR A 255     112.830  94.470 129.220  1.00  0.00           O
ATOM   3786  N   GLU A 256     112.150  95.320 131.180  1.00  0.00           N
ATOM   3787  HN  GLU A 256     111.430  95.500 131.840  1.00  0.00           H
ATOM   3788  CA  GLU A 256     113.450  95.570 131.750  1.00  0.00           C
ATOM   3789  HA  GLU A 256     113.980  96.250 131.100  1.00  0.00           H
ATOM   3790  CB  GLU A 256     113.230  96.350 133.080  1.00  0.00           C
ATOM   3791  HB1 GLU A 256     112.500  95.800 133.710  1.00  0.00           H
ATOM   3792  HB2 GLU A 256     114.100  96.510 133.760  1.00  0.00           H
ATOM   3793  CG  GLU A 256     112.740  97.710 132.800  1.00  0.00           C
ATOM   3794  HG1 GLU A 256     112.660  98.280 133.750  1.00  0.00           H
ATOM   3795  HG2 GLU A 256     111.730  97.650 132.340  1.00  0.00           H
ATOM   3796  CD  GLU A 256     113.610  98.600 131.910  1.00  0.00           C
ATOM   3797  OE1 GLU A 256     113.110  99.340 131.020  1.00  0.00           O
ATOM   3798  OE2 GLU A 256     114.860  98.500 132.150  1.00  0.00           O
ATOM   3799  C   GLU A 256     114.320  94.360 132.040  1.00  0.00           C
ATOM   3800  O   GLU A 256     115.570  94.440 131.800  1.00  0.00           O
ATOM   3801  N   VAL A 257     113.810  93.180 132.570  1.00  0.00           N
ATOM   3802  HN  VAL A 257     112.820  93.240 132.690  1.00  0.00           H
ATOM   3803  CA  VAL A 257     114.560  91.980 132.760  1.00  0.00           C
ATOM   3804  HA  VAL A 257     115.380  92.220 133.420  1.00  0.00           H
ATOM   3805  CB  VAL A 257     113.700  91.000 133.610  1.00  0.00           C
ATOM   3806  HB  VAL A 257     112.790  90.920 132.980  1.00  0.00           H
ATOM   3807  CG1 VAL A 257     114.290  89.580 133.750  1.00  0.00           C
ATOM   3808 HG11 VAL A 257     113.790  88.940 134.510  1.00  0.00           H
ATOM   3809 HG12 VAL A 257     114.220  89.060 132.770  1.00  0.00           H
ATOM   3810 HG13 VAL A 257     115.350  89.660 134.080  1.00  0.00           H
ATOM   3811  CG2 VAL A 257     113.270  91.720 134.910  1.00  0.00           C
ATOM   3812 HG21 VAL A 257     114.100  92.250 135.420  1.00  0.00           H
ATOM   3813 HG22 VAL A 257     112.340  92.310 134.780  1.00  0.00           H
ATOM   3814 HG23 VAL A 257     113.020  90.940 135.660  1.00  0.00           H
ATOM   3815  C   VAL A 257     115.000  91.320 131.570  1.00  0.00           C
ATOM   3816  O   VAL A 257     116.190  90.970 131.430  1.00  0.00           O
ATOM   3817  N   ILE A 258     114.140  91.170 130.530  1.00  0.00           N
ATOM   3818  HN  ILE A 258     113.170  91.400 130.480  1.00  0.00           H
ATOM   3819  CA  ILE A 258     114.630  90.790 129.220  1.00  0.00           C
ATOM   3820  HA  ILE A 258     115.210  89.890 129.400  1.00  0.00           H
ATOM   3821  CB  ILE A 258     113.440  90.330 128.270  1.00  0.00           C
ATOM   3822  HB  ILE A 258     112.870  89.690 128.980  1.00  0.00           H
ATOM   3823  CG2 ILE A 258     112.510  91.560 127.900  1.00  0.00           C
ATOM   3824 HG21 ILE A 258     112.210  92.050 128.850  1.00  0.00           H
ATOM   3825 HG22 ILE A 258     113.120  92.310 127.370  1.00  0.00           H
ATOM   3826 HG23 ILE A 258     111.660  91.310 127.220  1.00  0.00           H
ATOM   3827  CG1 ILE A 258     113.750  89.450 126.980  1.00  0.00           C
ATOM   3828 HG11 ILE A 258     114.380  90.030 126.270  1.00  0.00           H
ATOM   3829 HG12 ILE A 258     112.750  89.280 126.540  1.00  0.00           H
ATOM   3830  CD  ILE A 258     114.400  88.130 127.370  1.00  0.00           C
ATOM   3831  HD1 ILE A 258     115.310  88.260 127.980  1.00  0.00           H
ATOM   3832  HD2 ILE A 258     113.630  87.580 127.960  1.00  0.00           H
ATOM   3833  HD3 ILE A 258     114.610  87.480 126.500  1.00  0.00           H
ATOM   3834  C   ILE A 258     115.580  91.690 128.500  1.00  0.00           C
ATOM   3835  O   ILE A 258     116.550  91.200 127.920  1.00  0.00           O
ATOM   3836  N   ALA A 259     115.420  93.030 128.670  1.00  0.00           N
ATOM   3837  HN  ALA A 259     114.680  93.400 129.230  1.00  0.00           H
ATOM   3838  CA  ALA A 259     116.350  93.960 128.130  1.00  0.00           C
ATOM   3839  HA  ALA A 259     116.460  93.740 127.080  1.00  0.00           H
ATOM   3840  CB  ALA A 259     115.760  95.400 128.500  1.00  0.00           C
ATOM   3841  HB1 ALA A 259     116.290  96.200 127.940  1.00  0.00           H
ATOM   3842  HB2 ALA A 259     114.700  95.570 128.250  1.00  0.00           H
ATOM   3843  HB3 ALA A 259     115.970  95.630 129.570  1.00  0.00           H
ATOM   3844  C   ALA A 259     117.810  93.810 128.630  1.00  0.00           C
ATOM   3845  O   ALA A 259     118.790  93.820 127.900  1.00  0.00           O
ATOM   3846  N   SER A 260     117.930  93.570 129.970  1.00  0.00           N
ATOM   3847  HN  SER A 260     117.140  93.540 130.580  1.00  0.00           H
ATOM   3848  CA  SER A 260     119.100  93.250 130.720  1.00  0.00           C
ATOM   3849  HA  SER A 260     119.770  94.090 130.640  1.00  0.00           H
ATOM   3850  CB  SER A 260     118.740  93.190 132.240  1.00  0.00           C
ATOM   3851  HB1 SER A 260     117.980  92.410 132.460  1.00  0.00           H
ATOM   3852  HB2 SER A 260     118.340  94.200 132.450  1.00  0.00           H
ATOM   3853  OG  SER A 260     119.860  92.960 133.150  1.00  0.00           O
ATOM   3854  HG1 SER A 260     119.570  92.710 134.030  1.00  0.00           H
ATOM   3855  C   SER A 260     119.840  91.940 130.420  1.00  0.00           C
ATOM   3856  O   SER A 260     121.050  91.880 130.280  1.00  0.00           O
ATOM   3857  N   TYR A 261     119.090  90.880 130.160  1.00  0.00           N
ATOM   3858  HN  TYR A 261     118.100  90.880 130.260  1.00  0.00           H
ATOM   3859  CA  TYR A 261     119.650  89.660 129.650  1.00  0.00           C
ATOM   3860  HA  TYR A 261     120.580  89.390 130.130  1.00  0.00           H
ATOM   3861  CB  TYR A 261     118.610  88.510 129.810  1.00  0.00           C
ATOM   3862  HB1 TYR A 261     117.550  88.810 129.690  1.00  0.00           H
ATOM   3863  HB2 TYR A 261     118.830  87.730 129.040  1.00  0.00           H
ATOM   3864  CG  TYR A 261     118.760  87.850 131.150  1.00  0.00           C
ATOM   3865  CD1 TYR A 261     118.600  88.530 132.400  1.00  0.00           C
ATOM   3866  HD1 TYR A 261     118.410  89.580 132.510  1.00  0.00           H
ATOM   3867  CE1 TYR A 261     118.940  87.900 133.570  1.00  0.00           C
ATOM   3868  HE1 TYR A 261     118.890  88.480 134.480  1.00  0.00           H
ATOM   3869  CZ  TYR A 261     119.350  86.570 133.610  1.00  0.00           C
ATOM   3870  OH  TYR A 261     119.560  86.020 134.940  1.00  0.00           O
ATOM   3871  HH  TYR A 261     120.020  85.180 134.890  1.00  0.00           H
ATOM   3872  CD2 TYR A 261     119.250  86.490 131.190  1.00  0.00           C
ATOM   3873  HD2 TYR A 261     119.370  86.030 130.220  1.00  0.00           H
ATOM   3874  CE2 TYR A 261     119.450  85.850 132.420  1.00  0.00           C
ATOM   3875  HE2 TYR A 261     119.680  84.800 132.430  1.00  0.00           H
ATOM   3876  C   TYR A 261     120.080  89.860 128.190  1.00  0.00           C
ATOM   3877  O   TYR A 261     121.080  89.290 127.860  1.00  0.00           O
ATOM   3878  N   ASN A 262     119.440  90.740 127.370  1.00  0.00           N
ATOM   3879  HN  ASN A 262     118.530  90.940 127.710  1.00  0.00           H
ATOM   3880  CA  ASN A 262     119.910  90.960 126.020  1.00  0.00           C
ATOM   3881  HA  ASN A 262     120.290  90.040 125.610  1.00  0.00           H
ATOM   3882  CB  ASN A 262     118.880  91.690 125.150  1.00  0.00           C
ATOM   3883  HB1 ASN A 262     118.240  92.410 125.710  1.00  0.00           H
ATOM   3884  HB2 ASN A 262     119.380  92.120 124.250  1.00  0.00           H
ATOM   3885  CG  ASN A 262     117.850  90.690 124.600  1.00  0.00           C
ATOM   3886  OD1 ASN A 262     118.120  89.940 123.660  1.00  0.00           O
ATOM   3887  ND2 ASN A 262     116.610  90.710 125.140  1.00  0.00           N
ATOM   3888 HD21 ASN A 262     116.400  91.170 125.990  1.00  0.00           H
ATOM   3889 HD22 ASN A 262     115.970  90.100 124.660  1.00  0.00           H
ATOM   3890  C   ASN A 262     121.160  91.740 126.010  1.00  0.00           C
ATOM   3891  O   ASN A 262     122.030  91.530 125.200  1.00  0.00           O
ATOM   3892  N   GLN A 263     121.330  92.740 126.880  1.00  0.00           N
ATOM   3893  HN  GLN A 263     120.500  92.890 127.410  1.00  0.00           H
ATOM   3894  CA  GLN A 263     122.410  93.700 126.950  1.00  0.00           C
ATOM   3895  HA  GLN A 263     122.750  93.830 125.930  1.00  0.00           H
ATOM   3896  CB  GLN A 263     122.000  95.080 127.610  1.00  0.00           C
ATOM   3897  HB1 GLN A 263     121.600  94.870 128.620  1.00  0.00           H
ATOM   3898  HB2 GLN A 263     122.960  95.640 127.620  1.00  0.00           H
ATOM   3899  CG  GLN A 263     121.000  95.880 126.810  1.00  0.00           C
ATOM   3900  HG1 GLN A 263     120.830  96.810 127.390  1.00  0.00           H
ATOM   3901  HG2 GLN A 263     120.100  95.290 126.540  1.00  0.00           H
ATOM   3902  CD  GLN A 263     121.520  96.370 125.410  1.00  0.00           C
ATOM   3903  OE1 GLN A 263     120.830  96.200 124.410  1.00  0.00           O
ATOM   3904  NE2 GLN A 263     122.700  96.960 125.390  1.00  0.00           N
ATOM   3905 HE21 GLN A 263     123.240  97.040 126.230  1.00  0.00           H
ATOM   3906 HE22 GLN A 263     123.060  97.400 124.570  1.00  0.00           H
ATOM   3907  C   GLN A 263     123.740  93.130 127.350  1.00  0.00           C
ATOM   3908  O   GLN A 263     124.770  93.560 126.800  1.00  0.00           O
ATOM   3909  N   LEU A 264     123.870  92.120 128.210  1.00  0.00           N
ATOM   3910  HN  LEU A 264     123.020  91.780 128.600  1.00  0.00           H
ATOM   3911  CA  LEU A 264     125.120  91.590 128.600  1.00  0.00           C
ATOM   3912  HA  LEU A 264     125.970  92.040 128.100  1.00  0.00           H
ATOM   3913  CB  LEU A 264     125.380  91.770 130.090  1.00  0.00           C
ATOM   3914  HB1 LEU A 264     124.670  91.160 130.680  1.00  0.00           H
ATOM   3915  HB2 LEU A 264     126.390  91.350 130.300  1.00  0.00           H
ATOM   3916  CG  LEU A 264     125.410  93.240 130.720  1.00  0.00           C
ATOM   3917  HG  LEU A 264     125.870  93.100 131.730  1.00  0.00           H
ATOM   3918  CD1 LEU A 264     126.300  94.240 129.910  1.00  0.00           C
ATOM   3919 HD11 LEU A 264     125.980  95.280 130.140  1.00  0.00           H
ATOM   3920 HD12 LEU A 264     127.360  94.090 130.200  1.00  0.00           H
ATOM   3921 HD13 LEU A 264     126.190  94.040 128.820  1.00  0.00           H
ATOM   3922  CD2 LEU A 264     123.980  93.810 131.010  1.00  0.00           C
ATOM   3923 HD21 LEU A 264     123.970  94.540 131.850  1.00  0.00           H
ATOM   3924 HD22 LEU A 264     123.600  94.250 130.070  1.00  0.00           H
ATOM   3925 HD23 LEU A 264     123.250  93.000 131.200  1.00  0.00           H
ATOM   3926  C   LEU A 264     125.200  90.040 128.310  1.00  0.00           C
ATOM   3927  O   LEU A 264     124.300  89.270 128.630  1.00  0.00           O
ATOM   3928  N   SER A 265     126.380  89.600 127.720  1.00  0.00           N
ATOM   3929  HN  SER A 265     127.080  90.300 127.670  1.00  0.00           H
ATOM   3930  CA  SER A 265     126.720  88.220 127.470  1.00  0.00           C
ATOM   3931  HA  SER A 265     125.990  87.810 126.790  1.00  0.00           H
ATOM   3932  CB  SER A 265     128.090  88.170 126.670  1.00  0.00           C
ATOM   3933  HB1 SER A 265     127.920  88.630 125.680  1.00  0.00           H
ATOM   3934  HB2 SER A 265     128.520  87.160 126.470  1.00  0.00           H
ATOM   3935  OG  SER A 265     129.070  88.980 127.370  1.00  0.00           O
ATOM   3936  HG1 SER A 265     129.180  89.740 126.800  1.00  0.00           H
ATOM   3937  C   SER A 265     126.800  87.470 128.760  1.00  0.00           C
ATOM   3938  O   SER A 265     126.460  86.300 128.810  1.00  0.00           O
ATOM   3939  N   SER A 266     127.280  88.090 129.850  1.00  0.00           N
ATOM   3940  HN  SER A 266     127.570  89.040 129.840  1.00  0.00           H
ATOM   3941  CA  SER A 266     127.460  87.460 131.190  1.00  0.00           C
ATOM   3942  HA  SER A 266     128.350  86.840 131.130  1.00  0.00           H
ATOM   3943  CB  SER A 266     127.730  88.540 132.270  1.00  0.00           C
ATOM   3944  HB1 SER A 266     128.710  89.030 132.110  1.00  0.00           H
ATOM   3945  HB2 SER A 266     127.740  87.970 133.220  1.00  0.00           H
ATOM   3946  OG  SER A 266     126.750  89.540 132.230  1.00  0.00           O
ATOM   3947  HG1 SER A 266     125.980  89.300 132.740  1.00  0.00           H
ATOM   3948  C   SER A 266     126.390  86.510 131.710  1.00  0.00           C
ATOM   3949  O   SER A 266     126.710  85.420 132.300  1.00  0.00           O
ATOM   3950  N   PHE A 267     125.050  86.810 131.490  1.00  0.00           N
ATOM   3951  HN  PHE A 267     124.740  87.600 130.990  1.00  0.00           H
ATOM   3952  CA  PHE A 267     123.950  86.040 132.120  1.00  0.00           C
ATOM   3953  HA  PHE A 267     124.170  85.580 133.070  1.00  0.00           H
ATOM   3954  CB  PHE A 267     122.790  86.960 132.420  1.00  0.00           C
ATOM   3955  HB1 PHE A 267     122.140  87.240 131.560  1.00  0.00           H
ATOM   3956  HB2 PHE A 267     122.120  86.390 133.110  1.00  0.00           H
ATOM   3957  CG  PHE A 267     123.190  88.250 133.140  1.00  0.00           C
ATOM   3958  CD1 PHE A 267     123.840  88.220 134.390  1.00  0.00           C
ATOM   3959  HD1 PHE A 267     123.890  87.280 134.930  1.00  0.00           H
ATOM   3960  CE1 PHE A 267     124.180  89.380 135.040  1.00  0.00           C
ATOM   3961  HE1 PHE A 267     124.500  89.400 136.070  1.00  0.00           H
ATOM   3962  CZ  PHE A 267     123.820  90.640 134.390  1.00  0.00           C
ATOM   3963  HZ  PHE A 267     123.910  91.590 134.890  1.00  0.00           H
ATOM   3964  CD2 PHE A 267     122.880  89.450 132.480  1.00  0.00           C
ATOM   3965  HD2 PHE A 267     122.460  89.460 131.490  1.00  0.00           H
ATOM   3966  CE2 PHE A 267     123.230  90.620 133.150  1.00  0.00           C
ATOM   3967  HE2 PHE A 267     122.880  91.510 132.650  1.00  0.00           H
ATOM   3968  C   PHE A 267     123.490  84.910 131.220  1.00  0.00           C
ATOM   3969  O   PHE A 267     122.520  84.220 131.540  1.00  0.00           O
ATOM   3970  N   ARG A 268     124.180  84.760 130.040  1.00  0.00           N
ATOM   3971  HN  ARG A 268     124.850  85.500 130.020  1.00  0.00           H
ATOM   3972  CA  ARG A 268     124.040  83.740 129.000  1.00  0.00           C
ATOM   3973  HA  ARG A 268     123.420  82.960 129.430  1.00  0.00           H
ATOM   3974  CB  ARG A 268     123.630  84.260 127.630  1.00  0.00           C
ATOM   3975  HB1 ARG A 268     124.480  84.810 127.160  1.00  0.00           H
ATOM   3976  HB2 ARG A 268     123.440  83.370 126.990  1.00  0.00           H
ATOM   3977  CG  ARG A 268     122.380  85.150 127.620  1.00  0.00           C
ATOM   3978  HG1 ARG A 268     121.840  85.130 128.590  1.00  0.00           H
ATOM   3979  HG2 ARG A 268     121.720  84.740 126.820  1.00  0.00           H
ATOM   3980  CD  ARG A 268     122.770  86.630 127.430  1.00  0.00           C
ATOM   3981  HD1 ARG A 268     123.450  87.110 128.170  1.00  0.00           H
ATOM   3982  HD2 ARG A 268     121.790  87.150 127.380  1.00  0.00           H
ATOM   3983  NE  ARG A 268     123.310  86.770 126.040  1.00  0.00           N
ATOM   3984  HE  ARG A 268     123.570  85.910 125.600  1.00  0.00           H
ATOM   3985  CZ  ARG A 268     123.470  87.880 125.370  1.00  0.00           C
ATOM   3986  NH1 ARG A 268     123.240  89.080 125.900  1.00  0.00           N
ATOM   3987 HH11 ARG A 268     123.420  89.950 125.450  1.00  0.00           H
ATOM   3988 HH12 ARG A 268     122.760  89.150 126.780  1.00  0.00           H
ATOM   3989  NH2 ARG A 268     123.910  87.850 124.170  1.00  0.00           N
ATOM   3990 HH21 ARG A 268     124.010  88.760 123.760  1.00  0.00           H
ATOM   3991 HH22 ARG A 268     124.050  86.990 123.680  1.00  0.00           H
ATOM   3992  C   ARG A 268     125.390  82.990 128.830  1.00  0.00           C
ATOM   3993  O   ARG A 268     125.800  82.570 127.750  1.00  0.00           O
ATOM   3994  N   GLN A 269     126.170  82.880 129.950  1.00  0.00           N
ATOM   3995  HN  GLN A 269     125.900  83.300 130.810  1.00  0.00           H
ATOM   3996  CA  GLN A 269     127.350  81.960 130.070  1.00  0.00           C
ATOM   3997  HA  GLN A 269     127.890  82.090 129.140  1.00  0.00           H
ATOM   3998  CB  GLN A 269     128.180  82.490 131.280  1.00  0.00           C
ATOM   3999  HB1 GLN A 269     129.200  82.050 131.240  1.00  0.00           H
ATOM   4000  HB2 GLN A 269     128.350  83.580 131.100  1.00  0.00           H
ATOM   4001  CG  GLN A 269     127.590  82.410 132.730  1.00  0.00           C
ATOM   4002  HG1 GLN A 269     126.640  82.970 132.750  1.00  0.00           H
ATOM   4003  HG2 GLN A 269     128.380  82.990 133.260  1.00  0.00           H
ATOM   4004  CD  GLN A 269     127.360  81.040 133.270  1.00  0.00           C
ATOM   4005  OE1 GLN A 269     126.250  80.580 133.570  1.00  0.00           O
ATOM   4006  NE2 GLN A 269     128.380  80.210 133.260  1.00  0.00           N
ATOM   4007 HE21 GLN A 269     129.240  80.520 132.870  1.00  0.00           H
ATOM   4008 HE22 GLN A 269     128.090  79.250 133.200  1.00  0.00           H
ATOM   4009  C   GLN A 269     126.980  80.490 130.080  1.00  0.00           C
ATOM   4010  O   GLN A 269     125.800  80.120 130.260  1.00  0.00           O
ATOM   4011  N   PRO A 270     127.960  79.630 129.820  1.00  0.00           N
ATOM   4012  CD  PRO A 270     129.200  80.050 129.180  1.00  0.00           C
ATOM   4013  HD1 PRO A 270     129.860  80.660 129.840  1.00  0.00           H
ATOM   4014  HD2 PRO A 270     129.020  80.590 128.230  1.00  0.00           H
ATOM   4015  CA  PRO A 270     127.880  78.170 129.900  1.00  0.00           C
ATOM   4016  HA  PRO A 270     127.450  77.780 128.990  1.00  0.00           H
ATOM   4017  CB  PRO A 270     129.390  77.800 129.920  1.00  0.00           C
ATOM   4018  HB1 PRO A 270     129.900  77.970 130.890  1.00  0.00           H
ATOM   4019  HB2 PRO A 270     129.460  76.720 129.660  1.00  0.00           H
ATOM   4020  CG  PRO A 270     130.020  78.750 128.920  1.00  0.00           C
ATOM   4021  HG1 PRO A 270     129.710  78.450 127.900  1.00  0.00           H
ATOM   4022  HG2 PRO A 270     131.130  78.780 129.010  1.00  0.00           H
ATOM   4023  C   PRO A 270     127.070  77.550 131.080  1.00  0.00           C
ATOM   4024  O   PRO A 270     127.520  77.640 132.220  1.00  0.00           O
ATOM   4025  N   LYS A 271     125.920  76.880 130.850  1.00  0.00           N
ATOM   4026  HN  LYS A 271     125.550  76.690 129.940  1.00  0.00           H
ATOM   4027  CA  LYS A 271     125.180  76.130 131.850  1.00  0.00           C
ATOM   4028  HA  LYS A 271     125.710  76.140 132.790  1.00  0.00           H
ATOM   4029  CB  LYS A 271     123.820  76.870 132.090  1.00  0.00           C
ATOM   4030  HB1 LYS A 271     123.370  76.980 131.080  1.00  0.00           H
ATOM   4031  HB2 LYS A 271     123.100  76.370 132.770  1.00  0.00           H
ATOM   4032  CG  LYS A 271     124.070  78.330 132.660  1.00  0.00           C
ATOM   4033  HG1 LYS A 271     124.820  78.870 132.040  1.00  0.00           H
ATOM   4034  HG2 LYS A 271     124.440  78.140 133.700  1.00  0.00           H
ATOM   4035  CD  LYS A 271     122.800  79.240 132.790  1.00  0.00           C
ATOM   4036  HD1 LYS A 271     122.250  79.020 133.720  1.00  0.00           H
ATOM   4037  HD2 LYS A 271     122.160  79.120 131.890  1.00  0.00           H
ATOM   4038  CE  LYS A 271     123.150  80.790 132.830  1.00  0.00           C
ATOM   4039  HE1 LYS A 271     123.810  80.950 131.950  1.00  0.00           H
ATOM   4040  HE2 LYS A 271     123.740  81.070 133.730  1.00  0.00           H
ATOM   4041  NZ  LYS A 271     121.930  81.680 132.680  1.00  0.00           N
ATOM   4042  HZ1 LYS A 271     121.480  81.360 131.800  1.00  0.00           H
ATOM   4043  HZ2 LYS A 271     121.260  81.720 133.480  1.00  0.00           H
ATOM   4044  HZ3 LYS A 271     122.210  82.670 132.530  1.00  0.00           H
ATOM   4045  C   LYS A 271     125.020  74.700 131.350  1.00  0.00           C
ATOM   4046  O   LYS A 271     125.020  74.450 130.160  1.00  0.00           O
ATOM   4047  N   VAL A 272     125.130  73.780 132.210  1.00  0.00           N
ATOM   4048  HN  VAL A 272     125.280  73.960 133.180  1.00  0.00           H
ATOM   4049  CA  VAL A 272     124.790  72.340 131.960  1.00  0.00           C
ATOM   4050  HA  VAL A 272     124.730  72.070 130.920  1.00  0.00           H
ATOM   4051  CB  VAL A 272     125.770  71.460 132.730  1.00  0.00           C
ATOM   4052  HB  VAL A 272     125.910  71.840 133.770  1.00  0.00           H
ATOM   4053  CG1 VAL A 272     125.190  70.030 132.750  1.00  0.00           C
ATOM   4054 HG11 VAL A 272     125.070  69.720 131.690  1.00  0.00           H
ATOM   4055 HG12 VAL A 272     125.860  69.340 133.300  1.00  0.00           H
ATOM   4056 HG13 VAL A 272     124.230  69.940 133.290  1.00  0.00           H
ATOM   4057  CG2 VAL A 272     127.190  71.560 132.160  1.00  0.00           C
ATOM   4058 HG21 VAL A 272     127.160  71.220 131.100  1.00  0.00           H
ATOM   4059 HG22 VAL A 272     127.530  72.620 132.120  1.00  0.00           H
ATOM   4060 HG23 VAL A 272     127.930  70.990 132.750  1.00  0.00           H
ATOM   4061  C   VAL A 272     123.360  72.160 132.470  1.00  0.00           C
ATOM   4062  O   VAL A 272     123.100  72.550 133.620  1.00  0.00           O
ATOM   4063  N   VAL A 273     122.480  71.670 131.540  1.00  0.00           N
ATOM   4064  HN  VAL A 273     122.740  71.620 130.580  1.00  0.00           H
ATOM   4065  CA  VAL A 273     121.110  71.360 131.890  1.00  0.00           C
ATOM   4066  HA  VAL A 273     120.950  71.820 132.860  1.00  0.00           H
ATOM   4067  CB  VAL A 273     120.110  71.870 130.830  1.00  0.00           C
ATOM   4068  HB  VAL A 273     120.280  71.450 129.810  1.00  0.00           H
ATOM   4069  CG1 VAL A 273     118.690  71.660 131.390  1.00  0.00           C
ATOM   4070 HG11 VAL A 273     117.980  71.890 130.570  1.00  0.00           H
ATOM   4071 HG12 VAL A 273     118.510  70.610 131.690  1.00  0.00           H
ATOM   4072 HG13 VAL A 273     118.510  72.290 132.280  1.00  0.00           H
ATOM   4073  CG2 VAL A 273     120.420  73.410 130.740  1.00  0.00           C
ATOM   4074 HG21 VAL A 273     119.740  73.880 130.010  1.00  0.00           H
ATOM   4075 HG22 VAL A 273     120.190  73.820 131.750  1.00  0.00           H
ATOM   4076 HG23 VAL A 273     121.490  73.680 130.570  1.00  0.00           H
ATOM   4077  C   VAL A 273     120.950  69.840 132.060  1.00  0.00           C
ATOM   4078  O   VAL A 273     121.250  69.050 131.160  1.00  0.00           O
ATOM   4079  N   ARG A 274     120.500  69.380 133.230  1.00  0.00           N
ATOM   4080  HN  ARG A 274     120.240  70.070 133.900  1.00  0.00           H
ATOM   4081  CA  ARG A 274     120.260  67.950 133.460  1.00  0.00           C
ATOM   4082  HA  ARG A 274     120.970  67.360 132.900  1.00  0.00           H
ATOM   4083  CB  ARG A 274     120.160  67.580 134.960  1.00  0.00           C
ATOM   4084  HB1 ARG A 274     119.580  68.410 135.420  1.00  0.00           H
ATOM   4085  HB2 ARG A 274     119.770  66.560 135.190  1.00  0.00           H
ATOM   4086  CG  ARG A 274     121.580  67.570 135.540  1.00  0.00           C
ATOM   4087  HG1 ARG A 274     122.000  68.580 135.360  1.00  0.00           H
ATOM   4088  HG2 ARG A 274     122.160  66.870 134.900  1.00  0.00           H
ATOM   4089  CD  ARG A 274     121.750  67.290 137.000  1.00  0.00           C
ATOM   4090  HD1 ARG A 274     122.700  66.770 137.180  1.00  0.00           H
ATOM   4091  HD2 ARG A 274     120.990  66.520 137.260  1.00  0.00           H
ATOM   4092  NE  ARG A 274     121.480  68.480 137.910  1.00  0.00           N
ATOM   4093  HE  ARG A 274     121.330  69.410 137.570  1.00  0.00           H
ATOM   4094  CZ  ARG A 274     121.470  68.410 139.220  1.00  0.00           C
ATOM   4095  NH1 ARG A 274     121.670  67.320 139.930  1.00  0.00           N
ATOM   4096 HH11 ARG A 274     121.730  67.510 140.910  1.00  0.00           H
ATOM   4097 HH12 ARG A 274     122.030  66.520 139.450  1.00  0.00           H
ATOM   4098  NH2 ARG A 274     121.270  69.420 139.990  1.00  0.00           N
ATOM   4099 HH21 ARG A 274     121.160  69.320 140.980  1.00  0.00           H
ATOM   4100 HH22 ARG A 274     121.100  70.320 139.600  1.00  0.00           H
ATOM   4101  C   ARG A 274     118.950  67.540 132.820  1.00  0.00           C
ATOM   4102  O   ARG A 274     117.940  68.240 132.690  1.00  0.00           O
ATOM   4103  N   TYR A 275     118.850  66.270 132.340  1.00  0.00           N
ATOM   4104  HN  TYR A 275     119.580  65.600 132.460  1.00  0.00           H
ATOM   4105  CA  TYR A 275     117.650  65.700 131.720  1.00  0.00           C
ATOM   4106  HA  TYR A 275     116.880  66.010 132.410  1.00  0.00           H
ATOM   4107  CB  TYR A 275     117.460  66.320 130.230  1.00  0.00           C
ATOM   4108  HB1 TYR A 275     116.370  66.410 129.990  1.00  0.00           H
ATOM   4109  HB2 TYR A 275     117.870  67.340 130.150  1.00  0.00           H
ATOM   4110  CG  TYR A 275     117.900  65.440 129.030  1.00  0.00           C
ATOM   4111  CD1 TYR A 275     119.260  65.590 128.570  1.00  0.00           C
ATOM   4112  HD1 TYR A 275     119.940  66.260 129.080  1.00  0.00           H
ATOM   4113  CE1 TYR A 275     119.700  65.030 127.360  1.00  0.00           C
ATOM   4114  HE1 TYR A 275     120.710  65.190 127.010  1.00  0.00           H
ATOM   4115  CZ  TYR A 275     118.820  64.210 126.600  1.00  0.00           C
ATOM   4116  OH  TYR A 275     119.350  63.580 125.430  1.00  0.00           O
ATOM   4117  HH  TYR A 275     120.300  63.700 125.410  1.00  0.00           H
ATOM   4118  CD2 TYR A 275     117.070  64.690 128.230  1.00  0.00           C
ATOM   4119  HD2 TYR A 275     116.080  64.510 128.630  1.00  0.00           H
ATOM   4120  CE2 TYR A 275     117.530  64.060 127.030  1.00  0.00           C
ATOM   4121  HE2 TYR A 275     116.890  63.360 126.510  1.00  0.00           H
ATOM   4122  C   TYR A 275     117.720  64.130 131.780  1.00  0.00           C
ATOM   4123  O   TYR A 275     118.740  63.490 132.090  1.00  0.00           O
ATOM   4124  N   ARG A 276     116.600  63.500 131.700  1.00  0.00           N
ATOM   4125  HN  ARG A 276     115.780  63.940 131.360  1.00  0.00           H
ATOM   4126  CA  ARG A 276     116.400  62.110 132.160  1.00  0.00           C
ATOM   4127  HA  ARG A 276     117.320  61.570 131.990  1.00  0.00           H
ATOM   4128  CB  ARG A 276     116.070  62.020 133.690  1.00  0.00           C
ATOM   4129  HB1 ARG A 276     116.940  62.310 134.330  1.00  0.00           H
ATOM   4130  HB2 ARG A 276     115.280  62.800 133.810  1.00  0.00           H
ATOM   4131  CG  ARG A 276     115.520  60.690 134.170  1.00  0.00           C
ATOM   4132  HG1 ARG A 276     116.060  59.810 133.750  1.00  0.00           H
ATOM   4133  HG2 ARG A 276     114.530  60.610 133.670  1.00  0.00           H
ATOM   4134  CD  ARG A 276     115.330  60.540 135.680  1.00  0.00           C
ATOM   4135  HD1 ARG A 276     116.180  60.100 136.250  1.00  0.00           H
ATOM   4136  HD2 ARG A 276     114.610  59.700 135.820  1.00  0.00           H
ATOM   4137  NE  ARG A 276     114.830  61.770 136.320  1.00  0.00           N
ATOM   4138  HE  ARG A 276     114.020  62.190 135.920  1.00  0.00           H
ATOM   4139  CZ  ARG A 276     115.470  62.510 137.210  1.00  0.00           C
ATOM   4140  NH1 ARG A 276     116.740  62.210 137.470  1.00  0.00           N
ATOM   4141 HH11 ARG A 276     117.270  62.980 137.820  1.00  0.00           H
ATOM   4142 HH12 ARG A 276     117.170  61.610 136.790  1.00  0.00           H
ATOM   4143  NH2 ARG A 276     114.970  63.420 137.980  1.00  0.00           N
ATOM   4144 HH21 ARG A 276     115.520  63.890 138.670  1.00  0.00           H
ATOM   4145 HH22 ARG A 276     113.990  63.570 138.030  1.00  0.00           H
ATOM   4146  C   ARG A 276     115.360  61.440 131.260  1.00  0.00           C
ATOM   4147  O   ARG A 276     114.230  61.770 131.190  1.00  0.00           O
ATOM   4148  N   VAL A 277     115.720  60.320 130.600  1.00  0.00           N
ATOM   4149  HN  VAL A 277     116.690  60.070 130.600  1.00  0.00           H
ATOM   4150  CA  VAL A 277     114.940  59.650 129.600  1.00  0.00           C
ATOM   4151  HA  VAL A 277     114.030  60.210 129.490  1.00  0.00           H
ATOM   4152  CB  VAL A 277     115.600  59.390 128.200  1.00  0.00           C
ATOM   4153  HB  VAL A 277     116.670  59.130 128.270  1.00  0.00           H
ATOM   4154  CG1 VAL A 277     114.940  58.200 127.390  1.00  0.00           C
ATOM   4155 HG11 VAL A 277     115.270  57.160 127.590  1.00  0.00           H
ATOM   4156 HG12 VAL A 277     113.840  58.300 127.480  1.00  0.00           H
ATOM   4157 HG13 VAL A 277     115.240  58.340 126.330  1.00  0.00           H
ATOM   4158  CG2 VAL A 277     115.510  60.710 127.360  1.00  0.00           C
ATOM   4159 HG21 VAL A 277     116.190  60.660 126.480  1.00  0.00           H
ATOM   4160 HG22 VAL A 277     114.470  60.760 126.980  1.00  0.00           H
ATOM   4161 HG23 VAL A 277     115.640  61.570 128.050  1.00  0.00           H
ATOM   4162  C   VAL A 277     114.500  58.350 130.230  1.00  0.00           C
ATOM   4163  O   VAL A 277     115.280  57.530 130.680  1.00  0.00           O
ATOM   4164  N   VAL A 278     113.190  58.070 130.210  1.00  0.00           N
ATOM   4165  HN  VAL A 278     112.610  58.700 129.690  1.00  0.00           H
ATOM   4166  CA  VAL A 278     112.520  56.980 130.920  1.00  0.00           C
ATOM   4167  HA  VAL A 278     113.170  56.520 131.650  1.00  0.00           H
ATOM   4168  CB  VAL A 278     111.310  57.420 131.660  1.00  0.00           C
ATOM   4169  HB  VAL A 278     110.630  57.880 130.900  1.00  0.00           H
ATOM   4170  CG1 VAL A 278     110.580  56.290 132.360  1.00  0.00           C
ATOM   4171 HG11 VAL A 278     111.210  55.910 133.190  1.00  0.00           H
ATOM   4172 HG12 VAL A 278     109.640  56.650 132.830  1.00  0.00           H
ATOM   4173 HG13 VAL A 278     110.320  55.500 131.630  1.00  0.00           H
ATOM   4174  CG2 VAL A 278     111.740  58.500 132.590  1.00  0.00           C
ATOM   4175 HG21 VAL A 278     112.440  58.090 133.360  1.00  0.00           H
ATOM   4176 HG22 VAL A 278     112.180  59.340 132.030  1.00  0.00           H
ATOM   4177 HG23 VAL A 278     110.900  58.830 133.250  1.00  0.00           H
ATOM   4178  C   VAL A 278     112.100  55.950 129.810  1.00  0.00           C
ATOM   4179  O   VAL A 278     111.330  56.280 128.910  1.00  0.00           O
ATOM   4180  N   ASN A 279     112.490  54.700 129.910  1.00  0.00           N
ATOM   4181  HN  ASN A 279     112.980  54.350 130.700  1.00  0.00           H
ATOM   4182  CA  ASN A 279     112.240  53.590 129.050  1.00  0.00           C
ATOM   4183  HA  ASN A 279     111.400  53.890 128.440  1.00  0.00           H
ATOM   4184  CB  ASN A 279     113.440  53.280 128.150  1.00  0.00           C
ATOM   4185  HB1 ASN A 279     113.750  54.230 127.650  1.00  0.00           H
ATOM   4186  HB2 ASN A 279     114.250  53.090 128.890  1.00  0.00           H
ATOM   4187  CG  ASN A 279     113.310  52.150 127.140  1.00  0.00           C
ATOM   4188  OD1 ASN A 279     113.460  52.260 125.920  1.00  0.00           O
ATOM   4189  ND2 ASN A 279     113.160  50.910 127.720  1.00  0.00           N
ATOM   4190 HD21 ASN A 279     113.090  50.920 128.720  1.00  0.00           H
ATOM   4191 HD22 ASN A 279     112.890  50.110 127.200  1.00  0.00           H
ATOM   4192  C   ASN A 279     111.690  52.510 130.030  1.00  0.00           C
ATOM   4193  O   ASN A 279     112.340  52.160 131.060  1.00  0.00           O
ATOM   4194  N   LEU A 280     110.530  51.920 129.710  1.00  0.00           N
ATOM   4195  HN  LEU A 280     110.050  52.350 128.950  1.00  0.00           H
ATOM   4196  CA  LEU A 280     109.960  50.790 130.370  1.00  0.00           C
ATOM   4197  HA  LEU A 280     110.310  50.730 131.390  1.00  0.00           H
ATOM   4198  CB  LEU A 280     108.440  51.110 130.500  1.00  0.00           C
ATOM   4199  HB1 LEU A 280     108.470  51.950 131.230  1.00  0.00           H
ATOM   4200  HB2 LEU A 280     108.230  51.590 129.520  1.00  0.00           H
ATOM   4201  CG  LEU A 280     107.520  50.020 131.060  1.00  0.00           C
ATOM   4202  HG  LEU A 280     107.440  49.130 130.390  1.00  0.00           H
ATOM   4203  CD1 LEU A 280     108.020  49.400 132.440  1.00  0.00           C
ATOM   4204 HD11 LEU A 280     107.230  48.970 133.090  1.00  0.00           H
ATOM   4205 HD12 LEU A 280     108.900  48.740 132.270  1.00  0.00           H
ATOM   4206 HD13 LEU A 280     108.190  50.250 133.130  1.00  0.00           H
ATOM   4207  CD2 LEU A 280     106.130  50.630 131.370  1.00  0.00           C
ATOM   4208 HD21 LEU A 280     105.410  49.860 131.710  1.00  0.00           H
ATOM   4209 HD22 LEU A 280     106.240  51.350 132.210  1.00  0.00           H
ATOM   4210 HD23 LEU A 280     105.560  51.140 130.560  1.00  0.00           H
ATOM   4211  C   LEU A 280     110.270  49.490 129.650  1.00  0.00           C
ATOM   4212  O   LEU A 280     110.170  49.290 128.450  1.00  0.00           O
ATOM   4213  N   TYR A 281     110.750  48.470 130.420  1.00  0.00           N
ATOM   4214  HN  TYR A 281     110.940  48.620 131.380  1.00  0.00           H
ATOM   4215  CA  TYR A 281     111.040  47.150 129.950  1.00  0.00           C
ATOM   4216  HA  TYR A 281     111.040  47.190 128.870  1.00  0.00           H
ATOM   4217  CB  TYR A 281     112.360  46.580 130.500  1.00  0.00           C
ATOM   4218  HB1 TYR A 281     112.300  46.700 131.600  1.00  0.00           H
ATOM   4219  HB2 TYR A 281     112.590  45.510 130.280  1.00  0.00           H
ATOM   4220  CG  TYR A 281     113.540  47.370 129.990  1.00  0.00           C
ATOM   4221  CD1 TYR A 281     114.210  46.790 128.900  1.00  0.00           C
ATOM   4222  HD1 TYR A 281     113.790  45.890 128.490  1.00  0.00           H
ATOM   4223  CE1 TYR A 281     115.360  47.350 128.410  1.00  0.00           C
ATOM   4224  HE1 TYR A 281     116.070  46.800 127.810  1.00  0.00           H
ATOM   4225  CZ  TYR A 281     115.850  48.500 128.960  1.00  0.00           C
ATOM   4226  OH  TYR A 281     117.050  49.010 128.520  1.00  0.00           O
ATOM   4227  HH  TYR A 281     117.400  49.670 129.110  1.00  0.00           H
ATOM   4228  CD2 TYR A 281     114.100  48.510 130.600  1.00  0.00           C
ATOM   4229  HD2 TYR A 281     113.690  48.870 131.530  1.00  0.00           H
ATOM   4230  CE2 TYR A 281     115.180  49.160 129.960  1.00  0.00           C
ATOM   4231  HE2 TYR A 281     115.650  50.040 130.380  1.00  0.00           H
ATOM   4232  C   TYR A 281     109.920  46.140 130.400  1.00  0.00           C
ATOM   4233  O   TYR A 281     109.140  46.360 131.300  1.00  0.00           O
ATOM   4234  N   GLU A 282     109.950  45.000 129.660  1.00  0.00           N
ATOM   4235  HN  GLU A 282     110.510  44.870 128.860  1.00  0.00           H
ATOM   4236  CA  GLU A 282     109.220  43.820 130.150  1.00  0.00           C
ATOM   4237  HA  GLU A 282     108.340  43.980 130.760  1.00  0.00           H
ATOM   4238  CB  GLU A 282     108.680  42.850 129.100  1.00  0.00           C
ATOM   4239  HB1 GLU A 282     109.570  42.490 128.540  1.00  0.00           H
ATOM   4240  HB2 GLU A 282     108.230  42.010 129.680  1.00  0.00           H
ATOM   4241  CG  GLU A 282     107.440  43.360 128.300  1.00  0.00           C
ATOM   4242  HG1 GLU A 282     107.800  44.300 127.830  1.00  0.00           H
ATOM   4243  HG2 GLU A 282     106.550  43.600 128.920  1.00  0.00           H
ATOM   4244  CD  GLU A 282     107.050  42.410 127.240  1.00  0.00           C
ATOM   4245  OE1 GLU A 282     106.650  41.270 127.600  1.00  0.00           O
ATOM   4246  OE2 GLU A 282     107.230  42.730 126.080  1.00  0.00           O
ATOM   4247  C   GLU A 282     110.180  43.050 131.170  1.00  0.00           C
ATOM   4248  O   GLU A 282     111.420  43.200 131.170  1.00  0.00           O
ATOM   4249  N   ASP A 283     109.630  42.180 131.990  1.00  0.00           N
ATOM   4250  HN  ASP A 283     108.640  42.030 131.940  1.00  0.00           H
ATOM   4251  CA  ASP A 283     110.380  41.700 133.150  1.00  0.00           C
ATOM   4252  HA  ASP A 283     110.930  42.520 133.560  1.00  0.00           H
ATOM   4253  CB  ASP A 283     109.370  41.220 134.150  1.00  0.00           C
ATOM   4254  HB1 ASP A 283     108.690  40.410 133.840  1.00  0.00           H
ATOM   4255  HB2 ASP A 283     109.880  40.910 135.090  1.00  0.00           H
ATOM   4256  CG  ASP A 283     108.480  42.360 134.540  1.00  0.00           C
ATOM   4257  OD1 ASP A 283     108.970  43.350 135.220  1.00  0.00           O
ATOM   4258  OD2 ASP A 283     107.240  42.280 134.390  1.00  0.00           O
ATOM   4259  C   ASP A 283     111.420  40.590 132.900  1.00  0.00           C
ATOM   4260  O   ASP A 283     112.360  40.490 133.690  1.00  0.00           O
ATOM   4261  N   ASP A 284     111.330  39.950 131.710  1.00  0.00           N
ATOM   4262  HN  ASP A 284     110.500  40.150 131.200  1.00  0.00           H
ATOM   4263  CA  ASP A 284     112.310  39.040 131.110  1.00  0.00           C
ATOM   4264  HA  ASP A 284     112.690  38.380 131.880  1.00  0.00           H
ATOM   4265  CB  ASP A 284     111.700  38.110 129.940  1.00  0.00           C
ATOM   4266  HB1 ASP A 284     111.060  38.700 129.250  1.00  0.00           H
ATOM   4267  HB2 ASP A 284     112.550  37.560 129.500  1.00  0.00           H
ATOM   4268  CG  ASP A 284     110.710  37.230 130.650  1.00  0.00           C
ATOM   4269  OD1 ASP A 284     110.690  36.950 131.870  1.00  0.00           O
ATOM   4270  OD2 ASP A 284     109.750  36.750 129.950  1.00  0.00           O
ATOM   4271  C   ASP A 284     113.390  39.920 130.470  1.00  0.00           C
ATOM   4272  O   ASP A 284     114.340  39.440 129.830  1.00  0.00           O
ATOM   4273  N   HIS A 285     113.440  41.250 130.800  1.00  0.00           N
ATOM   4274  HN  HIS A 285     112.660  41.570 131.330  1.00  0.00           H
ATOM   4275  CA  HIS A 285     114.410  42.240 130.330  1.00  0.00           C
ATOM   4276  HA  HIS A 285     114.350  43.140 130.930  1.00  0.00           H
ATOM   4277  CB  HIS A 285     115.930  41.970 130.620  1.00  0.00           C
ATOM   4278  HB1 HIS A 285     116.310  41.220 129.900  1.00  0.00           H
ATOM   4279  HB2 HIS A 285     116.540  42.900 130.610  1.00  0.00           H
ATOM   4280  ND1 HIS A 285     115.890  42.120 133.160  1.00  0.00           N
ATOM   4281  CG  HIS A 285     116.000  41.360 131.970  1.00  0.00           C
ATOM   4282  CE1 HIS A 285     116.170  41.290 134.140  1.00  0.00           C
ATOM   4283  HE1 HIS A 285     116.130  41.500 135.210  1.00  0.00           H
ATOM   4284  NE2 HIS A 285     116.390  40.020 133.670  1.00  0.00           N
ATOM   4285  HE2 HIS A 285     116.450  39.170 134.200  1.00  0.00           H
ATOM   4286  CD2 HIS A 285     116.340  40.060 132.310  1.00  0.00           C
ATOM   4287  HD2 HIS A 285     116.450  39.230 131.630  1.00  0.00           H
ATOM   4288  C   HIS A 285     114.240  42.690 128.840  1.00  0.00           C
ATOM   4289  O   HIS A 285     115.220  43.100 128.160  1.00  0.00           O
ATOM   4290  N   LYS A 286     113.070  42.460 128.220  1.00  0.00           N
ATOM   4291  HN  LYS A 286     112.310  42.240 128.840  1.00  0.00           H
ATOM   4292  CA  LYS A 286     112.790  42.450 126.830  1.00  0.00           C
ATOM   4293  HA  LYS A 286     113.700  42.320 126.270  1.00  0.00           H
ATOM   4294  CB  LYS A 286     111.770  41.330 126.330  1.00  0.00           C
ATOM   4295  HB1 LYS A 286     110.890  41.320 127.020  1.00  0.00           H
ATOM   4296  HB2 LYS A 286     111.390  41.460 125.290  1.00  0.00           H
ATOM   4297  CG  LYS A 286     112.460  40.000 126.480  1.00  0.00           C
ATOM   4298  HG1 LYS A 286     112.510  39.580 127.510  1.00  0.00           H
ATOM   4299  HG2 LYS A 286     113.530  40.120 126.200  1.00  0.00           H
ATOM   4300  CD  LYS A 286     111.970  38.900 125.560  1.00  0.00           C
ATOM   4301  HD1 LYS A 286     112.140  38.990 124.460  1.00  0.00           H
ATOM   4302  HD2 LYS A 286     110.880  38.810 125.770  1.00  0.00           H
ATOM   4303  CE  LYS A 286     112.690  37.550 125.820  1.00  0.00           C
ATOM   4304  HE1 LYS A 286     112.880  37.370 126.900  1.00  0.00           H
ATOM   4305  HE2 LYS A 286     113.640  37.500 125.250  1.00  0.00           H
ATOM   4306  NZ  LYS A 286     111.940  36.410 125.330  1.00  0.00           N
ATOM   4307  HZ1 LYS A 286     111.640  36.460 124.340  1.00  0.00           H
ATOM   4308  HZ2 LYS A 286     112.620  35.630 125.390  1.00  0.00           H
ATOM   4309  HZ3 LYS A 286     111.090  36.220 125.910  1.00  0.00           H
ATOM   4310  C   LYS A 286     112.140  43.770 126.540  1.00  0.00           C
ATOM   4311  O   LYS A 286     111.900  44.630 127.410  1.00  0.00           O
ATOM   4312  N   ASN A 287     111.980  43.990 125.260  1.00  0.00           N
ATOM   4313  HN  ASN A 287     112.420  43.390 124.600  1.00  0.00           H
ATOM   4314  CA  ASN A 287     111.190  44.970 124.620  1.00  0.00           C
ATOM   4315  HA  ASN A 287     111.180  44.910 123.550  1.00  0.00           H
ATOM   4316  CB  ASN A 287     109.690  44.600 124.980  1.00  0.00           C
ATOM   4317  HB1 ASN A 287     109.630  43.540 124.640  1.00  0.00           H
ATOM   4318  HB2 ASN A 287     109.520  44.720 126.070  1.00  0.00           H
ATOM   4319  CG  ASN A 287     108.700  45.310 124.040  1.00  0.00           C
ATOM   4320  OD1 ASN A 287     108.960  45.870 122.990  1.00  0.00           O
ATOM   4321  ND2 ASN A 287     107.420  45.250 124.500  1.00  0.00           N
ATOM   4322 HD21 ASN A 287     107.210  44.570 125.200  1.00  0.00           H
ATOM   4323 HD22 ASN A 287     106.740  45.890 124.140  1.00  0.00           H
ATOM   4324  C   ASN A 287     111.580  46.370 124.980  1.00  0.00           C
ATOM   4325  O   ASN A 287     110.850  47.140 125.600  1.00  0.00           O
ATOM   4326  N   PRO A 288     112.740  46.830 124.560  1.00  0.00           N
ATOM   4327  CD  PRO A 288     113.700  46.070 123.820  1.00  0.00           C
ATOM   4328  HD1 PRO A 288     113.220  45.530 122.980  1.00  0.00           H
ATOM   4329  HD2 PRO A 288     114.190  45.340 124.500  1.00  0.00           H
ATOM   4330  CA  PRO A 288     113.120  48.240 124.360  1.00  0.00           C
ATOM   4331  HA  PRO A 288     112.960  48.630 125.350  1.00  0.00           H
ATOM   4332  CB  PRO A 288     114.600  48.290 123.970  1.00  0.00           C
ATOM   4333  HB1 PRO A 288     114.930  49.200 123.440  1.00  0.00           H
ATOM   4334  HB2 PRO A 288     115.100  48.400 124.960  1.00  0.00           H
ATOM   4335  CG  PRO A 288     114.800  47.030 123.200  1.00  0.00           C
ATOM   4336  HG1 PRO A 288     115.830  46.610 123.210  1.00  0.00           H
ATOM   4337  HG2 PRO A 288     114.450  47.080 122.140  1.00  0.00           H
ATOM   4338  C   PRO A 288     112.240  49.050 123.450  1.00  0.00           C
ATOM   4339  O   PRO A 288     111.760  48.640 122.440  1.00  0.00           O
ATOM   4340  N   THR A 289     111.970  50.370 123.830  1.00  0.00           N
ATOM   4341  HN  THR A 289     112.260  50.790 124.690  1.00  0.00           H
ATOM   4342  CA  THR A 289     111.090  51.190 123.030  1.00  0.00           C
ATOM   4343  HA  THR A 289     110.370  50.540 122.550  1.00  0.00           H
ATOM   4344  CB  THR A 289     110.310  52.120 123.940  1.00  0.00           C
ATOM   4345  HB  THR A 289     110.870  53.070 124.080  1.00  0.00           H
ATOM   4346  OG1 THR A 289     110.310  51.640 125.320  1.00  0.00           O
ATOM   4347  HG1 THR A 289     109.820  50.820 125.360  1.00  0.00           H
ATOM   4348  CG2 THR A 289     108.920  52.340 123.280  1.00  0.00           C
ATOM   4349 HG21 THR A 289     108.390  53.160 123.830  1.00  0.00           H
ATOM   4350 HG22 THR A 289     109.180  52.670 122.260  1.00  0.00           H
ATOM   4351 HG23 THR A 289     108.290  51.430 123.230  1.00  0.00           H
ATOM   4352  C   THR A 289     111.900  52.000 122.050  1.00  0.00           C
ATOM   4353  O   THR A 289     111.670  52.030 120.870  1.00  0.00           O
ATOM   4354  N   VAL A 290     112.960  52.670 122.580  1.00  0.00           N
ATOM   4355  HN  VAL A 290     113.190  52.540 123.540  1.00  0.00           H
ATOM   4356  CA  VAL A 290     113.870  53.430 121.770  1.00  0.00           C
ATOM   4357  HA  VAL A 290     114.070  52.910 120.850  1.00  0.00           H
ATOM   4358  CB  VAL A 290     113.480  54.930 121.550  1.00  0.00           C
ATOM   4359  HB  VAL A 290     114.410  55.400 121.170  1.00  0.00           H
ATOM   4360  CG1 VAL A 290     112.300  54.980 120.430  1.00  0.00           C
ATOM   4361 HG11 VAL A 290     111.290  54.640 120.740  1.00  0.00           H
ATOM   4362 HG12 VAL A 290     112.180  56.040 120.130  1.00  0.00           H
ATOM   4363 HG13 VAL A 290     112.570  54.380 119.530  1.00  0.00           H
ATOM   4364  CG2 VAL A 290     113.110  55.680 122.800  1.00  0.00           C
ATOM   4365 HG21 VAL A 290     113.840  55.650 123.640  1.00  0.00           H
ATOM   4366 HG22 VAL A 290     112.770  56.720 122.630  1.00  0.00           H
ATOM   4367 HG23 VAL A 290     112.190  55.150 123.130  1.00  0.00           H
ATOM   4368  C   VAL A 290     115.220  53.450 122.340  1.00  0.00           C
ATOM   4369  O   VAL A 290     116.140  53.990 121.790  1.00  0.00           O
ATOM   4370  N   THR A 291     115.450  52.810 123.490  1.00  0.00           N
ATOM   4371  HN  THR A 291     114.690  52.420 124.000  1.00  0.00           H
ATOM   4372  CA  THR A 291     116.730  52.680 124.070  1.00  0.00           C
ATOM   4373  HA  THR A 291     117.190  53.650 124.040  1.00  0.00           H
ATOM   4374  CB  THR A 291     116.670  52.250 125.560  1.00  0.00           C
ATOM   4375  HB  THR A 291     115.900  52.820 126.120  1.00  0.00           H
ATOM   4376  OG1 THR A 291     117.870  52.670 126.200  1.00  0.00           O
ATOM   4377  HG1 THR A 291     117.730  52.680 127.150  1.00  0.00           H
ATOM   4378  CG2 THR A 291     116.350  50.770 125.750  1.00  0.00           C
ATOM   4379 HG21 THR A 291     117.130  50.050 125.430  1.00  0.00           H
ATOM   4380 HG22 THR A 291     115.850  50.670 126.740  1.00  0.00           H
ATOM   4381 HG23 THR A 291     115.490  50.560 125.080  1.00  0.00           H
ATOM   4382  C   THR A 291     117.780  51.900 123.250  1.00  0.00           C
ATOM   4383  O   THR A 291     117.400  50.870 122.610  1.00  0.00           O
ATOM   4384  N   ARG A 292     119.060  52.280 123.270  1.00  0.00           N
ATOM   4385  HN  ARG A 292     119.310  53.010 123.910  1.00  0.00           H
ATOM   4386  CA  ARG A 292     120.260  51.680 122.720  1.00  0.00           C
ATOM   4387  HA  ARG A 292     121.080  52.300 123.060  1.00  0.00           H
ATOM   4388  CB  ARG A 292     120.440  50.270 123.180  1.00  0.00           C
ATOM   4389  HB1 ARG A 292     119.650  49.630 122.740  1.00  0.00           H
ATOM   4390  HB2 ARG A 292     121.420  49.860 122.850  1.00  0.00           H
ATOM   4391  CG  ARG A 292     120.440  50.070 124.740  1.00  0.00           C
ATOM   4392  HG1 ARG A 292     119.490  50.420 125.190  1.00  0.00           H
ATOM   4393  HG2 ARG A 292     121.360  50.470 125.220  1.00  0.00           H
ATOM   4394  CD  ARG A 292     120.380  48.500 124.980  1.00  0.00           C
ATOM   4395  HD1 ARG A 292     121.240  47.870 124.660  1.00  0.00           H
ATOM   4396  HD2 ARG A 292     119.480  48.190 124.400  1.00  0.00           H
ATOM   4397  NE  ARG A 292     120.120  48.200 126.460  1.00  0.00           N
ATOM   4398  HE  ARG A 292     120.480  48.840 127.130  1.00  0.00           H
ATOM   4399  CZ  ARG A 292     119.590  47.130 126.940  1.00  0.00           C
ATOM   4400  NH1 ARG A 292     118.980  46.150 126.270  1.00  0.00           N
ATOM   4401 HH11 ARG A 292     118.500  45.400 126.730  1.00  0.00           H
ATOM   4402 HH12 ARG A 292     118.780  46.120 125.290  1.00  0.00           H
ATOM   4403  NH2 ARG A 292     119.610  46.990 128.270  1.00  0.00           N
ATOM   4404 HH21 ARG A 292     119.090  46.290 128.760  1.00  0.00           H
ATOM   4405 HH22 ARG A 292     119.870  47.860 128.690  1.00  0.00           H
ATOM   4406  C   ARG A 292     120.370  51.890 121.250  1.00  0.00           C
ATOM   4407  O   ARG A 292     121.310  51.600 120.530  1.00  0.00           O
ATOM   4408  N   GLU A 293     119.450  52.680 120.680  1.00  0.00           N
ATOM   4409  HN  GLU A 293     118.520  52.820 121.020  1.00  0.00           H
ATOM   4410  CA  GLU A 293     119.560  52.950 119.300  1.00  0.00           C
ATOM   4411  HA  GLU A 293     120.590  52.920 118.980  1.00  0.00           H
ATOM   4412  CB  GLU A 293     118.610  52.060 118.470  1.00  0.00           C
ATOM   4413  HB1 GLU A 293     117.550  52.160 118.790  1.00  0.00           H
ATOM   4414  HB2 GLU A 293     118.640  52.270 117.380  1.00  0.00           H
ATOM   4415  CG  GLU A 293     118.860  50.490 118.570  1.00  0.00           C
ATOM   4416  HG1 GLU A 293     118.610  50.270 119.620  1.00  0.00           H
ATOM   4417  HG2 GLU A 293     119.940  50.280 118.380  1.00  0.00           H
ATOM   4418  CD  GLU A 293     118.030  49.620 117.690  1.00  0.00           C
ATOM   4419  OE1 GLU A 293     117.740  48.490 118.090  1.00  0.00           O
ATOM   4420  OE2 GLU A 293     117.640  50.070 116.590  1.00  0.00           O
ATOM   4421  C   GLU A 293     119.250  54.430 119.140  1.00  0.00           C
ATOM   4422  O   GLU A 293     120.130  55.260 118.930  1.00  0.00           O
ATOM   4423  N   GLN A 294     117.950  54.830 119.200  1.00  0.00           N
ATOM   4424  HN  GLN A 294     117.180  54.210 119.250  1.00  0.00           H
ATOM   4425  CA  GLN A 294     117.530  56.170 118.990  1.00  0.00           C
ATOM   4426  HA  GLN A 294     117.950  56.520 118.050  1.00  0.00           H
ATOM   4427  CB  GLN A 294     116.000  56.290 118.860  1.00  0.00           C
ATOM   4428  HB1 GLN A 294     115.390  55.740 119.610  1.00  0.00           H
ATOM   4429  HB2 GLN A 294     115.720  57.360 118.990  1.00  0.00           H
ATOM   4430  CG  GLN A 294     115.470  55.860 117.470  1.00  0.00           C
ATOM   4431  HG1 GLN A 294     115.720  56.660 116.740  1.00  0.00           H
ATOM   4432  HG2 GLN A 294     114.370  55.710 117.550  1.00  0.00           H
ATOM   4433  CD  GLN A 294     116.050  54.520 116.980  1.00  0.00           C
ATOM   4434  OE1 GLN A 294     117.160  54.450 116.410  1.00  0.00           O
ATOM   4435  NE2 GLN A 294     115.350  53.420 117.280  1.00  0.00           N
ATOM   4436 HE21 GLN A 294     114.380  53.500 117.540  1.00  0.00           H
ATOM   4437 HE22 GLN A 294     115.630  52.480 117.110  1.00  0.00           H
ATOM   4438  C   GLN A 294     117.990  57.280 120.010  1.00  0.00           C
ATOM   4439  O   GLN A 294     118.300  58.440 119.660  1.00  0.00           O
ATOM   4440  N   VAL A 295     118.040  56.950 121.310  1.00  0.00           N
ATOM   4441  HN  VAL A 295     117.880  56.010 121.600  1.00  0.00           H
ATOM   4442  CA  VAL A 295     118.310  57.890 122.410  1.00  0.00           C
ATOM   4443  HA  VAL A 295     117.670  58.740 122.250  1.00  0.00           H
ATOM   4444  CB  VAL A 295     118.290  57.260 123.890  1.00  0.00           C
ATOM   4445  HB  VAL A 295     118.910  56.330 123.940  1.00  0.00           H
ATOM   4446  CG1 VAL A 295     118.720  58.270 124.980  1.00  0.00           C
ATOM   4447 HG11 VAL A 295     117.980  59.100 124.900  1.00  0.00           H
ATOM   4448 HG12 VAL A 295     118.510  57.860 125.990  1.00  0.00           H
ATOM   4449 HG13 VAL A 295     119.770  58.640 124.890  1.00  0.00           H
ATOM   4450  CG2 VAL A 295     116.970  56.670 124.330  1.00  0.00           C
ATOM   4451 HG21 VAL A 295     117.050  56.160 125.320  1.00  0.00           H
ATOM   4452 HG22 VAL A 295     116.180  57.450 124.270  1.00  0.00           H
ATOM   4453 HG23 VAL A 295     116.530  56.030 123.540  1.00  0.00           H
ATOM   4454  C   VAL A 295     119.710  58.500 122.280  1.00  0.00           C
ATOM   4455  O   VAL A 295     119.910  59.700 122.470  1.00  0.00           O
ATOM   4456  N   ASP A 296     120.730  57.730 121.900  1.00  0.00           N
ATOM   4457  HN  ASP A 296     120.650  56.730 121.930  1.00  0.00           H
ATOM   4458  CA  ASP A 296     122.070  58.210 121.670  1.00  0.00           C
ATOM   4459  HA  ASP A 296     122.460  58.790 122.490  1.00  0.00           H
ATOM   4460  CB  ASP A 296     123.090  57.090 121.300  1.00  0.00           C
ATOM   4461  HB1 ASP A 296     122.620  56.310 120.650  1.00  0.00           H
ATOM   4462  HB2 ASP A 296     123.980  57.460 120.760  1.00  0.00           H
ATOM   4463  CG  ASP A 296     123.660  56.320 122.410  1.00  0.00           C
ATOM   4464  OD1 ASP A 296     123.320  56.590 123.600  1.00  0.00           O
ATOM   4465  OD2 ASP A 296     124.440  55.340 122.200  1.00  0.00           O
ATOM   4466  C   ASP A 296     122.130  59.130 120.440  1.00  0.00           C
ATOM   4467  O   ASP A 296     122.720  60.250 120.460  1.00  0.00           O
ATOM   4468  N   PHE A 297     121.510  58.740 119.310  1.00  0.00           N
ATOM   4469  HN  PHE A 297     120.990  57.890 119.330  1.00  0.00           H
ATOM   4470  CA  PHE A 297     121.400  59.650 118.210  1.00  0.00           C
ATOM   4471  HA  PHE A 297     122.390  59.850 117.830  1.00  0.00           H
ATOM   4472  CB  PHE A 297     120.710  58.830 117.060  1.00  0.00           C
ATOM   4473  HB1 PHE A 297     121.390  57.980 116.810  1.00  0.00           H
ATOM   4474  HB2 PHE A 297     119.740  58.370 117.350  1.00  0.00           H
ATOM   4475  CG  PHE A 297     120.450  59.550 115.750  1.00  0.00           C
ATOM   4476  CD1 PHE A 297     121.560  59.710 114.830  1.00  0.00           C
ATOM   4477  HD1 PHE A 297     122.580  59.420 115.030  1.00  0.00           H
ATOM   4478  CE1 PHE A 297     121.390  60.390 113.640  1.00  0.00           C
ATOM   4479  HE1 PHE A 297     122.230  60.610 113.010  1.00  0.00           H
ATOM   4480  CZ  PHE A 297     120.180  60.860 113.290  1.00  0.00           C
ATOM   4481  HZ  PHE A 297     119.940  61.220 112.310  1.00  0.00           H
ATOM   4482  CD2 PHE A 297     119.110  60.030 115.360  1.00  0.00           C
ATOM   4483  HD2 PHE A 297     118.280  59.840 116.030  1.00  0.00           H
ATOM   4484  CE2 PHE A 297     119.080  60.750 114.200  1.00  0.00           C
ATOM   4485  HE2 PHE A 297     118.070  60.930 113.870  1.00  0.00           H
ATOM   4486  C   PHE A 297     120.800  61.000 118.460  1.00  0.00           C
ATOM   4487  O   PHE A 297     121.260  62.060 117.980  1.00  0.00           O
ATOM   4488  N   GLN A 298     119.600  60.990 119.150  1.00  0.00           N
ATOM   4489  HN  GLN A 298     119.140  60.140 119.410  1.00  0.00           H
ATOM   4490  CA  GLN A 298     118.990  62.260 119.520  1.00  0.00           C
ATOM   4491  HA  GLN A 298     118.790  62.760 118.580  1.00  0.00           H
ATOM   4492  CB  GLN A 298     117.650  61.870 120.250  1.00  0.00           C
ATOM   4493  HB1 GLN A 298     117.170  61.230 119.480  1.00  0.00           H
ATOM   4494  HB2 GLN A 298     117.800  61.160 121.090  1.00  0.00           H
ATOM   4495  CG  GLN A 298     116.700  62.950 120.750  1.00  0.00           C
ATOM   4496  HG1 GLN A 298     117.120  63.800 121.320  1.00  0.00           H
ATOM   4497  HG2 GLN A 298     116.060  62.440 121.500  1.00  0.00           H
ATOM   4498  CD  GLN A 298     115.790  63.560 119.620  1.00  0.00           C
ATOM   4499  OE1 GLN A 298     116.310  64.440 118.910  1.00  0.00           O
ATOM   4500  NE2 GLN A 298     114.570  63.060 119.460  1.00  0.00           N
ATOM   4501 HE21 GLN A 298     114.280  62.270 120.010  1.00  0.00           H
ATOM   4502 HE22 GLN A 298     113.860  63.450 118.870  1.00  0.00           H
ATOM   4503  C   GLN A 298     119.770  63.160 120.440  1.00  0.00           C
ATOM   4504  O   GLN A 298     119.900  64.380 120.240  1.00  0.00           O
ATOM   4505  N   HIS A 299     120.410  62.550 121.460  1.00  0.00           N
ATOM   4506  HN  HIS A 299     120.290  61.600 121.730  1.00  0.00           H
ATOM   4507  CA  HIS A 299     121.360  63.270 122.380  1.00  0.00           C
ATOM   4508  HA  HIS A 299     120.850  64.110 122.820  1.00  0.00           H
ATOM   4509  CB  HIS A 299     121.800  62.320 123.510  1.00  0.00           C
ATOM   4510  HB1 HIS A 299     120.940  61.740 123.890  1.00  0.00           H
ATOM   4511  HB2 HIS A 299     122.290  61.460 123.010  1.00  0.00           H
ATOM   4512  ND1 HIS A 299     122.240  64.000 125.360  1.00  0.00           N
ATOM   4513  CG  HIS A 299     122.690  62.880 124.600  1.00  0.00           C
ATOM   4514  CE1 HIS A 299     123.310  64.310 126.050  1.00  0.00           C
ATOM   4515  HE1 HIS A 299     123.380  65.060 126.830  1.00  0.00           H
ATOM   4516  NE2 HIS A 299     124.350  63.470 125.840  1.00  0.00           N
ATOM   4517  HE2 HIS A 299     125.280  63.560 126.210  1.00  0.00           H
ATOM   4518  CD2 HIS A 299     123.970  62.520 124.940  1.00  0.00           C
ATOM   4519  HD2 HIS A 299     124.660  61.790 124.550  1.00  0.00           H
ATOM   4520  C   HIS A 299     122.510  63.860 121.670  1.00  0.00           C
ATOM   4521  O   HIS A 299     122.970  64.870 122.090  1.00  0.00           O
ATOM   4522  N   HIS A 300     123.110  63.260 120.600  1.00  0.00           N
ATOM   4523  HN  HIS A 300     122.960  62.280 120.480  1.00  0.00           H
ATOM   4524  CA  HIS A 300     124.170  63.870 119.880  1.00  0.00           C
ATOM   4525  HA  HIS A 300     124.830  64.350 120.590  1.00  0.00           H
ATOM   4526  CB  HIS A 300     125.020  62.840 119.120  1.00  0.00           C
ATOM   4527  HB1 HIS A 300     124.380  62.260 118.410  1.00  0.00           H
ATOM   4528  HB2 HIS A 300     125.880  63.270 118.570  1.00  0.00           H
ATOM   4529  ND1 HIS A 300     126.330  60.850 119.500  1.00  0.00           N
ATOM   4530  CG  HIS A 300     125.590  61.850 120.110  1.00  0.00           C
ATOM   4531  CE1 HIS A 300     126.770  60.150 120.550  1.00  0.00           C
ATOM   4532  HE1 HIS A 300     127.490  59.330 120.510  1.00  0.00           H
ATOM   4533  NE2 HIS A 300     126.380  60.660 121.690  1.00  0.00           N
ATOM   4534  HE2 HIS A 300     126.850  60.630 122.570  1.00  0.00           H
ATOM   4535  CD2 HIS A 300     125.560  61.710 121.430  1.00  0.00           C
ATOM   4536  HD2 HIS A 300     125.320  62.490 122.150  1.00  0.00           H
ATOM   4537  C   HIS A 300     123.680  64.950 118.940  1.00  0.00           C
ATOM   4538  O   HIS A 300     124.390  65.960 118.690  1.00  0.00           O
ATOM   4539  N   GLN A 301     122.450  64.830 118.470  1.00  0.00           N
ATOM   4540  HN  GLN A 301     121.920  64.000 118.600  1.00  0.00           H
ATOM   4541  CA  GLN A 301     121.860  65.860 117.660  1.00  0.00           C
ATOM   4542  HA  GLN A 301     122.500  66.060 116.810  1.00  0.00           H
ATOM   4543  CB  GLN A 301     120.460  65.440 117.230  1.00  0.00           C
ATOM   4544  HB1 GLN A 301     120.530  64.390 116.880  1.00  0.00           H
ATOM   4545  HB2 GLN A 301     119.830  65.320 118.140  1.00  0.00           H
ATOM   4546  CG  GLN A 301     119.800  66.270 116.170  1.00  0.00           C
ATOM   4547  HG1 GLN A 301     119.400  67.250 116.510  1.00  0.00           H
ATOM   4548  HG2 GLN A 301     118.970  65.630 115.810  1.00  0.00           H
ATOM   4549  CD  GLN A 301     120.800  66.600 115.040  1.00  0.00           C
ATOM   4550  OE1 GLN A 301     121.250  65.620 114.410  1.00  0.00           O
ATOM   4551  NE2 GLN A 301     121.180  67.850 114.730  1.00  0.00           N
ATOM   4552 HE21 GLN A 301     120.840  68.620 115.270  1.00  0.00           H
ATOM   4553 HE22 GLN A 301     121.680  67.930 113.870  1.00  0.00           H
ATOM   4554  C   GLN A 301     121.680  67.260 118.240  1.00  0.00           C
ATOM   4555  O   GLN A 301     121.740  68.260 117.550  1.00  0.00           O
ATOM   4556  N   LEU A 302     121.460  67.270 119.600  1.00  0.00           N
ATOM   4557  HN  LEU A 302     121.270  66.420 120.090  1.00  0.00           H
ATOM   4558  CA  LEU A 302     121.280  68.430 120.420  1.00  0.00           C
ATOM   4559  HA  LEU A 302     120.400  68.960 120.080  1.00  0.00           H
ATOM   4560  CB  LEU A 302     121.100  67.990 121.880  1.00  0.00           C
ATOM   4561  HB1 LEU A 302     121.800  67.180 122.190  1.00  0.00           H
ATOM   4562  HB2 LEU A 302     121.370  68.800 122.590  1.00  0.00           H
ATOM   4563  CG  LEU A 302     119.680  67.400 122.300  1.00  0.00           C
ATOM   4564  HG  LEU A 302     119.470  66.690 121.480  1.00  0.00           H
ATOM   4565  CD1 LEU A 302     119.800  66.660 123.600  1.00  0.00           C
ATOM   4566 HD11 LEU A 302     119.910  67.320 124.490  1.00  0.00           H
ATOM   4567 HD12 LEU A 302     118.960  65.950 123.760  1.00  0.00           H
ATOM   4568 HD13 LEU A 302     120.610  65.890 123.590  1.00  0.00           H
ATOM   4569  CD2 LEU A 302     118.640  68.510 122.420  1.00  0.00           C
ATOM   4570 HD21 LEU A 302     118.470  69.010 121.440  1.00  0.00           H
ATOM   4571 HD22 LEU A 302     117.690  68.010 122.700  1.00  0.00           H
ATOM   4572 HD23 LEU A 302     118.970  69.230 123.200  1.00  0.00           H
ATOM   4573  C   LEU A 302     122.430  69.410 120.460  1.00  0.00           C
ATOM   4574  O   LEU A 302     122.370  70.590 120.280  1.00  0.00           O
ATOM   4575  N   ALA A 303     123.600  68.850 120.650  1.00  0.00           N
ATOM   4576  HN  ALA A 303     123.680  67.860 120.670  1.00  0.00           H
ATOM   4577  CA  ALA A 303     124.890  69.510 120.750  1.00  0.00           C
ATOM   4578  HA  ALA A 303     124.880  70.180 121.590  1.00  0.00           H
ATOM   4579  CB  ALA A 303     125.820  68.230 121.020  1.00  0.00           C
ATOM   4580  HB1 ALA A 303     125.410  67.740 121.930  1.00  0.00           H
ATOM   4581  HB2 ALA A 303     125.840  67.480 120.200  1.00  0.00           H
ATOM   4582  HB3 ALA A 303     126.810  68.590 121.370  1.00  0.00           H
ATOM   4583  C   ALA A 303     125.270  70.280 119.500  1.00  0.00           C
ATOM   4584  O   ALA A 303     125.990  71.270 119.630  1.00  0.00           O
ATOM   4585  N   GLU A 304     124.860  69.850 118.280  1.00  0.00           N
ATOM   4586  HN  GLU A 304     124.260  69.060 118.250  1.00  0.00           H
ATOM   4587  CA  GLU A 304     125.020  70.580 117.050  1.00  0.00           C
ATOM   4588  HA  GLU A 304     126.060  70.820 116.900  1.00  0.00           H
ATOM   4589  CB  GLU A 304     124.580  69.720 115.810  1.00  0.00           C
ATOM   4590  HB1 GLU A 304     125.410  69.000 115.650  1.00  0.00           H
ATOM   4591  HB2 GLU A 304     123.680  69.160 116.150  1.00  0.00           H
ATOM   4592  CG  GLU A 304     124.360  70.510 114.460  1.00  0.00           C
ATOM   4593  HG1 GLU A 304     125.300  70.910 114.040  1.00  0.00           H
ATOM   4594  HG2 GLU A 304     123.680  71.370 114.650  1.00  0.00           H
ATOM   4595  CD  GLU A 304     123.840  69.630 113.330  1.00  0.00           C
ATOM   4596  OE1 GLU A 304     124.020  68.380 113.350  1.00  0.00           O
ATOM   4597  OE2 GLU A 304     123.310  70.100 112.330  1.00  0.00           O
ATOM   4598  C   GLU A 304     124.420  71.990 116.980  1.00  0.00           C
ATOM   4599  O   GLU A 304     124.940  72.900 116.340  1.00  0.00           O
ATOM   4600  N   ALA A 305     123.360  72.170 117.830  1.00  0.00           N
ATOM   4601  HN  ALA A 305     122.970  71.430 118.380  1.00  0.00           H
ATOM   4602  CA  ALA A 305     122.530  73.300 117.940  1.00  0.00           C
ATOM   4603  HA  ALA A 305     122.720  73.930 117.080  1.00  0.00           H
ATOM   4604  CB  ALA A 305     121.090  72.930 117.790  1.00  0.00           C
ATOM   4605  HB1 ALA A 305     120.420  73.800 117.610  1.00  0.00           H
ATOM   4606  HB2 ALA A 305     120.920  72.230 116.950  1.00  0.00           H
ATOM   4607  HB3 ALA A 305     120.790  72.300 118.650  1.00  0.00           H
ATOM   4608  C   ALA A 305     122.670  74.140 119.230  1.00  0.00           C
ATOM   4609  O   ALA A 305     122.620  75.380 119.210  1.00  0.00           O
ATOM   4610  N   PHE A 306     122.880  73.540 120.420  1.00  0.00           N
ATOM   4611  HN  PHE A 306     122.790  72.550 120.500  1.00  0.00           H
ATOM   4612  CA  PHE A 306     122.900  74.310 121.660  1.00  0.00           C
ATOM   4613  HA  PHE A 306     122.290  75.200 121.540  1.00  0.00           H
ATOM   4614  CB  PHE A 306     122.170  73.520 122.760  1.00  0.00           C
ATOM   4615  HB1 PHE A 306     122.440  72.460 122.570  1.00  0.00           H
ATOM   4616  HB2 PHE A 306     122.580  73.710 123.780  1.00  0.00           H
ATOM   4617  CG  PHE A 306     120.630  73.570 122.730  1.00  0.00           C
ATOM   4618  CD1 PHE A 306     119.970  72.550 122.010  1.00  0.00           C
ATOM   4619  HD1 PHE A 306     120.510  71.780 121.490  1.00  0.00           H
ATOM   4620  CE1 PHE A 306     118.580  72.440 122.130  1.00  0.00           C
ATOM   4621  HE1 PHE A 306     118.080  71.720 121.500  1.00  0.00           H
ATOM   4622  CZ  PHE A 306     117.850  73.360 122.850  1.00  0.00           C
ATOM   4623  HZ  PHE A 306     116.780  73.440 122.810  1.00  0.00           H
ATOM   4624  CD2 PHE A 306     119.860  74.450 123.540  1.00  0.00           C
ATOM   4625  HD2 PHE A 306     120.390  75.270 124.010  1.00  0.00           H
ATOM   4626  CE2 PHE A 306     118.480  74.340 123.620  1.00  0.00           C
ATOM   4627  HE2 PHE A 306     118.040  75.130 124.210  1.00  0.00           H
ATOM   4628  C   PHE A 306     124.250  74.730 122.050  1.00  0.00           C
ATOM   4629  O   PHE A 306     124.440  75.610 122.920  1.00  0.00           O
ATOM   4630  N   LYS A 307     125.280  74.110 121.430  1.00  0.00           N
ATOM   4631  HN  LYS A 307     125.090  73.600 120.590  1.00  0.00           H
ATOM   4632  CA  LYS A 307     126.660  74.530 121.790  1.00  0.00           C
ATOM   4633  HA  LYS A 307     126.840  74.360 122.850  1.00  0.00           H
ATOM   4634  CB  LYS A 307     127.740  73.630 121.140  1.00  0.00           C
ATOM   4635  HB1 LYS A 307     127.470  73.430 120.080  1.00  0.00           H
ATOM   4636  HB2 LYS A 307     128.680  74.230 121.150  1.00  0.00           H
ATOM   4637  CG  LYS A 307     127.930  72.320 121.810  1.00  0.00           C
ATOM   4638  HG1 LYS A 307     126.950  71.790 121.850  1.00  0.00           H
ATOM   4639  HG2 LYS A 307     128.300  72.630 122.800  1.00  0.00           H
ATOM   4640  CD  LYS A 307     128.910  71.320 121.110  1.00  0.00           C
ATOM   4641  HD1 LYS A 307     128.470  70.920 120.170  1.00  0.00           H
ATOM   4642  HD2 LYS A 307     129.010  70.370 121.660  1.00  0.00           H
ATOM   4643  CE  LYS A 307     130.280  72.000 120.810  1.00  0.00           C
ATOM   4644  HE1 LYS A 307     130.610  72.680 121.630  1.00  0.00           H
ATOM   4645  HE2 LYS A 307     130.270  72.610 119.880  1.00  0.00           H
ATOM   4646  NZ  LYS A 307     131.280  70.990 120.660  1.00  0.00           N
ATOM   4647  HZ1 LYS A 307     131.880  70.830 121.500  1.00  0.00           H
ATOM   4648  HZ2 LYS A 307     131.000  70.050 120.300  1.00  0.00           H
ATOM   4649  HZ3 LYS A 307     131.950  71.340 119.940  1.00  0.00           H
ATOM   4650  C   LYS A 307     127.030  75.960 121.500  1.00  0.00           C
ATOM   4651  O   LYS A 307     127.800  76.560 122.190  1.00  0.00           O
ATOM   4652  N   GLN A 308     126.520  76.660 120.410  1.00  0.00           N
ATOM   4653  HN  GLN A 308     125.900  76.200 119.780  1.00  0.00           H
ATOM   4654  CA  GLN A 308     126.830  78.030 120.100  1.00  0.00           C
ATOM   4655  HA  GLN A 308     127.890  78.160 120.210  1.00  0.00           H
ATOM   4656  CB  GLN A 308     126.700  78.360 118.500  1.00  0.00           C
ATOM   4657  HB1 GLN A 308     126.930  79.440 118.370  1.00  0.00           H
ATOM   4658  HB2 GLN A 308     127.420  77.810 117.860  1.00  0.00           H
ATOM   4659  CG  GLN A 308     125.240  78.200 117.980  1.00  0.00           C
ATOM   4660  HG1 GLN A 308     125.300  78.860 117.090  1.00  0.00           H
ATOM   4661  HG2 GLN A 308     124.390  78.540 118.600  1.00  0.00           H
ATOM   4662  CD  GLN A 308     125.010  76.780 117.390  1.00  0.00           C
ATOM   4663  OE1 GLN A 308     125.700  75.830 117.750  1.00  0.00           O
ATOM   4664  NE2 GLN A 308     124.000  76.720 116.510  1.00  0.00           N
ATOM   4665 HE21 GLN A 308     123.520  77.580 116.360  1.00  0.00           H
ATOM   4666 HE22 GLN A 308     123.720  75.910 115.990  1.00  0.00           H
ATOM   4667  C   GLN A 308     126.040  79.040 120.900  1.00  0.00           C
ATOM   4668  O   GLN A 308     126.340  80.220 120.860  1.00  0.00           O
ATOM   4669  N   TYR A 309     124.980  78.520 121.610  1.00  0.00           N
ATOM   4670  HN  TYR A 309     124.590  77.600 121.550  1.00  0.00           H
ATOM   4671  CA  TYR A 309     124.210  79.450 122.460  1.00  0.00           C
ATOM   4672  HA  TYR A 309     124.420  80.450 122.110  1.00  0.00           H
ATOM   4673  CB  TYR A 309     122.640  79.380 122.170  1.00  0.00           C
ATOM   4674  HB1 TYR A 309     122.240  78.520 122.750  1.00  0.00           H
ATOM   4675  HB2 TYR A 309     122.100  80.200 122.680  1.00  0.00           H
ATOM   4676  CG  TYR A 309     122.280  79.380 120.700  1.00  0.00           C
ATOM   4677  CD1 TYR A 309     122.470  80.560 119.900  1.00  0.00           C
ATOM   4678  HD1 TYR A 309     122.870  81.440 120.370  1.00  0.00           H
ATOM   4679  CE1 TYR A 309     122.270  80.440 118.540  1.00  0.00           C
ATOM   4680  HE1 TYR A 309     122.330  81.300 117.890  1.00  0.00           H
ATOM   4681  CZ  TYR A 309     121.740  79.280 117.980  1.00  0.00           C
ATOM   4682  OH  TYR A 309     121.350  79.180 116.590  1.00  0.00           O
ATOM   4683  HH  TYR A 309     121.740  79.920 116.120  1.00  0.00           H
ATOM   4684  CD2 TYR A 309     121.780  78.250 120.150  1.00  0.00           C
ATOM   4685  HD2 TYR A 309     121.610  77.390 120.780  1.00  0.00           H
ATOM   4686  CE2 TYR A 309     121.480  78.180 118.760  1.00  0.00           C
ATOM   4687  HE2 TYR A 309     121.000  77.320 118.330  1.00  0.00           H
ATOM   4688  C   TYR A 309     124.480  79.230 123.980  1.00  0.00           C
ATOM   4689  O   TYR A 309     123.830  79.880 124.880  1.00  0.00           O
ATOM   4690  N   ASN A 310     125.420  78.330 124.310  1.00  0.00           N
ATOM   4691  HN  ASN A 310     125.870  77.880 123.540  1.00  0.00           H
ATOM   4692  CA  ASN A 310     126.020  78.170 125.550  1.00  0.00           C
ATOM   4693  HA  ASN A 310     127.000  77.730 125.420  1.00  0.00           H
ATOM   4694  CB  ASN A 310     126.590  79.450 126.260  1.00  0.00           C
ATOM   4695  HB1 ASN A 310     125.640  79.960 126.550  1.00  0.00           H
ATOM   4696  HB2 ASN A 310     127.190  79.250 127.170  1.00  0.00           H
ATOM   4697  CG  ASN A 310     127.420  80.360 125.300  1.00  0.00           C
ATOM   4698  OD1 ASN A 310     127.750  79.960 124.180  1.00  0.00           O
ATOM   4699  ND2 ASN A 310     127.690  81.640 125.760  1.00  0.00           N
ATOM   4700 HD21 ASN A 310     127.260  81.920 126.620  1.00  0.00           H
ATOM   4701 HD22 ASN A 310     128.130  82.330 125.190  1.00  0.00           H
ATOM   4702  C   ASN A 310     125.270  77.210 126.470  1.00  0.00           C
ATOM   4703  O   ASN A 310     125.300  77.360 127.680  1.00  0.00           O
ATOM   4704  N   ILE A 311     124.570  76.200 125.860  1.00  0.00           N
ATOM   4705  HN  ILE A 311     124.520  76.100 124.870  1.00  0.00           H
ATOM   4706  CA  ILE A 311     123.800  75.410 126.670  1.00  0.00           C
ATOM   4707  HA  ILE A 311     123.830  75.650 127.720  1.00  0.00           H
ATOM   4708  CB  ILE A 311     122.230  75.490 126.480  1.00  0.00           C
ATOM   4709  HB  ILE A 311     122.080  75.270 125.400  1.00  0.00           H
ATOM   4710  CG2 ILE A 311     121.320  74.550 127.280  1.00  0.00           C
ATOM   4711 HG21 ILE A 311     120.250  74.710 127.060  1.00  0.00           H
ATOM   4712 HG22 ILE A 311     121.630  73.520 126.990  1.00  0.00           H
ATOM   4713 HG23 ILE A 311     121.460  74.750 128.360  1.00  0.00           H
ATOM   4714  CG1 ILE A 311     121.840  77.010 126.720  1.00  0.00           C
ATOM   4715 HG11 ILE A 311     122.520  77.720 126.190  1.00  0.00           H
ATOM   4716 HG12 ILE A 311     121.870  77.240 127.810  1.00  0.00           H
ATOM   4717  CD  ILE A 311     120.380  77.320 126.330  1.00  0.00           C
ATOM   4718  HD1 ILE A 311     120.160  78.350 126.670  1.00  0.00           H
ATOM   4719  HD2 ILE A 311     120.360  77.360 125.220  1.00  0.00           H
ATOM   4720  HD3 ILE A 311     119.640  76.680 126.840  1.00  0.00           H
ATOM   4721  C   ILE A 311     124.230  73.930 126.550  1.00  0.00           C
ATOM   4722  O   ILE A 311     124.250  73.380 125.450  1.00  0.00           O
ATOM   4723  N   SER A 312     124.740  73.290 127.580  1.00  0.00           N
ATOM   4724  HN  SER A 312     124.870  73.800 128.430  1.00  0.00           H
ATOM   4725  CA  SER A 312     125.130  71.870 127.570  1.00  0.00           C
ATOM   4726  HA  SER A 312     125.380  71.600 126.550  1.00  0.00           H
ATOM   4727  CB  SER A 312     126.430  71.660 128.390  1.00  0.00           C
ATOM   4728  HB1 SER A 312     126.480  70.550 128.520  1.00  0.00           H
ATOM   4729  HB2 SER A 312     126.470  71.970 129.460  1.00  0.00           H
ATOM   4730  OG  SER A 312     127.620  72.100 127.800  1.00  0.00           O
ATOM   4731  HG1 SER A 312     127.560  71.930 126.860  1.00  0.00           H
ATOM   4732  C   SER A 312     124.040  70.940 128.130  1.00  0.00           C
ATOM   4733  O   SER A 312     123.240  71.390 128.980  1.00  0.00           O
ATOM   4734  N   TRP A 313     123.910  69.690 127.660  1.00  0.00           N
ATOM   4735  HN  TRP A 313     124.580  69.310 127.020  1.00  0.00           H
ATOM   4736  CA  TRP A 313     122.900  68.750 128.080  1.00  0.00           C
ATOM   4737  HA  TRP A 313     122.260  69.250 128.790  1.00  0.00           H
ATOM   4738  CB  TRP A 313     121.960  68.450 126.840  1.00  0.00           C
ATOM   4739  HB1 TRP A 313     122.640  68.220 126.000  1.00  0.00           H
ATOM   4740  HB2 TRP A 313     121.220  67.640 127.050  1.00  0.00           H
ATOM   4741  CG  TRP A 313     121.150  69.610 126.510  1.00  0.00           C
ATOM   4742  CD1 TRP A 313     121.480  70.640 125.660  1.00  0.00           C
ATOM   4743  HD1 TRP A 313     122.360  70.600 125.040  1.00  0.00           H
ATOM   4744  NE1 TRP A 313     120.520  71.560 125.600  1.00  0.00           N
ATOM   4745  HE1 TRP A 313     120.610  72.330 125.020  1.00  0.00           H
ATOM   4746  CE2 TRP A 313     119.590  71.320 126.610  1.00  0.00           C
ATOM   4747  CD2 TRP A 313     119.950  70.060 127.120  1.00  0.00           C
ATOM   4748  CE3 TRP A 313     119.140  69.520 128.090  1.00  0.00           C
ATOM   4749  HE3 TRP A 313     119.310  68.490 128.360  1.00  0.00           H
ATOM   4750  CZ3 TRP A 313     117.890  70.130 128.360  1.00  0.00           C
ATOM   4751  HZ3 TRP A 313     117.220  69.590 129.010  1.00  0.00           H
ATOM   4752  CZ2 TRP A 313     118.440  72.030 127.050  1.00  0.00           C
ATOM   4753  HZ2 TRP A 313     118.190  72.950 126.550  1.00  0.00           H
ATOM   4754  CH2 TRP A 313     117.620  71.420 127.990  1.00  0.00           C
ATOM   4755  HH2 TRP A 313     116.740  71.910 128.380  1.00  0.00           H
ATOM   4756  C   TRP A 313     123.590  67.520 128.750  1.00  0.00           C
ATOM   4757  O   TRP A 313     124.570  66.970 128.300  1.00  0.00           O
ATOM   4758  N   GLU A 314     123.110  67.170 129.930  1.00  0.00           N
ATOM   4759  HN  GLU A 314     122.420  67.740 130.370  1.00  0.00           H
ATOM   4760  CA  GLU A 314     123.550  65.940 130.640  1.00  0.00           C
ATOM   4761  HA  GLU A 314     124.300  65.380 130.100  1.00  0.00           H
ATOM   4762  CB  GLU A 314     124.140  66.210 132.050  1.00  0.00           C
ATOM   4763  HB1 GLU A 314     125.000  66.910 132.010  1.00  0.00           H
ATOM   4764  HB2 GLU A 314     123.360  66.790 132.580  1.00  0.00           H
ATOM   4765  CG  GLU A 314     124.280  65.000 132.960  1.00  0.00           C
ATOM   4766  HG1 GLU A 314     123.540  64.170 132.940  1.00  0.00           H
ATOM   4767  HG2 GLU A 314     124.350  65.430 133.980  1.00  0.00           H
ATOM   4768  CD  GLU A 314     125.650  64.470 132.820  1.00  0.00           C
ATOM   4769  OE1 GLU A 314     125.760  63.330 132.340  1.00  0.00           O
ATOM   4770  OE2 GLU A 314     126.630  65.110 133.270  1.00  0.00           O
ATOM   4771  C   GLU A 314     122.420  64.940 130.680  1.00  0.00           C
ATOM   4772  O   GLU A 314     121.440  65.140 131.390  1.00  0.00           O
ATOM   4773  N   LEU A 315     122.550  63.750 130.030  1.00  0.00           N
ATOM   4774  HN  LEU A 315     123.310  63.560 129.400  1.00  0.00           H
ATOM   4775  CA  LEU A 315     121.540  62.730 130.010  1.00  0.00           C
ATOM   4776  HA  LEU A 315     120.550  63.160 130.030  1.00  0.00           H
ATOM   4777  CB  LEU A 315     121.640  62.020 128.620  1.00  0.00           C
ATOM   4778  HB1 LEU A 315     121.330  62.740 127.830  1.00  0.00           H
ATOM   4779  HB2 LEU A 315     122.710  61.750 128.480  1.00  0.00           H
ATOM   4780  CG  LEU A 315     120.750  60.750 128.340  1.00  0.00           C
ATOM   4781  HG  LEU A 315     120.890  60.000 129.150  1.00  0.00           H
ATOM   4782  CD1 LEU A 315     119.280  61.140 128.310  1.00  0.00           C
ATOM   4783 HD11 LEU A 315     118.940  61.810 129.120  1.00  0.00           H
ATOM   4784 HD12 LEU A 315     118.980  61.600 127.340  1.00  0.00           H
ATOM   4785 HD13 LEU A 315     118.670  60.220 128.420  1.00  0.00           H
ATOM   4786  CD2 LEU A 315     121.170  60.110 127.030  1.00  0.00           C
ATOM   4787 HD21 LEU A 315     120.480  59.250 126.920  1.00  0.00           H
ATOM   4788 HD22 LEU A 315     120.930  60.790 126.170  1.00  0.00           H
ATOM   4789 HD23 LEU A 315     122.210  59.780 127.210  1.00  0.00           H
ATOM   4790  C   LEU A 315     121.680  61.680 131.150  1.00  0.00           C
ATOM   4791  O   LEU A 315     122.680  60.970 131.260  1.00  0.00           O
ATOM   4792  N   ASP A 316     120.470  61.350 131.800  1.00  0.00           N
ATOM   4793  HN  ASP A 316     119.690  61.910 131.540  1.00  0.00           H
ATOM   4794  CA  ASP A 316     120.220  60.270 132.800  1.00  0.00           C
ATOM   4795  HA  ASP A 316     121.170  59.770 132.960  1.00  0.00           H
ATOM   4796  CB  ASP A 316     119.730  60.830 134.140  1.00  0.00           C
ATOM   4797  HB1 ASP A 316     120.550  61.520 134.450  1.00  0.00           H
ATOM   4798  HB2 ASP A 316     118.820  61.460 134.060  1.00  0.00           H
ATOM   4799  CG  ASP A 316     119.570  59.850 135.240  1.00  0.00           C
ATOM   4800  OD1 ASP A 316     118.660  60.140 136.110  1.00  0.00           O
ATOM   4801  OD2 ASP A 316     120.310  58.810 135.290  1.00  0.00           O
ATOM   4802  C   ASP A 316     119.170  59.390 132.140  1.00  0.00           C
ATOM   4803  O   ASP A 316     118.420  59.750 131.200  1.00  0.00           O
ATOM   4804  N   VAL A 317     119.140  58.130 132.530  1.00  0.00           N
ATOM   4805  HN  VAL A 317     119.880  57.820 133.130  1.00  0.00           H
ATOM   4806  CA  VAL A 317     118.240  57.110 132.070  1.00  0.00           C
ATOM   4807  HA  VAL A 317     117.410  57.550 131.540  1.00  0.00           H
ATOM   4808  CB  VAL A 317     118.780  56.190 131.040  1.00  0.00           C
ATOM   4809  HB  VAL A 317     117.970  55.460 130.840  1.00  0.00           H
ATOM   4810  CG1 VAL A 317     119.070  57.010 129.760  1.00  0.00           C
ATOM   4811 HG11 VAL A 317     119.460  56.330 128.970  1.00  0.00           H
ATOM   4812 HG12 VAL A 317     118.090  57.290 129.310  1.00  0.00           H
ATOM   4813 HG13 VAL A 317     119.750  57.890 129.780  1.00  0.00           H
ATOM   4814  CG2 VAL A 317     120.020  55.390 131.540  1.00  0.00           C
ATOM   4815 HG21 VAL A 317     120.740  56.100 132.000  1.00  0.00           H
ATOM   4816 HG22 VAL A 317     119.770  54.690 132.360  1.00  0.00           H
ATOM   4817 HG23 VAL A 317     120.560  54.820 130.750  1.00  0.00           H
ATOM   4818  C   VAL A 317     117.560  56.460 133.270  1.00  0.00           C
ATOM   4819  O   VAL A 317     118.190  56.030 134.210  1.00  0.00           O
ATOM   4820  N   LEU A 318     116.220  56.380 133.270  1.00  0.00           N
ATOM   4821  HN  LEU A 318     115.670  56.770 132.540  1.00  0.00           H
ATOM   4822  CA  LEU A 318     115.470  55.580 134.270  1.00  0.00           C
ATOM   4823  HA  LEU A 318     116.070  55.320 135.130  1.00  0.00           H
ATOM   4824  CB  LEU A 318     114.340  56.330 135.000  1.00  0.00           C
ATOM   4825  HB1 LEU A 318     114.860  57.270 135.270  1.00  0.00           H
ATOM   4826  HB2 LEU A 318     113.570  56.570 134.230  1.00  0.00           H
ATOM   4827  CG  LEU A 318     113.570  55.700 136.180  1.00  0.00           C
ATOM   4828  HG  LEU A 318     113.170  54.700 135.930  1.00  0.00           H
ATOM   4829  CD1 LEU A 318     114.590  55.400 137.350  1.00  0.00           C
ATOM   4830 HD11 LEU A 318     115.080  56.360 137.610  1.00  0.00           H
ATOM   4831 HD12 LEU A 318     114.110  55.040 138.280  1.00  0.00           H
ATOM   4832 HD13 LEU A 318     115.250  54.620 136.910  1.00  0.00           H
ATOM   4833  CD2 LEU A 318     112.450  56.590 136.560  1.00  0.00           C
ATOM   4834 HD21 LEU A 318     111.840  56.080 137.330  1.00  0.00           H
ATOM   4835 HD22 LEU A 318     112.880  57.480 137.050  1.00  0.00           H
ATOM   4836 HD23 LEU A 318     111.830  56.800 135.660  1.00  0.00           H
ATOM   4837  C   LEU A 318     115.060  54.310 133.490  1.00  0.00           C
ATOM   4838  O   LEU A 318     114.430  54.350 132.410  1.00  0.00           O
ATOM   4839  N   GLU A 319     115.440  53.150 134.070  1.00  0.00           N
ATOM   4840  HN  GLU A 319     116.090  53.020 134.820  1.00  0.00           H
ATOM   4841  CA  GLU A 319     115.080  51.920 133.460  1.00  0.00           C
ATOM   4842  HA  GLU A 319     114.650  52.050 132.480  1.00  0.00           H
ATOM   4843  CB  GLU A 319     116.290  51.000 133.170  1.00  0.00           C
ATOM   4844  HB1 GLU A 319     116.730  50.770 134.160  1.00  0.00           H
ATOM   4845  HB2 GLU A 319     115.940  50.000 132.840  1.00  0.00           H
ATOM   4846  CG  GLU A 319     117.350  51.620 132.210  1.00  0.00           C
ATOM   4847  HG1 GLU A 319     117.950  52.250 132.900  1.00  0.00           H
ATOM   4848  HG2 GLU A 319     116.810  52.240 131.450  1.00  0.00           H
ATOM   4849  CD  GLU A 319     118.210  50.640 131.520  1.00  0.00           C
ATOM   4850  OE1 GLU A 319     118.120  50.550 130.280  1.00  0.00           O
ATOM   4851  OE2 GLU A 319     119.090  49.970 132.090  1.00  0.00           O
ATOM   4852  C   GLU A 319     114.020  51.210 134.320  1.00  0.00           C
ATOM   4853  O   GLU A 319     114.220  50.870 135.530  1.00  0.00           O
ATOM   4854  N   VAL A 320     112.860  51.060 133.800  1.00  0.00           N
ATOM   4855  HN  VAL A 320     112.680  51.270 132.840  1.00  0.00           H
ATOM   4856  CA  VAL A 320     111.690  50.700 134.560  1.00  0.00           C
ATOM   4857  HA  VAL A 320     111.830  50.690 135.630  1.00  0.00           H
ATOM   4858  CB  VAL A 320     110.520  51.720 134.370  1.00  0.00           C
ATOM   4859  HB  VAL A 320     110.080  51.580 133.350  1.00  0.00           H
ATOM   4860  CG1 VAL A 320     109.380  51.400 135.350  1.00  0.00           C
ATOM   4861 HG11 VAL A 320     108.540  52.090 135.110  1.00  0.00           H
ATOM   4862 HG12 VAL A 320     108.960  50.390 135.180  1.00  0.00           H
ATOM   4863 HG13 VAL A 320     109.760  51.580 136.380  1.00  0.00           H
ATOM   4864  CG2 VAL A 320     110.940  53.210 134.490  1.00  0.00           C
ATOM   4865 HG21 VAL A 320     111.450  53.550 133.570  1.00  0.00           H
ATOM   4866 HG22 VAL A 320     110.070  53.900 134.570  1.00  0.00           H
ATOM   4867 HG23 VAL A 320     111.580  53.310 135.390  1.00  0.00           H
ATOM   4868  C   VAL A 320     111.250  49.350 134.100  1.00  0.00           C
ATOM   4869  O   VAL A 320     111.170  49.090 132.930  1.00  0.00           O
ATOM   4870  N   SER A 321     110.890  48.440 135.020  1.00  0.00           N
ATOM   4871  HN  SER A 321     111.170  48.570 135.970  1.00  0.00           H
ATOM   4872  CA  SER A 321     110.330  47.140 134.590  1.00  0.00           C
ATOM   4873  HA  SER A 321     110.280  46.960 133.520  1.00  0.00           H
ATOM   4874  CB  SER A 321     111.250  46.010 135.080  1.00  0.00           C
ATOM   4875  HB1 SER A 321     111.140  45.750 136.150  1.00  0.00           H
ATOM   4876  HB2 SER A 321     112.310  46.250 134.830  1.00  0.00           H
ATOM   4877  OG  SER A 321     111.010  44.850 134.300  1.00  0.00           O
ATOM   4878  HG1 SER A 321     110.290  44.400 134.740  1.00  0.00           H
ATOM   4879  C   SER A 321     109.020  46.840 135.250  1.00  0.00           C
ATOM   4880  O   SER A 321     108.830  47.040 136.450  1.00  0.00           O
ATOM   4881  N   ASN A 322     108.130  46.390 134.390  1.00  0.00           N
ATOM   4882  HN  ASN A 322     108.370  46.390 133.420  1.00  0.00           H
ATOM   4883  CA  ASN A 322     106.740  45.970 134.650  1.00  0.00           C
ATOM   4884  HA  ASN A 322     106.770  45.070 135.240  1.00  0.00           H
ATOM   4885  CB  ASN A 322     105.960  47.080 135.400  1.00  0.00           C
ATOM   4886  HB1 ASN A 322     106.450  47.270 136.380  1.00  0.00           H
ATOM   4887  HB2 ASN A 322     105.980  47.950 134.700  1.00  0.00           H
ATOM   4888  CG  ASN A 322     104.460  46.840 135.710  1.00  0.00           C
ATOM   4889  OD1 ASN A 322     103.610  46.530 134.860  1.00  0.00           O
ATOM   4890  ND2 ASN A 322     104.060  47.190 136.980  1.00  0.00           N
ATOM   4891 HD21 ASN A 322     104.600  47.710 137.640  1.00  0.00           H
ATOM   4892 HD22 ASN A 322     103.070  47.140 137.090  1.00  0.00           H
ATOM   4893  C   ASN A 322     106.010  45.550 133.390  1.00  0.00           C
ATOM   4894  O   ASN A 322     105.710  46.310 132.450  1.00  0.00           O
ATOM   4895  N   SER A 323     105.770  44.240 133.130  1.00  0.00           N
ATOM   4896  HN  SER A 323     106.040  43.600 133.840  1.00  0.00           H
ATOM   4897  CA  SER A 323     105.280  43.720 131.910  1.00  0.00           C
ATOM   4898  HA  SER A 323     105.820  44.200 131.100  1.00  0.00           H
ATOM   4899  CB  SER A 323     105.340  42.170 131.860  1.00  0.00           C
ATOM   4900  HB1 SER A 323     104.900  41.720 130.950  1.00  0.00           H
ATOM   4901  HB2 SER A 323     104.690  41.810 132.680  1.00  0.00           H
ATOM   4902  OG  SER A 323     106.660  41.810 131.870  1.00  0.00           O
ATOM   4903  HG1 SER A 323     106.950  42.040 132.750  1.00  0.00           H
ATOM   4904  C   SER A 323     103.830  44.120 131.640  1.00  0.00           C
ATOM   4905  O   SER A 323     103.300  44.290 130.560  1.00  0.00           O
ATOM   4906  N   SER A 324     103.050  44.200 132.740  1.00  0.00           N
ATOM   4907  HN  SER A 324     103.480  44.100 133.630  1.00  0.00           H
ATOM   4908  CA  SER A 324     101.590  44.540 132.710  1.00  0.00           C
ATOM   4909  HA  SER A 324     101.140  43.770 132.100  1.00  0.00           H
ATOM   4910  CB  SER A 324     100.940  44.480 134.140  1.00  0.00           C
ATOM   4911  HB1 SER A 324     101.340  45.210 134.870  1.00  0.00           H
ATOM   4912  HB2 SER A 324     101.170  43.530 134.660  1.00  0.00           H
ATOM   4913  OG  SER A 324      99.520  44.680 134.050  1.00  0.00           O
ATOM   4914  HG1 SER A 324      99.240  43.940 133.500  1.00  0.00           H
ATOM   4915  C   SER A 324     101.280  45.910 132.140  1.00  0.00           C
ATOM   4916  O   SER A 324     100.420  46.070 131.330  1.00  0.00           O
ATOM   4917  N   LEU A 325     102.110  46.930 132.650  1.00  0.00           N
ATOM   4918  HN  LEU A 325     102.810  46.770 133.350  1.00  0.00           H
ATOM   4919  CA  LEU A 325     102.080  48.220 132.090  1.00  0.00           C
ATOM   4920  HA  LEU A 325     101.040  48.510 132.110  1.00  0.00           H
ATOM   4921  CB  LEU A 325     102.690  49.190 133.030  1.00  0.00           C
ATOM   4922  HB1 LEU A 325     103.610  48.690 133.380  1.00  0.00           H
ATOM   4923  HB2 LEU A 325     102.950  50.180 132.620  1.00  0.00           H
ATOM   4924  CG  LEU A 325     101.800  49.430 134.290  1.00  0.00           C
ATOM   4925  HG  LEU A 325     101.800  48.550 134.970  1.00  0.00           H
ATOM   4926  CD1 LEU A 325     102.410  50.670 135.000  1.00  0.00           C
ATOM   4927 HD11 LEU A 325     102.070  51.570 134.460  1.00  0.00           H
ATOM   4928 HD12 LEU A 325     102.100  50.800 136.060  1.00  0.00           H
ATOM   4929 HD13 LEU A 325     103.520  50.700 135.020  1.00  0.00           H
ATOM   4930  CD2 LEU A 325     100.300  49.710 134.120  1.00  0.00           C
ATOM   4931 HD21 LEU A 325     100.120  50.540 133.410  1.00  0.00           H
ATOM   4932 HD22 LEU A 325      99.750  48.800 133.790  1.00  0.00           H
ATOM   4933 HD23 LEU A 325      99.830  49.970 135.100  1.00  0.00           H
ATOM   4934  C   LEU A 325     102.670  48.420 130.700  1.00  0.00           C
ATOM   4935  O   LEU A 325     102.240  49.340 129.990  1.00  0.00           O
ATOM   4936  N   ARG A 326     103.530  47.540 130.120  1.00  0.00           N
ATOM   4937  HN  ARG A 326     103.790  46.650 130.490  1.00  0.00           H
ATOM   4938  CA  ARG A 326     104.010  47.860 128.790  1.00  0.00           C
ATOM   4939  HA  ARG A 326     104.100  48.940 128.770  1.00  0.00           H
ATOM   4940  CB  ARG A 326     105.450  47.180 128.530  1.00  0.00           C
ATOM   4941  HB1 ARG A 326     106.060  47.780 129.240  1.00  0.00           H
ATOM   4942  HB2 ARG A 326     105.290  46.130 128.850  1.00  0.00           H
ATOM   4943  CG  ARG A 326     106.020  47.450 127.150  1.00  0.00           C
ATOM   4944  HG1 ARG A 326     105.400  46.990 126.350  1.00  0.00           H
ATOM   4945  HG2 ARG A 326     107.060  47.060 127.060  1.00  0.00           H
ATOM   4946  CD  ARG A 326     106.050  48.990 126.840  1.00  0.00           C
ATOM   4947  HD1 ARG A 326     106.800  49.480 127.500  1.00  0.00           H
ATOM   4948  HD2 ARG A 326     105.060  49.450 127.020  1.00  0.00           H
ATOM   4949  NE  ARG A 326     106.570  49.140 125.440  1.00  0.00           N
ATOM   4950  HE  ARG A 326     107.560  49.280 125.380  1.00  0.00           H
ATOM   4951  CZ  ARG A 326     105.820  49.500 124.380  1.00  0.00           C
ATOM   4952  NH1 ARG A 326     104.510  49.640 124.470  1.00  0.00           N
ATOM   4953 HH11 ARG A 326     103.930  49.670 123.660  1.00  0.00           H
ATOM   4954 HH12 ARG A 326     104.040  49.320 125.300  1.00  0.00           H
ATOM   4955  NH2 ARG A 326     106.340  49.750 123.190  1.00  0.00           N
ATOM   4956 HH21 ARG A 326     105.660  49.780 122.460  1.00  0.00           H
ATOM   4957 HH22 ARG A 326     107.160  49.200 123.060  1.00  0.00           H
ATOM   4958  C   ARG A 326     103.010  47.400 127.700  1.00  0.00           C
ATOM   4959  O   ARG A 326     102.990  48.010 126.590  1.00  0.00           O
ATOM   4960  N   ARG A 327     102.150  46.380 128.090  1.00  0.00           N
ATOM   4961  HN  ARG A 327     102.400  45.760 128.830  1.00  0.00           H
ATOM   4962  CA  ARG A 327     101.140  45.780 127.210  1.00  0.00           C
ATOM   4963  HA  ARG A 327     101.580  45.360 126.320  1.00  0.00           H
ATOM   4964  CB  ARG A 327     100.580  44.500 127.810  1.00  0.00           C
ATOM   4965  HB1 ARG A 327     100.210  44.830 128.810  1.00  0.00           H
ATOM   4966  HB2 ARG A 327      99.740  44.290 127.110  1.00  0.00           H
ATOM   4967  CG  ARG A 327     101.560  43.320 128.040  1.00  0.00           C
ATOM   4968  HG1 ARG A 327     102.570  43.700 128.320  1.00  0.00           H
ATOM   4969  HG2 ARG A 327     101.680  42.800 127.060  1.00  0.00           H
ATOM   4970  CD  ARG A 327     100.940  42.210 129.000  1.00  0.00           C
ATOM   4971  HD1 ARG A 327      99.980  41.840 128.580  1.00  0.00           H
ATOM   4972  HD2 ARG A 327     100.710  42.700 129.970  1.00  0.00           H
ATOM   4973  NE  ARG A 327     102.000  41.190 129.170  1.00  0.00           N
ATOM   4974  HE  ARG A 327     102.800  41.160 128.570  1.00  0.00           H
ATOM   4975  CZ  ARG A 327     102.150  40.490 130.260  1.00  0.00           C
ATOM   4976  NH1 ARG A 327     101.290  40.500 131.260  1.00  0.00           N
ATOM   4977 HH11 ARG A 327     101.590  40.210 132.170  1.00  0.00           H
ATOM   4978 HH12 ARG A 327     100.380  40.830 131.000  1.00  0.00           H
ATOM   4979  NH2 ARG A 327     103.280  39.790 130.410  1.00  0.00           N
ATOM   4980 HH21 ARG A 327     103.420  39.220 131.210  1.00  0.00           H
ATOM   4981 HH22 ARG A 327     103.950  39.830 129.670  1.00  0.00           H
ATOM   4982  C   ARG A 327     100.020  46.870 126.970  1.00  0.00           C
ATOM   4983  O   ARG A 327      99.230  46.740 126.020  1.00  0.00           O
ATOM   4984  N   ARG A 328      99.890  47.810 127.900  1.00  0.00           N
ATOM   4985  HN  ARG A 328     100.640  47.780 128.550  1.00  0.00           H
ATOM   4986  CA  ARG A 328      99.050  48.940 127.840  1.00  0.00           C
ATOM   4987  HA  ARG A 328      98.030  48.620 127.750  1.00  0.00           H
ATOM   4988  CB  ARG A 328      99.130  49.740 129.210  1.00  0.00           C
ATOM   4989  HB1 ARG A 328     100.150  50.150 129.330  1.00  0.00           H
ATOM   4990  HB2 ARG A 328      98.570  50.700 129.170  1.00  0.00           H
ATOM   4991  CG  ARG A 328      98.670  48.960 130.360  1.00  0.00           C
ATOM   4992  HG1 ARG A 328      99.120  49.430 131.260  1.00  0.00           H
ATOM   4993  HG2 ARG A 328      99.000  47.900 130.340  1.00  0.00           H
ATOM   4994  CD  ARG A 328      97.140  48.990 130.570  1.00  0.00           C
ATOM   4995  HD1 ARG A 328      96.590  48.320 129.870  1.00  0.00           H
ATOM   4996  HD2 ARG A 328      96.730  50.020 130.570  1.00  0.00           H
ATOM   4997  NE  ARG A 328      96.990  48.450 131.980  1.00  0.00           N
ATOM   4998  HE  ARG A 328      97.560  47.650 132.190  1.00  0.00           H
ATOM   4999  CZ  ARG A 328      96.030  48.790 132.810  1.00  0.00           C
ATOM   5000  NH1 ARG A 328      94.940  49.420 132.470  1.00  0.00           N
ATOM   5001 HH11 ARG A 328      94.310  49.690 133.200  1.00  0.00           H
ATOM   5002 HH12 ARG A 328      94.700  49.520 131.500  1.00  0.00           H
ATOM   5003  NH2 ARG A 328      96.100  48.380 134.060  1.00  0.00           N
ATOM   5004 HH21 ARG A 328      95.420  48.540 134.780  1.00  0.00           H
ATOM   5005 HH22 ARG A 328      96.850  47.840 134.450  1.00  0.00           H
ATOM   5006  C   ARG A 328      99.240  49.950 126.710  1.00  0.00           C
ATOM   5007  O   ARG A 328     100.300  50.020 126.160  1.00  0.00           O
ATOM   5008  N   LEU A 329      98.160  50.700 126.220  1.00  0.00           N
ATOM   5009  HN  LEU A 329      97.220  50.390 126.340  1.00  0.00           H
ATOM   5010  CA  LEU A 329      98.340  51.810 125.230  1.00  0.00           C
ATOM   5011  HA  LEU A 329      99.360  51.830 124.870  1.00  0.00           H
ATOM   5012  CB  LEU A 329      97.340  51.670 124.010  1.00  0.00           C
ATOM   5013  HB1 LEU A 329      97.740  50.940 123.280  1.00  0.00           H
ATOM   5014  HB2 LEU A 329      96.380  51.240 124.360  1.00  0.00           H
ATOM   5015  CG  LEU A 329      97.060  53.010 123.240  1.00  0.00           C
ATOM   5016  HG  LEU A 329      96.720  53.880 123.850  1.00  0.00           H
ATOM   5017  CD1 LEU A 329      98.320  53.480 122.440  1.00  0.00           C
ATOM   5018 HD11 LEU A 329      99.120  53.680 123.190  1.00  0.00           H
ATOM   5019 HD12 LEU A 329      98.610  52.670 121.740  1.00  0.00           H
ATOM   5020 HD13 LEU A 329      98.160  54.390 121.830  1.00  0.00           H
ATOM   5021  CD2 LEU A 329      95.920  52.840 122.300  1.00  0.00           C
ATOM   5022 HD21 LEU A 329      94.920  52.710 122.760  1.00  0.00           H
ATOM   5023 HD22 LEU A 329      95.900  53.700 121.600  1.00  0.00           H
ATOM   5024 HD23 LEU A 329      96.080  52.000 121.590  1.00  0.00           H
ATOM   5025  C   LEU A 329      98.160  53.080 126.070  1.00  0.00           C
ATOM   5026  O   LEU A 329      97.280  53.170 126.930  1.00  0.00           O
ATOM   5027  N   ILE A 330      99.070  54.070 125.930  1.00  0.00           N
ATOM   5028  HN  ILE A 330      99.810  53.960 125.270  1.00  0.00           H
ATOM   5029  CA  ILE A 330      98.900  55.380 126.620  1.00  0.00           C
ATOM   5030  HA  ILE A 330      98.300  55.200 127.490  1.00  0.00           H
ATOM   5031  CB  ILE A 330     100.240  55.880 127.170  1.00  0.00           C
ATOM   5032  HB  ILE A 330     100.890  56.300 126.380  1.00  0.00           H
ATOM   5033  CG2 ILE A 330      99.860  56.880 128.260  1.00  0.00           C
ATOM   5034 HG21 ILE A 330     100.710  57.100 128.940  1.00  0.00           H
ATOM   5035 HG22 ILE A 330      99.450  57.810 127.820  1.00  0.00           H
ATOM   5036 HG23 ILE A 330      99.050  56.480 128.900  1.00  0.00           H
ATOM   5037  CG1 ILE A 330     101.160  54.710 127.800  1.00  0.00           C
ATOM   5038 HG11 ILE A 330     102.130  55.180 128.060  1.00  0.00           H
ATOM   5039 HG12 ILE A 330     101.470  53.950 127.060  1.00  0.00           H
ATOM   5040  CD  ILE A 330     100.690  53.900 129.010  1.00  0.00           C
ATOM   5041  HD1 ILE A 330      99.860  53.210 128.720  1.00  0.00           H
ATOM   5042  HD2 ILE A 330     101.590  53.420 129.440  1.00  0.00           H
ATOM   5043  HD3 ILE A 330     100.320  54.510 129.850  1.00  0.00           H
ATOM   5044  C   ILE A 330      98.300  56.370 125.610  1.00  0.00           C
ATOM   5045  O   ILE A 330      98.740  56.460 124.460  1.00  0.00           O
ATOM   5046  N   LEU A 331      97.240  57.180 126.040  1.00  0.00           N
ATOM   5047  HN  LEU A 331      96.940  57.110 126.990  1.00  0.00           H
ATOM   5048  CA  LEU A 331      96.620  58.070 125.130  1.00  0.00           C
ATOM   5049  HA  LEU A 331      96.820  57.840 124.100  1.00  0.00           H
ATOM   5050  CB  LEU A 331      95.070  57.830 125.180  1.00  0.00           C
ATOM   5051  HB1 LEU A 331      94.780  58.050 126.230  1.00  0.00           H
ATOM   5052  HB2 LEU A 331      94.620  58.510 124.420  1.00  0.00           H
ATOM   5053  CG  LEU A 331      94.580  56.460 124.830  1.00  0.00           C
ATOM   5054  HG  LEU A 331      94.850  55.670 125.560  1.00  0.00           H
ATOM   5055  CD1 LEU A 331      93.020  56.400 124.760  1.00  0.00           C
ATOM   5056 HD11 LEU A 331      92.490  57.160 124.140  1.00  0.00           H
ATOM   5057 HD12 LEU A 331      92.700  55.440 124.310  1.00  0.00           H
ATOM   5058 HD13 LEU A 331      92.600  56.430 125.780  1.00  0.00           H
ATOM   5059  CD2 LEU A 331      94.970  56.170 123.370  1.00  0.00           C
ATOM   5060 HD21 LEU A 331      94.590  55.170 123.060  1.00  0.00           H
[truncated: 3,341,080 more chars]
