# Supplementary material for: Structure of the PAPP-ABP5 complex reveals mechanism of substrate recognition
Source: Nat Commun. 2022 Sep 20;13:5500. doi: 10.1038/s41467-022-33175-2 (PMC9489782; doi:10.1038/s41467-022-33175-2)
Supplement: Supplementary file 4 — Supplementary Data 1 [file 41467_2022_33175_MOESM4_ESM.zip › Simulation Initials/initial_15.pdb]

REMARK    GENERATED BY TRJCONV
TITLE     active-agonist+G_alpha in water t= 9000.00000 step= 4500000
REMARK    THIS IS A SIMULATION BOX
CRYST1  188.272  188.272  188.272  90.00  90.00  90.00 P 1           1
MODEL        1
ATOM      1  N   ARG A  15     101.090 103.210 164.880  1.00  0.00           N
ATOM      2  HT1 ARG A  15     101.070 104.210 164.780  1.00  0.00           H
ATOM      3  HT2 ARG A  15     101.380 102.550 164.190  1.00  0.00           H
ATOM      4  CA  ARG A  15     100.010 102.670 165.730  1.00  0.00           C
ATOM      5  HA  ARG A  15     100.270 101.650 165.990  1.00  0.00           H
ATOM      6  CB  ARG A  15      99.910 103.410 167.150  1.00  0.00           C
ATOM      7  HB1 ARG A  15      98.840 103.420 167.470  1.00  0.00           H
ATOM      8  HB2 ARG A  15     100.540 102.850 167.880  1.00  0.00           H
ATOM      9  CG  ARG A  15     100.440 104.810 167.230  1.00  0.00           C
ATOM     10  HG1 ARG A  15      99.870 105.460 166.530  1.00  0.00           H
ATOM     11  HG2 ARG A  15     101.490 104.750 166.870  1.00  0.00           H
ATOM     12  CD  ARG A  15     100.430 105.480 168.660  1.00  0.00           C
ATOM     13  HD1 ARG A  15     100.910 104.730 169.320  1.00  0.00           H
ATOM     14  HD2 ARG A  15      99.400 105.780 168.960  1.00  0.00           H
ATOM     15  NE  ARG A  15     101.330 106.640 168.530  1.00  0.00           N
ATOM     16  HE  ARG A  15     101.480 107.110 167.670  1.00  0.00           H
ATOM     17  CZ  ARG A  15     101.900 107.240 169.520  1.00  0.00           C
ATOM     18  NH1 ARG A  15     101.750 107.010 170.790  1.00  0.00           N
ATOM     19 HH11 ARG A  15     102.280 107.660 171.330  1.00  0.00           H
ATOM     20 HH12 ARG A  15     101.130 106.330 171.180  1.00  0.00           H
ATOM     21  NH2 ARG A  15     102.700 108.300 169.240  1.00  0.00           N
ATOM     22 HH21 ARG A  15     103.310 108.580 169.980  1.00  0.00           H
ATOM     23 HH22 ARG A  15     103.010 108.430 168.300  1.00  0.00           H
ATOM     24  C   ARG A  15      98.690 102.400 164.970  1.00  0.00           C
ATOM     25  O   ARG A  15      97.640 102.770 165.460  1.00  0.00           O
ATOM     26  N   ALA A  16      98.680 101.750 163.780  1.00  0.00           N
ATOM     27  HN  ALA A  16      99.610 101.640 163.430  1.00  0.00           H
ATOM     28  CA  ALA A  16      97.570 101.420 163.000  1.00  0.00           C
ATOM     29  HA  ALA A  16      97.150 102.360 162.680  1.00  0.00           H
ATOM     30  CB  ALA A  16      98.040 100.660 161.730  1.00  0.00           C
ATOM     31  HB1 ALA A  16      98.680 101.300 161.080  1.00  0.00           H
ATOM     32  HB2 ALA A  16      98.650  99.770 162.000  1.00  0.00           H
ATOM     33  HB3 ALA A  16      97.170 100.440 161.070  1.00  0.00           H
ATOM     34  C   ALA A  16      96.370 100.760 163.650  1.00  0.00           C
ATOM     35  O   ALA A  16      96.550  99.950 164.590  1.00  0.00           O
ATOM     36  N   LEU A  17      95.200 101.030 163.130  1.00  0.00           N
ATOM     37  HN  LEU A  17      94.880 101.650 162.410  1.00  0.00           H
ATOM     38  CA  LEU A  17      93.970 100.570 163.740  1.00  0.00           C
ATOM     39  HA  LEU A  17      94.200 100.020 164.640  1.00  0.00           H
ATOM     40  CB  LEU A  17      93.050 101.800 164.000  1.00  0.00           C
ATOM     41  HB1 LEU A  17      93.660 102.430 164.680  1.00  0.00           H
ATOM     42  HB2 LEU A  17      92.680 102.350 163.110  1.00  0.00           H
ATOM     43  CG  LEU A  17      91.880 101.550 164.930  1.00  0.00           C
ATOM     44  HG  LEU A  17      91.150 100.870 164.440  1.00  0.00           H
ATOM     45  CD1 LEU A  17      92.260 100.970 166.280  1.00  0.00           C
ATOM     46 HD11 LEU A  17      92.020 101.580 167.180  1.00  0.00           H
ATOM     47 HD12 LEU A  17      91.740 100.040 166.560  1.00  0.00           H
ATOM     48 HD13 LEU A  17      93.360 100.830 166.190  1.00  0.00           H
ATOM     49  CD2 LEU A  17      91.000 102.810 165.240  1.00  0.00           C
ATOM     50 HD21 LEU A  17      90.180 102.520 165.930  1.00  0.00           H
ATOM     51 HD22 LEU A  17      91.490 103.640 165.790  1.00  0.00           H
ATOM     52 HD23 LEU A  17      90.520 103.210 164.320  1.00  0.00           H
ATOM     53  C   LEU A  17      93.290  99.580 162.770  1.00  0.00           C
ATOM     54  O   LEU A  17      93.020  99.880 161.590  1.00  0.00           O
ATOM     55  N   TYR A  18      92.900  98.370 163.240  1.00  0.00           N
ATOM     56  HN  TYR A  18      92.880  98.190 164.220  1.00  0.00           H
ATOM     57  CA  TYR A  18      92.400  97.300 162.410  1.00  0.00           C
ATOM     58  HA  TYR A  18      92.550  97.490 161.360  1.00  0.00           H
ATOM     59  CB  TYR A  18      93.190  95.950 162.620  1.00  0.00           C
ATOM     60  HB1 TYR A  18      94.260  96.240 162.720  1.00  0.00           H
ATOM     61  HB2 TYR A  18      92.950  95.520 163.610  1.00  0.00           H
ATOM     62  CG  TYR A  18      92.910  94.900 161.570  1.00  0.00           C
ATOM     63  CD1 TYR A  18      91.910  93.910 161.750  1.00  0.00           C
ATOM     64  HD1 TYR A  18      91.260  93.930 162.610  1.00  0.00           H
ATOM     65  CE1 TYR A  18      91.730  92.940 160.760  1.00  0.00           C
ATOM     66  HE1 TYR A  18      90.930  92.220 160.810  1.00  0.00           H
ATOM     67  CZ  TYR A  18      92.620  92.930 159.640  1.00  0.00           C
ATOM     68  OH  TYR A  18      92.350  92.160 158.520  1.00  0.00           O
ATOM     69  HH  TYR A  18      93.090  92.290 157.920  1.00  0.00           H
ATOM     70  CD2 TYR A  18      93.690  94.980 160.340  1.00  0.00           C
ATOM     71  HD2 TYR A  18      94.420  95.770 160.200  1.00  0.00           H
ATOM     72  CE2 TYR A  18      93.520  93.920 159.400  1.00  0.00           C
ATOM     73  HE2 TYR A  18      94.140  93.970 158.520  1.00  0.00           H
ATOM     74  C   TYR A  18      90.910  97.200 162.510  1.00  0.00           C
ATOM     75  O   TYR A  18      90.300  97.150 163.600  1.00  0.00           O
ATOM     76  N   PHE A  19      90.190  97.150 161.410  1.00  0.00           N
ATOM     77  HN  PHE A  19      90.720  97.030 160.570  1.00  0.00           H
ATOM     78  CA  PHE A  19      88.740  96.840 161.380  1.00  0.00           C
ATOM     79  HA  PHE A  19      88.300  96.880 162.370  1.00  0.00           H
ATOM     80  CB  PHE A  19      87.950  97.890 160.590  1.00  0.00           C
ATOM     81  HB1 PHE A  19      88.340  98.140 159.580  1.00  0.00           H
ATOM     82  HB2 PHE A  19      86.920  97.500 160.450  1.00  0.00           H
ATOM     83  CG  PHE A  19      87.780  99.200 161.310  1.00  0.00           C
ATOM     84  CD1 PHE A  19      86.560  99.570 161.810  1.00  0.00           C
ATOM     85  HD1 PHE A  19      85.680  98.940 161.770  1.00  0.00           H
ATOM     86  CE1 PHE A  19      86.380 100.740 162.560  1.00  0.00           C
ATOM     87  HE1 PHE A  19      85.410 100.900 163.000  1.00  0.00           H
ATOM     88  CZ  PHE A  19      87.390 101.680 162.720  1.00  0.00           C
ATOM     89  HZ  PHE A  19      87.170 102.660 163.130  1.00  0.00           H
ATOM     90  CD2 PHE A  19      88.840 100.060 161.500  1.00  0.00           C
ATOM     91  HD2 PHE A  19      89.790  99.780 161.050  1.00  0.00           H
ATOM     92  CE2 PHE A  19      88.710 101.250 162.250  1.00  0.00           C
ATOM     93  HE2 PHE A  19      89.590 101.870 162.350  1.00  0.00           H
ATOM     94  C   PHE A  19      88.500  95.480 160.840  1.00  0.00           C
ATOM     95  O   PHE A  19      88.980  95.180 159.790  1.00  0.00           O
ATOM     96  N   SER A  20      87.740  94.580 161.480  1.00  0.00           N
ATOM     97  HN  SER A  20      87.220  94.860 162.280  1.00  0.00           H
ATOM     98  CA  SER A  20      87.770  93.150 161.150  1.00  0.00           C
ATOM     99  HA  SER A  20      88.550  92.990 160.420  1.00  0.00           H
ATOM    100  CB  SER A  20      88.130  92.240 162.330  1.00  0.00           C
ATOM    101  HB1 SER A  20      89.090  92.480 162.830  1.00  0.00           H
ATOM    102  HB2 SER A  20      88.250  91.200 161.970  1.00  0.00           H
ATOM    103  OG  SER A  20      87.180  92.390 163.380  1.00  0.00           O
ATOM    104  HG1 SER A  20      87.060  93.330 163.510  1.00  0.00           H
ATOM    105  C   SER A  20      86.500  92.760 160.380  1.00  0.00           C
ATOM    106  O   SER A  20      86.220  91.620 159.960  1.00  0.00           O
ATOM    107  N   GLY A  21      85.660  93.770 160.120  1.00  0.00           N
ATOM    108  HN  GLY A  21      85.880  94.640 160.550  1.00  0.00           H
ATOM    109  CA  GLY A  21      84.510  93.800 159.250  1.00  0.00           C
ATOM    110  HA1 GLY A  21      84.680  93.300 158.310  1.00  0.00           H
ATOM    111  HA2 GLY A  21      84.220  94.830 159.130  1.00  0.00           H
ATOM    112  C   GLY A  21      83.330  93.060 159.830  1.00  0.00           C
ATOM    113  O   GLY A  21      82.420  92.710 159.070  1.00  0.00           O
ATOM    114  N   ARG A  22      83.220  92.900 161.160  1.00  0.00           N
ATOM    115  HN  ARG A  22      83.960  93.180 161.770  1.00  0.00           H
ATOM    116  CA  ARG A  22      81.990  92.280 161.760  1.00  0.00           C
ATOM    117  HA  ARG A  22      81.420  91.840 160.960  1.00  0.00           H
ATOM    118  CB  ARG A  22      82.330  91.140 162.750  1.00  0.00           C
ATOM    119  HB1 ARG A  22      82.880  91.590 163.600  1.00  0.00           H
ATOM    120  HB2 ARG A  22      81.390  90.770 163.220  1.00  0.00           H
ATOM    121  CG  ARG A  22      83.100  89.960 162.110  1.00  0.00           C
ATOM    122  HG1 ARG A  22      83.230  89.170 162.880  1.00  0.00           H
ATOM    123  HG2 ARG A  22      84.090  90.240 161.690  1.00  0.00           H
ATOM    124  CD  ARG A  22      82.230  89.240 160.980  1.00  0.00           C
ATOM    125  HD1 ARG A  22      82.110  90.000 160.180  1.00  0.00           H
ATOM    126  HD2 ARG A  22      81.320  88.860 161.500  1.00  0.00           H
ATOM    127  NE  ARG A  22      82.910  88.060 160.350  1.00  0.00           N
ATOM    128  HE  ARG A  22      83.290  87.410 161.010  1.00  0.00           H
ATOM    129  CZ  ARG A  22      82.510  87.550 159.160  1.00  0.00           C
ATOM    130  NH1 ARG A  22      81.760  88.160 158.250  1.00  0.00           N
ATOM    131 HH11 ARG A  22      81.580  87.610 157.440  1.00  0.00           H
ATOM    132 HH12 ARG A  22      81.080  88.860 158.480  1.00  0.00           H
ATOM    133  NH2 ARG A  22      83.060  86.400 158.710  1.00  0.00           N
ATOM    134 HH21 ARG A  22      82.900  86.130 157.760  1.00  0.00           H
ATOM    135 HH22 ARG A  22      83.750  86.010 159.320  1.00  0.00           H
ATOM    136  C   ARG A  22      81.070  93.280 162.480  1.00  0.00           C
ATOM    137  O   ARG A  22      79.850  93.230 162.420  1.00  0.00           O
ATOM    138  N   GLY A  23      81.610  94.340 163.110  1.00  0.00           N
ATOM    139  HN  GLY A  23      82.610  94.430 163.120  1.00  0.00           H
ATOM    140  CA  GLY A  23      80.700  95.280 163.690  1.00  0.00           C
ATOM    141  HA1 GLY A  23      80.190  94.760 164.490  1.00  0.00           H
ATOM    142  HA2 GLY A  23      79.950  95.570 162.970  1.00  0.00           H
ATOM    143  C   GLY A  23      81.210  96.590 164.260  1.00  0.00           C
ATOM    144  O   GLY A  23      80.400  97.430 164.610  1.00  0.00           O
ATOM    145  N   GLU A  24      82.530  96.660 164.440  1.00  0.00           N
ATOM    146  HN  GLU A  24      83.160  96.000 164.030  1.00  0.00           H
ATOM    147  CA  GLU A  24      83.250  97.760 165.060  1.00  0.00           C
ATOM    148  HA  GLU A  24      82.910  97.960 166.070  1.00  0.00           H
ATOM    149  CB  GLU A  24      84.760  97.540 165.280  1.00  0.00           C
ATOM    150  HB1 GLU A  24      85.290  97.780 164.330  1.00  0.00           H
ATOM    151  HB2 GLU A  24      85.170  98.070 166.160  1.00  0.00           H
ATOM    152  CG  GLU A  24      85.080  96.040 165.550  1.00  0.00           C
ATOM    153  HG1 GLU A  24      84.350  95.570 166.250  1.00  0.00           H
ATOM    154  HG2 GLU A  24      86.000  96.080 166.160  1.00  0.00           H
ATOM    155  CD  GLU A  24      85.470  95.310 164.310  1.00  0.00           C
ATOM    156  OE1 GLU A  24      84.540  94.810 163.690  1.00  0.00           O
ATOM    157  OE2 GLU A  24      86.600  95.190 163.930  1.00  0.00           O
ATOM    158  C   GLU A  24      83.100  98.950 164.190  1.00  0.00           C
ATOM    159  O   GLU A  24      83.250  98.830 162.970  1.00  0.00           O
ATOM    160  N   GLN A  25      82.780 100.070 164.780  1.00  0.00           N
ATOM    161  HN  GLN A  25      82.630 100.060 165.770  1.00  0.00           H
ATOM    162  CA  GLN A  25      82.630 101.310 164.060  1.00  0.00           C
ATOM    163  HA  GLN A  25      83.360 101.460 163.280  1.00  0.00           H
ATOM    164  CB  GLN A  25      81.180 101.640 163.580  1.00  0.00           C
ATOM    165  HB1 GLN A  25      80.580 101.720 164.500  1.00  0.00           H
ATOM    166  HB2 GLN A  25      81.240 102.570 162.970  1.00  0.00           H
ATOM    167  CG  GLN A  25      80.680 100.520 162.650  1.00  0.00           C
ATOM    168  HG1 GLN A  25      80.630  99.620 163.290  1.00  0.00           H
ATOM    169  HG2 GLN A  25      81.350 100.300 161.790  1.00  0.00           H
ATOM    170  CD  GLN A  25      79.350 100.820 162.040  1.00  0.00           C
ATOM    171  OE1 GLN A  25      78.440  99.920 162.070  1.00  0.00           O
ATOM    172  NE2 GLN A  25      79.140 102.070 161.520  1.00  0.00           N
ATOM    173 HE21 GLN A  25      79.750 102.870 161.500  1.00  0.00           H
ATOM    174 HE22 GLN A  25      78.320 102.070 160.950  1.00  0.00           H
ATOM    175  C   GLN A  25      83.030 102.390 165.110  1.00  0.00           C
ATOM    176  O   GLN A  25      83.000 102.150 166.300  1.00  0.00           O
ATOM    177  N   LEU A  26      83.370 103.620 164.670  1.00  0.00           N
ATOM    178  HN  LEU A  26      83.410 103.790 163.690  1.00  0.00           H
ATOM    179  CA  LEU A  26      83.690 104.630 165.620  1.00  0.00           C
ATOM    180  HA  LEU A  26      83.320 104.370 166.600  1.00  0.00           H
ATOM    181  CB  LEU A  26      85.200 104.940 165.510  1.00  0.00           C
ATOM    182  HB1 LEU A  26      85.490 105.360 164.520  1.00  0.00           H
ATOM    183  HB2 LEU A  26      85.280 105.790 166.220  1.00  0.00           H
ATOM    184  CG  LEU A  26      86.170 103.860 165.950  1.00  0.00           C
ATOM    185  HG  LEU A  26      85.930 102.920 165.410  1.00  0.00           H
ATOM    186  CD1 LEU A  26      87.680 104.220 165.710  1.00  0.00           C
ATOM    187 HD11 LEU A  26      87.840 105.240 166.110  1.00  0.00           H
ATOM    188 HD12 LEU A  26      88.340 103.480 166.210  1.00  0.00           H
ATOM    189 HD13 LEU A  26      87.880 104.220 164.610  1.00  0.00           H
ATOM    190  CD2 LEU A  26      86.070 103.660 167.480  1.00  0.00           C
ATOM    191 HD21 LEU A  26      85.080 103.530 167.970  1.00  0.00           H
ATOM    192 HD22 LEU A  26      86.670 102.770 167.760  1.00  0.00           H
ATOM    193 HD23 LEU A  26      86.620 104.550 167.880  1.00  0.00           H
ATOM    194  C   LEU A  26      82.940 105.820 165.110  1.00  0.00           C
ATOM    195  O   LEU A  26      82.900 106.120 163.960  1.00  0.00           O
ATOM    196  N   ARG A  27      82.440 106.630 166.060  1.00  0.00           N
ATOM    197  HN  ARG A  27      82.520 106.480 167.050  1.00  0.00           H
ATOM    198  CA  ARG A  27      81.740 107.810 165.680  1.00  0.00           C
ATOM    199  HA  ARG A  27      81.770 107.910 164.610  1.00  0.00           H
ATOM    200  CB  ARG A  27      80.240 107.770 166.120  1.00  0.00           C
ATOM    201  HB1 ARG A  27      79.810 107.300 165.220  1.00  0.00           H
ATOM    202  HB2 ARG A  27      79.930 107.280 167.070  1.00  0.00           H
ATOM    203  CG  ARG A  27      79.500 109.190 166.220  1.00  0.00           C
ATOM    204  HG1 ARG A  27      79.750 109.780 165.310  1.00  0.00           H
ATOM    205  HG2 ARG A  27      80.010 109.700 167.060  1.00  0.00           H
ATOM    206  CD  ARG A  27      77.920 109.130 166.230  1.00  0.00           C
ATOM    207  HD1 ARG A  27      77.550 108.380 166.950  1.00  0.00           H
ATOM    208  HD2 ARG A  27      77.450 108.900 165.250  1.00  0.00           H
ATOM    209  NE  ARG A  27      77.420 110.470 166.660  1.00  0.00           N
ATOM    210  HE  ARG A  27      77.960 111.250 166.980  1.00  0.00           H
ATOM    211  CZ  ARG A  27      76.200 110.730 167.090  1.00  0.00           C
ATOM    212  NH1 ARG A  27      75.170 109.950 166.840  1.00  0.00           N
ATOM    213 HH11 ARG A  27      74.260 110.240 167.130  1.00  0.00           H
ATOM    214 HH12 ARG A  27      75.390 109.180 166.240  1.00  0.00           H
ATOM    215  NH2 ARG A  27      75.990 111.860 167.740  1.00  0.00           N
ATOM    216 HH21 ARG A  27      75.090 112.040 168.120  1.00  0.00           H
ATOM    217 HH22 ARG A  27      76.800 112.400 167.940  1.00  0.00           H
ATOM    218  C   ARG A  27      82.540 109.010 166.240  1.00  0.00           C
ATOM    219  O   ARG A  27      83.230 108.940 167.320  1.00  0.00           O
ATOM    220  N   LEU A  28      82.520 110.170 165.580  1.00  0.00           N
ATOM    221  HN  LEU A  28      81.950 110.340 164.780  1.00  0.00           H
ATOM    222  CA  LEU A  28      83.210 111.420 165.980  1.00  0.00           C
ATOM    223  HA  LEU A  28      84.090 111.080 166.510  1.00  0.00           H
ATOM    224  CB  LEU A  28      83.570 112.350 164.840  1.00  0.00           C
ATOM    225  HB1 LEU A  28      83.930 111.710 164.010  1.00  0.00           H
ATOM    226  HB2 LEU A  28      82.690 112.920 164.470  1.00  0.00           H
ATOM    227  CG  LEU A  28      84.650 113.420 165.100  1.00  0.00           C
ATOM    228  HG  LEU A  28      84.350 114.080 165.950  1.00  0.00           H
ATOM    229  CD1 LEU A  28      86.040 112.840 165.480  1.00  0.00           C
ATOM    230 HD11 LEU A  28      86.430 112.280 164.610  1.00  0.00           H
ATOM    231 HD12 LEU A  28      86.740 113.640 165.800  1.00  0.00           H
ATOM    232 HD13 LEU A  28      85.960 112.030 166.230  1.00  0.00           H
ATOM    233  CD2 LEU A  28      84.770 114.350 163.920  1.00  0.00           C
ATOM    234 HD21 LEU A  28      85.320 113.860 163.090  1.00  0.00           H
ATOM    235 HD22 LEU A  28      83.820 114.700 163.460  1.00  0.00           H
ATOM    236 HD23 LEU A  28      85.370 115.230 164.210  1.00  0.00           H
ATOM    237  C   LEU A  28      82.460 112.270 166.980  1.00  0.00           C
ATOM    238  O   LEU A  28      81.210 112.360 166.930  1.00  0.00           O
ATOM    239  N   ARG A  29      83.180 112.750 168.050  1.00  0.00           N
ATOM    240  HN  ARG A  29      84.140 112.530 168.220  1.00  0.00           H
ATOM    241  CA  ARG A  29      82.570 113.690 169.000  1.00  0.00           C
ATOM    242  HA  ARG A  29      81.780 113.150 169.500  1.00  0.00           H
ATOM    243  CB  ARG A  29      83.400 114.120 170.240  1.00  0.00           C
ATOM    244  HB1 ARG A  29      84.350 114.530 169.820  1.00  0.00           H
ATOM    245  HB2 ARG A  29      82.990 114.960 170.840  1.00  0.00           H
ATOM    246  CG  ARG A  29      83.820 112.970 171.120  1.00  0.00           C
ATOM    247  HG1 ARG A  29      84.760 113.230 171.650  1.00  0.00           H
ATOM    248  HG2 ARG A  29      84.100 112.180 170.400  1.00  0.00           H
ATOM    249  CD  ARG A  29      82.710 112.570 172.090  1.00  0.00           C
ATOM    250  HD1 ARG A  29      81.820 112.300 171.490  1.00  0.00           H
ATOM    251  HD2 ARG A  29      82.480 113.380 172.810  1.00  0.00           H
ATOM    252  NE  ARG A  29      83.230 111.440 172.860  1.00  0.00           N
ATOM    253  HE  ARG A  29      84.150 111.180 172.570  1.00  0.00           H
ATOM    254  CZ  ARG A  29      82.560 110.450 173.360  1.00  0.00           C
ATOM    255  NH1 ARG A  29      81.220 110.400 173.440  1.00  0.00           N
ATOM    256 HH11 ARG A  29      80.890 109.780 174.140  1.00  0.00           H
ATOM    257 HH12 ARG A  29      80.770 111.290 173.430  1.00  0.00           H
ATOM    258  NH2 ARG A  29      83.220 109.370 173.770  1.00  0.00           N
ATOM    259 HH21 ARG A  29      82.750 108.510 173.970  1.00  0.00           H
ATOM    260 HH22 ARG A  29      84.220 109.280 173.770  1.00  0.00           H
ATOM    261  C   ARG A  29      82.080 114.980 168.390  1.00  0.00           C
ATOM    262  O   ARG A  29      82.670 115.500 167.390  1.00  0.00           O
ATOM    263  N   ALA A  30      80.950 115.500 168.920  1.00  0.00           N
ATOM    264  HN  ALA A  30      80.550 115.140 169.760  1.00  0.00           H
ATOM    265  CA  ALA A  30      80.270 116.670 168.430  1.00  0.00           C
ATOM    266  HA  ALA A  30      80.050 116.430 167.400  1.00  0.00           H
ATOM    267  CB  ALA A  30      78.930 116.780 169.160  1.00  0.00           C
ATOM    268  HB1 ALA A  30      78.240 115.930 168.950  1.00  0.00           H
ATOM    269  HB2 ALA A  30      79.260 116.990 170.200  1.00  0.00           H
ATOM    270  HB3 ALA A  30      78.350 117.580 168.660  1.00  0.00           H
ATOM    271  C   ALA A  30      81.100 117.980 168.500  1.00  0.00           C
ATOM    272  O   ALA A  30      80.860 119.000 167.820  1.00  0.00           O
ATOM    273  N   ASP A  31      82.080 118.050 169.430  1.00  0.00           N
ATOM    274  HN  ASP A  31      82.350 117.250 169.960  1.00  0.00           H
ATOM    275  CA  ASP A  31      82.990 119.070 169.640  1.00  0.00           C
ATOM    276  HA  ASP A  31      82.450 119.960 169.910  1.00  0.00           H
ATOM    277  CB  ASP A  31      83.940 118.710 170.800  1.00  0.00           C
ATOM    278  HB1 ASP A  31      84.690 117.970 170.430  1.00  0.00           H
ATOM    279  HB2 ASP A  31      84.460 119.660 171.050  1.00  0.00           H
ATOM    280  CG  ASP A  31      83.210 118.320 172.070  1.00  0.00           C
ATOM    281  OD1 ASP A  31      82.800 117.180 172.200  1.00  0.00           O
ATOM    282  OD2 ASP A  31      82.860 119.260 172.830  1.00  0.00           O
ATOM    283  C   ASP A  31      83.790 119.580 168.430  1.00  0.00           C
ATOM    284  O   ASP A  31      83.890 120.790 168.220  1.00  0.00           O
ATOM    285  N   LEU A  32      84.300 118.680 167.550  1.00  0.00           N
ATOM    286  HN  LEU A  32      84.250 117.700 167.730  1.00  0.00           H
ATOM    287  CA  LEU A  32      84.740 118.940 166.210  1.00  0.00           C
ATOM    288  HA  LEU A  32      85.580 119.610 166.250  1.00  0.00           H
ATOM    289  CB  LEU A  32      85.190 117.580 165.580  1.00  0.00           C
ATOM    290  HB1 LEU A  32      84.380 116.850 165.390  1.00  0.00           H
ATOM    291  HB2 LEU A  32      85.490 117.860 164.550  1.00  0.00           H
ATOM    292  CG  LEU A  32      86.420 116.930 166.380  1.00  0.00           C
ATOM    293  HG  LEU A  32      86.890 116.260 165.630  1.00  0.00           H
ATOM    294  CD1 LEU A  32      87.550 117.920 166.680  1.00  0.00           C
ATOM    295 HD11 LEU A  32      87.270 118.660 167.460  1.00  0.00           H
ATOM    296 HD12 LEU A  32      88.480 117.370 166.930  1.00  0.00           H
ATOM    297 HD13 LEU A  32      87.870 118.400 165.730  1.00  0.00           H
ATOM    298  CD2 LEU A  32      86.090 116.150 167.630  1.00  0.00           C
ATOM    299 HD21 LEU A  32      85.840 116.770 168.510  1.00  0.00           H
ATOM    300 HD22 LEU A  32      85.260 115.450 167.430  1.00  0.00           H
ATOM    301 HD23 LEU A  32      87.040 115.600 167.830  1.00  0.00           H
ATOM    302  C   LEU A  32      83.710 119.670 165.290  1.00  0.00           C
ATOM    303  O   LEU A  32      82.630 119.170 165.060  1.00  0.00           O
ATOM    304  N   GLU A  33      84.100 120.840 164.810  1.00  0.00           N
ATOM    305  HN  GLU A  33      84.970 121.270 165.020  1.00  0.00           H
ATOM    306  CA  GLU A  33      83.290 121.670 163.880  1.00  0.00           C
ATOM    307  HA  GLU A  33      82.240 121.530 164.100  1.00  0.00           H
ATOM    308  CB  GLU A  33      83.570 123.220 163.930  1.00  0.00           C
ATOM    309  HB1 GLU A  33      84.660 123.400 163.960  1.00  0.00           H
ATOM    310  HB2 GLU A  33      83.090 123.760 163.080  1.00  0.00           H
ATOM    311  CG  GLU A  33      82.980 123.740 165.260  1.00  0.00           C
ATOM    312  HG1 GLU A  33      83.440 123.160 166.100  1.00  0.00           H
ATOM    313  HG2 GLU A  33      81.950 123.320 165.350  1.00  0.00           H
ATOM    314  CD  GLU A  33      82.920 125.230 165.420  1.00  0.00           C
ATOM    315  OE1 GLU A  33      84.020 125.920 165.480  1.00  0.00           O
ATOM    316  OE2 GLU A  33      81.850 125.860 165.610  1.00  0.00           O
ATOM    317  C   GLU A  33      83.530 121.090 162.490  1.00  0.00           C
ATOM    318  O   GLU A  33      84.640 121.170 161.910  1.00  0.00           O
ATOM    319  N   LEU A  34      82.510 120.490 161.900  1.00  0.00           N
ATOM    320  HN  LEU A  34      81.690 120.240 162.400  1.00  0.00           H
ATOM    321  CA  LEU A  34      82.580 119.980 160.530  1.00  0.00           C
ATOM    322  HA  LEU A  34      83.440 119.330 160.480  1.00  0.00           H
ATOM    323  CB  LEU A  34      81.450 118.940 160.280  1.00  0.00           C
ATOM    324  HB1 LEU A  34      80.510 119.270 160.770  1.00  0.00           H
ATOM    325  HB2 LEU A  34      81.250 118.700 159.220  1.00  0.00           H
ATOM    326  CG  LEU A  34      81.790 117.600 160.920  1.00  0.00           C
ATOM    327  HG  LEU A  34      82.220 117.880 161.900  1.00  0.00           H
ATOM    328  CD1 LEU A  34      80.530 116.830 161.210  1.00  0.00           C
ATOM    329 HD11 LEU A  34      80.760 115.880 161.740  1.00  0.00           H
ATOM    330 HD12 LEU A  34      79.940 117.470 161.910  1.00  0.00           H
ATOM    331 HD13 LEU A  34      79.870 116.640 160.340  1.00  0.00           H
ATOM    332  CD2 LEU A  34      82.760 116.760 160.110  1.00  0.00           C
ATOM    333 HD21 LEU A  34      82.880 115.780 160.620  1.00  0.00           H
ATOM    334 HD22 LEU A  34      82.340 116.510 159.110  1.00  0.00           H
ATOM    335 HD23 LEU A  34      83.760 117.210 160.000  1.00  0.00           H
ATOM    336  C   LEU A  34      82.660 121.020 159.360  1.00  0.00           C
ATOM    337  O   LEU A  34      82.030 122.040 159.460  1.00  0.00           O
ATOM    338  N   PRO A  35      83.430 120.740 158.240  1.00  0.00           N
ATOM    339  CD  PRO A  35      84.460 119.740 158.180  1.00  0.00           C
ATOM    340  HD1 PRO A  35      83.880 118.800 158.070  1.00  0.00           H
ATOM    341  HD2 PRO A  35      85.060 119.710 159.110  1.00  0.00           H
ATOM    342  CA  PRO A  35      83.480 121.650 157.040  1.00  0.00           C
ATOM    343  HA  PRO A  35      83.980 122.570 157.300  1.00  0.00           H
ATOM    344  CB  PRO A  35      84.390 120.900 156.060  1.00  0.00           C
ATOM    345  HB1 PRO A  35      83.770 120.290 155.370  1.00  0.00           H
ATOM    346  HB2 PRO A  35      84.930 121.650 155.440  1.00  0.00           H
ATOM    347  CG  PRO A  35      85.280 120.140 156.990  1.00  0.00           C
ATOM    348  HG1 PRO A  35      86.140 120.720 157.370  1.00  0.00           H
ATOM    349  HG2 PRO A  35      85.660 119.210 156.510  1.00  0.00           H
ATOM    350  C   PRO A  35      82.110 122.030 156.410  1.00  0.00           C
ATOM    351  O   PRO A  35      81.200 121.240 156.340  1.00  0.00           O
ATOM    352  N   ARG A  36      81.960 123.260 155.940  1.00  0.00           N
ATOM    353  HN  ARG A  36      82.810 123.780 155.820  1.00  0.00           H
ATOM    354  CA  ARG A  36      80.750 123.780 155.470  1.00  0.00           C
ATOM    355  HA  ARG A  36      79.970 123.080 155.730  1.00  0.00           H
ATOM    356  CB  ARG A  36      80.270 125.000 156.360  1.00  0.00           C
ATOM    357  HB1 ARG A  36      79.240 125.260 156.020  1.00  0.00           H
ATOM    358  HB2 ARG A  36      80.190 124.710 157.430  1.00  0.00           H
ATOM    359  CG  ARG A  36      80.980 126.390 156.340  1.00  0.00           C
ATOM    360  HG1 ARG A  36      80.270 127.020 156.910  1.00  0.00           H
ATOM    361  HG2 ARG A  36      81.020 126.830 155.320  1.00  0.00           H
ATOM    362  CD  ARG A  36      82.330 126.360 157.090  1.00  0.00           C
ATOM    363  HD1 ARG A  36      82.570 127.440 157.210  1.00  0.00           H
ATOM    364  HD2 ARG A  36      83.100 125.860 156.470  1.00  0.00           H
ATOM    365  NE  ARG A  36      82.350 125.690 158.440  1.00  0.00           N
ATOM    366  HE  ARG A  36      81.460 125.480 158.840  1.00  0.00           H
ATOM    367  CZ  ARG A  36      83.460 125.260 158.960  1.00  0.00           C
ATOM    368  NH1 ARG A  36      84.640 125.630 158.500  1.00  0.00           N
ATOM    369 HH11 ARG A  36      84.700 126.370 157.840  1.00  0.00           H
ATOM    370 HH12 ARG A  36      85.430 125.400 159.070  1.00  0.00           H
ATOM    371  NH2 ARG A  36      83.430 124.400 159.960  1.00  0.00           N
ATOM    372 HH21 ARG A  36      84.350 124.020 160.070  1.00  0.00           H
ATOM    373 HH22 ARG A  36      82.610 123.850 160.150  1.00  0.00           H
ATOM    374  C   ARG A  36      80.730 124.010 153.960  1.00  0.00           C
ATOM    375  O   ARG A  36      79.720 124.200 153.350  1.00  0.00           O
ATOM    376  N   ASP A  37      81.920 124.160 153.360  1.00  0.00           N
ATOM    377  HN  ASP A  37      82.750 124.270 153.890  1.00  0.00           H
ATOM    378  CA  ASP A  37      82.020 124.600 151.970  1.00  0.00           C
ATOM    379  HA  ASP A  37      81.110 124.570 151.380  1.00  0.00           H
ATOM    380  CB  ASP A  37      82.380 126.140 152.070  1.00  0.00           C
ATOM    381  HB1 ASP A  37      82.380 126.590 151.050  1.00  0.00           H
ATOM    382  HB2 ASP A  37      81.520 126.660 152.560  1.00  0.00           H
ATOM    383  CG  ASP A  37      83.750 126.520 152.630  1.00  0.00           C
ATOM    384  OD1 ASP A  37      84.300 125.660 153.350  1.00  0.00           O
ATOM    385  OD2 ASP A  37      84.090 127.700 152.560  1.00  0.00           O
ATOM    386  C   ASP A  37      83.110 123.840 151.190  1.00  0.00           C
ATOM    387  O   ASP A  37      83.100 123.810 149.960  1.00  0.00           O
ATOM    388  N   ALA A  38      84.170 123.320 151.850  1.00  0.00           N
ATOM    389  HN  ALA A  38      84.160 123.300 152.850  1.00  0.00           H
ATOM    390  CA  ALA A  38      85.330 122.930 151.140  1.00  0.00           C
ATOM    391  HA  ALA A  38      85.160 122.400 150.210  1.00  0.00           H
ATOM    392  CB  ALA A  38      86.210 124.150 150.810  1.00  0.00           C
ATOM    393  HB1 ALA A  38      86.450 124.560 151.820  1.00  0.00           H
ATOM    394  HB2 ALA A  38      87.190 123.800 150.410  1.00  0.00           H
ATOM    395  HB3 ALA A  38      85.740 124.880 150.120  1.00  0.00           H
ATOM    396  C   ALA A  38      85.930 121.990 152.150  1.00  0.00           C
ATOM    397  O   ALA A  38      85.690 122.170 153.340  1.00  0.00           O
ATOM    398  N   PHE A  39      86.680 120.920 151.700  1.00  0.00           N
ATOM    399  HN  PHE A  39      86.770 120.760 150.720  1.00  0.00           H
ATOM    400  CA  PHE A  39      87.470 120.130 152.640  1.00  0.00           C
ATOM    401  HA  PHE A  39      87.850 120.750 153.440  1.00  0.00           H
ATOM    402  CB  PHE A  39      86.600 119.120 153.430  1.00  0.00           C
ATOM    403  HB1 PHE A  39      87.110 118.570 154.250  1.00  0.00           H
ATOM    404  HB2 PHE A  39      85.780 119.650 153.970  1.00  0.00           H
ATOM    405  CG  PHE A  39      85.920 118.050 152.610  1.00  0.00           C
ATOM    406  CD1 PHE A  39      84.570 118.170 152.180  1.00  0.00           C
ATOM    407  HD1 PHE A  39      84.060 119.110 152.340  1.00  0.00           H
ATOM    408  CE1 PHE A  39      83.930 117.130 151.340  1.00  0.00           C
ATOM    409  HE1 PHE A  39      82.910 117.280 151.030  1.00  0.00           H
ATOM    410  CZ  PHE A  39      84.710 115.970 151.010  1.00  0.00           C
ATOM    411  HZ  PHE A  39      84.220 115.200 150.420  1.00  0.00           H
ATOM    412  CD2 PHE A  39      86.620 116.880 152.300  1.00  0.00           C
ATOM    413  HD2 PHE A  39      87.630 116.810 152.680  1.00  0.00           H
ATOM    414  CE2 PHE A  39      86.010 115.840 151.560  1.00  0.00           C
ATOM    415  HE2 PHE A  39      86.710 115.040 151.370  1.00  0.00           H
ATOM    416  C   PHE A  39      88.630 119.430 151.900  1.00  0.00           C
ATOM    417  O   PHE A  39      88.690 119.270 150.700  1.00  0.00           O
ATOM    418  N   THR A  40      89.550 118.910 152.720  1.00  0.00           N
ATOM    419  HN  THR A  40      89.640 119.280 153.640  1.00  0.00           H
ATOM    420  CA  THR A  40      90.520 117.880 152.280  1.00  0.00           C
ATOM    421  HA  THR A  40      90.180 117.480 151.340  1.00  0.00           H
ATOM    422  CB  THR A  40      91.940 118.350 152.020  1.00  0.00           C
ATOM    423  HB  THR A  40      92.410 118.490 153.020  1.00  0.00           H
ATOM    424  OG1 THR A  40      91.860 119.600 151.380  1.00  0.00           O
ATOM    425  HG1 THR A  40      91.360 120.200 151.940  1.00  0.00           H
ATOM    426  CG2 THR A  40      92.780 117.390 151.190  1.00  0.00           C
ATOM    427 HG21 THR A  40      92.210 117.190 150.270  1.00  0.00           H
ATOM    428 HG22 THR A  40      93.770 117.780 150.860  1.00  0.00           H
ATOM    429 HG23 THR A  40      92.930 116.460 151.780  1.00  0.00           H
ATOM    430  C   THR A  40      90.490 116.870 153.360  1.00  0.00           C
ATOM    431  O   THR A  40      90.490 117.150 154.540  1.00  0.00           O
ATOM    432  N   LEU A  41      90.480 115.570 152.960  1.00  0.00           N
ATOM    433  HN  LEU A  41      90.470 115.510 151.970  1.00  0.00           H
ATOM    434  CA  LEU A  41      90.320 114.360 153.710  1.00  0.00           C
ATOM    435  HA  LEU A  41      90.510 114.650 154.730  1.00  0.00           H
ATOM    436  CB  LEU A  41      88.850 113.850 153.480  1.00  0.00           C
ATOM    437  HB1 LEU A  41      88.060 114.560 153.810  1.00  0.00           H
ATOM    438  HB2 LEU A  41      88.690 113.790 152.390  1.00  0.00           H
ATOM    439  CG  LEU A  41      88.460 112.430 154.030  1.00  0.00           C
ATOM    440  HG  LEU A  41      89.180 111.660 153.670  1.00  0.00           H
ATOM    441  CD1 LEU A  41      88.270 112.300 155.500  1.00  0.00           C
ATOM    442 HD11 LEU A  41      89.200 112.480 156.080  1.00  0.00           H
ATOM    443 HD12 LEU A  41      87.500 113.050 155.810  1.00  0.00           H
ATOM    444 HD13 LEU A  41      87.850 111.340 155.880  1.00  0.00           H
ATOM    445  CD2 LEU A  41      87.060 112.070 153.490  1.00  0.00           C
ATOM    446 HD21 LEU A  41      86.810 111.080 153.910  1.00  0.00           H
ATOM    447 HD22 LEU A  41      86.350 112.830 153.890  1.00  0.00           H
ATOM    448 HD23 LEU A  41      86.980 112.080 152.380  1.00  0.00           H
ATOM    449  C   LEU A  41      91.300 113.320 153.100  1.00  0.00           C
ATOM    450  O   LEU A  41      91.210 112.980 151.890  1.00  0.00           O
ATOM    451  N   GLN A  42      92.150 112.740 154.030  1.00  0.00           N
ATOM    452  HN  GLN A  42      92.170 112.940 155.000  1.00  0.00           H
ATOM    453  CA  GLN A  42      93.180 111.850 153.600  1.00  0.00           C
ATOM    454  HA  GLN A  42      92.840 111.380 152.690  1.00  0.00           H
ATOM    455  CB  GLN A  42      94.580 112.470 153.230  1.00  0.00           C
ATOM    456  HB1 GLN A  42      95.310 111.750 152.800  1.00  0.00           H
ATOM    457  HB2 GLN A  42      94.300 113.170 152.410  1.00  0.00           H
ATOM    458  CG  GLN A  42      95.130 113.300 154.440  1.00  0.00           C
ATOM    459  HG1 GLN A  42      95.510 112.620 155.240  1.00  0.00           H
ATOM    460  HG2 GLN A  42      94.340 113.960 154.850  1.00  0.00           H
ATOM    461  CD  GLN A  42      96.280 114.240 154.210  1.00  0.00           C
ATOM    462  OE1 GLN A  42      97.440 114.170 154.620  1.00  0.00           O
ATOM    463  NE2 GLN A  42      95.870 115.160 153.240  1.00  0.00           N
ATOM    464 HE21 GLN A  42      94.920 115.460 153.210  1.00  0.00           H
ATOM    465 HE22 GLN A  42      96.600 115.550 152.680  1.00  0.00           H
ATOM    466  C   GLN A  42      93.430 110.890 154.680  1.00  0.00           C
ATOM    467  O   GLN A  42      93.170 111.120 155.890  1.00  0.00           O
ATOM    468  N   VAL A  43      93.990 109.680 154.210  1.00  0.00           N
ATOM    469  HN  VAL A  43      94.300 109.500 153.280  1.00  0.00           H
ATOM    470  CA  VAL A  43      94.280 108.610 155.120  1.00  0.00           C
ATOM    471  HA  VAL A  43      94.760 108.960 156.020  1.00  0.00           H
ATOM    472  CB  VAL A  43      92.900 107.950 155.470  1.00  0.00           C
ATOM    473  HB  VAL A  43      92.240 108.820 155.690  1.00  0.00           H
ATOM    474  CG1 VAL A  43      92.230 107.220 154.290  1.00  0.00           C
ATOM    475 HG11 VAL A  43      92.890 106.410 153.920  1.00  0.00           H
ATOM    476 HG12 VAL A  43      91.220 106.830 154.530  1.00  0.00           H
ATOM    477 HG13 VAL A  43      92.070 108.060 153.580  1.00  0.00           H
ATOM    478  CG2 VAL A  43      92.950 107.030 156.700  1.00  0.00           C
ATOM    479 HG21 VAL A  43      91.880 106.860 156.930  1.00  0.00           H
ATOM    480 HG22 VAL A  43      93.390 106.050 156.430  1.00  0.00           H
ATOM    481 HG23 VAL A  43      93.520 107.440 157.560  1.00  0.00           H
ATOM    482  C   VAL A  43      95.180 107.640 154.350  1.00  0.00           C
ATOM    483  O   VAL A  43      95.310 107.720 153.090  1.00  0.00           O
ATOM    484  N   TRP A  44      95.990 106.840 155.130  1.00  0.00           N
ATOM    485  HN  TRP A  44      95.920 106.900 156.120  1.00  0.00           H
ATOM    486  CA  TRP A  44      96.800 105.650 154.720  1.00  0.00           C
ATOM    487  HA  TRP A  44      96.980 105.690 153.650  1.00  0.00           H
ATOM    488  CB  TRP A  44      98.140 105.620 155.510  1.00  0.00           C
ATOM    489  HB1 TRP A  44      97.970 105.730 156.600  1.00  0.00           H
ATOM    490  HB2 TRP A  44      98.590 104.610 155.470  1.00  0.00           H
ATOM    491  CG  TRP A  44      99.220 106.560 154.850  1.00  0.00           C
ATOM    492  CD1 TRP A  44      99.550 107.740 155.140  1.00  0.00           C
ATOM    493  HD1 TRP A  44      99.060 108.340 155.900  1.00  0.00           H
ATOM    494  NE1 TRP A  44     100.560 108.180 154.320  1.00  0.00           N
ATOM    495  HE1 TRP A  44     101.100 108.940 154.590  1.00  0.00           H
ATOM    496  CE2 TRP A  44     100.870 107.220 153.430  1.00  0.00           C
ATOM    497  CD2 TRP A  44     100.040 106.130 153.700  1.00  0.00           C
ATOM    498  CE3 TRP A  44     100.120 104.990 152.940  1.00  0.00           C
ATOM    499  HE3 TRP A  44      99.510 104.110 153.120  1.00  0.00           H
ATOM    500  CZ3 TRP A  44     101.110 104.880 151.960  1.00  0.00           C
ATOM    501  HZ3 TRP A  44     101.050 104.010 151.310  1.00  0.00           H
ATOM    502  CZ2 TRP A  44     101.910 107.110 152.500  1.00  0.00           C
ATOM    503  HZ2 TRP A  44     102.620 107.900 152.300  1.00  0.00           H
ATOM    504  CH2 TRP A  44     101.990 105.920 151.780  1.00  0.00           C
ATOM    505  HH2 TRP A  44     102.810 105.770 151.090  1.00  0.00           H
ATOM    506  C   TRP A  44      95.910 104.460 155.120  1.00  0.00           C
ATOM    507  O   TRP A  44      95.480 104.360 156.240  1.00  0.00           O
ATOM    508  N   LEU A  45      95.770 103.410 154.310  1.00  0.00           N
ATOM    509  HN  LEU A  45      96.200 103.530 153.420  1.00  0.00           H
ATOM    510  CA  LEU A  45      95.010 102.210 154.620  1.00  0.00           C
ATOM    511  HA  LEU A  45      95.180 102.040 155.680  1.00  0.00           H
ATOM    512  CB  LEU A  45      93.440 102.430 154.330  1.00  0.00           C
ATOM    513  HB1 LEU A  45      92.710 101.740 154.790  1.00  0.00           H
ATOM    514  HB2 LEU A  45      93.220 103.340 154.930  1.00  0.00           H
ATOM    515  CG  LEU A  45      93.120 102.780 152.840  1.00  0.00           C
ATOM    516  HG  LEU A  45      93.930 103.340 152.330  1.00  0.00           H
ATOM    517  CD1 LEU A  45      92.840 101.540 151.910  1.00  0.00           C
ATOM    518 HD11 LEU A  45      93.800 101.040 151.630  1.00  0.00           H
ATOM    519 HD12 LEU A  45      92.120 100.810 152.330  1.00  0.00           H
ATOM    520 HD13 LEU A  45      92.410 101.890 150.940  1.00  0.00           H
ATOM    521  CD2 LEU A  45      91.800 103.490 152.830  1.00  0.00           C
ATOM    522 HD21 LEU A  45      91.590 103.890 151.820  1.00  0.00           H
ATOM    523 HD22 LEU A  45      91.000 102.810 153.200  1.00  0.00           H
ATOM    524 HD23 LEU A  45      91.830 104.390 153.480  1.00  0.00           H
ATOM    525  C   LEU A  45      95.610 101.050 153.850  1.00  0.00           C
ATOM    526  O   LEU A  45      96.360 101.300 152.900  1.00  0.00           O
ATOM    527  N   ARG A  46      95.330  99.860 154.240  1.00  0.00           N
ATOM    528  HN  ARG A  46      94.890  99.690 155.130  1.00  0.00           H
ATOM    529  CA  ARG A  46      95.740  98.710 153.600  1.00  0.00           C
ATOM    530  HA  ARG A  46      95.810  99.030 152.570  1.00  0.00           H
ATOM    531  CB  ARG A  46      97.100  98.160 154.170  1.00  0.00           C
ATOM    532  HB1 ARG A  46      97.810  98.500 153.390  1.00  0.00           H
ATOM    533  HB2 ARG A  46      97.170  98.700 155.140  1.00  0.00           H
ATOM    534  CG  ARG A  46      97.230  96.610 154.220  1.00  0.00           C
ATOM    535  HG1 ARG A  46      96.870  96.090 153.300  1.00  0.00           H
ATOM    536  HG2 ARG A  46      96.540  96.280 155.020  1.00  0.00           H
ATOM    537  CD  ARG A  46      98.520  95.980 154.590  1.00  0.00           C
ATOM    538  HD1 ARG A  46      98.970  96.510 155.460  1.00  0.00           H
ATOM    539  HD2 ARG A  46      99.230  96.140 153.750  1.00  0.00           H
ATOM    540  NE  ARG A  46      98.310  94.500 154.800  1.00  0.00           N
ATOM    541  HE  ARG A  46      97.360  94.190 154.830  1.00  0.00           H
ATOM    542  CZ  ARG A  46      99.340  93.780 155.290  1.00  0.00           C
ATOM    543  NH1 ARG A  46     100.550  94.220 155.440  1.00  0.00           N
ATOM    544 HH11 ARG A  46     101.190  93.490 155.700  1.00  0.00           H
ATOM    545 HH12 ARG A  46     100.830  95.180 155.490  1.00  0.00           H
ATOM    546  NH2 ARG A  46      99.120  92.490 155.340  1.00  0.00           N
ATOM    547 HH21 ARG A  46      99.990  92.010 155.290  1.00  0.00           H
ATOM    548 HH22 ARG A  46      98.210  92.160 155.100  1.00  0.00           H
ATOM    549  C   ARG A  46      94.520  97.790 153.680  1.00  0.00           C
ATOM    550  O   ARG A  46      94.020  97.600 154.790  1.00  0.00           O
ATOM    551  N   ALA A  47      93.960  97.370 152.530  1.00  0.00           N
ATOM    552  HN  ALA A  47      94.450  97.600 151.700  1.00  0.00           H
ATOM    553  CA  ALA A  47      92.610  96.790 152.500  1.00  0.00           C
ATOM    554  HA  ALA A  47      92.150  97.040 153.440  1.00  0.00           H
ATOM    555  CB  ALA A  47      91.750  97.430 151.460  1.00  0.00           C
ATOM    556  HB1 ALA A  47      92.260  97.330 150.470  1.00  0.00           H
ATOM    557  HB2 ALA A  47      90.810  96.880 151.250  1.00  0.00           H
ATOM    558  HB3 ALA A  47      91.570  98.490 151.730  1.00  0.00           H
ATOM    559  C   ALA A  47      92.740  95.290 152.390  1.00  0.00           C
ATOM    560  O   ALA A  47      93.400  94.750 151.560  1.00  0.00           O
ATOM    561  N   GLU A  48      91.980  94.520 153.170  1.00  0.00           N
ATOM    562  HN  GLU A  48      91.400  95.000 153.820  1.00  0.00           H
ATOM    563  CA  GLU A  48      91.820  93.120 152.940  1.00  0.00           C
ATOM    564  HA  GLU A  48      92.780  92.650 153.090  1.00  0.00           H
ATOM    565  CB  GLU A  48      90.960  92.350 153.980  1.00  0.00           C
ATOM    566  HB1 GLU A  48      89.960  92.810 154.170  1.00  0.00           H
ATOM    567  HB2 GLU A  48      90.610  91.370 153.590  1.00  0.00           H
ATOM    568  CG  GLU A  48      91.670  92.200 155.400  1.00  0.00           C
ATOM    569  HG1 GLU A  48      91.040  91.540 156.030  1.00  0.00           H
ATOM    570  HG2 GLU A  48      91.670  93.200 155.880  1.00  0.00           H
ATOM    571  CD  GLU A  48      93.080  91.660 155.520  1.00  0.00           C
ATOM    572  OE1 GLU A  48      93.980  92.180 156.250  1.00  0.00           O
ATOM    573  OE2 GLU A  48      93.270  90.610 154.890  1.00  0.00           O
ATOM    574  C   GLU A  48      91.240  92.800 151.470  1.00  0.00           C
ATOM    575  O   GLU A  48      90.390  93.580 150.980  1.00  0.00           O
ATOM    576  N   GLY A  49      91.640  91.630 150.810  1.00  0.00           N
ATOM    577  HN  GLY A  49      92.350  91.050 151.200  1.00  0.00           H
ATOM    578  CA  GLY A  49      90.890  91.160 149.690  1.00  0.00           C
ATOM    579  HA1 GLY A  49      91.440  90.320 149.300  1.00  0.00           H
ATOM    580  HA2 GLY A  49      90.810  91.950 148.960  1.00  0.00           H
ATOM    581  C   GLY A  49      89.600  90.630 150.090  1.00  0.00           C
ATOM    582  O   GLY A  49      89.380  89.880 151.030  1.00  0.00           O
ATOM    583  N   GLY A  50      88.490  91.200 149.460  1.00  0.00           N
ATOM    584  HN  GLY A  50      88.620  91.900 148.750  1.00  0.00           H
ATOM    585  CA  GLY A  50      87.100  90.910 149.730  1.00  0.00           C
ATOM    586  HA1 GLY A  50      86.960  89.920 150.130  1.00  0.00           H
ATOM    587  HA2 GLY A  50      86.600  91.090 148.790  1.00  0.00           H
ATOM    588  C   GLY A  50      86.520  91.920 150.750  1.00  0.00           C
ATOM    589  O   GLY A  50      87.100  92.030 151.840  1.00  0.00           O
ATOM    590  N   GLN A  51      85.390  92.620 150.460  1.00  0.00           N
ATOM    591  HN  GLN A  51      84.980  92.390 149.590  1.00  0.00           H
ATOM    592  CA  GLN A  51      84.780  93.670 151.270  1.00  0.00           C
ATOM    593  HA  GLN A  51      85.060  93.450 152.290  1.00  0.00           H
ATOM    594  CB  GLN A  51      85.140  95.060 150.740  1.00  0.00           C
ATOM    595  HB1 GLN A  51      84.840  95.190 149.680  1.00  0.00           H
ATOM    596  HB2 GLN A  51      84.680  95.890 151.320  1.00  0.00           H
ATOM    597  CG  GLN A  51      86.660  95.380 150.870  1.00  0.00           C
ATOM    598  HG1 GLN A  51      86.790  96.470 150.710  1.00  0.00           H
ATOM    599  HG2 GLN A  51      87.320  94.800 150.190  1.00  0.00           H
ATOM    600  CD  GLN A  51      87.100  95.370 152.270  1.00  0.00           C
ATOM    601  OE1 GLN A  51      86.520  95.920 153.230  1.00  0.00           O
ATOM    602  NE2 GLN A  51      88.260  94.790 152.480  1.00  0.00           N
ATOM    603 HE21 GLN A  51      88.510  93.950 152.010  1.00  0.00           H
ATOM    604 HE22 GLN A  51      88.660  94.840 153.400  1.00  0.00           H
ATOM    605  C   GLN A  51      83.230  93.660 151.220  1.00  0.00           C
ATOM    606  O   GLN A  51      82.500  93.320 150.300  1.00  0.00           O
ATOM    607  N   ARG A  52      82.590  94.070 152.330  1.00  0.00           N
ATOM    608  HN  ARG A  52      83.020  94.400 153.170  1.00  0.00           H
ATOM    609  CA  ARG A  52      81.160  94.350 152.300  1.00  0.00           C
ATOM    610  HA  ARG A  52      80.710  93.450 151.910  1.00  0.00           H
ATOM    611  CB  ARG A  52      80.590  94.510 153.790  1.00  0.00           C
ATOM    612  HB1 ARG A  52      81.210  95.290 154.270  1.00  0.00           H
ATOM    613  HB2 ARG A  52      79.570  94.960 153.770  1.00  0.00           H
ATOM    614  CG  ARG A  52      80.570  93.280 154.720  1.00  0.00           C
ATOM    615  HG1 ARG A  52      81.630  93.150 155.010  1.00  0.00           H
ATOM    616  HG2 ARG A  52      80.240  92.380 154.150  1.00  0.00           H
ATOM    617  CD  ARG A  52      79.790  93.640 156.050  1.00  0.00           C
ATOM    618  HD1 ARG A  52      79.940  94.670 156.450  1.00  0.00           H
ATOM    619  HD2 ARG A  52      80.170  92.940 156.820  1.00  0.00           H
ATOM    620  NE  ARG A  52      78.350  93.500 155.760  1.00  0.00           N
ATOM    621  HE  ARG A  52      78.040  93.540 154.810  1.00  0.00           H
ATOM    622  CZ  ARG A  52      77.420  93.370 156.710  1.00  0.00           C
ATOM    623  NH1 ARG A  52      77.620  93.410 158.010  1.00  0.00           N
ATOM    624 HH11 ARG A  52      76.930  93.230 158.720  1.00  0.00           H
ATOM    625 HH12 ARG A  52      78.400  93.890 158.390  1.00  0.00           H
ATOM    626  NH2 ARG A  52      76.190  93.210 156.310  1.00  0.00           N
ATOM    627 HH21 ARG A  52      75.460  93.030 156.970  1.00  0.00           H
ATOM    628 HH22 ARG A  52      76.060  93.410 155.340  1.00  0.00           H
ATOM    629  C   ARG A  52      80.810  95.540 151.460  1.00  0.00           C
ATOM    630  O   ARG A  52      80.450  96.590 151.970  1.00  0.00           O
ATOM    631  N   SER A  53      80.980  95.530 150.100  1.00  0.00           N
ATOM    632  HN  SER A  53      81.250  94.610 149.840  1.00  0.00           H
ATOM    633  CA  SER A  53      80.650  96.430 149.000  1.00  0.00           C
ATOM    634  HA  SER A  53      81.210  97.330 149.200  1.00  0.00           H
ATOM    635  CB  SER A  53      81.090  95.870 147.620  1.00  0.00           C
ATOM    636  HB1 SER A  53      80.660  94.850 147.500  1.00  0.00           H
ATOM    637  HB2 SER A  53      82.180  95.710 147.670  1.00  0.00           H
ATOM    638  OG  SER A  53      80.680  96.760 146.580  1.00  0.00           O
ATOM    639  HG1 SER A  53      79.800  96.490 146.300  1.00  0.00           H
ATOM    640  C   SER A  53      79.260  97.010 149.100  1.00  0.00           C
ATOM    641  O   SER A  53      78.350  96.270 149.400  1.00  0.00           O
ATOM    642  N   PRO A  54      78.960  98.300 148.880  1.00  0.00           N
ATOM    643  CD  PRO A  54      77.590  98.610 148.500  1.00  0.00           C
ATOM    644  HD1 PRO A  54      76.830  98.400 149.280  1.00  0.00           H
ATOM    645  HD2 PRO A  54      77.260  97.880 147.730  1.00  0.00           H
ATOM    646  CA  PRO A  54      79.790  99.550 148.960  1.00  0.00           C
ATOM    647  HA  PRO A  54      80.500  99.490 148.150  1.00  0.00           H
ATOM    648  CB  PRO A  54      78.750 100.670 148.800  1.00  0.00           C
ATOM    649  HB1 PRO A  54      78.400 101.070 149.780  1.00  0.00           H
ATOM    650  HB2 PRO A  54      79.280 101.490 148.260  1.00  0.00           H
ATOM    651  CG  PRO A  54      77.570 100.050 148.080  1.00  0.00           C
ATOM    652  HG1 PRO A  54      77.610 100.160 146.970  1.00  0.00           H
ATOM    653  HG2 PRO A  54      76.660 100.570 148.450  1.00  0.00           H
ATOM    654  C   PRO A  54      80.470  99.700 150.350  1.00  0.00           C
ATOM    655  O   PRO A  54      79.730 100.030 151.260  1.00  0.00           O
ATOM    656  N   ALA A  55      81.770  99.420 150.440  1.00  0.00           N
ATOM    657  HN  ALA A  55      82.340  99.310 149.630  1.00  0.00           H
ATOM    658  CA  ALA A  55      82.430  99.160 151.700  1.00  0.00           C
ATOM    659  HA  ALA A  55      81.750  98.750 152.430  1.00  0.00           H
ATOM    660  CB  ALA A  55      83.560  98.190 151.380  1.00  0.00           C
ATOM    661  HB1 ALA A  55      84.210  98.690 150.620  1.00  0.00           H
ATOM    662  HB2 ALA A  55      84.070  97.920 152.330  1.00  0.00           H
ATOM    663  HB3 ALA A  55      83.160  97.260 150.930  1.00  0.00           H
ATOM    664  C   ALA A  55      83.030 100.430 152.230  1.00  0.00           C
ATOM    665  O   ALA A  55      83.920 101.000 151.620  1.00  0.00           O
ATOM    666  N   VAL A  56      82.440 100.960 153.340  1.00  0.00           N
ATOM    667  HN  VAL A  56      81.710 100.470 153.820  1.00  0.00           H
ATOM    668  CA  VAL A  56      82.600 102.280 153.790  1.00  0.00           C
ATOM    669  HA  VAL A  56      82.760 103.000 153.000  1.00  0.00           H
ATOM    670  CB  VAL A  56      81.250 102.760 154.310  1.00  0.00           C
ATOM    671  HB  VAL A  56      80.770 102.090 155.060  1.00  0.00           H
ATOM    672  CG1 VAL A  56      81.410 104.130 154.920  1.00  0.00           C
ATOM    673 HG11 VAL A  56      80.420 104.470 155.300  1.00  0.00           H
ATOM    674 HG12 VAL A  56      81.940 104.020 155.890  1.00  0.00           H
ATOM    675 HG13 VAL A  56      81.810 104.910 154.230  1.00  0.00           H
ATOM    676  CG2 VAL A  56      80.260 102.880 153.160  1.00  0.00           C
ATOM    677 HG21 VAL A  56      80.680 103.550 152.390  1.00  0.00           H
ATOM    678 HG22 VAL A  56      80.000 101.920 152.660  1.00  0.00           H
ATOM    679 HG23 VAL A  56      79.290 103.330 153.460  1.00  0.00           H
ATOM    680  C   VAL A  56      83.760 102.480 154.780  1.00  0.00           C
ATOM    681  O   VAL A  56      83.830 101.900 155.820  1.00  0.00           O
ATOM    682  N   ILE A  57      84.720 103.360 154.360  1.00  0.00           N
ATOM    683  HN  ILE A  57      84.720 103.660 153.410  1.00  0.00           H
ATOM    684  CA  ILE A  57      85.890 103.730 155.120  1.00  0.00           C
ATOM    685  HA  ILE A  57      86.140 102.950 155.810  1.00  0.00           H
ATOM    686  CB  ILE A  57      87.110 104.030 154.120  1.00  0.00           C
ATOM    687  HB  ILE A  57      86.840 104.850 153.430  1.00  0.00           H
ATOM    688  CG2 ILE A  57      88.360 104.540 154.910  1.00  0.00           C
ATOM    689 HG21 ILE A  57      89.310 104.470 154.340  1.00  0.00           H
ATOM    690 HG22 ILE A  57      88.260 105.590 155.270  1.00  0.00           H
ATOM    691 HG23 ILE A  57      88.470 103.900 155.820  1.00  0.00           H
ATOM    692  CG1 ILE A  57      87.550 102.730 153.270  1.00  0.00           C
ATOM    693 HG11 ILE A  57      86.740 101.990 153.120  1.00  0.00           H
ATOM    694 HG12 ILE A  57      88.310 102.210 153.900  1.00  0.00           H
ATOM    695  CD  ILE A  57      88.290 103.220 152.000  1.00  0.00           C
ATOM    696  HD1 ILE A  57      87.610 103.940 151.490  1.00  0.00           H
ATOM    697  HD2 ILE A  57      89.300 103.670 152.180  1.00  0.00           H
ATOM    698  HD3 ILE A  57      88.490 102.400 151.270  1.00  0.00           H
ATOM    699  C   ILE A  57      85.560 104.820 156.120  1.00  0.00           C
ATOM    700  O   ILE A  57      85.820 104.700 157.320  1.00  0.00           O
ATOM    701  N   THR A  58      84.930 105.810 155.570  1.00  0.00           N
ATOM    702  HN  THR A  58      84.670 105.870 154.610  1.00  0.00           H
ATOM    703  CA  THR A  58      84.530 107.000 156.330  1.00  0.00           C
ATOM    704  HA  THR A  58      84.310 106.690 157.340  1.00  0.00           H
ATOM    705  CB  THR A  58      85.700 108.010 156.350  1.00  0.00           C
ATOM    706  HB  THR A  58      86.550 107.560 156.910  1.00  0.00           H
ATOM    707  OG1 THR A  58      85.450 109.280 156.920  1.00  0.00           O
ATOM    708  HG1 THR A  58      85.660 109.170 157.850  1.00  0.00           H
ATOM    709  CG2 THR A  58      86.120 108.350 154.910  1.00  0.00           C
ATOM    710 HG21 THR A  58      87.090 108.880 154.960  1.00  0.00           H
ATOM    711 HG22 THR A  58      86.460 107.460 154.320  1.00  0.00           H
ATOM    712 HG23 THR A  58      85.390 108.930 154.300  1.00  0.00           H
ATOM    713  C   THR A  58      83.340 107.650 155.630  1.00  0.00           C
ATOM    714  O   THR A  58      83.030 107.240 154.500  1.00  0.00           O
ATOM    715  N   GLY A  59      82.670 108.590 156.300  1.00  0.00           N
ATOM    716  HN  GLY A  59      83.070 108.930 157.140  1.00  0.00           H
ATOM    717  CA  GLY A  59      81.530 109.220 155.690  1.00  0.00           C
ATOM    718  HA1 GLY A  59      80.750 108.510 155.430  1.00  0.00           H
ATOM    719  HA2 GLY A  59      81.830 109.870 154.880  1.00  0.00           H
ATOM    720  C   GLY A  59      80.830 110.120 156.670  1.00  0.00           C
ATOM    721  O   GLY A  59      80.740 109.800 157.870  1.00  0.00           O
ATOM    722  N   LEU A  60      80.410 111.320 156.210  1.00  0.00           N
ATOM    723  HN  LEU A  60      80.630 111.700 155.320  1.00  0.00           H
ATOM    724  CA  LEU A  60      79.590 112.290 156.900  1.00  0.00           C
ATOM    725  HA  LEU A  60      79.830 112.130 157.940  1.00  0.00           H
ATOM    726  CB  LEU A  60      79.940 113.750 156.570  1.00  0.00           C
ATOM    727  HB1 LEU A  60      81.040 113.910 156.620  1.00  0.00           H
ATOM    728  HB2 LEU A  60      79.730 113.990 155.510  1.00  0.00           H
ATOM    729  CG  LEU A  60      79.230 114.800 157.420  1.00  0.00           C
ATOM    730  HG  LEU A  60      78.210 114.930 157.000  1.00  0.00           H
ATOM    731  CD1 LEU A  60      79.010 114.500 158.910  1.00  0.00           C
ATOM    732 HD11 LEU A  60      78.370 113.590 158.970  1.00  0.00           H
ATOM    733 HD12 LEU A  60      80.000 114.360 159.390  1.00  0.00           H
ATOM    734 HD13 LEU A  60      78.460 115.330 159.400  1.00  0.00           H
ATOM    735  CD2 LEU A  60      80.010 116.140 157.270  1.00  0.00           C
ATOM    736 HD21 LEU A  60      79.730 117.040 157.860  1.00  0.00           H
ATOM    737 HD22 LEU A  60      81.090 115.910 157.440  1.00  0.00           H
ATOM    738 HD23 LEU A  60      79.900 116.430 156.210  1.00  0.00           H
ATOM    739  C   LEU A  60      78.030 112.020 156.620  1.00  0.00           C
ATOM    740  O   LEU A  60      77.510 112.160 155.500  1.00  0.00           O
ATOM    741  N   TYR A  61      77.260 111.620 157.630  1.00  0.00           N
ATOM    742  HN  TYR A  61      77.580 111.540 158.570  1.00  0.00           H
ATOM    743  CA  TYR A  61      75.900 111.230 157.450  1.00  0.00           C
ATOM    744  HA  TYR A  61      75.740 111.180 156.380  1.00  0.00           H
ATOM    745  CB  TYR A  61      75.680 109.830 158.090  1.00  0.00           C
ATOM    746  HB1 TYR A  61      76.100 109.840 159.110  1.00  0.00           H
ATOM    747  HB2 TYR A  61      74.610 109.560 158.210  1.00  0.00           H
ATOM    748  CG  TYR A  61      76.410 108.760 157.230  1.00  0.00           C
ATOM    749  CD1 TYR A  61      75.880 108.330 156.030  1.00  0.00           C
ATOM    750  HD1 TYR A  61      74.910 108.640 155.680  1.00  0.00           H
ATOM    751  CE1 TYR A  61      76.640 107.460 155.270  1.00  0.00           C
ATOM    752  HE1 TYR A  61      76.170 107.060 154.380  1.00  0.00           H
ATOM    753  CZ  TYR A  61      77.920 107.110 155.560  1.00  0.00           C
ATOM    754  OH  TYR A  61      78.700 106.340 154.690  1.00  0.00           O
ATOM    755  HH  TYR A  61      78.110 105.990 154.020  1.00  0.00           H
ATOM    756  CD2 TYR A  61      77.740 108.480 157.540  1.00  0.00           C
ATOM    757  HD2 TYR A  61      78.190 109.000 158.370  1.00  0.00           H
ATOM    758  CE2 TYR A  61      78.550 107.660 156.720  1.00  0.00           C
ATOM    759  HE2 TYR A  61      79.610 107.540 156.870  1.00  0.00           H
ATOM    760  C   TYR A  61      75.030 112.170 158.180  1.00  0.00           C
ATOM    761  O   TYR A  61      75.450 112.910 159.080  1.00  0.00           O
ATOM    762  N   ASP A  62      73.690 112.260 157.890  1.00  0.00           N
ATOM    763  HN  ASP A  62      73.330 111.670 157.180  1.00  0.00           H
ATOM    764  CA  ASP A  62      72.740 113.160 158.550  1.00  0.00           C
ATOM    765  HA  ASP A  62      73.240 113.680 159.360  1.00  0.00           H
ATOM    766  CB  ASP A  62      72.180 114.150 157.510  1.00  0.00           C
ATOM    767  HB1 ASP A  62      73.120 114.600 157.130  1.00  0.00           H
ATOM    768  HB2 ASP A  62      71.640 113.690 156.650  1.00  0.00           H
ATOM    769  CG  ASP A  62      71.170 115.190 157.970  1.00  0.00           C
ATOM    770  OD1 ASP A  62      70.660 115.100 159.110  1.00  0.00           O
ATOM    771  OD2 ASP A  62      70.750 116.070 157.150  1.00  0.00           O
ATOM    772  C   ASP A  62      71.740 112.280 159.220  1.00  0.00           C
ATOM    773  O   ASP A  62      71.090 111.530 158.540  1.00  0.00           O
ATOM    774  N   LYS A  63      71.580 112.420 160.590  1.00  0.00           N
ATOM    775  HN  LYS A  63      72.200 113.060 161.040  1.00  0.00           H
ATOM    776  CA  LYS A  63      70.610 111.650 161.340  1.00  0.00           C
ATOM    777  HA  LYS A  63      70.260 110.800 160.770  1.00  0.00           H
ATOM    778  CB  LYS A  63      71.140 111.010 162.670  1.00  0.00           C
ATOM    779  HB1 LYS A  63      71.630 111.720 163.360  1.00  0.00           H
ATOM    780  HB2 LYS A  63      70.270 110.660 163.270  1.00  0.00           H
ATOM    781  CG  LYS A  63      71.990 109.770 162.370  1.00  0.00           C
ATOM    782  HG1 LYS A  63      72.810 109.970 161.650  1.00  0.00           H
ATOM    783  HG2 LYS A  63      71.420 109.010 161.800  1.00  0.00           H
ATOM    784  CD  LYS A  63      72.730 109.260 163.620  1.00  0.00           C
ATOM    785  HD1 LYS A  63      73.310 110.030 164.170  1.00  0.00           H
ATOM    786  HD2 LYS A  63      73.470 108.470 163.360  1.00  0.00           H
ATOM    787  CE  LYS A  63      71.850 108.650 164.720  1.00  0.00           C
ATOM    788  HE1 LYS A  63      71.110 109.410 165.060  1.00  0.00           H
ATOM    789  HE2 LYS A  63      72.520 108.300 165.530  1.00  0.00           H
ATOM    790  NZ  LYS A  63      71.110 107.480 164.160  1.00  0.00           N
ATOM    791  HZ1 LYS A  63      70.450 107.090 164.860  1.00  0.00           H
ATOM    792  HZ2 LYS A  63      70.550 107.790 163.340  1.00  0.00           H
ATOM    793  HZ3 LYS A  63      71.740 106.720 163.860  1.00  0.00           H
ATOM    794  C   LYS A  63      69.290 112.430 161.580  1.00  0.00           C
ATOM    795  O   LYS A  63      68.420 111.960 162.330  1.00  0.00           O
ATOM    796  N   CYS A  64      69.100 113.620 161.030  1.00  0.00           N
ATOM    797  HN  CYS A  64      69.900 114.020 160.590  1.00  0.00           H
ATOM    798  CA  CYS A  64      67.750 114.180 161.000  1.00  0.00           C
ATOM    799  HA  CYS A  64      67.060 113.680 161.670  1.00  0.00           H
ATOM    800  CB  CYS A  64      67.820 115.610 161.400  1.00  0.00           C
ATOM    801  HB1 CYS A  64      66.900 116.230 161.270  1.00  0.00           H
ATOM    802  HB2 CYS A  64      68.620 115.930 160.700  1.00  0.00           H
ATOM    803  SG  CYS A  64      68.340 115.850 163.150  1.00  0.00           S
ATOM    804  C   CYS A  64      67.210 114.150 159.610  1.00  0.00           C
ATOM    805  O   CYS A  64      66.040 114.450 159.380  1.00  0.00           O
ATOM    806  N   SER A  65      68.030 113.670 158.580  1.00  0.00           N
ATOM    807  HN  SER A  65      69.020 113.590 158.660  1.00  0.00           H
ATOM    808  CA  SER A  65      67.500 113.340 157.290  1.00  0.00           C
ATOM    809  HA  SER A  65      66.980 114.250 157.010  1.00  0.00           H
ATOM    810  CB  SER A  65      68.520 113.090 156.130  1.00  0.00           C
ATOM    811  HB1 SER A  65      68.180 112.360 155.360  1.00  0.00           H
ATOM    812  HB2 SER A  65      69.410 112.740 156.700  1.00  0.00           H
ATOM    813  OG  SER A  65      68.860 114.260 155.390  1.00  0.00           O
ATOM    814  HG1 SER A  65      69.490 114.790 155.880  1.00  0.00           H
ATOM    815  C   SER A  65      66.330 112.350 157.200  1.00  0.00           C
ATOM    816  O   SER A  65      66.390 111.130 157.340  1.00  0.00           O
ATOM    817  N   TYR A  66      65.130 112.900 156.880  1.00  0.00           N
ATOM    818  HN  TYR A  66      65.020 113.890 156.890  1.00  0.00           H
ATOM    819  CA  TYR A  66      63.850 112.140 156.850  1.00  0.00           C
ATOM    820  HA  TYR A  66      64.060 111.190 157.310  1.00  0.00           H
ATOM    821  CB  TYR A  66      62.890 113.050 157.760  1.00  0.00           C
ATOM    822  HB1 TYR A  66      63.350 113.280 158.740  1.00  0.00           H
ATOM    823  HB2 TYR A  66      62.740 113.980 157.160  1.00  0.00           H
ATOM    824  CG  TYR A  66      61.500 112.500 157.970  1.00  0.00           C
ATOM    825  CD1 TYR A  66      61.370 111.550 158.970  1.00  0.00           C
ATOM    826  HD1 TYR A  66      62.250 111.180 159.470  1.00  0.00           H
ATOM    827  CE1 TYR A  66      60.150 111.010 159.280  1.00  0.00           C
ATOM    828  HE1 TYR A  66      59.920 110.270 160.040  1.00  0.00           H
ATOM    829  CZ  TYR A  66      58.970 111.590 158.760  1.00  0.00           C
ATOM    830  OH  TYR A  66      57.780 111.130 159.240  1.00  0.00           O
ATOM    831  HH  TYR A  66      57.080 111.330 158.620  1.00  0.00           H
ATOM    832  CD2 TYR A  66      60.300 113.130 157.400  1.00  0.00           C
ATOM    833  HD2 TYR A  66      60.360 113.910 156.660  1.00  0.00           H
ATOM    834  CE2 TYR A  66      59.130 112.580 157.830  1.00  0.00           C
ATOM    835  HE2 TYR A  66      58.170 113.020 157.600  1.00  0.00           H
ATOM    836  C   TYR A  66      63.190 112.030 155.480  1.00  0.00           C
ATOM    837  O   TYR A  66      62.260 111.310 155.270  1.00  0.00           O
ATOM    838  N   ILE A  67      63.820 112.760 154.510  1.00  0.00           N
ATOM    839  HN  ILE A  67      64.560 113.370 154.820  1.00  0.00           H
ATOM    840  CA  ILE A  67      63.300 112.820 153.160  1.00  0.00           C
ATOM    841  HA  ILE A  67      62.400 112.240 153.050  1.00  0.00           H
ATOM    842  CB  ILE A  67      63.100 114.240 152.600  1.00  0.00           C
ATOM    843  HB  ILE A  67      64.040 114.820 152.760  1.00  0.00           H
ATOM    844  CG2 ILE A  67      62.660 114.320 151.170  1.00  0.00           C
ATOM    845 HG21 ILE A  67      62.650 115.380 150.840  1.00  0.00           H
ATOM    846 HG22 ILE A  67      63.430 113.920 150.470  1.00  0.00           H
ATOM    847 HG23 ILE A  67      61.640 113.890 151.080  1.00  0.00           H
ATOM    848  CG1 ILE A  67      62.070 115.080 153.420  1.00  0.00           C
ATOM    849 HG11 ILE A  67      62.050 116.120 153.020  1.00  0.00           H
ATOM    850 HG12 ILE A  67      62.560 115.120 154.410  1.00  0.00           H
ATOM    851  CD  ILE A  67      60.650 114.530 153.520  1.00  0.00           C
ATOM    852  HD1 ILE A  67      60.190 114.360 152.520  1.00  0.00           H
ATOM    853  HD2 ILE A  67      60.610 113.640 154.190  1.00  0.00           H
ATOM    854  HD3 ILE A  67      59.910 115.200 154.020  1.00  0.00           H
ATOM    855  C   ILE A  67      64.140 111.940 152.200  1.00  0.00           C
ATOM    856  O   ILE A  67      63.530 111.080 151.530  1.00  0.00           O
ATOM    857  N   SER A  68      65.490 112.050 152.150  1.00  0.00           N
ATOM    858  HN  SER A  68      65.910 112.730 152.760  1.00  0.00           H
ATOM    859  CA  SER A  68      66.390 111.220 151.390  1.00  0.00           C
ATOM    860  HA  SER A  68      65.970 110.220 151.390  1.00  0.00           H
ATOM    861  CB  SER A  68      66.550 111.680 149.890  1.00  0.00           C
ATOM    862  HB1 SER A  68      65.560 111.880 149.430  1.00  0.00           H
ATOM    863  HB2 SER A  68      67.050 110.910 149.270  1.00  0.00           H
ATOM    864  OG  SER A  68      67.270 112.860 149.760  1.00  0.00           O
ATOM    865  HG1 SER A  68      68.200 112.600 149.750  1.00  0.00           H
ATOM    866  C   SER A  68      67.630 111.270 152.140  1.00  0.00           C
ATOM    867  O   SER A  68      68.110 112.380 152.360  1.00  0.00           O
ATOM    868  N   ARG A  69      68.180 110.120 152.570  1.00  0.00           N
ATOM    869  HN  ARG A  69      67.710 109.270 152.360  1.00  0.00           H
ATOM    870  CA  ARG A  69      69.240 109.960 153.560  1.00  0.00           C
ATOM    871  HA  ARG A  69      69.200 110.830 154.200  1.00  0.00           H
ATOM    872  CB  ARG A  69      69.130 108.690 154.420  1.00  0.00           C
ATOM    873  HB1 ARG A  69      69.230 107.750 153.830  1.00  0.00           H
ATOM    874  HB2 ARG A  69      70.040 108.850 155.040  1.00  0.00           H
ATOM    875  CG  ARG A  69      67.980 108.590 155.490  1.00  0.00           C
ATOM    876  HG1 ARG A  69      68.030 109.500 156.120  1.00  0.00           H
ATOM    877  HG2 ARG A  69      68.070 107.830 156.300  1.00  0.00           H
ATOM    878  CD  ARG A  69      66.500 108.450 154.970  1.00  0.00           C
ATOM    879  HD1 ARG A  69      66.550 107.700 154.150  1.00  0.00           H
ATOM    880  HD2 ARG A  69      66.220 109.460 154.590  1.00  0.00           H
ATOM    881  NE  ARG A  69      65.580 108.150 156.120  1.00  0.00           N
ATOM    882  HE  ARG A  69      65.950 108.200 157.050  1.00  0.00           H
ATOM    883  CZ  ARG A  69      64.280 108.100 156.070  1.00  0.00           C
ATOM    884  NH1 ARG A  69      63.560 108.150 155.000  1.00  0.00           N
ATOM    885 HH11 ARG A  69      62.570 108.020 155.040  1.00  0.00           H
ATOM    886 HH12 ARG A  69      64.020 108.270 154.120  1.00  0.00           H
ATOM    887  NH2 ARG A  69      63.610 108.110 157.160  1.00  0.00           N
ATOM    888 HH21 ARG A  69      62.620 108.170 157.040  1.00  0.00           H
ATOM    889 HH22 ARG A  69      64.080 108.270 158.030  1.00  0.00           H
ATOM    890  C   ARG A  69      70.540 110.030 152.830  1.00  0.00           C
ATOM    891  O   ARG A  69      71.610 109.580 153.340  1.00  0.00           O
ATOM    892  N   ASP A  70      70.580 110.450 151.580  1.00  0.00           N
ATOM    893  HN  ASP A  70      69.830 111.030 151.280  1.00  0.00           H
ATOM    894  CA  ASP A  70      71.670 110.200 150.600  1.00  0.00           C
ATOM    895  HA  ASP A  70      72.350 109.490 151.050  1.00  0.00           H
ATOM    896  CB  ASP A  70      71.040 109.760 149.230  1.00  0.00           C
ATOM    897  HB1 ASP A  70      71.840 109.750 148.460  1.00  0.00           H
ATOM    898  HB2 ASP A  70      70.600 108.760 149.450  1.00  0.00           H
ATOM    899  CG  ASP A  70      69.960 110.660 148.550  1.00  0.00           C
ATOM    900  OD1 ASP A  70      69.640 111.740 149.150  1.00  0.00           O
ATOM    901  OD2 ASP A  70      69.330 110.280 147.520  1.00  0.00           O
ATOM    902  C   ASP A  70      72.570 111.440 150.520  1.00  0.00           C
ATOM    903  O   ASP A  70      73.720 111.350 150.070  1.00  0.00           O
ATOM    904  N   ARG A  71      72.090 112.600 151.000  1.00  0.00           N
ATOM    905  HN  ARG A  71      71.180 112.700 151.400  1.00  0.00           H
ATOM    906  CA  ARG A  71      72.820 113.770 151.470  1.00  0.00           C
ATOM    907  HA  ARG A  71      72.960 114.330 150.560  1.00  0.00           H
ATOM    908  CB  ARG A  71      71.840 114.630 152.360  1.00  0.00           C
ATOM    909  HB1 ARG A  71      71.340 113.940 153.080  1.00  0.00           H
ATOM    910  HB2 ARG A  71      72.430 115.360 152.950  1.00  0.00           H
ATOM    911  CG  ARG A  71      70.790 115.360 151.440  1.00  0.00           C
ATOM    912  HG1 ARG A  71      70.090 114.600 151.040  1.00  0.00           H
ATOM    913  HG2 ARG A  71      71.220 115.980 150.620  1.00  0.00           H
ATOM    914  CD  ARG A  71      69.930 116.300 152.260  1.00  0.00           C
ATOM    915  HD1 ARG A  71      70.380 116.960 153.030  1.00  0.00           H
ATOM    916  HD2 ARG A  71      69.110 115.710 152.730  1.00  0.00           H
ATOM    917  NE  ARG A  71      69.210 117.220 151.380  1.00  0.00           N
ATOM    918  HE  ARG A  71      69.440 117.090 150.410  1.00  0.00           H
ATOM    919  CZ  ARG A  71      68.410 118.200 151.720  1.00  0.00           C
ATOM    920  NH1 ARG A  71      68.130 118.520 152.950  1.00  0.00           N
ATOM    921 HH11 ARG A  71      67.470 119.260 153.090  1.00  0.00           H
ATOM    922 HH12 ARG A  71      68.530 117.970 153.690  1.00  0.00           H
ATOM    923  NH2 ARG A  71      67.860 118.880 150.790  1.00  0.00           N
ATOM    924 HH21 ARG A  71      67.140 119.510 151.080  1.00  0.00           H
ATOM    925 HH22 ARG A  71      68.360 119.100 149.950  1.00  0.00           H
ATOM    926  C   ARG A  71      74.190 113.640 152.210  1.00  0.00           C
ATOM    927  O   ARG A  71      74.240 112.850 153.170  1.00  0.00           O
ATOM    928  N   GLY A  72      75.280 114.320 151.800  1.00  0.00           N
ATOM    929  HN  GLY A  72      75.380 115.100 151.190  1.00  0.00           H
ATOM    930  CA  GLY A  72      76.590 114.070 152.400  1.00  0.00           C
ATOM    931  HA1 GLY A  72      76.650 113.210 153.040  1.00  0.00           H
ATOM    932  HA2 GLY A  72      76.920 115.030 152.780  1.00  0.00           H
ATOM    933  C   GLY A  72      77.670 113.600 151.520  1.00  0.00           C
ATOM    934  O   GLY A  72      77.480 113.290 150.410  1.00  0.00           O
ATOM    935  N   TRP A  73      78.870 113.330 152.100  1.00  0.00           N
ATOM    936  HN  TRP A  73      79.030 113.500 153.070  1.00  0.00           H
ATOM    937  CA  TRP A  73      79.970 112.780 151.370  1.00  0.00           C
ATOM    938  HA  TRP A  73      79.760 112.590 150.330  1.00  0.00           H
ATOM    939  CB  TRP A  73      81.200 113.800 151.380  1.00  0.00           C
ATOM    940  HB1 TRP A  73      82.110 113.670 150.770  1.00  0.00           H
ATOM    941  HB2 TRP A  73      80.710 114.680 150.910  1.00  0.00           H
ATOM    942  CG  TRP A  73      81.630 114.320 152.690  1.00  0.00           C
ATOM    943  CD1 TRP A  73      81.310 115.560 153.260  1.00  0.00           C
ATOM    944  HD1 TRP A  73      80.740 116.350 152.810  1.00  0.00           H
ATOM    945  NE1 TRP A  73      82.030 115.810 154.370  1.00  0.00           N
ATOM    946  HE1 TRP A  73      82.070 116.650 154.860  1.00  0.00           H
ATOM    947  CE2 TRP A  73      82.790 114.720 154.630  1.00  0.00           C
ATOM    948  CD2 TRP A  73      82.580 113.750 153.570  1.00  0.00           C
ATOM    949  CE3 TRP A  73      83.320 112.560 153.670  1.00  0.00           C
ATOM    950  HE3 TRP A  73      83.150 111.730 153.000  1.00  0.00           H
ATOM    951  CZ3 TRP A  73      84.040 112.270 154.880  1.00  0.00           C
ATOM    952  HZ3 TRP A  73      84.520 111.310 155.010  1.00  0.00           H
ATOM    953  CZ2 TRP A  73      83.670 114.550 155.680  1.00  0.00           C
ATOM    954  HZ2 TRP A  73      83.740 115.300 156.460  1.00  0.00           H
ATOM    955  CH2 TRP A  73      84.240 113.300 155.820  1.00  0.00           C
ATOM    956  HH2 TRP A  73      84.880 113.040 156.660  1.00  0.00           H
ATOM    957  C   TRP A  73      80.330 111.400 151.980  1.00  0.00           C
ATOM    958  O   TRP A  73      80.110 111.210 153.170  1.00  0.00           O
ATOM    959  N   VAL A  74      80.770 110.450 151.110  1.00  0.00           N
ATOM    960  HN  VAL A  74      80.660 110.710 150.150  1.00  0.00           H
ATOM    961  CA  VAL A  74      81.310 109.120 151.510  1.00  0.00           C
ATOM    962  HA  VAL A  74      81.770 109.100 152.490  1.00  0.00           H
ATOM    963  CB  VAL A  74      80.220 107.980 151.330  1.00  0.00           C
ATOM    964  HB  VAL A  74      79.980 107.760 150.270  1.00  0.00           H
ATOM    965  CG1 VAL A  74      80.600 106.680 151.950  1.00  0.00           C
ATOM    966 HG11 VAL A  74      81.200 106.060 151.260  1.00  0.00           H
ATOM    967 HG12 VAL A  74      81.290 106.760 152.820  1.00  0.00           H
ATOM    968 HG13 VAL A  74      79.710 106.050 152.160  1.00  0.00           H
ATOM    969  CG2 VAL A  74      79.040 108.470 152.030  1.00  0.00           C
ATOM    970 HG21 VAL A  74      78.200 107.760 152.150  1.00  0.00           H
ATOM    971 HG22 VAL A  74      79.310 108.790 153.060  1.00  0.00           H
ATOM    972 HG23 VAL A  74      78.490 109.220 151.430  1.00  0.00           H
ATOM    973  C   VAL A  74      82.490 108.620 150.680  1.00  0.00           C
ATOM    974  O   VAL A  74      82.440 108.770 149.460  1.00  0.00           O
ATOM    975  N   VAL A  75      83.540 108.130 151.320  1.00  0.00           N
ATOM    976  HN  VAL A  75      83.660 108.240 152.300  1.00  0.00           H
ATOM    977  CA  VAL A  75      84.700 107.510 150.660  1.00  0.00           C
ATOM    978  HA  VAL A  75      84.530 107.510 149.590  1.00  0.00           H
ATOM    979  CB  VAL A  75      86.030 108.320 151.000  1.00  0.00           C
ATOM    980  HB  VAL A  75      86.170 108.380 152.100  1.00  0.00           H
ATOM    981  CG1 VAL A  75      87.190 107.480 150.400  1.00  0.00           C
ATOM    982 HG11 VAL A  75      87.430 106.590 151.020  1.00  0.00           H
ATOM    983 HG12 VAL A  75      86.920 107.240 149.350  1.00  0.00           H
ATOM    984 HG13 VAL A  75      88.090 108.140 150.440  1.00  0.00           H
ATOM    985  CG2 VAL A  75      86.000 109.740 150.450  1.00  0.00           C
ATOM    986 HG21 VAL A  75      85.220 110.400 150.900  1.00  0.00           H
ATOM    987 HG22 VAL A  75      86.900 110.390 150.560  1.00  0.00           H
ATOM    988 HG23 VAL A  75      85.670 109.680 149.390  1.00  0.00           H
ATOM    989  C   VAL A  75      84.740 106.050 151.100  1.00  0.00           C
ATOM    990  O   VAL A  75      84.740 105.630 152.260  1.00  0.00           O
ATOM    991  N   GLY A  76      84.710 105.120 150.120  1.00  0.00           N
ATOM    992  HN  GLY A  76      84.630 105.360 149.150  1.00  0.00           H
ATOM    993  CA  GLY A  76      84.840 103.720 150.350  1.00  0.00           C
ATOM    994  HA1 GLY A  76      83.820 103.410 150.500  1.00  0.00           H
ATOM    995  HA2 GLY A  76      85.570 103.510 151.120  1.00  0.00           H
ATOM    996  C   GLY A  76      85.440 102.960 149.200  1.00  0.00           C
ATOM    997  O   GLY A  76      86.180 103.500 148.420  1.00  0.00           O
ATOM    998  N   ILE A  77      85.130 101.670 149.150  1.00  0.00           N
ATOM    999  HN  ILE A  77      84.580 101.230 149.850  1.00  0.00           H
ATOM   1000  CA  ILE A  77      85.470 100.720 148.030  1.00  0.00           C
ATOM   1001  HA  ILE A  77      85.980 101.200 147.210  1.00  0.00           H
ATOM   1002  CB  ILE A  77      86.510  99.630 148.490  1.00  0.00           C
ATOM   1003  HB  ILE A  77      86.030  98.870 149.150  1.00  0.00           H
ATOM   1004  CG2 ILE A  77      87.020  98.810 147.270  1.00  0.00           C
ATOM   1005 HG21 ILE A  77      87.960  98.280 147.550  1.00  0.00           H
ATOM   1006 HG22 ILE A  77      86.230  98.160 146.850  1.00  0.00           H
ATOM   1007 HG23 ILE A  77      87.350  99.560 146.520  1.00  0.00           H
ATOM   1008  CG1 ILE A  77      87.660 100.210 149.360  1.00  0.00           C
ATOM   1009 HG11 ILE A  77      87.160 100.750 150.200  1.00  0.00           H
ATOM   1010 HG12 ILE A  77      88.200 101.040 148.850  1.00  0.00           H
ATOM   1011  CD  ILE A  77      88.610  99.200 150.070  1.00  0.00           C
ATOM   1012  HD1 ILE A  77      89.410  99.630 150.700  1.00  0.00           H
ATOM   1013  HD2 ILE A  77      87.950  98.570 150.710  1.00  0.00           H
ATOM   1014  HD3 ILE A  77      89.170  98.470 149.440  1.00  0.00           H
ATOM   1015  C   ILE A  77      84.190 100.040 147.460  1.00  0.00           C
ATOM   1016  O   ILE A  77      83.330  99.580 148.160  1.00  0.00           O
ATOM   1017  N   HIS A  78      83.910  99.940 146.170  1.00  0.00           N
ATOM   1018  HN  HIS A  78      84.550 100.230 145.460  1.00  0.00           H
ATOM   1019  CA  HIS A  78      82.570  99.500 145.650  1.00  0.00           C
ATOM   1020  HA  HIS A  78      82.160  98.710 146.270  1.00  0.00           H
ATOM   1021  CB  HIS A  78      81.570 100.690 145.370  1.00  0.00           C
ATOM   1022  HB1 HIS A  78      81.270 101.150 146.340  1.00  0.00           H
ATOM   1023  HB2 HIS A  78      82.070 101.560 144.870  1.00  0.00           H
ATOM   1024  ND1 HIS A  78      79.930 100.970 143.520  1.00  0.00           N
ATOM   1025  CG  HIS A  78      80.220 100.350 144.680  1.00  0.00           C
ATOM   1026  CE1 HIS A  78      78.690 100.600 143.230  1.00  0.00           C
ATOM   1027  HE1 HIS A  78      78.000 101.120 142.560  1.00  0.00           H
ATOM   1028  NE2 HIS A  78      78.200  99.750 144.200  1.00  0.00           N
ATOM   1029  HE2 HIS A  78      77.240  99.510 144.340  1.00  0.00           H
ATOM   1030  CD2 HIS A  78      79.260  99.600 145.120  1.00  0.00           C
ATOM   1031  HD2 HIS A  78      79.160  98.910 145.950  1.00  0.00           H
ATOM   1032  C   HIS A  78      82.790  98.760 144.390  1.00  0.00           C
ATOM   1033  O   HIS A  78      83.600  99.170 143.600  1.00  0.00           O
ATOM   1034  N   THR A  79      82.120  97.630 144.180  1.00  0.00           N
ATOM   1035  HN  THR A  79      81.460  97.280 144.840  1.00  0.00           H
ATOM   1036  CA  THR A  79      82.080  97.020 142.900  1.00  0.00           C
ATOM   1037  HA  THR A  79      83.110  97.140 142.590  1.00  0.00           H
ATOM   1038  CB  THR A  79      81.780  95.460 142.940  1.00  0.00           C
ATOM   1039  HB  THR A  79      81.520  94.910 142.000  1.00  0.00           H
ATOM   1040  OG1 THR A  79      80.700  95.300 143.880  1.00  0.00           O
ATOM   1041  HG1 THR A  79      79.910  95.610 143.440  1.00  0.00           H
ATOM   1042  CG2 THR A  79      83.040  94.760 143.460  1.00  0.00           C
ATOM   1043 HG21 THR A  79      83.320  95.240 144.430  1.00  0.00           H
ATOM   1044 HG22 THR A  79      82.800  93.740 143.800  1.00  0.00           H
ATOM   1045 HG23 THR A  79      83.910  94.920 142.780  1.00  0.00           H
ATOM   1046  C   THR A  79      81.140  97.690 141.870  1.00  0.00           C
ATOM   1047  O   THR A  79      79.930  97.570 141.870  1.00  0.00           O
ATOM   1048  N   ILE A  80      81.880  98.400 140.900  1.00  0.00           N
ATOM   1049  HN  ILE A  80      82.860  98.250 140.920  1.00  0.00           H
ATOM   1050  CA  ILE A  80      81.340  98.950 139.600  1.00  0.00           C
ATOM   1051  HA  ILE A  80      80.540  99.630 139.880  1.00  0.00           H
ATOM   1052  CB  ILE A  80      82.470  99.660 138.810  1.00  0.00           C
ATOM   1053  HB  ILE A  80      83.380  99.020 138.730  1.00  0.00           H
ATOM   1054  CG2 ILE A  80      82.070  99.890 137.360  1.00  0.00           C
ATOM   1055 HG21 ILE A  80      82.830 100.520 136.850  1.00  0.00           H
ATOM   1056 HG22 ILE A  80      82.060  99.020 136.670  1.00  0.00           H
ATOM   1057 HG23 ILE A  80      81.030 100.290 137.290  1.00  0.00           H
ATOM   1058  CG1 ILE A  80      82.850 100.990 139.560  1.00  0.00           C
ATOM   1059 HG11 ILE A  80      83.040 101.000 140.650  1.00  0.00           H
ATOM   1060 HG12 ILE A  80      81.990 101.690 139.510  1.00  0.00           H
ATOM   1061  CD  ILE A  80      84.010 101.680 138.840  1.00  0.00           C
ATOM   1062  HD1 ILE A  80      84.670 102.160 139.590  1.00  0.00           H
ATOM   1063  HD2 ILE A  80      84.600 100.840 138.410  1.00  0.00           H
ATOM   1064  HD3 ILE A  80      83.690 102.360 138.030  1.00  0.00           H
ATOM   1065  C   ILE A  80      80.880  97.690 138.830  1.00  0.00           C
ATOM   1066  O   ILE A  80      81.660  96.750 138.700  1.00  0.00           O
ATOM   1067  N   SER A  81      79.660  97.620 138.320  1.00  0.00           N
ATOM   1068  HN  SER A  81      79.050  98.400 138.250  1.00  0.00           H
ATOM   1069  CA  SER A  81      79.060  96.310 138.010  1.00  0.00           C
ATOM   1070  HA  SER A  81      79.870  95.590 138.050  1.00  0.00           H
ATOM   1071  CB  SER A  81      77.980  95.920 139.030  1.00  0.00           C
ATOM   1072  HB1 SER A  81      77.220  96.670 139.320  1.00  0.00           H
ATOM   1073  HB2 SER A  81      78.450  95.770 140.020  1.00  0.00           H
ATOM   1074  OG  SER A  81      77.430  94.610 138.740  1.00  0.00           O
ATOM   1075  HG1 SER A  81      76.800  94.920 138.080  1.00  0.00           H
ATOM   1076  C   SER A  81      78.450  96.380 136.610  1.00  0.00           C
ATOM   1077  O   SER A  81      77.210  96.390 136.500  1.00  0.00           O
ATOM   1078  N   ASP A  82      79.250  96.290 135.510  1.00  0.00           N
ATOM   1079  HN  ASP A  82      80.210  96.490 135.710  1.00  0.00           H
ATOM   1080  CA  ASP A  82      78.800  96.160 134.140  1.00  0.00           C
ATOM   1081  HA  ASP A  82      77.810  96.580 134.020  1.00  0.00           H
ATOM   1082  CB  ASP A  82      79.800  96.880 133.160  1.00  0.00           C
ATOM   1083  HB1 ASP A  82      80.740  96.450 133.550  1.00  0.00           H
ATOM   1084  HB2 ASP A  82      79.660  96.520 132.120  1.00  0.00           H
ATOM   1085  CG  ASP A  82      79.860  98.410 133.280  1.00  0.00           C
ATOM   1086  OD1 ASP A  82      80.740  99.040 132.580  1.00  0.00           O
ATOM   1087  OD2 ASP A  82      78.940  98.980 133.910  1.00  0.00           O
ATOM   1088  C   ASP A  82      78.700  94.660 133.930  1.00  0.00           C
ATOM   1089  O   ASP A  82      79.660  93.870 134.160  1.00  0.00           O
ATOM   1090  N   GLN A  83      77.650  94.280 133.220  1.00  0.00           N
ATOM   1091  HN  GLN A  83      77.100  94.990 132.780  1.00  0.00           H
ATOM   1092  CA  GLN A  83      77.350  92.890 132.860  1.00  0.00           C
ATOM   1093  HA  GLN A  83      76.280  92.810 132.720  1.00  0.00           H
ATOM   1094  CB  GLN A  83      77.880  92.540 131.440  1.00  0.00           C
ATOM   1095  HB1 GLN A  83      77.730  91.480 131.180  1.00  0.00           H
ATOM   1096  HB2 GLN A  83      77.330  93.150 130.700  1.00  0.00           H
ATOM   1097  CG  GLN A  83      79.330  92.910 131.000  1.00  0.00           C
ATOM   1098  HG1 GLN A  83      80.030  92.470 131.730  1.00  0.00           H
ATOM   1099  HG2 GLN A  83      79.460  93.990 130.770  1.00  0.00           H
ATOM   1100  CD  GLN A  83      79.840  92.240 129.760  1.00  0.00           C
ATOM   1101  OE1 GLN A  83      79.170  91.400 129.130  1.00  0.00           O
ATOM   1102  NE2 GLN A  83      81.130  92.510 129.420  1.00  0.00           N
ATOM   1103 HE21 GLN A  83      81.550  93.310 129.860  1.00  0.00           H
ATOM   1104 HE22 GLN A  83      81.460  91.960 128.660  1.00  0.00           H
ATOM   1105  C   GLN A  83      77.540  91.790 133.900  1.00  0.00           C
ATOM   1106  O   GLN A  83      78.010  90.690 133.600  1.00  0.00           O
ATOM   1107  N   ASP A  84      77.260  92.130 135.160  1.00  0.00           N
ATOM   1108  HN  ASP A  84      76.680  92.910 135.360  1.00  0.00           H
ATOM   1109  CA  ASP A  84      77.490  91.220 136.270  1.00  0.00           C
ATOM   1110  HA  ASP A  84      77.260  91.770 137.160  1.00  0.00           H
ATOM   1111  CB  ASP A  84      76.670  89.880 136.240  1.00  0.00           C
ATOM   1112  HB1 ASP A  84      76.920  89.240 135.370  1.00  0.00           H
ATOM   1113  HB2 ASP A  84      76.890  89.430 137.230  1.00  0.00           H
ATOM   1114  CG  ASP A  84      75.200  90.150 136.150  1.00  0.00           C
ATOM   1115  OD1 ASP A  84      74.360  89.250 135.890  1.00  0.00           O
ATOM   1116  OD2 ASP A  84      74.790  91.330 136.370  1.00  0.00           O
ATOM   1117  C   ASP A  84      78.910  90.860 136.600  1.00  0.00           C
ATOM   1118  O   ASP A  84      79.140  89.920 137.380  1.00  0.00           O
ATOM   1119  N   ASN A  85      79.940  91.600 136.010  1.00  0.00           N
ATOM   1120  HN  ASN A  85      79.720  92.360 135.400  1.00  0.00           H
ATOM   1121  CA  ASN A  85      81.330  91.360 136.290  1.00  0.00           C
ATOM   1122  HA  ASN A  85      81.440  90.440 136.840  1.00  0.00           H
ATOM   1123  CB  ASN A  85      82.110  91.330 134.970  1.00  0.00           C
ATOM   1124  HB1 ASN A  85      81.660  90.650 134.210  1.00  0.00           H
ATOM   1125  HB2 ASN A  85      82.170  92.320 134.470  1.00  0.00           H
ATOM   1126  CG  ASN A  85      83.550  90.860 135.260  1.00  0.00           C
ATOM   1127  OD1 ASN A  85      84.030  90.470 136.330  1.00  0.00           O
ATOM   1128  ND2 ASN A  85      84.320  90.840 134.120  1.00  0.00           N
ATOM   1129 HD21 ASN A  85      83.860  91.160 133.290  1.00  0.00           H
ATOM   1130 HD22 ASN A  85      85.310  90.870 134.260  1.00  0.00           H
ATOM   1131  C   ASN A  85      81.750  92.480 137.310  1.00  0.00           C
ATOM   1132  O   ASN A  85      81.700  93.670 137.070  1.00  0.00           O
ATOM   1133  N   LYS A  86      82.090  92.020 138.540  1.00  0.00           N
ATOM   1134  HN  LYS A  86      81.710  91.140 138.800  1.00  0.00           H
ATOM   1135  CA  LYS A  86      82.540  92.860 139.580  1.00  0.00           C
ATOM   1136  HA  LYS A  86      81.840  93.680 139.710  1.00  0.00           H
ATOM   1137  CB  LYS A  86      82.490  91.990 140.860  1.00  0.00           C
ATOM   1138  HB1 LYS A  86      82.880  90.960 140.680  1.00  0.00           H
ATOM   1139  HB2 LYS A  86      82.980  92.590 141.650  1.00  0.00           H
ATOM   1140  CG  LYS A  86      81.060  91.800 141.300  1.00  0.00           C
ATOM   1141  HG1 LYS A  86      80.370  91.510 140.470  1.00  0.00           H
ATOM   1142  HG2 LYS A  86      80.780  92.830 141.620  1.00  0.00           H
ATOM   1143  CD  LYS A  86      80.980  90.690 142.420  1.00  0.00           C
ATOM   1144  HD1 LYS A  86      81.720  90.840 143.240  1.00  0.00           H
ATOM   1145  HD2 LYS A  86      81.280  89.710 141.980  1.00  0.00           H
ATOM   1146  CE  LYS A  86      79.630  90.390 143.040  1.00  0.00           C
ATOM   1147  HE1 LYS A  86      79.690  89.850 144.010  1.00  0.00           H
ATOM   1148  HE2 LYS A  86      78.990  89.870 142.300  1.00  0.00           H
ATOM   1149  NZ  LYS A  86      78.840  91.620 143.310  1.00  0.00           N
ATOM   1150  HZ1 LYS A  86      79.460  92.240 143.880  1.00  0.00           H
ATOM   1151  HZ2 LYS A  86      78.590  92.120 142.440  1.00  0.00           H
ATOM   1152  HZ3 LYS A  86      78.030  91.320 143.890  1.00  0.00           H
ATOM   1153  C   LYS A  86      83.940  93.370 139.270  1.00  0.00           C
ATOM   1154  O   LYS A  86      84.860  92.680 139.400  1.00  0.00           O
ATOM   1155  N   ASP A  87      84.070  94.710 139.120  1.00  0.00           N
ATOM   1156  HN  ASP A  87      83.290  95.310 138.960  1.00  0.00           H
ATOM   1157  CA  ASP A  87      85.310  95.480 139.170  1.00  0.00           C
ATOM   1158  HA  ASP A  87      86.140  94.780 139.150  1.00  0.00           H
ATOM   1159  CB  ASP A  87      85.370  96.320 137.840  1.00  0.00           C
ATOM   1160  HB1 ASP A  87      85.330  95.570 137.020  1.00  0.00           H
ATOM   1161  HB2 ASP A  87      84.610  97.140 137.840  1.00  0.00           H
ATOM   1162  CG  ASP A  87      86.690  96.900 137.600  1.00  0.00           C
ATOM   1163  OD1 ASP A  87      86.920  97.470 136.480  1.00  0.00           O
ATOM   1164  OD2 ASP A  87      87.700  96.650 138.410  1.00  0.00           O
ATOM   1165  C   ASP A  87      85.410  96.390 140.450  1.00  0.00           C
ATOM   1166  O   ASP A  87      84.730  97.420 140.630  1.00  0.00           O
ATOM   1167  N   PRO A  88      86.170  95.960 141.470  1.00  0.00           N
ATOM   1168  CD  PRO A  88      86.840  94.630 141.490  1.00  0.00           C
ATOM   1169  HD1 PRO A  88      87.600  94.580 140.680  1.00  0.00           H
ATOM   1170  HD2 PRO A  88      86.110  93.800 141.370  1.00  0.00           H
ATOM   1171  CA  PRO A  88      86.160  96.550 142.780  1.00  0.00           C
ATOM   1172  HA  PRO A  88      85.170  96.870 143.080  1.00  0.00           H
ATOM   1173  CB  PRO A  88      86.690  95.450 143.720  1.00  0.00           C
ATOM   1174  HB1 PRO A  88      87.220  95.920 144.570  1.00  0.00           H
ATOM   1175  HB2 PRO A  88      85.860  94.840 144.130  1.00  0.00           H
ATOM   1176  CG  PRO A  88      87.470  94.560 142.840  1.00  0.00           C
ATOM   1177  HG1 PRO A  88      87.420  93.540 143.260  1.00  0.00           H
ATOM   1178  HG2 PRO A  88      88.540  94.850 142.800  1.00  0.00           H
ATOM   1179  C   PRO A  88      87.140  97.700 142.830  1.00  0.00           C
ATOM   1180  O   PRO A  88      88.330  97.510 142.720  1.00  0.00           O
ATOM   1181  N   ARG A  89      86.620  98.970 142.920  1.00  0.00           N
ATOM   1182  HN  ARG A  89      85.640  99.040 142.780  1.00  0.00           H
ATOM   1183  CA  ARG A  89      87.500 100.140 142.970  1.00  0.00           C
ATOM   1184  HA  ARG A  89      88.490  99.760 143.200  1.00  0.00           H
ATOM   1185  CB  ARG A  89      87.480 100.970 141.660  1.00  0.00           C
ATOM   1186  HB1 ARG A  89      86.610 101.660 141.750  1.00  0.00           H
ATOM   1187  HB2 ARG A  89      88.420 101.560 141.670  1.00  0.00           H
ATOM   1188  CG  ARG A  89      87.500 100.230 140.300  1.00  0.00           C
ATOM   1189  HG1 ARG A  89      86.550  99.700 140.070  1.00  0.00           H
ATOM   1190  HG2 ARG A  89      88.270  99.430 140.370  1.00  0.00           H
ATOM   1191  CD  ARG A  89      87.810 101.190 139.090  1.00  0.00           C
ATOM   1192  HD1 ARG A  89      88.840 101.590 139.180  1.00  0.00           H
ATOM   1193  HD2 ARG A  89      87.060 102.010 139.070  1.00  0.00           H
ATOM   1194  NE  ARG A  89      87.760 100.430 137.820  1.00  0.00           N
ATOM   1195  HE  ARG A  89      87.670  99.440 137.870  1.00  0.00           H
ATOM   1196  CZ  ARG A  89      87.330 100.960 136.680  1.00  0.00           C
ATOM   1197  NH1 ARG A  89      87.270 102.290 136.400  1.00  0.00           N
ATOM   1198 HH11 ARG A  89      87.200 102.460 135.420  1.00  0.00           H
ATOM   1199 HH12 ARG A  89      87.790 102.810 137.080  1.00  0.00           H
ATOM   1200  NH2 ARG A  89      86.900 100.210 135.700  1.00  0.00           N
ATOM   1201 HH21 ARG A  89      86.230 100.600 135.080  1.00  0.00           H
ATOM   1202 HH22 ARG A  89      86.760  99.220 135.760  1.00  0.00           H
ATOM   1203  C   ARG A  89      87.100 101.020 144.100  1.00  0.00           C
ATOM   1204  O   ARG A  89      85.960 101.040 144.490  1.00  0.00           O
ATOM   1205  N   TYR A  90      88.060 101.860 144.620  1.00  0.00           N
ATOM   1206  HN  TYR A  90      88.960 101.740 144.210  1.00  0.00           H
ATOM   1207  CA  TYR A  90      87.780 103.030 145.430  1.00  0.00           C
ATOM   1208  HA  TYR A  90      87.460 102.770 146.430  1.00  0.00           H
ATOM   1209  CB  TYR A  90      89.080 104.010 145.560  1.00  0.00           C
ATOM   1210  HB1 TYR A  90      89.290 104.500 144.580  1.00  0.00           H
ATOM   1211  HB2 TYR A  90      88.960 104.810 146.320  1.00  0.00           H
ATOM   1212  CG  TYR A  90      90.260 103.190 146.040  1.00  0.00           C
ATOM   1213  CD1 TYR A  90      90.280 102.520 147.280  1.00  0.00           C
ATOM   1214  HD1 TYR A  90      89.410 102.580 147.910  1.00  0.00           H
ATOM   1215  CE1 TYR A  90      91.360 101.700 147.600  1.00  0.00           C
ATOM   1216  HE1 TYR A  90      91.280 101.130 148.520  1.00  0.00           H
ATOM   1217  CZ  TYR A  90      92.420 101.570 146.680  1.00  0.00           C
ATOM   1218  OH  TYR A  90      93.470 100.720 147.080  1.00  0.00           O
ATOM   1219  HH  TYR A  90      94.110 100.630 146.370  1.00  0.00           H
ATOM   1220  CD2 TYR A  90      91.440 103.160 145.220  1.00  0.00           C
ATOM   1221  HD2 TYR A  90      91.350 103.660 144.270  1.00  0.00           H
ATOM   1222  CE2 TYR A  90      92.490 102.370 145.560  1.00  0.00           C
ATOM   1223  HE2 TYR A  90      93.410 102.350 145.010  1.00  0.00           H
ATOM   1224  C   TYR A  90      86.680 103.970 144.920  1.00  0.00           C
ATOM   1225  O   TYR A  90      86.460 104.120 143.720  1.00  0.00           O
ATOM   1226  N   PHE A  91      85.940 104.700 145.770  1.00  0.00           N
ATOM   1227  HN  PHE A  91      86.010 104.660 146.770  1.00  0.00           H
ATOM   1228  CA  PHE A  91      84.920 105.660 145.340  1.00  0.00           C
ATOM   1229  HA  PHE A  91      85.120 106.160 144.400  1.00  0.00           H
ATOM   1230  CB  PHE A  91      83.540 105.020 145.060  1.00  0.00           C
ATOM   1231  HB1 PHE A  91      82.910 105.690 144.430  1.00  0.00           H
ATOM   1232  HB2 PHE A  91      83.680 104.080 144.490  1.00  0.00           H
ATOM   1233  CG  PHE A  91      82.730 104.700 146.300  1.00  0.00           C
ATOM   1234  CD1 PHE A  91      82.930 103.480 146.910  1.00  0.00           C
ATOM   1235  HD1 PHE A  91      83.740 102.880 146.520  1.00  0.00           H
ATOM   1236  CE1 PHE A  91      82.180 103.150 148.080  1.00  0.00           C
ATOM   1237  HE1 PHE A  91      82.370 102.170 148.500  1.00  0.00           H
ATOM   1238  CZ  PHE A  91      81.120 103.970 148.390  1.00  0.00           C
ATOM   1239  HZ  PHE A  91      80.450 103.720 149.200  1.00  0.00           H
ATOM   1240  CD2 PHE A  91      81.700 105.590 146.680  1.00  0.00           C
ATOM   1241  HD2 PHE A  91      81.480 106.560 146.270  1.00  0.00           H
ATOM   1242  CE2 PHE A  91      80.850 105.180 147.690  1.00  0.00           C
ATOM   1243  HE2 PHE A  91      80.080 105.810 148.110  1.00  0.00           H
ATOM   1244  C   PHE A  91      84.820 106.830 146.330  1.00  0.00           C
ATOM   1245  O   PHE A  91      85.060 106.710 147.530  1.00  0.00           O
ATOM   1246  N   PHE A  92      84.500 107.950 145.750  1.00  0.00           N
ATOM   1247  HN  PHE A  92      84.390 108.050 144.770  1.00  0.00           H
ATOM   1248  CA  PHE A  92      84.240 109.160 146.460  1.00  0.00           C
ATOM   1249  HA  PHE A  92      84.100 108.960 147.510  1.00  0.00           H
ATOM   1250  CB  PHE A  92      85.400 110.270 146.260  1.00  0.00           C
ATOM   1251  HB1 PHE A  92      86.310 109.910 146.780  1.00  0.00           H
ATOM   1252  HB2 PHE A  92      85.610 110.410 145.180  1.00  0.00           H
ATOM   1253  CG  PHE A  92      85.220 111.690 146.840  1.00  0.00           C
ATOM   1254  CD1 PHE A  92      84.270 112.110 147.830  1.00  0.00           C
ATOM   1255  HD1 PHE A  92      83.500 111.470 148.230  1.00  0.00           H
ATOM   1256  CE1 PHE A  92      84.240 113.400 148.370  1.00  0.00           C
ATOM   1257  HE1 PHE A  92      83.540 113.690 149.140  1.00  0.00           H
ATOM   1258  CZ  PHE A  92      85.120 114.390 147.860  1.00  0.00           C
ATOM   1259  HZ  PHE A  92      85.200 115.350 148.350  1.00  0.00           H
ATOM   1260  CD2 PHE A  92      86.140 112.720 146.440  1.00  0.00           C
ATOM   1261  HD2 PHE A  92      86.900 112.400 145.740  1.00  0.00           H
ATOM   1262  CE2 PHE A  92      86.070 114.020 146.900  1.00  0.00           C
ATOM   1263  HE2 PHE A  92      86.780 114.730 146.520  1.00  0.00           H
ATOM   1264  C   PHE A  92      82.910 109.640 145.930  1.00  0.00           C
ATOM   1265  O   PHE A  92      82.760 109.920 144.730  1.00  0.00           O
ATOM   1266  N   SER A  93      81.890 109.770 146.810  1.00  0.00           N
ATOM   1267  HN  SER A  93      81.950 109.570 147.790  1.00  0.00           H
ATOM   1268  CA  SER A  93      80.650 110.400 146.400  1.00  0.00           C
ATOM   1269  HA  SER A  93      80.770 110.640 145.360  1.00  0.00           H
ATOM   1270  CB  SER A  93      79.500 109.350 146.440  1.00  0.00           C
ATOM   1271  HB1 SER A  93      79.660 108.640 145.600  1.00  0.00           H
ATOM   1272  HB2 SER A  93      78.620 109.950 146.100  1.00  0.00           H
ATOM   1273  OG  SER A  93      79.370 108.780 147.730  1.00  0.00           O
ATOM   1274  HG1 SER A  93      79.450 109.520 148.330  1.00  0.00           H
ATOM   1275  C   SER A  93      80.360 111.630 147.220  1.00  0.00           C
ATOM   1276  O   SER A  93      80.920 111.790 148.300  1.00  0.00           O
ATOM   1277  N   LEU A  94      79.660 112.630 146.600  1.00  0.00           N
ATOM   1278  HN  LEU A  94      79.370 112.480 145.660  1.00  0.00           H
ATOM   1279  CA  LEU A  94      79.290 113.880 147.210  1.00  0.00           C
ATOM   1280  HA  LEU A  94      79.340 113.790 148.290  1.00  0.00           H
ATOM   1281  CB  LEU A  94      80.190 115.080 146.760  1.00  0.00           C
ATOM   1282  HB1 LEU A  94      81.240 114.800 147.010  1.00  0.00           H
ATOM   1283  HB2 LEU A  94      80.330 115.130 145.660  1.00  0.00           H
ATOM   1284  CG  LEU A  94      79.800 116.450 147.340  1.00  0.00           C
ATOM   1285  HG  LEU A  94      78.860 116.820 146.890  1.00  0.00           H
ATOM   1286  CD1 LEU A  94      79.660 116.530 148.890  1.00  0.00           C
ATOM   1287 HD11 LEU A  94      78.760 115.970 149.200  1.00  0.00           H
ATOM   1288 HD12 LEU A  94      80.550 116.040 149.360  1.00  0.00           H
ATOM   1289 HD13 LEU A  94      79.600 117.580 149.250  1.00  0.00           H
ATOM   1290  CD2 LEU A  94      80.860 117.380 146.870  1.00  0.00           C
ATOM   1291 HD21 LEU A  94      80.520 118.430 147.010  1.00  0.00           H
ATOM   1292 HD22 LEU A  94      81.830 117.140 147.360  1.00  0.00           H
ATOM   1293 HD23 LEU A  94      81.030 117.300 145.770  1.00  0.00           H
ATOM   1294  C   LEU A  94      77.810 114.210 146.760  1.00  0.00           C
ATOM   1295  O   LEU A  94      77.520 114.380 145.580  1.00  0.00           O
ATOM   1296  N   LYS A  95      76.770 114.360 147.690  1.00  0.00           N
ATOM   1297  HN  LYS A  95      76.850 113.920 148.590  1.00  0.00           H
ATOM   1298  CA  LYS A  95      75.590 115.170 147.420  1.00  0.00           C
ATOM   1299  HA  LYS A  95      75.690 115.690 146.470  1.00  0.00           H
ATOM   1300  CB  LYS A  95      74.370 114.220 147.450  1.00  0.00           C
ATOM   1301  HB1 LYS A  95      74.570 113.360 146.780  1.00  0.00           H
ATOM   1302  HB2 LYS A  95      74.320 113.760 148.460  1.00  0.00           H
ATOM   1303  CG  LYS A  95      73.030 114.750 147.040  1.00  0.00           C
ATOM   1304  HG1 LYS A  95      73.160 115.280 146.070  1.00  0.00           H
ATOM   1305  HG2 LYS A  95      72.740 115.600 147.700  1.00  0.00           H
ATOM   1306  CD  LYS A  95      71.950 113.660 147.020  1.00  0.00           C
ATOM   1307  HD1 LYS A  95      71.990 112.920 147.850  1.00  0.00           H
ATOM   1308  HD2 LYS A  95      72.160 113.090 146.080  1.00  0.00           H
ATOM   1309  CE  LYS A  95      70.500 114.230 146.970  1.00  0.00           C
ATOM   1310  HE1 LYS A  95      70.540 115.010 146.180  1.00  0.00           H
ATOM   1311  HE2 LYS A  95      70.350 114.520 148.030  1.00  0.00           H
ATOM   1312  NZ  LYS A  95      69.480 113.230 146.550  1.00  0.00           N
ATOM   1313  HZ1 LYS A  95      68.510 113.590 146.570  1.00  0.00           H
ATOM   1314  HZ2 LYS A  95      69.690 112.800 145.620  1.00  0.00           H
ATOM   1315  HZ3 LYS A  95      69.610 112.460 147.240  1.00  0.00           H
ATOM   1316  C   LYS A  95      75.600 116.250 148.430  1.00  0.00           C
ATOM   1317  O   LYS A  95      75.810 115.970 149.600  1.00  0.00           O
ATOM   1318  N   THR A  96      75.340 117.470 147.990  1.00  0.00           N
ATOM   1319  HN  THR A  96      75.380 117.610 147.010  1.00  0.00           H
ATOM   1320  CA  THR A  96      75.170 118.590 148.820  1.00  0.00           C
ATOM   1321  HA  THR A  96      75.540 118.380 149.810  1.00  0.00           H
ATOM   1322  CB  THR A  96      75.770 120.000 148.420  1.00  0.00           C
ATOM   1323  HB  THR A  96      75.600 120.710 149.260  1.00  0.00           H
ATOM   1324  OG1 THR A  96      75.180 120.490 147.260  1.00  0.00           O
ATOM   1325  HG1 THR A  96      75.530 121.370 147.150  1.00  0.00           H
ATOM   1326  CG2 THR A  96      77.280 119.760 148.070  1.00  0.00           C
ATOM   1327 HG21 THR A  96      77.820 120.730 148.050  1.00  0.00           H
ATOM   1328 HG22 THR A  96      77.820 119.120 148.800  1.00  0.00           H
ATOM   1329 HG23 THR A  96      77.350 119.210 147.110  1.00  0.00           H
ATOM   1330  C   THR A  96      73.710 118.680 149.160  1.00  0.00           C
ATOM   1331  O   THR A  96      72.880 118.040 148.510  1.00  0.00           O
ATOM   1332  N   ASP A  97      73.350 119.330 150.280  1.00  0.00           N
ATOM   1333  HN  ASP A  97      74.090 119.750 150.810  1.00  0.00           H
ATOM   1334  CA  ASP A  97      71.960 119.540 150.710  1.00  0.00           C
ATOM   1335  HA  ASP A  97      71.570 118.540 150.730  1.00  0.00           H
ATOM   1336  CB  ASP A  97      71.870 120.110 152.180  1.00  0.00           C
ATOM   1337  HB1 ASP A  97      72.600 120.960 152.220  1.00  0.00           H
ATOM   1338  HB2 ASP A  97      70.840 120.440 152.430  1.00  0.00           H
ATOM   1339  CG  ASP A  97      72.150 119.170 153.350  1.00  0.00           C
ATOM   1340  OD1 ASP A  97      72.730 118.100 153.090  1.00  0.00           O
ATOM   1341  OD2 ASP A  97      71.790 119.580 154.550  1.00  0.00           O
ATOM   1342  C   ASP A  97      71.150 120.440 149.710  1.00  0.00           C
ATOM   1343  O   ASP A  97      69.930 120.660 149.830  1.00  0.00           O
ATOM   1344  N   ARG A  98      71.860 121.020 148.740  1.00  0.00           N
ATOM   1345  HN  ARG A  98      72.820 120.770 148.710  1.00  0.00           H
ATOM   1346  CA  ARG A  98      71.190 121.780 147.670  1.00  0.00           C
ATOM   1347  HA  ARG A  98      70.260 122.230 147.990  1.00  0.00           H
ATOM   1348  CB  ARG A  98      72.000 122.970 147.190  1.00  0.00           C
ATOM   1349  HB1 ARG A  98      72.950 122.660 146.700  1.00  0.00           H
ATOM   1350  HB2 ARG A  98      71.380 123.500 146.440  1.00  0.00           H
ATOM   1351  CG  ARG A  98      72.470 124.040 148.200  1.00  0.00           C
ATOM   1352  HG1 ARG A  98      73.180 123.530 148.890  1.00  0.00           H
ATOM   1353  HG2 ARG A  98      71.550 124.340 148.740  1.00  0.00           H
ATOM   1354  CD  ARG A  98      73.140 125.130 147.500  1.00  0.00           C
ATOM   1355  HD1 ARG A  98      72.390 125.610 146.820  1.00  0.00           H
ATOM   1356  HD2 ARG A  98      73.990 124.780 146.880  1.00  0.00           H
ATOM   1357  NE  ARG A  98      73.600 126.210 148.450  1.00  0.00           N
ATOM   1358  HE  ARG A  98      73.110 126.320 149.310  1.00  0.00           H
ATOM   1359  CZ  ARG A  98      74.810 126.980 148.330  1.00  0.00           C
ATOM   1360  NH1 ARG A  98      75.620 126.800 147.270  1.00  0.00           N
ATOM   1361 HH11 ARG A  98      76.510 127.230 147.130  1.00  0.00           H
ATOM   1362 HH12 ARG A  98      75.350 126.220 146.500  1.00  0.00           H
ATOM   1363  NH2 ARG A  98      75.060 127.830 149.220  1.00  0.00           N
ATOM   1364 HH21 ARG A  98      75.890 128.360 149.070  1.00  0.00           H
ATOM   1365 HH22 ARG A  98      74.300 128.310 149.670  1.00  0.00           H
ATOM   1366  C   ARG A  98      70.940 121.020 146.430  1.00  0.00           C
ATOM   1367  O   ARG A  98      70.160 121.490 145.550  1.00  0.00           O
ATOM   1368  N   ALA A  99      71.500 119.790 146.320  1.00  0.00           N
ATOM   1369  HN  ALA A  99      72.040 119.450 147.080  1.00  0.00           H
ATOM   1370  CA  ALA A  99      71.410 118.970 145.110  1.00  0.00           C
ATOM   1371  HA  ALA A  99      71.240 119.590 144.240  1.00  0.00           H
ATOM   1372  CB  ALA A  99      72.830 118.310 144.850  1.00  0.00           C
ATOM   1373  HB1 ALA A  99      72.820 117.590 144.000  1.00  0.00           H
ATOM   1374  HB2 ALA A  99      73.510 119.120 144.520  1.00  0.00           H
ATOM   1375  HB3 ALA A  99      73.100 117.750 145.770  1.00  0.00           H
ATOM   1376  C   ALA A  99      70.340 117.970 145.010  1.00  0.00           C
ATOM   1377  O   ALA A  99      69.930 117.280 145.970  1.00  0.00           O
ATOM   1378  N   ARG A 100      69.980 117.580 143.730  1.00  0.00           N
ATOM   1379  HN  ARG A 100      70.340 118.050 142.930  1.00  0.00           H
ATOM   1380  CA  ARG A 100      69.000 116.570 143.550  1.00  0.00           C
ATOM   1381  HA  ARG A 100      68.340 116.470 144.400  1.00  0.00           H
ATOM   1382  CB  ARG A 100      68.210 116.910 142.280  1.00  0.00           C
ATOM   1383  HB1 ARG A 100      68.880 117.070 141.410  1.00  0.00           H
ATOM   1384  HB2 ARG A 100      67.500 116.130 141.930  1.00  0.00           H
ATOM   1385  CG  ARG A 100      67.270 118.160 142.390  1.00  0.00           C
ATOM   1386  HG1 ARG A 100      66.860 118.390 141.380  1.00  0.00           H
ATOM   1387  HG2 ARG A 100      67.930 119.010 142.650  1.00  0.00           H
ATOM   1388  CD  ARG A 100      66.250 117.940 143.490  1.00  0.00           C
ATOM   1389  HD1 ARG A 100      66.660 117.680 144.490  1.00  0.00           H
ATOM   1390  HD2 ARG A 100      65.590 117.090 143.200  1.00  0.00           H
ATOM   1391  NE  ARG A 100      65.460 119.200 143.410  1.00  0.00           N
ATOM   1392  HE  ARG A 100      65.510 119.760 142.580  1.00  0.00           H
ATOM   1393  CZ  ARG A 100      64.490 119.570 144.200  1.00  0.00           C
ATOM   1394  NH1 ARG A 100      64.020 118.780 145.150  1.00  0.00           N
ATOM   1395 HH11 ARG A 100      63.440 119.190 145.860  1.00  0.00           H
ATOM   1396 HH12 ARG A 100      64.180 117.800 145.160  1.00  0.00           H
ATOM   1397  NH2 ARG A 100      63.920 120.790 144.200  1.00  0.00           N
ATOM   1398 HH21 ARG A 100      63.160 120.950 144.840  1.00  0.00           H
ATOM   1399 HH22 ARG A 100      64.040 121.350 143.380  1.00  0.00           H
ATOM   1400  C   ARG A 100      69.610 115.180 143.330  1.00  0.00           C
ATOM   1401  O   ARG A 100      69.010 114.160 143.580  1.00  0.00           O
ATOM   1402  N   GLN A 101      70.940 115.240 142.910  1.00  0.00           N
ATOM   1403  HN  GLN A 101      71.380 116.120 142.760  1.00  0.00           H
ATOM   1404  CA  GLN A 101      71.640 114.070 142.580  1.00  0.00           C
ATOM   1405  HA  GLN A 101      71.120 113.150 142.770  1.00  0.00           H
ATOM   1406  CB  GLN A 101      71.910 114.010 141.080  1.00  0.00           C
ATOM   1407  HB1 GLN A 101      72.710 113.290 140.820  1.00  0.00           H
ATOM   1408  HB2 GLN A 101      71.050 113.510 140.590  1.00  0.00           H
ATOM   1409  CG  GLN A 101      72.100 115.330 140.290  1.00  0.00           C
ATOM   1410  HG1 GLN A 101      72.630 116.110 140.880  1.00  0.00           H
ATOM   1411  HG2 GLN A 101      71.100 115.760 140.050  1.00  0.00           H
ATOM   1412  CD  GLN A 101      72.810 115.110 138.930  1.00  0.00           C
ATOM   1413  OE1 GLN A 101      72.820 114.060 138.290  1.00  0.00           O
ATOM   1414  NE2 GLN A 101      73.590 116.140 138.480  1.00  0.00           N
ATOM   1415 HE21 GLN A 101      73.510 117.060 138.860  1.00  0.00           H
ATOM   1416 HE22 GLN A 101      74.080 115.930 137.630  1.00  0.00           H
ATOM   1417  C   GLN A 101      73.020 113.920 143.310  1.00  0.00           C
ATOM   1418  O   GLN A 101      73.720 114.860 143.620  1.00  0.00           O
ATOM   1419  N   VAL A 102      73.440 112.680 143.580  1.00  0.00           N
ATOM   1420  HN  VAL A 102      72.890 111.930 143.210  1.00  0.00           H
ATOM   1421  CA  VAL A 102      74.760 112.360 144.060  1.00  0.00           C
ATOM   1422  HA  VAL A 102      75.020 113.200 144.690  1.00  0.00           H
ATOM   1423  CB  VAL A 102      74.660 111.070 144.920  1.00  0.00           C
ATOM   1424  HB  VAL A 102      73.920 111.220 145.740  1.00  0.00           H
ATOM   1425  CG1 VAL A 102      74.090 109.820 144.140  1.00  0.00           C
ATOM   1426 HG11 VAL A 102      73.220 110.030 143.490  1.00  0.00           H
ATOM   1427 HG12 VAL A 102      74.980 109.320 143.690  1.00  0.00           H
ATOM   1428 HG13 VAL A 102      73.790 109.040 144.880  1.00  0.00           H
ATOM   1429  CG2 VAL A 102      76.070 110.850 145.460  1.00  0.00           C
ATOM   1430 HG21 VAL A 102      75.990 110.250 146.400  1.00  0.00           H
ATOM   1431 HG22 VAL A 102      76.610 110.310 144.650  1.00  0.00           H
ATOM   1432 HG23 VAL A 102      76.630 111.730 145.820  1.00  0.00           H
ATOM   1433  C   VAL A 102      75.800 112.250 143.040  1.00  0.00           C
ATOM   1434  O   VAL A 102      75.690 111.410 142.070  1.00  0.00           O
ATOM   1435  N   THR A 103      76.970 112.990 143.150  1.00  0.00           N
ATOM   1436  HN  THR A 103      77.150 113.620 143.900  1.00  0.00           H
ATOM   1437  CA  THR A 103      78.050 112.890 142.150  1.00  0.00           C
ATOM   1438  HA  THR A 103      77.690 112.500 141.210  1.00  0.00           H
ATOM   1439  CB  THR A 103      78.750 114.200 141.740  1.00  0.00           C
ATOM   1440  HB  THR A 103      79.130 114.760 142.620  1.00  0.00           H
ATOM   1441  OG1 THR A 103      77.820 114.930 140.980  1.00  0.00           O
ATOM   1442  HG1 THR A 103      77.700 114.470 140.140  1.00  0.00           H
ATOM   1443  CG2 THR A 103      80.000 113.900 140.850  1.00  0.00           C
ATOM   1444 HG21 THR A 103      80.480 114.850 140.530  1.00  0.00           H
ATOM   1445 HG22 THR A 103      80.740 113.290 141.390  1.00  0.00           H
ATOM   1446 HG23 THR A 103      79.750 113.280 139.960  1.00  0.00           H
ATOM   1447  C   THR A 103      79.150 111.920 142.720  1.00  0.00           C
ATOM   1448  O   THR A 103      79.660 112.080 143.840  1.00  0.00           O
ATOM   1449  N   THR A 104      79.440 110.860 141.970  1.00  0.00           N
ATOM   1450  HN  THR A 104      79.010 110.650 141.090  1.00  0.00           H
ATOM   1451  CA  THR A 104      80.340 109.800 142.330  1.00  0.00           C
ATOM   1452  HA  THR A 104      80.760 110.000 143.310  1.00  0.00           H
ATOM   1453  CB  THR A 104      79.560 108.420 142.260  1.00  0.00           C
ATOM   1454  HB  THR A 104      79.250 108.290 141.200  1.00  0.00           H
ATOM   1455  OG1 THR A 104      78.480 108.310 143.180  1.00  0.00           O
ATOM   1456  HG1 THR A 104      77.730 108.780 142.810  1.00  0.00           H
ATOM   1457  CG2 THR A 104      80.490 107.320 142.750  1.00  0.00           C
ATOM   1458 HG21 THR A 104      80.080 106.320 143.000  1.00  0.00           H
ATOM   1459 HG22 THR A 104      81.470 107.060 142.300  1.00  0.00           H
ATOM   1460 HG23 THR A 104      80.810 107.720 143.740  1.00  0.00           H
ATOM   1461  C   THR A 104      81.500 109.660 141.300  1.00  0.00           C
ATOM   1462  O   THR A 104      81.320 109.710 140.080  1.00  0.00           O
ATOM   1463  N   ILE A 105      82.780 109.570 141.780  1.00  0.00           N
ATOM   1464  HN  ILE A 105      82.790 109.460 142.770  1.00  0.00           H
ATOM   1465  CA  ILE A 105      84.050 109.480 141.060  1.00  0.00           C
ATOM   1466  HA  ILE A 105      83.870 109.290 140.020  1.00  0.00           H
ATOM   1467  CB  ILE A 105      84.880 110.810 141.050  1.00  0.00           C
ATOM   1468  HB  ILE A 105      85.680 110.660 140.280  1.00  0.00           H
ATOM   1469  CG2 ILE A 105      83.930 111.950 140.610  1.00  0.00           C
ATOM   1470 HG21 ILE A 105      84.560 112.810 140.260  1.00  0.00           H
ATOM   1471 HG22 ILE A 105      83.230 111.640 139.800  1.00  0.00           H
ATOM   1472 HG23 ILE A 105      83.360 112.370 141.460  1.00  0.00           H
ATOM   1473  CG1 ILE A 105      85.540 111.180 142.400  1.00  0.00           C
ATOM   1474 HG11 ILE A 105      86.270 110.360 142.560  1.00  0.00           H
ATOM   1475 HG12 ILE A 105      84.790 111.060 143.210  1.00  0.00           H
ATOM   1476  CD  ILE A 105      86.200 112.580 142.450  1.00  0.00           C
ATOM   1477  HD1 ILE A 105      86.830 112.660 143.360  1.00  0.00           H
ATOM   1478  HD2 ILE A 105      86.840 112.780 141.560  1.00  0.00           H
ATOM   1479  HD3 ILE A 105      85.440 113.390 142.560  1.00  0.00           H
ATOM   1480  C   ILE A 105      84.870 108.340 141.480  1.00  0.00           C
ATOM   1481  O   ILE A 105      85.030 108.040 142.690  1.00  0.00           O
ATOM   1482  N   ASN A 106      85.440 107.520 140.630  1.00  0.00           N
ATOM   1483  HN  ASN A 106      85.400 107.690 139.650  1.00  0.00           H
ATOM   1484  CA  ASN A 106      86.070 106.230 140.850  1.00  0.00           C
ATOM   1485  HA  ASN A 106      86.050 106.060 141.910  1.00  0.00           H
ATOM   1486  CB  ASN A 106      85.440 104.910 140.180  1.00  0.00           C
ATOM   1487  HB1 ASN A 106      85.480 104.960 139.070  1.00  0.00           H
ATOM   1488  HB2 ASN A 106      85.720 103.980 140.720  1.00  0.00           H
ATOM   1489  CG  ASN A 106      84.010 105.150 140.420  1.00  0.00           C
ATOM   1490  OD1 ASN A 106      83.300 105.800 139.680  1.00  0.00           O
ATOM   1491  ND2 ASN A 106      83.490 104.570 141.510  1.00  0.00           N
ATOM   1492 HD21 ASN A 106      84.090 103.980 142.050  1.00  0.00           H
ATOM   1493 HD22 ASN A 106      82.520 104.740 141.660  1.00  0.00           H
ATOM   1494  C   ASN A 106      87.540 106.230 140.420  1.00  0.00           C
ATOM   1495  O   ASN A 106      87.980 107.050 139.690  1.00  0.00           O
ATOM   1496  N   ALA A 107      88.240 105.230 140.960  1.00  0.00           N
ATOM   1497  HN  ALA A 107      87.870 104.660 141.690  1.00  0.00           H
ATOM   1498  CA  ALA A 107      89.570 104.810 140.580  1.00  0.00           C
ATOM   1499  HA  ALA A 107      90.120 105.740 140.580  1.00  0.00           H
ATOM   1500  CB  ALA A 107      90.220 103.900 141.640  1.00  0.00           C
ATOM   1501  HB1 ALA A 107      89.800 104.190 142.620  1.00  0.00           H
ATOM   1502  HB2 ALA A 107      89.790 102.880 141.560  1.00  0.00           H
ATOM   1503  HB3 ALA A 107      91.320 103.870 141.540  1.00  0.00           H
ATOM   1504  C   ALA A 107      89.680 104.310 139.140  1.00  0.00           C
ATOM   1505  O   ALA A 107      88.760 103.830 138.500  1.00  0.00           O
ATOM   1506  N   HIS A 108      90.910 104.400 138.530  1.00  0.00           N
ATOM   1507  HN  HIS A 108      91.680 104.880 138.960  1.00  0.00           H
ATOM   1508  CA  HIS A 108      91.160 103.920 137.160  1.00  0.00           C
ATOM   1509  HA  HIS A 108      90.280 104.140 136.570  1.00  0.00           H
ATOM   1510  CB  HIS A 108      92.500 104.440 136.540  1.00  0.00           C
ATOM   1511  HB1 HIS A 108      92.330 104.520 135.450  1.00  0.00           H
ATOM   1512  HB2 HIS A 108      92.600 105.490 136.880  1.00  0.00           H
ATOM   1513  ND1 HIS A 108      94.590 103.920 137.790  1.00  0.00           N
ATOM   1514  CG  HIS A 108      93.800 103.690 136.680  1.00  0.00           C
ATOM   1515  CE1 HIS A 108      95.720 103.300 137.500  1.00  0.00           C
ATOM   1516  HE1 HIS A 108      96.600 103.300 138.130  1.00  0.00           H
ATOM   1517  NE2 HIS A 108      95.710 102.760 136.280  1.00  0.00           N
ATOM   1518  HE2 HIS A 108      96.540 102.410 135.840  1.00  0.00           H
ATOM   1519  CD2 HIS A 108      94.450 102.950 135.760  1.00  0.00           C
ATOM   1520  HD2 HIS A 108      94.230 102.710 134.730  1.00  0.00           H
ATOM   1521  C   HIS A 108      91.150 102.370 137.180  1.00  0.00           C
ATOM   1522  O   HIS A 108      90.460 101.760 136.330  1.00  0.00           O
ATOM   1523  N   ARG A 109      91.660 101.780 138.240  1.00  0.00           N
ATOM   1524  HN  ARG A 109      91.820 102.350 139.040  1.00  0.00           H
ATOM   1525  CA  ARG A 109      91.870 100.360 138.330  1.00  0.00           C
ATOM   1526  HA  ARG A 109      91.310  99.830 137.580  1.00  0.00           H
ATOM   1527  CB  ARG A 109      93.410 100.190 138.130  1.00  0.00           C
ATOM   1528  HB1 ARG A 109      93.630 100.590 137.110  1.00  0.00           H
ATOM   1529  HB2 ARG A 109      93.880 100.880 138.860  1.00  0.00           H
ATOM   1530  CG  ARG A 109      94.050  98.820 138.330  1.00  0.00           C
ATOM   1531  HG1 ARG A 109      93.390  98.050 137.880  1.00  0.00           H
ATOM   1532  HG2 ARG A 109      94.100  98.590 139.420  1.00  0.00           H
ATOM   1533  CD  ARG A 109      95.530  98.890 137.860  1.00  0.00           C
ATOM   1534  HD1 ARG A 109      95.950  99.770 138.400  1.00  0.00           H
ATOM   1535  HD2 ARG A 109      95.700  99.120 136.790  1.00  0.00           H
ATOM   1536  NE  ARG A 109      96.230  97.670 138.310  1.00  0.00           N
ATOM   1537  HE  ARG A 109      95.670  96.920 138.660  1.00  0.00           H
ATOM   1538  CZ  ARG A 109      97.560  97.540 138.370  1.00  0.00           C
ATOM   1539  NH1 ARG A 109      98.360  98.410 137.790  1.00  0.00           N
ATOM   1540 HH11 ARG A 109      99.350  98.390 137.940  1.00  0.00           H
ATOM   1541 HH12 ARG A 109      97.940  99.070 137.170  1.00  0.00           H
ATOM   1542  NH2 ARG A 109      98.060  96.510 138.980  1.00  0.00           N
ATOM   1543 HH21 ARG A 109      99.040  96.320 139.000  1.00  0.00           H
ATOM   1544 HH22 ARG A 109      97.380  95.920 139.410  1.00  0.00           H
ATOM   1545  C   ARG A 109      91.360  99.700 139.600  1.00  0.00           C
ATOM   1546  O   ARG A 109      91.090 100.420 140.560  1.00  0.00           O
ATOM   1547  N   SER A 110      91.190  98.370 139.620  1.00  0.00           N
ATOM   1548  HN  SER A 110      91.130  97.860 138.760  1.00  0.00           H
ATOM   1549  CA  SER A 110      90.790  97.660 140.800  1.00  0.00           C
ATOM   1550  HA  SER A 110      89.830  98.030 141.120  1.00  0.00           H
ATOM   1551  CB  SER A 110      90.610  96.140 140.630  1.00  0.00           C
ATOM   1552  HB1 SER A 110      89.830  96.020 139.850  1.00  0.00           H
ATOM   1553  HB2 SER A 110      90.210  95.750 141.580  1.00  0.00           H
ATOM   1554  OG  SER A 110      91.760  95.450 140.150  1.00  0.00           O
ATOM   1555  HG1 SER A 110      92.410  95.370 140.850  1.00  0.00           H
ATOM   1556  C   SER A 110      91.740  97.790 141.970  1.00  0.00           C
ATOM   1557  O   SER A 110      92.950  97.870 141.710  1.00  0.00           O
ATOM   1558  N   TYR A 111      91.140  97.940 143.170  1.00  0.00           N
ATOM   1559  HN  TYR A 111      90.160  97.770 143.220  1.00  0.00           H
ATOM   1560  CA  TYR A 111      91.890  98.160 144.390  1.00  0.00           C
ATOM   1561  HA  TYR A 111      92.390  99.100 144.190  1.00  0.00           H
ATOM   1562  CB  TYR A 111      90.980  98.390 145.650  1.00  0.00           C
ATOM   1563  HB1 TYR A 111      91.540  99.010 146.380  1.00  0.00           H
ATOM   1564  HB2 TYR A 111      90.070  98.920 145.320  1.00  0.00           H
ATOM   1565  CG  TYR A 111      90.600  97.100 146.440  1.00  0.00           C
ATOM   1566  CD1 TYR A 111      89.650  96.230 145.900  1.00  0.00           C
ATOM   1567  HD1 TYR A 111      89.290  96.440 144.910  1.00  0.00           H
ATOM   1568  CE1 TYR A 111      89.180  95.120 146.630  1.00  0.00           C
ATOM   1569  HE1 TYR A 111      88.420  94.460 146.230  1.00  0.00           H
ATOM   1570  CZ  TYR A 111      89.720  94.950 147.940  1.00  0.00           C
ATOM   1571  OH  TYR A 111      89.280  93.860 148.680  1.00  0.00           O
ATOM   1572  HH  TYR A 111      89.720  93.940 149.530  1.00  0.00           H
ATOM   1573  CD2 TYR A 111      91.200  96.790 147.680  1.00  0.00           C
ATOM   1574  HD2 TYR A 111      91.930  97.490 148.070  1.00  0.00           H
ATOM   1575  CE2 TYR A 111      90.820  95.650 148.400  1.00  0.00           C
ATOM   1576  HE2 TYR A 111      91.270  95.450 149.370  1.00  0.00           H
ATOM   1577  C   TYR A 111      93.020  97.100 144.570  1.00  0.00           C
ATOM   1578  O   TYR A 111      92.790  95.910 144.270  1.00  0.00           O
ATOM   1579  N   LEU A 112      94.270  97.510 144.910  1.00  0.00           N
ATOM   1580  HN  LEU A 112      94.420  98.440 145.230  1.00  0.00           H
ATOM   1581  CA  LEU A 112      95.280  96.500 145.110  1.00  0.00           C
ATOM   1582  HA  LEU A 112      95.250  95.770 144.320  1.00  0.00           H
ATOM   1583  CB  LEU A 112      96.590  97.360 145.000  1.00  0.00           C
ATOM   1584  HB1 LEU A 112      96.720  97.800 143.990  1.00  0.00           H
ATOM   1585  HB2 LEU A 112      96.630  98.150 145.780  1.00  0.00           H
ATOM   1586  CG  LEU A 112      97.900  96.510 145.050  1.00  0.00           C
ATOM   1587  HG  LEU A 112      97.830  95.670 145.780  1.00  0.00           H
ATOM   1588  CD1 LEU A 112      97.930  95.700 143.750  1.00  0.00           C
ATOM   1589 HD11 LEU A 112      97.810  96.410 142.910  1.00  0.00           H
ATOM   1590 HD12 LEU A 112      98.930  95.260 143.610  1.00  0.00           H
ATOM   1591 HD13 LEU A 112      97.260  94.830 143.570  1.00  0.00           H
ATOM   1592  CD2 LEU A 112      99.110  97.420 145.350  1.00  0.00           C
ATOM   1593 HD21 LEU A 112      99.070  97.770 146.400  1.00  0.00           H
ATOM   1594 HD22 LEU A 112     100.020  96.790 145.310  1.00  0.00           H
ATOM   1595 HD23 LEU A 112      99.120  98.370 144.780  1.00  0.00           H
ATOM   1596  C   LEU A 112      95.210  95.850 146.520  1.00  0.00           C
ATOM   1597  O   LEU A 112      95.190  96.550 147.510  1.00  0.00           O
ATOM   1598  N   PRO A 113      95.000  94.520 146.690  1.00  0.00           N
ATOM   1599  CD  PRO A 113      95.090  93.500 145.700  1.00  0.00           C
ATOM   1600  HD1 PRO A 113      96.160  93.380 145.410  1.00  0.00           H
ATOM   1601  HD2 PRO A 113      94.410  93.670 144.840  1.00  0.00           H
ATOM   1602  CA  PRO A 113      94.620  94.040 148.010  1.00  0.00           C
ATOM   1603  HA  PRO A 113      93.970  94.740 148.510  1.00  0.00           H
ATOM   1604  CB  PRO A 113      93.950  92.690 147.680  1.00  0.00           C
ATOM   1605  HB1 PRO A 113      93.890  91.930 148.490  1.00  0.00           H
ATOM   1606  HB2 PRO A 113      92.910  92.960 147.380  1.00  0.00           H
ATOM   1607  CG  PRO A 113      94.700  92.180 146.430  1.00  0.00           C
ATOM   1608  HG1 PRO A 113      93.990  91.620 145.790  1.00  0.00           H
ATOM   1609  HG2 PRO A 113      95.530  91.580 146.850  1.00  0.00           H
ATOM   1610  C   PRO A 113      95.840  93.820 148.960  1.00  0.00           C
ATOM   1611  O   PRO A 113      96.930  93.660 148.450  1.00  0.00           O
ATOM   1612  N   GLY A 114      95.760  94.060 150.310  1.00  0.00           N
ATOM   1613  HN  GLY A 114      94.890  94.320 150.710  1.00  0.00           H
ATOM   1614  CA  GLY A 114      96.870  93.940 151.230  1.00  0.00           C
ATOM   1615  HA1 GLY A 114      97.220  92.920 151.170  1.00  0.00           H
ATOM   1616  HA2 GLY A 114      96.450  94.310 152.150  1.00  0.00           H
ATOM   1617  C   GLY A 114      98.180  94.680 151.060  1.00  0.00           C
ATOM   1618  O   GLY A 114      99.200  94.100 151.440  1.00  0.00           O
ATOM   1619  N   GLN A 115      98.190  95.970 150.570  1.00  0.00           N
ATOM   1620  HN  GLN A 115      97.320  96.390 150.350  1.00  0.00           H
ATOM   1621  CA  GLN A 115      99.360  96.780 150.410  1.00  0.00           C
ATOM   1622  HA  GLN A 115     100.120  96.430 151.090  1.00  0.00           H
ATOM   1623  CB  GLN A 115      99.920  96.650 148.970  1.00  0.00           C
ATOM   1624  HB1 GLN A 115      99.130  97.110 148.340  1.00  0.00           H
ATOM   1625  HB2 GLN A 115     100.760  97.350 148.790  1.00  0.00           H
ATOM   1626  CG  GLN A 115     100.400  95.370 148.330  1.00  0.00           C
ATOM   1627  HG1 GLN A 115     100.640  95.550 147.260  1.00  0.00           H
ATOM   1628  HG2 GLN A 115      99.560  94.650 148.260  1.00  0.00           H
ATOM   1629  CD  GLN A 115     101.620  94.740 148.940  1.00  0.00           C
ATOM   1630  OE1 GLN A 115     102.580  95.390 149.330  1.00  0.00           O
ATOM   1631  NE2 GLN A 115     101.620  93.360 149.000  1.00  0.00           N
ATOM   1632 HE21 GLN A 115     100.850  92.870 148.600  1.00  0.00           H
ATOM   1633 HE22 GLN A 115     102.420  92.910 149.390  1.00  0.00           H
ATOM   1634  C   GLN A 115      98.930  98.210 150.800  1.00  0.00           C
ATOM   1635  O   GLN A 115      97.740  98.560 150.770  1.00  0.00           O
ATOM   1636  N   TRP A 116      99.890  98.940 151.500  1.00  0.00           N
ATOM   1637  HN  TRP A 116     100.840  98.680 151.670  1.00  0.00           H
ATOM   1638  CA  TRP A 116      99.670 100.360 151.810  1.00  0.00           C
ATOM   1639  HA  TRP A 116      98.820 100.300 152.480  1.00  0.00           H
ATOM   1640  CB  TRP A 116     100.990 100.960 152.430  1.00  0.00           C
ATOM   1641  HB1 TRP A 116     101.860 100.650 151.820  1.00  0.00           H
ATOM   1642  HB2 TRP A 116     100.890 102.070 152.500  1.00  0.00           H
ATOM   1643  CG  TRP A 116     101.160 100.670 153.900  1.00  0.00           C
ATOM   1644  CD1 TRP A 116     102.000  99.750 154.400  1.00  0.00           C
ATOM   1645  HD1 TRP A 116     102.760  99.250 153.820  1.00  0.00           H
ATOM   1646  NE1 TRP A 116     101.800  99.630 155.740  1.00  0.00           N
ATOM   1647  HE1 TRP A 116     102.510  99.340 156.350  1.00  0.00           H
ATOM   1648  CE2 TRP A 116     100.750 100.410 156.100  1.00  0.00           C
ATOM   1649  CD2 TRP A 116     100.200 101.080 154.980  1.00  0.00           C
ATOM   1650  CE3 TRP A 116      99.030 101.770 155.060  1.00  0.00           C
ATOM   1651  HE3 TRP A 116      98.470 102.090 154.190  1.00  0.00           H
ATOM   1652  CZ3 TRP A 116      98.450 101.900 156.350  1.00  0.00           C
ATOM   1653  HZ3 TRP A 116      97.480 102.380 156.400  1.00  0.00           H
ATOM   1654  CZ2 TRP A 116     100.270 100.630 157.390  1.00  0.00           C
ATOM   1655  HZ2 TRP A 116     100.720 100.180 158.260  1.00  0.00           H
ATOM   1656  CH2 TRP A 116      99.060 101.390 157.500  1.00  0.00           C
ATOM   1657  HH2 TRP A 116      98.590 101.580 158.450  1.00  0.00           H
ATOM   1658  C   TRP A 116      99.220 101.240 150.640  1.00  0.00           C
ATOM   1659  O   TRP A 116      99.900 101.210 149.650  1.00  0.00           O
ATOM   1660  N   VAL A 117      98.050 101.890 150.740  1.00  0.00           N
ATOM   1661  HN  VAL A 117      97.470 101.760 151.540  1.00  0.00           H
ATOM   1662  CA  VAL A 117      97.590 102.850 149.750  1.00  0.00           C
ATOM   1663  HA  VAL A 117      98.350 103.110 149.030  1.00  0.00           H
ATOM   1664  CB  VAL A 117      96.400 102.330 148.820  1.00  0.00           C
ATOM   1665  HB  VAL A 117      96.730 101.390 148.330  1.00  0.00           H
ATOM   1666  CG1 VAL A 117      95.210 102.050 149.730  1.00  0.00           C
ATOM   1667 HG11 VAL A 117      95.600 101.370 150.530  1.00  0.00           H
ATOM   1668 HG12 VAL A 117      94.730 102.970 150.120  1.00  0.00           H
ATOM   1669 HG13 VAL A 117      94.390 101.430 149.300  1.00  0.00           H
ATOM   1670  CG2 VAL A 117      95.970 103.290 147.640  1.00  0.00           C
ATOM   1671 HG21 VAL A 117      95.750 104.340 147.920  1.00  0.00           H
ATOM   1672 HG22 VAL A 117      96.780 103.220 146.880  1.00  0.00           H
ATOM   1673 HG23 VAL A 117      94.960 102.970 147.310  1.00  0.00           H
ATOM   1674  C   VAL A 117      97.270 104.120 150.530  1.00  0.00           C
ATOM   1675  O   VAL A 117      96.890 104.020 151.730  1.00  0.00           O
ATOM   1676  N   TYR A 118      97.550 105.280 149.940  1.00  0.00           N
ATOM   1677  HN  TYR A 118      97.950 105.230 149.030  1.00  0.00           H
ATOM   1678  CA  TYR A 118      97.230 106.590 150.390  1.00  0.00           C
ATOM   1679  HA  TYR A 118      96.840 106.620 151.400  1.00  0.00           H
ATOM   1680  CB  TYR A 118      98.480 107.630 150.260  1.00  0.00           C
ATOM   1681  HB1 TYR A 118      99.360 107.300 150.860  1.00  0.00           H
ATOM   1682  HB2 TYR A 118      98.760 107.590 149.190  1.00  0.00           H
ATOM   1683  CG  TYR A 118      98.230 109.070 150.640  1.00  0.00           C
ATOM   1684  CD1 TYR A 118      97.940 109.510 151.930  1.00  0.00           C
ATOM   1685  HD1 TYR A 118      97.770 108.750 152.680  1.00  0.00           H
ATOM   1686  CE1 TYR A 118      97.960 110.900 152.180  1.00  0.00           C
ATOM   1687  HE1 TYR A 118      97.900 111.290 153.180  1.00  0.00           H
ATOM   1688  CZ  TYR A 118      98.240 111.760 151.200  1.00  0.00           C
ATOM   1689  OH  TYR A 118      98.430 113.100 151.590  1.00  0.00           O
ATOM   1690  HH  TYR A 118      99.030 113.540 150.990  1.00  0.00           H
ATOM   1691  CD2 TYR A 118      98.560 110.000 149.650  1.00  0.00           C
ATOM   1692  HD2 TYR A 118      98.730 109.600 148.670  1.00  0.00           H
ATOM   1693  CE2 TYR A 118      98.600 111.360 149.930  1.00  0.00           C
ATOM   1694  HE2 TYR A 118      98.900 112.060 149.170  1.00  0.00           H
ATOM   1695  C   TYR A 118      96.030 106.940 149.520  1.00  0.00           C
ATOM   1696  O   TYR A 118      96.100 106.900 148.280  1.00  0.00           O
ATOM   1697  N   LEU A 119      94.870 107.200 150.240  1.00  0.00           N
ATOM   1698  HN  LEU A 119      94.880 107.120 151.240  1.00  0.00           H
ATOM   1699  CA  LEU A 119      93.600 107.570 149.570  1.00  0.00           C
ATOM   1700  HA  LEU A 119      93.700 107.520 148.500  1.00  0.00           H
ATOM   1701  CB  LEU A 119      92.590 106.460 149.970  1.00  0.00           C
ATOM   1702  HB1 LEU A 119      93.140 105.520 149.750  1.00  0.00           H
ATOM   1703  HB2 LEU A 119      92.230 106.400 151.020  1.00  0.00           H
ATOM   1704  CG  LEU A 119      91.240 106.490 149.170  1.00  0.00           C
ATOM   1705  HG  LEU A 119      90.970 107.550 149.360  1.00  0.00           H
ATOM   1706  CD1 LEU A 119      91.520 106.350 147.650  1.00  0.00           C
ATOM   1707 HD11 LEU A 119      92.170 107.200 147.350  1.00  0.00           H
ATOM   1708 HD12 LEU A 119      91.990 105.400 147.310  1.00  0.00           H
ATOM   1709 HD13 LEU A 119      90.480 106.430 147.260  1.00  0.00           H
ATOM   1710  CD2 LEU A 119      90.180 105.510 149.630  1.00  0.00           C
ATOM   1711 HD21 LEU A 119      89.240 105.910 149.190  1.00  0.00           H
ATOM   1712 HD22 LEU A 119      90.270 104.420 149.420  1.00  0.00           H
ATOM   1713 HD23 LEU A 119      90.030 105.620 150.730  1.00  0.00           H
ATOM   1714  C   LEU A 119      93.120 108.920 150.050  1.00  0.00           C
ATOM   1715  O   LEU A 119      92.930 109.230 151.240  1.00  0.00           O
ATOM   1716  N   ALA A 120      92.790 109.790 149.130  1.00  0.00           N
ATOM   1717  HN  ALA A 120      92.710 109.500 148.180  1.00  0.00           H
ATOM   1718  CA  ALA A 120      92.810 111.240 149.440  1.00  0.00           C
ATOM   1719  HA  ALA A 120      92.470 111.420 150.450  1.00  0.00           H
ATOM   1720  CB  ALA A 120      94.280 111.740 149.280  1.00  0.00           C
ATOM   1721  HB1 ALA A 120      94.310 112.820 149.520  1.00  0.00           H
ATOM   1722  HB2 ALA A 120      94.910 111.150 149.980  1.00  0.00           H
ATOM   1723  HB3 ALA A 120      94.500 111.540 148.210  1.00  0.00           H
ATOM   1724  C   ALA A 120      91.760 111.880 148.560  1.00  0.00           C
ATOM   1725  O   ALA A 120      91.570 111.710 147.390  1.00  0.00           O
ATOM   1726  N   ALA A 121      90.880 112.710 149.170  1.00  0.00           N
ATOM   1727  HN  ALA A 121      90.970 112.920 150.140  1.00  0.00           H
ATOM   1728  CA  ALA A 121      89.700 113.340 148.580  1.00  0.00           C
ATOM   1729  HA  ALA A 121      89.810 113.220 147.510  1.00  0.00           H
ATOM   1730  CB  ALA A 121      88.550 112.530 149.060  1.00  0.00           C
ATOM   1731  HB1 ALA A 121      88.810 111.490 148.740  1.00  0.00           H
ATOM   1732  HB2 ALA A 121      88.480 112.470 150.160  1.00  0.00           H
ATOM   1733  HB3 ALA A 121      87.640 112.770 148.480  1.00  0.00           H
ATOM   1734  C   ALA A 121      89.530 114.780 148.920  1.00  0.00           C
ATOM   1735  O   ALA A 121      89.730 115.220 150.040  1.00  0.00           O
ATOM   1736  N   THR A 122      89.260 115.600 147.880  1.00  0.00           N
ATOM   1737  HN  THR A 122      89.140 115.240 146.960  1.00  0.00           H
ATOM   1738  CA  THR A 122      89.300 117.050 148.000  1.00  0.00           C
ATOM   1739  HA  THR A 122      89.290 117.300 149.050  1.00  0.00           H
ATOM   1740  CB  THR A 122      90.310 117.870 147.270  1.00  0.00           C
ATOM   1741  HB  THR A 122      90.120 117.950 146.180  1.00  0.00           H
ATOM   1742  OG1 THR A 122      91.560 117.260 147.290  1.00  0.00           O
ATOM   1743  HG1 THR A 122      92.070 117.720 146.610  1.00  0.00           H
ATOM   1744  CG2 THR A 122      90.540 119.170 148.010  1.00  0.00           C
ATOM   1745 HG21 THR A 122      91.510 119.650 147.740  1.00  0.00           H
ATOM   1746 HG22 THR A 122      89.890 120.040 147.750  1.00  0.00           H
ATOM   1747 HG23 THR A 122      90.470 118.960 149.090  1.00  0.00           H
ATOM   1748  C   THR A 122      88.060 117.550 147.440  1.00  0.00           C
ATOM   1749  O   THR A 122      87.520 117.110 146.410  1.00  0.00           O
ATOM   1750  N   TYR A 123      87.480 118.600 148.040  1.00  0.00           N
ATOM   1751  HN  TYR A 123      87.930 119.010 148.820  1.00  0.00           H
ATOM   1752  CA  TYR A 123      86.400 119.330 147.500  1.00  0.00           C
ATOM   1753  HA  TYR A 123      86.580 119.360 146.440  1.00  0.00           H
ATOM   1754  CB  TYR A 123      85.010 118.820 147.940  1.00  0.00           C
ATOM   1755  HB1 TYR A 123      84.760 117.780 147.660  1.00  0.00           H
ATOM   1756  HB2 TYR A 123      84.980 118.810 149.050  1.00  0.00           H
ATOM   1757  CG  TYR A 123      83.870 119.730 147.350  1.00  0.00           C
ATOM   1758  CD1 TYR A 123      83.570 119.600 145.970  1.00  0.00           C
ATOM   1759  HD1 TYR A 123      84.230 118.940 145.410  1.00  0.00           H
ATOM   1760  CE1 TYR A 123      82.400 120.140 145.470  1.00  0.00           C
ATOM   1761  HE1 TYR A 123      82.070 119.920 144.470  1.00  0.00           H
ATOM   1762  CZ  TYR A 123      81.660 121.020 146.300  1.00  0.00           C
ATOM   1763  OH  TYR A 123      80.600 121.810 145.710  1.00  0.00           O
ATOM   1764  HH  TYR A 123      80.170 122.300 146.420  1.00  0.00           H
ATOM   1765  CD2 TYR A 123      83.180 120.670 148.140  1.00  0.00           C
ATOM   1766  HD2 TYR A 123      83.540 121.000 149.100  1.00  0.00           H
ATOM   1767  CE2 TYR A 123      82.080 121.330 147.580  1.00  0.00           C
ATOM   1768  HE2 TYR A 123      81.550 122.070 148.170  1.00  0.00           H
ATOM   1769  C   TYR A 123      86.640 120.820 147.820  1.00  0.00           C
ATOM   1770  O   TYR A 123      86.880 121.180 148.960  1.00  0.00           O
ATOM   1771  N   ASP A 124      86.680 121.770 146.830  1.00  0.00           N
ATOM   1772  HN  ASP A 124      86.460 121.520 145.890  1.00  0.00           H
ATOM   1773  CA  ASP A 124      87.120 123.130 146.980  1.00  0.00           C
ATOM   1774  HA  ASP A 124      87.650 123.250 147.910  1.00  0.00           H
ATOM   1775  CB  ASP A 124      88.180 123.380 145.890  1.00  0.00           C
ATOM   1776  HB1 ASP A 124      88.490 124.450 145.930  1.00  0.00           H
ATOM   1777  HB2 ASP A 124      89.120 122.840 146.120  1.00  0.00           H
ATOM   1778  CG  ASP A 124      87.720 122.950 144.500  1.00  0.00           C
ATOM   1779  OD1 ASP A 124      86.510 122.990 144.200  1.00  0.00           O
ATOM   1780  OD2 ASP A 124      88.600 122.500 143.710  1.00  0.00           O
ATOM   1781  C   ASP A 124      85.980 124.110 146.880  1.00  0.00           C
ATOM   1782  O   ASP A 124      86.260 125.320 146.930  1.00  0.00           O
ATOM   1783  N   GLY A 125      84.770 123.630 146.790  1.00  0.00           N
ATOM   1784  HN  GLY A 125      84.590 122.700 147.080  1.00  0.00           H
ATOM   1785  CA  GLY A 125      83.640 124.510 146.490  1.00  0.00           C
ATOM   1786  HA1 GLY A 125      83.810 125.560 146.700  1.00  0.00           H
ATOM   1787  HA2 GLY A 125      82.860 124.140 147.140  1.00  0.00           H
ATOM   1788  C   GLY A 125      83.010 124.380 145.090  1.00  0.00           C
ATOM   1789  O   GLY A 125      81.870 124.870 144.870  1.00  0.00           O
ATOM   1790  N   GLN A 126      83.710 123.670 144.150  1.00  0.00           N
ATOM   1791  HN  GLN A 126      84.600 123.320 144.440  1.00  0.00           H
ATOM   1792  CA  GLN A 126      83.100 123.320 142.860  1.00  0.00           C
ATOM   1793  HA  GLN A 126      82.090 122.990 143.040  1.00  0.00           H
ATOM   1794  CB  GLN A 126      83.040 124.510 141.970  1.00  0.00           C
ATOM   1795  HB1 GLN A 126      82.470 124.230 141.060  1.00  0.00           H
ATOM   1796  HB2 GLN A 126      82.480 125.310 142.480  1.00  0.00           H
ATOM   1797  CG  GLN A 126      84.420 125.190 141.540  1.00  0.00           C
ATOM   1798  HG1 GLN A 126      85.080 124.350 141.250  1.00  0.00           H
ATOM   1799  HG2 GLN A 126      84.650 125.720 142.490  1.00  0.00           H
ATOM   1800  CD  GLN A 126      84.420 126.170 140.400  1.00  0.00           C
ATOM   1801  OE1 GLN A 126      84.530 127.340 140.600  1.00  0.00           O
ATOM   1802  NE2 GLN A 126      84.250 125.660 139.190  1.00  0.00           N
ATOM   1803 HE21 GLN A 126      84.060 124.690 139.010  1.00  0.00           H
ATOM   1804 HE22 GLN A 126      84.020 126.310 138.470  1.00  0.00           H
ATOM   1805  C   GLN A 126      83.790 122.170 142.090  1.00  0.00           C
ATOM   1806  O   GLN A 126      83.160 121.610 141.170  1.00  0.00           O
ATOM   1807  N   PHE A 127      84.950 121.700 142.390  1.00  0.00           N
ATOM   1808  HN  PHE A 127      85.450 122.070 143.170  1.00  0.00           H
ATOM   1809  CA  PHE A 127      85.530 120.450 141.840  1.00  0.00           C
ATOM   1810  HA  PHE A 127      84.950 119.860 141.150  1.00  0.00           H
ATOM   1811  CB  PHE A 127      86.770 120.740 140.980  1.00  0.00           C
ATOM   1812  HB1 PHE A 127      87.570 121.200 141.610  1.00  0.00           H
ATOM   1813  HB2 PHE A 127      87.140 119.820 140.490  1.00  0.00           H
ATOM   1814  CG  PHE A 127      86.340 121.690 139.920  1.00  0.00           C
ATOM   1815  CD1 PHE A 127      85.950 121.210 138.670  1.00  0.00           C
ATOM   1816  HD1 PHE A 127      85.620 120.200 138.460  1.00  0.00           H
ATOM   1817  CE1 PHE A 127      85.920 122.060 137.540  1.00  0.00           C
ATOM   1818  HE1 PHE A 127      85.510 121.660 136.620  1.00  0.00           H
ATOM   1819  CZ  PHE A 127      86.370 123.360 137.660  1.00  0.00           C
ATOM   1820  HZ  PHE A 127      86.320 124.040 136.820  1.00  0.00           H
ATOM   1821  CD2 PHE A 127      86.780 122.960 140.080  1.00  0.00           C
ATOM   1822  HD2 PHE A 127      87.180 123.310 141.020  1.00  0.00           H
ATOM   1823  CE2 PHE A 127      86.830 123.840 138.970  1.00  0.00           C
ATOM   1824  HE2 PHE A 127      87.170 124.860 139.050  1.00  0.00           H
ATOM   1825  C   PHE A 127      85.790 119.590 142.990  1.00  0.00           C
ATOM   1826  O   PHE A 127      86.280 119.950 144.050  1.00  0.00           O
ATOM   1827  N   MET A 128      85.290 118.320 142.790  1.00  0.00           N
ATOM   1828  HN  MET A 128      84.700 118.090 142.010  1.00  0.00           H
ATOM   1829  CA  MET A 128      85.650 117.270 143.660  1.00  0.00           C
ATOM   1830  HA  MET A 128      86.120 117.590 144.580  1.00  0.00           H
ATOM   1831  CB  MET A 128      84.400 116.340 143.970  1.00  0.00           C
ATOM   1832  HB1 MET A 128      84.730 115.500 144.610  1.00  0.00           H
ATOM   1833  HB2 MET A 128      83.810 117.010 144.620  1.00  0.00           H
ATOM   1834  CG  MET A 128      83.480 115.830 142.790  1.00  0.00           C
ATOM   1835  HG1 MET A 128      84.030 115.140 142.120  1.00  0.00           H
ATOM   1836  HG2 MET A 128      83.140 116.700 142.180  1.00  0.00           H
ATOM   1837  SD  MET A 128      81.940 115.030 143.240  1.00  0.00           S
ATOM   1838  CE  MET A 128      82.660 113.680 144.190  1.00  0.00           C
ATOM   1839  HE1 MET A 128      83.170 114.080 145.100  1.00  0.00           H
ATOM   1840  HE2 MET A 128      81.790 113.100 144.550  1.00  0.00           H
ATOM   1841  HE3 MET A 128      83.380 112.940 143.800  1.00  0.00           H
ATOM   1842  C   MET A 128      86.790 116.460 143.030  1.00  0.00           C
ATOM   1843  O   MET A 128      86.750 116.040 141.850  1.00  0.00           O
ATOM   1844  N   LYS A 129      87.840 116.110 143.780  1.00  0.00           N
ATOM   1845  HN  LYS A 129      87.910 116.470 144.710  1.00  0.00           H
ATOM   1846  CA  LYS A 129      89.070 115.560 143.270  1.00  0.00           C
ATOM   1847  HA  LYS A 129      88.940 115.250 142.240  1.00  0.00           H
ATOM   1848  CB  LYS A 129      90.220 116.540 143.230  1.00  0.00           C
ATOM   1849  HB1 LYS A 129      90.580 116.720 144.260  1.00  0.00           H
ATOM   1850  HB2 LYS A 129      91.040 115.960 142.760  1.00  0.00           H
ATOM   1851  CG  LYS A 129      89.850 117.840 142.600  1.00  0.00           C
ATOM   1852  HG1 LYS A 129      89.100 118.490 143.090  1.00  0.00           H
ATOM   1853  HG2 LYS A 129      89.530 117.570 141.570  1.00  0.00           H
ATOM   1854  CD  LYS A 129      91.060 118.800 142.520  1.00  0.00           C
ATOM   1855  HD1 LYS A 129      91.890 118.270 142.000  1.00  0.00           H
ATOM   1856  HD2 LYS A 129      91.290 119.030 143.580  1.00  0.00           H
ATOM   1857  CE  LYS A 129      90.620 120.110 141.810  1.00  0.00           C
ATOM   1858  HE1 LYS A 129      89.690 120.510 142.260  1.00  0.00           H
ATOM   1859  HE2 LYS A 129      90.390 119.850 140.760  1.00  0.00           H
ATOM   1860  NZ  LYS A 129      91.670 121.100 141.870  1.00  0.00           N
ATOM   1861  HZ1 LYS A 129      92.410 120.810 141.210  1.00  0.00           H
ATOM   1862  HZ2 LYS A 129      91.410 122.000 141.410  1.00  0.00           H
ATOM   1863  HZ3 LYS A 129      92.110 121.340 142.790  1.00  0.00           H
ATOM   1864  C   LYS A 129      89.480 114.310 144.070  1.00  0.00           C
ATOM   1865  O   LYS A 129      89.800 114.500 145.250  1.00  0.00           O
ATOM   1866  N   LEU A 130      89.730 113.130 143.480  1.00  0.00           N
ATOM   1867  HN  LEU A 130      89.690 113.080 142.480  1.00  0.00           H
ATOM   1868  CA  LEU A 130      90.100 111.900 144.150  1.00  0.00           C
ATOM   1869  HA  LEU A 130      90.170 112.080 145.220  1.00  0.00           H
ATOM   1870  CB  LEU A 130      89.050 110.770 143.920  1.00  0.00           C
ATOM   1871  HB1 LEU A 130      88.180 110.910 144.590  1.00  0.00           H
ATOM   1872  HB2 LEU A 130      88.740 110.760 142.850  1.00  0.00           H
ATOM   1873  CG  LEU A 130      89.520 109.360 144.360  1.00  0.00           C
ATOM   1874  HG  LEU A 130      90.480 109.060 143.880  1.00  0.00           H
ATOM   1875  CD1 LEU A 130      89.380 109.040 145.850  1.00  0.00           C
ATOM   1876 HD11 LEU A 130      88.330 108.980 146.200  1.00  0.00           H
ATOM   1877 HD12 LEU A 130      89.780 108.010 146.010  1.00  0.00           H
ATOM   1878 HD13 LEU A 130      89.870 109.820 146.460  1.00  0.00           H
ATOM   1879  CD2 LEU A 130      88.460 108.400 143.660  1.00  0.00           C
ATOM   1880 HD21 LEU A 130      87.390 108.550 143.910  1.00  0.00           H
ATOM   1881 HD22 LEU A 130      88.430 108.460 142.560  1.00  0.00           H
ATOM   1882 HD23 LEU A 130      88.860 107.410 143.960  1.00  0.00           H
ATOM   1883  C   LEU A 130      91.500 111.430 143.760  1.00  0.00           C
ATOM   1884  O   LEU A 130      91.770 111.270 142.520  1.00  0.00           O
ATOM   1885  N   TYR A 131      92.350 111.140 144.690  1.00  0.00           N
ATOM   1886  HN  TYR A 131      92.070 111.390 145.610  1.00  0.00           H
ATOM   1887  CA  TYR A 131      93.780 110.770 144.550  1.00  0.00           C
ATOM   1888  HA  TYR A 131      94.030 110.540 143.520  1.00  0.00           H
ATOM   1889  CB  TYR A 131      94.660 111.890 145.140  1.00  0.00           C
ATOM   1890  HB1 TYR A 131      94.470 112.030 146.220  1.00  0.00           H
ATOM   1891  HB2 TYR A 131      95.710 111.530 145.010  1.00  0.00           H
ATOM   1892  CG  TYR A 131      94.530 113.280 144.640  1.00  0.00           C
ATOM   1893  CD1 TYR A 131      95.540 113.870 143.840  1.00  0.00           C
ATOM   1894  HD1 TYR A 131      96.450 113.310 143.660  1.00  0.00           H
ATOM   1895  CE1 TYR A 131      95.360 115.170 143.370  1.00  0.00           C
ATOM   1896  HE1 TYR A 131      96.180 115.540 142.770  1.00  0.00           H
ATOM   1897  CZ  TYR A 131      94.280 115.930 143.720  1.00  0.00           C
ATOM   1898  OH  TYR A 131      94.270 117.250 143.340  1.00  0.00           O
ATOM   1899  HH  TYR A 131      93.670 117.710 143.930  1.00  0.00           H
ATOM   1900  CD2 TYR A 131      93.440 114.140 145.080  1.00  0.00           C
ATOM   1901  HD2 TYR A 131      92.670 113.770 145.740  1.00  0.00           H
ATOM   1902  CE2 TYR A 131      93.310 115.450 144.570  1.00  0.00           C
ATOM   1903  HE2 TYR A 131      92.450 116.070 144.770  1.00  0.00           H
ATOM   1904  C   TYR A 131      94.110 109.490 145.210  1.00  0.00           C
ATOM   1905  O   TYR A 131      93.670 109.130 146.300  1.00  0.00           O
ATOM   1906  N   VAL A 132      94.940 108.610 144.500  1.00  0.00           N
ATOM   1907  HN  VAL A 132      95.230 109.010 143.630  1.00  0.00           H
ATOM   1908  CA  VAL A 132      95.550 107.340 145.010  1.00  0.00           C
ATOM   1909  HA  VAL A 132      95.310 107.320 146.070  1.00  0.00           H
ATOM   1910  CB  VAL A 132      95.040 106.130 144.230  1.00  0.00           C
ATOM   1911  HB  VAL A 132      95.410 106.200 143.180  1.00  0.00           H
ATOM   1912  CG1 VAL A 132      95.640 104.860 145.060  1.00  0.00           C
ATOM   1913 HG11 VAL A 132      95.170 104.010 144.520  1.00  0.00           H
ATOM   1914 HG12 VAL A 132      96.750 104.790 145.010  1.00  0.00           H
ATOM   1915 HG13 VAL A 132      95.310 104.850 146.120  1.00  0.00           H
ATOM   1916  CG2 VAL A 132      93.510 106.270 144.160  1.00  0.00           C
ATOM   1917 HG21 VAL A 132      93.160 105.230 144.060  1.00  0.00           H
ATOM   1918 HG22 VAL A 132      93.180 106.620 145.160  1.00  0.00           H
ATOM   1919 HG23 VAL A 132      93.070 106.940 143.390  1.00  0.00           H
ATOM   1920  C   VAL A 132      97.070 107.450 144.930  1.00  0.00           C
ATOM   1921  O   VAL A 132      97.640 107.690 143.820  1.00  0.00           O
ATOM   1922  N   ASN A 133      97.720 107.470 146.120  1.00  0.00           N
ATOM   1923  HN  ASN A 133      97.180 107.100 146.870  1.00  0.00           H
ATOM   1924  CA  ASN A 133      99.210 107.640 146.160  1.00  0.00           C
ATOM   1925  HA  ASN A 133      99.470 107.730 147.210  1.00  0.00           H
ATOM   1926  CB  ASN A 133      99.810 106.370 145.530  1.00  0.00           C
ATOM   1927  HB1 ASN A 133      99.480 106.320 144.470  1.00  0.00           H
ATOM   1928  HB2 ASN A 133     100.920 106.320 145.500  1.00  0.00           H
ATOM   1929  CG  ASN A 133      99.390 105.110 146.260  1.00  0.00           C
ATOM   1930  OD1 ASN A 133      98.750 105.170 147.280  1.00  0.00           O
ATOM   1931  ND2 ASN A 133      99.700 103.900 145.630  1.00  0.00           N
ATOM   1932 HD21 ASN A 133     100.470 103.860 145.000  1.00  0.00           H
ATOM   1933 HD22 ASN A 133      99.250 103.070 145.960  1.00  0.00           H
ATOM   1934  C   ASN A 133      99.760 108.950 145.780  1.00  0.00           C
ATOM   1935  O   ASN A 133     100.750 109.070 145.080  1.00  0.00           O
ATOM   1936  N   GLY A 134      98.920 110.050 145.900  1.00  0.00           N
ATOM   1937  HN  GLY A 134      98.050 109.900 146.370  1.00  0.00           H
ATOM   1938  CA  GLY A 134      99.310 111.470 145.500  1.00  0.00           C
ATOM   1939  HA1 GLY A 134     100.350 111.650 145.710  1.00  0.00           H
ATOM   1940  HA2 GLY A 134      98.620 112.060 146.090  1.00  0.00           H
ATOM   1941  C   GLY A 134      99.040 111.760 144.070  1.00  0.00           C
ATOM   1942  O   GLY A 134      99.120 112.900 143.650  1.00  0.00           O
ATOM   1943  N   ALA A 135      98.700 110.720 143.240  1.00  0.00           N
ATOM   1944  HN  ALA A 135      98.410 109.890 143.720  1.00  0.00           H
ATOM   1945  CA  ALA A 135      98.410 110.750 141.840  1.00  0.00           C
ATOM   1946  HA  ALA A 135      98.950 111.510 141.300  1.00  0.00           H
ATOM   1947  CB  ALA A 135      98.840 109.430 141.150  1.00  0.00           C
ATOM   1948  HB1 ALA A 135      98.760 109.400 140.050  1.00  0.00           H
ATOM   1949  HB2 ALA A 135      99.880 109.180 141.470  1.00  0.00           H
ATOM   1950  HB3 ALA A 135      98.220 108.540 141.400  1.00  0.00           H
ATOM   1951  C   ALA A 135      96.920 111.010 141.740  1.00  0.00           C
ATOM   1952  O   ALA A 135      96.090 110.440 142.430  1.00  0.00           O
ATOM   1953  N   GLN A 136      96.400 112.000 140.960  1.00  0.00           N
ATOM   1954  HN  GLN A 136      96.960 112.540 140.340  1.00  0.00           H
ATOM   1955  CA  GLN A 136      95.000 112.270 140.760  1.00  0.00           C
ATOM   1956  HA  GLN A 136      94.430 112.320 141.670  1.00  0.00           H
ATOM   1957  CB  GLN A 136      94.690 113.690 140.120  1.00  0.00           C
ATOM   1958  HB1 GLN A 136      95.370 114.450 140.560  1.00  0.00           H
ATOM   1959  HB2 GLN A 136      95.010 113.660 139.060  1.00  0.00           H
ATOM   1960  CG  GLN A 136      93.180 114.030 140.000  1.00  0.00           C
ATOM   1961  HG1 GLN A 136      92.650 114.060 140.980  1.00  0.00           H
ATOM   1962  HG2 GLN A 136      92.670 113.190 139.490  1.00  0.00           H
ATOM   1963  CD  GLN A 136      92.840 115.450 139.470  1.00  0.00           C
ATOM   1964  OE1 GLN A 136      92.330 116.320 140.160  1.00  0.00           O
ATOM   1965  NE2 GLN A 136      92.860 115.660 138.090  1.00  0.00           N
ATOM   1966 HE21 GLN A 136      93.150 114.890 137.520  1.00  0.00           H
ATOM   1967 HE22 GLN A 136      92.410 116.480 137.720  1.00  0.00           H
ATOM   1968  C   GLN A 136      94.410 111.200 139.970  1.00  0.00           C
ATOM   1969  O   GLN A 136      94.810 110.920 138.850  1.00  0.00           O
ATOM   1970  N   VAL A 137      93.410 110.490 140.460  1.00  0.00           N
ATOM   1971  HN  VAL A 137      92.890 110.590 141.310  1.00  0.00           H
ATOM   1972  CA  VAL A 137      92.840 109.430 139.640  1.00  0.00           C
ATOM   1973  HA  VAL A 137      93.510 109.100 138.850  1.00  0.00           H
ATOM   1974  CB  VAL A 137      92.740 108.170 140.520  1.00  0.00           C
ATOM   1975  HB  VAL A 137      93.560 108.200 141.280  1.00  0.00           H
ATOM   1976  CG1 VAL A 137      91.330 107.980 141.170  1.00  0.00           C
ATOM   1977 HG11 VAL A 137      90.570 107.850 140.380  1.00  0.00           H
ATOM   1978 HG12 VAL A 137      91.520 107.040 141.730  1.00  0.00           H
ATOM   1979 HG13 VAL A 137      90.940 108.730 141.890  1.00  0.00           H
ATOM   1980  CG2 VAL A 137      93.170 106.960 139.800  1.00  0.00           C
ATOM   1981 HG21 VAL A 137      92.590 106.950 138.860  1.00  0.00           H
ATOM   1982 HG22 VAL A 137      94.230 107.020 139.480  1.00  0.00           H
ATOM   1983 HG23 VAL A 137      93.000 106.070 140.440  1.00  0.00           H
ATOM   1984  C   VAL A 137      91.510 109.630 138.930  1.00  0.00           C
ATOM   1985  O   VAL A 137      91.190 109.110 137.830  1.00  0.00           O
ATOM   1986  N   ALA A 138      90.720 110.600 139.520  1.00  0.00           N
ATOM   1987  HN  ALA A 138      91.000 110.930 140.420  1.00  0.00           H
ATOM   1988  CA  ALA A 138      89.580 111.170 138.850  1.00  0.00           C
ATOM   1989  HA  ALA A 138      89.890 111.320 137.830  1.00  0.00           H
ATOM   1990  CB  ALA A 138      88.340 110.270 139.020  1.00  0.00           C
ATOM   1991  HB1 ALA A 138      88.260 109.880 140.060  1.00  0.00           H
ATOM   1992  HB2 ALA A 138      87.440 110.770 138.610  1.00  0.00           H
ATOM   1993  HB3 ALA A 138      88.450 109.370 138.370  1.00  0.00           H
ATOM   1994  C   ALA A 138      89.230 112.510 139.480  1.00  0.00           C
ATOM   1995  O   ALA A 138      89.600 112.820 140.610  1.00  0.00           O
ATOM   1996  N   THR A 139      88.470 113.340 138.770  1.00  0.00           N
ATOM   1997  HN  THR A 139      88.360 113.310 137.780  1.00  0.00           H
ATOM   1998  CA  THR A 139      87.990 114.600 139.290  1.00  0.00           C
ATOM   1999  HA  THR A 139      87.750 114.390 140.330  1.00  0.00           H
ATOM   2000  CB  THR A 139      88.910 115.820 139.250  1.00  0.00           C
ATOM   2001  HB  THR A 139      89.710 115.660 140.000  1.00  0.00           H
ATOM   2002  OG1 THR A 139      88.220 117.070 139.530  1.00  0.00           O
ATOM   2003  HG1 THR A 139      87.840 116.980 140.400  1.00  0.00           H
ATOM   2004  CG2 THR A 139      89.550 115.930 137.850  1.00  0.00           C
ATOM   2005 HG21 THR A 139      88.770 116.210 137.110  1.00  0.00           H
ATOM   2006 HG22 THR A 139      90.370 116.670 137.770  1.00  0.00           H
ATOM   2007 HG23 THR A 139      89.970 114.940 137.550  1.00  0.00           H
ATOM   2008  C   THR A 139      86.590 114.800 138.670  1.00  0.00           C
ATOM   2009  O   THR A 139      86.350 114.260 137.610  1.00  0.00           O
ATOM   2010  N   SER A 140      85.670 115.550 139.210  1.00  0.00           N
ATOM   2011  HN  SER A 140      85.820 115.950 140.110  1.00  0.00           H
ATOM   2012  CA  SER A 140      84.430 115.980 138.500  1.00  0.00           C
ATOM   2013  HA  SER A 140      84.630 116.060 137.440  1.00  0.00           H
ATOM   2014  CB  SER A 140      83.230 115.030 138.700  1.00  0.00           C
ATOM   2015  HB1 SER A 140      82.820 114.990 139.730  1.00  0.00           H
ATOM   2016  HB2 SER A 140      83.440 113.960 138.510  1.00  0.00           H
ATOM   2017  OG  SER A 140      82.070 115.380 137.880  1.00  0.00           O
ATOM   2018  HG1 SER A 140      82.360 115.050 137.030  1.00  0.00           H
ATOM   2019  C   SER A 140      83.980 117.330 139.020  1.00  0.00           C
ATOM   2020  O   SER A 140      84.220 117.630 140.170  1.00  0.00           O
ATOM   2021  N   GLY A 141      83.400 118.170 138.110  1.00  0.00           N
ATOM   2022  HN  GLY A 141      83.130 117.900 137.190  1.00  0.00           H
ATOM   2023  CA  GLY A 141      82.730 119.450 138.500  1.00  0.00           C
ATOM   2024  HA1 GLY A 141      83.110 120.150 137.770  1.00  0.00           H
ATOM   2025  HA2 GLY A 141      83.050 119.680 139.510  1.00  0.00           H
ATOM   2026  C   GLY A 141      81.210 119.510 138.390  1.00  0.00           C
ATOM   2027  O   GLY A 141      80.610 120.610 138.370  1.00  0.00           O
ATOM   2028  N   GLU A 142      80.530 118.370 138.340  1.00  0.00           N
ATOM   2029  HN  GLU A 142      80.920 117.460 138.220  1.00  0.00           H
ATOM   2030  CA  GLU A 142      79.090 118.330 138.440  1.00  0.00           C
ATOM   2031  HA  GLU A 142      78.710 119.040 137.730  1.00  0.00           H
ATOM   2032  CB  GLU A 142      78.640 116.990 137.810  1.00  0.00           C
ATOM   2033  HB1 GLU A 142      79.160 116.150 138.340  1.00  0.00           H
ATOM   2034  HB2 GLU A 142      77.540 116.960 137.770  1.00  0.00           H
ATOM   2035  CG  GLU A 142      79.100 116.880 136.340  1.00  0.00           C
ATOM   2036  HG1 GLU A 142      80.200 116.910 136.430  1.00  0.00           H
ATOM   2037  HG2 GLU A 142      78.880 117.880 135.910  1.00  0.00           H
ATOM   2038  CD  GLU A 142      78.450 115.820 135.520  1.00  0.00           C
ATOM   2039  OE1 GLU A 142      79.040 115.370 134.490  1.00  0.00           O
ATOM   2040  OE2 GLU A 142      77.350 115.400 135.910  1.00  0.00           O
ATOM   2041  C   GLU A 142      78.440 118.680 139.770  1.00  0.00           C
ATOM   2042  O   GLU A 142      77.230 118.940 139.950  1.00  0.00           O
ATOM   2043  N   GLN A 143      79.210 118.780 140.800  1.00  0.00           N
ATOM   2044  HN  GLN A 143      80.190 118.840 140.660  1.00  0.00           H
ATOM   2045  CA  GLN A 143      78.660 119.030 142.150  1.00  0.00           C
ATOM   2046  HA  GLN A 143      77.590 119.040 142.260  1.00  0.00           H
ATOM   2047  CB  GLN A 143      79.100 117.840 143.090  1.00  0.00           C
ATOM   2048  HB1 GLN A 143      78.940 116.940 142.460  1.00  0.00           H
ATOM   2049  HB2 GLN A 143      80.170 117.970 143.370  1.00  0.00           H
ATOM   2050  CG  GLN A 143      78.270 117.490 144.400  1.00  0.00           C
ATOM   2051  HG1 GLN A 143      78.590 118.160 145.230  1.00  0.00           H
ATOM   2052  HG2 GLN A 143      78.540 116.440 144.630  1.00  0.00           H
ATOM   2053  CD  GLN A 143      76.740 117.550 144.170  1.00  0.00           C
ATOM   2054  OE1 GLN A 143      76.030 118.110 145.030  1.00  0.00           O
ATOM   2055  NE2 GLN A 143      76.190 116.960 143.070  1.00  0.00           N
ATOM   2056 HE21 GLN A 143      76.690 116.370 142.430  1.00  0.00           H
ATOM   2057 HE22 GLN A 143      75.200 117.050 143.020  1.00  0.00           H
ATOM   2058  C   GLN A 143      79.240 120.350 142.560  1.00  0.00           C
ATOM   2059  O   GLN A 143      80.420 120.480 142.550  1.00  0.00           O
ATOM   2060  N   VAL A 144      78.310 121.280 142.820  1.00  0.00           N
ATOM   2061  HN  VAL A 144      77.410 120.850 142.780  1.00  0.00           H
ATOM   2062  CA  VAL A 144      78.540 122.740 142.900  1.00  0.00           C
ATOM   2063  HA  VAL A 144      79.590 122.990 142.820  1.00  0.00           H
ATOM   2064  CB  VAL A 144      77.950 123.610 141.730  1.00  0.00           C
ATOM   2065  HB  VAL A 144      76.860 123.500 141.870  1.00  0.00           H
ATOM   2066  CG1 VAL A 144      78.330 125.040 141.790  1.00  0.00           C
ATOM   2067 HG11 VAL A 144      78.130 125.540 142.760  1.00  0.00           H
ATOM   2068 HG12 VAL A 144      79.430 125.080 141.690  1.00  0.00           H
ATOM   2069 HG13 VAL A 144      77.840 125.540 140.930  1.00  0.00           H
ATOM   2070  CG2 VAL A 144      78.300 123.020 140.300  1.00  0.00           C
ATOM   2071 HG21 VAL A 144      79.390 122.860 140.160  1.00  0.00           H
ATOM   2072 HG22 VAL A 144      77.730 122.060 140.220  1.00  0.00           H
ATOM   2073 HG23 VAL A 144      77.970 123.800 139.580  1.00  0.00           H
ATOM   2074  C   VAL A 144      78.040 123.200 144.220  1.00  0.00           C
ATOM   2075  O   VAL A 144      76.910 122.860 144.600  1.00  0.00           O
ATOM   2076  N   GLY A 145      78.770 124.110 144.950  1.00  0.00           N
ATOM   2077  HN  GLY A 145      79.640 124.360 144.520  1.00  0.00           H
ATOM   2078  CA  GLY A 145      78.390 124.920 146.200  1.00  0.00           C
ATOM   2079  HA1 GLY A 145      77.310 124.910 146.250  1.00  0.00           H
ATOM   2080  HA2 GLY A 145      79.020 125.800 146.230  1.00  0.00           H
ATOM   2081  C   GLY A 145      78.950 124.300 147.440  1.00  0.00           C
ATOM   2082  O   GLY A 145      79.450 123.200 147.480  1.00  0.00           O
ATOM   2083  N   GLY A 146      78.700 125.040 148.570  1.00  0.00           N
ATOM   2084  HN  GLY A 146      78.350 125.970 148.550  1.00  0.00           H
ATOM   2085  CA  GLY A 146      78.950 124.450 149.880  1.00  0.00           C
ATOM   2086  HA1 GLY A 146      78.720 125.230 150.580  1.00  0.00           H
ATOM   2087  HA2 GLY A 146      79.980 124.120 149.940  1.00  0.00           H
ATOM   2088  C   GLY A 146      78.110 123.210 150.270  1.00  0.00           C
ATOM   2089  O   GLY A 146      77.300 122.850 149.460  1.00  0.00           O
ATOM   2090  N   ILE A 147      78.440 122.580 151.410  1.00  0.00           N
ATOM   2091  HN  ILE A 147      79.010 123.050 152.080  1.00  0.00           H
ATOM   2092  CA  ILE A 147      77.860 121.260 151.710  1.00  0.00           C
ATOM   2093  HA  ILE A 147      77.620 120.770 150.780  1.00  0.00           H
ATOM   2094  CB  ILE A 147      78.960 120.290 152.210  1.00  0.00           C
ATOM   2095  HB  ILE A 147      79.350 120.640 153.190  1.00  0.00           H
ATOM   2096  CG2 ILE A 147      78.490 118.800 152.410  1.00  0.00           C
ATOM   2097 HG21 ILE A 147      77.670 118.860 153.160  1.00  0.00           H
ATOM   2098 HG22 ILE A 147      78.180 118.250 151.500  1.00  0.00           H
ATOM   2099 HG23 ILE A 147      79.310 118.190 152.860  1.00  0.00           H
ATOM   2100  CG1 ILE A 147      80.160 120.320 151.210  1.00  0.00           C
ATOM   2101 HG11 ILE A 147      79.760 120.570 150.200  1.00  0.00           H
ATOM   2102 HG12 ILE A 147      80.510 119.280 151.060  1.00  0.00           H
ATOM   2103  CD  ILE A 147      81.350 121.170 151.610  1.00  0.00           C
ATOM   2104  HD1 ILE A 147      82.240 120.980 150.970  1.00  0.00           H
ATOM   2105  HD2 ILE A 147      81.150 122.250 151.480  1.00  0.00           H
ATOM   2106  HD3 ILE A 147      81.780 121.040 152.630  1.00  0.00           H
ATOM   2107  C   ILE A 147      76.580 121.290 152.500  1.00  0.00           C
ATOM   2108  O   ILE A 147      75.630 120.680 152.000  1.00  0.00           O
ATOM   2109  N   PHE A 148      76.480 121.940 153.670  1.00  0.00           N
ATOM   2110  HN  PHE A 148      77.310 122.390 153.980  1.00  0.00           H
ATOM   2111  CA  PHE A 148      75.230 122.090 154.440  1.00  0.00           C
ATOM   2112  HA  PHE A 148      74.390 122.170 153.770  1.00  0.00           H
ATOM   2113  CB  PHE A 148      74.890 120.870 155.380  1.00  0.00           C
ATOM   2114  HB1 PHE A 148      74.080 121.100 156.110  1.00  0.00           H
ATOM   2115  HB2 PHE A 148      74.560 120.010 154.750  1.00  0.00           H
ATOM   2116  CG  PHE A 148      76.160 120.430 156.050  1.00  0.00           C
ATOM   2117  CD1 PHE A 148      76.780 121.170 157.160  1.00  0.00           C
ATOM   2118  HD1 PHE A 148      76.150 121.980 157.490  1.00  0.00           H
ATOM   2119  CE1 PHE A 148      77.960 120.770 157.760  1.00  0.00           C
ATOM   2120  HE1 PHE A 148      78.360 121.270 158.630  1.00  0.00           H
ATOM   2121  CZ  PHE A 148      78.540 119.600 157.330  1.00  0.00           C
ATOM   2122  HZ  PHE A 148      79.420 119.240 157.840  1.00  0.00           H
ATOM   2123  CD2 PHE A 148      76.880 119.310 155.560  1.00  0.00           C
ATOM   2124  HD2 PHE A 148      76.380 118.710 154.820  1.00  0.00           H
ATOM   2125  CE2 PHE A 148      78.090 118.930 156.140  1.00  0.00           C
ATOM   2126  HE2 PHE A 148      78.640 118.140 155.660  1.00  0.00           H
ATOM   2127  C   PHE A 148      75.250 123.380 155.240  1.00  0.00           C
ATOM   2128  O   PHE A 148      76.350 123.910 155.320  1.00  0.00           O
ATOM   2129  N   SER A 149      74.070 123.900 155.640  1.00  0.00           N
ATOM   2130  HN  SER A 149      73.310 123.310 155.370  1.00  0.00           H
ATOM   2131  CA  SER A 149      73.710 125.040 156.440  1.00  0.00           C
ATOM   2132  HA  SER A 149      74.250 125.910 156.110  1.00  0.00           H
ATOM   2133  CB  SER A 149      72.170 125.180 156.480  1.00  0.00           C
ATOM   2134  HB1 SER A 149      71.800 125.250 155.430  1.00  0.00           H
ATOM   2135  HB2 SER A 149      71.840 126.050 157.080  1.00  0.00           H
ATOM   2136  OG  SER A 149      71.460 124.070 157.160  1.00  0.00           O
ATOM   2137  HG1 SER A 149      71.910 123.280 156.830  1.00  0.00           H
ATOM   2138  C   SER A 149      74.250 124.860 157.890  1.00  0.00           C
ATOM   2139  O   SER A 149      74.370 123.710 158.310  1.00  0.00           O
ATOM   2140  N   PRO A 150      74.390 125.930 158.700  1.00  0.00           N
ATOM   2141  CD  PRO A 150      74.200 127.360 158.350  1.00  0.00           C
ATOM   2142  HD1 PRO A 150      73.330 127.610 157.690  1.00  0.00           H
ATOM   2143  HD2 PRO A 150      75.110 127.800 157.900  1.00  0.00           H
ATOM   2144  CA  PRO A 150      74.520 125.710 160.140  1.00  0.00           C
ATOM   2145  HA  PRO A 150      75.220 124.920 160.370  1.00  0.00           H
ATOM   2146  CB  PRO A 150      74.930 127.160 160.580  1.00  0.00           C
ATOM   2147  HB1 PRO A 150      74.940 127.350 161.680  1.00  0.00           H
ATOM   2148  HB2 PRO A 150      76.010 127.260 160.340  1.00  0.00           H
ATOM   2149  CG  PRO A 150      74.040 128.070 159.660  1.00  0.00           C
ATOM   2150  HG1 PRO A 150      74.430 129.100 159.790  1.00  0.00           H
ATOM   2151  HG2 PRO A 150      72.980 128.020 160.000  1.00  0.00           H
ATOM   2152  C   PRO A 150      73.160 125.230 160.810  1.00  0.00           C
ATOM   2153  O   PRO A 150      73.300 124.850 162.000  1.00  0.00           O
ATOM   2154  N   LEU A 151      72.000 125.360 160.140  1.00  0.00           N
ATOM   2155  HN  LEU A 151      71.900 125.640 159.180  1.00  0.00           H
ATOM   2156  CA  LEU A 151      70.720 125.030 160.760  1.00  0.00           C
ATOM   2157  HA  LEU A 151      70.590 125.510 161.720  1.00  0.00           H
ATOM   2158  CB  LEU A 151      69.730 125.540 159.770  1.00  0.00           C
ATOM   2159  HB1 LEU A 151      70.090 125.190 158.780  1.00  0.00           H
ATOM   2160  HB2 LEU A 151      68.720 125.160 160.030  1.00  0.00           H
ATOM   2161  CG  LEU A 151      69.390 127.030 159.850  1.00  0.00           C
ATOM   2162  HG  LEU A 151      70.320 127.630 159.740  1.00  0.00           H
ATOM   2163  CD1 LEU A 151      68.590 127.420 158.600  1.00  0.00           C
ATOM   2164 HD11 LEU A 151      68.130 128.440 158.670  1.00  0.00           H
ATOM   2165 HD12 LEU A 151      69.140 127.420 157.640  1.00  0.00           H
ATOM   2166 HD13 LEU A 151      67.690 126.770 158.560  1.00  0.00           H
ATOM   2167  CD2 LEU A 151      68.700 127.500 161.160  1.00  0.00           C
ATOM   2168 HD21 LEU A 151      69.430 127.630 161.980  1.00  0.00           H
ATOM   2169 HD22 LEU A 151      68.200 128.490 161.030  1.00  0.00           H
ATOM   2170 HD23 LEU A 151      67.930 126.740 161.440  1.00  0.00           H
ATOM   2171  C   LEU A 151      70.500 123.570 161.150  1.00  0.00           C
ATOM   2172  O   LEU A 151      69.800 123.340 162.130  1.00  0.00           O
ATOM   2173  N   THR A 152      71.120 122.630 160.400  1.00  0.00           N
ATOM   2174  HN  THR A 152      71.760 122.920 159.690  1.00  0.00           H
ATOM   2175  CA  THR A 152      71.040 121.190 160.780  1.00  0.00           C
ATOM   2176  HA  THR A 152      70.490 121.060 161.690  1.00  0.00           H
ATOM   2177  CB  THR A 152      70.400 120.390 159.590  1.00  0.00           C
ATOM   2178  HB  THR A 152      70.380 119.300 159.820  1.00  0.00           H
ATOM   2179  OG1 THR A 152      71.230 120.490 158.420  1.00  0.00           O
ATOM   2180  HG1 THR A 152      70.670 120.230 157.690  1.00  0.00           H
ATOM   2181  CG2 THR A 152      68.990 120.980 159.290  1.00  0.00           C
ATOM   2182 HG21 THR A 152      69.140 122.010 158.910  1.00  0.00           H
ATOM   2183 HG22 THR A 152      68.550 120.270 158.560  1.00  0.00           H
ATOM   2184 HG23 THR A 152      68.250 121.070 160.110  1.00  0.00           H
ATOM   2185  C   THR A 152      72.320 120.590 161.080  1.00  0.00           C
ATOM   2186  O   THR A 152      72.480 119.380 161.260  1.00  0.00           O
ATOM   2187  N   GLN A 153      73.350 121.460 161.290  1.00  0.00           N
ATOM   2188  HN  GLN A 153      73.230 122.450 161.290  1.00  0.00           H
ATOM   2189  CA  GLN A 153      74.730 120.980 161.610  1.00  0.00           C
ATOM   2190  HA  GLN A 153      75.110 120.390 160.790  1.00  0.00           H
ATOM   2191  CB  GLN A 153      75.650 122.270 161.750  1.00  0.00           C
ATOM   2192  HB1 GLN A 153      75.480 122.840 160.810  1.00  0.00           H
ATOM   2193  HB2 GLN A 153      75.300 122.930 162.580  1.00  0.00           H
ATOM   2194  CG  GLN A 153      77.180 122.000 161.970  1.00  0.00           C
ATOM   2195  HG1 GLN A 153      77.530 121.390 161.110  1.00  0.00           H
ATOM   2196  HG2 GLN A 153      77.250 121.380 162.890  1.00  0.00           H
ATOM   2197  CD  GLN A 153      78.220 123.170 162.040  1.00  0.00           C
ATOM   2198  OE1 GLN A 153      77.970 124.390 161.970  1.00  0.00           O
ATOM   2199  NE2 GLN A 153      79.540 122.770 162.040  1.00  0.00           N
ATOM   2200 HE21 GLN A 153      79.690 121.780 162.140  1.00  0.00           H
ATOM   2201 HE22 GLN A 153      80.210 123.510 162.160  1.00  0.00           H
ATOM   2202  C   GLN A 153      74.910 120.140 162.840  1.00  0.00           C
ATOM   2203  O   GLN A 153      75.790 119.360 162.860  1.00  0.00           O
ATOM   2204  N   LYS A 154      74.030 120.290 163.890  1.00  0.00           N
ATOM   2205  HN  LYS A 154      73.400 121.060 163.810  1.00  0.00           H
ATOM   2206  CA  LYS A 154      73.940 119.390 165.030  1.00  0.00           C
ATOM   2207  HA  LYS A 154      74.900 119.290 165.520  1.00  0.00           H
ATOM   2208  CB  LYS A 154      72.970 119.960 166.100  1.00  0.00           C
ATOM   2209  HB1 LYS A 154      73.220 119.390 167.020  1.00  0.00           H
ATOM   2210  HB2 LYS A 154      73.290 121.010 166.270  1.00  0.00           H
ATOM   2211  CG  LYS A 154      71.460 119.850 165.830  1.00  0.00           C
ATOM   2212  HG1 LYS A 154      71.230 118.890 165.330  1.00  0.00           H
ATOM   2213  HG2 LYS A 154      71.210 120.690 165.140  1.00  0.00           H
ATOM   2214  CD  LYS A 154      70.640 119.960 167.180  1.00  0.00           C
ATOM   2215  HD1 LYS A 154      70.830 120.960 167.630  1.00  0.00           H
ATOM   2216  HD2 LYS A 154      70.910 119.220 167.960  1.00  0.00           H
ATOM   2217  CE  LYS A 154      69.130 119.830 166.840  1.00  0.00           C
ATOM   2218  HE1 LYS A 154      68.890 118.830 166.410  1.00  0.00           H
ATOM   2219  HE2 LYS A 154      68.910 120.660 166.150  1.00  0.00           H
ATOM   2220  NZ  LYS A 154      68.310 120.150 168.040  1.00  0.00           N
ATOM   2221  HZ1 LYS A 154      67.390 119.680 167.880  1.00  0.00           H
ATOM   2222  HZ2 LYS A 154      68.610 119.750 168.950  1.00  0.00           H
ATOM   2223  HZ3 LYS A 154      68.090 121.160 168.160  1.00  0.00           H
ATOM   2224  C   LYS A 154      73.540 117.930 164.640  1.00  0.00           C
ATOM   2225  O   LYS A 154      73.880 117.040 165.390  1.00  0.00           O
ATOM   2226  N   CYS A 155      72.920 117.700 163.470  1.00  0.00           N
ATOM   2227  HN  CYS A 155      72.540 118.400 162.870  1.00  0.00           H
ATOM   2228  CA  CYS A 155      72.450 116.390 163.040  1.00  0.00           C
ATOM   2229  HA  CYS A 155      72.380 115.720 163.880  1.00  0.00           H
ATOM   2230  CB  CYS A 155      71.100 116.480 162.330  1.00  0.00           C
ATOM   2231  HB1 CYS A 155      70.760 115.500 161.930  1.00  0.00           H
ATOM   2232  HB2 CYS A 155      71.300 117.050 161.400  1.00  0.00           H
ATOM   2233  SG  CYS A 155      69.790 117.320 163.190  1.00  0.00           S
ATOM   2234  C   CYS A 155      73.420 115.780 162.140  1.00  0.00           C
ATOM   2235  O   CYS A 155      73.260 114.630 161.700  1.00  0.00           O
ATOM   2236  N   LYS A 156      74.520 116.540 161.770  1.00  0.00           N
ATOM   2237  HN  LYS A 156      74.710 117.400 162.240  1.00  0.00           H
ATOM   2238  CA  LYS A 156      75.530 115.930 160.890  1.00  0.00           C
ATOM   2239  HA  LYS A 156      75.040 115.190 160.270  1.00  0.00           H
ATOM   2240  CB  LYS A 156      76.130 117.030 159.980  1.00  0.00           C
ATOM   2241  HB1 LYS A 156      76.780 117.760 160.510  1.00  0.00           H
ATOM   2242  HB2 LYS A 156      76.720 116.510 159.200  1.00  0.00           H
ATOM   2243  CG  LYS A 156      75.140 117.960 159.250  1.00  0.00           C
ATOM   2244  HG1 LYS A 156      75.710 118.800 158.800  1.00  0.00           H
ATOM   2245  HG2 LYS A 156      74.410 118.420 159.950  1.00  0.00           H
ATOM   2246  CD  LYS A 156      74.440 117.310 158.120  1.00  0.00           C
ATOM   2247  HD1 LYS A 156      73.970 116.370 158.470  1.00  0.00           H
ATOM   2248  HD2 LYS A 156      75.110 117.020 157.280  1.00  0.00           H
ATOM   2249  CE  LYS A 156      73.330 118.250 157.500  1.00  0.00           C
ATOM   2250  HE1 LYS A 156      73.850 119.210 157.290  1.00  0.00           H
ATOM   2251  HE2 LYS A 156      72.670 118.440 158.370  1.00  0.00           H
ATOM   2252  NZ  LYS A 156      72.660 117.690 156.260  1.00  0.00           N
ATOM   2253  HZ1 LYS A 156      73.270 117.030 155.720  1.00  0.00           H
ATOM   2254  HZ2 LYS A 156      71.890 117.190 156.730  1.00  0.00           H
ATOM   2255  HZ3 LYS A 156      72.330 118.400 155.580  1.00  0.00           H
ATOM   2256  C   LYS A 156      76.580 115.250 161.680  1.00  0.00           C
ATOM   2257  O   LYS A 156      77.240 115.890 162.480  1.00  0.00           O
ATOM   2258  N   VAL A 157      76.810 113.940 161.480  1.00  0.00           N
ATOM   2259  HN  VAL A 157      76.600 113.440 160.650  1.00  0.00           H
ATOM   2260  CA  VAL A 157      77.690 113.210 162.380  1.00  0.00           C
ATOM   2261  HA  VAL A 157      78.260 113.930 162.960  1.00  0.00           H
ATOM   2262  CB  VAL A 157      76.860 112.350 163.370  1.00  0.00           C
ATOM   2263  HB  VAL A 157      77.530 111.680 163.940  1.00  0.00           H
ATOM   2264  CG1 VAL A 157      76.250 113.290 164.460  1.00  0.00           C
ATOM   2265 HG11 VAL A 157      75.740 112.730 165.260  1.00  0.00           H
ATOM   2266 HG12 VAL A 157      76.980 113.810 165.130  1.00  0.00           H
ATOM   2267 HG13 VAL A 157      75.510 114.010 164.050  1.00  0.00           H
ATOM   2268  CG2 VAL A 157      75.730 111.500 162.650  1.00  0.00           C
ATOM   2269 HG21 VAL A 157      75.280 110.840 163.430  1.00  0.00           H
ATOM   2270 HG22 VAL A 157      74.980 112.180 162.190  1.00  0.00           H
ATOM   2271 HG23 VAL A 157      76.200 110.880 161.860  1.00  0.00           H
ATOM   2272  C   VAL A 157      78.800 112.450 161.660  1.00  0.00           C
ATOM   2273  O   VAL A 157      78.490 111.780 160.670  1.00  0.00           O
ATOM   2274  N   LEU A 158      80.060 112.420 162.080  1.00  0.00           N
ATOM   2275  HN  LEU A 158      80.260 112.870 162.950  1.00  0.00           H
ATOM   2276  CA  LEU A 158      81.130 111.790 161.280  1.00  0.00           C
ATOM   2277  HA  LEU A 158      80.740 111.810 160.270  1.00  0.00           H
ATOM   2278  CB  LEU A 158      82.500 112.580 161.230  1.00  0.00           C
ATOM   2279  HB1 LEU A 158      82.120 113.610 161.050  1.00  0.00           H
ATOM   2280  HB2 LEU A 158      82.920 112.510 162.260  1.00  0.00           H
ATOM   2281  CG  LEU A 158      83.530 112.080 160.230  1.00  0.00           C
ATOM   2282  HG  LEU A 158      83.690 110.980 160.290  1.00  0.00           H
ATOM   2283  CD1 LEU A 158      83.160 112.530 158.810  1.00  0.00           C
ATOM   2284 HD11 LEU A 158      83.540 113.550 158.630  1.00  0.00           H
ATOM   2285 HD12 LEU A 158      83.710 111.950 158.030  1.00  0.00           H
ATOM   2286 HD13 LEU A 158      82.090 112.600 158.550  1.00  0.00           H
ATOM   2287  CD2 LEU A 158      84.830 112.750 160.650  1.00  0.00           C
ATOM   2288 HD21 LEU A 158      84.620 113.830 160.850  1.00  0.00           H
ATOM   2289 HD22 LEU A 158      85.130 112.330 161.640  1.00  0.00           H
ATOM   2290 HD23 LEU A 158      85.690 112.580 159.970  1.00  0.00           H
ATOM   2291  C   LEU A 158      81.330 110.390 161.780  1.00  0.00           C
ATOM   2292  O   LEU A 158      81.490 110.270 162.990  1.00  0.00           O
ATOM   2293  N   MET A 159      81.500 109.270 161.000  1.00  0.00           N
ATOM   2294  HN  MET A 159      81.410 109.330 160.010  1.00  0.00           H
ATOM   2295  CA  MET A 159      81.680 108.000 161.560  1.00  0.00           C
ATOM   2296  HA  MET A 159      82.160 108.010 162.530  1.00  0.00           H
ATOM   2297  CB  MET A 159      80.290 107.240 161.790  1.00  0.00           C
ATOM   2298  HB1 MET A 159      80.420 106.280 162.330  1.00  0.00           H
ATOM   2299  HB2 MET A 159      79.610 107.850 162.420  1.00  0.00           H
ATOM   2300  CG  MET A 159      79.470 106.960 160.500  1.00  0.00           C
ATOM   2301  HG1 MET A 159      79.910 106.220 159.790  1.00  0.00           H
ATOM   2302  HG2 MET A 159      79.400 107.860 159.860  1.00  0.00           H
ATOM   2303  SD  MET A 159      77.670 106.600 160.840  1.00  0.00           S
ATOM   2304  CE  MET A 159      76.740 108.110 161.350  1.00  0.00           C
ATOM   2305  HE1 MET A 159      75.730 107.830 161.710  1.00  0.00           H
ATOM   2306  HE2 MET A 159      77.260 108.490 162.260  1.00  0.00           H
ATOM   2307  HE3 MET A 159      76.820 108.950 160.620  1.00  0.00           H
ATOM   2308  C   MET A 159      82.660 107.210 160.660  1.00  0.00           C
ATOM   2309  O   MET A 159      82.690 107.330 159.440  1.00  0.00           O
ATOM   2310  N   LEU A 160      83.490 106.350 161.290  1.00  0.00           N
ATOM   2311  HN  LEU A 160      83.190 106.200 162.230  1.00  0.00           H
ATOM   2312  CA  LEU A 160      84.600 105.610 160.780  1.00  0.00           C
ATOM   2313  HA  LEU A 160      84.800 105.830 159.740  1.00  0.00           H
ATOM   2314  CB  LEU A 160      85.840 106.050 161.560  1.00  0.00           C
ATOM   2315  HB1 LEU A 160      85.850 107.160 161.670  1.00  0.00           H
ATOM   2316  HB2 LEU A 160      85.800 105.580 162.570  1.00  0.00           H
ATOM   2317  CG  LEU A 160      87.240 105.680 160.980  1.00  0.00           C
ATOM   2318  HG  LEU A 160      87.300 104.570 160.940  1.00  0.00           H
ATOM   2319  CD1 LEU A 160      87.470 106.300 159.610  1.00  0.00           C
ATOM   2320 HD11 LEU A 160      88.410 105.880 159.170  1.00  0.00           H
ATOM   2321 HD12 LEU A 160      86.580 106.100 158.980  1.00  0.00           H
ATOM   2322 HD13 LEU A 160      87.590 107.390 159.810  1.00  0.00           H
ATOM   2323  CD2 LEU A 160      88.270 106.160 161.960  1.00  0.00           C
ATOM   2324 HD21 LEU A 160      89.300 106.070 161.580  1.00  0.00           H
ATOM   2325 HD22 LEU A 160      88.180 107.250 162.160  1.00  0.00           H
ATOM   2326 HD23 LEU A 160      88.200 105.610 162.920  1.00  0.00           H
ATOM   2327  C   LEU A 160      84.380 104.080 160.930  1.00  0.00           C
ATOM   2328  O   LEU A 160      84.070 103.630 162.040  1.00  0.00           O
ATOM   2329  N   GLY A 161      84.600 103.360 159.800  1.00  0.00           N
ATOM   2330  HN  GLY A 161      84.880 103.760 158.930  1.00  0.00           H
ATOM   2331  CA  GLY A 161      84.510 101.890 159.820  1.00  0.00           C
ATOM   2332  HA1 GLY A 161      84.740 101.450 160.780  1.00  0.00           H
ATOM   2333  HA2 GLY A 161      85.320 101.490 159.220  1.00  0.00           H
ATOM   2334  C   GLY A 161      83.220 101.340 159.250  1.00  0.00           C
ATOM   2335  O   GLY A 161      82.960 100.090 159.370  1.00  0.00           O
ATOM   2336  N   GLY A 162      82.420 102.200 158.620  1.00  0.00           N
ATOM   2337  HN  GLY A 162      82.610 103.170 158.480  1.00  0.00           H
ATOM   2338  CA  GLY A 162      81.240 101.640 157.930  1.00  0.00           C
ATOM   2339  HA1 GLY A 162      80.940 100.640 158.210  1.00  0.00           H
ATOM   2340  HA2 GLY A 162      81.520 101.680 156.890  1.00  0.00           H
ATOM   2341  C   GLY A 162      80.040 102.600 158.110  1.00  0.00           C
ATOM   2342  O   GLY A 162      80.160 103.660 158.710  1.00  0.00           O
ATOM   2343  N   SER A 163      78.940 102.170 157.530  1.00  0.00           N
ATOM   2344  HN  SER A 163      78.830 101.330 157.000  1.00  0.00           H
ATOM   2345  CA  SER A 163      77.630 102.920 157.450  1.00  0.00           C
ATOM   2346  HA  SER A 163      77.800 103.980 157.480  1.00  0.00           H
ATOM   2347  CB  SER A 163      76.910 102.630 156.160  1.00  0.00           C
ATOM   2348  HB1 SER A 163      77.440 103.030 155.270  1.00  0.00           H
ATOM   2349  HB2 SER A 163      75.860 102.950 156.000  1.00  0.00           H
ATOM   2350  OG  SER A 163      76.790 101.220 155.980  1.00  0.00           O
ATOM   2351  HG1 SER A 163      76.590 101.100 155.050  1.00  0.00           H
ATOM   2352  C   SER A 163      76.840 102.420 158.630  1.00  0.00           C
ATOM   2353  O   SER A 163      77.120 101.440 159.290  1.00  0.00           O
ATOM   2354  N   ALA A 164      75.720 103.140 158.880  1.00  0.00           N
ATOM   2355  HN  ALA A 164      75.560 103.930 158.300  1.00  0.00           H
ATOM   2356  CA  ALA A 164      74.670 102.860 159.860  1.00  0.00           C
ATOM   2357  HA  ALA A 164      75.100 102.750 160.840  1.00  0.00           H
ATOM   2358  CB  ALA A 164      73.620 103.940 159.900  1.00  0.00           C
ATOM   2359  HB1 ALA A 164      73.080 103.920 160.870  1.00  0.00           H
ATOM   2360  HB2 ALA A 164      74.160 104.900 159.740  1.00  0.00           H
ATOM   2361  HB3 ALA A 164      72.970 103.910 159.010  1.00  0.00           H
ATOM   2362  C   ALA A 164      74.000 101.530 159.550  1.00  0.00           C
ATOM   2363  O   ALA A 164      73.450 100.870 160.460  1.00  0.00           O
ATOM   2364  N   LEU A 165      74.160 101.120 158.290  1.00  0.00           N
ATOM   2365  HN  LEU A 165      74.760 101.680 157.730  1.00  0.00           H
ATOM   2366  CA  LEU A 165      73.590  99.880 157.720  1.00  0.00           C
ATOM   2367  HA  LEU A 165      72.700  99.510 158.210  1.00  0.00           H
ATOM   2368  CB  LEU A 165      73.170 100.240 156.180  1.00  0.00           C
ATOM   2369  HB1 LEU A 165      74.080 100.590 155.640  1.00  0.00           H
ATOM   2370  HB2 LEU A 165      72.710  99.310 155.760  1.00  0.00           H
ATOM   2371  CG  LEU A 165      72.140 101.410 156.150  1.00  0.00           C
ATOM   2372  HG  LEU A 165      72.450 102.290 156.760  1.00  0.00           H
ATOM   2373  CD1 LEU A 165      72.040 101.950 154.710  1.00  0.00           C
ATOM   2374 HD11 LEU A 165      71.940 101.030 154.100  1.00  0.00           H
ATOM   2375 HD12 LEU A 165      71.370 102.820 154.540  1.00  0.00           H
ATOM   2376 HD13 LEU A 165      73.070 102.250 154.420  1.00  0.00           H
ATOM   2377  CD2 LEU A 165      70.700 101.010 156.500  1.00  0.00           C
ATOM   2378 HD21 LEU A 165      70.640 100.810 157.590  1.00  0.00           H
ATOM   2379 HD22 LEU A 165      69.920 101.770 156.300  1.00  0.00           H
ATOM   2380 HD23 LEU A 165      70.310 100.130 155.930  1.00  0.00           H
ATOM   2381  C   LEU A 165      74.520  98.740 157.570  1.00  0.00           C
ATOM   2382  O   LEU A 165      74.260  97.690 156.980  1.00  0.00           O
ATOM   2383  N   ASN A 166      75.750  98.950 158.150  1.00  0.00           N
ATOM   2384  HN  ASN A 166      75.850  99.830 158.600  1.00  0.00           H
ATOM   2385  CA  ASN A 166      76.700  97.910 158.410  1.00  0.00           C
ATOM   2386  HA  ASN A 166      77.420  98.390 159.060  1.00  0.00           H
ATOM   2387  CB  ASN A 166      76.130  96.710 159.180  1.00  0.00           C
ATOM   2388  HB1 ASN A 166      75.290  96.330 158.570  1.00  0.00           H
ATOM   2389  HB2 ASN A 166      76.880  95.930 159.420  1.00  0.00           H
ATOM   2390  CG  ASN A 166      75.540  97.170 160.510  1.00  0.00           C
ATOM   2391  OD1 ASN A 166      74.540  96.610 160.860  1.00  0.00           O
ATOM   2392  ND2 ASN A 166      76.090  98.110 161.230  1.00  0.00           N
ATOM   2393 HD21 ASN A 166      76.940  98.600 161.030  1.00  0.00           H
ATOM   2394 HD22 ASN A 166      75.580  98.480 162.010  1.00  0.00           H
ATOM   2395  C   ASN A 166      77.580  97.590 157.180  1.00  0.00           C
ATOM   2396  O   ASN A 166      78.200  96.550 157.240  1.00  0.00           O
ATOM   2397  N   HIS A 167      77.770  98.400 156.170  1.00  0.00           N
ATOM   2398  HN  HIS A 167      77.380  99.320 156.140  1.00  0.00           H
ATOM   2399  CA  HIS A 167      78.810  98.140 155.090  1.00  0.00           C
ATOM   2400  HA  HIS A 167      78.770  97.070 154.960  1.00  0.00           H
ATOM   2401  CB  HIS A 167      78.640  99.020 153.880  1.00  0.00           C
ATOM   2402  HB1 HIS A 167      78.730 100.110 154.090  1.00  0.00           H
ATOM   2403  HB2 HIS A 167      79.240  98.700 153.000  1.00  0.00           H
ATOM   2404  ND1 HIS A 167      76.170  99.510 153.710  1.00  0.00           N
ATOM   2405  CG  HIS A 167      77.260  98.750 153.290  1.00  0.00           C
ATOM   2406  CE1 HIS A 167      75.200  99.170 152.950  1.00  0.00           C
ATOM   2407  HE1 HIS A 167      74.210  99.620 152.910  1.00  0.00           H
ATOM   2408  NE2 HIS A 167      75.620  98.280 152.020  1.00  0.00           N
ATOM   2409  HE2 HIS A 167      75.140  98.180 151.150  1.00  0.00           H
ATOM   2410  CD2 HIS A 167      76.930  98.030 152.200  1.00  0.00           C
ATOM   2411  HD2 HIS A 167      77.530  97.280 151.700  1.00  0.00           H
ATOM   2412  C   HIS A 167      80.210  98.330 155.480  1.00  0.00           C
ATOM   2413  O   HIS A 167      80.910  99.220 155.120  1.00  0.00           O
ATOM   2414  N   ASN A 168      80.700  97.480 156.420  1.00  0.00           N
ATOM   2415  HN  ASN A 168      80.140  96.680 156.640  1.00  0.00           H
ATOM   2416  CA  ASN A 168      81.930  97.660 157.130  1.00  0.00           C
ATOM   2417  HA  ASN A 168      81.920  98.690 157.430  1.00  0.00           H
ATOM   2418  CB  ASN A 168      82.310  96.760 158.400  1.00  0.00           C
ATOM   2419  HB1 ASN A 168      82.140  95.720 158.050  1.00  0.00           H
ATOM   2420  HB2 ASN A 168      83.350  96.930 158.760  1.00  0.00           H
ATOM   2421  CG  ASN A 168      81.240  96.980 159.490  1.00  0.00           C
ATOM   2422  OD1 ASN A 168      80.280  96.150 159.560  1.00  0.00           O
ATOM   2423  ND2 ASN A 168      81.570  97.870 160.370  1.00  0.00           N
ATOM   2424 HD21 ASN A 168      82.500  98.230 160.400  1.00  0.00           H
ATOM   2425 HD22 ASN A 168      80.970  97.940 161.170  1.00  0.00           H
ATOM   2426  C   ASN A 168      83.100  97.450 156.200  1.00  0.00           C
ATOM   2427  O   ASN A 168      83.120  96.530 155.420  1.00  0.00           O
ATOM   2428  N   TYR A 169      84.110  98.360 156.280  1.00  0.00           N
ATOM   2429  HN  TYR A 169      83.900  99.140 156.870  1.00  0.00           H
ATOM   2430  CA  TYR A 169      85.500  98.260 155.830  1.00  0.00           C
ATOM   2431  HA  TYR A 169      85.430  98.010 154.790  1.00  0.00           H
ATOM   2432  CB  TYR A 169      86.150  99.660 155.950  1.00  0.00           C
ATOM   2433  HB1 TYR A 169      85.610 100.350 155.270  1.00  0.00           H
ATOM   2434  HB2 TYR A 169      86.040 100.050 156.990  1.00  0.00           H
ATOM   2435  CG  TYR A 169      87.610  99.630 155.560  1.00  0.00           C
ATOM   2436  CD1 TYR A 169      87.910  99.270 154.230  1.00  0.00           C
ATOM   2437  HD1 TYR A 169      87.100  99.100 153.530  1.00  0.00           H
ATOM   2438  CE1 TYR A 169      89.270  99.180 153.850  1.00  0.00           C
ATOM   2439  HE1 TYR A 169      89.520  99.040 152.810  1.00  0.00           H
ATOM   2440  CZ  TYR A 169      90.270  99.340 154.780  1.00  0.00           C
ATOM   2441  OH  TYR A 169      91.620  99.260 154.440  1.00  0.00           O
ATOM   2442  HH  TYR A 169      92.100  99.370 155.260  1.00  0.00           H
ATOM   2443  CD2 TYR A 169      88.650  99.910 156.440  1.00  0.00           C
ATOM   2444  HD2 TYR A 169      88.430 100.290 157.430  1.00  0.00           H
ATOM   2445  CE2 TYR A 169      90.000  99.650 156.090  1.00  0.00           C
ATOM   2446  HE2 TYR A 169      90.830  99.700 156.790  1.00  0.00           H
ATOM   2447  C   TYR A 169      86.260  97.160 156.570  1.00  0.00           C
ATOM   2448  O   TYR A 169      86.150  96.970 157.750  1.00  0.00           O
ATOM   2449  N   ARG A 170      87.220  96.460 155.900  1.00  0.00           N
ATOM   2450  HN  ARG A 170      87.320  96.480 154.900  1.00  0.00           H
ATOM   2451  CA  ARG A 170      87.990  95.430 156.520  1.00  0.00           C
ATOM   2452  HA  ARG A 170      87.840  95.430 157.590  1.00  0.00           H
ATOM   2453  CB  ARG A 170      87.600  94.030 155.960  1.00  0.00           C
ATOM   2454  HB1 ARG A 170      86.520  94.040 156.240  1.00  0.00           H
ATOM   2455  HB2 ARG A 170      87.590  93.820 154.870  1.00  0.00           H
ATOM   2456  CG  ARG A 170      88.300  92.940 156.780  1.00  0.00           C
ATOM   2457  HG1 ARG A 170      88.580  93.450 157.730  1.00  0.00           H
ATOM   2458  HG2 ARG A 170      89.260  92.600 156.340  1.00  0.00           H
ATOM   2459  CD  ARG A 170      87.390  91.740 157.010  1.00  0.00           C
ATOM   2460  HD1 ARG A 170      86.390  92.100 157.360  1.00  0.00           H
ATOM   2461  HD2 ARG A 170      87.800  91.030 157.760  1.00  0.00           H
ATOM   2462  NE  ARG A 170      87.240  91.150 155.700  1.00  0.00           N
ATOM   2463  HE  ARG A 170      86.490  91.370 155.060  1.00  0.00           H
ATOM   2464  CZ  ARG A 170      88.080  90.270 155.150  1.00  0.00           C
ATOM   2465  NH1 ARG A 170      89.150  89.740 155.730  1.00  0.00           N
ATOM   2466 HH11 ARG A 170      89.850  89.290 155.170  1.00  0.00           H
ATOM   2467 HH12 ARG A 170      89.250  89.880 156.720  1.00  0.00           H
ATOM   2468  NH2 ARG A 170      87.980  90.080 153.850  1.00  0.00           N
ATOM   2469 HH21 ARG A 170      88.710  89.520 153.450  1.00  0.00           H
ATOM   2470 HH22 ARG A 170      87.530  90.840 153.370  1.00  0.00           H
ATOM   2471  C   ARG A 170      89.440  95.730 156.210  1.00  0.00           C
ATOM   2472  O   ARG A 170      89.790  95.950 155.050  1.00  0.00           O
ATOM   2473  N   GLY A 171      90.330  95.840 157.190  1.00  0.00           N
ATOM   2474  HN  GLY A 171      90.030  95.680 158.130  1.00  0.00           H
ATOM   2475  CA  GLY A 171      91.720  96.090 156.990  1.00  0.00           C
ATOM   2476  HA1 GLY A 171      91.850  96.510 156.010  1.00  0.00           H
ATOM   2477  HA2 GLY A 171      92.220  95.130 157.060  1.00  0.00           H
ATOM   2478  C   GLY A 171      92.210  97.120 158.040  1.00  0.00           C
ATOM   2479  O   GLY A 171      91.670  97.340 159.090  1.00  0.00           O
ATOM   2480  N   TYR A 172      93.310  97.840 157.700  1.00  0.00           N
ATOM   2481  HN  TYR A 172      93.790  97.620 156.850  1.00  0.00           H
ATOM   2482  CA  TYR A 172      93.890  98.790 158.510  1.00  0.00           C
ATOM   2483  HA  TYR A 172      93.600  98.600 159.530  1.00  0.00           H
ATOM   2484  CB  TYR A 172      95.450  98.790 158.350  1.00  0.00           C
ATOM   2485  HB1 TYR A 172      95.840  98.940 157.310  1.00  0.00           H
ATOM   2486  HB2 TYR A 172      95.820  99.650 158.950  1.00  0.00           H
ATOM   2487  CG  TYR A 172      96.140  97.510 158.900  1.00  0.00           C
ATOM   2488  CD1 TYR A 172      96.510  96.450 158.000  1.00  0.00           C
ATOM   2489  HD1 TYR A 172      96.280  96.510 156.950  1.00  0.00           H
ATOM   2490  CE1 TYR A 172      97.070  95.230 158.520  1.00  0.00           C
ATOM   2491  HE1 TYR A 172      97.350  94.440 157.840  1.00  0.00           H
ATOM   2492  CZ  TYR A 172      97.320  95.090 159.890  1.00  0.00           C
ATOM   2493  OH  TYR A 172      97.720  93.810 160.360  1.00  0.00           O
ATOM   2494  HH  TYR A 172      97.640  93.750 161.310  1.00  0.00           H
ATOM   2495  CD2 TYR A 172      96.430  97.350 160.280  1.00  0.00           C
ATOM   2496  HD2 TYR A 172      96.110  98.120 160.960  1.00  0.00           H
ATOM   2497  CE2 TYR A 172      97.050  96.200 160.710  1.00  0.00           C
ATOM   2498  HE2 TYR A 172      97.190  96.110 161.770  1.00  0.00           H
ATOM   2499  C   TYR A 172      93.510 100.220 158.110  1.00  0.00           C
ATOM   2500  O   TYR A 172      93.410 100.550 156.970  1.00  0.00           O
ATOM   2501  N   ILE A 173      93.380 101.150 159.110  1.00  0.00           N
ATOM   2502  HN  ILE A 173      93.260 100.910 160.070  1.00  0.00           H
ATOM   2503  CA  ILE A 173      93.360 102.640 158.860  1.00  0.00           C
ATOM   2504  HA  ILE A 173      93.460 102.830 157.800  1.00  0.00           H
ATOM   2505  CB  ILE A 173      91.980 103.090 159.250  1.00  0.00           C
ATOM   2506  HB  ILE A 173      91.930 102.950 160.350  1.00  0.00           H
ATOM   2507  CG2 ILE A 173      91.950 104.640 159.040  1.00  0.00           C
ATOM   2508 HG21 ILE A 173      92.720 105.240 159.560  1.00  0.00           H
ATOM   2509 HG22 ILE A 173      92.040 104.770 157.940  1.00  0.00           H
ATOM   2510 HG23 ILE A 173      90.990 105.090 159.340  1.00  0.00           H
ATOM   2511  CG1 ILE A 173      90.930 102.360 158.530  1.00  0.00           C
ATOM   2512 HG11 ILE A 173      90.870 101.270 158.730  1.00  0.00           H
ATOM   2513 HG12 ILE A 173      91.180 102.320 157.450  1.00  0.00           H
ATOM   2514  CD  ILE A 173      89.520 103.050 158.610  1.00  0.00           C
ATOM   2515  HD1 ILE A 173      89.050 102.960 159.620  1.00  0.00           H
ATOM   2516  HD2 ILE A 173      89.490 104.100 158.250  1.00  0.00           H
ATOM   2517  HD3 ILE A 173      88.790 102.460 158.030  1.00  0.00           H
ATOM   2518  C   ILE A 173      94.440 103.240 159.770  1.00  0.00           C
ATOM   2519  O   ILE A 173      94.680 102.830 160.950  1.00  0.00           O
ATOM   2520  N   GLU A 174      95.240 104.140 159.160  1.00  0.00           N
ATOM   2521  HN  GLU A 174      95.140 104.430 158.210  1.00  0.00           H
ATOM   2522  CA  GLU A 174      96.040 105.080 159.930  1.00  0.00           C
ATOM   2523  HA  GLU A 174      95.550 105.300 160.860  1.00  0.00           H
ATOM   2524  CB  GLU A 174      97.500 104.350 160.040  1.00  0.00           C
ATOM   2525  HB1 GLU A 174      97.330 103.340 160.490  1.00  0.00           H
ATOM   2526  HB2 GLU A 174      97.700 104.120 158.970  1.00  0.00           H
ATOM   2527  CG  GLU A 174      98.490 105.220 160.750  1.00  0.00           C
ATOM   2528  HG1 GLU A 174      97.990 105.580 161.680  1.00  0.00           H
ATOM   2529  HG2 GLU A 174      98.840 106.060 160.110  1.00  0.00           H
ATOM   2530  CD  GLU A 174      99.710 104.550 161.280  1.00  0.00           C
ATOM   2531  OE1 GLU A 174     100.470 105.300 161.890  1.00  0.00           O
ATOM   2532  OE2 GLU A 174      99.910 103.310 161.130  1.00  0.00           O
ATOM   2533  C   GLU A 174      96.130 106.400 159.270  1.00  0.00           C
ATOM   2534  O   GLU A 174      95.850 106.500 158.060  1.00  0.00           O
ATOM   2535  N   HIS A 175      96.530 107.470 160.000  1.00  0.00           N
ATOM   2536  HN  HIS A 175      96.960 107.380 160.890  1.00  0.00           H
ATOM   2537  CA  HIS A 175      96.650 108.760 159.440  1.00  0.00           C
ATOM   2538  HA  HIS A 175      96.970 109.360 160.280  1.00  0.00           H
ATOM   2539  CB  HIS A 175      97.720 108.910 158.280  1.00  0.00           C
ATOM   2540  HB1 HIS A 175      98.740 108.640 158.630  1.00  0.00           H
ATOM   2541  HB2 HIS A 175      97.570 108.200 157.440  1.00  0.00           H
ATOM   2542  ND1 HIS A 175      98.710 111.220 158.430  1.00  0.00           N
ATOM   2543  CG  HIS A 175      97.980 110.280 157.690  1.00  0.00           C
ATOM   2544  CE1 HIS A 175      98.620 112.290 157.630  1.00  0.00           C
ATOM   2545  HE1 HIS A 175      98.930 113.260 158.010  1.00  0.00           H
ATOM   2546  NE2 HIS A 175      97.900 112.110 156.490  1.00  0.00           N
ATOM   2547  HE2 HIS A 175      97.720 112.770 155.760  1.00  0.00           H
ATOM   2548  CD2 HIS A 175      97.530 110.810 156.500  1.00  0.00           C
ATOM   2549  HD2 HIS A 175      96.800 110.340 155.860  1.00  0.00           H
ATOM   2550  C   HIS A 175      95.300 109.420 159.020  1.00  0.00           C
ATOM   2551  O   HIS A 175      95.230 110.130 157.980  1.00  0.00           O
ATOM   2552  N   PHE A 176      94.210 109.370 159.810  1.00  0.00           N
ATOM   2553  HN  PHE A 176      94.350 108.990 160.720  1.00  0.00           H
ATOM   2554  CA  PHE A 176      92.930 109.960 159.510  1.00  0.00           C
ATOM   2555  HA  PHE A 176      92.650 109.810 158.480  1.00  0.00           H
ATOM   2556  CB  PHE A 176      91.810 109.290 160.310  1.00  0.00           C
ATOM   2557  HB1 PHE A 176      91.720 108.190 160.180  1.00  0.00           H
ATOM   2558  HB2 PHE A 176      91.980 109.510 161.390  1.00  0.00           H
ATOM   2559  CG  PHE A 176      90.500 109.850 159.790  1.00  0.00           C
ATOM   2560  CD1 PHE A 176      89.880 109.190 158.670  1.00  0.00           C
ATOM   2561  HD1 PHE A 176      90.420 108.580 157.960  1.00  0.00           H
ATOM   2562  CE1 PHE A 176      88.610 109.690 158.280  1.00  0.00           C
ATOM   2563  HE1 PHE A 176      88.130 109.260 157.410  1.00  0.00           H
ATOM   2564  CZ  PHE A 176      87.970 110.660 159.040  1.00  0.00           C
ATOM   2565  HZ  PHE A 176      87.020 111.010 158.670  1.00  0.00           H
ATOM   2566  CD2 PHE A 176      89.840 110.760 160.600  1.00  0.00           C
ATOM   2567  HD2 PHE A 176      90.400 111.250 161.380  1.00  0.00           H
ATOM   2568  CE2 PHE A 176      88.570 111.180 160.180  1.00  0.00           C
ATOM   2569  HE2 PHE A 176      88.010 111.860 160.810  1.00  0.00           H
ATOM   2570  C   PHE A 176      92.970 111.440 159.710  1.00  0.00           C
ATOM   2571  O   PHE A 176      93.030 111.850 160.880  1.00  0.00           O
ATOM   2572  N   SER A 177      92.970 112.220 158.660  1.00  0.00           N
ATOM   2573  HN  SER A 177      92.770 111.750 157.800  1.00  0.00           H
ATOM   2574  CA  SER A 177      93.130 113.600 158.670  1.00  0.00           C
ATOM   2575  HA  SER A 177      93.030 113.970 159.680  1.00  0.00           H
ATOM   2576  CB  SER A 177      94.530 114.050 158.190  1.00  0.00           C
ATOM   2577  HB1 SER A 177      94.880 113.520 157.280  1.00  0.00           H
ATOM   2578  HB2 SER A 177      95.330 113.860 158.940  1.00  0.00           H
ATOM   2579  OG  SER A 177      94.550 115.500 157.940  1.00  0.00           O
ATOM   2580  HG1 SER A 177      95.410 115.900 158.050  1.00  0.00           H
ATOM   2581  C   SER A 177      92.020 114.300 157.820  1.00  0.00           C
ATOM   2582  O   SER A 177      91.710 114.070 156.640  1.00  0.00           O
ATOM   2583  N   LEU A 178      91.270 115.200 158.490  1.00  0.00           N
ATOM   2584  HN  LEU A 178      91.360 115.220 159.480  1.00  0.00           H
ATOM   2585  CA  LEU A 178      90.220 115.950 157.820  1.00  0.00           C
ATOM   2586  HA  LEU A 178      90.310 115.820 156.750  1.00  0.00           H
ATOM   2587  CB  LEU A 178      88.800 115.440 158.270  1.00  0.00           C
ATOM   2588  HB1 LEU A 178      88.660 114.420 157.860  1.00  0.00           H
ATOM   2589  HB2 LEU A 178      88.860 115.350 159.380  1.00  0.00           H
ATOM   2590  CG  LEU A 178      87.570 116.260 157.930  1.00  0.00           C
ATOM   2591  HG  LEU A 178      87.680 117.290 158.320  1.00  0.00           H
ATOM   2592  CD1 LEU A 178      87.410 116.610 156.390  1.00  0.00           C
ATOM   2593 HD11 LEU A 178      88.010 117.470 156.020  1.00  0.00           H
ATOM   2594 HD12 LEU A 178      87.620 115.690 155.800  1.00  0.00           H
ATOM   2595 HD13 LEU A 178      86.330 116.830 156.270  1.00  0.00           H
ATOM   2596  CD2 LEU A 178      86.200 115.580 158.410  1.00  0.00           C
ATOM   2597 HD21 LEU A 178      86.050 114.610 157.890  1.00  0.00           H
ATOM   2598 HD22 LEU A 178      86.250 115.510 159.520  1.00  0.00           H
ATOM   2599 HD23 LEU A 178      85.430 116.350 158.190  1.00  0.00           H
ATOM   2600  C   LEU A 178      90.400 117.430 158.130  1.00  0.00           C
ATOM   2601  O   LEU A 178      90.540 117.800 159.340  1.00  0.00           O
ATOM   2602  N   TRP A 179      90.430 118.390 157.140  1.00  0.00           N
ATOM   2603  HN  TRP A 179      90.170 118.110 156.220  1.00  0.00           H
ATOM   2604  CA  TRP A 179      90.790 119.840 157.260  1.00  0.00           C
ATOM   2605  HA  TRP A 179      90.810 120.020 158.330  1.00  0.00           H
ATOM   2606  CB  TRP A 179      92.150 120.190 156.510  1.00  0.00           C
ATOM   2607  HB1 TRP A 179      92.190 119.600 155.570  1.00  0.00           H
ATOM   2608  HB2 TRP A 179      92.110 121.270 156.250  1.00  0.00           H
ATOM   2609  CG  TRP A 179      93.460 119.860 157.240  1.00  0.00           C
ATOM   2610  CD1 TRP A 179      93.870 118.710 157.800  1.00  0.00           C
ATOM   2611  HD1 TRP A 179      93.220 117.890 158.080  1.00  0.00           H
ATOM   2612  NE1 TRP A 179      95.240 118.740 158.020  1.00  0.00           N
ATOM   2613  HE1 TRP A 179      95.720 118.190 158.660  1.00  0.00           H
ATOM   2614  CE2 TRP A 179      95.700 119.960 157.740  1.00  0.00           C
ATOM   2615  CD2 TRP A 179      94.590 120.750 157.220  1.00  0.00           C
ATOM   2616  CE3 TRP A 179      94.880 122.010 156.720  1.00  0.00           C
ATOM   2617  HE3 TRP A 179      94.130 122.530 156.140  1.00  0.00           H
ATOM   2618  CZ3 TRP A 179      96.170 122.430 156.710  1.00  0.00           C
ATOM   2619  HZ3 TRP A 179      96.320 123.390 156.240  1.00  0.00           H
ATOM   2620  CZ2 TRP A 179      96.950 120.490 157.860  1.00  0.00           C
ATOM   2621  HZ2 TRP A 179      97.720 119.820 158.210  1.00  0.00           H
ATOM   2622  CH2 TRP A 179      97.260 121.730 157.280  1.00  0.00           C
ATOM   2623  HH2 TRP A 179      98.280 122.080 157.140  1.00  0.00           H
ATOM   2624  C   TRP A 179      89.630 120.550 156.600  1.00  0.00           C
ATOM   2625  O   TRP A 179      88.950 119.990 155.800  1.00  0.00           O
ATOM   2626  N   LYS A 180      89.440 121.800 156.930  1.00  0.00           N
ATOM   2627  HN  LYS A 180      89.930 122.270 157.660  1.00  0.00           H
ATOM   2628  CA  LYS A 180      88.330 122.570 156.450  1.00  0.00           C
ATOM   2629  HA  LYS A 180      87.570 121.850 156.190  1.00  0.00           H
ATOM   2630  CB  LYS A 180      87.730 123.400 157.600  1.00  0.00           C
ATOM   2631  HB1 LYS A 180      86.800 123.890 157.240  1.00  0.00           H
ATOM   2632  HB2 LYS A 180      87.470 122.690 158.410  1.00  0.00           H
ATOM   2633  CG  LYS A 180      88.690 124.350 158.220  1.00  0.00           C
ATOM   2634  HG1 LYS A 180      89.180 124.770 157.310  1.00  0.00           H
ATOM   2635  HG2 LYS A 180      89.390 123.700 158.790  1.00  0.00           H
ATOM   2636  CD  LYS A 180      88.200 125.460 159.130  1.00  0.00           C
ATOM   2637  HD1 LYS A 180      87.410 124.920 159.700  1.00  0.00           H
ATOM   2638  HD2 LYS A 180      87.710 126.230 158.500  1.00  0.00           H
ATOM   2639  CE  LYS A 180      89.200 126.010 160.170  1.00  0.00           C
ATOM   2640  HE1 LYS A 180      90.110 126.270 159.590  1.00  0.00           H
ATOM   2641  HE2 LYS A 180      89.430 125.210 160.910  1.00  0.00           H
ATOM   2642  NZ  LYS A 180      88.550 127.040 160.930  1.00  0.00           N
ATOM   2643  HZ1 LYS A 180      87.670 126.670 161.340  1.00  0.00           H
ATOM   2644  HZ2 LYS A 180      89.200 127.260 161.710  1.00  0.00           H
ATOM   2645  HZ3 LYS A 180      88.400 127.940 160.420  1.00  0.00           H
ATOM   2646  C   LYS A 180      88.570 123.390 155.240  1.00  0.00           C
ATOM   2647  O   LYS A 180      87.790 124.310 155.000  1.00  0.00           O
ATOM   2648  N   VAL A 181      89.600 123.160 154.470  1.00  0.00           N
ATOM   2649  HN  VAL A 181      90.170 122.380 154.680  1.00  0.00           H
ATOM   2650  CA  VAL A 181      90.030 123.920 153.280  1.00  0.00           C
ATOM   2651  HA  VAL A 181      89.160 124.370 152.820  1.00  0.00           H
ATOM   2652  CB  VAL A 181      91.070 125.010 153.620  1.00  0.00           C
ATOM   2653  HB  VAL A 181      91.290 125.510 152.650  1.00  0.00           H
ATOM   2654  CG1 VAL A 181      90.450 126.060 154.640  1.00  0.00           C
ATOM   2655 HG11 VAL A 181      90.270 125.580 155.620  1.00  0.00           H
ATOM   2656 HG12 VAL A 181      91.190 126.870 154.780  1.00  0.00           H
ATOM   2657 HG13 VAL A 181      89.500 126.480 154.230  1.00  0.00           H
ATOM   2658  CG2 VAL A 181      92.290 124.270 154.180  1.00  0.00           C
ATOM   2659 HG21 VAL A 181      93.140 124.980 154.160  1.00  0.00           H
ATOM   2660 HG22 VAL A 181      92.100 123.850 155.190  1.00  0.00           H
ATOM   2661 HG23 VAL A 181      92.630 123.450 153.510  1.00  0.00           H
ATOM   2662  C   VAL A 181      90.490 122.940 152.200  1.00  0.00           C
ATOM   2663  O   VAL A 181      90.610 121.760 152.520  1.00  0.00           O
ATOM   2664  N   ALA A 182      90.830 123.430 150.930  1.00  0.00           N
ATOM   2665  HN  ALA A 182      90.840 124.410 150.760  1.00  0.00           H
ATOM   2666  CA  ALA A 182      91.350 122.620 149.870  1.00  0.00           C
ATOM   2667  HA  ALA A 182      90.990 121.610 150.010  1.00  0.00           H
ATOM   2668  CB  ALA A 182      90.820 123.020 148.500  1.00  0.00           C
ATOM   2669  HB1 ALA A 182      90.980 124.120 148.380  1.00  0.00           H
ATOM   2670  HB2 ALA A 182      91.390 122.550 147.670  1.00  0.00           H
ATOM   2671  HB3 ALA A 182      89.750 122.800 148.320  1.00  0.00           H
ATOM   2672  C   ALA A 182      92.830 122.720 149.840  1.00  0.00           C
ATOM   2673  O   ALA A 182      93.510 123.700 149.990  1.00  0.00           O
ATOM   2674  N   ARG A 183      93.400 121.530 149.650  1.00  0.00           N
ATOM   2675  HN  ARG A 183      92.930 120.710 149.330  1.00  0.00           H
ATOM   2676  CA  ARG A 183      94.890 121.310 149.460  1.00  0.00           C
ATOM   2677  HA  ARG A 183      95.430 122.240 149.570  1.00  0.00           H
ATOM   2678  CB  ARG A 183      95.470 120.300 150.470  1.00  0.00           C
ATOM   2679  HB1 ARG A 183      95.010 119.320 150.240  1.00  0.00           H
ATOM   2680  HB2 ARG A 183      96.560 120.280 150.240  1.00  0.00           H
ATOM   2681  CG  ARG A 183      95.480 120.760 151.970  1.00  0.00           C
ATOM   2682  HG1 ARG A 183      95.550 119.900 152.670  1.00  0.00           H
ATOM   2683  HG2 ARG A 183      94.440 121.110 152.150  1.00  0.00           H
ATOM   2684  CD  ARG A 183      96.450 121.760 152.410  1.00  0.00           C
ATOM   2685  HD1 ARG A 183      96.130 122.480 153.200  1.00  0.00           H
ATOM   2686  HD2 ARG A 183      96.730 122.430 151.570  1.00  0.00           H
ATOM   2687  NE  ARG A 183      97.670 121.010 152.790  1.00  0.00           N
ATOM   2688  HE  ARG A 183      97.720 120.020 152.690  1.00  0.00           H
ATOM   2689  CZ  ARG A 183      98.740 121.640 153.300  1.00  0.00           C
ATOM   2690  NH1 ARG A 183      98.770 122.920 153.540  1.00  0.00           N
ATOM   2691 HH11 ARG A 183      99.590 123.440 153.800  1.00  0.00           H
ATOM   2692 HH12 ARG A 183      97.990 123.430 153.170  1.00  0.00           H
ATOM   2693  NH2 ARG A 183      99.840 121.000 153.660  1.00  0.00           N
ATOM   2694 HH21 ARG A 183     100.460 121.410 154.330  1.00  0.00           H
ATOM   2695 HH22 ARG A 183      99.750 120.000 153.730  1.00  0.00           H
ATOM   2696  C   ARG A 183      95.110 120.910 148.090  1.00  0.00           C
ATOM   2697  O   ARG A 183      94.600 119.870 147.640  1.00  0.00           O
ATOM   2698  N   THR A 184      95.960 121.570 147.300  1.00  0.00           N
ATOM   2699  HN  THR A 184      96.570 122.290 147.650  1.00  0.00           H
ATOM   2700  CA  THR A 184      96.470 121.110 145.970  1.00  0.00           C
ATOM   2701  HA  THR A 184      95.550 121.120 145.410  1.00  0.00           H
ATOM   2702  CB  THR A 184      97.530 122.070 145.300  1.00  0.00           C
ATOM   2703  HB  THR A 184      97.790 121.770 144.260  1.00  0.00           H
ATOM   2704  OG1 THR A 184      98.670 122.310 146.140  1.00  0.00           O
ATOM   2705  HG1 THR A 184      98.370 122.580 147.010  1.00  0.00           H
ATOM   2706  CG2 THR A 184      96.830 123.490 145.150  1.00  0.00           C
ATOM   2707 HG21 THR A 184      97.510 124.150 144.550  1.00  0.00           H
ATOM   2708 HG22 THR A 184      95.910 123.510 144.520  1.00  0.00           H
ATOM   2709 HG23 THR A 184      96.640 124.040 146.090  1.00  0.00           H
ATOM   2710  C   THR A 184      97.090 119.730 145.870  1.00  0.00           C
ATOM   2711  O   THR A 184      97.320 119.090 146.890  1.00  0.00           O
ATOM   2712  N   GLN A 185      97.410 119.300 144.680  1.00  0.00           N
ATOM   2713  HN  GLN A 185      97.140 119.770 143.840  1.00  0.00           H
ATOM   2714  CA  GLN A 185      98.180 118.120 144.480  1.00  0.00           C
ATOM   2715  HA  GLN A 185      97.690 117.280 144.950  1.00  0.00           H
ATOM   2716  CB  GLN A 185      98.340 117.730 142.980  1.00  0.00           C
ATOM   2717  HB1 GLN A 185      97.290 117.710 142.630  1.00  0.00           H
ATOM   2718  HB2 GLN A 185      98.850 118.490 142.350  1.00  0.00           H
ATOM   2719  CG  GLN A 185      98.990 116.380 142.860  1.00  0.00           C
ATOM   2720  HG1 GLN A 185      98.540 115.630 143.560  1.00  0.00           H
ATOM   2721  HG2 GLN A 185     100.090 116.300 142.960  1.00  0.00           H
ATOM   2722  CD  GLN A 185      98.840 115.900 141.400  1.00  0.00           C
ATOM   2723  OE1 GLN A 185      99.090 116.640 140.450  1.00  0.00           O
ATOM   2724  NE2 GLN A 185      98.590 114.580 141.260  1.00  0.00           N
ATOM   2725 HE21 GLN A 185      98.460 113.980 142.050  1.00  0.00           H
ATOM   2726 HE22 GLN A 185      98.480 114.200 140.350  1.00  0.00           H
ATOM   2727  C   GLN A 185      99.580 118.140 145.140  1.00  0.00           C
ATOM   2728  O   GLN A 185      99.860 117.150 145.790  1.00  0.00           O
ATOM   2729  N   ARG A 186     100.420 119.180 145.010  1.00  0.00           N
ATOM   2730  HN  ARG A 186     100.140 119.910 144.390  1.00  0.00           H
ATOM   2731  CA  ARG A 186     101.690 119.400 145.590  1.00  0.00           C
ATOM   2732  HA  ARG A 186     102.230 118.520 145.280  1.00  0.00           H
ATOM   2733  CB  ARG A 186     102.270 120.630 144.970  1.00  0.00           C
ATOM   2734  HB1 ARG A 186     102.010 120.710 143.890  1.00  0.00           H
ATOM   2735  HB2 ARG A 186     101.820 121.560 145.380  1.00  0.00           H
ATOM   2736  CG  ARG A 186     103.830 120.930 145.190  1.00  0.00           C
ATOM   2737  HG1 ARG A 186     104.100 120.790 146.260  1.00  0.00           H
ATOM   2738  HG2 ARG A 186     103.920 122.020 144.960  1.00  0.00           H
ATOM   2739  CD  ARG A 186     104.800 120.130 144.360  1.00  0.00           C
ATOM   2740  HD1 ARG A 186     105.760 120.640 144.130  1.00  0.00           H
ATOM   2741  HD2 ARG A 186     104.250 119.990 143.400  1.00  0.00           H
ATOM   2742  NE  ARG A 186     105.160 118.900 145.100  1.00  0.00           N
ATOM   2743  HE  ARG A 186     105.400 118.940 146.070  1.00  0.00           H
ATOM   2744  CZ  ARG A 186     105.380 117.760 144.480  1.00  0.00           C
ATOM   2745  NH1 ARG A 186     105.340 117.580 143.180  1.00  0.00           N
ATOM   2746 HH11 ARG A 186     105.630 116.650 142.940  1.00  0.00           H
ATOM   2747 HH12 ARG A 186     105.240 118.280 142.480  1.00  0.00           H
ATOM   2748  NH2 ARG A 186     105.970 116.830 145.250  1.00  0.00           N
ATOM   2749 HH21 ARG A 186     106.620 116.170 144.870  1.00  0.00           H
ATOM   2750 HH22 ARG A 186     105.930 117.030 146.220  1.00  0.00           H
ATOM   2751  C   ARG A 186     101.660 119.460 147.080  1.00  0.00           C
ATOM   2752  O   ARG A 186     102.600 118.960 147.730  1.00  0.00           O
ATOM   2753  N   GLU A 187     100.590 120.040 147.670  1.00  0.00           N
ATOM   2754  HN  GLU A 187      99.810 120.390 147.150  1.00  0.00           H
ATOM   2755  CA  GLU A 187     100.380 119.950 149.090  1.00  0.00           C
ATOM   2756  HA  GLU A 187     101.230 120.340 149.620  1.00  0.00           H
ATOM   2757  CB  GLU A 187      99.280 120.950 149.460  1.00  0.00           C
ATOM   2758  HB1 GLU A 187      98.370 120.750 148.850  1.00  0.00           H
ATOM   2759  HB2 GLU A 187      99.140 120.710 150.530  1.00  0.00           H
ATOM   2760  CG  GLU A 187      99.770 122.460 149.260  1.00  0.00           C
ATOM   2761  HG1 GLU A 187     100.250 122.610 148.260  1.00  0.00           H
ATOM   2762  HG2 GLU A 187     100.480 122.500 150.110  1.00  0.00           H
ATOM   2763  CD  GLU A 187      98.620 123.430 149.410  1.00  0.00           C
ATOM   2764  OE1 GLU A 187      98.520 124.100 150.490  1.00  0.00           O
ATOM   2765  OE2 GLU A 187      97.770 123.580 148.500  1.00  0.00           O
ATOM   2766  C   GLU A 187     100.140 118.540 149.510  1.00  0.00           C
ATOM   2767  O   GLU A 187     100.670 118.110 150.520  1.00  0.00           O
ATOM   2768  N   ILE A 188      99.380 117.730 148.760  1.00  0.00           N
ATOM   2769  HN  ILE A 188      98.970 117.990 147.890  1.00  0.00           H
ATOM   2770  CA  ILE A 188      98.960 116.330 149.050  1.00  0.00           C
ATOM   2771  HA  ILE A 188      98.610 116.190 150.060  1.00  0.00           H
ATOM   2772  CB  ILE A 188      97.870 115.880 148.050  1.00  0.00           C
ATOM   2773  HB  ILE A 188      98.080 116.460 147.130  1.00  0.00           H
ATOM   2774  CG2 ILE A 188      97.780 114.370 147.710  1.00  0.00           C
ATOM   2775 HG21 ILE A 188      98.780 114.020 147.380  1.00  0.00           H
ATOM   2776 HG22 ILE A 188      97.530 113.710 148.570  1.00  0.00           H
ATOM   2777 HG23 ILE A 188      97.110 114.180 146.840  1.00  0.00           H
ATOM   2778  CG1 ILE A 188      96.490 116.390 148.520  1.00  0.00           C
ATOM   2779 HG11 ILE A 188      95.700 116.090 147.800  1.00  0.00           H
ATOM   2780 HG12 ILE A 188      96.530 117.500 148.520  1.00  0.00           H
ATOM   2781  CD  ILE A 188      95.980 115.790 149.860  1.00  0.00           C
ATOM   2782  HD1 ILE A 188      96.400 116.380 150.700  1.00  0.00           H
ATOM   2783  HD2 ILE A 188      94.870 115.860 149.870  1.00  0.00           H
ATOM   2784  HD3 ILE A 188      96.170 114.690 149.860  1.00  0.00           H
ATOM   2785  C   ILE A 188     100.130 115.370 148.990  1.00  0.00           C
ATOM   2786  O   ILE A 188     100.200 114.400 149.740  1.00  0.00           O
ATOM   2787  N   LEU A 189     101.090 115.570 148.040  1.00  0.00           N
ATOM   2788  HN  LEU A 189     100.910 116.330 147.410  1.00  0.00           H
ATOM   2789  CA  LEU A 189     102.420 115.030 147.980  1.00  0.00           C
ATOM   2790  HA  LEU A 189     102.330 113.960 148.100  1.00  0.00           H
ATOM   2791  CB  LEU A 189     103.110 115.330 146.720  1.00  0.00           C
ATOM   2792  HB1 LEU A 189     103.140 116.400 146.460  1.00  0.00           H
ATOM   2793  HB2 LEU A 189     104.190 115.070 146.840  1.00  0.00           H
ATOM   2794  CG  LEU A 189     102.510 114.520 145.540  1.00  0.00           C
ATOM   2795  HG  LEU A 189     101.400 114.560 145.460  1.00  0.00           H
ATOM   2796  CD1 LEU A 189     102.870 115.150 144.110  1.00  0.00           C
ATOM   2797 HD11 LEU A 189     103.960 115.070 143.910  1.00  0.00           H
ATOM   2798 HD12 LEU A 189     102.380 114.540 143.320  1.00  0.00           H
ATOM   2799 HD13 LEU A 189     102.640 116.240 144.110  1.00  0.00           H
ATOM   2800  CD2 LEU A 189     102.850 113.040 145.540  1.00  0.00           C
ATOM   2801 HD21 LEU A 189     102.380 112.530 146.410  1.00  0.00           H
ATOM   2802 HD22 LEU A 189     102.500 112.520 144.620  1.00  0.00           H
ATOM   2803 HD23 LEU A 189     103.960 112.910 145.560  1.00  0.00           H
ATOM   2804  C   LEU A 189     103.350 115.300 149.190  1.00  0.00           C
ATOM   2805  O   LEU A 189     104.110 114.460 149.700  1.00  0.00           O
ATOM   2806  N   SER A 190     103.400 116.610 149.580  1.00  0.00           N
ATOM   2807  HN  SER A 190     102.670 117.190 149.230  1.00  0.00           H
ATOM   2808  CA  SER A 190     104.140 117.110 150.750  1.00  0.00           C
ATOM   2809  HA  SER A 190     105.120 116.690 150.610  1.00  0.00           H
ATOM   2810  CB  SER A 190     104.160 118.690 150.860  1.00  0.00           C
ATOM   2811  HB1 SER A 190     104.730 119.100 151.720  1.00  0.00           H
ATOM   2812  HB2 SER A 190     103.080 118.910 150.980  1.00  0.00           H
ATOM   2813  OG  SER A 190     104.560 119.250 149.610  1.00  0.00           O
ATOM   2814  HG1 SER A 190     103.880 118.990 148.980  1.00  0.00           H
ATOM   2815  C   SER A 190     103.690 116.520 152.080  1.00  0.00           C
ATOM   2816  O   SER A 190     104.520 116.010 152.830  1.00  0.00           O
ATOM   2817  N   ASP A 191     102.340 116.310 152.300  1.00  0.00           N
ATOM   2818  HN  ASP A 191     101.660 116.680 151.690  1.00  0.00           H
ATOM   2819  CA  ASP A 191     101.820 115.670 153.520  1.00  0.00           C
ATOM   2820  HA  ASP A 191     102.470 115.820 154.370  1.00  0.00           H
ATOM   2821  CB  ASP A 191     100.400 116.120 153.780  1.00  0.00           C
ATOM   2822  HB1 ASP A 191      99.800 116.050 152.850  1.00  0.00           H
ATOM   2823  HB2 ASP A 191      99.920 115.490 154.560  1.00  0.00           H
ATOM   2824  CG  ASP A 191     100.360 117.580 154.210  1.00  0.00           C
ATOM   2825  OD1 ASP A 191     101.360 118.290 154.440  1.00  0.00           O
ATOM   2826  OD2 ASP A 191      99.180 118.070 154.410  1.00  0.00           O
ATOM   2827  C   ASP A 191     101.830 114.130 153.460  1.00  0.00           C
ATOM   2828  O   ASP A 191     101.820 113.360 154.430  1.00  0.00           O
ATOM   2829  N   MET A 192     101.940 113.610 152.230  1.00  0.00           N
ATOM   2830  HN  MET A 192     101.930 114.220 151.450  1.00  0.00           H
ATOM   2831  CA  MET A 192     102.140 112.190 151.980  1.00  0.00           C
ATOM   2832  HA  MET A 192     101.300 111.700 152.450  1.00  0.00           H
ATOM   2833  CB  MET A 192     102.070 111.890 150.500  1.00  0.00           C
ATOM   2834  HB1 MET A 192     101.140 112.230 150.000  1.00  0.00           H
ATOM   2835  HB2 MET A 192     102.860 112.540 150.070  1.00  0.00           H
ATOM   2836  CG  MET A 192     102.240 110.360 150.260  1.00  0.00           C
ATOM   2837  HG1 MET A 192     101.510 109.910 150.970  1.00  0.00           H
ATOM   2838  HG2 MET A 192     103.250 110.010 150.560  1.00  0.00           H
ATOM   2839  SD  MET A 192     101.940 109.820 148.560  1.00  0.00           S
ATOM   2840  CE  MET A 192     102.250 108.080 148.740  1.00  0.00           C
ATOM   2841  HE1 MET A 192     101.500 107.660 149.450  1.00  0.00           H
ATOM   2842  HE2 MET A 192     102.280 107.570 147.750  1.00  0.00           H
ATOM   2843  HE3 MET A 192     103.260 107.940 149.180  1.00  0.00           H
ATOM   2844  C   MET A 192     103.410 111.780 152.670  1.00  0.00           C
ATOM   2845  O   MET A 192     103.490 110.810 153.400  1.00  0.00           O
ATOM   2846  N   GLU A 193     104.420 112.610 152.450  1.00  0.00           N
ATOM   2847  HN  GLU A 193     104.330 113.470 151.950  1.00  0.00           H
ATOM   2848  CA  GLU A 193     105.790 112.410 153.010  1.00  0.00           C
ATOM   2849  HA  GLU A 193     106.110 111.390 152.870  1.00  0.00           H
ATOM   2850  CB  GLU A 193     106.850 113.330 152.320  1.00  0.00           C
ATOM   2851  HB1 GLU A 193     106.450 114.360 152.170  1.00  0.00           H
ATOM   2852  HB2 GLU A 193     107.650 113.510 153.070  1.00  0.00           H
ATOM   2853  CG  GLU A 193     107.450 112.780 150.950  1.00  0.00           C
ATOM   2854  HG1 GLU A 193     108.090 113.480 150.380  1.00  0.00           H
ATOM   2855  HG2 GLU A 193     106.600 112.620 150.260  1.00  0.00           H
ATOM   2856  CD  GLU A 193     108.240 111.520 151.090  1.00  0.00           C
ATOM   2857  OE1 GLU A 193     109.380 111.500 151.570  1.00  0.00           O
ATOM   2858  OE2 GLU A 193     107.610 110.390 150.840  1.00  0.00           O
ATOM   2859  C   GLU A 193     105.910 112.470 154.460  1.00  0.00           C
ATOM   2860  O   GLU A 193     106.660 111.750 155.120  1.00  0.00           O
ATOM   2861  N   THR A 194     105.190 113.300 155.210  1.00  0.00           N
ATOM   2862  HN  THR A 194     104.560 114.020 154.930  1.00  0.00           H
ATOM   2863  CA  THR A 194     105.430 113.510 156.620  1.00  0.00           C
ATOM   2864  HA  THR A 194     106.490 113.530 156.800  1.00  0.00           H
ATOM   2865  CB  THR A 194     104.970 114.900 157.060  1.00  0.00           C
ATOM   2866  HB  THR A 194     105.120 115.170 158.130  1.00  0.00           H
ATOM   2867  OG1 THR A 194     103.600 115.010 156.740  1.00  0.00           O
ATOM   2868  HG1 THR A 194     103.440 115.950 156.700  1.00  0.00           H
ATOM   2869  CG2 THR A 194     105.660 115.950 156.190  1.00  0.00           C
ATOM   2870 HG21 THR A 194     105.510 115.840 155.090  1.00  0.00           H
ATOM   2871 HG22 THR A 194     105.290 116.960 156.430  1.00  0.00           H
ATOM   2872 HG23 THR A 194     106.750 115.860 156.410  1.00  0.00           H
ATOM   2873  C   THR A 194     104.780 112.520 157.570  1.00  0.00           C
ATOM   2874  O   THR A 194     105.070 112.380 158.780  1.00  0.00           O
ATOM   2875  N   HIS A 195     103.730 111.750 157.060  1.00  0.00           N
ATOM   2876  HN  HIS A 195     103.510 111.860 156.100  1.00  0.00           H
ATOM   2877  CA  HIS A 195     103.070 110.690 157.810  1.00  0.00           C
ATOM   2878  HA  HIS A 195     102.360 110.180 157.180  1.00  0.00           H
ATOM   2879  CB  HIS A 195     104.040 109.480 158.200  1.00  0.00           C
ATOM   2880  HB1 HIS A 195     104.590 109.220 157.260  1.00  0.00           H
ATOM   2881  HB2 HIS A 195     104.800 109.830 158.920  1.00  0.00           H
ATOM   2882  ND1 HIS A 195     104.400 107.380 159.470  1.00  0.00           N
ATOM   2883  CG  HIS A 195     103.450 108.240 158.920  1.00  0.00           C
ATOM   2884  CE1 HIS A 195     103.660 106.460 160.070  1.00  0.00           C
ATOM   2885  HE1 HIS A 195     104.100 105.600 160.570  1.00  0.00           H
ATOM   2886  NE2 HIS A 195     102.350 106.710 159.970  1.00  0.00           N
ATOM   2887  HE2 HIS A 195     101.590 106.290 160.470  1.00  0.00           H
ATOM   2888  CD2 HIS A 195     102.180 107.830 159.200  1.00  0.00           C
ATOM   2889  HD2 HIS A 195     101.250 108.380 159.120  1.00  0.00           H
ATOM   2890  C   HIS A 195     102.320 111.260 159.090  1.00  0.00           C
ATOM   2891  O   HIS A 195     102.310 110.720 160.130  1.00  0.00           O
ATOM   2892  N   GLY A 196     101.810 112.500 158.940  1.00  0.00           N
ATOM   2893  HN  GLY A 196     101.670 112.870 158.030  1.00  0.00           H
ATOM   2894  CA  GLY A 196     101.130 113.140 160.120  1.00  0.00           C
ATOM   2895  HA1 GLY A 196     100.660 112.380 160.720  1.00  0.00           H
ATOM   2896  HA2 GLY A 196     100.450 113.880 159.730  1.00  0.00           H
ATOM   2897  C   GLY A 196     102.100 113.880 160.990  1.00  0.00           C
ATOM   2898  O   GLY A 196     101.660 114.520 161.960  1.00  0.00           O
ATOM   2899  N   ALA A 197     103.350 113.830 160.730  1.00  0.00           N
ATOM   2900  HN  ALA A 197     103.710 113.260 159.990  1.00  0.00           H
ATOM   2901  CA  ALA A 197     104.360 114.380 161.590  1.00  0.00           C
ATOM   2902  HA  ALA A 197     104.220 113.980 162.590  1.00  0.00           H
ATOM   2903  CB  ALA A 197     105.730 113.950 161.070  1.00  0.00           C
ATOM   2904  HB1 ALA A 197     105.760 112.840 161.010  1.00  0.00           H
ATOM   2905  HB2 ALA A 197     105.920 114.250 160.010  1.00  0.00           H
ATOM   2906  HB3 ALA A 197     106.580 114.370 161.650  1.00  0.00           H
ATOM   2907  C   ALA A 197     104.470 115.920 161.600  1.00  0.00           C
ATOM   2908  O   ALA A 197     105.340 116.480 160.950  1.00  0.00           O
ATOM   2909  N   HIS A 198     103.540 116.580 162.220  1.00  0.00           N
ATOM   2910  HN  HIS A 198     102.680 116.200 162.560  1.00  0.00           H
ATOM   2911  CA  HIS A 198     103.600 118.070 162.270  1.00  0.00           C
ATOM   2912  HA  HIS A 198     104.620 118.390 162.440  1.00  0.00           H
ATOM   2913  CB  HIS A 198     103.380 118.780 160.830  1.00  0.00           C
ATOM   2914  HB1 HIS A 198     103.140 119.870 160.880  1.00  0.00           H
ATOM   2915  HB2 HIS A 198     104.300 118.640 160.230  1.00  0.00           H
ATOM   2916  ND1 HIS A 198     100.910 118.770 160.160  1.00  0.00           N
ATOM   2917  CG  HIS A 198     102.240 118.240 160.050  1.00  0.00           C
ATOM   2918  CE1 HIS A 198     100.200 118.060 159.430  1.00  0.00           C
ATOM   2919  HE1 HIS A 198      99.110 118.110 159.360  1.00  0.00           H
ATOM   2920  NE2 HIS A 198     100.900 117.040 158.820  1.00  0.00           N
ATOM   2921  HE2 HIS A 198     100.420 116.230 158.500  1.00  0.00           H
ATOM   2922  CD2 HIS A 198     102.230 117.170 159.210  1.00  0.00           C
ATOM   2923  HD2 HIS A 198     103.040 116.540 158.860  1.00  0.00           H
ATOM   2924  C   HIS A 198     102.600 118.660 163.310  1.00  0.00           C
ATOM   2925  O   HIS A 198     101.840 117.940 163.910  1.00  0.00           O
ATOM   2926  N   THR A 199     102.710 119.990 163.600  1.00  0.00           N
ATOM   2927  HN  THR A 199     103.470 120.450 163.150  1.00  0.00           H
ATOM   2928  CA  THR A 199     101.970 120.610 164.720  1.00  0.00           C
ATOM   2929  HA  THR A 199     102.010 119.950 165.580  1.00  0.00           H
ATOM   2930  CB  THR A 199     102.600 121.850 165.220  1.00  0.00           C
ATOM   2931  HB  THR A 199     103.690 121.650 165.220  1.00  0.00           H
ATOM   2932  OG1 THR A 199     102.220 122.140 166.610  1.00  0.00           O
ATOM   2933  HG1 THR A 199     102.550 121.330 167.010  1.00  0.00           H
ATOM   2934  CG2 THR A 199     102.340 123.120 164.390  1.00  0.00           C
ATOM   2935 HG21 THR A 199     101.320 123.520 164.540  1.00  0.00           H
ATOM   2936 HG22 THR A 199     103.000 123.940 164.730  1.00  0.00           H
ATOM   2937 HG23 THR A 199     102.460 122.910 163.300  1.00  0.00           H
ATOM   2938  C   THR A 199     100.560 120.850 164.230  1.00  0.00           C
ATOM   2939  O   THR A 199     100.260 121.020 163.050  1.00  0.00           O
ATOM   2940  N   ALA A 200      99.640 121.100 165.180  1.00  0.00           N
ATOM   2941  HN  ALA A 200      99.890 121.140 166.150  1.00  0.00           H
ATOM   2942  CA  ALA A 200      98.300 121.690 164.880  1.00  0.00           C
ATOM   2943  HA  ALA A 200      97.710 120.940 164.370  1.00  0.00           H
ATOM   2944  CB  ALA A 200      97.580 121.770 166.180  1.00  0.00           C
ATOM   2945  HB1 ALA A 200      96.650 122.370 166.100  1.00  0.00           H
ATOM   2946  HB2 ALA A 200      97.300 120.750 166.540  1.00  0.00           H
ATOM   2947  HB3 ALA A 200      98.210 122.400 166.850  1.00  0.00           H
ATOM   2948  C   ALA A 200      98.240 123.040 164.130  1.00  0.00           C
ATOM   2949  O   ALA A 200      98.980 123.970 164.430  1.00  0.00           O
ATOM   2950  N   LEU A 201      97.480 123.150 163.030  1.00  0.00           N
ATOM   2951  HN  LEU A 201      96.930 122.380 162.750  1.00  0.00           H
ATOM   2952  CA  LEU A 201      97.390 124.380 162.170  1.00  0.00           C
ATOM   2953  HA  LEU A 201      97.920 125.140 162.740  1.00  0.00           H
ATOM   2954  CB  LEU A 201      97.890 124.100 160.720  1.00  0.00           C
ATOM   2955  HB1 LEU A 201      97.630 123.110 160.300  1.00  0.00           H
ATOM   2956  HB2 LEU A 201      97.490 124.820 159.980  1.00  0.00           H
ATOM   2957  CG  LEU A 201      99.410 124.180 160.520  1.00  0.00           C
ATOM   2958  HG  LEU A 201      99.740 123.310 161.120  1.00  0.00           H
ATOM   2959  CD1 LEU A 201      99.800 123.780 159.050  1.00  0.00           C
ATOM   2960 HD11 LEU A 201      99.380 122.790 158.740  1.00  0.00           H
ATOM   2961 HD12 LEU A 201      99.380 124.530 158.350  1.00  0.00           H
ATOM   2962 HD13 LEU A 201     100.890 123.770 158.880  1.00  0.00           H
ATOM   2963  CD2 LEU A 201     100.130 125.430 161.030  1.00  0.00           C
ATOM   2964 HD21 LEU A 201      99.780 126.340 160.490  1.00  0.00           H
ATOM   2965 HD22 LEU A 201      99.950 125.580 162.110  1.00  0.00           H
ATOM   2966 HD23 LEU A 201     101.220 125.320 160.840  1.00  0.00           H
ATOM   2967  C   LEU A 201      96.020 124.950 162.190  1.00  0.00           C
ATOM   2968  O   LEU A 201      95.080 124.260 162.560  1.00  0.00           O
ATOM   2969  N   PRO A 202      95.750 126.170 161.920  1.00  0.00           N
ATOM   2970  CD  PRO A 202      96.700 127.290 161.700  1.00  0.00           C
ATOM   2971  HD1 PRO A 202      97.540 127.100 161.000  1.00  0.00           H
ATOM   2972  HD2 PRO A 202      97.130 127.710 162.640  1.00  0.00           H
ATOM   2973  CA  PRO A 202      94.410 126.630 162.050  1.00  0.00           C
ATOM   2974  HA  PRO A 202      94.160 126.440 163.080  1.00  0.00           H
ATOM   2975  CB  PRO A 202      94.510 128.140 161.910  1.00  0.00           C
ATOM   2976  HB1 PRO A 202      93.560 128.640 161.620  1.00  0.00           H
ATOM   2977  HB2 PRO A 202      94.790 128.530 162.900  1.00  0.00           H
ATOM   2978  CG  PRO A 202      95.790 128.320 161.030  1.00  0.00           C
ATOM   2979  HG1 PRO A 202      96.190 129.360 161.060  1.00  0.00           H
ATOM   2980  HG2 PRO A 202      95.580 127.850 160.040  1.00  0.00           H
ATOM   2981  C   PRO A 202      93.480 125.990 161.040  1.00  0.00           C
ATOM   2982  O   PRO A 202      92.250 126.020 161.270  1.00  0.00           O
ATOM   2983  N   GLN A 203      93.920 125.590 159.810  1.00  0.00           N
ATOM   2984  HN  GLN A 203      94.860 125.750 159.520  1.00  0.00           H
ATOM   2985  CA  GLN A 203      93.070 125.130 158.740  1.00  0.00           C
ATOM   2986  HA  GLN A 203      92.070 125.470 158.940  1.00  0.00           H
ATOM   2987  CB  GLN A 203      93.530 125.600 157.340  1.00  0.00           C
ATOM   2988  HB1 GLN A 203      94.560 125.200 157.190  1.00  0.00           H
ATOM   2989  HB2 GLN A 203      92.860 125.160 156.580  1.00  0.00           H
ATOM   2990  CG  GLN A 203      93.750 127.100 157.100  1.00  0.00           C
ATOM   2991  HG1 GLN A 203      93.630 127.050 155.990  1.00  0.00           H
ATOM   2992  HG2 GLN A 203      94.730 127.500 157.410  1.00  0.00           H
ATOM   2993  CD  GLN A 203      92.530 127.770 157.720  1.00  0.00           C
ATOM   2994  OE1 GLN A 203      91.340 127.490 157.600  1.00  0.00           O
ATOM   2995  NE2 GLN A 203      92.870 128.890 158.430  1.00  0.00           N
ATOM   2996 HE21 GLN A 203      93.820 129.060 158.690  1.00  0.00           H
ATOM   2997 HE22 GLN A 203      92.090 129.230 158.950  1.00  0.00           H
ATOM   2998  C   GLN A 203      93.000 123.640 158.830  1.00  0.00           C
ATOM   2999  O   GLN A 203      92.380 123.030 157.930  1.00  0.00           O
ATOM   3000  N   LEU A 204      93.590 123.050 159.850  1.00  0.00           N
ATOM   3001  HN  LEU A 204      94.040 123.760 160.390  1.00  0.00           H
ATOM   3002  CA  LEU A 204      93.490 121.630 160.340  1.00  0.00           C
ATOM   3003  HA  LEU A 204      93.160 120.960 159.560  1.00  0.00           H
ATOM   3004  CB  LEU A 204      94.870 121.190 160.850  1.00  0.00           C
ATOM   3005  HB1 LEU A 204      95.580 121.400 160.020  1.00  0.00           H
ATOM   3006  HB2 LEU A 204      95.240 121.770 161.720  1.00  0.00           H
ATOM   3007  CG  LEU A 204      95.020 119.720 161.430  1.00  0.00           C
ATOM   3008  HG  LEU A 204      94.400 119.020 160.840  1.00  0.00           H
ATOM   3009  CD1 LEU A 204      96.460 119.200 161.280  1.00  0.00           C
ATOM   3010 HD11 LEU A 204      96.910 119.520 160.320  1.00  0.00           H
ATOM   3011 HD12 LEU A 204      97.010 119.670 162.120  1.00  0.00           H
ATOM   3012 HD13 LEU A 204      96.530 118.100 161.420  1.00  0.00           H
ATOM   3013  CD2 LEU A 204      94.580 119.660 162.880  1.00  0.00           C
ATOM   3014 HD21 LEU A 204      94.810 118.700 163.370  1.00  0.00           H
ATOM   3015 HD22 LEU A 204      95.080 120.400 163.540  1.00  0.00           H
ATOM   3016 HD23 LEU A 204      93.470 119.730 162.930  1.00  0.00           H
ATOM   3017  C   LEU A 204      92.340 121.620 161.300  1.00  0.00           C
ATOM   3018  O   LEU A 204      92.090 122.440 162.180  1.00  0.00           O
ATOM   3019  N   LEU A 205      91.480 120.630 161.150  1.00  0.00           N
ATOM   3020  HN  LEU A 205      91.520 120.130 160.280  1.00  0.00           H
ATOM   3021  CA  LEU A 205      90.450 120.270 162.120  1.00  0.00           C
ATOM   3022  HA  LEU A 205      90.360 121.090 162.820  1.00  0.00           H
ATOM   3023  CB  LEU A 205      89.100 120.020 161.500  1.00  0.00           C
ATOM   3024  HB1 LEU A 205      88.740 120.930 160.960  1.00  0.00           H
ATOM   3025  HB2 LEU A 205      89.280 119.260 160.720  1.00  0.00           H
ATOM   3026  CG  LEU A 205      87.840 119.440 162.250  1.00  0.00           C
ATOM   3027  HG  LEU A 205      88.140 118.630 162.940  1.00  0.00           H
ATOM   3028  CD1 LEU A 205      87.120 120.550 163.090  1.00  0.00           C
ATOM   3029 HD11 LEU A 205      87.780 120.870 163.930  1.00  0.00           H
ATOM   3030 HD12 LEU A 205      86.890 121.450 162.490  1.00  0.00           H
ATOM   3031 HD13 LEU A 205      86.240 120.090 163.600  1.00  0.00           H
ATOM   3032  CD2 LEU A 205      86.810 118.860 161.220  1.00  0.00           C
ATOM   3033 HD21 LEU A 205      87.430 118.150 160.640  1.00  0.00           H
ATOM   3034 HD22 LEU A 205      85.970 118.360 161.730  1.00  0.00           H
ATOM   3035 HD23 LEU A 205      86.370 119.670 160.590  1.00  0.00           H
ATOM   3036  C   LEU A 205      90.860 119.120 162.920  1.00  0.00           C
ATOM   3037  O   LEU A 205      91.050 119.240 164.140  1.00  0.00           O
ATOM   3038  N   LEU A 206      91.110 117.990 162.200  1.00  0.00           N
ATOM   3039  HN  LEU A 206      91.230 118.030 161.210  1.00  0.00           H
ATOM   3040  CA  LEU A 206      91.340 116.730 162.890  1.00  0.00           C
ATOM   3041  HA  LEU A 206      91.810 116.950 163.840  1.00  0.00           H
ATOM   3042  CB  LEU A 206      90.050 115.910 162.890  1.00  0.00           C
ATOM   3043  HB1 LEU A 206      89.330 116.590 163.390  1.00  0.00           H
ATOM   3044  HB2 LEU A 206      89.760 115.660 161.840  1.00  0.00           H
ATOM   3045  CG  LEU A 206      90.020 114.630 163.730  1.00  0.00           C
ATOM   3046  HG  LEU A 206      90.790 113.920 163.370  1.00  0.00           H
ATOM   3047  CD1 LEU A 206      90.400 114.990 165.220  1.00  0.00           C
ATOM   3048 HD11 LEU A 206      89.560 115.630 165.580  1.00  0.00           H
ATOM   3049 HD12 LEU A 206      90.460 114.150 165.950  1.00  0.00           H
ATOM   3050 HD13 LEU A 206      91.300 115.620 165.340  1.00  0.00           H
ATOM   3051  CD2 LEU A 206      88.680 113.920 163.580  1.00  0.00           C
ATOM   3052 HD21 LEU A 206      88.790 112.860 163.910  1.00  0.00           H
ATOM   3053 HD22 LEU A 206      87.900 114.380 164.230  1.00  0.00           H
ATOM   3054 HD23 LEU A 206      88.360 113.940 162.520  1.00  0.00           H
ATOM   3055  C   LEU A 206      92.380 115.930 162.140  1.00  0.00           C
ATOM   3056  O   LEU A 206      92.320 115.560 160.970  1.00  0.00           O
ATOM   3057  N   GLN A 207      93.540 115.670 162.770  1.00  0.00           N
ATOM   3058  HN  GLN A 207      93.750 115.970 163.700  1.00  0.00           H
ATOM   3059  CA  GLN A 207      94.430 114.690 162.300  1.00  0.00           C
ATOM   3060  HA  GLN A 207      94.120 114.060 161.480  1.00  0.00           H
ATOM   3061  CB  GLN A 207      95.860 115.420 161.880  1.00  0.00           C
ATOM   3062  HB1 GLN A 207      95.690 116.150 161.060  1.00  0.00           H
ATOM   3063  HB2 GLN A 207      96.220 115.990 162.770  1.00  0.00           H
ATOM   3064  CG  GLN A 207      97.020 114.420 161.510  1.00  0.00           C
ATOM   3065  HG1 GLN A 207      96.550 113.640 160.870  1.00  0.00           H
ATOM   3066  HG2 GLN A 207      97.490 113.960 162.410  1.00  0.00           H
ATOM   3067  CD  GLN A 207      98.220 115.040 160.780  1.00  0.00           C
ATOM   3068  OE1 GLN A 207      98.390 114.890 159.560  1.00  0.00           O
ATOM   3069  NE2 GLN A 207      99.010 115.780 161.560  1.00  0.00           N
ATOM   3070 HE21 GLN A 207      98.800 115.880 162.530  1.00  0.00           H
ATOM   3071 HE22 GLN A 207      99.910 116.110 161.270  1.00  0.00           H
ATOM   3072  C   GLN A 207      94.780 113.690 163.430  1.00  0.00           C
ATOM   3073  O   GLN A 207      95.490 114.030 164.390  1.00  0.00           O
ATOM   3074  N   GLU A 208      94.280 112.420 163.240  1.00  0.00           N
ATOM   3075  HN  GLU A 208      93.620 112.170 162.540  1.00  0.00           H
ATOM   3076  CA  GLU A 208      94.510 111.370 164.190  1.00  0.00           C
ATOM   3077  HA  GLU A 208      94.930 111.750 165.110  1.00  0.00           H
ATOM   3078  CB  GLU A 208      93.120 110.730 164.630  1.00  0.00           C
ATOM   3079  HB1 GLU A 208      92.620 110.160 163.820  1.00  0.00           H
ATOM   3080  HB2 GLU A 208      93.410 110.070 165.480  1.00  0.00           H
ATOM   3081  CG  GLU A 208      92.140 111.800 165.240  1.00  0.00           C
ATOM   3082  HG1 GLU A 208      91.110 111.410 165.370  1.00  0.00           H
ATOM   3083  HG2 GLU A 208      92.060 112.660 164.540  1.00  0.00           H
ATOM   3084  CD  GLU A 208      92.490 112.310 166.610  1.00  0.00           C
ATOM   3085  OE1 GLU A 208      92.490 111.470 167.550  1.00  0.00           O
ATOM   3086  OE2 GLU A 208      92.740 113.570 166.810  1.00  0.00           O
ATOM   3087  C   GLU A 208      95.430 110.290 163.750  1.00  0.00           C
ATOM   3088  O   GLU A 208      95.450 109.680 162.670  1.00  0.00           O
ATOM   3089  N   ASN A 209      96.430 110.040 164.690  1.00  0.00           N
ATOM   3090  HN  ASN A 209      96.510 110.540 165.550  1.00  0.00           H
ATOM   3091  CA  ASN A 209      97.580 109.110 164.490  1.00  0.00           C
ATOM   3092  HA  ASN A 209      97.440 108.630 163.530  1.00  0.00           H
ATOM   3093  CB  ASN A 209      98.920 109.770 164.510  1.00  0.00           C
ATOM   3094  HB1 ASN A 209      99.160 110.220 165.490  1.00  0.00           H
ATOM   3095  HB2 ASN A 209      99.710 109.050 164.200  1.00  0.00           H
ATOM   3096  CG  ASN A 209      98.870 110.970 163.510  1.00  0.00           C
ATOM   3097  OD1 ASN A 209      99.050 112.110 163.970  1.00  0.00           O
ATOM   3098  ND2 ASN A 209      98.500 110.710 162.220  1.00  0.00           N
ATOM   3099 HD21 ASN A 209      98.420 109.740 161.980  1.00  0.00           H
ATOM   3100 HD22 ASN A 209      98.670 111.380 161.490  1.00  0.00           H
ATOM   3101  C   ASN A 209      97.480 107.930 165.520  1.00  0.00           C
ATOM   3102  O   ASN A 209      98.420 107.140 165.620  1.00  0.00           O
ATOM   3103  N   TRP A 210      96.310 107.840 166.160  1.00  0.00           N
ATOM   3104  HN  TRP A 210      95.600 108.550 166.120  1.00  0.00           H
ATOM   3105  CA  TRP A 210      95.930 106.720 167.010  1.00  0.00           C
ATOM   3106  HA  TRP A 210      94.940 106.920 167.390  1.00  0.00           H
ATOM   3107  CB  TRP A 210      95.900 105.370 166.270  1.00  0.00           C
ATOM   3108  HB1 TRP A 210      96.950 105.120 166.000  1.00  0.00           H
ATOM   3109  HB2 TRP A 210      95.490 104.670 167.030  1.00  0.00           H
ATOM   3110  CG  TRP A 210      94.950 105.320 165.130  1.00  0.00           C
ATOM   3111  CD1 TRP A 210      95.310 104.700 163.930  1.00  0.00           C
ATOM   3112  HD1 TRP A 210      96.170 104.080 163.720  1.00  0.00           H
ATOM   3113  NE1 TRP A 210      94.300 104.920 163.010  1.00  0.00           N
ATOM   3114  HE1 TRP A 210      94.150 104.330 162.250  1.00  0.00           H
ATOM   3115  CE2 TRP A 210      93.370 105.780 163.550  1.00  0.00           C
ATOM   3116  CD2 TRP A 210      93.630 105.860 164.900  1.00  0.00           C
ATOM   3117  CE3 TRP A 210      92.780 106.640 165.710  1.00  0.00           C
ATOM   3118  HE3 TRP A 210      92.870 106.670 166.790  1.00  0.00           H
ATOM   3119  CZ3 TRP A 210      91.740 107.400 165.140  1.00  0.00           C
ATOM   3120  HZ3 TRP A 210      91.020 107.920 165.770  1.00  0.00           H
ATOM   3121  CZ2 TRP A 210      92.210 106.350 162.970  1.00  0.00           C
ATOM   3122  HZ2 TRP A 210      92.080 106.270 161.910  1.00  0.00           H
ATOM   3123  CH2 TRP A 210      91.470 107.220 163.790  1.00  0.00           C
ATOM   3124  HH2 TRP A 210      90.610 107.630 163.300  1.00  0.00           H
ATOM   3125  C   TRP A 210      96.710 106.680 168.330  1.00  0.00           C
ATOM   3126  O   TRP A 210      96.830 105.630 169.020  1.00  0.00           O
ATOM   3127  N   ASP A 211      97.190 107.870 168.800  1.00  0.00           N
ATOM   3128  HN  ASP A 211      97.120 108.720 168.300  1.00  0.00           H
ATOM   3129  CA  ASP A 211      97.950 108.130 170.010  1.00  0.00           C
ATOM   3130  HA  ASP A 211      98.790 107.460 170.120  1.00  0.00           H
ATOM   3131  CB  ASP A 211      98.580 109.630 170.090  1.00  0.00           C
ATOM   3132  HB1 ASP A 211      99.130 109.700 171.050  1.00  0.00           H
ATOM   3133  HB2 ASP A 211      99.280 109.560 169.240  1.00  0.00           H
ATOM   3134  CG  ASP A 211      97.600 110.870 170.100  1.00  0.00           C
ATOM   3135  OD1 ASP A 211      96.430 110.610 169.680  1.00  0.00           O
ATOM   3136  OD2 ASP A 211      97.980 112.020 170.420  1.00  0.00           O
ATOM   3137  C   ASP A 211      97.050 107.810 171.250  1.00  0.00           C
ATOM   3138  O   ASP A 211      97.390 106.940 172.030  1.00  0.00           O
ATOM   3139  N   ASN A 212      95.820 108.330 171.290  1.00  0.00           N
ATOM   3140  HN  ASN A 212      95.600 109.040 170.630  1.00  0.00           H
ATOM   3141  CA  ASN A 212      94.740 107.820 172.010  1.00  0.00           C
ATOM   3142  HA  ASN A 212      94.900 106.810 172.370  1.00  0.00           H
ATOM   3143  CB  ASN A 212      94.490 108.780 173.220  1.00  0.00           C
ATOM   3144  HB1 ASN A 212      95.440 108.840 173.790  1.00  0.00           H
ATOM   3145  HB2 ASN A 212      94.230 109.810 172.880  1.00  0.00           H
ATOM   3146  CG  ASN A 212      93.510 108.260 174.190  1.00  0.00           C
ATOM   3147  OD1 ASN A 212      92.930 107.200 173.980  1.00  0.00           O
ATOM   3148  ND2 ASN A 212      93.240 108.970 175.310  1.00  0.00           N
ATOM   3149 HD21 ASN A 212      93.670 109.840 175.550  1.00  0.00           H
ATOM   3150 HD22 ASN A 212      92.580 108.590 175.960  1.00  0.00           H
ATOM   3151  C   ASN A 212      93.580 107.720 171.060  1.00  0.00           C
ATOM   3152  O   ASN A 212      93.180 108.720 170.430  1.00  0.00           O
ATOM   3153  N   VAL A 213      93.140 106.490 170.820  1.00  0.00           N
ATOM   3154  HN  VAL A 213      93.450 105.720 171.370  1.00  0.00           H
ATOM   3155  CA  VAL A 213      91.980 106.330 169.910  1.00  0.00           C
ATOM   3156  HA  VAL A 213      92.330 106.860 169.040  1.00  0.00           H
ATOM   3157  CB  VAL A 213      91.750 104.860 169.590  1.00  0.00           C
ATOM   3158  HB  VAL A 213      91.900 104.270 170.520  1.00  0.00           H
ATOM   3159  CG1 VAL A 213      90.510 104.470 168.900  1.00  0.00           C
ATOM   3160 HG11 VAL A 213      90.550 103.370 168.810  1.00  0.00           H
ATOM   3161 HG12 VAL A 213      89.700 104.810 169.590  1.00  0.00           H
ATOM   3162 HG13 VAL A 213      90.470 104.940 167.890  1.00  0.00           H
ATOM   3163  CG2 VAL A 213      92.960 104.390 168.660  1.00  0.00           C
ATOM   3164 HG21 VAL A 213      93.900 104.840 169.050  1.00  0.00           H
ATOM   3165 HG22 VAL A 213      93.000 103.280 168.660  1.00  0.00           H
ATOM   3166 HG23 VAL A 213      92.720 104.730 167.640  1.00  0.00           H
ATOM   3167  C   VAL A 213      90.710 106.890 170.520  1.00  0.00           C
ATOM   3168  O   VAL A 213      89.930 107.520 169.870  1.00  0.00           O
ATOM   3169  N   LYS A 214      90.420 106.640 171.810  1.00  0.00           N
ATOM   3170  HN  LYS A 214      91.100 106.160 172.350  1.00  0.00           H
ATOM   3171  CA  LYS A 214      89.200 106.990 172.540  1.00  0.00           C
ATOM   3172  HA  LYS A 214      88.360 106.840 171.870  1.00  0.00           H
ATOM   3173  CB  LYS A 214      89.000 106.040 173.790  1.00  0.00           C
ATOM   3174  HB1 LYS A 214      89.900 106.330 174.360  1.00  0.00           H
ATOM   3175  HB2 LYS A 214      88.090 106.360 174.340  1.00  0.00           H
ATOM   3176  CG  LYS A 214      88.850 104.560 173.440  1.00  0.00           C
ATOM   3177  HG1 LYS A 214      89.800 104.270 172.940  1.00  0.00           H
ATOM   3178  HG2 LYS A 214      88.000 104.440 172.730  1.00  0.00           H
ATOM   3179  CD  LYS A 214      88.670 103.530 174.600  1.00  0.00           C
ATOM   3180  HD1 LYS A 214      87.590 103.460 174.870  1.00  0.00           H
ATOM   3181  HD2 LYS A 214      89.200 103.990 175.460  1.00  0.00           H
ATOM   3182  CE  LYS A 214      89.360 102.170 174.390  1.00  0.00           C
ATOM   3183  HE1 LYS A 214      89.240 101.660 175.370  1.00  0.00           H
ATOM   3184  HE2 LYS A 214      90.420 102.290 174.080  1.00  0.00           H
ATOM   3185  NZ  LYS A 214      88.620 101.390 173.380  1.00  0.00           N
ATOM   3186  HZ1 LYS A 214      87.640 101.100 173.580  1.00  0.00           H
ATOM   3187  HZ2 LYS A 214      88.630 101.940 172.490  1.00  0.00           H
ATOM   3188  HZ3 LYS A 214      89.190 100.540 173.250  1.00  0.00           H
ATOM   3189  C   LYS A 214      89.000 108.470 172.870  1.00  0.00           C
ATOM   3190  O   LYS A 214      87.960 108.890 173.330  1.00  0.00           O
ATOM   3191  N   HIS A 215      90.030 109.260 172.670  1.00  0.00           N
ATOM   3192  HN  HIS A 215      90.850 108.850 172.280  1.00  0.00           H
ATOM   3193  CA  HIS A 215      90.150 110.670 173.020  1.00  0.00           C
ATOM   3194  HA  HIS A 215      90.080 110.790 174.090  1.00  0.00           H
ATOM   3195  CB  HIS A 215      91.540 111.270 172.830  1.00  0.00           C
ATOM   3196  HB1 HIS A 215      92.220 111.080 173.690  1.00  0.00           H
ATOM   3197  HB2 HIS A 215      92.010 111.070 171.850  1.00  0.00           H
ATOM   3198  ND1 HIS A 215      91.440 113.550 174.030  1.00  0.00           N
ATOM   3199  CG  HIS A 215      91.550 112.820 172.850  1.00  0.00           C
ATOM   3200  CE1 HIS A 215      91.760 114.770 173.730  1.00  0.00           C
ATOM   3201  HE1 HIS A 215      91.780 115.600 174.430  1.00  0.00           H
ATOM   3202  NE2 HIS A 215      92.090 114.930 172.450  1.00  0.00           N
ATOM   3203  HE2 HIS A 215      92.260 115.850 172.100  1.00  0.00           H
ATOM   3204  CD2 HIS A 215      92.050 113.660 171.880  1.00  0.00           C
ATOM   3205  HD2 HIS A 215      92.320 113.470 170.850  1.00  0.00           H
ATOM   3206  C   HIS A 215      89.020 111.480 172.380  1.00  0.00           C
ATOM   3207  O   HIS A 215      88.150 112.130 173.010  1.00  0.00           O
ATOM   3208  N   ALA A 216      88.880 111.320 171.020  1.00  0.00           N
ATOM   3209  HN  ALA A 216      89.590 110.790 170.550  1.00  0.00           H
ATOM   3210  CA  ALA A 216      87.810 111.980 170.220  1.00  0.00           C
ATOM   3211  HA  ALA A 216      87.270 112.730 170.780  1.00  0.00           H
ATOM   3212  CB  ALA A 216      88.520 112.750 169.030  1.00  0.00           C
ATOM   3213  HB1 ALA A 216      89.170 112.130 168.380  1.00  0.00           H
ATOM   3214  HB2 ALA A 216      87.720 113.270 168.460  1.00  0.00           H
ATOM   3215  HB3 ALA A 216      89.230 113.460 169.500  1.00  0.00           H
ATOM   3216  C   ALA A 216      86.810 111.120 169.630  1.00  0.00           C
ATOM   3217  O   ALA A 216      85.890 111.620 168.980  1.00  0.00           O
ATOM   3218  N   TRP A 217      86.930 109.820 169.770  1.00  0.00           N
ATOM   3219  HN  TRP A 217      87.660 109.450 170.340  1.00  0.00           H
ATOM   3220  CA  TRP A 217      86.050 108.900 169.100  1.00  0.00           C
ATOM   3221  HA  TRP A 217      85.470 109.400 168.340  1.00  0.00           H
ATOM   3222  CB  TRP A 217      86.840 107.880 168.210  1.00  0.00           C
ATOM   3223  HB1 TRP A 217      87.550 107.320 168.860  1.00  0.00           H
ATOM   3224  HB2 TRP A 217      86.240 107.090 167.710  1.00  0.00           H
ATOM   3225  CG  TRP A 217      87.620 108.510 167.100  1.00  0.00           C
ATOM   3226  CD1 TRP A 217      88.780 109.170 167.180  1.00  0.00           C
ATOM   3227  HD1 TRP A 217      89.440 108.980 168.010  1.00  0.00           H
ATOM   3228  NE1 TRP A 217      89.100 109.820 165.970  1.00  0.00           N
ATOM   3229  HE1 TRP A 217      89.890 110.350 165.730  1.00  0.00           H
ATOM   3230  CE2 TRP A 217      88.080 109.580 165.090  1.00  0.00           C
ATOM   3231  CD2 TRP A 217      87.100 108.870 165.810  1.00  0.00           C
ATOM   3232  CE3 TRP A 217      85.920 108.550 165.110  1.00  0.00           C
ATOM   3233  HE3 TRP A 217      85.120 107.960 165.530  1.00  0.00           H
ATOM   3234  CZ3 TRP A 217      85.630 109.090 163.790  1.00  0.00           C
ATOM   3235  HZ3 TRP A 217      84.730 108.890 163.240  1.00  0.00           H
ATOM   3236  CZ2 TRP A 217      87.830 110.100 163.830  1.00  0.00           C
ATOM   3237  HZ2 TRP A 217      88.560 110.610 163.210  1.00  0.00           H
ATOM   3238  CH2 TRP A 217      86.590 109.870 163.220  1.00  0.00           C
ATOM   3239  HH2 TRP A 217      86.480 110.260 162.220  1.00  0.00           H
ATOM   3240  C   TRP A 217      85.230 108.180 170.090  1.00  0.00           C
ATOM   3241  O   TRP A 217      85.680 107.890 171.240  1.00  0.00           O
ATOM   3242  N   SER A 218      83.950 107.840 169.710  1.00  0.00           N
ATOM   3243  HN  SER A 218      83.610 108.220 168.850  1.00  0.00           H
ATOM   3244  CA  SER A 218      83.090 106.960 170.460  1.00  0.00           C
ATOM   3245  HA  SER A 218      83.520 106.760 171.430  1.00  0.00           H
ATOM   3246  CB  SER A 218      81.710 107.690 170.700  1.00  0.00           C
ATOM   3247  HB1 SER A 218      81.830 108.700 171.160  1.00  0.00           H
ATOM   3248  HB2 SER A 218      81.120 107.160 171.480  1.00  0.00           H
ATOM   3249  OG  SER A 218      81.040 107.890 169.410  1.00  0.00           O
ATOM   3250  HG1 SER A 218      81.320 108.780 169.220  1.00  0.00           H
ATOM   3251  C   SER A 218      82.860 105.630 169.790  1.00  0.00           C
ATOM   3252  O   SER A 218      83.080 105.520 168.570  1.00  0.00           O
ATOM   3253  N   PRO A 219      82.410 104.470 170.490  1.00  0.00           N
ATOM   3254  CD  PRO A 219      82.440 104.420 171.960  1.00  0.00           C
ATOM   3255  HD1 PRO A 219      81.800 105.210 172.420  1.00  0.00           H
ATOM   3256  HD2 PRO A 219      83.500 104.400 172.280  1.00  0.00           H
ATOM   3257  CA  PRO A 219      82.310 103.120 169.880  1.00  0.00           C
ATOM   3258  HA  PRO A 219      83.160 102.910 169.250  1.00  0.00           H
ATOM   3259  CB  PRO A 219      82.270 102.170 171.110  1.00  0.00           C
ATOM   3260  HB1 PRO A 219      81.500 101.380 171.200  1.00  0.00           H
ATOM   3261  HB2 PRO A 219      83.300 101.780 171.250  1.00  0.00           H
ATOM   3262  CG  PRO A 219      81.750 103.070 172.250  1.00  0.00           C
ATOM   3263  HG1 PRO A 219      82.080 102.760 173.270  1.00  0.00           H
ATOM   3264  HG2 PRO A 219      80.640 103.080 172.240  1.00  0.00           H
ATOM   3265  C   PRO A 219      81.010 103.010 168.990  1.00  0.00           C
ATOM   3266  O   PRO A 219      80.530 101.920 168.660  1.00  0.00           O
ATOM   3267  N   MET A 220      80.440 104.140 168.570  1.00  0.00           N
ATOM   3268  HN  MET A 220      80.800 105.030 168.830  1.00  0.00           H
ATOM   3269  CA  MET A 220      79.280 104.140 167.690  1.00  0.00           C
ATOM   3270  HA  MET A 220      79.000 105.160 167.470  1.00  0.00           H
ATOM   3271  CB  MET A 220      79.590 103.520 166.320  1.00  0.00           C
ATOM   3272  HB1 MET A 220      80.620 103.820 166.040  1.00  0.00           H
ATOM   3273  HB2 MET A 220      79.590 102.430 166.550  1.00  0.00           H
ATOM   3274  CG  MET A 220      78.430 103.610 165.270  1.00  0.00           C
ATOM   3275  HG1 MET A 220      77.530 103.030 165.580  1.00  0.00           H
ATOM   3276  HG2 MET A 220      78.700 102.990 164.380  1.00  0.00           H
ATOM   3277  SD  MET A 220      78.020 105.260 164.790  1.00  0.00           S
ATOM   3278  CE  MET A 220      76.520 104.780 163.970  1.00  0.00           C
ATOM   3279  HE1 MET A 220      76.600 103.840 163.390  1.00  0.00           H
ATOM   3280  HE2 MET A 220      75.720 104.580 164.710  1.00  0.00           H
ATOM   3281  HE3 MET A 220      76.180 105.480 163.170  1.00  0.00           H
ATOM   3282  C   MET A 220      77.990 103.600 168.460  1.00  0.00           C
ATOM   3283  O   MET A 220      76.960 103.260 167.850  1.00  0.00           O
ATOM   3284  N   LYS A 221      78.030 103.350 169.790  1.00  0.00           N
ATOM   3285  HN  LYS A 221      78.820 103.700 170.280  1.00  0.00           H
ATOM   3286  CA  LYS A 221      77.020 102.720 170.670  1.00  0.00           C
ATOM   3287  HA  LYS A 221      77.460 102.540 171.640  1.00  0.00           H
ATOM   3288  CB  LYS A 221      75.700 103.620 170.830  1.00  0.00           C
ATOM   3289  HB1 LYS A 221      75.330 103.860 169.810  1.00  0.00           H
ATOM   3290  HB2 LYS A 221      74.920 103.010 171.330  1.00  0.00           H
ATOM   3291  CG  LYS A 221      75.870 104.850 171.650  1.00  0.00           C
ATOM   3292  HG1 LYS A 221      76.500 105.580 171.100  1.00  0.00           H
ATOM   3293  HG2 LYS A 221      76.460 104.490 172.510  1.00  0.00           H
ATOM   3294  CD  LYS A 221      74.520 105.470 172.160  1.00  0.00           C
ATOM   3295  HD1 LYS A 221      74.280 104.940 173.110  1.00  0.00           H
ATOM   3296  HD2 LYS A 221      73.730 105.340 171.390  1.00  0.00           H
ATOM   3297  CE  LYS A 221      74.740 106.990 172.310  1.00  0.00           C
ATOM   3298  HE1 LYS A 221      74.950 107.350 171.280  1.00  0.00           H
ATOM   3299  HE2 LYS A 221      75.480 107.180 173.120  1.00  0.00           H
ATOM   3300  NZ  LYS A 221      73.500 107.620 172.770  1.00  0.00           N
ATOM   3301  HZ1 LYS A 221      72.780 107.180 172.160  1.00  0.00           H
ATOM   3302  HZ2 LYS A 221      73.320 107.290 173.740  1.00  0.00           H
ATOM   3303  HZ3 LYS A 221      73.450 108.640 172.590  1.00  0.00           H
ATOM   3304  C   LYS A 221      76.820 101.280 170.370  1.00  0.00           C
ATOM   3305  O   LYS A 221      75.860 100.740 170.860  1.00  0.00           O
ATOM   3306  N   ASP A 222      77.750 100.550 169.690  1.00  0.00           N
ATOM   3307  HN  ASP A 222      78.540 100.940 169.230  1.00  0.00           H
ATOM   3308  CA  ASP A 222      77.620  99.080 169.570  1.00  0.00           C
ATOM   3309  HA  ASP A 222      76.680  98.720 169.950  1.00  0.00           H
ATOM   3310  CB  ASP A 222      77.730  98.620 168.060  1.00  0.00           C
ATOM   3311  HB1 ASP A 222      78.730  99.020 167.800  1.00  0.00           H
ATOM   3312  HB2 ASP A 222      77.800  97.520 167.910  1.00  0.00           H
ATOM   3313  CG  ASP A 222      76.600  99.310 167.240  1.00  0.00           C
ATOM   3314  OD1 ASP A 222      75.460  99.540 167.690  1.00  0.00           O
ATOM   3315  OD2 ASP A 222      76.860  99.410 165.960  1.00  0.00           O
ATOM   3316  C   ASP A 222      78.620  98.310 170.380  1.00  0.00           C
ATOM   3317  O   ASP A 222      78.430  97.160 170.710  1.00  0.00           O
ATOM   3318  N   GLY A 223      79.690  99.010 170.850  1.00  0.00           N
ATOM   3319  HN  GLY A 223      79.780  99.970 170.580  1.00  0.00           H
ATOM   3320  CA  GLY A 223      80.550  98.500 171.910  1.00  0.00           C
ATOM   3321  HA1 GLY A 223      79.950  98.070 172.690  1.00  0.00           H
ATOM   3322  HA2 GLY A 223      81.250  99.260 172.230  1.00  0.00           H
ATOM   3323  C   GLY A 223      81.490  97.470 171.530  1.00  0.00           C
ATOM   3324  O   GLY A 223      81.890  96.650 172.320  1.00  0.00           O
ATOM   3325  N   SER A 224      81.960  97.480 170.210  1.00  0.00           N
ATOM   3326  HN  SER A 224      81.850  98.280 169.630  1.00  0.00           H
ATOM   3327  CA  SER A 224      82.940  96.540 169.840  1.00  0.00           C
ATOM   3328  HA  SER A 224      83.280  95.990 170.700  1.00  0.00           H
ATOM   3329  CB  SER A 224      82.410  95.490 168.840  1.00  0.00           C
ATOM   3330  HB1 SER A 224      83.260  94.960 168.350  1.00  0.00           H
ATOM   3331  HB2 SER A 224      81.890  95.990 168.000  1.00  0.00           H
ATOM   3332  OG  SER A 224      81.620  94.470 169.450  1.00  0.00           O
ATOM   3333  HG1 SER A 224      82.170  94.090 170.150  1.00  0.00           H
ATOM   3334  C   SER A 224      84.140  97.250 169.380  1.00  0.00           C
ATOM   3335  O   SER A 224      84.140  97.810 168.350  1.00  0.00           O
ATOM   3336  N   SER A 225      85.250  97.310 170.200  1.00  0.00           N
ATOM   3337  HN  SER A 225      85.320  96.830 171.070  1.00  0.00           H
ATOM   3338  CA  SER A 225      86.450  98.040 169.850  1.00  0.00           C
ATOM   3339  HA  SER A 225      86.070  98.980 169.490  1.00  0.00           H
ATOM   3340  CB  SER A 225      87.390  98.310 170.890  1.00  0.00           C
ATOM   3341  HB1 SER A 225      88.380  98.750 170.640  1.00  0.00           H
ATOM   3342  HB2 SER A 225      87.590  97.360 171.430  1.00  0.00           H
ATOM   3343  OG  SER A 225      86.840  99.190 171.870  1.00  0.00           O
ATOM   3344  HG1 SER A 225      86.060  98.790 172.260  1.00  0.00           H
ATOM   3345  C   SER A 225      87.240  97.630 168.610  1.00  0.00           C
ATOM   3346  O   SER A 225      87.610  96.480 168.500  1.00  0.00           O
ATOM   3347  N   PRO A 226      87.680  98.360 167.650  1.00  0.00           N
ATOM   3348  CD  PRO A 226      87.450  99.820 167.620  1.00  0.00           C
ATOM   3349  HD1 PRO A 226      87.750 100.360 168.540  1.00  0.00           H
ATOM   3350  HD2 PRO A 226      86.360 100.010 167.530  1.00  0.00           H
ATOM   3351  CA  PRO A 226      88.710  97.930 166.730  1.00  0.00           C
ATOM   3352  HA  PRO A 226      88.350  96.970 166.370  1.00  0.00           H
ATOM   3353  CB  PRO A 226      88.630  99.040 165.620  1.00  0.00           C
ATOM   3354  HB1 PRO A 226      89.600  99.230 165.110  1.00  0.00           H
ATOM   3355  HB2 PRO A 226      87.810  98.880 164.890  1.00  0.00           H
ATOM   3356  CG  PRO A 226      88.230 100.320 166.400  1.00  0.00           C
ATOM   3357  HG1 PRO A 226      87.650 101.040 165.790  1.00  0.00           H
ATOM   3358  HG2 PRO A 226      89.210 100.710 166.770  1.00  0.00           H
ATOM   3359  C   PRO A 226      90.130  97.800 167.290  1.00  0.00           C
ATOM   3360  O   PRO A 226      90.580  98.650 168.090  1.00  0.00           O
ATOM   3361  N   LYS A 227      90.890  96.740 166.920  1.00  0.00           N
ATOM   3362  HN  LYS A 227      90.500  96.130 166.240  1.00  0.00           H
ATOM   3363  CA  LYS A 227      92.120  96.450 167.570  1.00  0.00           C
ATOM   3364  HA  LYS A 227      91.990  96.550 168.630  1.00  0.00           H
ATOM   3365  CB  LYS A 227      92.610  94.930 167.390  1.00  0.00           C
ATOM   3366  HB1 LYS A 227      91.760  94.270 167.690  1.00  0.00           H
ATOM   3367  HB2 LYS A 227      92.800  94.790 166.300  1.00  0.00           H
ATOM   3368  CG  LYS A 227      93.960  94.530 168.060  1.00  0.00           C
ATOM   3369  HG1 LYS A 227      94.710  95.080 167.460  1.00  0.00           H
ATOM   3370  HG2 LYS A 227      94.200  93.470 167.860  1.00  0.00           H
ATOM   3371  CD  LYS A 227      94.120  94.680 169.590  1.00  0.00           C
ATOM   3372  HD1 LYS A 227      93.200  94.310 170.090  1.00  0.00           H
ATOM   3373  HD2 LYS A 227      94.150  95.770 169.800  1.00  0.00           H
ATOM   3374  CE  LYS A 227      95.300  93.880 170.040  1.00  0.00           C
ATOM   3375  HE1 LYS A 227      95.160  92.800 169.830  1.00  0.00           H
ATOM   3376  HE2 LYS A 227      95.380  94.030 171.140  1.00  0.00           H
ATOM   3377  NZ  LYS A 227      96.540  94.420 169.420  1.00  0.00           N
ATOM   3378  HZ1 LYS A 227      97.390  94.090 169.930  1.00  0.00           H
ATOM   3379  HZ2 LYS A 227      96.670  94.070 168.450  1.00  0.00           H
ATOM   3380  HZ3 LYS A 227      96.530  95.460 169.450  1.00  0.00           H
ATOM   3381  C   LYS A 227      93.210  97.380 167.140  1.00  0.00           C
ATOM   3382  O   LYS A 227      93.320  97.710 165.960  1.00  0.00           O
ATOM   3383  N   VAL A 228      94.020  97.830 168.050  1.00  0.00           N
ATOM   3384  HN  VAL A 228      93.980  97.580 169.010  1.00  0.00           H
ATOM   3385  CA  VAL A 228      95.170  98.700 167.790  1.00  0.00           C
ATOM   3386  HA  VAL A 228      95.050  99.160 166.820  1.00  0.00           H
ATOM   3387  CB  VAL A 228      95.320  99.850 168.810  1.00  0.00           C
ATOM   3388  HB  VAL A 228      95.950  99.450 169.630  1.00  0.00           H
ATOM   3389  CG1 VAL A 228      96.110 101.030 168.160  1.00  0.00           C
ATOM   3390 HG11 VAL A 228      95.790 101.370 167.150  1.00  0.00           H
ATOM   3391 HG12 VAL A 228      96.200 101.930 168.810  1.00  0.00           H
ATOM   3392 HG13 VAL A 228      97.140 100.610 168.090  1.00  0.00           H
ATOM   3393  CG2 VAL A 228      93.960 100.470 169.390  1.00  0.00           C
ATOM   3394 HG21 VAL A 228      93.220  99.670 169.600  1.00  0.00           H
ATOM   3395 HG22 VAL A 228      94.150 100.970 170.370  1.00  0.00           H
ATOM   3396 HG23 VAL A 228      93.380 101.060 168.650  1.00  0.00           H
ATOM   3397  C   VAL A 228      96.410  97.870 167.750  1.00  0.00           C
ATOM   3398  O   VAL A 228      96.590  96.970 168.590  1.00  0.00           O
ATOM   3399  N   GLU A 229      97.280  98.070 166.800  1.00  0.00           N
ATOM   3400  HN  GLU A 229      97.200  98.820 166.160  1.00  0.00           H
ATOM   3401  CA  GLU A 229      98.440  97.220 166.600  1.00  0.00           C
ATOM   3402  HA  GLU A 229      98.760  96.590 167.410  1.00  0.00           H
ATOM   3403  CB  GLU A 229      98.240  96.400 165.350  1.00  0.00           C
ATOM   3404  HB1 GLU A 229      97.970  97.180 164.610  1.00  0.00           H
ATOM   3405  HB2 GLU A 229      99.150  96.070 164.810  1.00  0.00           H
ATOM   3406  CG  GLU A 229      97.120  95.340 165.330  1.00  0.00           C
ATOM   3407  HG1 GLU A 229      96.870  95.020 164.290  1.00  0.00           H
ATOM   3408  HG2 GLU A 229      96.100  95.590 165.700  1.00  0.00           H
ATOM   3409  CD  GLU A 229      97.570  93.950 165.860  1.00  0.00           C
ATOM   3410  OE1 GLU A 229      96.810  93.340 166.690  1.00  0.00           O
ATOM   3411  OE2 GLU A 229      98.700  93.430 165.590  1.00  0.00           O
ATOM   3412  C   GLU A 229      99.610  98.150 166.280  1.00  0.00           C
ATOM   3413  O   GLU A 229      99.530  99.370 165.990  1.00  0.00           O
ATOM   3414  N   PHE A 230     100.780  97.570 166.410  1.00  0.00           N
ATOM   3415  HN  PHE A 230     100.710  96.620 166.710  1.00  0.00           H
ATOM   3416  CA  PHE A 230     102.060  98.170 166.030  1.00  0.00           C
ATOM   3417  HA  PHE A 230     102.090  99.200 166.370  1.00  0.00           H
ATOM   3418  CB  PHE A 230     103.230  97.400 166.550  1.00  0.00           C
ATOM   3419  HB1 PHE A 230     103.170  97.320 167.660  1.00  0.00           H
ATOM   3420  HB2 PHE A 230     103.340  96.370 166.130  1.00  0.00           H
ATOM   3421  CG  PHE A 230     104.560  98.090 166.250  1.00  0.00           C
ATOM   3422  CD1 PHE A 230     104.930  99.120 167.060  1.00  0.00           C
ATOM   3423  HD1 PHE A 230     104.240  99.550 167.770  1.00  0.00           H
ATOM   3424  CE1 PHE A 230     106.140  99.750 166.770  1.00  0.00           C
ATOM   3425  HE1 PHE A 230     106.380 100.630 167.340  1.00  0.00           H
ATOM   3426  CZ  PHE A 230     106.990  99.350 165.760  1.00  0.00           C
ATOM   3427  HZ  PHE A 230     107.890  99.900 165.550  1.00  0.00           H
ATOM   3428  CD2 PHE A 230     105.430  97.620 165.270  1.00  0.00           C
ATOM   3429  HD2 PHE A 230     105.200  96.670 164.810  1.00  0.00           H
ATOM   3430  CE2 PHE A 230     106.670  98.260 165.010  1.00  0.00           C
ATOM   3431  HE2 PHE A 230     107.360  97.800 164.330  1.00  0.00           H
ATOM   3432  C   PHE A 230     101.990  98.100 164.480  1.00  0.00           C
ATOM   3433  O   PHE A 230     101.570  97.100 163.880  1.00  0.00           O
ATOM   3434  N   SER A 231     102.310  99.230 163.760  1.00  0.00           N
ATOM   3435  HN  SER A 231     102.670 100.050 164.210  1.00  0.00           H
ATOM   3436  CA  SER A 231     102.070  99.400 162.240  1.00  0.00           C
ATOM   3437  HA  SER A 231     101.030  99.180 162.080  1.00  0.00           H
ATOM   3438  CB  SER A 231     102.230 100.870 161.700  1.00  0.00           C
ATOM   3439  HB1 SER A 231     102.020 100.860 160.610  1.00  0.00           H
ATOM   3440  HB2 SER A 231     103.300 101.140 161.880  1.00  0.00           H
ATOM   3441  OG  SER A 231     101.430 101.690 162.480  1.00  0.00           O
ATOM   3442  HG1 SER A 231     100.910 102.220 161.880  1.00  0.00           H
ATOM   3443  C   SER A 231     102.920  98.500 161.460  1.00  0.00           C
ATOM   3444  O   SER A 231     104.090  98.370 161.770  1.00  0.00           O
ATOM   3445  N   ASN A 232     102.420  97.970 160.280  1.00  0.00           N
ATOM   3446  HN  ASN A 232     101.460  98.050 160.040  1.00  0.00           H
ATOM   3447  CA  ASN A 232     103.340  97.590 159.220  1.00  0.00           C
ATOM   3448  HA  ASN A 232     104.110  96.910 159.560  1.00  0.00           H
ATOM   3449  CB  ASN A 232     102.520  96.810 158.180  1.00  0.00           C
ATOM   3450  HB1 ASN A 232     101.710  97.400 157.700  1.00  0.00           H
ATOM   3451  HB2 ASN A 232     103.200  96.560 157.330  1.00  0.00           H
ATOM   3452  CG  ASN A 232     101.870  95.540 158.720  1.00  0.00           C
ATOM   3453  OD1 ASN A 232     102.540  94.700 159.340  1.00  0.00           O
ATOM   3454  ND2 ASN A 232     100.560  95.430 158.620  1.00  0.00           N
ATOM   3455 HD21 ASN A 232      99.940  96.180 158.390  1.00  0.00           H
ATOM   3456 HD22 ASN A 232     100.080  94.630 158.990  1.00  0.00           H
ATOM   3457  C   ASN A 232     104.070  98.870 158.700  1.00  0.00           C
ATOM   3458  O   ASN A 232     103.490  99.890 158.450  1.00  0.00           O
ATOM   3459  N   ALA A 233     105.370  98.830 158.530  1.00  0.00           N
ATOM   3460  HN  ALA A 233     105.940  98.080 158.870  1.00  0.00           H
ATOM   3461  CA  ALA A 233     106.120  99.900 157.940  1.00  0.00           C
ATOM   3462  HA  ALA A 233     105.990 100.780 158.540  1.00  0.00           H
ATOM   3463  CB  ALA A 233     107.620  99.420 157.840  1.00  0.00           C
ATOM   3464  HB1 ALA A 233     108.290 100.250 157.520  1.00  0.00           H
ATOM   3465  HB2 ALA A 233     107.880  99.140 158.880  1.00  0.00           H
ATOM   3466  HB3 ALA A 233     107.700  98.490 157.240  1.00  0.00           H
ATOM   3467  C   ALA A 233     105.790 100.200 156.500  1.00  0.00           C
ATOM   3468  O   ALA A 233     105.700  99.350 155.650  1.00  0.00           O
ATOM   3469  N   HIS A 234     105.420 101.480 156.240  1.00  0.00           N
ATOM   3470  HN  HIS A 234     105.250 102.140 156.960  1.00  0.00           H
ATOM   3471  CA  HIS A 234     105.050 101.840 154.830  1.00  0.00           C
ATOM   3472  HA  HIS A 234     104.760 100.980 154.250  1.00  0.00           H
ATOM   3473  CB  HIS A 234     103.820 102.750 154.770  1.00  0.00           C
ATOM   3474  HB1 HIS A 234     103.560 102.700 153.700  1.00  0.00           H
ATOM   3475  HB2 HIS A 234     102.950 102.320 155.320  1.00  0.00           H
ATOM   3476  ND1 HIS A 234     103.980 104.300 156.510  1.00  0.00           N
ATOM   3477  CG  HIS A 234     104.080 104.100 155.160  1.00  0.00           C
ATOM   3478  CE1 HIS A 234     104.150 105.660 156.540  1.00  0.00           C
ATOM   3479  HE1 HIS A 234     103.890 106.290 157.380  1.00  0.00           H
ATOM   3480  NE2 HIS A 234     104.290 106.250 155.370  1.00  0.00           N
ATOM   3481  HE2 HIS A 234     104.420 107.220 155.150  1.00  0.00           H
ATOM   3482  CD2 HIS A 234     104.210 105.280 154.460  1.00  0.00           C
ATOM   3483  HD2 HIS A 234     104.160 105.410 153.390  1.00  0.00           H
ATOM   3484  C   HIS A 234     106.200 102.540 154.200  1.00  0.00           C
ATOM   3485  O   HIS A 234     106.260 102.790 153.000  1.00  0.00           O
ATOM   3486  N   GLY A 235     107.210 102.840 155.000  1.00  0.00           N
ATOM   3487  HN  GLY A 235     107.030 102.600 155.950  1.00  0.00           H
ATOM   3488  CA  GLY A 235     108.500 103.380 154.630  1.00  0.00           C
ATOM   3489  HA1 GLY A 235     108.980 103.880 155.470  1.00  0.00           H
ATOM   3490  HA2 GLY A 235     108.360 104.100 153.840  1.00  0.00           H
ATOM   3491  C   GLY A 235     109.520 102.470 154.010  1.00  0.00           C
ATOM   3492  O   GLY A 235     110.730 102.510 154.350  1.00  0.00           O
ATOM   3493  N   PHE A 236     109.100 101.620 153.120  1.00  0.00           N
ATOM   3494  HN  PHE A 236     108.120 101.560 152.950  1.00  0.00           H
ATOM   3495  CA  PHE A 236     109.910 101.000 152.030  1.00  0.00           C
ATOM   3496  HA  PHE A 236     110.830 100.730 152.530  1.00  0.00           H
ATOM   3497  CB  PHE A 236     109.440  99.660 151.460  1.00  0.00           C
ATOM   3498  HB1 PHE A 236     109.930  99.380 150.500  1.00  0.00           H
ATOM   3499  HB2 PHE A 236     109.660  98.830 152.160  1.00  0.00           H
ATOM   3500  CG  PHE A 236     107.910  99.620 151.200  1.00  0.00           C
ATOM   3501  CD1 PHE A 236     107.030  99.110 152.140  1.00  0.00           C
ATOM   3502  HD1 PHE A 236     107.350  98.610 153.040  1.00  0.00           H
ATOM   3503  CE1 PHE A 236     105.660  99.310 152.040  1.00  0.00           C
ATOM   3504  HE1 PHE A 236     105.050  98.900 152.830  1.00  0.00           H
ATOM   3505  CZ  PHE A 236     105.070  99.870 150.870  1.00  0.00           C
ATOM   3506  HZ  PHE A 236     104.010 100.070 150.720  1.00  0.00           H
ATOM   3507  CD2 PHE A 236     107.330 100.130 149.970  1.00  0.00           C
ATOM   3508  HD2 PHE A 236     108.060 100.530 149.280  1.00  0.00           H
ATOM   3509  CE2 PHE A 236     105.940 100.210 149.820  1.00  0.00           C
ATOM   3510  HE2 PHE A 236     105.500 100.610 148.920  1.00  0.00           H
ATOM   3511  C   PHE A 236     110.040 102.050 150.950  1.00  0.00           C
ATOM   3512  O   PHE A 236     108.960 102.570 150.550  1.00  0.00           O
ATOM   3513  N   LEU A 237     111.240 102.310 150.440  1.00  0.00           N
ATOM   3514  HN  LEU A 237     112.130 101.920 150.670  1.00  0.00           H
ATOM   3515  CA  LEU A 237     111.370 103.480 149.590  1.00  0.00           C
ATOM   3516  HA  LEU A 237     110.570 104.200 149.680  1.00  0.00           H
ATOM   3517  CB  LEU A 237     112.610 104.260 149.990  1.00  0.00           C
ATOM   3518  HB1 LEU A 237     113.630 103.830 149.890  1.00  0.00           H
ATOM   3519  HB2 LEU A 237     112.650 105.160 149.340  1.00  0.00           H
ATOM   3520  CG  LEU A 237     112.670 104.690 151.520  1.00  0.00           C
ATOM   3521  HG  LEU A 237     112.640 103.770 152.140  1.00  0.00           H
ATOM   3522  CD1 LEU A 237     114.070 105.310 151.830  1.00  0.00           C
ATOM   3523 HD11 LEU A 237     114.260 106.120 151.090  1.00  0.00           H
ATOM   3524 HD12 LEU A 237     114.210 105.720 152.850  1.00  0.00           H
ATOM   3525 HD13 LEU A 237     114.870 104.600 151.560  1.00  0.00           H
ATOM   3526  CD2 LEU A 237     111.490 105.550 151.920  1.00  0.00           C
ATOM   3527 HD21 LEU A 237     111.430 106.460 151.290  1.00  0.00           H
ATOM   3528 HD22 LEU A 237     110.460 105.130 151.920  1.00  0.00           H
ATOM   3529 HD23 LEU A 237     111.670 105.840 152.980  1.00  0.00           H
ATOM   3530  C   LEU A 237     111.450 102.980 148.110  1.00  0.00           C
ATOM   3531  O   LEU A 237     111.340 103.740 147.180  1.00  0.00           O
ATOM   3532  N   LEU A 238     111.600 101.620 147.910  1.00  0.00           N
ATOM   3533  HN  LEU A 238     111.530 101.010 148.700  1.00  0.00           H
ATOM   3534  CA  LEU A 238     111.930 100.960 146.620  1.00  0.00           C
ATOM   3535  HA  LEU A 238     111.750 101.610 145.770  1.00  0.00           H
ATOM   3536  CB  LEU A 238     113.430 100.500 146.510  1.00  0.00           C
ATOM   3537  HB1 LEU A 238     114.190 101.310 146.610  1.00  0.00           H
ATOM   3538  HB2 LEU A 238     113.590  99.870 147.410  1.00  0.00           H
ATOM   3539  CG  LEU A 238     113.790  99.600 145.310  1.00  0.00           C
ATOM   3540  HG  LEU A 238     112.990  98.830 145.340  1.00  0.00           H
ATOM   3541  CD1 LEU A 238     113.850 100.430 144.010  1.00  0.00           C
ATOM   3542 HD11 LEU A 238     112.840 100.660 143.630  1.00  0.00           H
ATOM   3543 HD12 LEU A 238     114.440 101.350 144.240  1.00  0.00           H
ATOM   3544 HD13 LEU A 238     114.310  99.940 143.130  1.00  0.00           H
ATOM   3545  CD2 LEU A 238     115.200  98.970 145.580  1.00  0.00           C
ATOM   3546 HD21 LEU A 238     115.530  98.110 144.950  1.00  0.00           H
ATOM   3547 HD22 LEU A 238     116.060  99.670 145.540  1.00  0.00           H
ATOM   3548 HD23 LEU A 238     115.150  98.620 146.630  1.00  0.00           H
ATOM   3549  C   LEU A 238     110.940  99.810 146.450  1.00  0.00           C
ATOM   3550  O   LEU A 238     110.860  98.910 147.310  1.00  0.00           O
ATOM   3551  N   ASP A 239     110.180  99.870 145.350  1.00  0.00           N
ATOM   3552  HN  ASP A 239     110.210 100.660 144.740  1.00  0.00           H
ATOM   3553  CA  ASP A 239     109.230  98.860 145.030  1.00  0.00           C
ATOM   3554  HA  ASP A 239     108.830  98.550 145.990  1.00  0.00           H
ATOM   3555  CB  ASP A 239     108.020  99.360 144.170  1.00  0.00           C
ATOM   3556  HB1 ASP A 239     107.410 100.110 144.710  1.00  0.00           H
ATOM   3557  HB2 ASP A 239     108.440  99.800 143.240  1.00  0.00           H
ATOM   3558  CG  ASP A 239     107.020  98.290 143.710  1.00  0.00           C
ATOM   3559  OD1 ASP A 239     106.640  97.280 144.390  1.00  0.00           O
ATOM   3560  OD2 ASP A 239     106.410  98.640 142.610  1.00  0.00           O
ATOM   3561  C   ASP A 239     109.830  97.610 144.410  1.00  0.00           C
ATOM   3562  O   ASP A 239     110.490  97.660 143.420  1.00  0.00           O
ATOM   3563  N   THR A 240     109.710  96.390 145.080  1.00  0.00           N
ATOM   3564  HN  THR A 240     109.200  96.290 145.930  1.00  0.00           H
ATOM   3565  CA  THR A 240     110.500  95.230 144.790  1.00  0.00           C
ATOM   3566  HA  THR A 240     111.410  95.490 144.270  1.00  0.00           H
ATOM   3567  CB  THR A 240     111.010  94.550 146.120  1.00  0.00           C
ATOM   3568  HB  THR A 240     111.490  93.560 145.960  1.00  0.00           H
ATOM   3569  OG1 THR A 240     109.950  94.240 146.960  1.00  0.00           O
ATOM   3570  HG1 THR A 240     110.310  93.780 147.720  1.00  0.00           H
ATOM   3571  CG2 THR A 240     111.920  95.480 146.900  1.00  0.00           C
ATOM   3572 HG21 THR A 240     112.780  95.810 146.280  1.00  0.00           H
ATOM   3573 HG22 THR A 240     111.420  96.380 147.330  1.00  0.00           H
ATOM   3574 HG23 THR A 240     112.440  94.960 147.740  1.00  0.00           H
ATOM   3575  C   THR A 240     109.740  94.180 144.040  1.00  0.00           C
ATOM   3576  O   THR A 240     110.200  93.110 143.660  1.00  0.00           O
ATOM   3577  N   SER A 241     108.440  94.400 143.760  1.00  0.00           N
ATOM   3578  HN  SER A 241     107.990  95.150 144.230  1.00  0.00           H
ATOM   3579  CA  SER A 241     107.500  93.540 143.080  1.00  0.00           C
ATOM   3580  HA  SER A 241     107.850  92.550 142.790  1.00  0.00           H
ATOM   3581  CB  SER A 241     106.130  93.430 143.830  1.00  0.00           C
ATOM   3582  HB1 SER A 241     106.350  92.770 144.690  1.00  0.00           H
ATOM   3583  HB2 SER A 241     105.420  92.830 143.220  1.00  0.00           H
ATOM   3584  OG  SER A 241     105.600  94.700 144.250  1.00  0.00           O
ATOM   3585  HG1 SER A 241     106.090  94.920 145.050  1.00  0.00           H
ATOM   3586  C   SER A 241     107.310  94.220 141.710  1.00  0.00           C
ATOM   3587  O   SER A 241     106.920  95.450 141.590  1.00  0.00           O
ATOM   3588  N   LEU A 242     107.680  93.490 140.650  1.00  0.00           N
ATOM   3589  HN  LEU A 242     107.970  92.540 140.660  1.00  0.00           H
ATOM   3590  CA  LEU A 242     107.500  93.850 139.260  1.00  0.00           C
ATOM   3591  HA  LEU A 242     107.400  94.930 139.180  1.00  0.00           H
ATOM   3592  CB  LEU A 242     108.740  93.430 138.330  1.00  0.00           C
ATOM   3593  HB1 LEU A 242     108.830  92.340 138.540  1.00  0.00           H
ATOM   3594  HB2 LEU A 242     108.590  93.560 137.230  1.00  0.00           H
ATOM   3595  CG  LEU A 242     109.890  94.290 138.690  1.00  0.00           C
ATOM   3596  HG  LEU A 242     110.000  94.140 139.790  1.00  0.00           H
ATOM   3597  CD1 LEU A 242     111.220  93.740 138.120  1.00  0.00           C
ATOM   3598 HD11 LEU A 242     111.090  92.660 138.340  1.00  0.00           H
ATOM   3599 HD12 LEU A 242     111.460  93.890 137.040  1.00  0.00           H
ATOM   3600 HD13 LEU A 242     112.060  94.250 138.650  1.00  0.00           H
ATOM   3601  CD2 LEU A 242     109.760  95.810 138.300  1.00  0.00           C
ATOM   3602 HD21 LEU A 242     109.800  95.990 137.210  1.00  0.00           H
ATOM   3603 HD22 LEU A 242     108.830  96.190 138.770  1.00  0.00           H
ATOM   3604 HD23 LEU A 242     110.630  96.360 138.730  1.00  0.00           H
ATOM   3605  C   LEU A 242     106.270  93.110 138.830  1.00  0.00           C
ATOM   3606  O   LEU A 242     105.990  91.940 139.140  1.00  0.00           O
ATOM   3607  N   GLU A 243     105.480  93.760 137.970  1.00  0.00           N
ATOM   3608  HN  GLU A 243     105.730  94.690 137.720  1.00  0.00           H
ATOM   3609  CA  GLU A 243     104.250  93.250 137.350  1.00  0.00           C
ATOM   3610  HA  GLU A 243     103.750  92.410 137.820  1.00  0.00           H
ATOM   3611  CB  GLU A 243     103.220  94.520 137.480  1.00  0.00           C
ATOM   3612  HB1 GLU A 243     103.840  95.420 137.290  1.00  0.00           H
ATOM   3613  HB2 GLU A 243     102.350  94.280 136.820  1.00  0.00           H
ATOM   3614  CG  GLU A 243     102.620  94.530 138.910  1.00  0.00           C
ATOM   3615  HG1 GLU A 243     103.360  94.980 139.610  1.00  0.00           H
ATOM   3616  HG2 GLU A 243     102.360  93.500 139.230  1.00  0.00           H
ATOM   3617  CD  GLU A 243     101.370  95.390 139.160  1.00  0.00           C
ATOM   3618  OE1 GLU A 243     100.870  95.900 138.140  1.00  0.00           O
ATOM   3619  OE2 GLU A 243     101.030  95.670 140.350  1.00  0.00           O
ATOM   3620  C   GLU A 243     104.740  92.710 135.930  1.00  0.00           C
ATOM   3621  O   GLU A 243     105.500  93.400 135.220  1.00  0.00           O
ATOM   3622  N   PRO A 244     104.330  91.480 135.470  1.00  0.00           N
ATOM   3623  CD  PRO A 244     104.110  90.320 136.330  1.00  0.00           C
ATOM   3624  HD1 PRO A 244     103.020  90.120 136.270  1.00  0.00           H
ATOM   3625  HD2 PRO A 244     104.490  90.490 137.360  1.00  0.00           H
ATOM   3626  CA  PRO A 244     104.620  91.070 134.150  1.00  0.00           C
ATOM   3627  HA  PRO A 244     105.620  91.410 133.940  1.00  0.00           H
ATOM   3628  CB  PRO A 244     104.500  89.560 134.190  1.00  0.00           C
ATOM   3629  HB1 PRO A 244     103.490  89.170 133.930  1.00  0.00           H
ATOM   3630  HB2 PRO A 244     105.200  89.120 133.440  1.00  0.00           H
ATOM   3631  CG  PRO A 244     104.900  89.330 135.630  1.00  0.00           C
ATOM   3632  HG1 PRO A 244     105.950  89.670 135.740  1.00  0.00           H
ATOM   3633  HG2 PRO A 244     104.580  88.350 136.050  1.00  0.00           H
ATOM   3634  C   PRO A 244     103.570  91.700 133.180  1.00  0.00           C
ATOM   3635  O   PRO A 244     102.500  92.180 133.650  1.00  0.00           O
ATOM   3636  N   PRO A 245     103.810  91.780 131.920  1.00  0.00           N
ATOM   3637  CD  PRO A 245     105.050  91.230 131.220  1.00  0.00           C
ATOM   3638  HD1 PRO A 245     105.220  90.190 131.550  1.00  0.00           H
ATOM   3639  HD2 PRO A 245     105.880  91.960 131.390  1.00  0.00           H
ATOM   3640  CA  PRO A 245     102.850  92.370 130.960  1.00  0.00           C
ATOM   3641  HA  PRO A 245     102.480  93.340 131.260  1.00  0.00           H
ATOM   3642  CB  PRO A 245     103.630  92.360 129.640  1.00  0.00           C
ATOM   3643  HB1 PRO A 245     102.980  92.230 128.750  1.00  0.00           H
ATOM   3644  HB2 PRO A 245     104.050  93.360 129.430  1.00  0.00           H
ATOM   3645  CG  PRO A 245     104.700  91.280 129.780  1.00  0.00           C
ATOM   3646  HG1 PRO A 245     105.600  91.470 129.160  1.00  0.00           H
ATOM   3647  HG2 PRO A 245     104.250  90.290 129.570  1.00  0.00           H
ATOM   3648  C   PRO A 245     101.650  91.420 130.830  1.00  0.00           C
ATOM   3649  O   PRO A 245     101.680  90.250 131.210  1.00  0.00           O
ATOM   3650  N   LEU A 246     100.530  91.890 130.160  1.00  0.00           N
ATOM   3651  HN  LEU A 246     100.580  92.780 129.710  1.00  0.00           H
ATOM   3652  CA  LEU A 246      99.330  91.150 129.910  1.00  0.00           C
ATOM   3653  HA  LEU A 246      98.990  90.820 130.880  1.00  0.00           H
ATOM   3654  CB  LEU A 246      98.260  92.010 129.270  1.00  0.00           C
ATOM   3655  HB1 LEU A 246      98.170  92.930 129.890  1.00  0.00           H
ATOM   3656  HB2 LEU A 246      98.630  92.420 128.310  1.00  0.00           H
ATOM   3657  CG  LEU A 246      96.870  91.480 128.980  1.00  0.00           C
ATOM   3658  HG  LEU A 246      96.970  90.670 128.240  1.00  0.00           H
ATOM   3659  CD1 LEU A 246      96.300  90.840 130.270  1.00  0.00           C
ATOM   3660 HD11 LEU A 246      96.340  91.520 131.150  1.00  0.00           H
ATOM   3661 HD12 LEU A 246      95.270  90.450 130.110  1.00  0.00           H
ATOM   3662 HD13 LEU A 246      96.940  89.960 130.510  1.00  0.00           H
ATOM   3663  CD2 LEU A 246      95.980  92.640 128.530  1.00  0.00           C
ATOM   3664 HD21 LEU A 246      96.400  93.250 127.690  1.00  0.00           H
ATOM   3665 HD22 LEU A 246      94.910  92.350 128.410  1.00  0.00           H
ATOM   3666 HD23 LEU A 246      95.920  93.360 129.370  1.00  0.00           H
ATOM   3667  C   LEU A 246      99.610  89.820 129.210  1.00  0.00           C
ATOM   3668  O   LEU A 246      99.010  88.730 129.480  1.00  0.00           O
ATOM   3669  N   CYS A 247     100.590  89.990 128.200  1.00  0.00           N
ATOM   3670  HN  CYS A 247     101.210  90.780 128.170  1.00  0.00           H
ATOM   3671  CA  CYS A 247     100.900  89.020 127.200  1.00  0.00           C
ATOM   3672  HA  CYS A 247     100.050  88.400 126.960  1.00  0.00           H
ATOM   3673  CB  CYS A 247     101.300  89.700 125.910  1.00  0.00           C
ATOM   3674  HB1 CYS A 247     101.380  89.080 124.990  1.00  0.00           H
ATOM   3675  HB2 CYS A 247     102.250  90.280 125.980  1.00  0.00           H
ATOM   3676  SG  CYS A 247      99.910  90.830 125.480  1.00  0.00           S
ATOM   3677  C   CYS A 247     102.030  88.100 127.610  1.00  0.00           C
ATOM   3678  O   CYS A 247     102.460  87.280 126.790  1.00  0.00           O
ATOM   3679  N   GLY A 248     102.540  88.210 128.870  1.00  0.00           N
ATOM   3680  HN  GLY A 248     102.160  88.900 129.480  1.00  0.00           H
ATOM   3681  CA  GLY A 248     103.450  87.290 129.550  1.00  0.00           C
ATOM   3682  HA1 GLY A 248     104.360  87.800 129.820  1.00  0.00           H
ATOM   3683  HA2 GLY A 248     103.570  86.540 128.780  1.00  0.00           H
ATOM   3684  C   GLY A 248     102.840  86.760 130.820  1.00  0.00           C
ATOM   3685  O   GLY A 248     101.630  86.910 131.070  1.00  0.00           O
ATOM   3686  N   GLN A 249     103.710  86.190 131.740  1.00  0.00           N
ATOM   3687  HN  GLN A 249     104.640  86.010 131.430  1.00  0.00           H
ATOM   3688  CA  GLN A 249     103.170  85.570 132.970  1.00  0.00           C
ATOM   3689  HA  GLN A 249     102.380  86.190 133.390  1.00  0.00           H
ATOM   3690  CB  GLN A 249     102.800  84.140 132.710  1.00  0.00           C
ATOM   3691  HB1 GLN A 249     102.000  84.110 131.930  1.00  0.00           H
ATOM   3692  HB2 GLN A 249     103.640  83.620 132.210  1.00  0.00           H
ATOM   3693  CG  GLN A 249     102.370  83.180 133.840  1.00  0.00           C
ATOM   3694  HG1 GLN A 249     103.200  82.920 134.530  1.00  0.00           H
ATOM   3695  HG2 GLN A 249     101.910  82.320 133.300  1.00  0.00           H
ATOM   3696  CD  GLN A 249     101.330  83.740 134.850  1.00  0.00           C
ATOM   3697  OE1 GLN A 249     100.160  83.560 134.470  1.00  0.00           O
ATOM   3698  NE2 GLN A 249     101.590  84.370 135.950  1.00  0.00           N
ATOM   3699 HE21 GLN A 249     100.790  84.410 136.550  1.00  0.00           H
ATOM   3700 HE22 GLN A 249     102.550  84.470 136.220  1.00  0.00           H
ATOM   3701  C   GLN A 249     104.320  85.540 134.100  1.00  0.00           C
ATOM   3702  O   GLN A 249     104.050  85.390 135.300  1.00  0.00           O
ATOM   3703  N   THR A 250     105.590  85.780 133.660  1.00  0.00           N
ATOM   3704  HN  THR A 250     105.730  86.000 132.700  1.00  0.00           H
ATOM   3705  CA  THR A 250     106.710  85.700 134.620  1.00  0.00           C
ATOM   3706  HA  THR A 250     106.310  85.500 135.610  1.00  0.00           H
ATOM   3707  CB  THR A 250     107.580  84.500 134.470  1.00  0.00           C
ATOM   3708  HB  THR A 250     108.260  84.480 135.340  1.00  0.00           H
ATOM   3709  OG1 THR A 250     108.540  84.490 133.410  1.00  0.00           O
ATOM   3710  HG1 THR A 250     108.100  84.320 132.580  1.00  0.00           H
ATOM   3711  CG2 THR A 250     106.900  83.210 134.440  1.00  0.00           C
ATOM   3712 HG21 THR A 250     107.630  82.390 134.600  1.00  0.00           H
ATOM   3713 HG22 THR A 250     106.200  83.150 135.310  1.00  0.00           H
ATOM   3714 HG23 THR A 250     106.260  83.070 133.530  1.00  0.00           H
ATOM   3715  C   THR A 250     107.660  86.950 134.620  1.00  0.00           C
ATOM   3716  O   THR A 250     107.490  87.870 133.810  1.00  0.00           O
ATOM   3717  N   LEU A 251     108.650  86.980 135.530  1.00  0.00           N
ATOM   3718  HN  LEU A 251     108.750  86.200 136.140  1.00  0.00           H
ATOM   3719  CA  LEU A 251     109.580  88.090 135.760  1.00  0.00           C
ATOM   3720  HA  LEU A 251     108.980  88.980 135.890  1.00  0.00           H
ATOM   3721  CB  LEU A 251     110.460  87.820 137.010  1.00  0.00           C
ATOM   3722  HB1 LEU A 251     109.760  87.790 137.870  1.00  0.00           H
ATOM   3723  HB2 LEU A 251     110.920  86.820 136.860  1.00  0.00           H
ATOM   3724  CG  LEU A 251     111.540  88.790 137.130  1.00  0.00           C
ATOM   3725  HG  LEU A 251     112.290  88.680 136.320  1.00  0.00           H
ATOM   3726  CD1 LEU A 251     111.080  90.180 137.310  1.00  0.00           C
ATOM   3727 HD11 LEU A 251     110.310  90.460 136.560  1.00  0.00           H
ATOM   3728 HD12 LEU A 251     110.510  90.250 138.260  1.00  0.00           H
ATOM   3729 HD13 LEU A 251     111.990  90.820 137.360  1.00  0.00           H
ATOM   3730  CD2 LEU A 251     112.450  88.460 138.400  1.00  0.00           C
ATOM   3731 HD21 LEU A 251     112.500  87.350 138.460  1.00  0.00           H
ATOM   3732 HD22 LEU A 251     113.470  88.900 138.290  1.00  0.00           H
ATOM   3733 HD23 LEU A 251     112.020  88.810 139.360  1.00  0.00           H
ATOM   3734  C   LEU A 251     110.440  88.340 134.460  1.00  0.00           C
ATOM   3735  O   LEU A 251     110.550  89.450 133.970  1.00  0.00           O
ATOM   3736  N   CYS A 252     110.860  87.270 133.780  1.00  0.00           N
ATOM   3737  HN  CYS A 252     110.880  86.350 134.160  1.00  0.00           H
ATOM   3738  CA  CYS A 252     111.590  87.350 132.550  1.00  0.00           C
ATOM   3739  HA  CYS A 252     112.450  87.940 132.820  1.00  0.00           H
ATOM   3740  CB  CYS A 252     112.100  85.940 132.080  1.00  0.00           C
ATOM   3741  HB1 CYS A 252     112.660  85.960 131.120  1.00  0.00           H
ATOM   3742  HB2 CYS A 252     111.220  85.310 131.850  1.00  0.00           H
ATOM   3743  SG  CYS A 252     113.320  85.290 133.190  1.00  0.00           S
ATOM   3744  C   CYS A 252     110.970  88.140 131.360  1.00  0.00           C
ATOM   3745  O   CYS A 252     111.540  88.770 130.520  1.00  0.00           O
ATOM   3746  N   ASP A 253     109.610  87.980 131.260  1.00  0.00           N
ATOM   3747  HN  ASP A 253     109.040  87.560 131.960  1.00  0.00           H
ATOM   3748  CA  ASP A 253     108.760  88.570 130.310  1.00  0.00           C
ATOM   3749  HA  ASP A 253     109.090  88.420 129.290  1.00  0.00           H
ATOM   3750  CB  ASP A 253     107.350  87.990 130.480  1.00  0.00           C
ATOM   3751  HB1 ASP A 253     106.940  88.290 131.470  1.00  0.00           H
ATOM   3752  HB2 ASP A 253     106.700  88.380 129.670  1.00  0.00           H
ATOM   3753  CG  ASP A 253     107.370  86.500 130.400  1.00  0.00           C
ATOM   3754  OD1 ASP A 253     108.110  85.800 129.690  1.00  0.00           O
ATOM   3755  OD2 ASP A 253     106.400  86.000 131.010  1.00  0.00           O
ATOM   3756  C   ASP A 253     108.600  90.110 130.530  1.00  0.00           C
ATOM   3757  O   ASP A 253     108.120  90.800 129.650  1.00  0.00           O
ATOM   3758  N   ASN A 254     109.000  90.660 131.710  1.00  0.00           N
ATOM   3759  HN  ASN A 254     109.310  90.030 132.420  1.00  0.00           H
ATOM   3760  CA  ASN A 254     109.020  92.040 132.030  1.00  0.00           C
ATOM   3761  HA  ASN A 254     108.030  92.400 131.770  1.00  0.00           H
ATOM   3762  CB  ASN A 254     109.480  92.360 133.480  1.00  0.00           C
ATOM   3763  HB1 ASN A 254     108.880  91.700 134.140  1.00  0.00           H
ATOM   3764  HB2 ASN A 254     110.550  92.100 133.600  1.00  0.00           H
ATOM   3765  CG  ASN A 254     109.330  93.830 133.930  1.00  0.00           C
ATOM   3766  OD1 ASN A 254     110.330  94.620 133.760  1.00  0.00           O
ATOM   3767  ND2 ASN A 254     108.140  94.250 134.470  1.00  0.00           N
ATOM   3768 HD21 ASN A 254     107.380  93.600 134.590  1.00  0.00           H
ATOM   3769 HD22 ASN A 254     108.030  95.230 134.630  1.00  0.00           H
ATOM   3770  C   ASN A 254     110.060  92.660 131.040  1.00  0.00           C
ATOM   3771  O   ASN A 254     111.100  92.100 130.800  1.00  0.00           O
ATOM   3772  N   THR A 255     109.770  93.790 130.410  1.00  0.00           N
ATOM   3773  HN  THR A 255     108.850  94.170 130.510  1.00  0.00           H
ATOM   3774  CA  THR A 255     110.560  94.490 129.480  1.00  0.00           C
ATOM   3775  HA  THR A 255     110.690  93.780 128.670  1.00  0.00           H
ATOM   3776  CB  THR A 255     110.040  95.810 129.000  1.00  0.00           C
ATOM   3777  HB  THR A 255     110.530  96.680 129.490  1.00  0.00           H
ATOM   3778  OG1 THR A 255     108.680  95.820 129.340  1.00  0.00           O
ATOM   3779  HG1 THR A 255     108.450  96.750 129.340  1.00  0.00           H
ATOM   3780  CG2 THR A 255     110.100  95.970 127.490  1.00  0.00           C
ATOM   3781 HG21 THR A 255     109.480  95.160 127.050  1.00  0.00           H
ATOM   3782 HG22 THR A 255     109.670  96.920 127.110  1.00  0.00           H
ATOM   3783 HG23 THR A 255     111.160  95.860 127.190  1.00  0.00           H
ATOM   3784  C   THR A 255     111.980  94.700 130.010  1.00  0.00           C
ATOM   3785  O   THR A 255     112.880  94.460 129.250  1.00  0.00           O
ATOM   3786  N   GLU A 256     112.210  95.240 131.310  1.00  0.00           N
ATOM   3787  HN  GLU A 256     111.440  95.550 131.860  1.00  0.00           H
ATOM   3788  CA  GLU A 256     113.480  95.590 131.770  1.00  0.00           C
ATOM   3789  HA  GLU A 256     113.930  96.250 131.040  1.00  0.00           H
ATOM   3790  CB  GLU A 256     113.330  96.470 132.980  1.00  0.00           C
ATOM   3791  HB1 GLU A 256     112.580  97.250 132.750  1.00  0.00           H
ATOM   3792  HB2 GLU A 256     113.050  95.760 133.790  1.00  0.00           H
ATOM   3793  CG  GLU A 256     114.660  97.040 133.580  1.00  0.00           C
ATOM   3794  HG1 GLU A 256     115.440  96.240 133.600  1.00  0.00           H
ATOM   3795  HG2 GLU A 256     114.500  97.580 134.540  1.00  0.00           H
ATOM   3796  CD  GLU A 256     115.160  98.140 132.780  1.00  0.00           C
ATOM   3797  OE1 GLU A 256     114.450  98.770 131.910  1.00  0.00           O
ATOM   3798  OE2 GLU A 256     116.370  98.470 132.920  1.00  0.00           O
ATOM   3799  C   GLU A 256     114.350  94.380 131.950  1.00  0.00           C
ATOM   3800  O   GLU A 256     115.510  94.330 131.530  1.00  0.00           O
ATOM   3801  N   VAL A 257     113.780  93.280 132.590  1.00  0.00           N
ATOM   3802  HN  VAL A 257     112.850  93.370 132.930  1.00  0.00           H
ATOM   3803  CA  VAL A 257     114.490  92.040 132.800  1.00  0.00           C
ATOM   3804  HA  VAL A 257     115.370  92.330 133.340  1.00  0.00           H
ATOM   3805  CB  VAL A 257     113.760  91.100 133.710  1.00  0.00           C
ATOM   3806  HB  VAL A 257     112.750  90.880 133.290  1.00  0.00           H
ATOM   3807  CG1 VAL A 257     114.470  89.730 133.880  1.00  0.00           C
ATOM   3808 HG11 VAL A 257     114.340  89.150 132.940  1.00  0.00           H
ATOM   3809 HG12 VAL A 257     115.540  89.950 134.110  1.00  0.00           H
ATOM   3810 HG13 VAL A 257     113.990  89.180 134.710  1.00  0.00           H
ATOM   3811  CG2 VAL A 257     113.620  91.810 135.100  1.00  0.00           C
ATOM   3812 HG21 VAL A 257     113.220  91.010 135.760  1.00  0.00           H
ATOM   3813 HG22 VAL A 257     114.650  92.080 135.430  1.00  0.00           H
ATOM   3814 HG23 VAL A 257     112.840  92.600 135.040  1.00  0.00           H
ATOM   3815  C   VAL A 257     115.020  91.390 131.540  1.00  0.00           C
ATOM   3816  O   VAL A 257     116.230  91.140 131.500  1.00  0.00           O
ATOM   3817  N   ILE A 258     114.190  91.300 130.480  1.00  0.00           N
ATOM   3818  HN  ILE A 258     113.230  91.560 130.490  1.00  0.00           H
ATOM   3819  CA  ILE A 258     114.650  90.760 129.240  1.00  0.00           C
ATOM   3820  HA  ILE A 258     115.040  89.790 129.520  1.00  0.00           H
ATOM   3821  CB  ILE A 258     113.490  90.420 128.240  1.00  0.00           C
ATOM   3822  HB  ILE A 258     112.910  89.680 128.830  1.00  0.00           H
ATOM   3823  CG2 ILE A 258     112.530  91.560 127.910  1.00  0.00           C
ATOM   3824 HG21 ILE A 258     112.070  92.050 128.800  1.00  0.00           H
ATOM   3825 HG22 ILE A 258     113.000  92.360 127.290  1.00  0.00           H
ATOM   3826 HG23 ILE A 258     111.650  91.150 127.370  1.00  0.00           H
ATOM   3827  CG1 ILE A 258     113.970  89.650 126.940  1.00  0.00           C
ATOM   3828 HG11 ILE A 258     114.840  90.150 126.460  1.00  0.00           H
ATOM   3829 HG12 ILE A 258     113.190  89.730 126.160  1.00  0.00           H
ATOM   3830  CD  ILE A 258     114.560  88.180 127.240  1.00  0.00           C
ATOM   3831  HD1 ILE A 258     115.110  88.200 128.210  1.00  0.00           H
ATOM   3832  HD2 ILE A 258     113.720  87.500 127.490  1.00  0.00           H
ATOM   3833  HD3 ILE A 258     115.130  87.840 126.350  1.00  0.00           H
ATOM   3834  C   ILE A 258     115.700  91.570 128.630  1.00  0.00           C
ATOM   3835  O   ILE A 258     116.660  91.020 128.120  1.00  0.00           O
ATOM   3836  N   ALA A 259     115.580  92.900 128.700  1.00  0.00           N
ATOM   3837  HN  ALA A 259     114.890  93.210 129.350  1.00  0.00           H
ATOM   3838  CA  ALA A 259     116.480  93.940 128.190  1.00  0.00           C
ATOM   3839  HA  ALA A 259     116.560  93.790 127.120  1.00  0.00           H
ATOM   3840  CB  ALA A 259     115.900  95.360 128.420  1.00  0.00           C
ATOM   3841  HB1 ALA A 259     115.680  95.490 129.500  1.00  0.00           H
ATOM   3842  HB2 ALA A 259     116.610  96.170 128.160  1.00  0.00           H
ATOM   3843  HB3 ALA A 259     114.900  95.620 128.010  1.00  0.00           H
ATOM   3844  C   ALA A 259     117.880  93.940 128.820  1.00  0.00           C
ATOM   3845  O   ALA A 259     118.910  94.050 128.120  1.00  0.00           O
ATOM   3846  N   SER A 260     118.010  93.680 130.130  1.00  0.00           N
ATOM   3847  HN  SER A 260     117.130  93.630 130.590  1.00  0.00           H
ATOM   3848  CA  SER A 260     119.280  93.280 130.880  1.00  0.00           C
ATOM   3849  HA  SER A 260     120.130  93.930 130.730  1.00  0.00           H
ATOM   3850  CB  SER A 260     119.140  92.960 132.390  1.00  0.00           C
ATOM   3851  HB1 SER A 260     120.090  92.550 132.790  1.00  0.00           H
ATOM   3852  HB2 SER A 260     118.240  92.340 132.580  1.00  0.00           H
ATOM   3853  OG  SER A 260     118.990  94.170 133.110  1.00  0.00           O
ATOM   3854  HG1 SER A 260     118.840  93.940 134.040  1.00  0.00           H
ATOM   3855  C   SER A 260     119.880  92.050 130.390  1.00  0.00           C
ATOM   3856  O   SER A 260     121.070  91.860 130.260  1.00  0.00           O
ATOM   3857  N   TYR A 261     119.060  90.990 130.070  1.00  0.00           N
ATOM   3858  HN  TYR A 261     118.070  91.120 130.110  1.00  0.00           H
ATOM   3859  CA  TYR A 261     119.540  89.650 129.620  1.00  0.00           C
ATOM   3860  HA  TYR A 261     120.410  89.410 130.210  1.00  0.00           H
ATOM   3861  CB  TYR A 261     118.410  88.590 129.730  1.00  0.00           C
ATOM   3862  HB1 TYR A 261     117.380  88.980 129.590  1.00  0.00           H
ATOM   3863  HB2 TYR A 261     118.590  87.760 129.010  1.00  0.00           H
ATOM   3864  CG  TYR A 261     118.580  87.880 131.020  1.00  0.00           C
ATOM   3865  CD1 TYR A 261     118.250  88.470 132.290  1.00  0.00           C
ATOM   3866  HD1 TYR A 261     117.850  89.470 132.400  1.00  0.00           H
ATOM   3867  CE1 TYR A 261     118.560  87.760 133.480  1.00  0.00           C
ATOM   3868  HE1 TYR A 261     118.280  88.220 134.420  1.00  0.00           H
ATOM   3869  CZ  TYR A 261     119.160  86.460 133.440  1.00  0.00           C
ATOM   3870  OH  TYR A 261     119.610  85.720 134.630  1.00  0.00           O
ATOM   3871  HH  TYR A 261     120.140  84.940 134.450  1.00  0.00           H
ATOM   3872  CD2 TYR A 261     119.030  86.530 131.040  1.00  0.00           C
ATOM   3873  HD2 TYR A 261     119.200  86.040 130.100  1.00  0.00           H
ATOM   3874  CE2 TYR A 261     119.390  85.830 132.200  1.00  0.00           C
ATOM   3875  HE2 TYR A 261     119.840  84.850 132.250  1.00  0.00           H
ATOM   3876  C   TYR A 261     120.080  89.820 128.210  1.00  0.00           C
ATOM   3877  O   TYR A 261     121.120  89.260 127.930  1.00  0.00           O
ATOM   3878  N   ASN A 262     119.410  90.610 127.280  1.00  0.00           N
ATOM   3879  HN  ASN A 262     118.500  90.940 127.490  1.00  0.00           H
ATOM   3880  CA  ASN A 262     119.880  90.930 125.940  1.00  0.00           C
ATOM   3881  HA  ASN A 262     120.090  89.980 125.470  1.00  0.00           H
ATOM   3882  CB  ASN A 262     118.860  91.780 125.130  1.00  0.00           C
ATOM   3883  HB1 ASN A 262     118.700  92.740 125.660  1.00  0.00           H
ATOM   3884  HB2 ASN A 262     119.300  91.900 124.110  1.00  0.00           H
ATOM   3885  CG  ASN A 262     117.510  91.050 124.950  1.00  0.00           C
ATOM   3886  OD1 ASN A 262     117.440  89.870 124.760  1.00  0.00           O
ATOM   3887  ND2 ASN A 262     116.370  91.740 125.020  1.00  0.00           N
ATOM   3888 HD21 ASN A 262     116.450  92.730 125.070  1.00  0.00           H
ATOM   3889 HD22 ASN A 262     115.510  91.240 125.010  1.00  0.00           H
ATOM   3890  C   ASN A 262     121.170  91.710 126.040  1.00  0.00           C
ATOM   3891  O   ASN A 262     122.060  91.470 125.230  1.00  0.00           O
ATOM   3892  N   GLN A 263     121.350  92.680 126.940  1.00  0.00           N
ATOM   3893  HN  GLN A 263     120.650  93.040 127.550  1.00  0.00           H
ATOM   3894  CA  GLN A 263     122.520  93.490 126.920  1.00  0.00           C
ATOM   3895  HA  GLN A 263     122.720  93.700 125.880  1.00  0.00           H
ATOM   3896  CB  GLN A 263     122.240  94.720 127.850  1.00  0.00           C
ATOM   3897  HB1 GLN A 263     121.400  95.220 127.320  1.00  0.00           H
ATOM   3898  HB2 GLN A 263     121.850  94.390 128.840  1.00  0.00           H
ATOM   3899  CG  GLN A 263     123.360  95.850 127.980  1.00  0.00           C
ATOM   3900  HG1 GLN A 263     124.230  95.480 128.570  1.00  0.00           H
ATOM   3901  HG2 GLN A 263     123.000  96.710 128.590  1.00  0.00           H
ATOM   3902  CD  GLN A 263     123.920  96.170 126.640  1.00  0.00           C
ATOM   3903  OE1 GLN A 263     123.110  96.710 125.860  1.00  0.00           O
ATOM   3904  NE2 GLN A 263     125.190  95.710 126.280  1.00  0.00           N
ATOM   3905 HE21 GLN A 263     125.670  95.090 126.900  1.00  0.00           H
ATOM   3906 HE22 GLN A 263     125.580  95.920 125.390  1.00  0.00           H
ATOM   3907  C   GLN A 263     123.750  92.840 127.360  1.00  0.00           C
ATOM   3908  O   GLN A 263     124.830  92.960 126.790  1.00  0.00           O
ATOM   3909  N   LEU A 264     123.720  91.990 128.470  1.00  0.00           N
ATOM   3910  HN  LEU A 264     122.850  91.750 128.890  1.00  0.00           H
ATOM   3911  CA  LEU A 264     124.920  91.450 129.080  1.00  0.00           C
ATOM   3912  HA  LEU A 264     125.690  92.120 128.720  1.00  0.00           H
ATOM   3913  CB  LEU A 264     124.900  91.440 130.640  1.00  0.00           C
ATOM   3914  HB1 LEU A 264     124.050  90.850 131.050  1.00  0.00           H
ATOM   3915  HB2 LEU A 264     125.820  91.010 131.110  1.00  0.00           H
ATOM   3916  CG  LEU A 264     124.770  92.840 131.290  1.00  0.00           C
ATOM   3917  HG  LEU A 264     123.920  93.300 130.730  1.00  0.00           H
ATOM   3918  CD1 LEU A 264     124.300  92.730 132.730  1.00  0.00           C
ATOM   3919 HD11 LEU A 264     124.330  93.700 133.270  1.00  0.00           H
ATOM   3920 HD12 LEU A 264     123.310  92.260 132.880  1.00  0.00           H
ATOM   3921 HD13 LEU A 264     125.030  92.070 133.260  1.00  0.00           H
ATOM   3922  CD2 LEU A 264     125.870  93.840 130.970  1.00  0.00           C
ATOM   3923 HD21 LEU A 264     126.780  93.570 131.540  1.00  0.00           H
ATOM   3924 HD22 LEU A 264     125.930  93.860 129.860  1.00  0.00           H
ATOM   3925 HD23 LEU A 264     125.560  94.850 131.310  1.00  0.00           H
ATOM   3926  C   LEU A 264     125.180  90.040 128.650  1.00  0.00           C
ATOM   3927  O   LEU A 264     124.340  89.160 128.910  1.00  0.00           O
ATOM   3928  N   SER A 265     126.320  89.710 128.070  1.00  0.00           N
ATOM   3929  HN  SER A 265     127.040  90.390 127.950  1.00  0.00           H
ATOM   3930  CA  SER A 265     126.780  88.430 127.500  1.00  0.00           C
ATOM   3931  HA  SER A 265     126.140  88.010 126.740  1.00  0.00           H
ATOM   3932  CB  SER A 265     128.170  88.450 126.830  1.00  0.00           C
ATOM   3933  HB1 SER A 265     128.380  87.550 126.220  1.00  0.00           H
ATOM   3934  HB2 SER A 265     129.010  88.550 127.560  1.00  0.00           H
ATOM   3935  OG  SER A 265     128.200  89.530 125.910  1.00  0.00           O
ATOM   3936  HG1 SER A 265     127.750  89.210 125.130  1.00  0.00           H
ATOM   3937  C   SER A 265     126.810  87.440 128.730  1.00  0.00           C
ATOM   3938  O   SER A 265     126.350  86.300 128.630  1.00  0.00           O
ATOM   3939  N   SER A 266     127.320  87.870 129.890  1.00  0.00           N
ATOM   3940  HN  SER A 266     127.520  88.840 130.020  1.00  0.00           H
ATOM   3941  CA  SER A 266     127.600  87.080 131.110  1.00  0.00           C
ATOM   3942  HA  SER A 266     128.220  86.250 130.800  1.00  0.00           H
ATOM   3943  CB  SER A 266     128.390  87.880 132.120  1.00  0.00           C
ATOM   3944  HB1 SER A 266     128.550  87.150 132.940  1.00  0.00           H
ATOM   3945  HB2 SER A 266     127.880  88.770 132.540  1.00  0.00           H
ATOM   3946  OG  SER A 266     129.650  88.250 131.600  1.00  0.00           O
ATOM   3947  HG1 SER A 266     130.320  87.890 132.200  1.00  0.00           H
ATOM   3948  C   SER A 266     126.490  86.290 131.700  1.00  0.00           C
ATOM   3949  O   SER A 266     126.570  85.170 132.220  1.00  0.00           O
ATOM   3950  N   PHE A 267     125.270  86.810 131.570  1.00  0.00           N
ATOM   3951  HN  PHE A 267     125.050  87.710 131.200  1.00  0.00           H
ATOM   3952  CA  PHE A 267     124.060  85.980 132.030  1.00  0.00           C
ATOM   3953  HA  PHE A 267     124.280  85.440 132.940  1.00  0.00           H
ATOM   3954  CB  PHE A 267     122.790  86.900 132.230  1.00  0.00           C
ATOM   3955  HB1 PHE A 267     122.580  87.420 131.270  1.00  0.00           H
ATOM   3956  HB2 PHE A 267     121.910  86.290 132.520  1.00  0.00           H
ATOM   3957  CG  PHE A 267     122.870  87.870 133.320  1.00  0.00           C
ATOM   3958  CD1 PHE A 267     123.930  87.940 134.240  1.00  0.00           C
ATOM   3959  HD1 PHE A 267     124.780  87.280 134.260  1.00  0.00           H
ATOM   3960  CE1 PHE A 267     123.890  88.850 135.280  1.00  0.00           C
ATOM   3961  HE1 PHE A 267     124.680  88.820 136.020  1.00  0.00           H
ATOM   3962  CZ  PHE A 267     122.780  89.720 135.450  1.00  0.00           C
ATOM   3963  HZ  PHE A 267     122.730  90.470 136.230  1.00  0.00           H
ATOM   3964  CD2 PHE A 267     121.790  88.780 133.500  1.00  0.00           C
ATOM   3965  HD2 PHE A 267     121.010  88.700 132.770  1.00  0.00           H
ATOM   3966  CE2 PHE A 267     121.750  89.670 134.550  1.00  0.00           C
ATOM   3967  HE2 PHE A 267     120.970  90.410 134.660  1.00  0.00           H
ATOM   3968  C   PHE A 267     123.700  84.890 131.030  1.00  0.00           C
ATOM   3969  O   PHE A 267     122.920  84.020 131.380  1.00  0.00           O
ATOM   3970  N   ARG A 268     124.300  84.870 129.830  1.00  0.00           N
ATOM   3971  HN  ARG A 268     124.850  85.610 129.440  1.00  0.00           H
ATOM   3972  CA  ARG A 268     124.190  83.740 128.960  1.00  0.00           C
ATOM   3973  HA  ARG A 268     123.490  83.040 129.380  1.00  0.00           H
ATOM   3974  CB  ARG A 268     123.670  84.270 127.500  1.00  0.00           C
ATOM   3975  HB1 ARG A 268     124.350  85.140 127.370  1.00  0.00           H
ATOM   3976  HB2 ARG A 268     123.850  83.520 126.700  1.00  0.00           H
ATOM   3977  CG  ARG A 268     122.260  84.790 127.490  1.00  0.00           C
ATOM   3978  HG1 ARG A 268     121.910  84.510 128.510  1.00  0.00           H
ATOM   3979  HG2 ARG A 268     121.550  84.250 126.820  1.00  0.00           H
ATOM   3980  CD  ARG A 268     121.970  86.270 127.300  1.00  0.00           C
ATOM   3981  HD1 ARG A 268     122.350  86.850 128.170  1.00  0.00           H
ATOM   3982  HD2 ARG A 268     120.880  86.410 127.200  1.00  0.00           H
ATOM   3983  NE  ARG A 268     122.730  86.500 126.040  1.00  0.00           N
ATOM   3984  HE  ARG A 268     123.070  85.740 125.490  1.00  0.00           H
ATOM   3985  CZ  ARG A 268     123.310  87.630 125.570  1.00  0.00           C
ATOM   3986  NH1 ARG A 268     123.210  88.810 126.150  1.00  0.00           N
ATOM   3987 HH11 ARG A 268     123.460  89.620 125.620  1.00  0.00           H
ATOM   3988 HH12 ARG A 268     122.730  88.910 127.030  1.00  0.00           H
ATOM   3989  NH2 ARG A 268     124.030  87.560 124.490  1.00  0.00           N
ATOM   3990 HH21 ARG A 268     124.370  88.390 124.050  1.00  0.00           H
ATOM   3991 HH22 ARG A 268     123.710  86.830 123.870  1.00  0.00           H
ATOM   3992  C   ARG A 268     125.470  82.930 129.000  1.00  0.00           C
ATOM   3993  O   ARG A 268     125.840  82.270 128.060  1.00  0.00           O
ATOM   3994  N   GLN A 269     126.260  82.960 130.120  1.00  0.00           N
ATOM   3995  HN  GLN A 269     126.090  83.500 130.940  1.00  0.00           H
ATOM   3996  CA  GLN A 269     127.320  81.980 130.280  1.00  0.00           C
ATOM   3997  HA  GLN A 269     127.990  82.240 129.470  1.00  0.00           H
ATOM   3998  CB  GLN A 269     128.080  82.230 131.620  1.00  0.00           C
ATOM   3999  HB1 GLN A 269     128.910  81.520 131.780  1.00  0.00           H
ATOM   4000  HB2 GLN A 269     128.520  83.250 131.570  1.00  0.00           H
ATOM   4001  CG  GLN A 269     127.220  82.290 132.920  1.00  0.00           C
ATOM   4002  HG1 GLN A 269     126.170  82.560 132.700  1.00  0.00           H
ATOM   4003  HG2 GLN A 269     127.630  83.070 133.600  1.00  0.00           H
ATOM   4004  CD  GLN A 269     127.210  81.110 133.790  1.00  0.00           C
ATOM   4005  OE1 GLN A 269     126.170  80.720 134.370  1.00  0.00           O
ATOM   4006  NE2 GLN A 269     128.420  80.580 134.060  1.00  0.00           N
ATOM   4007 HE21 GLN A 269     129.250  81.010 133.700  1.00  0.00           H
ATOM   4008 HE22 GLN A 269     128.540  79.770 134.640  1.00  0.00           H
ATOM   4009  C   GLN A 269     127.020  80.500 130.190  1.00  0.00           C
ATOM   4010  O   GLN A 269     125.820  80.150 130.550  1.00  0.00           O
ATOM   4011  N   PRO A 270     127.960  79.620 129.850  1.00  0.00           N
ATOM   4012  CD  PRO A 270     129.310  80.000 129.350  1.00  0.00           C
ATOM   4013  HD1 PRO A 270     129.940  80.390 130.180  1.00  0.00           H
ATOM   4014  HD2 PRO A 270     129.190  80.760 128.550  1.00  0.00           H
ATOM   4015  CA  PRO A 270     127.820  78.160 129.880  1.00  0.00           C
ATOM   4016  HA  PRO A 270     127.180  77.900 129.050  1.00  0.00           H
ATOM   4017  CB  PRO A 270     129.290  77.640 129.770  1.00  0.00           C
ATOM   4018  HB1 PRO A 270     129.820  77.610 130.740  1.00  0.00           H
ATOM   4019  HB2 PRO A 270     129.230  76.660 129.240  1.00  0.00           H
ATOM   4020  CG  PRO A 270     129.880  78.700 128.860  1.00  0.00           C
ATOM   4021  HG1 PRO A 270     129.410  78.510 127.870  1.00  0.00           H
ATOM   4022  HG2 PRO A 270     130.990  78.720 128.850  1.00  0.00           H
ATOM   4023  C   PRO A 270     127.010  77.630 131.120  1.00  0.00           C
ATOM   4024  O   PRO A 270     127.260  78.080 132.270  1.00  0.00           O
ATOM   4025  N   LYS A 271     126.070  76.750 130.900  1.00  0.00           N
ATOM   4026  HN  LYS A 271     125.990  76.480 129.940  1.00  0.00           H
ATOM   4027  CA  LYS A 271     125.150  76.160 131.880  1.00  0.00           C
ATOM   4028  HA  LYS A 271     125.640  76.260 132.830  1.00  0.00           H
ATOM   4029  CB  LYS A 271     123.830  77.050 132.040  1.00  0.00           C
ATOM   4030  HB1 LYS A 271     123.390  77.110 131.020  1.00  0.00           H
ATOM   4031  HB2 LYS A 271     123.100  76.490 132.670  1.00  0.00           H
ATOM   4032  CG  LYS A 271     124.020  78.420 132.700  1.00  0.00           C
ATOM   4033  HG1 LYS A 271     124.870  78.950 132.210  1.00  0.00           H
ATOM   4034  HG2 LYS A 271     124.310  78.440 133.770  1.00  0.00           H
ATOM   4035  CD  LYS A 271     122.780  79.310 132.600  1.00  0.00           C
ATOM   4036  HD1 LYS A 271     121.980  79.000 133.310  1.00  0.00           H
ATOM   4037  HD2 LYS A 271     122.390  79.170 131.560  1.00  0.00           H
ATOM   4038  CE  LYS A 271     123.110  80.780 132.910  1.00  0.00           C
ATOM   4039  HE1 LYS A 271     124.030  81.060 132.350  1.00  0.00           H
ATOM   4040  HE2 LYS A 271     123.430  80.970 133.960  1.00  0.00           H
ATOM   4041  NZ  LYS A 271     121.980  81.720 132.660  1.00  0.00           N
ATOM   4042  HZ1 LYS A 271     121.540  81.280 131.820  1.00  0.00           H
ATOM   4043  HZ2 LYS A 271     121.430  81.800 133.540  1.00  0.00           H
ATOM   4044  HZ3 LYS A 271     122.300  82.670 132.400  1.00  0.00           H
ATOM   4045  C   LYS A 271     124.870  74.740 131.490  1.00  0.00           C
ATOM   4046  O   LYS A 271     124.390  74.450 130.370  1.00  0.00           O
ATOM   4047  N   VAL A 272     125.180  73.710 132.330  1.00  0.00           N
ATOM   4048  HN  VAL A 272     125.530  73.930 133.240  1.00  0.00           H
ATOM   4049  CA  VAL A 272     124.860  72.330 132.000  1.00  0.00           C
ATOM   4050  HA  VAL A 272     125.000  72.230 130.940  1.00  0.00           H
ATOM   4051  CB  VAL A 272     125.850  71.290 132.650  1.00  0.00           C
ATOM   4052  HB  VAL A 272     125.770  71.380 133.760  1.00  0.00           H
ATOM   4053  CG1 VAL A 272     125.480  69.820 132.270  1.00  0.00           C
ATOM   4054 HG11 VAL A 272     126.230  69.030 132.510  1.00  0.00           H
ATOM   4055 HG12 VAL A 272     124.540  69.470 132.730  1.00  0.00           H
ATOM   4056 HG13 VAL A 272     125.310  69.750 131.170  1.00  0.00           H
ATOM   4057  CG2 VAL A 272     127.250  71.720 132.260  1.00  0.00           C
ATOM   4058 HG21 VAL A 272     127.920  70.880 132.550  1.00  0.00           H
ATOM   4059 HG22 VAL A 272     127.330  71.870 131.160  1.00  0.00           H
ATOM   4060 HG23 VAL A 272     127.650  72.660 132.700  1.00  0.00           H
ATOM   4061  C   VAL A 272     123.510  72.100 132.470  1.00  0.00           C
ATOM   4062  O   VAL A 272     123.190  72.320 133.610  1.00  0.00           O
ATOM   4063  N   VAL A 273     122.490  71.730 131.610  1.00  0.00           N
ATOM   4064  HN  VAL A 273     122.690  71.620 130.640  1.00  0.00           H
ATOM   4065  CA  VAL A 273     121.130  71.410 132.110  1.00  0.00           C
ATOM   4066  HA  VAL A 273     120.930  71.730 133.120  1.00  0.00           H
ATOM   4067  CB  VAL A 273     120.100  72.070 131.200  1.00  0.00           C
ATOM   4068  HB  VAL A 273     120.370  71.720 130.180  1.00  0.00           H
ATOM   4069  CG1 VAL A 273     118.710  71.620 131.490  1.00  0.00           C
ATOM   4070 HG11 VAL A 273     118.530  71.910 132.550  1.00  0.00           H
ATOM   4071 HG12 VAL A 273     117.930  72.080 130.840  1.00  0.00           H
ATOM   4072 HG13 VAL A 273     118.430  70.550 131.430  1.00  0.00           H
ATOM   4073  CG2 VAL A 273     120.240  73.590 131.210  1.00  0.00           C
ATOM   4074 HG21 VAL A 273     120.030  73.870 132.270  1.00  0.00           H
ATOM   4075 HG22 VAL A 273     121.260  73.870 130.860  1.00  0.00           H
ATOM   4076 HG23 VAL A 273     119.580  74.120 130.500  1.00  0.00           H
ATOM   4077  C   VAL A 273     121.020  69.890 132.080  1.00  0.00           C
ATOM   4078  O   VAL A 273     121.130  69.240 130.970  1.00  0.00           O
ATOM   4079  N   ARG A 274     120.640  69.300 133.290  1.00  0.00           N
ATOM   4080  HN  ARG A 274     120.310  69.800 134.090  1.00  0.00           H
ATOM   4081  CA  ARG A 274     120.380  67.860 133.420  1.00  0.00           C
ATOM   4082  HA  ARG A 274     121.140  67.270 132.930  1.00  0.00           H
ATOM   4083  CB  ARG A 274     120.520  67.300 134.840  1.00  0.00           C
ATOM   4084  HB1 ARG A 274     119.810  67.870 135.470  1.00  0.00           H
ATOM   4085  HB2 ARG A 274     120.350  66.200 134.860  1.00  0.00           H
ATOM   4086  CG  ARG A 274     121.960  67.520 135.340  1.00  0.00           C
ATOM   4087  HG1 ARG A 274     122.340  68.550 135.120  1.00  0.00           H
ATOM   4088  HG2 ARG A 274     122.530  66.780 134.750  1.00  0.00           H
ATOM   4089  CD  ARG A 274     122.160  67.100 136.830  1.00  0.00           C
ATOM   4090  HD1 ARG A 274     123.190  67.370 137.120  1.00  0.00           H
ATOM   4091  HD2 ARG A 274     122.060  66.020 137.050  1.00  0.00           H
ATOM   4092  NE  ARG A 274     121.250  67.980 137.670  1.00  0.00           N
ATOM   4093  HE  ARG A 274     120.890  68.790 137.190  1.00  0.00           H
ATOM   4094  CZ  ARG A 274     120.990  67.810 138.960  1.00  0.00           C
ATOM   4095  NH1 ARG A 274     121.100  66.670 139.600  1.00  0.00           N
ATOM   4096 HH11 ARG A 274     121.080  66.640 140.590  1.00  0.00           H
ATOM   4097 HH12 ARG A 274     121.300  65.860 139.040  1.00  0.00           H
ATOM   4098  NH2 ARG A 274     120.730  68.970 139.600  1.00  0.00           N
ATOM   4099 HH21 ARG A 274     120.420  69.040 140.550  1.00  0.00           H
ATOM   4100 HH22 ARG A 274     120.700  69.810 139.070  1.00  0.00           H
ATOM   4101  C   ARG A 274     119.020  67.390 132.900  1.00  0.00           C
ATOM   4102  O   ARG A 274     118.050  68.080 133.120  1.00  0.00           O
ATOM   4103  N   TYR A 275     118.890  66.230 132.270  1.00  0.00           N
ATOM   4104  HN  TYR A 275     119.710  65.720 132.000  1.00  0.00           H
ATOM   4105  CA  TYR A 275     117.610  65.700 131.820  1.00  0.00           C
ATOM   4106  HA  TYR A 275     116.820  65.990 132.500  1.00  0.00           H
ATOM   4107  CB  TYR A 275     117.450  66.310 130.360  1.00  0.00           C
ATOM   4108  HB1 TYR A 275     116.360  66.350 130.110  1.00  0.00           H
ATOM   4109  HB2 TYR A 275     117.890  67.330 130.330  1.00  0.00           H
ATOM   4110  CG  TYR A 275     118.040  65.600 129.190  1.00  0.00           C
ATOM   4111  CD1 TYR A 275     119.400  65.810 128.930  1.00  0.00           C
ATOM   4112  HD1 TYR A 275     120.070  66.420 129.520  1.00  0.00           H
ATOM   4113  CE1 TYR A 275     119.910  65.300 127.710  1.00  0.00           C
ATOM   4114  HE1 TYR A 275     120.930  65.510 127.430  1.00  0.00           H
ATOM   4115  CZ  TYR A 275     119.100  64.660 126.790  1.00  0.00           C
ATOM   4116  OH  TYR A 275     119.730  64.310 125.570  1.00  0.00           O
ATOM   4117  HH  TYR A 275     120.640  64.600 125.590  1.00  0.00           H
ATOM   4118  CD2 TYR A 275     117.200  64.970 128.240  1.00  0.00           C
ATOM   4119  HD2 TYR A 275     116.130  64.910 128.410  1.00  0.00           H
ATOM   4120  CE2 TYR A 275     117.730  64.540 126.990  1.00  0.00           C
ATOM   4121  HE2 TYR A 275     117.080  64.050 126.280  1.00  0.00           H
ATOM   4122  C   TYR A 275     117.660  64.250 131.880  1.00  0.00           C
ATOM   4123  O   TYR A 275     118.740  63.720 132.160  1.00  0.00           O
ATOM   4124  N   ARG A 276     116.530  63.600 131.820  1.00  0.00           N
ATOM   4125  HN  ARG A 276     115.680  64.080 131.580  1.00  0.00           H
ATOM   4126  CA  ARG A 276     116.430  62.210 132.230  1.00  0.00           C
ATOM   4127  HA  ARG A 276     117.370  61.740 131.970  1.00  0.00           H
ATOM   4128  CB  ARG A 276     116.100  62.050 133.710  1.00  0.00           C
ATOM   4129  HB1 ARG A 276     117.020  62.360 134.250  1.00  0.00           H
ATOM   4130  HB2 ARG A 276     115.260  62.720 133.990  1.00  0.00           H
ATOM   4131  CG  ARG A 276     115.890  60.590 134.250  1.00  0.00           C
ATOM   4132  HG1 ARG A 276     116.650  59.990 133.710  1.00  0.00           H
ATOM   4133  HG2 ARG A 276     114.850  60.370 133.940  1.00  0.00           H
ATOM   4134  CD  ARG A 276     116.100  60.360 135.770  1.00  0.00           C
ATOM   4135  HD1 ARG A 276     117.090  60.760 136.070  1.00  0.00           H
ATOM   4136  HD2 ARG A 276     116.030  59.270 135.950  1.00  0.00           H
ATOM   4137  NE  ARG A 276     115.060  61.130 136.550  1.00  0.00           N
ATOM   4138  HE  ARG A 276     114.640  61.900 136.080  1.00  0.00           H
ATOM   4139  CZ  ARG A 276     114.950  61.070 137.840  1.00  0.00           C
ATOM   4140  NH1 ARG A 276     115.680  60.240 138.560  1.00  0.00           N
ATOM   4141 HH11 ARG A 276     115.470  60.130 139.530  1.00  0.00           H
ATOM   4142 HH12 ARG A 276     116.290  59.650 138.040  1.00  0.00           H
ATOM   4143  NH2 ARG A 276     114.210  61.930 138.500  1.00  0.00           N
ATOM   4144 HH21 ARG A 276     114.170  61.910 139.500  1.00  0.00           H
ATOM   4145 HH22 ARG A 276     113.840  62.770 138.090  1.00  0.00           H
ATOM   4146  C   ARG A 276     115.360  61.520 131.380  1.00  0.00           C
ATOM   4147  O   ARG A 276     114.160  61.880 131.260  1.00  0.00           O
ATOM   4148  N   VAL A 277     115.820  60.480 130.620  1.00  0.00           N
ATOM   4149  HN  VAL A 277     116.750  60.120 130.690  1.00  0.00           H
ATOM   4150  CA  VAL A 277     114.930  59.750 129.700  1.00  0.00           C
ATOM   4151  HA  VAL A 277     114.020  60.270 129.420  1.00  0.00           H
ATOM   4152  CB  VAL A 277     115.640  59.530 128.360  1.00  0.00           C
ATOM   4153  HB  VAL A 277     116.710  59.280 128.520  1.00  0.00           H
ATOM   4154  CG1 VAL A 277     115.010  58.320 127.550  1.00  0.00           C
ATOM   4155 HG11 VAL A 277     114.950  57.390 128.160  1.00  0.00           H
ATOM   4156 HG12 VAL A 277     113.970  58.560 127.260  1.00  0.00           H
ATOM   4157 HG13 VAL A 277     115.530  58.280 126.570  1.00  0.00           H
ATOM   4158  CG2 VAL A 277     115.680  60.840 127.500  1.00  0.00           C
ATOM   4159 HG21 VAL A 277     116.260  61.630 128.020  1.00  0.00           H
ATOM   4160 HG22 VAL A 277     116.140  60.690 126.500  1.00  0.00           H
ATOM   4161 HG23 VAL A 277     114.660  61.260 127.370  1.00  0.00           H
ATOM   4162  C   VAL A 277     114.320  58.480 130.350  1.00  0.00           C
ATOM   4163  O   VAL A 277     114.910  57.760 131.160  1.00  0.00           O
ATOM   4164  N   VAL A 278     113.060  58.080 129.980  1.00  0.00           N
ATOM   4165  HN  VAL A 278     112.470  58.500 129.290  1.00  0.00           H
ATOM   4166  CA  VAL A 278     112.350  57.070 130.780  1.00  0.00           C
ATOM   4167  HA  VAL A 278     112.880  56.610 131.610  1.00  0.00           H
ATOM   4168  CB  VAL A 278     111.000  57.500 131.360  1.00  0.00           C
ATOM   4169  HB  VAL A 278     110.480  57.990 130.510  1.00  0.00           H
ATOM   4170  CG1 VAL A 278     110.250  56.430 132.040  1.00  0.00           C
ATOM   4171 HG11 VAL A 278     110.960  55.860 132.670  1.00  0.00           H
ATOM   4172 HG12 VAL A 278     109.390  56.710 132.690  1.00  0.00           H
ATOM   4173 HG13 VAL A 278     109.800  55.600 131.450  1.00  0.00           H
ATOM   4174  CG2 VAL A 278     111.400  58.560 132.370  1.00  0.00           C
ATOM   4175 HG21 VAL A 278     110.500  59.010 132.850  1.00  0.00           H
ATOM   4176 HG22 VAL A 278     111.970  58.140 133.230  1.00  0.00           H
ATOM   4177 HG23 VAL A 278     111.900  59.490 132.020  1.00  0.00           H
ATOM   4178  C   VAL A 278     112.060  55.970 129.700  1.00  0.00           C
ATOM   4179  O   VAL A 278     111.490  56.290 128.650  1.00  0.00           O
ATOM   4180  N   ASN A 279     112.490  54.700 129.910  1.00  0.00           N
ATOM   4181  HN  ASN A 279     113.090  54.580 130.700  1.00  0.00           H
ATOM   4182  CA  ASN A 279     112.150  53.580 129.030  1.00  0.00           C
ATOM   4183  HA  ASN A 279     111.250  53.850 128.490  1.00  0.00           H
ATOM   4184  CB  ASN A 279     113.310  53.490 127.990  1.00  0.00           C
ATOM   4185  HB1 ASN A 279     113.240  54.400 127.350  1.00  0.00           H
ATOM   4186  HB2 ASN A 279     114.290  53.510 128.520  1.00  0.00           H
ATOM   4187  CG  ASN A 279     113.400  52.210 127.070  1.00  0.00           C
ATOM   4188  OD1 ASN A 279     113.380  52.270 125.850  1.00  0.00           O
ATOM   4189  ND2 ASN A 279     113.680  51.060 127.660  1.00  0.00           N
ATOM   4190 HD21 ASN A 279     113.710  51.030 128.660  1.00  0.00           H
ATOM   4191 HD22 ASN A 279     113.570  50.190 127.180  1.00  0.00           H
ATOM   4192  C   ASN A 279     111.760  52.350 129.780  1.00  0.00           C
ATOM   4193  O   ASN A 279     112.620  51.720 130.430  1.00  0.00           O
ATOM   4194  N   LEU A 280     110.530  51.800 129.530  1.00  0.00           N
ATOM   4195  HN  LEU A 280     109.860  52.190 128.900  1.00  0.00           H
ATOM   4196  CA  LEU A 280     109.920  50.700 130.290  1.00  0.00           C
ATOM   4197  HA  LEU A 280     110.390  50.700 131.270  1.00  0.00           H
ATOM   4198  CB  LEU A 280     108.350  51.030 130.460  1.00  0.00           C
ATOM   4199  HB1 LEU A 280     108.170  51.950 131.060  1.00  0.00           H
ATOM   4200  HB2 LEU A 280     108.050  51.370 129.450  1.00  0.00           H
ATOM   4201  CG  LEU A 280     107.480  49.910 130.960  1.00  0.00           C
ATOM   4202  HG  LEU A 280     107.490  49.010 130.300  1.00  0.00           H
ATOM   4203  CD1 LEU A 280     107.810  49.510 132.350  1.00  0.00           C
ATOM   4204 HD11 LEU A 280     107.810  50.380 133.030  1.00  0.00           H
ATOM   4205 HD12 LEU A 280     107.040  48.830 132.760  1.00  0.00           H
ATOM   4206 HD13 LEU A 280     108.820  49.040 132.250  1.00  0.00           H
ATOM   4207  CD2 LEU A 280     106.030  50.450 130.860  1.00  0.00           C
ATOM   4208 HD21 LEU A 280     105.940  51.410 131.420  1.00  0.00           H
ATOM   4209 HD22 LEU A 280     105.670  50.670 129.830  1.00  0.00           H
ATOM   4210 HD23 LEU A 280     105.360  49.650 131.240  1.00  0.00           H
ATOM   4211  C   LEU A 280     110.190  49.400 129.590  1.00  0.00           C
ATOM   4212  O   LEU A 280     109.790  49.140 128.460  1.00  0.00           O
ATOM   4213  N   TYR A 281     110.950  48.540 130.230  1.00  0.00           N
ATOM   4214  HN  TYR A 281     111.310  48.690 131.140  1.00  0.00           H
ATOM   4215  CA  TYR A 281     111.260  47.150 129.830  1.00  0.00           C
ATOM   4216  HA  TYR A 281     111.350  47.020 128.760  1.00  0.00           H
ATOM   4217  CB  TYR A 281     112.660  46.680 130.450  1.00  0.00           C
ATOM   4218  HB1 TYR A 281     112.710  46.920 131.540  1.00  0.00           H
ATOM   4219  HB2 TYR A 281     112.730  45.580 130.290  1.00  0.00           H
ATOM   4220  CG  TYR A 281     113.800  47.390 129.740  1.00  0.00           C
ATOM   4221  CD1 TYR A 281     114.430  46.820 128.590  1.00  0.00           C
ATOM   4222  HD1 TYR A 281     114.140  45.910 128.100  1.00  0.00           H
ATOM   4223  CE1 TYR A 281     115.620  47.370 128.140  1.00  0.00           C
ATOM   4224  HE1 TYR A 281     116.240  46.820 127.440  1.00  0.00           H
ATOM   4225  CZ  TYR A 281     116.090  48.590 128.680  1.00  0.00           C
ATOM   4226  OH  TYR A 281     117.360  49.100 128.310  1.00  0.00           O
ATOM   4227  HH  TYR A 281     117.830  49.640 128.960  1.00  0.00           H
ATOM   4228  CD2 TYR A 281     114.280  48.620 130.250  1.00  0.00           C
ATOM   4229  HD2 TYR A 281     113.680  49.080 131.020  1.00  0.00           H
ATOM   4230  CE2 TYR A 281     115.380  49.180 129.680  1.00  0.00           C
ATOM   4231  HE2 TYR A 281     115.710  50.120 130.090  1.00  0.00           H
ATOM   4232  C   TYR A 281     110.140  46.210 130.360  1.00  0.00           C
ATOM   4233  O   TYR A 281     109.330  46.540 131.300  1.00  0.00           O
ATOM   4234  N   GLU A 282     110.080  45.010 129.760  1.00  0.00           N
ATOM   4235  HN  GLU A 282     110.700  44.880 128.980  1.00  0.00           H
ATOM   4236  CA  GLU A 282     109.300  43.890 130.280  1.00  0.00           C
ATOM   4237  HA  GLU A 282     108.510  44.240 130.920  1.00  0.00           H
ATOM   4238  CB  GLU A 282     108.800  43.020 129.100  1.00  0.00           C
ATOM   4239  HB1 GLU A 282     109.680  42.730 128.500  1.00  0.00           H
ATOM   4240  HB2 GLU A 282     108.330  42.050 129.370  1.00  0.00           H
ATOM   4241  CG  GLU A 282     107.840  43.820 128.150  1.00  0.00           C
ATOM   4242  HG1 GLU A 282     108.430  44.610 127.630  1.00  0.00           H
ATOM   4243  HG2 GLU A 282     107.020  44.330 128.700  1.00  0.00           H
ATOM   4244  CD  GLU A 282     107.330  42.920 127.050  1.00  0.00           C
ATOM   4245  OE1 GLU A 282     107.770  41.770 126.940  1.00  0.00           O
ATOM   4246  OE2 GLU A 282     106.590  43.450 126.200  1.00  0.00           O
ATOM   4247  C   GLU A 282     110.240  43.100 131.200  1.00  0.00           C
ATOM   4248  O   GLU A 282     111.460  43.190 131.120  1.00  0.00           O
ATOM   4249  N   ASP A 283     109.640  42.260 132.070  1.00  0.00           N
ATOM   4250  HN  ASP A 283     108.650  42.210 132.020  1.00  0.00           H
ATOM   4251  CA  ASP A 283     110.370  41.720 133.160  1.00  0.00           C
ATOM   4252  HA  ASP A 283     110.990  42.450 133.660  1.00  0.00           H
ATOM   4253  CB  ASP A 283     109.320  41.150 134.230  1.00  0.00           C
ATOM   4254  HB1 ASP A 283     108.670  40.440 133.680  1.00  0.00           H
ATOM   4255  HB2 ASP A 283     109.740  40.700 135.160  1.00  0.00           H
ATOM   4256  CG  ASP A 283     108.500  42.230 134.850  1.00  0.00           C
ATOM   4257  OD1 ASP A 283     107.250  42.320 134.600  1.00  0.00           O
ATOM   4258  OD2 ASP A 283     109.140  43.080 135.570  1.00  0.00           O
ATOM   4259  C   ASP A 283     111.410  40.580 132.930  1.00  0.00           C
ATOM   4260  O   ASP A 283     112.370  40.390 133.620  1.00  0.00           O
ATOM   4261  N   ASP A 284     111.290  39.980 131.750  1.00  0.00           N
ATOM   4262  HN  ASP A 284     110.430  40.100 131.260  1.00  0.00           H
ATOM   4263  CA  ASP A 284     112.270  39.090 131.160  1.00  0.00           C
ATOM   4264  HA  ASP A 284     112.530  38.390 131.940  1.00  0.00           H
ATOM   4265  CB  ASP A 284     111.620  38.330 129.960  1.00  0.00           C
ATOM   4266  HB1 ASP A 284     111.010  38.990 129.310  1.00  0.00           H
ATOM   4267  HB2 ASP A 284     112.340  37.790 129.300  1.00  0.00           H
ATOM   4268  CG  ASP A 284     110.730  37.170 130.450  1.00  0.00           C
ATOM   4269  OD1 ASP A 284     110.550  36.970 131.670  1.00  0.00           O
ATOM   4270  OD2 ASP A 284     110.120  36.490 129.600  1.00  0.00           O
ATOM   4271  C   ASP A 284     113.460  39.810 130.560  1.00  0.00           C
ATOM   4272  O   ASP A 284     114.370  39.260 129.940  1.00  0.00           O
ATOM   4273  N   HIS A 285     113.520  41.200 130.660  1.00  0.00           N
ATOM   4274  HN  HIS A 285     112.750  41.640 131.130  1.00  0.00           H
ATOM   4275  CA  HIS A 285     114.540  42.140 130.300  1.00  0.00           C
ATOM   4276  HA  HIS A 285     114.350  42.930 131.000  1.00  0.00           H
ATOM   4277  CB  HIS A 285     115.880  41.570 130.760  1.00  0.00           C
ATOM   4278  HB1 HIS A 285     116.430  40.860 130.100  1.00  0.00           H
ATOM   4279  HB2 HIS A 285     116.530  42.460 130.840  1.00  0.00           H
ATOM   4280  ND1 HIS A 285     116.130  41.720 133.170  1.00  0.00           N
ATOM   4281  CG  HIS A 285     115.860  40.920 132.150  1.00  0.00           C
ATOM   4282  CE1 HIS A 285     116.100  41.060 134.290  1.00  0.00           C
ATOM   4283  HE1 HIS A 285     115.980  41.360 135.340  1.00  0.00           H
ATOM   4284  NE2 HIS A 285     115.970  39.720 133.990  1.00  0.00           N
ATOM   4285  HE2 HIS A 285     116.050  38.950 134.620  1.00  0.00           H
ATOM   4286  CD2 HIS A 285     115.880  39.620 132.640  1.00  0.00           C
ATOM   4287  HD2 HIS A 285     115.950  38.660 132.130  1.00  0.00           H
ATOM   4288  C   HIS A 285     114.410  42.650 128.800  1.00  0.00           C
ATOM   4289  O   HIS A 285     115.350  43.250 128.250  1.00  0.00           O
ATOM   4290  N   LYS A 286     113.190  42.430 128.250  1.00  0.00           N
ATOM   4291  HN  LYS A 286     112.490  41.880 128.700  1.00  0.00           H
ATOM   4292  CA  LYS A 286     112.970  42.550 126.830  1.00  0.00           C
ATOM   4293  HA  LYS A 286     113.850  42.840 126.270  1.00  0.00           H
ATOM   4294  CB  LYS A 286     112.430  41.220 126.240  1.00  0.00           C
ATOM   4295  HB1 LYS A 286     111.400  41.020 126.590  1.00  0.00           H
ATOM   4296  HB2 LYS A 286     112.360  41.330 125.130  1.00  0.00           H
ATOM   4297  CG  LYS A 286     113.140  39.820 126.500  1.00  0.00           C
ATOM   4298  HG1 LYS A 286     112.360  39.070 126.240  1.00  0.00           H
ATOM   4299  HG2 LYS A 286     113.290  39.740 127.600  1.00  0.00           H
ATOM   4300  CD  LYS A 286     114.430  39.710 125.770  1.00  0.00           C
ATOM   4301  HD1 LYS A 286     115.160  40.430 126.190  1.00  0.00           H
ATOM   4302  HD2 LYS A 286     114.370  39.870 124.670  1.00  0.00           H
ATOM   4303  CE  LYS A 286     114.870  38.230 126.080  1.00  0.00           C
ATOM   4304  HE1 LYS A 286     114.070  37.570 125.700  1.00  0.00           H
ATOM   4305  HE2 LYS A 286     114.940  38.000 127.160  1.00  0.00           H
ATOM   4306  NZ  LYS A 286     116.170  37.880 125.550  1.00  0.00           N
ATOM   4307  HZ1 LYS A 286     116.250  36.860 125.750  1.00  0.00           H
ATOM   4308  HZ2 LYS A 286     116.210  38.030 124.530  1.00  0.00           H
ATOM   4309  HZ3 LYS A 286     116.980  38.320 126.040  1.00  0.00           H
ATOM   4310  C   LYS A 286     112.020  43.620 126.560  1.00  0.00           C
ATOM   4311  O   LYS A 286     111.320  44.120 127.500  1.00  0.00           O
ATOM   4312  N   ASN A 287     111.960  43.980 125.250  1.00  0.00           N
ATOM   4313  HN  ASN A 287     112.440  43.400 124.590  1.00  0.00           H
ATOM   4314  CA  ASN A 287     111.200  45.040 124.580  1.00  0.00           C
ATOM   4315  HA  ASN A 287     111.340  44.940 123.510  1.00  0.00           H
ATOM   4316  CB  ASN A 287     109.650  44.670 124.810  1.00  0.00           C
ATOM   4317  HB1 ASN A 287     109.470  43.640 124.430  1.00  0.00           H
ATOM   4318  HB2 ASN A 287     109.530  44.660 125.910  1.00  0.00           H
ATOM   4319  CG  ASN A 287     108.610  45.480 124.030  1.00  0.00           C
ATOM   4320  OD1 ASN A 287     108.920  46.240 123.120  1.00  0.00           O
ATOM   4321  ND2 ASN A 287     107.300  45.360 124.380  1.00  0.00           N
ATOM   4322 HD21 ASN A 287     106.980  44.660 125.020  1.00  0.00           H
ATOM   4323 HD22 ASN A 287     106.610  45.810 123.810  1.00  0.00           H
ATOM   4324  C   ASN A 287     111.720  46.510 124.850  1.00  0.00           C
ATOM   4325  O   ASN A 287     110.950  47.350 125.400  1.00  0.00           O
ATOM   4326  N   PRO A 288     112.860  46.950 124.410  1.00  0.00           N
ATOM   4327  CD  PRO A 288     113.890  46.150 123.800  1.00  0.00           C
ATOM   4328  HD1 PRO A 288     113.540  45.360 123.100  1.00  0.00           H
ATOM   4329  HD2 PRO A 288     114.420  45.570 124.590  1.00  0.00           H
ATOM   4330  CA  PRO A 288     113.240  48.410 124.430  1.00  0.00           C
ATOM   4331  HA  PRO A 288     113.230  48.670 125.480  1.00  0.00           H
ATOM   4332  CB  PRO A 288     114.660  48.430 123.970  1.00  0.00           C
ATOM   4333  HB1 PRO A 288     115.050  49.250 123.340  1.00  0.00           H
ATOM   4334  HB2 PRO A 288     115.300  48.480 124.880  1.00  0.00           H
ATOM   4335  CG  PRO A 288     114.850  47.190 123.130  1.00  0.00           C
ATOM   4336  HG1 PRO A 288     115.870  46.750 123.200  1.00  0.00           H
ATOM   4337  HG2 PRO A 288     114.590  47.280 122.050  1.00  0.00           H
ATOM   4338  C   PRO A 288     112.380  49.290 123.550  1.00  0.00           C
ATOM   4339  O   PRO A 288     112.130  48.940 122.400  1.00  0.00           O
ATOM   4340  N   THR A 289     111.810  50.430 123.990  1.00  0.00           N
ATOM   4341  HN  THR A 289     111.650  50.640 124.950  1.00  0.00           H
ATOM   4342  CA  THR A 289     111.040  51.240 123.060  1.00  0.00           C
ATOM   4343  HA  THR A 289     110.360  50.550 122.590  1.00  0.00           H
ATOM   4344  CB  THR A 289     110.160  52.400 123.810  1.00  0.00           C
ATOM   4345  HB  THR A 289     110.830  53.220 124.170  1.00  0.00           H
ATOM   4346  OG1 THR A 289     109.610  51.940 125.030  1.00  0.00           O
ATOM   4347  HG1 THR A 289     109.320  51.030 124.990  1.00  0.00           H
ATOM   4348  CG2 THR A 289     109.090  52.940 122.920  1.00  0.00           C
ATOM   4349 HG21 THR A 289     109.510  53.280 121.950  1.00  0.00           H
ATOM   4350 HG22 THR A 289     108.230  52.260 122.740  1.00  0.00           H
ATOM   4351 HG23 THR A 289     108.670  53.870 123.370  1.00  0.00           H
ATOM   4352  C   THR A 289     111.850  52.020 121.960  1.00  0.00           C
ATOM   4353  O   THR A 289     111.630  52.000 120.740  1.00  0.00           O
ATOM   4354  N   VAL A 290     112.950  52.630 122.450  1.00  0.00           N
ATOM   4355  HN  VAL A 290     113.100  52.800 123.430  1.00  0.00           H
ATOM   4356  CA  VAL A 290     113.640  53.650 121.660  1.00  0.00           C
ATOM   4357  HA  VAL A 290     113.670  53.340 120.620  1.00  0.00           H
ATOM   4358  CB  VAL A 290     113.080  55.070 121.850  1.00  0.00           C
ATOM   4359  HB  VAL A 290     113.740  55.850 121.430  1.00  0.00           H
ATOM   4360  CG1 VAL A 290     111.780  55.240 121.090  1.00  0.00           C
ATOM   4361 HG11 VAL A 290     111.510  56.310 121.210  1.00  0.00           H
ATOM   4362 HG12 VAL A 290     111.740  54.880 120.040  1.00  0.00           H
ATOM   4363 HG13 VAL A 290     111.020  54.690 121.690  1.00  0.00           H
ATOM   4364  CG2 VAL A 290     112.970  55.460 123.330  1.00  0.00           C
ATOM   4365 HG21 VAL A 290     112.800  56.550 123.280  1.00  0.00           H
ATOM   4366 HG22 VAL A 290     112.130  54.970 123.870  1.00  0.00           H
ATOM   4367 HG23 VAL A 290     113.910  55.340 123.920  1.00  0.00           H
ATOM   4368  C   VAL A 290     115.130  53.630 122.190  1.00  0.00           C
ATOM   4369  O   VAL A 290     116.060  54.200 121.600  1.00  0.00           O
ATOM   4370  N   THR A 291     115.330  52.970 123.400  1.00  0.00           N
ATOM   4371  HN  THR A 291     114.550  52.590 123.900  1.00  0.00           H
ATOM   4372  CA  THR A 291     116.700  52.930 123.970  1.00  0.00           C
ATOM   4373  HA  THR A 291     117.050  53.940 123.810  1.00  0.00           H
ATOM   4374  CB  THR A 291     116.860  52.640 125.480  1.00  0.00           C
ATOM   4375  HB  THR A 291     116.210  53.350 126.020  1.00  0.00           H
ATOM   4376  OG1 THR A 291     118.140  52.870 126.040  1.00  0.00           O
ATOM   4377  HG1 THR A 291     118.010  52.500 126.910  1.00  0.00           H
ATOM   4378  CG2 THR A 291     116.550  51.250 125.760  1.00  0.00           C
ATOM   4379 HG21 THR A 291     115.640  50.960 125.200  1.00  0.00           H
ATOM   4380 HG22 THR A 291     117.350  50.600 125.330  1.00  0.00           H
ATOM   4381 HG23 THR A 291     116.530  51.010 126.840  1.00  0.00           H
ATOM   4382  C   THR A 291     117.750  52.200 123.160  1.00  0.00           C
ATOM   4383  O   THR A 291     117.450  51.300 122.280  1.00  0.00           O
ATOM   4384  N   ARG A 292     119.010  52.510 123.280  1.00  0.00           N
ATOM   4385  HN  ARG A 292     119.170  53.190 123.990  1.00  0.00           H
ATOM   4386  CA  ARG A 292     120.190  51.880 122.710  1.00  0.00           C
ATOM   4387  HA  ARG A 292     121.020  52.370 123.200  1.00  0.00           H
ATOM   4388  CB  ARG A 292     120.470  50.440 123.250  1.00  0.00           C
ATOM   4389  HB1 ARG A 292     119.690  49.740 122.870  1.00  0.00           H
ATOM   4390  HB2 ARG A 292     121.420  50.100 122.780  1.00  0.00           H
ATOM   4391  CG  ARG A 292     120.640  50.310 124.760  1.00  0.00           C
ATOM   4392  HG1 ARG A 292     120.620  49.240 125.060  1.00  0.00           H
ATOM   4393  HG2 ARG A 292     119.780  50.760 125.300  1.00  0.00           H
ATOM   4394  CD  ARG A 292     121.920  50.910 125.300  1.00  0.00           C
ATOM   4395  HD1 ARG A 292     121.950  52.010 125.130  1.00  0.00           H
ATOM   4396  HD2 ARG A 292     122.790  50.480 124.760  1.00  0.00           H
ATOM   4397  NE  ARG A 292     122.040  50.750 126.800  1.00  0.00           N
ATOM   4398  HE  ARG A 292     121.340  50.190 127.250  1.00  0.00           H
ATOM   4399  CZ  ARG A 292     122.890  51.360 127.580  1.00  0.00           C
ATOM   4400  NH1 ARG A 292     123.900  52.050 127.090  1.00  0.00           N
ATOM   4401 HH11 ARG A 292     124.480  52.660 127.630  1.00  0.00           H
ATOM   4402 HH12 ARG A 292     124.290  51.960 126.180  1.00  0.00           H
ATOM   4403  NH2 ARG A 292     122.750  51.170 128.890  1.00  0.00           N
ATOM   4404 HH21 ARG A 292     123.610  51.290 129.390  1.00  0.00           H
ATOM   4405 HH22 ARG A 292     122.060  50.530 129.220  1.00  0.00           H
ATOM   4406  C   ARG A 292     120.450  52.040 121.200  1.00  0.00           C
ATOM   4407  O   ARG A 292     121.360  51.510 120.630  1.00  0.00           O
ATOM   4408  N   GLU A 293     119.580  52.810 120.630  1.00  0.00           N
ATOM   4409  HN  GLU A 293     118.860  53.120 121.250  1.00  0.00           H
ATOM   4410  CA  GLU A 293     119.520  53.170 119.210  1.00  0.00           C
ATOM   4411  HA  GLU A 293     120.470  52.900 118.790  1.00  0.00           H
ATOM   4412  CB  GLU A 293     118.450  52.270 118.530  1.00  0.00           C
ATOM   4413  HB1 GLU A 293     117.570  52.020 119.170  1.00  0.00           H
ATOM   4414  HB2 GLU A 293     118.050  52.790 117.640  1.00  0.00           H
ATOM   4415  CG  GLU A 293     119.050  51.010 118.000  1.00  0.00           C
ATOM   4416  HG1 GLU A 293     119.650  50.560 118.820  1.00  0.00           H
ATOM   4417  HG2 GLU A 293     119.740  51.100 117.140  1.00  0.00           H
ATOM   4418  CD  GLU A 293     117.980  49.930 117.550  1.00  0.00           C
ATOM   4419  OE1 GLU A 293     117.960  48.830 118.180  1.00  0.00           O
ATOM   4420  OE2 GLU A 293     117.180  50.210 116.650  1.00  0.00           O
ATOM   4421  C   GLU A 293     119.170  54.630 119.230  1.00  0.00           C
ATOM   4422  O   GLU A 293     120.010  55.460 119.540  1.00  0.00           O
ATOM   4423  N   GLN A 294     117.850  55.010 119.090  1.00  0.00           N
ATOM   4424  HN  GLN A 294     117.170  54.270 119.060  1.00  0.00           H
ATOM   4425  CA  GLN A 294     117.430  56.370 118.930  1.00  0.00           C
ATOM   4426  HA  GLN A 294     117.740  56.570 117.920  1.00  0.00           H
ATOM   4427  CB  GLN A 294     115.880  56.520 119.140  1.00  0.00           C
ATOM   4428  HB1 GLN A 294     115.560  55.800 119.930  1.00  0.00           H
ATOM   4429  HB2 GLN A 294     115.480  57.480 119.510  1.00  0.00           H
ATOM   4430  CG  GLN A 294     115.110  56.130 117.870  1.00  0.00           C
ATOM   4431  HG1 GLN A 294     115.360  56.840 117.050  1.00  0.00           H
ATOM   4432  HG2 GLN A 294     114.000  56.170 117.980  1.00  0.00           H
ATOM   4433  CD  GLN A 294     115.550  54.750 117.300  1.00  0.00           C
ATOM   4434  OE1 GLN A 294     115.370  53.710 117.940  1.00  0.00           O
ATOM   4435  NE2 GLN A 294     116.080  54.670 116.060  1.00  0.00           N
ATOM   4436 HE21 GLN A 294     116.310  55.480 115.520  1.00  0.00           H
ATOM   4437 HE22 GLN A 294     116.250  53.810 115.570  1.00  0.00           H
ATOM   4438  C   GLN A 294     118.010  57.360 119.930  1.00  0.00           C
ATOM   4439  O   GLN A 294     118.310  58.490 119.640  1.00  0.00           O
ATOM   4440  N   VAL A 295     118.060  56.940 121.200  1.00  0.00           N
ATOM   4441  HN  VAL A 295     117.850  56.000 121.460  1.00  0.00           H
ATOM   4442  CA  VAL A 295     118.310  57.890 122.300  1.00  0.00           C
ATOM   4443  HA  VAL A 295     117.630  58.730 122.260  1.00  0.00           H
ATOM   4444  CB  VAL A 295     118.170  57.220 123.690  1.00  0.00           C
ATOM   4445  HB  VAL A 295     118.450  56.140 123.710  1.00  0.00           H
ATOM   4446  CG1 VAL A 295     118.980  57.900 124.770  1.00  0.00           C
ATOM   4447 HG11 VAL A 295     118.540  57.440 125.680  1.00  0.00           H
ATOM   4448 HG12 VAL A 295     120.020  57.550 124.620  1.00  0.00           H
ATOM   4449 HG13 VAL A 295     119.040  59.010 124.830  1.00  0.00           H
ATOM   4450  CG2 VAL A 295     116.710  57.230 124.080  1.00  0.00           C
ATOM   4451 HG21 VAL A 295     116.340  58.280 124.080  1.00  0.00           H
ATOM   4452 HG22 VAL A 295     116.100  56.690 123.340  1.00  0.00           H
ATOM   4453 HG23 VAL A 295     116.550  56.850 125.120  1.00  0.00           H
ATOM   4454  C   VAL A 295     119.700  58.580 122.160  1.00  0.00           C
ATOM   4455  O   VAL A 295     119.900  59.790 122.450  1.00  0.00           O
ATOM   4456  N   ASP A 296     120.740  57.800 121.840  1.00  0.00           N
ATOM   4457  HN  ASP A 296     120.550  56.820 121.840  1.00  0.00           H
ATOM   4458  CA  ASP A 296     122.120  58.300 121.620  1.00  0.00           C
ATOM   4459  HA  ASP A 296     122.390  58.920 122.460  1.00  0.00           H
ATOM   4460  CB  ASP A 296     123.150  57.170 121.510  1.00  0.00           C
ATOM   4461  HB1 ASP A 296     122.810  56.520 120.680  1.00  0.00           H
ATOM   4462  HB2 ASP A 296     124.140  57.640 121.320  1.00  0.00           H
ATOM   4463  CG  ASP A 296     123.350  56.310 122.700  1.00  0.00           C
ATOM   4464  OD1 ASP A 296     122.760  56.630 123.710  1.00  0.00           O
ATOM   4465  OD2 ASP A 296     124.210  55.390 122.620  1.00  0.00           O
ATOM   4466  C   ASP A 296     122.200  59.280 120.450  1.00  0.00           C
ATOM   4467  O   ASP A 296     122.800  60.330 120.490  1.00  0.00           O
ATOM   4468  N   PHE A 297     121.420  58.900 119.390  1.00  0.00           N
ATOM   4469  HN  PHE A 297     120.930  58.040 119.480  1.00  0.00           H
ATOM   4470  CA  PHE A 297     121.350  59.670 118.220  1.00  0.00           C
ATOM   4471  HA  PHE A 297     122.360  59.930 117.930  1.00  0.00           H
ATOM   4472  CB  PHE A 297     120.620  59.000 117.070  1.00  0.00           C
ATOM   4473  HB1 PHE A 297     120.970  57.950 116.900  1.00  0.00           H
ATOM   4474  HB2 PHE A 297     119.590  58.810 117.420  1.00  0.00           H
ATOM   4475  CG  PHE A 297     120.550  59.820 115.810  1.00  0.00           C
ATOM   4476  CD1 PHE A 297     121.550  59.520 114.890  1.00  0.00           C
ATOM   4477  HD1 PHE A 297     122.450  58.990 115.160  1.00  0.00           H
ATOM   4478  CE1 PHE A 297     121.610  60.310 113.690  1.00  0.00           C
ATOM   4479  HE1 PHE A 297     122.430  60.230 113.000  1.00  0.00           H
ATOM   4480  CZ  PHE A 297     120.530  61.120 113.380  1.00  0.00           C
ATOM   4481  HZ  PHE A 297     120.580  61.690 112.470  1.00  0.00           H
ATOM   4482  CD2 PHE A 297     119.430  60.580 115.440  1.00  0.00           C
ATOM   4483  HD2 PHE A 297     118.520  60.600 116.010  1.00  0.00           H
ATOM   4484  CE2 PHE A 297     119.420  61.170 114.200  1.00  0.00           C
ATOM   4485  HE2 PHE A 297     118.530  61.700 113.870  1.00  0.00           H
ATOM   4486  C   PHE A 297     120.730  61.050 118.530  1.00  0.00           C
ATOM   4487  O   PHE A 297     121.340  62.070 118.190  1.00  0.00           O
ATOM   4488  N   GLN A 298     119.590  61.080 119.260  1.00  0.00           N
ATOM   4489  HN  GLN A 298     119.230  60.170 119.460  1.00  0.00           H
ATOM   4490  CA  GLN A 298     118.950  62.310 119.690  1.00  0.00           C
ATOM   4491  HA  GLN A 298     118.670  62.740 118.740  1.00  0.00           H
ATOM   4492  CB  GLN A 298     117.750  61.940 120.570  1.00  0.00           C
ATOM   4493  HB1 GLN A 298     117.180  61.080 120.140  1.00  0.00           H
ATOM   4494  HB2 GLN A 298     118.170  61.590 121.540  1.00  0.00           H
ATOM   4495  CG  GLN A 298     116.780  63.090 120.860  1.00  0.00           C
ATOM   4496  HG1 GLN A 298     117.210  64.080 121.100  1.00  0.00           H
ATOM   4497  HG2 GLN A 298     116.070  62.780 121.660  1.00  0.00           H
ATOM   4498  CD  GLN A 298     115.860  63.380 119.670  1.00  0.00           C
ATOM   4499  OE1 GLN A 298     116.060  64.160 118.740  1.00  0.00           O
ATOM   4500  NE2 GLN A 298     114.620  62.850 119.720  1.00  0.00           N
ATOM   4501 HE21 GLN A 298     114.360  62.320 120.530  1.00  0.00           H
ATOM   4502 HE22 GLN A 298     113.970  63.100 119.010  1.00  0.00           H
ATOM   4503  C   GLN A 298     119.750  63.230 120.460  1.00  0.00           C
ATOM   4504  O   GLN A 298     119.960  64.430 120.180  1.00  0.00           O
ATOM   4505  N   HIS A 299     120.370  62.720 121.520  1.00  0.00           N
ATOM   4506  HN  HIS A 299     120.220  61.800 121.870  1.00  0.00           H
ATOM   4507  CA  HIS A 299     121.300  63.500 122.370  1.00  0.00           C
ATOM   4508  HA  HIS A 299     120.690  64.300 122.770  1.00  0.00           H
ATOM   4509  CB  HIS A 299     121.830  62.670 123.620  1.00  0.00           C
ATOM   4510  HB1 HIS A 299     120.960  62.320 124.210  1.00  0.00           H
ATOM   4511  HB2 HIS A 299     122.360  61.780 123.200  1.00  0.00           H
ATOM   4512  ND1 HIS A 299     122.600  64.270 125.380  1.00  0.00           N
ATOM   4513  CG  HIS A 299     122.950  63.280 124.460  1.00  0.00           C
ATOM   4514  CE1 HIS A 299     123.790  64.570 125.930  1.00  0.00           C
ATOM   4515  HE1 HIS A 299     124.020  65.410 126.590  1.00  0.00           H
ATOM   4516  NE2 HIS A 299     124.800  63.880 125.370  1.00  0.00           N
ATOM   4517  HE2 HIS A 299     125.740  63.960 125.720  1.00  0.00           H
ATOM   4518  CD2 HIS A 299     124.310  63.000 124.450  1.00  0.00           C
ATOM   4519  HD2 HIS A 299     124.860  62.230 123.930  1.00  0.00           H
ATOM   4520  C   HIS A 299     122.520  64.060 121.590  1.00  0.00           C
ATOM   4521  O   HIS A 299     122.900  65.210 121.710  1.00  0.00           O
ATOM   4522  N   HIS A 300     123.200  63.260 120.650  1.00  0.00           N
ATOM   4523  HN  HIS A 300     122.910  62.310 120.560  1.00  0.00           H
ATOM   4524  CA  HIS A 300     124.210  63.840 119.770  1.00  0.00           C
ATOM   4525  HA  HIS A 300     125.000  64.090 120.470  1.00  0.00           H
ATOM   4526  CB  HIS A 300     124.800  62.710 118.800  1.00  0.00           C
ATOM   4527  HB1 HIS A 300     124.830  61.710 119.300  1.00  0.00           H
ATOM   4528  HB2 HIS A 300     123.990  62.430 118.100  1.00  0.00           H
ATOM   4529  ND1 HIS A 300     127.330  63.280 118.710  1.00  0.00           N
ATOM   4530  CG  HIS A 300     126.060  63.170 118.060  1.00  0.00           C
ATOM   4531  CE1 HIS A 300     128.180  63.500 117.770  1.00  0.00           C
ATOM   4532  HE1 HIS A 300     129.250  63.550 117.920  1.00  0.00           H
ATOM   4533  NE2 HIS A 300     127.600  63.600 116.570  1.00  0.00           N
ATOM   4534  HE2 HIS A 300     128.060  64.020 115.780  1.00  0.00           H
ATOM   4535  CD2 HIS A 300     126.210  63.370 116.770  1.00  0.00           C
ATOM   4536  HD2 HIS A 300     125.500  63.320 115.960  1.00  0.00           H
ATOM   4537  C   HIS A 300     123.720  65.000 118.930  1.00  0.00           C
ATOM   4538  O   HIS A 300     124.400  66.030 118.830  1.00  0.00           O
ATOM   4539  N   GLN A 301     122.520  64.890 118.310  1.00  0.00           N
ATOM   4540  HN  GLN A 301     121.990  64.080 118.550  1.00  0.00           H
ATOM   4541  CA  GLN A 301     121.830  65.900 117.450  1.00  0.00           C
ATOM   4542  HA  GLN A 301     122.540  66.270 116.720  1.00  0.00           H
ATOM   4543  CB  GLN A 301     120.500  65.390 116.750  1.00  0.00           C
ATOM   4544  HB1 GLN A 301     120.000  64.700 117.460  1.00  0.00           H
ATOM   4545  HB2 GLN A 301     119.820  66.240 116.550  1.00  0.00           H
ATOM   4546  CG  GLN A 301     120.740  64.630 115.410  1.00  0.00           C
ATOM   4547  HG1 GLN A 301     120.450  65.240 114.540  1.00  0.00           H
ATOM   4548  HG2 GLN A 301     120.110  63.710 115.420  1.00  0.00           H
ATOM   4549  CD  GLN A 301     122.200  64.160 115.140  1.00  0.00           C
ATOM   4550  OE1 GLN A 301     122.900  64.660 114.250  1.00  0.00           O
ATOM   4551  NE2 GLN A 301     122.550  63.010 115.760  1.00  0.00           N
ATOM   4552 HE21 GLN A 301     121.870  62.490 116.280  1.00  0.00           H
ATOM   4553 HE22 GLN A 301     123.430  62.720 115.400  1.00  0.00           H
ATOM   4554  C   GLN A 301     121.620  67.180 118.260  1.00  0.00           C
ATOM   4555  O   GLN A 301     121.720  68.280 117.780  1.00  0.00           O
ATOM   4556  N   LEU A 302     121.270  67.130 119.530  1.00  0.00           N
ATOM   4557  HN  LEU A 302     120.990  66.240 119.890  1.00  0.00           H
ATOM   4558  CA  LEU A 302     121.170  68.260 120.420  1.00  0.00           C
ATOM   4559  HA  LEU A 302     120.400  68.940 120.090  1.00  0.00           H
ATOM   4560  CB  LEU A 302     120.650  67.800 121.830  1.00  0.00           C
ATOM   4561  HB1 LEU A 302     120.790  66.700 121.820  1.00  0.00           H
ATOM   4562  HB2 LEU A 302     121.190  68.400 122.600  1.00  0.00           H
ATOM   4563  CG  LEU A 302     119.140  68.070 122.150  1.00  0.00           C
ATOM   4564  HG  LEU A 302     118.860  69.140 122.150  1.00  0.00           H
ATOM   4565  CD1 LEU A 302     118.130  67.230 121.360  1.00  0.00           C
ATOM   4566 HD11 LEU A 302     118.330  67.520 120.300  1.00  0.00           H
ATOM   4567 HD12 LEU A 302     118.320  66.150 121.510  1.00  0.00           H
ATOM   4568 HD13 LEU A 302     117.090  67.520 121.620  1.00  0.00           H
ATOM   4569  CD2 LEU A 302     119.120  67.610 123.600  1.00  0.00           C
ATOM   4570 HD21 LEU A 302     118.130  67.260 123.980  1.00  0.00           H
ATOM   4571 HD22 LEU A 302     119.780  66.730 123.730  1.00  0.00           H
ATOM   4572 HD23 LEU A 302     119.280  68.460 124.300  1.00  0.00           H
ATOM   4573  C   LEU A 302     122.430  69.150 120.530  1.00  0.00           C
ATOM   4574  O   LEU A 302     122.290  70.400 120.610  1.00  0.00           O
ATOM   4575  N   ALA A 303     123.700  68.590 120.610  1.00  0.00           N
ATOM   4576  HN  ALA A 303     123.830  67.610 120.440  1.00  0.00           H
ATOM   4577  CA  ALA A 303     124.850  69.420 120.900  1.00  0.00           C
ATOM   4578  HA  ALA A 303     124.450  70.180 121.560  1.00  0.00           H
ATOM   4579  CB  ALA A 303     126.090  68.690 121.450  1.00  0.00           C
ATOM   4580  HB1 ALA A 303     127.010  69.260 121.710  1.00  0.00           H
ATOM   4581  HB2 ALA A 303     125.840  68.260 122.440  1.00  0.00           H
ATOM   4582  HB3 ALA A 303     126.270  67.820 120.780  1.00  0.00           H
ATOM   4583  C   ALA A 303     125.270  70.250 119.640  1.00  0.00           C
ATOM   4584  O   ALA A 303     125.810  71.380 119.810  1.00  0.00           O
ATOM   4585  N   GLU A 304     124.990  69.900 118.410  1.00  0.00           N
ATOM   4586  HN  GLU A 304     124.430  69.070 118.490  1.00  0.00           H
ATOM   4587  CA  GLU A 304     125.070  70.640 117.170  1.00  0.00           C
ATOM   4588  HA  GLU A 304     126.100  70.960 117.070  1.00  0.00           H
ATOM   4589  CB  GLU A 304     124.690  69.840 115.900  1.00  0.00           C
ATOM   4590  HB1 GLU A 304     123.620  69.540 115.860  1.00  0.00           H
ATOM   4591  HB2 GLU A 304     124.930  70.560 115.090  1.00  0.00           H
ATOM   4592  CG  GLU A 304     125.490  68.580 115.820  1.00  0.00           C
ATOM   4593  HG1 GLU A 304     125.250  68.150 114.830  1.00  0.00           H
ATOM   4594  HG2 GLU A 304     125.110  68.020 116.700  1.00  0.00           H
ATOM   4595  CD  GLU A 304     126.990  68.800 115.810  1.00  0.00           C
ATOM   4596  OE1 GLU A 304     127.590  68.600 114.710  1.00  0.00           O
ATOM   4597  OE2 GLU A 304     127.610  69.050 116.890  1.00  0.00           O
ATOM   4598  C   GLU A 304     124.410  71.960 117.190  1.00  0.00           C
ATOM   4599  O   GLU A 304     124.900  72.910 116.540  1.00  0.00           O
ATOM   4600  N   ALA A 305     123.290  72.050 117.880  1.00  0.00           N
ATOM   4601  HN  ALA A 305     123.100  71.290 118.490  1.00  0.00           H
ATOM   4602  CA  ALA A 305     122.500  73.230 117.920  1.00  0.00           C
ATOM   4603  HA  ALA A 305     122.690  73.900 117.100  1.00  0.00           H
ATOM   4604  CB  ALA A 305     121.030  72.820 117.810  1.00  0.00           C
ATOM   4605  HB1 ALA A 305     120.660  72.190 118.640  1.00  0.00           H
ATOM   4606  HB2 ALA A 305     120.350  73.700 117.810  1.00  0.00           H
ATOM   4607  HB3 ALA A 305     120.910  72.230 116.880  1.00  0.00           H
ATOM   4608  C   ALA A 305     122.820  74.010 119.200  1.00  0.00           C
ATOM   4609  O   ALA A 305     123.020  75.210 119.130  1.00  0.00           O
ATOM   4610  N   PHE A 306     122.860  73.410 120.370  1.00  0.00           N
ATOM   4611  HN  PHE A 306     122.710  72.430 120.460  1.00  0.00           H
ATOM   4612  CA  PHE A 306     122.860  74.120 121.560  1.00  0.00           C
ATOM   4613  HA  PHE A 306     122.330  75.040 121.350  1.00  0.00           H
ATOM   4614  CB  PHE A 306     122.190  73.300 122.730  1.00  0.00           C
ATOM   4615  HB1 PHE A 306     122.520  72.240 122.690  1.00  0.00           H
ATOM   4616  HB2 PHE A 306     122.550  73.670 123.720  1.00  0.00           H
ATOM   4617  CG  PHE A 306     120.730  73.350 122.770  1.00  0.00           C
ATOM   4618  CD1 PHE A 306     119.980  72.200 122.400  1.00  0.00           C
ATOM   4619  HD1 PHE A 306     120.470  71.340 121.970  1.00  0.00           H
ATOM   4620  CE1 PHE A 306     118.610  72.120 122.530  1.00  0.00           C
ATOM   4621  HE1 PHE A 306     117.980  71.310 122.190  1.00  0.00           H
ATOM   4622  CZ  PHE A 306     117.900  73.180 122.930  1.00  0.00           C
ATOM   4623  HZ  PHE A 306     116.830  73.060 122.980  1.00  0.00           H
ATOM   4624  CD2 PHE A 306     119.970  74.410 123.380  1.00  0.00           C
ATOM   4625  HD2 PHE A 306     120.550  75.250 123.750  1.00  0.00           H
ATOM   4626  CE2 PHE A 306     118.610  74.300 123.430  1.00  0.00           C
ATOM   4627  HE2 PHE A 306     118.130  75.140 123.920  1.00  0.00           H
ATOM   4628  C   PHE A 306     124.250  74.680 122.080  1.00  0.00           C
ATOM   4629  O   PHE A 306     124.240  75.630 122.860  1.00  0.00           O
ATOM   4630  N   LYS A 307     125.380  74.170 121.560  1.00  0.00           N
ATOM   4631  HN  LYS A 307     125.280  73.430 120.910  1.00  0.00           H
ATOM   4632  CA  LYS A 307     126.740  74.610 121.920  1.00  0.00           C
ATOM   4633  HA  LYS A 307     126.730  74.510 123.000  1.00  0.00           H
ATOM   4634  CB  LYS A 307     127.840  73.690 121.250  1.00  0.00           C
ATOM   4635  HB1 LYS A 307     127.640  73.450 120.180  1.00  0.00           H
ATOM   4636  HB2 LYS A 307     128.810  74.220 121.210  1.00  0.00           H
ATOM   4637  CG  LYS A 307     128.010  72.350 121.960  1.00  0.00           C
ATOM   4638  HG1 LYS A 307     128.740  71.800 121.320  1.00  0.00           H
ATOM   4639  HG2 LYS A 307     127.010  71.870 121.990  1.00  0.00           H
ATOM   4640  CD  LYS A 307     128.470  72.330 123.400  1.00  0.00           C
ATOM   4641  HD1 LYS A 307     127.850  73.040 123.980  1.00  0.00           H
ATOM   4642  HD2 LYS A 307     129.500  72.750 123.420  1.00  0.00           H
ATOM   4643  CE  LYS A 307     128.520  70.950 124.050  1.00  0.00           C
ATOM   4644  HE1 LYS A 307     128.900  70.160 123.370  1.00  0.00           H
ATOM   4645  HE2 LYS A 307     127.510  70.750 124.460  1.00  0.00           H
ATOM   4646  NZ  LYS A 307     129.360  71.010 125.240  1.00  0.00           N
ATOM   4647  HZ1 LYS A 307     129.420  70.040 125.600  1.00  0.00           H
ATOM   4648  HZ2 LYS A 307     130.320  71.340 125.030  1.00  0.00           H
ATOM   4649  HZ3 LYS A 307     128.830  71.630 125.890  1.00  0.00           H
ATOM   4650  C   LYS A 307     127.000  76.120 121.690  1.00  0.00           C
ATOM   4651  O   LYS A 307     127.520  76.790 122.600  1.00  0.00           O
ATOM   4652  N   GLN A 308     126.630  76.630 120.490  1.00  0.00           N
ATOM   4653  HN  GLN A 308     126.210  76.010 119.830  1.00  0.00           H
ATOM   4654  CA  GLN A 308     126.910  77.980 120.120  1.00  0.00           C
ATOM   4655  HA  GLN A 308     127.910  78.260 120.440  1.00  0.00           H
ATOM   4656  CB  GLN A 308     126.720  78.260 118.600  1.00  0.00           C
ATOM   4657  HB1 GLN A 308     126.950  79.310 118.300  1.00  0.00           H
ATOM   4658  HB2 GLN A 308     127.400  77.560 118.070  1.00  0.00           H
ATOM   4659  CG  GLN A 308     125.270  77.880 118.120  1.00  0.00           C
ATOM   4660  HG1 GLN A 308     124.420  78.450 118.570  1.00  0.00           H
ATOM   4661  HG2 GLN A 308     125.070  76.890 118.590  1.00  0.00           H
ATOM   4662  CD  GLN A 308     125.160  77.900 116.590  1.00  0.00           C
ATOM   4663  OE1 GLN A 308     125.260  76.930 115.840  1.00  0.00           O
ATOM   4664  NE2 GLN A 308     125.060  79.140 116.090  1.00  0.00           N
ATOM   4665 HE21 GLN A 308     124.750  79.870 116.710  1.00  0.00           H
ATOM   4666 HE22 GLN A 308     125.390  79.200 115.150  1.00  0.00           H
ATOM   4667  C   GLN A 308     126.070  79.030 120.910  1.00  0.00           C
ATOM   4668  O   GLN A 308     126.310  80.240 120.870  1.00  0.00           O
ATOM   4669  N   TYR A 309     125.030  78.630 121.660  1.00  0.00           N
ATOM   4670  HN  TYR A 309     124.780  77.670 121.610  1.00  0.00           H
ATOM   4671  CA  TYR A 309     124.240  79.460 122.530  1.00  0.00           C
ATOM   4672  HA  TYR A 309     124.400  80.520 122.410  1.00  0.00           H
ATOM   4673  CB  TYR A 309     122.790  78.900 122.290  1.00  0.00           C
ATOM   4674  HB1 TYR A 309     122.760  77.830 122.600  1.00  0.00           H
ATOM   4675  HB2 TYR A 309     122.100  79.520 122.900  1.00  0.00           H
ATOM   4676  CG  TYR A 309     122.290  79.080 120.880  1.00  0.00           C
ATOM   4677  CD1 TYR A 309     122.450  80.320 120.150  1.00  0.00           C
ATOM   4678  HD1 TYR A 309     122.780  81.140 120.770  1.00  0.00           H
ATOM   4679  CE1 TYR A 309     122.080  80.500 118.850  1.00  0.00           C
ATOM   4680  HE1 TYR A 309     122.130  81.460 118.360  1.00  0.00           H
ATOM   4681  CZ  TYR A 309     121.610  79.430 118.130  1.00  0.00           C
ATOM   4682  OH  TYR A 309     121.350  79.570 116.780  1.00  0.00           O
ATOM   4683  HH  TYR A 309     121.630  80.450 116.540  1.00  0.00           H
ATOM   4684  CD2 TYR A 309     121.810  77.990 120.130  1.00  0.00           C
ATOM   4685  HD2 TYR A 309     121.670  77.020 120.590  1.00  0.00           H
ATOM   4686  CE2 TYR A 309     121.600  78.150 118.770  1.00  0.00           C
ATOM   4687  HE2 TYR A 309     121.320  77.280 118.180  1.00  0.00           H
ATOM   4688  C   TYR A 309     124.580  79.250 124.040  1.00  0.00           C
ATOM   4689  O   TYR A 309     124.080  79.940 124.970  1.00  0.00           O
ATOM   4690  N   ASN A 310     125.560  78.340 124.330  1.00  0.00           N
ATOM   4691  HN  ASN A 310     125.990  78.010 123.500  1.00  0.00           H
ATOM   4692  CA  ASN A 310     126.130  78.160 125.680  1.00  0.00           C
ATOM   4693  HA  ASN A 310     127.090  77.690 125.550  1.00  0.00           H
ATOM   4694  CB  ASN A 310     126.520  79.470 126.410  1.00  0.00           C
ATOM   4695  HB1 ASN A 310     125.610  79.980 126.790  1.00  0.00           H
ATOM   4696  HB2 ASN A 310     127.180  79.200 127.260  1.00  0.00           H
ATOM   4697  CG  ASN A 310     127.320  80.500 125.570  1.00  0.00           C
ATOM   4698  OD1 ASN A 310     127.920  80.060 124.540  1.00  0.00           O
ATOM   4699  ND2 ASN A 310     127.470  81.760 126.000  1.00  0.00           N
ATOM   4700 HD21 ASN A 310     126.990  82.070 126.830  1.00  0.00           H
ATOM   4701 HD22 ASN A 310     128.190  82.340 125.630  1.00  0.00           H
ATOM   4702  C   ASN A 310     125.440  77.210 126.590  1.00  0.00           C
ATOM   4703  O   ASN A 310     125.660  77.150 127.790  1.00  0.00           O
ATOM   4704  N   ILE A 311     124.490  76.380 126.070  1.00  0.00           N
ATOM   4705  HN  ILE A 311     124.300  76.440 125.090  1.00  0.00           H
ATOM   4706  CA  ILE A 311     123.740  75.400 126.840  1.00  0.00           C
ATOM   4707  HA  ILE A 311     123.700  75.600 127.910  1.00  0.00           H
ATOM   4708  CB  ILE A 311     122.300  75.490 126.390  1.00  0.00           C
ATOM   4709  HB  ILE A 311     122.340  75.350 125.290  1.00  0.00           H
ATOM   4710  CG2 ILE A 311     121.380  74.410 127.060  1.00  0.00           C
ATOM   4711 HG21 ILE A 311     120.320  74.420 126.740  1.00  0.00           H
ATOM   4712 HG22 ILE A 311     121.760  73.410 126.770  1.00  0.00           H
ATOM   4713 HG23 ILE A 311     121.330  74.430 128.170  1.00  0.00           H
ATOM   4714  CG1 ILE A 311     121.700  76.890 126.700  1.00  0.00           C
ATOM   4715 HG11 ILE A 311     120.600  76.840 126.530  1.00  0.00           H
ATOM   4716 HG12 ILE A 311     122.170  77.620 126.010  1.00  0.00           H
ATOM   4717  CD  ILE A 311     121.960  77.430 128.120  1.00  0.00           C
ATOM   4718  HD1 ILE A 311     123.020  77.730 128.280  1.00  0.00           H
ATOM   4719  HD2 ILE A 311     121.300  78.290 128.350  1.00  0.00           H
ATOM   4720  HD3 ILE A 311     121.790  76.710 128.950  1.00  0.00           H
ATOM   4721  C   ILE A 311     124.360  74.050 126.590  1.00  0.00           C
ATOM   4722  O   ILE A 311     124.540  73.670 125.450  1.00  0.00           O
ATOM   4723  N   SER A 312     124.790  73.250 127.580  1.00  0.00           N
ATOM   4724  HN  SER A 312     124.720  73.540 128.530  1.00  0.00           H
ATOM   4725  CA  SER A 312     125.220  71.840 127.420  1.00  0.00           C
ATOM   4726  HA  SER A 312     125.100  71.510 126.400  1.00  0.00           H
ATOM   4727  CB  SER A 312     126.650  71.440 127.810  1.00  0.00           C
ATOM   4728  HB1 SER A 312     126.900  70.370 127.640  1.00  0.00           H
ATOM   4729  HB2 SER A 312     126.810  71.700 128.870  1.00  0.00           H
ATOM   4730  OG  SER A 312     127.540  72.210 127.000  1.00  0.00           O
ATOM   4731  HG1 SER A 312     127.550  73.120 127.300  1.00  0.00           H
ATOM   4732  C   SER A 312     124.280  70.990 128.210  1.00  0.00           C
ATOM   4733  O   SER A 312     123.610  71.420 129.110  1.00  0.00           O
ATOM   4734  N   TRP A 313     123.960  69.780 127.710  1.00  0.00           N
ATOM   4735  HN  TRP A 313     124.480  69.510 126.910  1.00  0.00           H
ATOM   4736  CA  TRP A 313     122.960  68.830 128.250  1.00  0.00           C
ATOM   4737  HA  TRP A 313     122.310  69.420 128.870  1.00  0.00           H
ATOM   4738  CB  TRP A 313     122.010  68.450 127.080  1.00  0.00           C
ATOM   4739  HB1 TRP A 313     122.600  67.930 126.300  1.00  0.00           H
ATOM   4740  HB2 TRP A 313     121.190  67.780 127.430  1.00  0.00           H
ATOM   4741  CG  TRP A 313     121.200  69.550 126.430  1.00  0.00           C
ATOM   4742  CD1 TRP A 313     121.550  70.430 125.500  1.00  0.00           C
ATOM   4743  HD1 TRP A 313     122.410  70.150 124.910  1.00  0.00           H
ATOM   4744  NE1 TRP A 313     120.590  71.400 125.420  1.00  0.00           N
ATOM   4745  HE1 TRP A 313     120.550  72.090 124.730  1.00  0.00           H
ATOM   4746  CE2 TRP A 313     119.570  71.160 126.330  1.00  0.00           C
ATOM   4747  CD2 TRP A 313     119.960  69.980 127.060  1.00  0.00           C
ATOM   4748  CE3 TRP A 313     119.180  69.490 128.080  1.00  0.00           C
ATOM   4749  HE3 TRP A 313     119.330  68.590 128.650  1.00  0.00           H
ATOM   4750  CZ3 TRP A 313     117.950  70.100 128.270  1.00  0.00           C
ATOM   4751  HZ3 TRP A 313     117.350  69.640 129.040  1.00  0.00           H
ATOM   4752  CZ2 TRP A 313     118.350  71.770 126.510  1.00  0.00           C
ATOM   4753  HZ2 TRP A 313     117.940  72.530 125.860  1.00  0.00           H
ATOM   4754  CH2 TRP A 313     117.550  71.170 127.480  1.00  0.00           C
ATOM   4755  HH2 TRP A 313     116.560  71.570 127.650  1.00  0.00           H
ATOM   4756  C   TRP A 313     123.570  67.610 128.850  1.00  0.00           C
ATOM   4757  O   TRP A 313     124.450  66.960 128.310  1.00  0.00           O
ATOM   4758  N   GLU A 314     123.090  67.210 130.060  1.00  0.00           N
ATOM   4759  HN  GLU A 314     122.380  67.700 130.570  1.00  0.00           H
ATOM   4760  CA  GLU A 314     123.630  66.010 130.660  1.00  0.00           C
ATOM   4761  HA  GLU A 314     124.340  65.520 130.020  1.00  0.00           H
ATOM   4762  CB  GLU A 314     124.250  66.300 131.960  1.00  0.00           C
ATOM   4763  HB1 GLU A 314     125.120  66.980 131.820  1.00  0.00           H
ATOM   4764  HB2 GLU A 314     123.570  66.910 132.580  1.00  0.00           H
ATOM   4765  CG  GLU A 314     124.740  64.980 132.740  1.00  0.00           C
ATOM   4766  HG1 GLU A 314     123.930  64.230 132.870  1.00  0.00           H
ATOM   4767  HG2 GLU A 314     125.120  65.330 133.730  1.00  0.00           H
ATOM   4768  CD  GLU A 314     125.940  64.310 131.970  1.00  0.00           C
ATOM   4769  OE1 GLU A 314     125.660  63.490 131.100  1.00  0.00           O
ATOM   4770  OE2 GLU A 314     127.110  64.360 132.460  1.00  0.00           O
ATOM   4771  C   GLU A 314     122.480  64.980 130.780  1.00  0.00           C
ATOM   4772  O   GLU A 314     121.500  65.360 131.470  1.00  0.00           O
ATOM   4773  N   LEU A 315     122.560  63.880 130.020  1.00  0.00           N
ATOM   4774  HN  LEU A 315     123.370  63.860 129.430  1.00  0.00           H
ATOM   4775  CA  LEU A 315     121.570  62.800 129.960  1.00  0.00           C
ATOM   4776  HA  LEU A 315     120.580  63.210 130.060  1.00  0.00           H
ATOM   4777  CB  LEU A 315     121.720  62.000 128.650  1.00  0.00           C
ATOM   4778  HB1 LEU A 315     121.560  62.740 127.840  1.00  0.00           H
ATOM   4779  HB2 LEU A 315     122.760  61.600 128.600  1.00  0.00           H
ATOM   4780  CG  LEU A 315     120.720  60.900 128.320  1.00  0.00           C
ATOM   4781  HG  LEU A 315     120.660  60.160 129.150  1.00  0.00           H
ATOM   4782  CD1 LEU A 315     119.310  61.520 128.090  1.00  0.00           C
ATOM   4783 HD11 LEU A 315     118.530  60.720 128.030  1.00  0.00           H
ATOM   4784 HD12 LEU A 315     119.060  62.130 128.980  1.00  0.00           H
ATOM   4785 HD13 LEU A 315     119.310  62.010 127.090  1.00  0.00           H
ATOM   4786  CD2 LEU A 315     121.130  60.040 127.080  1.00  0.00           C
ATOM   4787 HD21 LEU A 315     120.730  59.010 127.170  1.00  0.00           H
ATOM   4788 HD22 LEU A 315     120.690  60.560 126.200  1.00  0.00           H
ATOM   4789 HD23 LEU A 315     122.240  60.090 127.080  1.00  0.00           H
ATOM   4790  C   LEU A 315     121.570  61.840 131.120  1.00  0.00           C
ATOM   4791  O   LEU A 315     122.620  61.590 131.700  1.00  0.00           O
ATOM   4792  N   ASP A 316     120.440  61.280 131.560  1.00  0.00           N
ATOM   4793  HN  ASP A 316     119.600  61.610 131.140  1.00  0.00           H
ATOM   4794  CA  ASP A 316     120.340  60.180 132.440  1.00  0.00           C
ATOM   4795  HA  ASP A 316     121.210  59.570 132.300  1.00  0.00           H
ATOM   4796  CB  ASP A 316     120.080  60.630 133.820  1.00  0.00           C
ATOM   4797  HB1 ASP A 316     120.690  61.530 134.060  1.00  0.00           H
ATOM   4798  HB2 ASP A 316     119.010  60.890 133.960  1.00  0.00           H
ATOM   4799  CG  ASP A 316     120.370  59.570 134.850  1.00  0.00           C
ATOM   4800  OD1 ASP A 316     121.240  58.650 134.690  1.00  0.00           O
ATOM   4801  OD2 ASP A 316     119.800  59.790 135.920  1.00  0.00           O
ATOM   4802  C   ASP A 316     119.150  59.290 131.910  1.00  0.00           C
ATOM   4803  O   ASP A 316     118.370  59.690 131.020  1.00  0.00           O
ATOM   4804  N   VAL A 317     119.030  58.100 132.430  1.00  0.00           N
ATOM   4805  HN  VAL A 317     119.650  57.820 133.160  1.00  0.00           H
ATOM   4806  CA  VAL A 317     118.110  57.100 131.970  1.00  0.00           C
ATOM   4807  HA  VAL A 317     117.310  57.590 131.440  1.00  0.00           H
ATOM   4808  CB  VAL A 317     118.820  56.050 131.160  1.00  0.00           C
ATOM   4809  HB  VAL A 317     119.460  55.420 131.820  1.00  0.00           H
ATOM   4810  CG1 VAL A 317     117.620  55.300 130.500  1.00  0.00           C
ATOM   4811 HG11 VAL A 317     116.800  54.910 131.130  1.00  0.00           H
ATOM   4812 HG12 VAL A 317     117.120  55.970 129.760  1.00  0.00           H
ATOM   4813 HG13 VAL A 317     118.020  54.470 129.870  1.00  0.00           H
ATOM   4814  CG2 VAL A 317     119.620  56.810 130.000  1.00  0.00           C
ATOM   4815 HG21 VAL A 317     118.860  57.430 129.490  1.00  0.00           H
ATOM   4816 HG22 VAL A 317     120.460  57.410 130.410  1.00  0.00           H
ATOM   4817 HG23 VAL A 317     120.020  56.150 129.200  1.00  0.00           H
ATOM   4818  C   VAL A 317     117.480  56.470 133.150  1.00  0.00           C
ATOM   4819  O   VAL A 317     118.170  55.920 134.010  1.00  0.00           O
ATOM   4820  N   LEU A 318     116.180  56.490 133.290  1.00  0.00           N
ATOM   4821  HN  LEU A 318     115.630  57.000 132.640  1.00  0.00           H
ATOM   4822  CA  LEU A 318     115.410  55.730 134.250  1.00  0.00           C
ATOM   4823  HA  LEU A 318     116.030  55.480 135.090  1.00  0.00           H
ATOM   4824  CB  LEU A 318     114.090  56.410 134.680  1.00  0.00           C
ATOM   4825  HB1 LEU A 318     114.260  57.450 135.030  1.00  0.00           H
ATOM   4826  HB2 LEU A 318     113.490  56.490 133.750  1.00  0.00           H
ATOM   4827  CG  LEU A 318     113.270  55.640 135.780  1.00  0.00           C
ATOM   4828  HG  LEU A 318     113.160  54.580 135.480  1.00  0.00           H
ATOM   4829  CD1 LEU A 318     114.050  55.720 137.120  1.00  0.00           C
ATOM   4830 HD11 LEU A 318     113.300  55.670 137.940  1.00  0.00           H
ATOM   4831 HD12 LEU A 318     114.750  54.860 137.140  1.00  0.00           H
ATOM   4832 HD13 LEU A 318     114.550  56.700 137.260  1.00  0.00           H
ATOM   4833  CD2 LEU A 318     111.940  56.350 136.010  1.00  0.00           C
ATOM   4834 HD21 LEU A 318     111.590  56.060 137.020  1.00  0.00           H
ATOM   4835 HD22 LEU A 318     112.130  57.440 136.000  1.00  0.00           H
ATOM   4836 HD23 LEU A 318     111.180  56.120 135.220  1.00  0.00           H
ATOM   4837  C   LEU A 318     115.100  54.340 133.570  1.00  0.00           C
ATOM   4838  O   LEU A 318     114.590  54.330 132.460  1.00  0.00           O
ATOM   4839  N   GLU A 319     115.460  53.190 134.210  1.00  0.00           N
ATOM   4840  HN  GLU A 319     115.760  53.170 135.150  1.00  0.00           H
ATOM   4841  CA  GLU A 319     115.200  51.940 133.480  1.00  0.00           C
ATOM   4842  HA  GLU A 319     114.680  52.150 132.550  1.00  0.00           H
ATOM   4843  CB  GLU A 319     116.460  51.070 133.220  1.00  0.00           C
ATOM   4844  HB1 GLU A 319     117.010  50.800 134.140  1.00  0.00           H
ATOM   4845  HB2 GLU A 319     116.110  50.100 132.790  1.00  0.00           H
ATOM   4846  CG  GLU A 319     117.500  51.740 132.260  1.00  0.00           C
ATOM   4847  HG1 GLU A 319     118.000  52.590 132.770  1.00  0.00           H
ATOM   4848  HG2 GLU A 319     116.880  52.110 131.420  1.00  0.00           H
ATOM   4849  CD  GLU A 319     118.520  50.720 131.650  1.00  0.00           C
ATOM   4850  OE1 GLU A 319     118.220  50.030 130.640  1.00  0.00           O
ATOM   4851  OE2 GLU A 319     119.610  50.730 132.240  1.00  0.00           O
ATOM   4852  C   GLU A 319     114.170  51.210 134.390  1.00  0.00           C
ATOM   4853  O   GLU A 319     114.400  50.800 135.530  1.00  0.00           O
ATOM   4854  N   VAL A 320     112.920  51.060 133.910  1.00  0.00           N
ATOM   4855  HN  VAL A 320     112.710  51.280 132.960  1.00  0.00           H
ATOM   4856  CA  VAL A 320     111.820  50.540 134.700  1.00  0.00           C
ATOM   4857  HA  VAL A 320     112.060  50.480 135.750  1.00  0.00           H
ATOM   4858  CB  VAL A 320     110.650  51.490 134.420  1.00  0.00           C
ATOM   4859  HB  VAL A 320     110.380  51.470 133.350  1.00  0.00           H
ATOM   4860  CG1 VAL A 320     109.400  51.200 135.330  1.00  0.00           C
ATOM   4861 HG11 VAL A 320     108.890  50.250 135.050  1.00  0.00           H
ATOM   4862 HG12 VAL A 320     109.760  51.110 136.380  1.00  0.00           H
ATOM   4863 HG13 VAL A 320     108.690  52.030 135.140  1.00  0.00           H
ATOM   4864  CG2 VAL A 320     111.240  52.970 134.630  1.00  0.00           C
ATOM   4865 HG21 VAL A 320     111.660  52.920 135.650  1.00  0.00           H
ATOM   4866 HG22 VAL A 320     112.060  53.220 133.930  1.00  0.00           H
ATOM   4867 HG23 VAL A 320     110.470  53.770 134.520  1.00  0.00           H
ATOM   4868  C   VAL A 320     111.420  49.240 134.140  1.00  0.00           C
ATOM   4869  O   VAL A 320     111.610  48.950 132.960  1.00  0.00           O
ATOM   4870  N   SER A 321     110.880  48.300 134.950  1.00  0.00           N
ATOM   4871  HN  SER A 321     110.780  48.490 135.930  1.00  0.00           H
ATOM   4872  CA  SER A 321     110.440  47.030 134.500  1.00  0.00           C
ATOM   4873  HA  SER A 321     110.460  46.950 133.420  1.00  0.00           H
ATOM   4874  CB  SER A 321     111.440  46.050 134.990  1.00  0.00           C
ATOM   4875  HB1 SER A 321     111.350  45.990 136.100  1.00  0.00           H
ATOM   4876  HB2 SER A 321     112.410  46.470 134.650  1.00  0.00           H
ATOM   4877  OG  SER A 321     111.280  44.720 134.530  1.00  0.00           O
ATOM   4878  HG1 SER A 321     110.380  44.450 134.710  1.00  0.00           H
ATOM   4879  C   SER A 321     109.060  46.770 135.140  1.00  0.00           C
ATOM   4880  O   SER A 321     108.790  46.990 136.330  1.00  0.00           O
ATOM   4881  N   ASN A 322     108.050  46.390 134.340  1.00  0.00           N
ATOM   4882  HN  ASN A 322     108.110  46.430 133.350  1.00  0.00           H
ATOM   4883  CA  ASN A 322     106.640  46.130 134.700  1.00  0.00           C
ATOM   4884  HA  ASN A 322     106.750  45.300 135.380  1.00  0.00           H
ATOM   4885  CB  ASN A 322     105.860  47.310 135.440  1.00  0.00           C
ATOM   4886  HB1 ASN A 322     106.450  47.680 136.300  1.00  0.00           H
ATOM   4887  HB2 ASN A 322     105.780  48.080 134.640  1.00  0.00           H
ATOM   4888  CG  ASN A 322     104.490  46.900 135.980  1.00  0.00           C
ATOM   4889  OD1 ASN A 322     104.080  45.760 135.840  1.00  0.00           O
ATOM   4890  ND2 ASN A 322     103.700  47.890 136.490  1.00  0.00           N
ATOM   4891 HD21 ASN A 322     104.110  48.780 136.670  1.00  0.00           H
ATOM   4892 HD22 ASN A 322     102.780  47.690 136.830  1.00  0.00           H
ATOM   4893  C   ASN A 322     105.930  45.550 133.430  1.00  0.00           C
ATOM   4894  O   ASN A 322     105.550  46.330 132.550  1.00  0.00           O
ATOM   4895  N   SER A 323     105.710  44.220 133.330  1.00  0.00           N
ATOM   4896  HN  SER A 323     106.180  43.600 133.960  1.00  0.00           H
ATOM   4897  CA  SER A 323     105.220  43.660 132.110  1.00  0.00           C
ATOM   4898  HA  SER A 323     105.790  44.140 131.330  1.00  0.00           H
ATOM   4899  CB  SER A 323     105.370  42.220 132.010  1.00  0.00           C
ATOM   4900  HB1 SER A 323     105.040  41.980 130.980  1.00  0.00           H
ATOM   4901  HB2 SER A 323     104.710  41.670 132.710  1.00  0.00           H
ATOM   4902  OG  SER A 323     106.730  41.860 132.110  1.00  0.00           O
ATOM   4903  HG1 SER A 323     106.940  42.030 133.030  1.00  0.00           H
ATOM   4904  C   SER A 323     103.830  44.080 131.710  1.00  0.00           C
ATOM   4905  O   SER A 323     103.630  44.420 130.590  1.00  0.00           O
ATOM   4906  N   SER A 324     102.830  44.080 132.630  1.00  0.00           N
ATOM   4907  HN  SER A 324     103.080  43.830 133.560  1.00  0.00           H
ATOM   4908  CA  SER A 324     101.410  44.420 132.390  1.00  0.00           C
ATOM   4909  HA  SER A 324     101.050  43.840 131.560  1.00  0.00           H
ATOM   4910  CB  SER A 324     100.520  44.210 133.700  1.00  0.00           C
ATOM   4911  HB1 SER A 324     101.030  44.840 134.470  1.00  0.00           H
ATOM   4912  HB2 SER A 324     100.580  43.130 133.960  1.00  0.00           H
ATOM   4913  OG  SER A 324      99.150  44.530 133.470  1.00  0.00           O
ATOM   4914  HG1 SER A 324      98.880  44.150 132.630  1.00  0.00           H
ATOM   4915  C   SER A 324     101.260  45.940 131.990  1.00  0.00           C
ATOM   4916  O   SER A 324     100.530  46.270 131.100  1.00  0.00           O
ATOM   4917  N   LEU A 325     101.980  46.920 132.610  1.00  0.00           N
ATOM   4918  HN  LEU A 325     102.500  46.720 133.430  1.00  0.00           H
ATOM   4919  CA  LEU A 325     102.090  48.290 132.190  1.00  0.00           C
ATOM   4920  HA  LEU A 325     101.040  48.520 132.270  1.00  0.00           H
ATOM   4921  CB  LEU A 325     102.930  48.990 133.320  1.00  0.00           C
ATOM   4922  HB1 LEU A 325     102.450  48.910 134.310  1.00  0.00           H
ATOM   4923  HB2 LEU A 325     103.930  48.490 133.300  1.00  0.00           H
ATOM   4924  CG  LEU A 325     103.030  50.550 133.050  1.00  0.00           C
ATOM   4925  HG  LEU A 325     103.590  50.820 132.130  1.00  0.00           H
ATOM   4926  CD1 LEU A 325     101.650  51.130 133.120  1.00  0.00           C
ATOM   4927 HD11 LEU A 325     101.100  51.000 132.170  1.00  0.00           H
ATOM   4928 HD12 LEU A 325     101.130  50.570 133.930  1.00  0.00           H
ATOM   4929 HD13 LEU A 325     101.680  52.220 133.330  1.00  0.00           H
ATOM   4930  CD2 LEU A 325     103.920  51.170 134.200  1.00  0.00           C
ATOM   4931 HD21 LEU A 325     104.940  50.830 133.920  1.00  0.00           H
ATOM   4932 HD22 LEU A 325     103.980  52.270 134.050  1.00  0.00           H
ATOM   4933 HD23 LEU A 325     103.590  50.850 135.220  1.00  0.00           H
ATOM   4934  C   LEU A 325     102.680  48.470 130.750  1.00  0.00           C
ATOM   4935  O   LEU A 325     102.240  49.400 130.090  1.00  0.00           O
ATOM   4936  N   ARG A 326     103.650  47.650 130.350  1.00  0.00           N
ATOM   4937  HN  ARG A 326     104.020  47.070 131.080  1.00  0.00           H
ATOM   4938  CA  ARG A 326     104.190  47.560 129.010  1.00  0.00           C
ATOM   4939  HA  ARG A 326     104.380  48.570 128.670  1.00  0.00           H
ATOM   4940  CB  ARG A 326     105.500  46.720 128.690  1.00  0.00           C
ATOM   4941  HB1 ARG A 326     106.220  47.120 129.440  1.00  0.00           H
ATOM   4942  HB2 ARG A 326     105.430  45.630 128.890  1.00  0.00           H
ATOM   4943  CG  ARG A 326     106.060  46.830 127.250  1.00  0.00           C
ATOM   4944  HG1 ARG A 326     105.220  46.480 126.620  1.00  0.00           H
ATOM   4945  HG2 ARG A 326     107.000  46.250 127.110  1.00  0.00           H
ATOM   4946  CD  ARG A 326     106.510  48.290 126.910  1.00  0.00           C
ATOM   4947  HD1 ARG A 326     107.380  48.510 127.560  1.00  0.00           H
ATOM   4948  HD2 ARG A 326     105.690  49.000 127.160  1.00  0.00           H
ATOM   4949  NE  ARG A 326     106.830  48.330 125.430  1.00  0.00           N
ATOM   4950  HE  ARG A 326     107.760  48.620 125.200  1.00  0.00           H
ATOM   4951  CZ  ARG A 326     105.990  48.420 124.460  1.00  0.00           C
ATOM   4952  NH1 ARG A 326     104.680  48.560 124.620  1.00  0.00           N
ATOM   4953 HH11 ARG A 326     104.230  48.740 123.750  1.00  0.00           H
ATOM   4954 HH12 ARG A 326     104.240  48.300 125.480  1.00  0.00           H
ATOM   4955  NH2 ARG A 326     106.470  48.550 123.190  1.00  0.00           N
ATOM   4956 HH21 ARG A 326     105.750  48.650 122.500  1.00  0.00           H
ATOM   4957 HH22 ARG A 326     107.400  48.300 122.920  1.00  0.00           H
ATOM   4958  C   ARG A 326     103.120  47.240 127.960  1.00  0.00           C
ATOM   4959  O   ARG A 326     103.040  47.810 126.920  1.00  0.00           O
ATOM   4960  N   ARG A 327     102.150  46.350 128.290  1.00  0.00           N
ATOM   4961  HN  ARG A 327     102.170  45.890 129.170  1.00  0.00           H
ATOM   4962  CA  ARG A 327     101.050  45.970 127.460  1.00  0.00           C
ATOM   4963  HA  ARG A 327     101.540  45.650 126.550  1.00  0.00           H
ATOM   4964  CB  ARG A 327     100.270  44.790 128.100  1.00  0.00           C
ATOM   4965  HB1 ARG A 327      99.790  45.110 129.050  1.00  0.00           H
ATOM   4966  HB2 ARG A 327      99.390  44.590 127.450  1.00  0.00           H
ATOM   4967  CG  ARG A 327     101.010  43.480 128.340  1.00  0.00           C
ATOM   4968  HG1 ARG A 327     100.490  42.980 129.190  1.00  0.00           H
ATOM   4969  HG2 ARG A 327     102.020  43.700 128.730  1.00  0.00           H
ATOM   4970  CD  ARG A 327     101.120  42.560 127.130  1.00  0.00           C
ATOM   4971  HD1 ARG A 327     101.680  43.070 126.320  1.00  0.00           H
ATOM   4972  HD2 ARG A 327     100.080  42.280 126.840  1.00  0.00           H
ATOM   4973  NE  ARG A 327     101.660  41.280 127.620  1.00  0.00           N
ATOM   4974  HE  ARG A 327     101.130  40.480 127.870  1.00  0.00           H
ATOM   4975  CZ  ARG A 327     102.960  41.130 127.930  1.00  0.00           C
ATOM   4976  NH1 ARG A 327     103.800  42.060 127.500  1.00  0.00           N
ATOM   4977 HH11 ARG A 327     104.770  41.820 127.470  1.00  0.00           H
ATOM   4978 HH12 ARG A 327     103.640  42.850 126.910  1.00  0.00           H
ATOM   4979  NH2 ARG A 327     103.390  40.020 128.470  1.00  0.00           N
ATOM   4980 HH21 ARG A 327     104.390  39.990 128.520  1.00  0.00           H
ATOM   4981 HH22 ARG A 327     102.820  39.520 129.120  1.00  0.00           H
ATOM   4982  C   ARG A 327     100.080  47.010 127.180  1.00  0.00           C
ATOM   4983  O   ARG A 327      99.410  46.960 126.180  1.00  0.00           O
ATOM   4984  N   ARG A 328     100.030  48.110 127.950  1.00  0.00           N
ATOM   4985  HN  ARG A 328     100.690  48.160 128.700  1.00  0.00           H
ATOM   4986  CA  ARG A 328      99.040  49.120 127.860  1.00  0.00           C
ATOM   4987  HA  ARG A 328      98.080  48.670 127.670  1.00  0.00           H
ATOM   4988  CB  ARG A 328      99.010  49.980 129.140  1.00  0.00           C
ATOM   4989  HB1 ARG A 328     100.060  50.350 129.160  1.00  0.00           H
ATOM   4990  HB2 ARG A 328      98.390  50.890 129.010  1.00  0.00           H
ATOM   4991  CG  ARG A 328      98.560  49.340 130.510  1.00  0.00           C
ATOM   4992  HG1 ARG A 328      98.900  50.010 131.320  1.00  0.00           H
ATOM   4993  HG2 ARG A 328      99.000  48.320 130.580  1.00  0.00           H
ATOM   4994  CD  ARG A 328      97.070  48.990 130.630  1.00  0.00           C
ATOM   4995  HD1 ARG A 328      96.900  48.380 129.720  1.00  0.00           H
ATOM   4996  HD2 ARG A 328      96.380  49.860 130.590  1.00  0.00           H
ATOM   4997  NE  ARG A 328      96.770  48.350 131.970  1.00  0.00           N
ATOM   4998  HE  ARG A 328      97.360  48.700 132.700  1.00  0.00           H
ATOM   4999  CZ  ARG A 328      96.200  47.100 132.010  1.00  0.00           C
ATOM   5000  NH1 ARG A 328      95.310  46.690 131.130  1.00  0.00           N
ATOM   5001 HH11 ARG A 328      94.720  45.900 131.280  1.00  0.00           H
ATOM   5002 HH12 ARG A 328      94.800  47.440 130.710  1.00  0.00           H
ATOM   5003  NH2 ARG A 328      96.550  46.320 133.010  1.00  0.00           N
ATOM   5004 HH21 ARG A 328      96.090  45.450 133.150  1.00  0.00           H
ATOM   5005 HH22 ARG A 328      97.190  46.700 133.680  1.00  0.00           H
ATOM   5006  C   ARG A 328      99.220  50.080 126.640  1.00  0.00           C
ATOM   5007  O   ARG A 328     100.170  50.100 125.930  1.00  0.00           O
ATOM   5008  N   LEU A 329      98.150  50.890 126.410  1.00  0.00           N
ATOM   5009  HN  LEU A 329      97.310  50.770 126.930  1.00  0.00           H
ATOM   5010  CA  LEU A 329      98.230  51.900 125.380  1.00  0.00           C
ATOM   5011  HA  LEU A 329      99.150  51.900 124.820  1.00  0.00           H
ATOM   5012  CB  LEU A 329      97.070  51.840 124.320  1.00  0.00           C
ATOM   5013  HB1 LEU A 329      97.180  50.880 123.770  1.00  0.00           H
ATOM   5014  HB2 LEU A 329      96.150  51.780 124.940  1.00  0.00           H
ATOM   5015  CG  LEU A 329      97.060  52.980 123.310  1.00  0.00           C
ATOM   5016  HG  LEU A 329      96.760  53.910 123.850  1.00  0.00           H
ATOM   5017  CD1 LEU A 329      98.300  53.220 122.500  1.00  0.00           C
ATOM   5018 HD11 LEU A 329      98.670  52.350 121.910  1.00  0.00           H
ATOM   5019 HD12 LEU A 329      98.330  54.030 121.740  1.00  0.00           H
ATOM   5020 HD13 LEU A 329      99.120  53.330 123.250  1.00  0.00           H
ATOM   5021  CD2 LEU A 329      95.950  52.840 122.230  1.00  0.00           C
ATOM   5022 HD21 LEU A 329      96.050  52.000 121.520  1.00  0.00           H
ATOM   5023 HD22 LEU A 329      94.990  52.790 122.790  1.00  0.00           H
ATOM   5024 HD23 LEU A 329      96.020  53.810 121.690  1.00  0.00           H
ATOM   5025  C   LEU A 329      98.070  53.160 126.130  1.00  0.00           C
ATOM   5026  O   LEU A 329      97.130  53.380 126.920  1.00  0.00           O
ATOM   5027  N   ILE A 330      98.920  54.200 125.980  1.00  0.00           N
ATOM   5028  HN  ILE A 330      99.680  54.170 125.330  1.00  0.00           H
ATOM   5029  CA  ILE A 330      98.830  55.430 126.670  1.00  0.00           C
ATOM   5030  HA  ILE A 330      98.050  55.410 127.420  1.00  0.00           H
ATOM   5031  CB  ILE A 330     100.230  55.740 127.320  1.00  0.00           C
ATOM   5032  HB  ILE A 330     100.990  56.110 126.600  1.00  0.00           H
ATOM   5033  CG2 ILE A 330     100.030  56.750 128.480  1.00  0.00           C
ATOM   5034 HG21 ILE A 330     100.970  56.770 129.070  1.00  0.00           H
ATOM   5035 HG22 ILE A 330      99.710  57.760 128.130  1.00  0.00           H
ATOM   5036 HG23 ILE A 330      99.170  56.360 129.050  1.00  0.00           H
ATOM   5037  CG1 ILE A 330     100.930  54.450 127.970  1.00  0.00           C
ATOM   5038 HG11 ILE A 330     101.920  54.850 128.280  1.00  0.00           H
ATOM   5039 HG12 ILE A 330     101.240  53.790 127.140  1.00  0.00           H
ATOM   5040  CD  ILE A 330     100.100  53.820 129.060  1.00  0.00           C
ATOM   5041  HD1 ILE A 330     100.520  52.890 129.500  1.00  0.00           H
ATOM   5042  HD2 ILE A 330      99.820  54.480 129.910  1.00  0.00           H
ATOM   5043  HD3 ILE A 330      99.130  53.520 128.610  1.00  0.00           H
ATOM   5044  C   ILE A 330      98.290  56.500 125.820  1.00  0.00           C
ATOM   5045  O   ILE A 330      98.680  56.710 124.680  1.00  0.00           O
ATOM   5046  N   LEU A 331      97.260  57.230 126.200  1.00  0.00           N
ATOM   5047  HN  LEU A 331      96.800  56.880 127.010  1.00  0.00           H
ATOM   5048  CA  LEU A 331      96.620  58.180 125.320  1.00  0.00           C
ATOM   5049  HA  LEU A 331      96.910  58.110 124.280  1.00  0.00           H
ATOM   5050  CB  LEU A 331      95.020  58.170 125.350  1.00  0.00           C
ATOM   5051  HB1 LEU A 331      94.770  58.560 126.360  1.00  0.00           H
ATOM   5052  HB2 LEU A 331      94.630  58.870 124.590  1.00  0.00           H
ATOM   5053  CG  LEU A 331      94.420  56.770 125.100  1.00  0.00           C
ATOM   5054  HG  LEU A 331      94.650  55.990 125.860  1.00  0.00           H
ATOM   5055  CD1 LEU A 331      92.880  56.790 125.060  1.00  0.00           C
ATOM   5056 HD11 LEU A 331      92.560  57.390 124.180  1.00  0.00           H
ATOM   5057 HD12 LEU A 331      92.430  55.780 124.960  1.00  0.00           H
ATOM   5058 HD13 LEU A 331      92.470  57.170 126.020  1.00  0.00           H
ATOM   5059  CD2 LEU A 331      94.990  56.180 123.780  1.00  0.00           C
ATOM   5060 HD21 LEU A 331      94.740  56.800 122.890  1.00  0.00           H
[truncated: 3,341,080 more chars]
