# Supplementary material for: Structure of the PAPP-ABP5 complex reveals mechanism of substrate recognition
Source: Nat Commun. 2022 Sep 20;13:5500. doi: 10.1038/s41467-022-33175-2 (PMC9489782; doi:10.1038/s41467-022-33175-2)
Supplement: Supplementary file 4 — Supplementary Data 1 [file 41467_2022_33175_MOESM4_ESM.zip › Simulation Initials/initial_5.pdb]

REMARK    GENERATED BY TRJCONV
TITLE     active-agonist+G_alpha in water t=  43.00000 step= 21500
REMARK    THIS IS A SIMULATION BOX
CRYST1  188.182  188.182  188.182  90.00  90.00  90.00 P 1           1
MODEL        1
ATOM      1  N   ARG A  15     101.050 103.240 164.920  1.00  0.00           N
ATOM      2  HT1 ARG A  15     101.050 102.830 164.010  1.00  0.00           H
ATOM      3  HT2 ARG A  15     100.980 104.240 164.920  1.00  0.00           H
ATOM      4  CA  ARG A  15      99.870 102.590 165.650  1.00  0.00           C
ATOM      5  HA  ARG A  15     100.260 101.670 166.040  1.00  0.00           H
ATOM      6  CB  ARG A  15      99.430 103.530 166.840  1.00  0.00           C
ATOM      7  HB1 ARG A  15      99.040 104.480 166.410  1.00  0.00           H
ATOM      8  HB2 ARG A  15      98.540 103.060 167.300  1.00  0.00           H
ATOM      9  CG  ARG A  15     100.510 103.720 167.920  1.00  0.00           C
ATOM     10  HG1 ARG A  15     100.150 104.540 168.580  1.00  0.00           H
ATOM     11  HG2 ARG A  15     101.420 103.980 167.330  1.00  0.00           H
ATOM     12  CD  ARG A  15     100.840 102.440 168.740  1.00  0.00           C
ATOM     13  HD1 ARG A  15     101.730 102.660 169.380  1.00  0.00           H
ATOM     14  HD2 ARG A  15     100.990 101.560 168.080  1.00  0.00           H
ATOM     15  NE  ARG A  15      99.620 102.260 169.620  1.00  0.00           N
ATOM     16  HE  ARG A  15      99.100 103.070 169.900  1.00  0.00           H
ATOM     17  CZ  ARG A  15      99.240 101.070 170.070  1.00  0.00           C
ATOM     18  NH1 ARG A  15      99.780  99.920 169.750  1.00  0.00           N
ATOM     19 HH11 ARG A  15      99.290  99.120 170.070  1.00  0.00           H
ATOM     20 HH12 ARG A  15     100.680  99.860 169.320  1.00  0.00           H
ATOM     21  NH2 ARG A  15      98.170 101.050 170.780  1.00  0.00           N
ATOM     22 HH21 ARG A  15      97.830 100.130 170.980  1.00  0.00           H
ATOM     23 HH22 ARG A  15      97.660 101.860 171.060  1.00  0.00           H
ATOM     24  C   ARG A  15      98.580 102.370 164.790  1.00  0.00           C
ATOM     25  O   ARG A  15      97.490 102.820 165.140  1.00  0.00           O
ATOM     26  N   ALA A  16      98.710 101.580 163.730  1.00  0.00           N
ATOM     27  HN  ALA A  16      99.570 101.250 163.360  1.00  0.00           H
ATOM     28  CA  ALA A  16      97.520 101.420 162.850  1.00  0.00           C
ATOM     29  HA  ALA A  16      97.190 102.420 162.610  1.00  0.00           H
ATOM     30  CB  ALA A  16      98.020 100.780 161.450  1.00  0.00           C
ATOM     31  HB1 ALA A  16      97.070 100.530 160.930  1.00  0.00           H
ATOM     32  HB2 ALA A  16      98.650 101.420 160.800  1.00  0.00           H
ATOM     33  HB3 ALA A  16      98.590  99.840 161.630  1.00  0.00           H
ATOM     34  C   ALA A  16      96.340 100.640 163.560  1.00  0.00           C
ATOM     35  O   ALA A  16      96.600  99.860 164.510  1.00  0.00           O
ATOM     36  N   LEU A  17      95.120 100.980 163.080  1.00  0.00           N
ATOM     37  HN  LEU A  17      95.080 101.670 162.360  1.00  0.00           H
ATOM     38  CA  LEU A  17      93.900 100.610 163.710  1.00  0.00           C
ATOM     39  HA  LEU A  17      94.070 100.130 164.660  1.00  0.00           H
ATOM     40  CB  LEU A  17      93.070 101.890 163.770  1.00  0.00           C
ATOM     41  HB1 LEU A  17      93.730 102.630 164.290  1.00  0.00           H
ATOM     42  HB2 LEU A  17      92.910 102.330 162.770  1.00  0.00           H
ATOM     43  CG  LEU A  17      91.640 101.770 164.430  1.00  0.00           C
ATOM     44  HG  LEU A  17      91.000 100.990 163.970  1.00  0.00           H
ATOM     45  CD1 LEU A  17      91.820 101.410 165.830  1.00  0.00           C
ATOM     46 HD11 LEU A  17      90.880 101.350 166.430  1.00  0.00           H
ATOM     47 HD12 LEU A  17      92.320 100.440 166.040  1.00  0.00           H
ATOM     48 HD13 LEU A  17      92.320 102.290 166.280  1.00  0.00           H
ATOM     49  CD2 LEU A  17      91.020 103.220 164.320  1.00  0.00           C
ATOM     50 HD21 LEU A  17      91.750 103.950 164.740  1.00  0.00           H
ATOM     51 HD22 LEU A  17      90.830 103.470 163.260  1.00  0.00           H
ATOM     52 HD23 LEU A  17      90.030 103.200 164.820  1.00  0.00           H
ATOM     53  C   LEU A  17      93.280  99.590 162.730  1.00  0.00           C
ATOM     54  O   LEU A  17      93.270  99.850 161.560  1.00  0.00           O
ATOM     55  N   TYR A  18      92.890  98.420 163.170  1.00  0.00           N
ATOM     56  HN  TYR A  18      93.080  98.150 164.120  1.00  0.00           H
ATOM     57  CA  TYR A  18      92.330  97.320 162.380  1.00  0.00           C
ATOM     58  HA  TYR A  18      92.550  97.450 161.340  1.00  0.00           H
ATOM     59  CB  TYR A  18      92.940  95.970 162.860  1.00  0.00           C
ATOM     60  HB1 TYR A  18      94.030  96.060 163.010  1.00  0.00           H
ATOM     61  HB2 TYR A  18      92.510  95.630 163.820  1.00  0.00           H
ATOM     62  CG  TYR A  18      92.600  94.940 161.820  1.00  0.00           C
ATOM     63  CD1 TYR A  18      91.730  93.940 162.000  1.00  0.00           C
ATOM     64  HD1 TYR A  18      91.110  93.970 162.880  1.00  0.00           H
ATOM     65  CE1 TYR A  18      91.450  92.980 161.030  1.00  0.00           C
ATOM     66  HE1 TYR A  18      90.780  92.140 161.220  1.00  0.00           H
ATOM     67  CZ  TYR A  18      92.160  93.040 159.820  1.00  0.00           C
ATOM     68  OH  TYR A  18      91.970  92.130 158.820  1.00  0.00           O
ATOM     69  HH  TYR A  18      92.630  92.410 158.180  1.00  0.00           H
ATOM     70  CD2 TYR A  18      93.380  94.980 160.560  1.00  0.00           C
ATOM     71  HD2 TYR A  18      94.110  95.770 160.420  1.00  0.00           H
ATOM     72  CE2 TYR A  18      93.170  93.990 159.630  1.00  0.00           C
ATOM     73  HE2 TYR A  18      93.740  94.020 158.720  1.00  0.00           H
ATOM     74  C   TYR A  18      90.850  97.160 162.610  1.00  0.00           C
ATOM     75  O   TYR A  18      90.390  97.130 163.730  1.00  0.00           O
ATOM     76  N   PHE A  19      90.080  97.000 161.560  1.00  0.00           N
ATOM     77  HN  PHE A  19      90.550  97.040 160.680  1.00  0.00           H
ATOM     78  CA  PHE A  19      88.670  96.760 161.580  1.00  0.00           C
ATOM     79  HA  PHE A  19      88.170  96.720 162.530  1.00  0.00           H
ATOM     80  CB  PHE A  19      87.760  97.740 160.720  1.00  0.00           C
ATOM     81  HB1 PHE A  19      88.040  97.710 159.650  1.00  0.00           H
ATOM     82  HB2 PHE A  19      86.690  97.510 160.870  1.00  0.00           H
ATOM     83  CG  PHE A  19      87.850  99.130 161.230  1.00  0.00           C
ATOM     84  CD1 PHE A  19      86.840  99.720 161.990  1.00  0.00           C
ATOM     85  HD1 PHE A  19      85.920  99.170 162.190  1.00  0.00           H
ATOM     86  CE1 PHE A  19      86.970 101.030 162.470  1.00  0.00           C
ATOM     87  HE1 PHE A  19      86.170 101.490 163.030  1.00  0.00           H
ATOM     88  CZ  PHE A  19      88.130 101.770 162.180  1.00  0.00           C
ATOM     89  HZ  PHE A  19      88.340 102.740 162.620  1.00  0.00           H
ATOM     90  CD2 PHE A  19      89.010  99.900 160.990  1.00  0.00           C
ATOM     91  HD2 PHE A  19      89.860  99.460 160.470  1.00  0.00           H
ATOM     92  CE2 PHE A  19      89.220 101.200 161.500  1.00  0.00           C
ATOM     93  HE2 PHE A  19      90.030 101.710 161.010  1.00  0.00           H
ATOM     94  C   PHE A  19      88.560  95.420 160.940  1.00  0.00           C
ATOM     95  O   PHE A  19      89.010  95.240 159.820  1.00  0.00           O
ATOM     96  N   SER A  20      87.880  94.450 161.530  1.00  0.00           N
ATOM     97  HN  SER A  20      87.710  94.580 162.510  1.00  0.00           H
ATOM     98  CA  SER A  20      87.750  93.040 160.960  1.00  0.00           C
ATOM     99  HA  SER A  20      88.620  92.930 160.320  1.00  0.00           H
ATOM    100  CB  SER A  20      87.820  91.970 162.110  1.00  0.00           C
ATOM    101  HB1 SER A  20      88.770  92.160 162.660  1.00  0.00           H
ATOM    102  HB2 SER A  20      87.820  90.950 161.670  1.00  0.00           H
ATOM    103  OG  SER A  20      86.770  92.030 163.050  1.00  0.00           O
ATOM    104  HG1 SER A  20      86.820  92.890 163.470  1.00  0.00           H
ATOM    105  C   SER A  20      86.480  92.760 160.220  1.00  0.00           C
ATOM    106  O   SER A  20      86.180  91.640 159.890  1.00  0.00           O
ATOM    107  N   GLY A  21      85.670  93.800 159.940  1.00  0.00           N
ATOM    108  HN  GLY A  21      85.840  94.710 160.310  1.00  0.00           H
ATOM    109  CA  GLY A  21      84.470  93.770 159.140  1.00  0.00           C
ATOM    110  HA1 GLY A  21      84.720  93.300 158.200  1.00  0.00           H
ATOM    111  HA2 GLY A  21      84.220  94.810 159.040  1.00  0.00           H
ATOM    112  C   GLY A  21      83.240  93.080 159.670  1.00  0.00           C
ATOM    113  O   GLY A  21      82.370  92.680 158.910  1.00  0.00           O
ATOM    114  N   ARG A  22      83.070  93.030 161.000  1.00  0.00           N
ATOM    115  HN  ARG A  22      83.800  93.290 161.630  1.00  0.00           H
ATOM    116  CA  ARG A  22      82.030  92.300 161.650  1.00  0.00           C
ATOM    117  HA  ARG A  22      81.440  91.820 160.880  1.00  0.00           H
ATOM    118  CB  ARG A  22      82.610  91.100 162.430  1.00  0.00           C
ATOM    119  HB1 ARG A  22      83.350  91.490 163.170  1.00  0.00           H
ATOM    120  HB2 ARG A  22      81.730  90.740 163.000  1.00  0.00           H
ATOM    121  CG  ARG A  22      83.310  89.990 161.620  1.00  0.00           C
ATOM    122  HG1 ARG A  22      83.950  90.480 160.860  1.00  0.00           H
ATOM    123  HG2 ARG A  22      82.520  89.560 160.970  1.00  0.00           H
ATOM    124  CD  ARG A  22      84.150  89.050 162.540  1.00  0.00           C
ATOM    125  HD1 ARG A  22      84.690  89.590 163.350  1.00  0.00           H
ATOM    126  HD2 ARG A  22      84.880  88.380 162.040  1.00  0.00           H
ATOM    127  NE  ARG A  22      83.210  88.060 163.130  1.00  0.00           N
ATOM    128  HE  ARG A  22      82.950  87.190 162.700  1.00  0.00           H
ATOM    129  CZ  ARG A  22      82.740  88.110 164.390  1.00  0.00           C
ATOM    130  NH1 ARG A  22      82.960  89.040 165.270  1.00  0.00           N
ATOM    131 HH11 ARG A  22      82.650  88.850 166.210  1.00  0.00           H
ATOM    132 HH12 ARG A  22      83.610  89.790 165.170  1.00  0.00           H
ATOM    133  NH2 ARG A  22      82.020  87.110 164.730  1.00  0.00           N
ATOM    134 HH21 ARG A  22      81.530  87.060 165.600  1.00  0.00           H
ATOM    135 HH22 ARG A  22      81.900  86.470 163.970  1.00  0.00           H
ATOM    136  C   ARG A  22      81.100  93.180 162.490  1.00  0.00           C
ATOM    137  O   ARG A  22      79.910  92.830 162.530  1.00  0.00           O
ATOM    138  N   GLY A  23      81.530  94.320 163.040  1.00  0.00           N
ATOM    139  HN  GLY A  23      82.470  94.650 163.010  1.00  0.00           H
ATOM    140  CA  GLY A  23      80.540  95.180 163.770  1.00  0.00           C
ATOM    141  HA1 GLY A  23      80.190  94.670 164.660  1.00  0.00           H
ATOM    142  HA2 GLY A  23      79.780  95.440 163.050  1.00  0.00           H
ATOM    143  C   GLY A  23      81.150  96.440 164.190  1.00  0.00           C
ATOM    144  O   GLY A  23      80.540  97.440 164.540  1.00  0.00           O
ATOM    145  N   GLU A  24      82.450  96.500 164.330  1.00  0.00           N
ATOM    146  HN  GLU A  24      83.090  95.780 164.070  1.00  0.00           H
ATOM    147  CA  GLU A  24      83.190  97.540 165.050  1.00  0.00           C
ATOM    148  HA  GLU A  24      82.630  97.720 165.960  1.00  0.00           H
ATOM    149  CB  GLU A  24      84.790  97.290 165.140  1.00  0.00           C
ATOM    150  HB1 GLU A  24      85.240  97.570 164.170  1.00  0.00           H
ATOM    151  HB2 GLU A  24      85.190  98.080 165.820  1.00  0.00           H
ATOM    152  CG  GLU A  24      85.290  95.900 165.600  1.00  0.00           C
ATOM    153  HG1 GLU A  24      84.620  95.450 166.370  1.00  0.00           H
ATOM    154  HG2 GLU A  24      86.280  95.970 166.090  1.00  0.00           H
ATOM    155  CD  GLU A  24      85.400  94.990 164.390  1.00  0.00           C
ATOM    156  OE1 GLU A  24      84.310  94.760 163.790  1.00  0.00           O
ATOM    157  OE2 GLU A  24      86.490  94.510 164.030  1.00  0.00           O
ATOM    158  C   GLU A  24      83.120  98.830 164.180  1.00  0.00           C
ATOM    159  O   GLU A  24      83.360  98.790 162.990  1.00  0.00           O
ATOM    160  N   GLN A  25      82.870  99.990 164.810  1.00  0.00           N
ATOM    161  HN  GLN A  25      82.580  99.990 165.760  1.00  0.00           H
ATOM    162  CA  GLN A  25      82.740 101.270 164.160  1.00  0.00           C
ATOM    163  HA  GLN A  25      83.430 101.250 163.330  1.00  0.00           H
ATOM    164  CB  GLN A  25      81.370 101.560 163.640  1.00  0.00           C
ATOM    165  HB1 GLN A  25      80.620 101.250 164.410  1.00  0.00           H
ATOM    166  HB2 GLN A  25      81.260 102.650 163.460  1.00  0.00           H
ATOM    167  CG  GLN A  25      81.080 100.870 162.240  1.00  0.00           C
ATOM    168  HG1 GLN A  25      81.160  99.770 162.180  1.00  0.00           H
ATOM    169  HG2 GLN A  25      81.820 101.250 161.510  1.00  0.00           H
ATOM    170  CD  GLN A  25      79.640 101.180 161.880  1.00  0.00           C
ATOM    171  OE1 GLN A  25      78.930 101.990 162.540  1.00  0.00           O
ATOM    172  NE2 GLN A  25      79.050 100.350 160.930  1.00  0.00           N
ATOM    173 HE21 GLN A  25      79.520  99.480 160.750  1.00  0.00           H
ATOM    174 HE22 GLN A  25      78.150 100.680 160.650  1.00  0.00           H
ATOM    175  C   GLN A  25      83.080 102.410 165.120  1.00  0.00           C
ATOM    176  O   GLN A  25      83.090 102.220 166.320  1.00  0.00           O
ATOM    177  N   LEU A  26      83.430 103.630 164.690  1.00  0.00           N
ATOM    178  HN  LEU A  26      83.410 103.850 163.720  1.00  0.00           H
ATOM    179  CA  LEU A  26      83.720 104.740 165.580  1.00  0.00           C
ATOM    180  HA  LEU A  26      83.430 104.560 166.600  1.00  0.00           H
ATOM    181  CB  LEU A  26      85.280 105.050 165.600  1.00  0.00           C
ATOM    182  HB1 LEU A  26      85.590 105.140 164.530  1.00  0.00           H
ATOM    183  HB2 LEU A  26      85.500 106.080 165.970  1.00  0.00           H
ATOM    184  CG  LEU A  26      86.150 104.020 166.310  1.00  0.00           C
ATOM    185  HG  LEU A  26      85.960 103.030 165.840  1.00  0.00           H
ATOM    186  CD1 LEU A  26      87.570 104.490 166.150  1.00  0.00           C
ATOM    187 HD11 LEU A  26      87.610 104.820 165.090  1.00  0.00           H
ATOM    188 HD12 LEU A  26      87.730 105.300 166.890  1.00  0.00           H
ATOM    189 HD13 LEU A  26      88.270 103.670 166.400  1.00  0.00           H
ATOM    190  CD2 LEU A  26      85.880 103.760 167.750  1.00  0.00           C
ATOM    191 HD21 LEU A  26      84.820 103.510 168.000  1.00  0.00           H
ATOM    192 HD22 LEU A  26      86.390 102.840 168.120  1.00  0.00           H
ATOM    193 HD23 LEU A  26      86.280 104.600 168.350  1.00  0.00           H
ATOM    194  C   LEU A  26      82.900 105.870 165.170  1.00  0.00           C
ATOM    195  O   LEU A  26      82.730 106.240 164.000  1.00  0.00           O
ATOM    196  N   ARG A  27      82.400 106.670 166.130  1.00  0.00           N
ATOM    197  HN  ARG A  27      82.530 106.320 167.060  1.00  0.00           H
ATOM    198  CA  ARG A  27      81.600 107.870 165.870  1.00  0.00           C
ATOM    199  HA  ARG A  27      81.470 107.860 164.800  1.00  0.00           H
ATOM    200  CB  ARG A  27      80.200 107.810 166.530  1.00  0.00           C
ATOM    201  HB1 ARG A  27      79.510 107.480 165.730  1.00  0.00           H
ATOM    202  HB2 ARG A  27      80.270 107.080 167.360  1.00  0.00           H
ATOM    203  CG  ARG A  27      79.480 109.080 167.040  1.00  0.00           C
ATOM    204  HG1 ARG A  27      79.530 109.840 166.230  1.00  0.00           H
ATOM    205  HG2 ARG A  27      80.110 109.570 167.830  1.00  0.00           H
ATOM    206  CD  ARG A  27      77.980 108.780 167.510  1.00  0.00           C
ATOM    207  HD1 ARG A  27      78.090 108.060 168.350  1.00  0.00           H
ATOM    208  HD2 ARG A  27      77.340 108.370 166.700  1.00  0.00           H
ATOM    209  NE  ARG A  27      77.280 110.030 167.900  1.00  0.00           N
ATOM    210  HE  ARG A  27      77.610 110.910 167.560  1.00  0.00           H
ATOM    211  CZ  ARG A  27      76.310 110.080 168.780  1.00  0.00           C
ATOM    212  NH1 ARG A  27      75.800 109.000 169.310  1.00  0.00           N
ATOM    213 HH11 ARG A  27      75.070 109.250 169.960  1.00  0.00           H
ATOM    214 HH12 ARG A  27      76.240 108.110 169.310  1.00  0.00           H
ATOM    215  NH2 ARG A  27      75.750 111.220 169.120  1.00  0.00           N
ATOM    216 HH21 ARG A  27      74.900 111.280 169.640  1.00  0.00           H
ATOM    217 HH22 ARG A  27      75.980 112.090 168.700  1.00  0.00           H
ATOM    218  C   ARG A  27      82.290 109.070 166.310  1.00  0.00           C
ATOM    219  O   ARG A  27      82.900 109.090 167.350  1.00  0.00           O
ATOM    220  N   LEU A  28      82.420 110.160 165.510  1.00  0.00           N
ATOM    221  HN  LEU A  28      82.100 110.230 164.570  1.00  0.00           H
ATOM    222  CA  LEU A  28      83.200 111.280 165.980  1.00  0.00           C
ATOM    223  HA  LEU A  28      84.080 110.890 166.470  1.00  0.00           H
ATOM    224  CB  LEU A  28      83.580 112.130 164.780  1.00  0.00           C
ATOM    225  HB1 LEU A  28      84.160 111.510 164.050  1.00  0.00           H
ATOM    226  HB2 LEU A  28      82.680 112.450 164.220  1.00  0.00           H
ATOM    227  CG  LEU A  28      84.430 113.340 165.060  1.00  0.00           C
ATOM    228  HG  LEU A  28      83.980 113.940 165.880  1.00  0.00           H
ATOM    229  CD1 LEU A  28      85.930 112.950 165.340  1.00  0.00           C
ATOM    230 HD11 LEU A  28      86.390 112.380 164.510  1.00  0.00           H
ATOM    231 HD12 LEU A  28      86.450 113.930 165.460  1.00  0.00           H
ATOM    232 HD13 LEU A  28      86.020 112.430 166.320  1.00  0.00           H
ATOM    233  CD2 LEU A  28      84.470 114.350 163.860  1.00  0.00           C
ATOM    234 HD21 LEU A  28      85.100 115.240 164.030  1.00  0.00           H
ATOM    235 HD22 LEU A  28      84.660 113.770 162.930  1.00  0.00           H
ATOM    236 HD23 LEU A  28      83.440 114.750 163.810  1.00  0.00           H
ATOM    237  C   LEU A  28      82.410 112.160 166.950  1.00  0.00           C
ATOM    238  O   LEU A  28      81.310 112.650 166.650  1.00  0.00           O
ATOM    239  N   ARG A  29      82.970 112.560 168.040  1.00  0.00           N
ATOM    240  HN  ARG A  29      83.880 112.250 168.320  1.00  0.00           H
ATOM    241  CA  ARG A  29      82.330 113.490 169.000  1.00  0.00           C
ATOM    242  HA  ARG A  29      81.430 113.040 169.380  1.00  0.00           H
ATOM    243  CB  ARG A  29      83.130 113.670 170.270  1.00  0.00           C
ATOM    244  HB1 ARG A  29      84.130 114.110 170.090  1.00  0.00           H
ATOM    245  HB2 ARG A  29      82.490 114.310 170.900  1.00  0.00           H
ATOM    246  CG  ARG A  29      83.220 112.370 171.180  1.00  0.00           C
ATOM    247  HG1 ARG A  29      83.640 111.470 170.670  1.00  0.00           H
ATOM    248  HG2 ARG A  29      82.160 112.120 171.420  1.00  0.00           H
ATOM    249  CD  ARG A  29      84.120 112.550 172.490  1.00  0.00           C
ATOM    250  HD1 ARG A  29      83.820 113.550 172.880  1.00  0.00           H
ATOM    251  HD2 ARG A  29      85.210 112.590 172.280  1.00  0.00           H
ATOM    252  NE  ARG A  29      83.740 111.400 173.390  1.00  0.00           N
ATOM    253  HE  ARG A  29      82.930 111.460 173.970  1.00  0.00           H
ATOM    254  CZ  ARG A  29      84.300 110.190 173.300  1.00  0.00           C
ATOM    255  NH1 ARG A  29      85.470 109.960 172.790  1.00  0.00           N
ATOM    256 HH11 ARG A  29      86.030 109.210 173.140  1.00  0.00           H
ATOM    257 HH12 ARG A  29      85.970 110.830 172.800  1.00  0.00           H
ATOM    258  NH2 ARG A  29      83.610 109.110 173.680  1.00  0.00           N
ATOM    259 HH21 ARG A  29      84.100 108.310 174.030  1.00  0.00           H
ATOM    260 HH22 ARG A  29      82.730 109.410 174.050  1.00  0.00           H
ATOM    261  C   ARG A  29      81.910 114.820 168.420  1.00  0.00           C
ATOM    262  O   ARG A  29      82.600 115.340 167.510  1.00  0.00           O
ATOM    263  N   ALA A  30      80.850 115.420 168.930  1.00  0.00           N
ATOM    264  HN  ALA A  30      80.310 114.850 169.540  1.00  0.00           H
ATOM    265  CA  ALA A  30      80.150 116.550 168.360  1.00  0.00           C
ATOM    266  HA  ALA A  30      79.980 116.330 167.310  1.00  0.00           H
ATOM    267  CB  ALA A  30      78.760 116.670 169.020  1.00  0.00           C
ATOM    268  HB1 ALA A  30      78.320 115.690 169.300  1.00  0.00           H
ATOM    269  HB2 ALA A  30      78.810 117.100 170.040  1.00  0.00           H
ATOM    270  HB3 ALA A  30      78.060 117.160 168.310  1.00  0.00           H
ATOM    271  C   ALA A  30      81.050 117.830 168.440  1.00  0.00           C
ATOM    272  O   ALA A  30      80.850 118.810 167.690  1.00  0.00           O
ATOM    273  N   ASP A  31      82.010 117.810 169.350  1.00  0.00           N
ATOM    274  HN  ASP A  31      82.140 117.030 169.970  1.00  0.00           H
ATOM    275  CA  ASP A  31      82.830 118.960 169.620  1.00  0.00           C
ATOM    276  HA  ASP A  31      82.200 119.700 170.090  1.00  0.00           H
ATOM    277  CB  ASP A  31      83.930 118.500 170.530  1.00  0.00           C
ATOM    278  HB1 ASP A  31      84.450 117.690 169.980  1.00  0.00           H
ATOM    279  HB2 ASP A  31      84.660 119.290 170.810  1.00  0.00           H
ATOM    280  CG  ASP A  31      83.440 118.020 171.890  1.00  0.00           C
ATOM    281  OD1 ASP A  31      82.220 117.950 172.240  1.00  0.00           O
ATOM    282  OD2 ASP A  31      84.290 117.710 172.730  1.00  0.00           O
ATOM    283  C   ASP A  31      83.490 119.540 168.340  1.00  0.00           C
ATOM    284  O   ASP A  31      83.550 120.770 168.140  1.00  0.00           O
ATOM    285  N   LEU A  32      84.040 118.680 167.480  1.00  0.00           N
ATOM    286  HN  LEU A  32      83.910 117.720 167.710  1.00  0.00           H
ATOM    287  CA  LEU A  32      84.730 119.030 166.260  1.00  0.00           C
ATOM    288  HA  LEU A  32      85.510 119.760 166.440  1.00  0.00           H
ATOM    289  CB  LEU A  32      85.470 117.850 165.580  1.00  0.00           C
ATOM    290  HB1 LEU A  32      84.650 117.150 165.320  1.00  0.00           H
ATOM    291  HB2 LEU A  32      85.940 118.160 164.610  1.00  0.00           H
ATOM    292  CG  LEU A  32      86.590 117.110 166.280  1.00  0.00           C
ATOM    293  HG  LEU A  32      87.010 116.490 165.460  1.00  0.00           H
ATOM    294  CD1 LEU A  32      87.770 117.900 166.860  1.00  0.00           C
ATOM    295 HD11 LEU A  32      87.540 118.570 167.720  1.00  0.00           H
ATOM    296 HD12 LEU A  32      88.570 117.240 167.260  1.00  0.00           H
ATOM    297 HD13 LEU A  32      88.300 118.480 166.070  1.00  0.00           H
ATOM    298  CD2 LEU A  32      86.040 116.060 167.270  1.00  0.00           C
ATOM    299 HD21 LEU A  32      85.530 116.630 168.070  1.00  0.00           H
ATOM    300 HD22 LEU A  32      85.420 115.300 166.760  1.00  0.00           H
ATOM    301 HD23 LEU A  32      86.910 115.500 167.680  1.00  0.00           H
ATOM    302  C   LEU A  32      83.720 119.650 165.250  1.00  0.00           C
ATOM    303  O   LEU A  32      82.760 119.040 164.790  1.00  0.00           O
ATOM    304  N   GLU A  33      83.960 120.890 164.780  1.00  0.00           N
ATOM    305  HN  GLU A  33      84.630 121.400 165.310  1.00  0.00           H
ATOM    306  CA  GLU A  33      83.170 121.550 163.650  1.00  0.00           C
ATOM    307  HA  GLU A  33      82.120 121.500 163.920  1.00  0.00           H
ATOM    308  CB  GLU A  33      83.470 123.070 163.590  1.00  0.00           C
ATOM    309  HB1 GLU A  33      83.270 123.470 164.610  1.00  0.00           H
ATOM    310  HB2 GLU A  33      84.570 123.160 163.510  1.00  0.00           H
ATOM    311  CG  GLU A  33      82.720 123.850 162.470  1.00  0.00           C
ATOM    312  HG1 GLU A  33      81.770 124.200 162.930  1.00  0.00           H
ATOM    313  HG2 GLU A  33      82.360 123.190 161.640  1.00  0.00           H
ATOM    314  CD  GLU A  33      83.450 125.000 161.830  1.00  0.00           C
ATOM    315  OE1 GLU A  33      83.400 125.130 160.590  1.00  0.00           O
ATOM    316  OE2 GLU A  33      84.260 125.730 162.590  1.00  0.00           O
ATOM    317  C   GLU A  33      83.450 120.960 162.250  1.00  0.00           C
ATOM    318  O   GLU A  33      84.570 121.170 161.790  1.00  0.00           O
ATOM    319  N   LEU A  34      82.430 120.420 161.510  1.00  0.00           N
ATOM    320  HN  LEU A  34      81.500 120.360 161.850  1.00  0.00           H
ATOM    321  CA  LEU A  34      82.630 119.770 160.200  1.00  0.00           C
ATOM    322  HA  LEU A  34      83.580 119.280 160.370  1.00  0.00           H
ATOM    323  CB  LEU A  34      81.570 118.700 159.970  1.00  0.00           C
ATOM    324  HB1 LEU A  34      80.550 119.100 160.120  1.00  0.00           H
ATOM    325  HB2 LEU A  34      81.620 118.380 158.900  1.00  0.00           H
ATOM    326  CG  LEU A  34      81.850 117.260 160.650  1.00  0.00           C
ATOM    327  HG  LEU A  34      80.880 116.710 160.710  1.00  0.00           H
ATOM    328  CD1 LEU A  34      82.870 116.460 159.890  1.00  0.00           C
ATOM    329 HD11 LEU A  34      83.120 115.510 160.400  1.00  0.00           H
ATOM    330 HD12 LEU A  34      82.570 116.300 158.830  1.00  0.00           H
ATOM    331 HD13 LEU A  34      83.850 116.970 159.810  1.00  0.00           H
ATOM    332  CD2 LEU A  34      82.360 117.380 162.140  1.00  0.00           C
ATOM    333 HD21 LEU A  34      81.670 118.000 162.760  1.00  0.00           H
ATOM    334 HD22 LEU A  34      82.350 116.390 162.650  1.00  0.00           H
ATOM    335 HD23 LEU A  34      83.370 117.810 162.230  1.00  0.00           H
ATOM    336  C   LEU A  34      82.650 120.850 159.120  1.00  0.00           C
ATOM    337  O   LEU A  34      82.000 121.910 159.180  1.00  0.00           O
ATOM    338  N   PRO A  35      83.540 120.730 158.100  1.00  0.00           N
ATOM    339  CD  PRO A  35      84.130 119.420 157.860  1.00  0.00           C
ATOM    340  HD1 PRO A  35      83.370 118.660 157.580  1.00  0.00           H
ATOM    341  HD2 PRO A  35      84.720 119.040 158.720  1.00  0.00           H
ATOM    342  CA  PRO A  35      83.460 121.580 156.870  1.00  0.00           C
ATOM    343  HA  PRO A  35      83.900 122.520 157.140  1.00  0.00           H
ATOM    344  CB  PRO A  35      84.410 120.950 155.850  1.00  0.00           C
ATOM    345  HB1 PRO A  35      83.910 120.610 154.920  1.00  0.00           H
ATOM    346  HB2 PRO A  35      85.160 121.750 155.670  1.00  0.00           H
ATOM    347  CG  PRO A  35      84.990 119.740 156.620  1.00  0.00           C
ATOM    348  HG1 PRO A  35      86.030 119.990 156.910  1.00  0.00           H
ATOM    349  HG2 PRO A  35      84.960 118.830 155.980  1.00  0.00           H
ATOM    350  C   PRO A  35      82.080 121.900 156.310  1.00  0.00           C
ATOM    351  O   PRO A  35      81.380 120.990 155.910  1.00  0.00           O
ATOM    352  N   ARG A  36      81.780 123.180 156.070  1.00  0.00           N
ATOM    353  HN  ARG A  36      82.430 123.800 156.510  1.00  0.00           H
ATOM    354  CA  ARG A  36      80.550 123.650 155.490  1.00  0.00           C
ATOM    355  HA  ARG A  36      79.800 122.890 155.620  1.00  0.00           H
ATOM    356  CB  ARG A  36      80.140 124.900 156.370  1.00  0.00           C
ATOM    357  HB1 ARG A  36      80.120 124.510 157.410  1.00  0.00           H
ATOM    358  HB2 ARG A  36      80.860 125.750 156.430  1.00  0.00           H
ATOM    359  CG  ARG A  36      78.780 125.450 156.010  1.00  0.00           C
ATOM    360  HG1 ARG A  36      78.130 124.570 155.820  1.00  0.00           H
ATOM    361  HG2 ARG A  36      78.820 126.170 155.160  1.00  0.00           H
ATOM    362  CD  ARG A  36      78.010 126.180 157.150  1.00  0.00           C
ATOM    363  HD1 ARG A  36      78.020 125.530 158.050  1.00  0.00           H
ATOM    364  HD2 ARG A  36      76.960 126.460 156.910  1.00  0.00           H
ATOM    365  NE  ARG A  36      78.860 127.360 157.420  1.00  0.00           N
ATOM    366  HE  ARG A  36      79.620 127.310 158.080  1.00  0.00           H
ATOM    367  CZ  ARG A  36      78.510 128.590 157.300  1.00  0.00           C
ATOM    368  NH1 ARG A  36      77.390 128.930 156.700  1.00  0.00           N
ATOM    369 HH11 ARG A  36      76.980 129.810 156.930  1.00  0.00           H
ATOM    370 HH12 ARG A  36      76.920 128.270 156.110  1.00  0.00           H
ATOM    371  NH2 ARG A  36      79.320 129.540 157.680  1.00  0.00           N
ATOM    372 HH21 ARG A  36      79.090 130.500 157.570  1.00  0.00           H
ATOM    373 HH22 ARG A  36      80.300 129.330 157.650  1.00  0.00           H
ATOM    374  C   ARG A  36      80.560 123.960 153.960  1.00  0.00           C
ATOM    375  O   ARG A  36      79.460 124.190 153.310  1.00  0.00           O
ATOM    376  N   ASP A  37      81.790 124.070 153.340  1.00  0.00           N
ATOM    377  HN  ASP A  37      82.670 123.980 153.810  1.00  0.00           H
ATOM    378  CA  ASP A  37      82.040 124.540 152.010  1.00  0.00           C
ATOM    379  HA  ASP A  37      81.140 124.550 151.420  1.00  0.00           H
ATOM    380  CB  ASP A  37      82.540 125.990 152.080  1.00  0.00           C
ATOM    381  HB1 ASP A  37      82.750 126.330 151.050  1.00  0.00           H
ATOM    382  HB2 ASP A  37      81.750 126.660 152.470  1.00  0.00           H
ATOM    383  CG  ASP A  37      83.670 126.360 152.960  1.00  0.00           C
ATOM    384  OD1 ASP A  37      84.220 125.460 153.640  1.00  0.00           O
ATOM    385  OD2 ASP A  37      84.070 127.480 152.990  1.00  0.00           O
ATOM    386  C   ASP A  37      82.990 123.630 151.210  1.00  0.00           C
ATOM    387  O   ASP A  37      82.660 123.270 150.090  1.00  0.00           O
ATOM    388  N   ALA A  38      84.170 123.220 151.800  1.00  0.00           N
ATOM    389  HN  ALA A  38      84.330 123.640 152.690  1.00  0.00           H
ATOM    390  CA  ALA A  38      85.260 122.600 151.090  1.00  0.00           C
ATOM    391  HA  ALA A  38      84.920 121.820 150.430  1.00  0.00           H
ATOM    392  CB  ALA A  38      86.040 123.630 150.330  1.00  0.00           C
ATOM    393  HB1 ALA A  38      87.040 123.220 150.080  1.00  0.00           H
ATOM    394  HB2 ALA A  38      85.490 123.980 149.420  1.00  0.00           H
ATOM    395  HB3 ALA A  38      86.130 124.520 150.980  1.00  0.00           H
ATOM    396  C   ALA A  38      86.140 121.960 152.140  1.00  0.00           C
ATOM    397  O   ALA A  38      86.240 122.450 153.260  1.00  0.00           O
ATOM    398  N   PHE A  39      86.810 120.870 151.800  1.00  0.00           N
ATOM    399  HN  PHE A  39      86.880 120.750 150.810  1.00  0.00           H
ATOM    400  CA  PHE A  39      87.340 119.900 152.770  1.00  0.00           C
ATOM    401  HA  PHE A  39      87.580 120.380 153.710  1.00  0.00           H
ATOM    402  CB  PHE A  39      86.180 118.860 153.290  1.00  0.00           C
ATOM    403  HB1 PHE A  39      86.550 118.110 154.020  1.00  0.00           H
ATOM    404  HB2 PHE A  39      85.360 119.420 153.790  1.00  0.00           H
ATOM    405  CG  PHE A  39      85.370 118.100 152.250  1.00  0.00           C
ATOM    406  CD1 PHE A  39      84.180 118.600 151.620  1.00  0.00           C
ATOM    407  HD1 PHE A  39      83.740 119.490 152.040  1.00  0.00           H
ATOM    408  CE1 PHE A  39      83.530 117.850 150.630  1.00  0.00           C
ATOM    409  HE1 PHE A  39      82.740 118.290 150.050  1.00  0.00           H
ATOM    410  CZ  PHE A  39      84.040 116.620 150.250  1.00  0.00           C
ATOM    411  HZ  PHE A  39      83.480 115.990 149.580  1.00  0.00           H
ATOM    412  CD2 PHE A  39      85.880 116.830 151.880  1.00  0.00           C
ATOM    413  HD2 PHE A  39      86.740 116.450 152.420  1.00  0.00           H
ATOM    414  CE2 PHE A  39      85.240 116.150 150.880  1.00  0.00           C
ATOM    415  HE2 PHE A  39      85.670 115.260 150.450  1.00  0.00           H
ATOM    416  C   PHE A  39      88.510 119.160 152.150  1.00  0.00           C
ATOM    417  O   PHE A  39      88.530 118.850 150.960  1.00  0.00           O
ATOM    418  N   THR A  40      89.590 118.800 152.860  1.00  0.00           N
ATOM    419  HN  THR A  40      89.720 119.150 153.790  1.00  0.00           H
ATOM    420  CA  THR A  40      90.570 117.800 152.440  1.00  0.00           C
ATOM    421  HA  THR A  40      90.260 117.340 151.510  1.00  0.00           H
ATOM    422  CB  THR A  40      91.940 118.360 152.510  1.00  0.00           C
ATOM    423  HB  THR A  40      92.250 118.530 153.560  1.00  0.00           H
ATOM    424  OG1 THR A  40      92.080 119.600 151.830  1.00  0.00           O
ATOM    425  HG1 THR A  40      91.380 120.160 152.180  1.00  0.00           H
ATOM    426  CG2 THR A  40      92.950 117.340 151.930  1.00  0.00           C
ATOM    427 HG21 THR A  40      93.100 116.500 152.650  1.00  0.00           H
ATOM    428 HG22 THR A  40      92.560 116.990 150.940  1.00  0.00           H
ATOM    429 HG23 THR A  40      93.970 117.760 151.850  1.00  0.00           H
ATOM    430  C   THR A  40      90.450 116.620 153.380  1.00  0.00           C
ATOM    431  O   THR A  40      90.480 116.880 154.580  1.00  0.00           O
ATOM    432  N   LEU A  41      90.290 115.400 152.890  1.00  0.00           N
ATOM    433  HN  LEU A  41      90.350 115.350 151.900  1.00  0.00           H
ATOM    434  CA  LEU A  41      90.050 114.190 153.600  1.00  0.00           C
ATOM    435  HA  LEU A  41      90.260 114.460 154.620  1.00  0.00           H
ATOM    436  CB  LEU A  41      88.600 113.760 153.410  1.00  0.00           C
ATOM    437  HB1 LEU A  41      87.900 114.440 153.940  1.00  0.00           H
ATOM    438  HB2 LEU A  41      88.320 113.920 152.340  1.00  0.00           H
ATOM    439  CG  LEU A  41      88.200 112.370 153.900  1.00  0.00           C
ATOM    440  HG  LEU A  41      88.970 111.580 153.730  1.00  0.00           H
ATOM    441  CD1 LEU A  41      87.780 112.420 155.350  1.00  0.00           C
ATOM    442 HD11 LEU A  41      87.190 111.510 155.580  1.00  0.00           H
ATOM    443 HD12 LEU A  41      88.650 112.490 156.040  1.00  0.00           H
ATOM    444 HD13 LEU A  41      87.130 113.260 155.650  1.00  0.00           H
ATOM    445  CD2 LEU A  41      86.980 111.960 153.030  1.00  0.00           C
ATOM    446 HD21 LEU A  41      86.610 110.960 153.350  1.00  0.00           H
ATOM    447 HD22 LEU A  41      86.220 112.760 153.110  1.00  0.00           H
ATOM    448 HD23 LEU A  41      87.340 111.880 151.980  1.00  0.00           H
ATOM    449  C   LEU A  41      91.060 113.180 153.110  1.00  0.00           C
ATOM    450  O   LEU A  41      91.010 112.890 151.930  1.00  0.00           O
ATOM    451  N   GLN A  42      91.980 112.670 153.930  1.00  0.00           N
ATOM    452  HN  GLN A  42      91.890 112.780 154.910  1.00  0.00           H
ATOM    453  CA  GLN A  42      93.070 111.820 153.580  1.00  0.00           C
ATOM    454  HA  GLN A  42      92.780 111.280 152.700  1.00  0.00           H
ATOM    455  CB  GLN A  42      94.400 112.560 153.440  1.00  0.00           C
ATOM    456  HB1 GLN A  42      95.200 111.810 153.250  1.00  0.00           H
ATOM    457  HB2 GLN A  42      94.240 113.130 152.490  1.00  0.00           H
ATOM    458  CG  GLN A  42      94.890 113.540 154.600  1.00  0.00           C
ATOM    459  HG1 GLN A  42      94.850 112.880 155.490  1.00  0.00           H
ATOM    460  HG2 GLN A  42      94.150 114.370 154.680  1.00  0.00           H
ATOM    461  CD  GLN A  42      96.320 114.120 154.580  1.00  0.00           C
ATOM    462  OE1 GLN A  42      96.980 114.170 155.600  1.00  0.00           O
ATOM    463  NE2 GLN A  42      96.670 114.660 153.430  1.00  0.00           N
ATOM    464 HE21 GLN A  42      96.150 114.440 152.600  1.00  0.00           H
ATOM    465 HE22 GLN A  42      97.570 115.100 153.450  1.00  0.00           H
ATOM    466  C   GLN A  42      93.280 110.710 154.700  1.00  0.00           C
ATOM    467  O   GLN A  42      93.040 110.870 155.920  1.00  0.00           O
ATOM    468  N   VAL A  43      93.690 109.470 154.210  1.00  0.00           N
ATOM    469  HN  VAL A  43      93.700 109.350 153.220  1.00  0.00           H
ATOM    470  CA  VAL A  43      94.030 108.350 155.000  1.00  0.00           C
ATOM    471  HA  VAL A  43      94.310 108.760 155.960  1.00  0.00           H
ATOM    472  CB  VAL A  43      92.990 107.360 155.460  1.00  0.00           C
ATOM    473  HB  VAL A  43      93.390 106.380 155.790  1.00  0.00           H
ATOM    474  CG1 VAL A  43      92.280 107.760 156.790  1.00  0.00           C
ATOM    475 HG11 VAL A  43      91.410 107.070 156.860  1.00  0.00           H
ATOM    476 HG12 VAL A  43      93.030 107.790 157.610  1.00  0.00           H
ATOM    477 HG13 VAL A  43      91.830 108.770 156.660  1.00  0.00           H
ATOM    478  CG2 VAL A  43      92.030 106.940 154.310  1.00  0.00           C
ATOM    479 HG21 VAL A  43      92.450 106.660 153.320  1.00  0.00           H
ATOM    480 HG22 VAL A  43      91.250 106.210 154.620  1.00  0.00           H
ATOM    481 HG23 VAL A  43      91.470 107.880 154.100  1.00  0.00           H
ATOM    482  C   VAL A  43      95.200 107.610 154.410  1.00  0.00           C
ATOM    483  O   VAL A  43      95.410 107.690 153.200  1.00  0.00           O
ATOM    484  N   TRP A  44      95.950 106.780 155.210  1.00  0.00           N
ATOM    485  HN  TRP A  44      95.700 106.680 156.170  1.00  0.00           H
ATOM    486  CA  TRP A  44      96.720 105.660 154.750  1.00  0.00           C
ATOM    487  HA  TRP A  44      96.710 105.630 153.670  1.00  0.00           H
ATOM    488  CB  TRP A  44      98.190 105.610 155.320  1.00  0.00           C
ATOM    489  HB1 TRP A  44      98.190 105.840 156.400  1.00  0.00           H
ATOM    490  HB2 TRP A  44      98.550 104.570 155.180  1.00  0.00           H
ATOM    491  CG  TRP A  44      99.180 106.450 154.530  1.00  0.00           C
ATOM    492  CD1 TRP A  44      99.570 107.760 154.850  1.00  0.00           C
ATOM    493  HD1 TRP A  44      99.010 108.270 155.610  1.00  0.00           H
ATOM    494  NE1 TRP A  44     100.540 108.120 154.020  1.00  0.00           N
ATOM    495  HE1 TRP A  44     100.840 109.020 153.820  1.00  0.00           H
ATOM    496  CE2 TRP A  44     100.950 107.120 153.340  1.00  0.00           C
ATOM    497  CD2 TRP A  44     100.070 106.020 153.480  1.00  0.00           C
ATOM    498  CE3 TRP A  44     100.320 104.830 152.870  1.00  0.00           C
ATOM    499  HE3 TRP A  44      99.610 104.040 153.050  1.00  0.00           H
ATOM    500  CZ3 TRP A  44     101.260 104.820 151.820  1.00  0.00           C
ATOM    501  HZ3 TRP A  44     101.380 103.940 151.210  1.00  0.00           H
ATOM    502  CZ2 TRP A  44     101.910 107.140 152.300  1.00  0.00           C
ATOM    503  HZ2 TRP A  44     102.670 107.900 152.180  1.00  0.00           H
ATOM    504  CH2 TRP A  44     102.060 105.940 151.550  1.00  0.00           C
ATOM    505  HH2 TRP A  44     102.740 105.860 150.710  1.00  0.00           H
ATOM    506  C   TRP A  44      95.970 104.450 155.220  1.00  0.00           C
ATOM    507  O   TRP A  44      95.620 104.270 156.380  1.00  0.00           O
ATOM    508  N   LEU A  45      95.760 103.520 154.240  1.00  0.00           N
ATOM    509  HN  LEU A  45      96.170 103.590 153.340  1.00  0.00           H
ATOM    510  CA  LEU A  45      95.010 102.340 154.480  1.00  0.00           C
ATOM    511  HA  LEU A  45      95.150 102.100 155.520  1.00  0.00           H
ATOM    512  CB  LEU A  45      93.440 102.510 154.250  1.00  0.00           C
ATOM    513  HB1 LEU A  45      92.980 101.660 154.800  1.00  0.00           H
ATOM    514  HB2 LEU A  45      93.080 103.430 154.750  1.00  0.00           H
ATOM    515  CG  LEU A  45      92.850 102.480 152.830  1.00  0.00           C
ATOM    516  HG  LEU A  45      93.030 101.510 152.310  1.00  0.00           H
ATOM    517  CD1 LEU A  45      91.330 102.530 152.810  1.00  0.00           C
ATOM    518 HD11 LEU A  45      90.830 101.760 153.440  1.00  0.00           H
ATOM    519 HD12 LEU A  45      90.990 103.540 153.120  1.00  0.00           H
ATOM    520 HD13 LEU A  45      91.140 102.380 151.720  1.00  0.00           H
ATOM    521  CD2 LEU A  45      93.330 103.670 151.980  1.00  0.00           C
ATOM    522 HD21 LEU A  45      92.830 104.600 152.310  1.00  0.00           H
ATOM    523 HD22 LEU A  45      94.420 103.920 152.000  1.00  0.00           H
ATOM    524 HD23 LEU A  45      93.040 103.540 150.910  1.00  0.00           H
ATOM    525  C   LEU A  45      95.490 101.160 153.660  1.00  0.00           C
ATOM    526  O   LEU A  45      95.900 101.250 152.520  1.00  0.00           O
ATOM    527  N   ARG A  46      95.380  99.930 154.260  1.00  0.00           N
ATOM    528  HN  ARG A  46      95.030  99.730 155.170  1.00  0.00           H
ATOM    529  CA  ARG A  46      95.630  98.700 153.520  1.00  0.00           C
ATOM    530  HA  ARG A  46      95.600  99.010 152.490  1.00  0.00           H
ATOM    531  CB  ARG A  46      97.030  97.910 153.740  1.00  0.00           C
ATOM    532  HB1 ARG A  46      96.990  96.950 153.180  1.00  0.00           H
ATOM    533  HB2 ARG A  46      97.850  98.550 153.360  1.00  0.00           H
ATOM    534  CG  ARG A  46      97.460  97.680 155.240  1.00  0.00           C
ATOM    535  HG1 ARG A  46      96.650  97.440 155.970  1.00  0.00           H
ATOM    536  HG2 ARG A  46      98.020  98.590 155.550  1.00  0.00           H
ATOM    537  CD  ARG A  46      98.570  96.620 155.340  1.00  0.00           C
ATOM    538  HD1 ARG A  46      98.920  96.530 156.390  1.00  0.00           H
ATOM    539  HD2 ARG A  46      99.430  96.850 154.680  1.00  0.00           H
ATOM    540  NE  ARG A  46      97.980  95.280 154.900  1.00  0.00           N
ATOM    541  HE  ARG A  46      97.000  95.150 154.810  1.00  0.00           H
ATOM    542  CZ  ARG A  46      98.640  94.150 155.010  1.00  0.00           C
ATOM    543  NH1 ARG A  46      99.910  94.020 155.100  1.00  0.00           N
ATOM    544 HH11 ARG A  46     100.140  93.050 154.960  1.00  0.00           H
ATOM    545 HH12 ARG A  46     100.570  94.760 155.030  1.00  0.00           H
ATOM    546  NH2 ARG A  46      97.970  93.030 154.980  1.00  0.00           N
ATOM    547 HH21 ARG A  46      98.470  92.180 154.820  1.00  0.00           H
ATOM    548 HH22 ARG A  46      96.990  93.140 154.790  1.00  0.00           H
ATOM    549  C   ARG A  46      94.480  97.740 153.690  1.00  0.00           C
ATOM    550  O   ARG A  46      94.300  97.200 154.780  1.00  0.00           O
ATOM    551  N   ALA A  47      93.790  97.490 152.620  1.00  0.00           N
ATOM    552  HN  ALA A  47      93.990  97.840 151.710  1.00  0.00           H
ATOM    553  CA  ALA A  47      92.580  96.740 152.510  1.00  0.00           C
ATOM    554  HA  ALA A  47      92.040  96.830 153.440  1.00  0.00           H
ATOM    555  CB  ALA A  47      91.800  97.470 151.400  1.00  0.00           C
ATOM    556  HB1 ALA A  47      92.380  97.450 150.460  1.00  0.00           H
ATOM    557  HB2 ALA A  47      90.810  97.000 151.240  1.00  0.00           H
ATOM    558  HB3 ALA A  47      91.610  98.520 151.720  1.00  0.00           H
ATOM    559  C   ALA A  47      92.700  95.320 152.230  1.00  0.00           C
ATOM    560  O   ALA A  47      93.460  94.860 151.370  1.00  0.00           O
ATOM    561  N   GLU A  48      91.910  94.480 152.920  1.00  0.00           N
ATOM    562  HN  GLU A  48      91.300  94.780 153.660  1.00  0.00           H
ATOM    563  CA  GLU A  48      91.940  93.020 152.670  1.00  0.00           C
ATOM    564  HA  GLU A  48      92.950  92.640 152.660  1.00  0.00           H
ATOM    565  CB  GLU A  48      91.130  92.390 153.700  1.00  0.00           C
ATOM    566  HB1 GLU A  48      90.080  92.740 153.700  1.00  0.00           H
ATOM    567  HB2 GLU A  48      91.190  91.300 153.490  1.00  0.00           H
ATOM    568  CG  GLU A  48      91.600  92.490 155.160  1.00  0.00           C
ATOM    569  HG1 GLU A  48      90.990  91.870 155.860  1.00  0.00           H
ATOM    570  HG2 GLU A  48      91.540  93.550 155.490  1.00  0.00           H
ATOM    571  CD  GLU A  48      93.020  92.020 155.480  1.00  0.00           C
ATOM    572  OE1 GLU A  48      93.540  91.180 154.730  1.00  0.00           O
ATOM    573  OE2 GLU A  48      93.680  92.590 156.430  1.00  0.00           O
ATOM    574  C   GLU A  48      91.220  92.750 151.400  1.00  0.00           C
ATOM    575  O   GLU A  48      90.400  93.510 150.940  1.00  0.00           O
ATOM    576  N   GLY A  49      91.590  91.620 150.760  1.00  0.00           N
ATOM    577  HN  GLY A  49      92.330  91.040 151.090  1.00  0.00           H
ATOM    578  CA  GLY A  49      90.810  91.020 149.710  1.00  0.00           C
ATOM    579  HA1 GLY A  49      91.330  90.110 149.450  1.00  0.00           H
ATOM    580  HA2 GLY A  49      90.720  91.770 148.940  1.00  0.00           H
ATOM    581  C   GLY A  49      89.440  90.580 150.140  1.00  0.00           C
ATOM    582  O   GLY A  49      89.420  89.780 151.060  1.00  0.00           O
ATOM    583  N   GLY A  50      88.270  90.870 149.440  1.00  0.00           N
ATOM    584  HN  GLY A  50      88.470  91.360 148.600  1.00  0.00           H
ATOM    585  CA  GLY A  50      86.920  90.700 149.770  1.00  0.00           C
ATOM    586  HA1 GLY A  50      86.670  89.810 150.320  1.00  0.00           H
ATOM    587  HA2 GLY A  50      86.440  90.810 148.810  1.00  0.00           H
ATOM    588  C   GLY A  50      86.460  91.790 150.680  1.00  0.00           C
ATOM    589  O   GLY A  50      87.050  92.040 151.750  1.00  0.00           O
ATOM    590  N   GLN A  51      85.380  92.500 150.330  1.00  0.00           N
ATOM    591  HN  GLN A  51      84.880  92.160 149.530  1.00  0.00           H
ATOM    592  CA  GLN A  51      84.760  93.450 151.200  1.00  0.00           C
ATOM    593  HA  GLN A  51      85.010  93.210 152.220  1.00  0.00           H
ATOM    594  CB  GLN A  51      85.150  94.910 150.820  1.00  0.00           C
ATOM    595  HB1 GLN A  51      84.990  95.080 149.740  1.00  0.00           H
ATOM    596  HB2 GLN A  51      84.540  95.670 151.370  1.00  0.00           H
ATOM    597  CG  GLN A  51      86.690  95.280 150.960  1.00  0.00           C
ATOM    598  HG1 GLN A  51      86.870  96.230 150.420  1.00  0.00           H
ATOM    599  HG2 GLN A  51      87.360  94.540 150.470  1.00  0.00           H
ATOM    600  CD  GLN A  51      87.160  95.500 152.390  1.00  0.00           C
ATOM    601  OE1 GLN A  51      86.460  95.930 153.290  1.00  0.00           O
ATOM    602  NE2 GLN A  51      88.380  95.000 152.760  1.00  0.00           N
ATOM    603 HE21 GLN A  51      88.970  94.750 152.000  1.00  0.00           H
ATOM    604 HE22 GLN A  51      88.770  95.250 153.650  1.00  0.00           H
ATOM    605  C   GLN A  51      83.280  93.370 151.170  1.00  0.00           C
ATOM    606  O   GLN A  51      82.620  92.900 150.260  1.00  0.00           O
ATOM    607  N   ARG A  52      82.640  94.060 152.170  1.00  0.00           N
ATOM    608  HN  ARG A  52      83.130  94.350 152.990  1.00  0.00           H
ATOM    609  CA  ARG A  52      81.220  94.200 152.290  1.00  0.00           C
ATOM    610  HA  ARG A  52      80.730  93.340 151.840  1.00  0.00           H
ATOM    611  CB  ARG A  52      80.750  94.260 153.790  1.00  0.00           C
ATOM    612  HB1 ARG A  52      81.370  95.010 154.320  1.00  0.00           H
ATOM    613  HB2 ARG A  52      79.690  94.600 153.780  1.00  0.00           H
ATOM    614  CG  ARG A  52      80.900  92.890 154.500  1.00  0.00           C
ATOM    615  HG1 ARG A  52      81.920  92.450 154.420  1.00  0.00           H
ATOM    616  HG2 ARG A  52      80.320  92.190 153.850  1.00  0.00           H
ATOM    617  CD  ARG A  52      80.430  92.830 155.880  1.00  0.00           C
ATOM    618  HD1 ARG A  52      79.360  93.130 155.940  1.00  0.00           H
ATOM    619  HD2 ARG A  52      81.080  93.500 156.480  1.00  0.00           H
ATOM    620  NE  ARG A  52      80.560  91.410 156.500  1.00  0.00           N
ATOM    621  HE  ARG A  52      81.070  90.690 156.020  1.00  0.00           H
ATOM    622  CZ  ARG A  52      79.960  91.010 157.580  1.00  0.00           C
ATOM    623  NH1 ARG A  52      79.330  91.880 158.350  1.00  0.00           N
ATOM    624 HH11 ARG A  52      78.910  91.550 159.190  1.00  0.00           H
ATOM    625 HH12 ARG A  52      79.650  92.810 158.160  1.00  0.00           H
ATOM    626  NH2 ARG A  52      79.990  89.740 157.770  1.00  0.00           N
ATOM    627 HH21 ARG A  52      79.300  89.430 158.420  1.00  0.00           H
ATOM    628 HH22 ARG A  52      80.290  89.190 156.990  1.00  0.00           H
ATOM    629  C   ARG A  52      80.710  95.430 151.450  1.00  0.00           C
ATOM    630  O   ARG A  52      79.900  96.270 151.890  1.00  0.00           O
ATOM    631  N   SER A  53      81.130  95.470 150.200  1.00  0.00           N
ATOM    632  HN  SER A  53      81.650  94.680 149.890  1.00  0.00           H
ATOM    633  CA  SER A  53      80.740  96.390 149.110  1.00  0.00           C
ATOM    634  HA  SER A  53      81.450  97.210 149.180  1.00  0.00           H
ATOM    635  CB  SER A  53      80.960  95.770 147.690  1.00  0.00           C
ATOM    636  HB1 SER A  53      80.330  94.860 147.550  1.00  0.00           H
ATOM    637  HB2 SER A  53      82.010  95.460 147.510  1.00  0.00           H
ATOM    638  OG  SER A  53      80.650  96.660 146.620  1.00  0.00           O
ATOM    639  HG1 SER A  53      79.710  96.590 146.410  1.00  0.00           H
ATOM    640  C   SER A  53      79.260  96.940 149.120  1.00  0.00           C
ATOM    641  O   SER A  53      78.360  96.200 149.500  1.00  0.00           O
ATOM    642  N   PRO A  54      78.980  98.220 148.830  1.00  0.00           N
ATOM    643  CD  PRO A  54      77.600  98.600 148.390  1.00  0.00           C
ATOM    644  HD1 PRO A  54      77.010  98.810 149.300  1.00  0.00           H
ATOM    645  HD2 PRO A  54      76.930  97.840 147.940  1.00  0.00           H
ATOM    646  CA  PRO A  54      79.900  99.340 149.000  1.00  0.00           C
ATOM    647  HA  PRO A  54      80.710  99.160 148.310  1.00  0.00           H
ATOM    648  CB  PRO A  54      79.020 100.540 148.500  1.00  0.00           C
ATOM    649  HB1 PRO A  54      78.570 101.130 149.330  1.00  0.00           H
ATOM    650  HB2 PRO A  54      79.580 101.280 147.890  1.00  0.00           H
ATOM    651  CG  PRO A  54      77.800  99.970 147.700  1.00  0.00           C
ATOM    652  HG1 PRO A  54      78.150  99.750 146.670  1.00  0.00           H
ATOM    653  HG2 PRO A  54      76.800 100.450 147.650  1.00  0.00           H
ATOM    654  C   PRO A  54      80.430  99.510 150.410  1.00  0.00           C
ATOM    655  O   PRO A  54      79.720 100.020 151.240  1.00  0.00           O
ATOM    656  N   ALA A  55      81.750  99.190 150.680  1.00  0.00           N
ATOM    657  HN  ALA A  55      82.310  98.920 149.900  1.00  0.00           H
ATOM    658  CA  ALA A  55      82.320  99.100 151.970  1.00  0.00           C
ATOM    659  HA  ALA A  55      81.610  98.910 152.760  1.00  0.00           H
ATOM    660  CB  ALA A  55      83.410  97.980 152.020  1.00  0.00           C
ATOM    661  HB1 ALA A  55      83.060  96.920 151.990  1.00  0.00           H
ATOM    662  HB2 ALA A  55      84.230  98.080 151.270  1.00  0.00           H
ATOM    663  HB3 ALA A  55      83.980  98.040 152.970  1.00  0.00           H
ATOM    664  C   ALA A  55      82.920 100.470 152.220  1.00  0.00           C
ATOM    665  O   ALA A  55      83.650 101.050 151.440  1.00  0.00           O
ATOM    666  N   VAL A  56      82.500 100.950 153.420  1.00  0.00           N
ATOM    667  HN  VAL A  56      82.110 100.430 154.170  1.00  0.00           H
ATOM    668  CA  VAL A  56      82.670 102.380 153.720  1.00  0.00           C
ATOM    669  HA  VAL A  56      82.870 102.910 152.790  1.00  0.00           H
ATOM    670  CB  VAL A  56      81.390 102.960 154.260  1.00  0.00           C
ATOM    671  HB  VAL A  56      81.100 102.370 155.150  1.00  0.00           H
ATOM    672  CG1 VAL A  56      81.720 104.390 154.640  1.00  0.00           C
ATOM    673 HG11 VAL A  56      82.550 104.500 155.380  1.00  0.00           H
ATOM    674 HG12 VAL A  56      82.170 104.920 153.770  1.00  0.00           H
ATOM    675 HG13 VAL A  56      80.780 104.930 154.860  1.00  0.00           H
ATOM    676  CG2 VAL A  56      80.190 102.900 153.180  1.00  0.00           C
ATOM    677 HG21 VAL A  56      79.220 103.220 153.610  1.00  0.00           H
ATOM    678 HG22 VAL A  56      80.300 103.550 152.290  1.00  0.00           H
ATOM    679 HG23 VAL A  56      79.960 101.840 152.950  1.00  0.00           H
ATOM    680  C   VAL A  56      83.790 102.520 154.640  1.00  0.00           C
ATOM    681  O   VAL A  56      83.890 101.790 155.570  1.00  0.00           O
ATOM    682  N   ILE A  57      84.760 103.350 154.190  1.00  0.00           N
ATOM    683  HN  ILE A  57      84.920 103.650 153.250  1.00  0.00           H
ATOM    684  CA  ILE A  57      85.950 103.680 154.930  1.00  0.00           C
ATOM    685  HA  ILE A  57      86.270 102.830 155.520  1.00  0.00           H
ATOM    686  CB  ILE A  57      87.160 104.090 154.030  1.00  0.00           C
ATOM    687  HB  ILE A  57      86.960 104.980 153.400  1.00  0.00           H
ATOM    688  CG2 ILE A  57      88.370 104.550 154.890  1.00  0.00           C
ATOM    689 HG21 ILE A  57      88.560 103.750 155.640  1.00  0.00           H
ATOM    690 HG22 ILE A  57      89.280 104.710 154.280  1.00  0.00           H
ATOM    691 HG23 ILE A  57      88.110 105.450 155.470  1.00  0.00           H
ATOM    692  CG1 ILE A  57      87.410 102.830 153.200  1.00  0.00           C
ATOM    693 HG11 ILE A  57      86.500 102.280 152.900  1.00  0.00           H
ATOM    694 HG12 ILE A  57      88.040 102.130 153.790  1.00  0.00           H
ATOM    695  CD  ILE A  57      88.060 103.230 151.830  1.00  0.00           C
ATOM    696  HD1 ILE A  57      87.330 103.920 151.360  1.00  0.00           H
ATOM    697  HD2 ILE A  57      89.100 103.590 151.950  1.00  0.00           H
ATOM    698  HD3 ILE A  57      88.090 102.420 151.070  1.00  0.00           H
ATOM    699  C   ILE A  57      85.590 104.840 155.850  1.00  0.00           C
ATOM    700  O   ILE A  57      85.850 104.700 157.050  1.00  0.00           O
ATOM    701  N   THR A  58      84.930 105.900 155.340  1.00  0.00           N
ATOM    702  HN  THR A  58      84.480 105.860 154.450  1.00  0.00           H
ATOM    703  CA  THR A  58      84.630 107.070 156.180  1.00  0.00           C
ATOM    704  HA  THR A  58      84.480 106.680 157.170  1.00  0.00           H
ATOM    705  CB  THR A  58      85.720 108.130 156.320  1.00  0.00           C
ATOM    706  HB  THR A  58      86.480 107.560 156.890  1.00  0.00           H
ATOM    707  OG1 THR A  58      85.410 109.320 157.020  1.00  0.00           O
ATOM    708  HG1 THR A  58      85.320 109.120 157.950  1.00  0.00           H
ATOM    709  CG2 THR A  58      86.330 108.440 154.940  1.00  0.00           C
ATOM    710 HG21 THR A  58      86.920 109.380 155.010  1.00  0.00           H
ATOM    711 HG22 THR A  58      86.890 107.590 154.490  1.00  0.00           H
ATOM    712 HG23 THR A  58      85.470 108.660 154.270  1.00  0.00           H
ATOM    713  C   THR A  58      83.380 107.660 155.550  1.00  0.00           C
ATOM    714  O   THR A  58      83.170 107.490 154.390  1.00  0.00           O
ATOM    715  N   GLY A  59      82.530 108.400 156.290  1.00  0.00           N
ATOM    716  HN  GLY A  59      82.620 108.370 157.280  1.00  0.00           H
ATOM    717  CA  GLY A  59      81.410 109.180 155.690  1.00  0.00           C
ATOM    718  HA1 GLY A  59      80.700 108.490 155.240  1.00  0.00           H
ATOM    719  HA2 GLY A  59      81.850 109.900 155.020  1.00  0.00           H
ATOM    720  C   GLY A  59      80.670 110.040 156.690  1.00  0.00           C
ATOM    721  O   GLY A  59      80.600 109.730 157.820  1.00  0.00           O
ATOM    722  N   LEU A  60      80.230 111.160 156.190  1.00  0.00           N
ATOM    723  HN  LEU A  60      80.580 111.360 155.280  1.00  0.00           H
ATOM    724  CA  LEU A  60      79.510 112.210 156.910  1.00  0.00           C
ATOM    725  HA  LEU A  60      79.680 111.980 157.950  1.00  0.00           H
ATOM    726  CB  LEU A  60      79.920 113.670 156.500  1.00  0.00           C
ATOM    727  HB1 LEU A  60      81.000 113.760 156.780  1.00  0.00           H
ATOM    728  HB2 LEU A  60      79.850 113.720 155.390  1.00  0.00           H
ATOM    729  CG  LEU A  60      79.240 114.900 157.000  1.00  0.00           C
ATOM    730  HG  LEU A  60      78.150 114.820 156.790  1.00  0.00           H
ATOM    731  CD1 LEU A  60      79.420 115.040 158.510  1.00  0.00           C
ATOM    732 HD11 LEU A  60      79.010 116.020 158.840  1.00  0.00           H
ATOM    733 HD12 LEU A  60      78.860 114.150 158.860  1.00  0.00           H
ATOM    734 HD13 LEU A  60      80.410 114.880 158.980  1.00  0.00           H
ATOM    735  CD2 LEU A  60      79.760 116.150 156.300  1.00  0.00           C
ATOM    736 HD21 LEU A  60      79.580 116.050 155.210  1.00  0.00           H
ATOM    737 HD22 LEU A  60      79.380 117.150 156.610  1.00  0.00           H
ATOM    738 HD23 LEU A  60      80.870 116.210 156.360  1.00  0.00           H
ATOM    739  C   LEU A  60      78.030 112.010 156.650  1.00  0.00           C
ATOM    740  O   LEU A  60      77.690 112.260 155.500  1.00  0.00           O
ATOM    741  N   TYR A  61      77.280 111.590 157.640  1.00  0.00           N
ATOM    742  HN  TYR A  61      77.740 111.430 158.510  1.00  0.00           H
ATOM    743  CA  TYR A  61      75.900 111.150 157.500  1.00  0.00           C
ATOM    744  HA  TYR A  61      75.630 111.240 156.460  1.00  0.00           H
ATOM    745  CB  TYR A  61      75.750 109.640 157.940  1.00  0.00           C
ATOM    746  HB1 TYR A  61      76.170 109.390 158.930  1.00  0.00           H
ATOM    747  HB2 TYR A  61      74.730 109.210 157.940  1.00  0.00           H
ATOM    748  CG  TYR A  61      76.320 108.650 157.010  1.00  0.00           C
ATOM    749  CD1 TYR A  61      75.750 108.420 155.790  1.00  0.00           C
ATOM    750  HD1 TYR A  61      74.830 108.910 155.520  1.00  0.00           H
ATOM    751  CE1 TYR A  61      76.310 107.440 154.920  1.00  0.00           C
ATOM    752  HE1 TYR A  61      75.810 107.280 153.980  1.00  0.00           H
ATOM    753  CZ  TYR A  61      77.500 106.780 155.250  1.00  0.00           C
ATOM    754  OH  TYR A  61      78.180 105.880 154.290  1.00  0.00           O
ATOM    755  HH  TYR A  61      77.670 105.700 153.500  1.00  0.00           H
ATOM    756  CD2 TYR A  61      77.500 107.940 157.380  1.00  0.00           C
ATOM    757  HD2 TYR A  61      78.000 107.970 158.340  1.00  0.00           H
ATOM    758  CE2 TYR A  61      78.040 107.040 156.550  1.00  0.00           C
ATOM    759  HE2 TYR A  61      78.860 106.390 156.820  1.00  0.00           H
ATOM    760  C   TYR A  61      75.020 112.100 158.280  1.00  0.00           C
ATOM    761  O   TYR A  61      75.520 112.720 159.270  1.00  0.00           O
ATOM    762  N   ASP A  62      73.700 112.150 158.010  1.00  0.00           N
ATOM    763  HN  ASP A  62      73.350 111.560 157.290  1.00  0.00           H
ATOM    764  CA  ASP A  62      72.750 113.020 158.650  1.00  0.00           C
ATOM    765  HA  ASP A  62      73.310 113.610 159.360  1.00  0.00           H
ATOM    766  CB  ASP A  62      72.230 113.980 157.550  1.00  0.00           C
ATOM    767  HB1 ASP A  62      73.120 114.530 157.190  1.00  0.00           H
ATOM    768  HB2 ASP A  62      71.810 113.320 156.760  1.00  0.00           H
ATOM    769  CG  ASP A  62      71.250 115.040 157.950  1.00  0.00           C
ATOM    770  OD1 ASP A  62      70.830 115.170 159.150  1.00  0.00           O
ATOM    771  OD2 ASP A  62      70.840 115.840 157.070  1.00  0.00           O
ATOM    772  C   ASP A  62      71.740 112.130 159.380  1.00  0.00           C
ATOM    773  O   ASP A  62      71.090 111.230 158.810  1.00  0.00           O
ATOM    774  N   LYS A  63      71.470 112.400 160.660  1.00  0.00           N
ATOM    775  HN  LYS A  63      72.010 113.080 161.150  1.00  0.00           H
ATOM    776  CA  LYS A  63      70.680 111.610 161.500  1.00  0.00           C
ATOM    777  HA  LYS A  63      70.560 110.600 161.130  1.00  0.00           H
ATOM    778  CB  LYS A  63      71.320 111.530 162.980  1.00  0.00           C
ATOM    779  HB1 LYS A  63      70.860 110.730 163.580  1.00  0.00           H
ATOM    780  HB2 LYS A  63      72.400 111.290 162.830  1.00  0.00           H
ATOM    781  CG  LYS A  63      71.020 112.690 163.930  1.00  0.00           C
ATOM    782  HG1 LYS A  63      70.000 112.570 164.340  1.00  0.00           H
ATOM    783  HG2 LYS A  63      71.060 113.720 163.520  1.00  0.00           H
ATOM    784  CD  LYS A  63      71.900 112.550 165.170  1.00  0.00           C
ATOM    785  HD1 LYS A  63      71.730 111.510 165.540  1.00  0.00           H
ATOM    786  HD2 LYS A  63      71.470 113.140 166.010  1.00  0.00           H
ATOM    787  CE  LYS A  63      73.330 113.000 165.020  1.00  0.00           C
ATOM    788  HE1 LYS A  63      73.520 114.060 165.270  1.00  0.00           H
ATOM    789  HE2 LYS A  63      73.700 112.700 164.020  1.00  0.00           H
ATOM    790  NZ  LYS A  63      74.120 112.380 166.080  1.00  0.00           N
ATOM    791  HZ1 LYS A  63      74.390 111.430 165.750  1.00  0.00           H
ATOM    792  HZ2 LYS A  63      74.990 112.940 166.220  1.00  0.00           H
ATOM    793  HZ3 LYS A  63      73.530 112.210 166.920  1.00  0.00           H
ATOM    794  C   LYS A  63      69.250 112.180 161.510  1.00  0.00           C
ATOM    795  O   LYS A  63      68.310 111.580 162.010  1.00  0.00           O
ATOM    796  N   CYS A  64      69.010 113.360 160.880  1.00  0.00           N
ATOM    797  HN  CYS A  64      69.790 113.860 160.500  1.00  0.00           H
ATOM    798  CA  CYS A  64      67.740 114.000 160.890  1.00  0.00           C
ATOM    799  HA  CYS A  64      67.040 113.350 161.390  1.00  0.00           H
ATOM    800  CB  CYS A  64      67.840 115.380 161.670  1.00  0.00           C
ATOM    801  HB1 CYS A  64      66.770 115.650 161.790  1.00  0.00           H
ATOM    802  HB2 CYS A  64      68.460 116.020 161.020  1.00  0.00           H
ATOM    803  SG  CYS A  64      68.620 115.360 163.380  1.00  0.00           S
ATOM    804  C   CYS A  64      67.240 114.190 159.510  1.00  0.00           C
ATOM    805  O   CYS A  64      66.220 114.840 159.260  1.00  0.00           O
ATOM    806  N   SER A  65      67.910 113.670 158.450  1.00  0.00           N
ATOM    807  HN  SER A  65      68.760 113.240 158.770  1.00  0.00           H
ATOM    808  CA  SER A  65      67.430 113.330 157.120  1.00  0.00           C
ATOM    809  HA  SER A  65      67.090 114.250 156.670  1.00  0.00           H
ATOM    810  CB  SER A  65      68.610 112.810 156.190  1.00  0.00           C
ATOM    811  HB1 SER A  65      68.150 112.200 155.380  1.00  0.00           H
ATOM    812  HB2 SER A  65      69.140 112.020 156.760  1.00  0.00           H
ATOM    813  OG  SER A  65      69.310 113.870 155.560  1.00  0.00           O
ATOM    814  HG1 SER A  65      69.800 114.420 156.170  1.00  0.00           H
ATOM    815  C   SER A  65      66.320 112.420 157.110  1.00  0.00           C
ATOM    816  O   SER A  65      66.620 111.220 157.240  1.00  0.00           O
ATOM    817  N   TYR A  66      65.080 112.870 156.890  1.00  0.00           N
ATOM    818  HN  TYR A  66      64.880 113.840 157.000  1.00  0.00           H
ATOM    819  CA  TYR A  66      63.960 111.900 156.800  1.00  0.00           C
ATOM    820  HA  TYR A  66      64.250 110.890 157.060  1.00  0.00           H
ATOM    821  CB  TYR A  66      62.980 112.360 157.930  1.00  0.00           C
ATOM    822  HB1 TYR A  66      62.650 113.370 157.620  1.00  0.00           H
ATOM    823  HB2 TYR A  66      62.090 111.700 158.000  1.00  0.00           H
ATOM    824  CG  TYR A  66      63.650 112.440 159.320  1.00  0.00           C
ATOM    825  CD1 TYR A  66      64.090 111.290 159.880  1.00  0.00           C
ATOM    826  HD1 TYR A  66      64.190 110.410 159.280  1.00  0.00           H
ATOM    827  CE1 TYR A  66      64.480 111.240 161.200  1.00  0.00           C
ATOM    828  HE1 TYR A  66      64.810 110.310 161.650  1.00  0.00           H
ATOM    829  CZ  TYR A  66      64.260 112.390 162.060  1.00  0.00           C
ATOM    830  OH  TYR A  66      64.670 112.490 163.430  1.00  0.00           O
ATOM    831  HH  TYR A  66      65.110 111.670 163.650  1.00  0.00           H
ATOM    832  CD2 TYR A  66      63.480 113.600 160.100  1.00  0.00           C
ATOM    833  HD2 TYR A  66      62.930 114.450 159.750  1.00  0.00           H
ATOM    834  CE2 TYR A  66      63.850 113.570 161.470  1.00  0.00           C
ATOM    835  HE2 TYR A  66      63.690 114.430 162.110  1.00  0.00           H
ATOM    836  C   TYR A  66      63.260 111.880 155.460  1.00  0.00           C
ATOM    837  O   TYR A  66      62.120 111.400 155.500  1.00  0.00           O
ATOM    838  N   ILE A  67      63.840 112.470 154.420  1.00  0.00           N
ATOM    839  HN  ILE A  67      64.750 112.860 154.560  1.00  0.00           H
ATOM    840  CA  ILE A  67      63.300 112.570 153.160  1.00  0.00           C
ATOM    841  HA  ILE A  67      62.270 112.250 153.250  1.00  0.00           H
ATOM    842  CB  ILE A  67      63.230 114.070 152.650  1.00  0.00           C
ATOM    843  HB  ILE A  67      64.170 114.630 152.860  1.00  0.00           H
ATOM    844  CG2 ILE A  67      63.060 114.170 151.190  1.00  0.00           C
ATOM    845 HG21 ILE A  67      63.830 113.620 150.610  1.00  0.00           H
ATOM    846 HG22 ILE A  67      62.010 114.120 150.860  1.00  0.00           H
ATOM    847 HG23 ILE A  67      63.310 115.240 151.010  1.00  0.00           H
ATOM    848  CG1 ILE A  67      62.230 114.970 153.420  1.00  0.00           C
ATOM    849 HG11 ILE A  67      62.440 114.810 154.500  1.00  0.00           H
ATOM    850 HG12 ILE A  67      61.170 114.730 153.200  1.00  0.00           H
ATOM    851  CD  ILE A  67      62.430 116.480 153.010  1.00  0.00           C
ATOM    852  HD1 ILE A  67      63.480 116.810 153.180  1.00  0.00           H
ATOM    853  HD2 ILE A  67      61.920 116.660 152.040  1.00  0.00           H
ATOM    854  HD3 ILE A  67      61.880 116.990 153.830  1.00  0.00           H
ATOM    855  C   ILE A  67      64.100 111.680 152.220  1.00  0.00           C
ATOM    856  O   ILE A  67      63.530 110.680 151.870  1.00  0.00           O
ATOM    857  N   SER A  68      65.370 112.010 151.980  1.00  0.00           N
ATOM    858  HN  SER A  68      65.720 112.860 152.360  1.00  0.00           H
ATOM    859  CA  SER A  68      66.260 111.030 151.450  1.00  0.00           C
ATOM    860  HA  SER A  68      65.910 110.040 151.720  1.00  0.00           H
ATOM    861  CB  SER A  68      66.510 111.000 149.930  1.00  0.00           C
ATOM    862  HB1 SER A  68      65.560 110.900 149.360  1.00  0.00           H
ATOM    863  HB2 SER A  68      67.040 110.050 149.720  1.00  0.00           H
ATOM    864  OG  SER A  68      67.200 112.090 149.330  1.00  0.00           O
ATOM    865  HG1 SER A  68      68.120 111.820 149.370  1.00  0.00           H
ATOM    866  C   SER A  68      67.570 111.340 152.090  1.00  0.00           C
ATOM    867  O   SER A  68      68.040 112.500 152.310  1.00  0.00           O
ATOM    868  N   ARG A  69      68.180 110.150 152.510  1.00  0.00           N
ATOM    869  HN  ARG A  69      67.820 109.300 152.130  1.00  0.00           H
ATOM    870  CA  ARG A  69      69.270 110.050 153.490  1.00  0.00           C
ATOM    871  HA  ARG A  69      69.250 111.040 153.930  1.00  0.00           H
ATOM    872  CB  ARG A  69      69.090 108.820 154.450  1.00  0.00           C
ATOM    873  HB1 ARG A  69      69.250 107.920 153.810  1.00  0.00           H
ATOM    874  HB2 ARG A  69      69.940 108.780 155.160  1.00  0.00           H
ATOM    875  CG  ARG A  69      67.770 108.800 155.080  1.00  0.00           C
ATOM    876  HG1 ARG A  69      67.060 108.460 154.300  1.00  0.00           H
ATOM    877  HG2 ARG A  69      67.520 109.790 155.530  1.00  0.00           H
ATOM    878  CD  ARG A  69      67.700 107.680 156.190  1.00  0.00           C
ATOM    879  HD1 ARG A  69      68.400 107.860 157.040  1.00  0.00           H
ATOM    880  HD2 ARG A  69      67.730 106.670 155.730  1.00  0.00           H
ATOM    881  NE  ARG A  69      66.340 107.930 156.730  1.00  0.00           N
ATOM    882  HE  ARG A  69      65.810 108.650 156.280  1.00  0.00           H
ATOM    883  CZ  ARG A  69      65.760 107.170 157.660  1.00  0.00           C
ATOM    884  NH1 ARG A  69      66.500 106.380 158.390  1.00  0.00           N
ATOM    885 HH11 ARG A  69      65.980 105.810 159.020  1.00  0.00           H
ATOM    886 HH12 ARG A  69      67.500 106.430 158.310  1.00  0.00           H
ATOM    887  NH2 ARG A  69      64.460 106.820 157.660  1.00  0.00           N
ATOM    888 HH21 ARG A  69      64.260 105.920 158.050  1.00  0.00           H
ATOM    889 HH22 ARG A  69      64.050 107.240 156.860  1.00  0.00           H
ATOM    890  C   ARG A  69      70.660 109.910 152.830  1.00  0.00           C
ATOM    891  O   ARG A  69      71.620 109.440 153.450  1.00  0.00           O
ATOM    892  N   ASP A  70      70.660 110.360 151.610  1.00  0.00           N
ATOM    893  HN  ASP A  70      69.800 110.760 151.300  1.00  0.00           H
ATOM    894  CA  ASP A  70      71.740 110.160 150.660  1.00  0.00           C
ATOM    895  HA  ASP A  70      72.390 109.460 151.150  1.00  0.00           H
ATOM    896  CB  ASP A  70      71.230 109.620 149.280  1.00  0.00           C
ATOM    897  HB1 ASP A  70      72.070 109.500 148.560  1.00  0.00           H
ATOM    898  HB2 ASP A  70      70.840 108.580 149.390  1.00  0.00           H
ATOM    899  CG  ASP A  70      70.150 110.450 148.550  1.00  0.00           C
ATOM    900  OD1 ASP A  70      69.620 111.480 148.910  1.00  0.00           O
ATOM    901  OD2 ASP A  70      69.830 109.950 147.440  1.00  0.00           O
ATOM    902  C   ASP A  70      72.530 111.420 150.490  1.00  0.00           C
ATOM    903  O   ASP A  70      73.610 111.480 149.910  1.00  0.00           O
ATOM    904  N   ARG A  71      72.110 112.620 150.990  1.00  0.00           N
ATOM    905  HN  ARG A  71      71.310 112.590 151.580  1.00  0.00           H
ATOM    906  CA  ARG A  71      72.880 113.850 151.130  1.00  0.00           C
ATOM    907  HA  ARG A  71      73.250 114.160 150.160  1.00  0.00           H
ATOM    908  CB  ARG A  71      71.960 115.040 151.660  1.00  0.00           C
ATOM    909  HB1 ARG A  71      72.560 115.930 151.970  1.00  0.00           H
ATOM    910  HB2 ARG A  71      71.550 115.420 150.700  1.00  0.00           H
ATOM    911  CG  ARG A  71      70.870 114.810 152.720  1.00  0.00           C
ATOM    912  HG1 ARG A  71      71.390 114.420 153.620  1.00  0.00           H
ATOM    913  HG2 ARG A  71      70.200 113.930 152.560  1.00  0.00           H
ATOM    914  CD  ARG A  71      70.020 115.990 153.210  1.00  0.00           C
ATOM    915  HD1 ARG A  71      70.690 116.730 153.690  1.00  0.00           H
ATOM    916  HD2 ARG A  71      69.210 115.730 153.920  1.00  0.00           H
ATOM    917  NE  ARG A  71      69.400 116.590 151.990  1.00  0.00           N
ATOM    918  HE  ARG A  71      69.230 115.930 151.260  1.00  0.00           H
ATOM    919  CZ  ARG A  71      68.930 117.830 151.890  1.00  0.00           C
ATOM    920  NH1 ARG A  71      68.880 118.560 152.970  1.00  0.00           N
ATOM    921 HH11 ARG A  71      68.640 119.530 152.970  1.00  0.00           H
ATOM    922 HH12 ARG A  71      68.880 118.090 153.850  1.00  0.00           H
ATOM    923  NH2 ARG A  71      68.540 118.320 150.760  1.00  0.00           N
ATOM    924 HH21 ARG A  71      68.470 119.320 150.840  1.00  0.00           H
ATOM    925 HH22 ARG A  71      68.890 117.940 149.900  1.00  0.00           H
ATOM    926  C   ARG A  71      74.060 113.530 152.080  1.00  0.00           C
ATOM    927  O   ARG A  71      73.950 112.870 153.070  1.00  0.00           O
ATOM    928  N   GLY A  72      75.260 114.100 151.770  1.00  0.00           N
ATOM    929  HN  GLY A  72      75.340 114.620 150.920  1.00  0.00           H
ATOM    930  CA  GLY A  72      76.540 113.700 152.470  1.00  0.00           C
ATOM    931  HA1 GLY A  72      76.330 112.870 153.130  1.00  0.00           H
ATOM    932  HA2 GLY A  72      76.870 114.460 153.160  1.00  0.00           H
ATOM    933  C   GLY A  72      77.590 113.240 151.490  1.00  0.00           C
ATOM    934  O   GLY A  72      77.370 113.140 150.340  1.00  0.00           O
ATOM    935  N   TRP A  73      78.750 113.050 152.070  1.00  0.00           N
ATOM    936  HN  TRP A  73      78.840 113.070 153.060  1.00  0.00           H
ATOM    937  CA  TRP A  73      79.820 112.440 151.370  1.00  0.00           C
ATOM    938  HA  TRP A  73      79.530 112.280 150.340  1.00  0.00           H
ATOM    939  CB  TRP A  73      81.100 113.410 151.250  1.00  0.00           C
ATOM    940  HB1 TRP A  73      81.850 112.960 150.560  1.00  0.00           H
ATOM    941  HB2 TRP A  73      80.650 114.260 150.690  1.00  0.00           H
ATOM    942  CG  TRP A  73      81.690 113.950 152.490  1.00  0.00           C
ATOM    943  CD1 TRP A  73      81.660 115.290 152.780  1.00  0.00           C
ATOM    944  HD1 TRP A  73      81.340 116.010 152.040  1.00  0.00           H
ATOM    945  NE1 TRP A  73      82.410 115.470 153.930  1.00  0.00           N
ATOM    946  HE1 TRP A  73      82.600 116.280 154.450  1.00  0.00           H
ATOM    947  CE2 TRP A  73      82.920 114.280 154.360  1.00  0.00           C
ATOM    948  CD2 TRP A  73      82.550 113.280 153.400  1.00  0.00           C
ATOM    949  CE3 TRP A  73      83.080 111.960 153.520  1.00  0.00           C
ATOM    950  HE3 TRP A  73      82.870 111.190 152.800  1.00  0.00           H
ATOM    951  CZ3 TRP A  73      83.900 111.730 154.610  1.00  0.00           C
ATOM    952  HZ3 TRP A  73      84.280 110.720 154.710  1.00  0.00           H
ATOM    953  CZ2 TRP A  73      83.770 113.970 155.350  1.00  0.00           C
ATOM    954  HZ2 TRP A  73      83.930 114.670 156.160  1.00  0.00           H
ATOM    955  CH2 TRP A  73      84.230 112.720 155.500  1.00  0.00           C
ATOM    956  HH2 TRP A  73      85.000 112.400 156.190  1.00  0.00           H
ATOM    957  C   TRP A  73      80.300 111.170 151.970  1.00  0.00           C
ATOM    958  O   TRP A  73      80.240 111.020 153.200  1.00  0.00           O
ATOM    959  N   VAL A  74      80.720 110.190 151.080  1.00  0.00           N
ATOM    960  HN  VAL A  74      80.520 110.200 150.100  1.00  0.00           H
ATOM    961  CA  VAL A  74      81.290 109.010 151.520  1.00  0.00           C
ATOM    962  HA  VAL A  74      81.650 109.010 152.540  1.00  0.00           H
ATOM    963  CB  VAL A  74      80.210 107.910 151.710  1.00  0.00           C
ATOM    964  HB  VAL A  74      79.590 108.180 152.600  1.00  0.00           H
ATOM    965  CG1 VAL A  74      79.300 108.040 150.560  1.00  0.00           C
ATOM    966 HG11 VAL A  74      78.530 107.240 150.470  1.00  0.00           H
ATOM    967 HG12 VAL A  74      78.660 108.930 150.700  1.00  0.00           H
ATOM    968 HG13 VAL A  74      79.880 107.910 149.620  1.00  0.00           H
ATOM    969  CG2 VAL A  74      80.830 106.530 151.840  1.00  0.00           C
ATOM    970 HG21 VAL A  74      80.060 105.740 151.950  1.00  0.00           H
ATOM    971 HG22 VAL A  74      81.510 106.260 151.020  1.00  0.00           H
ATOM    972 HG23 VAL A  74      81.490 106.510 152.730  1.00  0.00           H
ATOM    973  C   VAL A  74      82.450 108.530 150.600  1.00  0.00           C
ATOM    974  O   VAL A  74      82.390 108.540 149.350  1.00  0.00           O
ATOM    975  N   VAL A  75      83.540 108.050 151.330  1.00  0.00           N
ATOM    976  HN  VAL A  75      83.510 108.240 152.300  1.00  0.00           H
ATOM    977  CA  VAL A  75      84.630 107.380 150.700  1.00  0.00           C
ATOM    978  HA  VAL A  75      84.580 107.470 149.630  1.00  0.00           H
ATOM    979  CB  VAL A  75      86.000 108.040 151.090  1.00  0.00           C
ATOM    980  HB  VAL A  75      86.060 108.210 152.180  1.00  0.00           H
ATOM    981  CG1 VAL A  75      87.150 107.260 150.500  1.00  0.00           C
ATOM    982 HG11 VAL A  75      88.050 107.900 150.510  1.00  0.00           H
ATOM    983 HG12 VAL A  75      87.330 106.340 151.100  1.00  0.00           H
ATOM    984 HG13 VAL A  75      87.000 106.950 149.440  1.00  0.00           H
ATOM    985  CG2 VAL A  75      86.070 109.530 150.640  1.00  0.00           C
ATOM    986 HG21 VAL A  75      85.200 110.090 151.040  1.00  0.00           H
ATOM    987 HG22 VAL A  75      86.970 110.050 151.030  1.00  0.00           H
ATOM    988 HG23 VAL A  75      85.960 109.570 149.530  1.00  0.00           H
ATOM    989  C   VAL A  75      84.730 105.890 151.050  1.00  0.00           C
ATOM    990  O   VAL A  75      84.600 105.430 152.190  1.00  0.00           O
ATOM    991  N   GLY A  76      84.810 105.080 149.990  1.00  0.00           N
ATOM    992  HN  GLY A  76      84.890 105.520 149.100  1.00  0.00           H
ATOM    993  CA  GLY A  76      84.700 103.630 150.140  1.00  0.00           C
ATOM    994  HA1 GLY A  76      83.640 103.440 150.150  1.00  0.00           H
ATOM    995  HA2 GLY A  76      85.170 103.440 151.090  1.00  0.00           H
ATOM    996  C   GLY A  76      85.270 102.840 149.060  1.00  0.00           C
ATOM    997  O   GLY A  76      85.820 103.410 148.120  1.00  0.00           O
ATOM    998  N   ILE A  77      84.970 101.510 149.100  1.00  0.00           N
ATOM    999  HN  ILE A  77      84.550 101.160 149.930  1.00  0.00           H
ATOM   1000  CA  ILE A  77      85.330 100.480 148.120  1.00  0.00           C
ATOM   1001  HA  ILE A  77      85.920 100.910 147.320  1.00  0.00           H
ATOM   1002  CB  ILE A  77      86.140  99.350 148.740  1.00  0.00           C
ATOM   1003  HB  ILE A  77      85.740  99.050 149.730  1.00  0.00           H
ATOM   1004  CG2 ILE A  77      86.270  98.070 147.880  1.00  0.00           C
ATOM   1005 HG21 ILE A  77      85.280  97.640 147.610  1.00  0.00           H
ATOM   1006 HG22 ILE A  77      86.780  98.330 146.930  1.00  0.00           H
ATOM   1007 HG23 ILE A  77      86.980  97.480 148.510  1.00  0.00           H
ATOM   1008  CG1 ILE A  77      87.580  99.890 148.900  1.00  0.00           C
ATOM   1009 HG11 ILE A  77      87.630 101.000 148.860  1.00  0.00           H
ATOM   1010 HG12 ILE A  77      88.160  99.620 148.000  1.00  0.00           H
ATOM   1011  CD  ILE A  77      88.370  99.400 150.100  1.00  0.00           C
ATOM   1012  HD1 ILE A  77      88.550  98.300 150.050  1.00  0.00           H
ATOM   1013  HD2 ILE A  77      89.370  99.880 150.110  1.00  0.00           H
ATOM   1014  HD3 ILE A  77      87.790  99.620 151.030  1.00  0.00           H
ATOM   1015  C   ILE A  77      84.080  99.820 147.690  1.00  0.00           C
ATOM   1016  O   ILE A  77      83.250  99.330 148.430  1.00  0.00           O
ATOM   1017  N   HIS A  78      83.800  99.850 146.390  1.00  0.00           N
ATOM   1018  HN  HIS A  78      84.450 100.280 145.770  1.00  0.00           H
ATOM   1019  CA  HIS A  78      82.650  99.220 145.810  1.00  0.00           C
ATOM   1020  HA  HIS A  78      82.340  98.380 146.430  1.00  0.00           H
ATOM   1021  CB  HIS A  78      81.300 100.130 145.710  1.00  0.00           C
ATOM   1022  HB1 HIS A  78      80.390  99.500 145.800  1.00  0.00           H
ATOM   1023  HB2 HIS A  78      81.280 100.920 146.490  1.00  0.00           H
ATOM   1024  ND1 HIS A  78      82.190 101.640 144.010  1.00  0.00           N
ATOM   1025  CG  HIS A  78      81.300 100.730 144.360  1.00  0.00           C
ATOM   1026  CE1 HIS A  78      81.830 102.030 142.760  1.00  0.00           C
ATOM   1027  HE1 HIS A  78      82.490 102.550 142.060  1.00  0.00           H
ATOM   1028  NE2 HIS A  78      80.680 101.440 142.420  1.00  0.00           N
ATOM   1029  HE2 HIS A  78      80.150 101.660 141.610  1.00  0.00           H
ATOM   1030  CD2 HIS A  78      80.320 100.570 143.380  1.00  0.00           C
ATOM   1031  HD2 HIS A  78      79.360 100.090 143.260  1.00  0.00           H
ATOM   1032  C   HIS A  78      82.830  98.580 144.480  1.00  0.00           C
ATOM   1033  O   HIS A  78      83.790  98.850 143.820  1.00  0.00           O
ATOM   1034  N   THR A  79      81.940  97.670 144.060  1.00  0.00           N
ATOM   1035  HN  THR A  79      81.190  97.390 144.650  1.00  0.00           H
ATOM   1036  CA  THR A  79      82.070  96.930 142.740  1.00  0.00           C
ATOM   1037  HA  THR A  79      83.110  96.880 142.470  1.00  0.00           H
ATOM   1038  CB  THR A  79      81.580  95.420 142.850  1.00  0.00           C
ATOM   1039  HB  THR A  79      81.650  94.930 141.860  1.00  0.00           H
ATOM   1040  OG1 THR A  79      80.180  95.310 143.200  1.00  0.00           O
ATOM   1041  HG1 THR A  79      79.760  95.970 142.650  1.00  0.00           H
ATOM   1042  CG2 THR A  79      82.430  94.650 143.870  1.00  0.00           C
ATOM   1043 HG21 THR A  79      83.490  94.720 143.530  1.00  0.00           H
ATOM   1044 HG22 THR A  79      82.320  95.040 144.900  1.00  0.00           H
ATOM   1045 HG23 THR A  79      82.110  93.590 143.860  1.00  0.00           H
ATOM   1046  C   THR A  79      81.250  97.620 141.640  1.00  0.00           C
ATOM   1047  O   THR A  79      79.990  97.550 141.680  1.00  0.00           O
ATOM   1048  N   ILE A  80      81.900  98.250 140.660  1.00  0.00           N
ATOM   1049  HN  ILE A  80      82.880  98.390 140.680  1.00  0.00           H
ATOM   1050  CA  ILE A  80      81.150  98.660 139.480  1.00  0.00           C
ATOM   1051  HA  ILE A  80      80.240  99.110 139.860  1.00  0.00           H
ATOM   1052  CB  ILE A  80      81.790  99.650 138.510  1.00  0.00           C
ATOM   1053  HB  ILE A  80      80.970  99.850 137.790  1.00  0.00           H
ATOM   1054  CG2 ILE A  80      82.040 100.960 139.270  1.00  0.00           C
ATOM   1055 HG21 ILE A  80      81.090 101.480 139.510  1.00  0.00           H
ATOM   1056 HG22 ILE A  80      82.580 100.700 140.200  1.00  0.00           H
ATOM   1057 HG23 ILE A  80      82.640 101.670 138.660  1.00  0.00           H
ATOM   1058  CG1 ILE A  80      83.060  99.040 137.910  1.00  0.00           C
ATOM   1059 HG11 ILE A  80      82.800  98.070 137.440  1.00  0.00           H
ATOM   1060 HG12 ILE A  80      83.770  98.860 138.750  1.00  0.00           H
ATOM   1061  CD  ILE A  80      83.840  99.970 136.880  1.00  0.00           C
ATOM   1062  HD1 ILE A  80      84.060 100.920 137.400  1.00  0.00           H
ATOM   1063  HD2 ILE A  80      84.770  99.410 136.640  1.00  0.00           H
ATOM   1064  HD3 ILE A  80      83.200 100.250 136.010  1.00  0.00           H
ATOM   1065  C   ILE A  80      80.790  97.400 138.710  1.00  0.00           C
ATOM   1066  O   ILE A  80      81.530  96.400 138.690  1.00  0.00           O
ATOM   1067  N   SER A  81      79.490  97.380 138.240  1.00  0.00           N
ATOM   1068  HN  SER A  81      78.960  98.220 138.190  1.00  0.00           H
ATOM   1069  CA  SER A  81      78.830  96.180 137.840  1.00  0.00           C
ATOM   1070  HA  SER A  81      79.530  95.350 137.840  1.00  0.00           H
ATOM   1071  CB  SER A  81      77.700  95.980 138.860  1.00  0.00           C
ATOM   1072  HB1 SER A  81      77.010  96.840 138.860  1.00  0.00           H
ATOM   1073  HB2 SER A  81      78.080  95.910 139.910  1.00  0.00           H
ATOM   1074  OG  SER A  81      76.950  94.750 138.770  1.00  0.00           O
ATOM   1075  HG1 SER A  81      76.300  95.050 138.130  1.00  0.00           H
ATOM   1076  C   SER A  81      78.180  96.270 136.490  1.00  0.00           C
ATOM   1077  O   SER A  81      76.970  96.130 136.370  1.00  0.00           O
ATOM   1078  N   ASP A  82      78.980  96.410 135.460  1.00  0.00           N
ATOM   1079  HN  ASP A  82      79.920  96.610 135.720  1.00  0.00           H
ATOM   1080  CA  ASP A  82      78.600  96.200 134.080  1.00  0.00           C
ATOM   1081  HA  ASP A  82      77.550  96.430 133.990  1.00  0.00           H
ATOM   1082  CB  ASP A  82      79.390  97.090 133.040  1.00  0.00           C
ATOM   1083  HB1 ASP A  82      80.490  96.890 133.100  1.00  0.00           H
ATOM   1084  HB2 ASP A  82      79.090  96.710 132.040  1.00  0.00           H
ATOM   1085  CG  ASP A  82      78.980  98.520 132.990  1.00  0.00           C
ATOM   1086  OD1 ASP A  82      78.030  98.890 133.780  1.00  0.00           O
ATOM   1087  OD2 ASP A  82      79.540  99.410 132.330  1.00  0.00           O
ATOM   1088  C   ASP A  82      78.770  94.740 133.720  1.00  0.00           C
ATOM   1089  O   ASP A  82      79.800  94.100 133.950  1.00  0.00           O
ATOM   1090  N   GLN A  83      77.640  94.120 133.190  1.00  0.00           N
ATOM   1091  HN  GLN A  83      76.830  94.650 132.970  1.00  0.00           H
ATOM   1092  CA  GLN A  83      77.790  92.750 132.590  1.00  0.00           C
ATOM   1093  HA  GLN A  83      76.840  92.510 132.120  1.00  0.00           H
ATOM   1094  CB  GLN A  83      78.820  92.690 131.370  1.00  0.00           C
ATOM   1095  HB1 GLN A  83      78.310  93.310 130.610  1.00  0.00           H
ATOM   1096  HB2 GLN A  83      79.780  93.160 131.690  1.00  0.00           H
ATOM   1097  CG  GLN A  83      79.130  91.290 130.850  1.00  0.00           C
ATOM   1098  HG1 GLN A  83      78.180  90.740 130.680  1.00  0.00           H
ATOM   1099  HG2 GLN A  83      79.750  90.750 131.600  1.00  0.00           H
ATOM   1100  CD  GLN A  83      79.900  91.300 129.550  1.00  0.00           C
ATOM   1101  OE1 GLN A  83      79.280  91.220 128.460  1.00  0.00           O
ATOM   1102  NE2 GLN A  83      81.260  91.490 129.510  1.00  0.00           N
ATOM   1103 HE21 GLN A  83      81.750  91.370 130.370  1.00  0.00           H
ATOM   1104 HE22 GLN A  83      81.770  91.350 128.660  1.00  0.00           H
ATOM   1105  C   GLN A  83      77.790  91.620 133.670  1.00  0.00           C
ATOM   1106  O   GLN A  83      78.150  90.450 133.500  1.00  0.00           O
ATOM   1107  N   ASP A  84      77.400  92.020 134.890  1.00  0.00           N
ATOM   1108  HN  ASP A  84      77.080  92.960 134.970  1.00  0.00           H
ATOM   1109  CA  ASP A  84      77.450  91.200 136.090  1.00  0.00           C
ATOM   1110  HA  ASP A  84      76.950  91.730 136.880  1.00  0.00           H
ATOM   1111  CB  ASP A  84      76.410  90.020 136.050  1.00  0.00           C
ATOM   1112  HB1 ASP A  84      76.780  89.190 135.410  1.00  0.00           H
ATOM   1113  HB2 ASP A  84      76.130  89.650 137.060  1.00  0.00           H
ATOM   1114  CG  ASP A  84      75.100  90.450 135.450  1.00  0.00           C
ATOM   1115  OD1 ASP A  84      74.720  91.630 135.540  1.00  0.00           O
ATOM   1116  OD2 ASP A  84      74.400  89.590 134.870  1.00  0.00           O
ATOM   1117  C   ASP A  84      78.850  90.850 136.520  1.00  0.00           C
ATOM   1118  O   ASP A  84      79.040  89.980 137.420  1.00  0.00           O
ATOM   1119  N   ASN A  85      79.860  91.560 136.000  1.00  0.00           N
ATOM   1120  HN  ASN A  85      79.720  92.370 135.440  1.00  0.00           H
ATOM   1121  CA  ASN A  85      81.310  91.430 136.280  1.00  0.00           C
ATOM   1122  HA  ASN A  85      81.490  90.430 136.650  1.00  0.00           H
ATOM   1123  CB  ASN A  85      82.080  91.680 134.990  1.00  0.00           C
ATOM   1124  HB1 ASN A  85      81.500  91.240 134.140  1.00  0.00           H
ATOM   1125  HB2 ASN A  85      82.250  92.730 134.650  1.00  0.00           H
ATOM   1126  CG  ASN A  85      83.500  91.050 135.040  1.00  0.00           C
ATOM   1127  OD1 ASN A  85      84.030  90.820 136.130  1.00  0.00           O
ATOM   1128  ND2 ASN A  85      84.170  90.850 133.890  1.00  0.00           N
ATOM   1129 HD21 ASN A  85      83.850  91.290 133.050  1.00  0.00           H
ATOM   1130 HD22 ASN A  85      85.050  90.380 133.920  1.00  0.00           H
ATOM   1131  C   ASN A  85      81.690  92.470 137.270  1.00  0.00           C
ATOM   1132  O   ASN A  85      81.650  93.680 137.030  1.00  0.00           O
ATOM   1133  N   LYS A  86      82.060  92.040 138.470  1.00  0.00           N
ATOM   1134  HN  LYS A  86      81.940  91.090 138.750  1.00  0.00           H
ATOM   1135  CA  LYS A  86      82.520  92.980 139.520  1.00  0.00           C
ATOM   1136  HA  LYS A  86      81.930  93.880 139.410  1.00  0.00           H
ATOM   1137  CB  LYS A  86      82.340  92.370 140.920  1.00  0.00           C
ATOM   1138  HB1 LYS A  86      82.890  91.440 141.160  1.00  0.00           H
ATOM   1139  HB2 LYS A  86      82.660  93.130 141.670  1.00  0.00           H
ATOM   1140  CG  LYS A  86      80.840  92.200 141.130  1.00  0.00           C
ATOM   1141  HG1 LYS A  86      80.370  91.680 140.260  1.00  0.00           H
ATOM   1142  HG2 LYS A  86      80.450  93.240 141.170  1.00  0.00           H
ATOM   1143  CD  LYS A  86      80.460  91.430 142.470  1.00  0.00           C
ATOM   1144  HD1 LYS A  86      80.620  92.160 143.290  1.00  0.00           H
ATOM   1145  HD2 LYS A  86      81.130  90.550 142.580  1.00  0.00           H
ATOM   1146  CE  LYS A  86      79.010  90.840 142.400  1.00  0.00           C
ATOM   1147  HE1 LYS A  86      78.790  90.230 143.310  1.00  0.00           H
ATOM   1148  HE2 LYS A  86      78.870  90.220 141.490  1.00  0.00           H
ATOM   1149  NZ  LYS A  86      78.050  91.930 142.500  1.00  0.00           N
ATOM   1150  HZ1 LYS A  86      77.880  92.170 141.500  1.00  0.00           H
ATOM   1151  HZ2 LYS A  86      77.180  91.580 142.950  1.00  0.00           H
ATOM   1152  HZ3 LYS A  86      78.380  92.790 142.990  1.00  0.00           H
ATOM   1153  C   LYS A  86      83.960  93.470 139.390  1.00  0.00           C
ATOM   1154  O   LYS A  86      84.840  92.640 139.540  1.00  0.00           O
ATOM   1155  N   ASP A  87      84.170  94.760 139.080  1.00  0.00           N
ATOM   1156  HN  ASP A  87      83.440  95.390 138.790  1.00  0.00           H
ATOM   1157  CA  ASP A  87      85.470  95.440 139.200  1.00  0.00           C
ATOM   1158  HA  ASP A  87      86.270  94.720 139.190  1.00  0.00           H
ATOM   1159  CB  ASP A  87      85.690  96.250 137.830  1.00  0.00           C
ATOM   1160  HB1 ASP A  87      85.630  95.600 136.930  1.00  0.00           H
ATOM   1161  HB2 ASP A  87      84.940  97.070 137.810  1.00  0.00           H
ATOM   1162  CG  ASP A  87      87.030  96.870 137.690  1.00  0.00           C
ATOM   1163  OD1 ASP A  87      87.680  97.140 138.730  1.00  0.00           O
ATOM   1164  OD2 ASP A  87      87.520  97.170 136.530  1.00  0.00           O
ATOM   1165  C   ASP A  87      85.460  96.280 140.570  1.00  0.00           C
ATOM   1166  O   ASP A  87      84.780  97.330 140.600  1.00  0.00           O
ATOM   1167  N   PRO A  88      86.190  95.880 141.630  1.00  0.00           N
ATOM   1168  CD  PRO A  88      86.880  94.540 141.820  1.00  0.00           C
ATOM   1169  HD1 PRO A  88      87.690  94.340 141.080  1.00  0.00           H
ATOM   1170  HD2 PRO A  88      86.240  93.640 141.760  1.00  0.00           H
ATOM   1171  CA  PRO A  88      86.050  96.570 142.890  1.00  0.00           C
ATOM   1172  HA  PRO A  88      85.040  96.940 143.010  1.00  0.00           H
ATOM   1173  CB  PRO A  88      86.480  95.500 143.960  1.00  0.00           C
ATOM   1174  HB1 PRO A  88      87.010  95.960 144.820  1.00  0.00           H
ATOM   1175  HB2 PRO A  88      85.630  94.860 144.260  1.00  0.00           H
ATOM   1176  CG  PRO A  88      87.420  94.470 143.270  1.00  0.00           C
ATOM   1177  HG1 PRO A  88      87.520  93.480 143.760  1.00  0.00           H
ATOM   1178  HG2 PRO A  88      88.480  94.790 143.390  1.00  0.00           H
ATOM   1179  C   PRO A  88      86.980  97.770 142.920  1.00  0.00           C
ATOM   1180  O   PRO A  88      88.160  97.570 142.910  1.00  0.00           O
ATOM   1181  N   ARG A  89      86.460  99.010 143.130  1.00  0.00           N
ATOM   1182  HN  ARG A  89      85.470  99.060 143.240  1.00  0.00           H
ATOM   1183  CA  ARG A  89      87.340 100.210 143.070  1.00  0.00           C
ATOM   1184  HA  ARG A  89      88.360  99.890 142.990  1.00  0.00           H
ATOM   1185  CB  ARG A  89      86.960 101.060 141.790  1.00  0.00           C
ATOM   1186  HB1 ARG A  89      85.900 101.380 141.880  1.00  0.00           H
ATOM   1187  HB2 ARG A  89      87.530 102.010 141.810  1.00  0.00           H
ATOM   1188  CG  ARG A  89      87.070 100.160 140.540  1.00  0.00           C
ATOM   1189  HG1 ARG A  89      86.360  99.320 140.640  1.00  0.00           H
ATOM   1190  HG2 ARG A  89      88.050  99.650 140.460  1.00  0.00           H
ATOM   1191  CD  ARG A  89      86.780 100.860 139.180  1.00  0.00           C
ATOM   1192  HD1 ARG A  89      87.400 101.770 139.250  1.00  0.00           H
ATOM   1193  HD2 ARG A  89      85.710 101.140 139.010  1.00  0.00           H
ATOM   1194  NE  ARG A  89      87.350 100.020 138.080  1.00  0.00           N
ATOM   1195  HE  ARG A  89      87.600  99.050 138.110  1.00  0.00           H
ATOM   1196  CZ  ARG A  89      87.770 100.540 136.920  1.00  0.00           C
ATOM   1197  NH1 ARG A  89      87.600 101.780 136.500  1.00  0.00           N
ATOM   1198 HH11 ARG A  89      87.930 102.010 135.590  1.00  0.00           H
ATOM   1199 HH12 ARG A  89      86.830 102.320 136.850  1.00  0.00           H
ATOM   1200  NH2 ARG A  89      88.510  99.760 136.190  1.00  0.00           N
ATOM   1201 HH21 ARG A  89      88.790 100.000 135.260  1.00  0.00           H
ATOM   1202 HH22 ARG A  89      88.600  98.810 136.500  1.00  0.00           H
ATOM   1203  C   ARG A  89      87.090 101.010 144.270  1.00  0.00           C
ATOM   1204  O   ARG A  89      86.110 100.850 144.920  1.00  0.00           O
ATOM   1205  N   TYR A  90      88.020 101.910 144.590  1.00  0.00           N
ATOM   1206  HN  TYR A  90      88.860 101.820 144.060  1.00  0.00           H
ATOM   1207  CA  TYR A  90      87.750 103.140 145.290  1.00  0.00           C
ATOM   1208  HA  TYR A  90      87.420 102.820 146.270  1.00  0.00           H
ATOM   1209  CB  TYR A  90      89.070 103.950 145.430  1.00  0.00           C
ATOM   1210  HB1 TYR A  90      89.480 104.030 144.400  1.00  0.00           H
ATOM   1211  HB2 TYR A  90      88.970 104.960 145.880  1.00  0.00           H
ATOM   1212  CG  TYR A  90      90.020 103.120 146.340  1.00  0.00           C
ATOM   1213  CD1 TYR A  90      89.510 102.820 147.650  1.00  0.00           C
ATOM   1214  HD1 TYR A  90      88.650 103.340 148.040  1.00  0.00           H
ATOM   1215  CE1 TYR A  90      90.410 102.110 148.490  1.00  0.00           C
ATOM   1216  HE1 TYR A  90      90.140 101.970 149.530  1.00  0.00           H
ATOM   1217  CZ  TYR A  90      91.560 101.480 148.020  1.00  0.00           C
ATOM   1218  OH  TYR A  90      92.160 100.650 149.040  1.00  0.00           O
ATOM   1219  HH  TYR A  90      92.900 100.200 148.630  1.00  0.00           H
ATOM   1220  CD2 TYR A  90      91.130 102.430 145.850  1.00  0.00           C
ATOM   1221  HD2 TYR A  90      91.450 102.550 144.820  1.00  0.00           H
ATOM   1222  CE2 TYR A  90      91.970 101.590 146.710  1.00  0.00           C
ATOM   1223  HE2 TYR A  90      92.820 101.040 146.310  1.00  0.00           H
ATOM   1224  C   TYR A  90      86.640 104.040 144.750  1.00  0.00           C
ATOM   1225  O   TYR A  90      86.690 104.380 143.570  1.00  0.00           O
ATOM   1226  N   PHE A  91      85.680 104.530 145.590  1.00  0.00           N
ATOM   1227  HN  PHE A  91      85.560 104.050 146.460  1.00  0.00           H
ATOM   1228  CA  PHE A  91      84.720 105.520 145.200  1.00  0.00           C
ATOM   1229  HA  PHE A  91      84.990 105.970 144.260  1.00  0.00           H
ATOM   1230  CB  PHE A  91      83.250 105.030 145.020  1.00  0.00           C
ATOM   1231  HB1 PHE A  91      82.690 105.790 144.440  1.00  0.00           H
ATOM   1232  HB2 PHE A  91      83.200 104.110 144.400  1.00  0.00           H
ATOM   1233  CG  PHE A  91      82.360 104.810 146.260  1.00  0.00           C
ATOM   1234  CD1 PHE A  91      82.560 103.660 147.120  1.00  0.00           C
ATOM   1235  HD1 PHE A  91      83.310 102.950 146.800  1.00  0.00           H
ATOM   1236  CE1 PHE A  91      81.710 103.330 148.170  1.00  0.00           C
ATOM   1237  HE1 PHE A  91      81.880 102.390 148.670  1.00  0.00           H
ATOM   1238  CZ  PHE A  91      80.650 104.210 148.530  1.00  0.00           C
ATOM   1239  HZ  PHE A  91      79.960 104.070 149.350  1.00  0.00           H
ATOM   1240  CD2 PHE A  91      81.340 105.710 146.710  1.00  0.00           C
ATOM   1241  HD2 PHE A  91      81.220 106.650 146.200  1.00  0.00           H
ATOM   1242  CE2 PHE A  91      80.560 105.470 147.840  1.00  0.00           C
ATOM   1243  HE2 PHE A  91      79.770 106.160 148.100  1.00  0.00           H
ATOM   1244  C   PHE A  91      84.740 106.640 146.160  1.00  0.00           C
ATOM   1245  O   PHE A  91      85.020 106.500 147.330  1.00  0.00           O
ATOM   1246  N   PHE A  92      84.570 107.900 145.650  1.00  0.00           N
ATOM   1247  HN  PHE A  92      84.500 107.960 144.660  1.00  0.00           H
ATOM   1248  CA  PHE A  92      84.350 109.060 146.410  1.00  0.00           C
ATOM   1249  HA  PHE A  92      84.160 108.770 147.440  1.00  0.00           H
ATOM   1250  CB  PHE A  92      85.570 110.000 146.240  1.00  0.00           C
ATOM   1251  HB1 PHE A  92      86.410 109.500 146.770  1.00  0.00           H
ATOM   1252  HB2 PHE A  92      85.770 110.170 145.160  1.00  0.00           H
ATOM   1253  CG  PHE A  92      85.390 111.400 146.750  1.00  0.00           C
ATOM   1254  CD1 PHE A  92      84.620 111.800 147.830  1.00  0.00           C
ATOM   1255  HD1 PHE A  92      84.010 111.090 148.370  1.00  0.00           H
ATOM   1256  CE1 PHE A  92      84.510 113.160 148.270  1.00  0.00           C
ATOM   1257  HE1 PHE A  92      83.750 113.450 148.970  1.00  0.00           H
ATOM   1258  CZ  PHE A  92      85.130 114.120 147.550  1.00  0.00           C
ATOM   1259  HZ  PHE A  92      85.070 115.160 147.850  1.00  0.00           H
ATOM   1260  CD2 PHE A  92      86.210 112.420 146.190  1.00  0.00           C
ATOM   1261  HD2 PHE A  92      86.960 112.270 145.420  1.00  0.00           H
ATOM   1262  CE2 PHE A  92      86.010 113.780 146.520  1.00  0.00           C
ATOM   1263  HE2 PHE A  92      86.670 114.540 146.120  1.00  0.00           H
ATOM   1264  C   PHE A  92      83.040 109.640 145.890  1.00  0.00           C
ATOM   1265  O   PHE A  92      82.980 110.010 144.690  1.00  0.00           O
ATOM   1266  N   SER A  93      81.960 109.620 146.710  1.00  0.00           N
ATOM   1267  HN  SER A  93      81.900 109.170 147.600  1.00  0.00           H
ATOM   1268  CA  SER A  93      80.730 110.310 146.240  1.00  0.00           C
ATOM   1269  HA  SER A  93      80.950 110.880 145.340  1.00  0.00           H
ATOM   1270  CB  SER A  93      79.500 109.370 146.100  1.00  0.00           C
ATOM   1271  HB1 SER A  93      79.870 108.520 145.490  1.00  0.00           H
ATOM   1272  HB2 SER A  93      78.660 109.870 145.570  1.00  0.00           H
ATOM   1273  OG  SER A  93      79.060 108.740 147.350  1.00  0.00           O
ATOM   1274  HG1 SER A  93      78.670 109.440 147.890  1.00  0.00           H
ATOM   1275  C   SER A  93      80.320 111.460 147.220  1.00  0.00           C
ATOM   1276  O   SER A  93      80.710 111.510 148.390  1.00  0.00           O
ATOM   1277  N   LEU A  94      79.610 112.530 146.610  1.00  0.00           N
ATOM   1278  HN  LEU A  94      79.280 112.460 145.680  1.00  0.00           H
ATOM   1279  CA  LEU A  94      79.160 113.740 147.310  1.00  0.00           C
ATOM   1280  HA  LEU A  94      79.150 113.570 148.380  1.00  0.00           H
ATOM   1281  CB  LEU A  94      80.160 114.940 147.140  1.00  0.00           C
ATOM   1282  HB1 LEU A  94      81.120 114.750 147.650  1.00  0.00           H
ATOM   1283  HB2 LEU A  94      80.340 114.970 146.040  1.00  0.00           H
ATOM   1284  CG  LEU A  94      79.620 116.380 147.510  1.00  0.00           C
ATOM   1285  HG  LEU A  94      78.630 116.620 147.060  1.00  0.00           H
ATOM   1286  CD1 LEU A  94      79.390 116.490 149.020  1.00  0.00           C
ATOM   1287 HD11 LEU A  94      78.670 115.750 149.450  1.00  0.00           H
ATOM   1288 HD12 LEU A  94      80.300 116.310 149.650  1.00  0.00           H
ATOM   1289 HD13 LEU A  94      78.940 117.490 149.200  1.00  0.00           H
ATOM   1290  CD2 LEU A  94      80.680 117.450 147.200  1.00  0.00           C
ATOM   1291 HD21 LEU A  94      80.370 118.320 147.810  1.00  0.00           H
ATOM   1292 HD22 LEU A  94      81.630 117.100 147.660  1.00  0.00           H
ATOM   1293 HD23 LEU A  94      80.700 117.740 146.120  1.00  0.00           H
ATOM   1294  C   LEU A  94      77.750 114.100 146.780  1.00  0.00           C
ATOM   1295  O   LEU A  94      77.530 114.260 145.590  1.00  0.00           O
ATOM   1296  N   LYS A  95      76.760 114.340 147.660  1.00  0.00           N
ATOM   1297  HN  LYS A  95      76.840 114.020 148.600  1.00  0.00           H
ATOM   1298  CA  LYS A  95      75.580 115.000 147.320  1.00  0.00           C
ATOM   1299  HA  LYS A  95      75.630 115.390 146.310  1.00  0.00           H
ATOM   1300  CB  LYS A  95      74.450 114.050 147.600  1.00  0.00           C
ATOM   1301  HB1 LYS A  95      74.600 113.060 147.110  1.00  0.00           H
ATOM   1302  HB2 LYS A  95      74.400 113.780 148.670  1.00  0.00           H
ATOM   1303  CG  LYS A  95      73.070 114.630 147.240  1.00  0.00           C
ATOM   1304  HG1 LYS A  95      73.110 115.250 146.310  1.00  0.00           H
ATOM   1305  HG2 LYS A  95      72.800 115.280 148.100  1.00  0.00           H
ATOM   1306  CD  LYS A  95      72.010 113.590 147.070  1.00  0.00           C
ATOM   1307  HD1 LYS A  95      72.000 113.100 148.060  1.00  0.00           H
ATOM   1308  HD2 LYS A  95      72.340 112.900 146.260  1.00  0.00           H
ATOM   1309  CE  LYS A  95      70.650 114.190 146.700  1.00  0.00           C
ATOM   1310  HE1 LYS A  95      70.630 114.670 145.700  1.00  0.00           H
ATOM   1311  HE2 LYS A  95      70.400 115.040 147.370  1.00  0.00           H
ATOM   1312  NZ  LYS A  95      69.640 113.070 146.810  1.00  0.00           N
ATOM   1313  HZ1 LYS A  95      69.990 112.280 146.220  1.00  0.00           H
ATOM   1314  HZ2 LYS A  95      69.700 112.620 147.750  1.00  0.00           H
ATOM   1315  HZ3 LYS A  95      68.640 113.190 146.590  1.00  0.00           H
ATOM   1316  C   LYS A  95      75.430 116.090 148.380  1.00  0.00           C
ATOM   1317  O   LYS A  95      75.310 115.840 149.600  1.00  0.00           O
ATOM   1318  N   THR A  96      75.410 117.340 147.840  1.00  0.00           N
ATOM   1319  HN  THR A  96      75.660 117.600 146.910  1.00  0.00           H
ATOM   1320  CA  THR A  96      75.110 118.510 148.690  1.00  0.00           C
ATOM   1321  HA  THR A  96      75.650 118.370 149.610  1.00  0.00           H
ATOM   1322  CB  THR A  96      75.370 119.870 148.120  1.00  0.00           C
ATOM   1323  HB  THR A  96      75.200 120.600 148.940  1.00  0.00           H
ATOM   1324  OG1 THR A  96      74.610 120.220 146.990  1.00  0.00           O
ATOM   1325  HG1 THR A  96      74.910 121.110 146.830  1.00  0.00           H
ATOM   1326  CG2 THR A  96      76.820 119.950 147.670  1.00  0.00           C
ATOM   1327 HG21 THR A  96      77.050 120.930 147.200  1.00  0.00           H
ATOM   1328 HG22 THR A  96      77.430 119.720 148.560  1.00  0.00           H
ATOM   1329 HG23 THR A  96      76.980 119.220 146.850  1.00  0.00           H
ATOM   1330  C   THR A  96      73.670 118.470 149.090  1.00  0.00           C
ATOM   1331  O   THR A  96      72.810 117.770 148.550  1.00  0.00           O
ATOM   1332  N   ASP A  97      73.360 119.350 150.080  1.00  0.00           N
ATOM   1333  HN  ASP A  97      74.090 119.760 150.620  1.00  0.00           H
ATOM   1334  CA  ASP A  97      72.050 119.570 150.630  1.00  0.00           C
ATOM   1335  HA  ASP A  97      71.490 118.640 150.650  1.00  0.00           H
ATOM   1336  CB  ASP A  97      72.050 120.070 152.100  1.00  0.00           C
ATOM   1337  HB1 ASP A  97      72.500 121.070 152.230  1.00  0.00           H
ATOM   1338  HB2 ASP A  97      70.980 120.080 152.410  1.00  0.00           H
ATOM   1339  CG  ASP A  97      72.570 119.070 153.130  1.00  0.00           C
ATOM   1340  OD1 ASP A  97      73.490 118.250 152.940  1.00  0.00           O
ATOM   1341  OD2 ASP A  97      72.020 119.140 154.290  1.00  0.00           O
ATOM   1342  C   ASP A  97      71.160 120.520 149.720  1.00  0.00           C
ATOM   1343  O   ASP A  97      69.940 120.700 149.850  1.00  0.00           O
ATOM   1344  N   ARG A  98      71.800 121.010 148.570  1.00  0.00           N
ATOM   1345  HN  ARG A  98      72.770 120.810 148.430  1.00  0.00           H
ATOM   1346  CA  ARG A  98      70.940 121.740 147.600  1.00  0.00           C
ATOM   1347  HA  ARG A  98      70.020 122.020 148.090  1.00  0.00           H
ATOM   1348  CB  ARG A  98      71.640 123.050 147.020  1.00  0.00           C
ATOM   1349  HB1 ARG A  98      72.550 122.850 146.410  1.00  0.00           H
ATOM   1350  HB2 ARG A  98      71.000 123.580 146.290  1.00  0.00           H
ATOM   1351  CG  ARG A  98      72.080 123.930 148.180  1.00  0.00           C
ATOM   1352  HG1 ARG A  98      72.730 123.400 148.900  1.00  0.00           H
ATOM   1353  HG2 ARG A  98      71.260 124.340 148.810  1.00  0.00           H
ATOM   1354  CD  ARG A  98      72.800 125.110 147.460  1.00  0.00           C
ATOM   1355  HD1 ARG A  98      72.080 125.540 146.740  1.00  0.00           H
ATOM   1356  HD2 ARG A  98      73.520 124.490 146.900  1.00  0.00           H
ATOM   1357  NE  ARG A  98      73.370 126.100 148.410  1.00  0.00           N
ATOM   1358  HE  ARG A  98      73.210 126.000 149.390  1.00  0.00           H
ATOM   1359  CZ  ARG A  98      74.460 126.710 148.140  1.00  0.00           C
ATOM   1360  NH1 ARG A  98      74.870 126.810 146.900  1.00  0.00           N
ATOM   1361 HH11 ARG A  98      75.360 127.620 146.580  1.00  0.00           H
ATOM   1362 HH12 ARG A  98      74.170 126.560 146.230  1.00  0.00           H
ATOM   1363  NH2 ARG A  98      75.050 127.580 148.940  1.00  0.00           N
ATOM   1364 HH21 ARG A  98      75.970 127.850 148.660  1.00  0.00           H
ATOM   1365 HH22 ARG A  98      74.400 128.230 149.340  1.00  0.00           H
ATOM   1366  C   ARG A  98      70.790 120.810 146.390  1.00  0.00           C
ATOM   1367  O   ARG A  98      69.940 121.120 145.540  1.00  0.00           O
ATOM   1368  N   ALA A  99      71.620 119.810 146.220  1.00  0.00           N
ATOM   1369  HN  ALA A  99      72.300 119.660 146.930  1.00  0.00           H
ATOM   1370  CA  ALA A  99      71.670 118.980 145.010  1.00  0.00           C
ATOM   1371  HA  ALA A  99      71.570 119.650 144.160  1.00  0.00           H
ATOM   1372  CB  ALA A  99      72.950 118.160 144.970  1.00  0.00           C
ATOM   1373  HB1 ALA A  99      72.940 117.480 144.090  1.00  0.00           H
ATOM   1374  HB2 ALA A  99      73.770 118.920 144.900  1.00  0.00           H
ATOM   1375  HB3 ALA A  99      73.100 117.650 145.940  1.00  0.00           H
ATOM   1376  C   ALA A  99      70.400 118.100 144.920  1.00  0.00           C
ATOM   1377  O   ALA A  99      69.810 117.780 145.920  1.00  0.00           O
ATOM   1378  N   ARG A 100      70.020 117.700 143.680  1.00  0.00           N
ATOM   1379  HN  ARG A 100      70.410 118.040 142.830  1.00  0.00           H
ATOM   1380  CA  ARG A 100      68.940 116.760 143.410  1.00  0.00           C
ATOM   1381  HA  ARG A 100      68.280 116.770 144.270  1.00  0.00           H
ATOM   1382  CB  ARG A 100      68.210 117.300 142.100  1.00  0.00           C
ATOM   1383  HB1 ARG A 100      69.030 117.440 141.370  1.00  0.00           H
ATOM   1384  HB2 ARG A 100      67.570 116.470 141.730  1.00  0.00           H
ATOM   1385  CG  ARG A 100      67.230 118.490 142.180  1.00  0.00           C
ATOM   1386  HG1 ARG A 100      66.910 118.790 141.150  1.00  0.00           H
ATOM   1387  HG2 ARG A 100      67.760 119.280 142.750  1.00  0.00           H
ATOM   1388  CD  ARG A 100      66.010 118.030 143.060  1.00  0.00           C
ATOM   1389  HD1 ARG A 100      66.400 117.610 144.010  1.00  0.00           H
ATOM   1390  HD2 ARG A 100      65.260 117.450 142.480  1.00  0.00           H
ATOM   1391  NE  ARG A 100      65.390 119.360 143.370  1.00  0.00           N
ATOM   1392  HE  ARG A 100      65.510 120.040 142.650  1.00  0.00           H
ATOM   1393  CZ  ARG A 100      64.440 119.540 144.280  1.00  0.00           C
ATOM   1394  NH1 ARG A 100      64.150 118.620 145.160  1.00  0.00           N
ATOM   1395 HH11 ARG A 100      63.240 118.660 145.570  1.00  0.00           H
ATOM   1396 HH12 ARG A 100      64.600 117.730 145.050  1.00  0.00           H
ATOM   1397  NH2 ARG A 100      63.750 120.640 144.330  1.00  0.00           N
ATOM   1398 HH21 ARG A 100      63.130 120.920 145.050  1.00  0.00           H
ATOM   1399 HH22 ARG A 100      64.000 121.440 143.790  1.00  0.00           H
ATOM   1400  C   ARG A 100      69.430 115.390 143.210  1.00  0.00           C
ATOM   1401  O   ARG A 100      68.590 114.500 143.000  1.00  0.00           O
ATOM   1402  N   GLN A 101      70.840 115.240 143.030  1.00  0.00           N
ATOM   1403  HN  GLN A 101      71.530 115.940 143.200  1.00  0.00           H
ATOM   1404  CA  GLN A 101      71.420 113.980 142.550  1.00  0.00           C
ATOM   1405  HA  GLN A 101      70.770 113.140 142.740  1.00  0.00           H
ATOM   1406  CB  GLN A 101      71.650 114.030 141.020  1.00  0.00           C
ATOM   1407  HB1 GLN A 101      71.690 113.020 140.570  1.00  0.00           H
ATOM   1408  HB2 GLN A 101      70.750 114.540 140.620  1.00  0.00           H
ATOM   1409  CG  GLN A 101      72.950 114.750 140.500  1.00  0.00           C
ATOM   1410  HG1 GLN A 101      72.960 114.450 139.430  1.00  0.00           H
ATOM   1411  HG2 GLN A 101      73.910 114.290 140.810  1.00  0.00           H
ATOM   1412  CD  GLN A 101      72.920 116.250 140.790  1.00  0.00           C
ATOM   1413  OE1 GLN A 101      72.070 117.040 140.480  1.00  0.00           O
ATOM   1414  NE2 GLN A 101      74.010 116.620 141.450  1.00  0.00           N
ATOM   1415 HE21 GLN A 101      74.270 116.030 142.220  1.00  0.00           H
ATOM   1416 HE22 GLN A 101      74.000 117.600 141.670  1.00  0.00           H
ATOM   1417  C   GLN A 101      72.740 113.820 143.280  1.00  0.00           C
ATOM   1418  O   GLN A 101      73.200 114.850 143.800  1.00  0.00           O
ATOM   1419  N   VAL A 102      73.350 112.650 143.250  1.00  0.00           N
ATOM   1420  HN  VAL A 102      72.810 111.940 142.810  1.00  0.00           H
ATOM   1421  CA  VAL A 102      74.630 112.360 143.940  1.00  0.00           C
ATOM   1422  HA  VAL A 102      74.810 113.170 144.630  1.00  0.00           H
ATOM   1423  CB  VAL A 102      74.560 111.040 144.750  1.00  0.00           C
ATOM   1424  HB  VAL A 102      73.740 111.260 145.470  1.00  0.00           H
ATOM   1425  CG1 VAL A 102      74.200 109.890 143.850  1.00  0.00           C
ATOM   1426 HG11 VAL A 102      73.280 110.100 143.270  1.00  0.00           H
ATOM   1427 HG12 VAL A 102      75.070 109.700 143.180  1.00  0.00           H
ATOM   1428 HG13 VAL A 102      74.080 108.970 144.470  1.00  0.00           H
ATOM   1429  CG2 VAL A 102      75.870 110.640 145.530  1.00  0.00           C
ATOM   1430 HG21 VAL A 102      76.060 111.360 146.350  1.00  0.00           H
ATOM   1431 HG22 VAL A 102      75.860 109.630 146.000  1.00  0.00           H
ATOM   1432 HG23 VAL A 102      76.740 110.820 144.870  1.00  0.00           H
ATOM   1433  C   VAL A 102      75.680 112.300 142.810  1.00  0.00           C
ATOM   1434  O   VAL A 102      75.440 111.800 141.760  1.00  0.00           O
ATOM   1435  N   THR A 103      76.870 112.790 143.110  1.00  0.00           N
ATOM   1436  HN  THR A 103      77.130 113.340 143.900  1.00  0.00           H
ATOM   1437  CA  THR A 103      78.000 112.760 142.140  1.00  0.00           C
ATOM   1438  HA  THR A 103      77.590 112.250 141.280  1.00  0.00           H
ATOM   1439  CB  THR A 103      78.440 114.120 141.720  1.00  0.00           C
ATOM   1440  HB  THR A 103      79.030 114.620 142.510  1.00  0.00           H
ATOM   1441  OG1 THR A 103      77.290 114.760 141.150  1.00  0.00           O
ATOM   1442  HG1 THR A 103      76.870 114.150 140.550  1.00  0.00           H
ATOM   1443  CG2 THR A 103      79.400 113.900 140.500  1.00  0.00           C
ATOM   1444 HG21 THR A 103      78.910 113.460 139.610  1.00  0.00           H
ATOM   1445 HG22 THR A 103      79.820 114.860 140.150  1.00  0.00           H
ATOM   1446 HG23 THR A 103      80.260 113.320 140.890  1.00  0.00           H
ATOM   1447  C   THR A 103      79.070 111.870 142.680  1.00  0.00           C
ATOM   1448  O   THR A 103      79.500 112.110 143.800  1.00  0.00           O
ATOM   1449  N   THR A 104      79.600 110.930 141.850  1.00  0.00           N
ATOM   1450  HN  THR A 104      79.210 110.850 140.940  1.00  0.00           H
ATOM   1451  CA  THR A 104      80.490 109.850 142.250  1.00  0.00           C
ATOM   1452  HA  THR A 104      80.950 110.070 143.200  1.00  0.00           H
ATOM   1453  CB  THR A 104      79.790 108.420 142.330  1.00  0.00           C
ATOM   1454  HB  THR A 104      79.400 108.110 141.340  1.00  0.00           H
ATOM   1455  OG1 THR A 104      78.680 108.490 143.210  1.00  0.00           O
ATOM   1456  HG1 THR A 104      78.020 109.030 142.760  1.00  0.00           H
ATOM   1457  CG2 THR A 104      80.750 107.340 142.940  1.00  0.00           C
ATOM   1458 HG21 THR A 104      81.650 107.060 142.350  1.00  0.00           H
ATOM   1459 HG22 THR A 104      81.150 107.740 143.900  1.00  0.00           H
ATOM   1460 HG23 THR A 104      80.150 106.420 143.090  1.00  0.00           H
ATOM   1461  C   THR A 104      81.670 109.770 141.260  1.00  0.00           C
ATOM   1462  O   THR A 104      81.500 109.540 140.070  1.00  0.00           O
ATOM   1463  N   ILE A 105      82.890 109.870 141.840  1.00  0.00           N
ATOM   1464  HN  ILE A 105      82.930 109.880 142.840  1.00  0.00           H
ATOM   1465  CA  ILE A 105      84.020 109.540 141.020  1.00  0.00           C
ATOM   1466  HA  ILE A 105      83.720 109.270 140.020  1.00  0.00           H
ATOM   1467  CB  ILE A 105      85.040 110.650 140.850  1.00  0.00           C
ATOM   1468  HB  ILE A 105      85.910 110.320 140.240  1.00  0.00           H
ATOM   1469  CG2 ILE A 105      84.330 111.790 140.160  1.00  0.00           C
ATOM   1470 HG21 ILE A 105      83.910 111.600 139.150  1.00  0.00           H
ATOM   1471 HG22 ILE A 105      83.430 112.130 140.710  1.00  0.00           H
ATOM   1472 HG23 ILE A 105      84.920 112.730 140.040  1.00  0.00           H
ATOM   1473  CG1 ILE A 105      85.690 111.110 142.170  1.00  0.00           C
ATOM   1474 HG11 ILE A 105      86.530 110.450 142.450  1.00  0.00           H
ATOM   1475 HG12 ILE A 105      84.980 111.120 143.020  1.00  0.00           H
ATOM   1476  CD  ILE A 105      86.320 112.460 142.100  1.00  0.00           C
ATOM   1477  HD1 ILE A 105      85.610 113.270 141.840  1.00  0.00           H
ATOM   1478  HD2 ILE A 105      86.800 112.710 143.070  1.00  0.00           H
ATOM   1479  HD3 ILE A 105      87.170 112.470 141.370  1.00  0.00           H
ATOM   1480  C   ILE A 105      84.770 108.250 141.510  1.00  0.00           C
ATOM   1481  O   ILE A 105      84.770 107.880 142.690  1.00  0.00           O
ATOM   1482  N   ASN A 106      85.430 107.510 140.630  1.00  0.00           N
ATOM   1483  HN  ASN A 106      85.500 107.780 139.670  1.00  0.00           H
ATOM   1484  CA  ASN A 106      86.010 106.190 140.870  1.00  0.00           C
ATOM   1485  HA  ASN A 106      86.000 106.020 141.930  1.00  0.00           H
ATOM   1486  CB  ASN A 106      85.150 104.960 140.250  1.00  0.00           C
ATOM   1487  HB1 ASN A 106      85.510 104.650 139.250  1.00  0.00           H
ATOM   1488  HB2 ASN A 106      85.240 104.040 140.860  1.00  0.00           H
ATOM   1489  CG  ASN A 106      83.610 105.210 140.140  1.00  0.00           C
ATOM   1490  OD1 ASN A 106      82.910 104.680 141.020  1.00  0.00           O
ATOM   1491  ND2 ASN A 106      83.200 105.890 139.110  1.00  0.00           N
ATOM   1492 HD21 ASN A 106      83.780 106.050 138.310  1.00  0.00           H
ATOM   1493 HD22 ASN A 106      82.240 106.140 139.040  1.00  0.00           H
ATOM   1494  C   ASN A 106      87.460 106.070 140.320  1.00  0.00           C
ATOM   1495  O   ASN A 106      87.980 106.820 139.510  1.00  0.00           O
ATOM   1496  N   ALA A 107      88.110 105.080 140.880  1.00  0.00           N
ATOM   1497  HN  ALA A 107      87.760 104.460 141.580  1.00  0.00           H
ATOM   1498  CA  ALA A 107      89.460 104.660 140.420  1.00  0.00           C
ATOM   1499  HA  ALA A 107      90.070 105.530 140.590  1.00  0.00           H
ATOM   1500  CB  ALA A 107      89.920 103.460 141.130  1.00  0.00           C
ATOM   1501  HB1 ALA A 107      89.510 102.540 140.680  1.00  0.00           H
ATOM   1502  HB2 ALA A 107      91.000 103.210 141.160  1.00  0.00           H
ATOM   1503  HB3 ALA A 107      89.670 103.460 142.220  1.00  0.00           H
ATOM   1504  C   ALA A 107      89.650 104.320 138.940  1.00  0.00           C
ATOM   1505  O   ALA A 107      88.710 104.190 138.160  1.00  0.00           O
ATOM   1506  N   HIS A 108      90.900 104.130 138.510  1.00  0.00           N
ATOM   1507  HN  HIS A 108      91.610 104.400 139.160  1.00  0.00           H
ATOM   1508  CA  HIS A 108      91.260 103.790 137.080  1.00  0.00           C
ATOM   1509  HA  HIS A 108      90.550 104.210 136.380  1.00  0.00           H
ATOM   1510  CB  HIS A 108      92.620 104.490 136.730  1.00  0.00           C
ATOM   1511  HB1 HIS A 108      92.780 104.310 135.650  1.00  0.00           H
ATOM   1512  HB2 HIS A 108      92.490 105.580 136.920  1.00  0.00           H
ATOM   1513  ND1 HIS A 108      94.190 104.420 138.810  1.00  0.00           N
ATOM   1514  CG  HIS A 108      93.940 104.080 137.460  1.00  0.00           C
ATOM   1515  CE1 HIS A 108      95.520 104.100 139.040  1.00  0.00           C
ATOM   1516  HE1 HIS A 108      96.010 104.410 139.960  1.00  0.00           H
ATOM   1517  NE2 HIS A 108      96.020 103.550 137.920  1.00  0.00           N
ATOM   1518  HE2 HIS A 108      97.000 103.450 137.750  1.00  0.00           H
ATOM   1519  CD2 HIS A 108      95.030 103.510 136.970  1.00  0.00           C
ATOM   1520  HD2 HIS A 108      95.170 103.120 135.970  1.00  0.00           H
ATOM   1521  C   HIS A 108      91.420 102.290 136.910  1.00  0.00           C
ATOM   1522  O   HIS A 108      91.470 101.730 135.820  1.00  0.00           O
ATOM   1523  N   ARG A 109      91.520 101.580 138.070  1.00  0.00           N
ATOM   1524  HN  ARG A 109      91.460 102.070 138.930  1.00  0.00           H
ATOM   1525  CA  ARG A 109      91.660 100.160 138.140  1.00  0.00           C
ATOM   1526  HA  ARG A 109      91.040  99.690 137.390  1.00  0.00           H
ATOM   1527  CB  ARG A 109      93.180  99.710 137.860  1.00  0.00           C
ATOM   1528  HB1 ARG A 109      93.130  98.610 137.940  1.00  0.00           H
ATOM   1529  HB2 ARG A 109      93.350 100.000 136.800  1.00  0.00           H
ATOM   1530  CG  ARG A 109      94.170 100.270 138.900  1.00  0.00           C
ATOM   1531  HG1 ARG A 109      93.750 100.140 139.920  1.00  0.00           H
ATOM   1532  HG2 ARG A 109      94.380 101.340 138.700  1.00  0.00           H
ATOM   1533  CD  ARG A 109      95.510  99.620 138.970  1.00  0.00           C
ATOM   1534  HD1 ARG A 109      95.250  98.540 139.060  1.00  0.00           H
ATOM   1535  HD2 ARG A 109      96.140  99.940 139.830  1.00  0.00           H
ATOM   1536  NE  ARG A 109      96.290  99.790 137.720  1.00  0.00           N
ATOM   1537  HE  ARG A 109      95.920  99.470 136.850  1.00  0.00           H
ATOM   1538  CZ  ARG A 109      97.510 100.280 137.570  1.00  0.00           C
ATOM   1539  NH1 ARG A 109      98.270 100.800 138.540  1.00  0.00           N
ATOM   1540 HH11 ARG A 109      99.180 101.080 138.240  1.00  0.00           H
ATOM   1541 HH12 ARG A 109      97.960 100.800 139.490  1.00  0.00           H
ATOM   1542  NH2 ARG A 109      97.950 100.300 136.350  1.00  0.00           N
ATOM   1543 HH21 ARG A 109      98.810 100.670 136.020  1.00  0.00           H
ATOM   1544 HH22 ARG A 109      97.460  99.740 135.680  1.00  0.00           H
ATOM   1545  C   ARG A 109      91.060  99.630 139.390  1.00  0.00           C
ATOM   1546  O   ARG A 109      90.780 100.340 140.300  1.00  0.00           O
ATOM   1547  N   SER A 110      90.850  98.310 139.520  1.00  0.00           N
ATOM   1548  HN  SER A 110      90.810  97.790 138.670  1.00  0.00           H
ATOM   1549  CA  SER A 110      90.440  97.600 140.770  1.00  0.00           C
ATOM   1550  HA  SER A 110      89.470  98.030 140.970  1.00  0.00           H
ATOM   1551  CB  SER A 110      90.260  96.110 140.650  1.00  0.00           C
ATOM   1552  HB1 SER A 110      89.560  95.860 141.480  1.00  0.00           H
ATOM   1553  HB2 SER A 110      91.210  95.550 140.810  1.00  0.00           H
ATOM   1554  OG  SER A 110      89.730  95.710 139.360  1.00  0.00           O
ATOM   1555  HG1 SER A 110      88.940  96.210 139.170  1.00  0.00           H
ATOM   1556  C   SER A 110      91.380  97.940 141.940  1.00  0.00           C
ATOM   1557  O   SER A 110      92.580  98.290 141.750  1.00  0.00           O
ATOM   1558  N   TYR A 111      90.980  97.880 143.190  1.00  0.00           N
ATOM   1559  HN  TYR A 111      90.010  97.700 143.340  1.00  0.00           H
ATOM   1560  CA  TYR A 111      91.870  98.200 144.300  1.00  0.00           C
ATOM   1561  HA  TYR A 111      92.270  99.160 144.010  1.00  0.00           H
ATOM   1562  CB  TYR A 111      91.000  98.460 145.620  1.00  0.00           C
ATOM   1563  HB1 TYR A 111      91.720  99.050 146.220  1.00  0.00           H
ATOM   1564  HB2 TYR A 111      90.100  99.080 145.400  1.00  0.00           H
ATOM   1565  CG  TYR A 111      90.500  97.200 146.410  1.00  0.00           C
ATOM   1566  CD1 TYR A 111      89.240  96.680 146.210  1.00  0.00           C
ATOM   1567  HD1 TYR A 111      88.600  97.030 145.410  1.00  0.00           H
ATOM   1568  CE1 TYR A 111      88.900  95.560 146.870  1.00  0.00           C
ATOM   1569  HE1 TYR A 111      87.950  95.120 146.610  1.00  0.00           H
ATOM   1570  CZ  TYR A 111      89.710  95.000 147.850  1.00  0.00           C
ATOM   1571  OH  TYR A 111      89.140  93.890 148.540  1.00  0.00           O
ATOM   1572  HH  TYR A 111      89.660  93.790 149.340  1.00  0.00           H
ATOM   1573  CD2 TYR A 111      91.340  96.660 147.400  1.00  0.00           C
ATOM   1574  HD2 TYR A 111      92.230  97.220 147.650  1.00  0.00           H
ATOM   1575  CE2 TYR A 111      90.920  95.610 148.150  1.00  0.00           C
ATOM   1576  HE2 TYR A 111      91.470  95.190 148.980  1.00  0.00           H
ATOM   1577  C   TYR A 111      92.940  97.070 144.470  1.00  0.00           C
ATOM   1578  O   TYR A 111      92.690  95.940 144.140  1.00  0.00           O
ATOM   1579  N   LEU A 112      94.120  97.390 144.960  1.00  0.00           N
ATOM   1580  HN  LEU A 112      94.390  98.310 145.230  1.00  0.00           H
ATOM   1581  CA  LEU A 112      95.240  96.410 145.140  1.00  0.00           C
ATOM   1582  HA  LEU A 112      95.140  95.630 144.400  1.00  0.00           H
ATOM   1583  CB  LEU A 112      96.630  96.980 144.960  1.00  0.00           C
ATOM   1584  HB1 LEU A 112      96.680  97.950 145.500  1.00  0.00           H
ATOM   1585  HB2 LEU A 112      97.350  96.290 145.460  1.00  0.00           H
ATOM   1586  CG  LEU A 112      97.230  96.970 143.540  1.00  0.00           C
ATOM   1587  HG  LEU A 112      98.230  97.440 143.500  1.00  0.00           H
ATOM   1588  CD1 LEU A 112      97.490  95.510 143.180  1.00  0.00           C
ATOM   1589 HD11 LEU A 112      96.530  94.960 143.040  1.00  0.00           H
ATOM   1590 HD12 LEU A 112      98.090  95.550 142.250  1.00  0.00           H
ATOM   1591 HD13 LEU A 112      98.060  95.090 144.030  1.00  0.00           H
ATOM   1592  CD2 LEU A 112      96.360  97.510 142.420  1.00  0.00           C
ATOM   1593 HD21 LEU A 112      95.570  96.780 142.160  1.00  0.00           H
ATOM   1594 HD22 LEU A 112      95.890  98.470 142.710  1.00  0.00           H
ATOM   1595 HD23 LEU A 112      96.870  97.750 141.470  1.00  0.00           H
ATOM   1596  C   LEU A 112      95.070  95.820 146.510  1.00  0.00           C
ATOM   1597  O   LEU A 112      95.250  96.530 147.510  1.00  0.00           O
ATOM   1598  N   PRO A 113      94.780  94.620 146.670  1.00  0.00           N
ATOM   1599  CD  PRO A 113      94.630  93.610 145.680  1.00  0.00           C
ATOM   1600  HD1 PRO A 113      95.560  93.530 145.090  1.00  0.00           H
ATOM   1601  HD2 PRO A 113      93.760  93.840 145.030  1.00  0.00           H
ATOM   1602  CA  PRO A 113      94.560  94.090 148.000  1.00  0.00           C
ATOM   1603  HA  PRO A 113      93.930  94.740 148.590  1.00  0.00           H
ATOM   1604  CB  PRO A 113      93.750  92.770 147.630  1.00  0.00           C
ATOM   1605  HB1 PRO A 113      93.720  92.130 148.530  1.00  0.00           H
ATOM   1606  HB2 PRO A 113      92.710  93.050 147.350  1.00  0.00           H
ATOM   1607  CG  PRO A 113      94.320  92.230 146.390  1.00  0.00           C
ATOM   1608  HG1 PRO A 113      93.610  91.590 145.820  1.00  0.00           H
ATOM   1609  HG2 PRO A 113      95.240  91.640 146.570  1.00  0.00           H
ATOM   1610  C   PRO A 113      95.910  93.770 148.710  1.00  0.00           C
ATOM   1611  O   PRO A 113      96.930  93.320 148.170  1.00  0.00           O
ATOM   1612  N   GLY A 114      95.830  93.990 150.030  1.00  0.00           N
ATOM   1613  HN  GLY A 114      95.010  94.360 150.450  1.00  0.00           H
ATOM   1614  CA  GLY A 114      96.940  93.700 151.030  1.00  0.00           C
ATOM   1615  HA1 GLY A 114      97.320  92.720 150.790  1.00  0.00           H
ATOM   1616  HA2 GLY A 114      96.500  93.730 152.020  1.00  0.00           H
ATOM   1617  C   GLY A 114      98.120  94.560 150.920  1.00  0.00           C
ATOM   1618  O   GLY A 114      99.110  94.100 151.480  1.00  0.00           O
ATOM   1619  N   GLN A 115      98.170  95.780 150.370  1.00  0.00           N
ATOM   1620  HN  GLN A 115      97.430  96.240 149.870  1.00  0.00           H
ATOM   1621  CA  GLN A 115      99.380  96.550 150.450  1.00  0.00           C
ATOM   1622  HA  GLN A 115     100.010  96.220 151.260  1.00  0.00           H
ATOM   1623  CB  GLN A 115     100.120  96.480 149.100  1.00  0.00           C
ATOM   1624  HB1 GLN A 115     101.090  96.970 149.340  1.00  0.00           H
ATOM   1625  HB2 GLN A 115     100.430  95.420 149.010  1.00  0.00           H
ATOM   1626  CG  GLN A 115      99.430  97.060 147.810  1.00  0.00           C
ATOM   1627  HG1 GLN A 115      99.470  98.160 147.930  1.00  0.00           H
ATOM   1628  HG2 GLN A 115      98.370  96.760 147.710  1.00  0.00           H
ATOM   1629  CD  GLN A 115     100.280  96.810 146.520  1.00  0.00           C
ATOM   1630  OE1 GLN A 115      99.980  95.890 145.820  1.00  0.00           O
ATOM   1631  NE2 GLN A 115     101.270  97.700 146.360  1.00  0.00           N
ATOM   1632 HE21 GLN A 115     101.590  98.360 147.030  1.00  0.00           H
ATOM   1633 HE22 GLN A 115     102.070  97.480 145.800  1.00  0.00           H
ATOM   1634  C   GLN A 115      98.940  98.010 150.690  1.00  0.00           C
ATOM   1635  O   GLN A 115      97.860  98.390 150.270  1.00  0.00           O
ATOM   1636  N   TRP A 116      99.760  98.850 151.220  1.00  0.00           N
ATOM   1637  HN  TRP A 116     100.700  98.530 151.280  1.00  0.00           H
ATOM   1638  CA  TRP A 116      99.500 100.180 151.680  1.00  0.00           C
ATOM   1639  HA  TRP A 116      98.610 100.100 152.290  1.00  0.00           H
ATOM   1640  CB  TRP A 116     100.630 100.770 152.540  1.00  0.00           C
ATOM   1641  HB1 TRP A 116     101.610 100.530 152.080  1.00  0.00           H
ATOM   1642  HB2 TRP A 116     100.580 101.880 152.530  1.00  0.00           H
ATOM   1643  CG  TRP A 116     100.700 100.400 153.960  1.00  0.00           C
ATOM   1644  CD1 TRP A 116     101.740  99.670 154.500  1.00  0.00           C
ATOM   1645  HD1 TRP A 116     102.600  99.430 153.890  1.00  0.00           H
ATOM   1646  NE1 TRP A 116     101.550  99.570 155.810  1.00  0.00           N
ATOM   1647  HE1 TRP A 116     102.270  99.470 156.460  1.00  0.00           H
ATOM   1648  CE2 TRP A 116     100.330 100.160 156.120  1.00  0.00           C
ATOM   1649  CD2 TRP A 116      99.750 100.680 155.010  1.00  0.00           C
ATOM   1650  CE3 TRP A 116      98.460 101.290 155.020  1.00  0.00           C
ATOM   1651  HE3 TRP A 116      98.120 101.710 154.080  1.00  0.00           H
ATOM   1652  CZ3 TRP A 116      97.770 101.380 156.250  1.00  0.00           C
ATOM   1653  HZ3 TRP A 116      96.890 101.990 156.340  1.00  0.00           H
ATOM   1654  CZ2 TRP A 116      99.700 100.270 157.340  1.00  0.00           C
ATOM   1655  HZ2 TRP A 116     100.190  99.850 158.200  1.00  0.00           H
ATOM   1656  CH2 TRP A 116      98.400 100.810 157.370  1.00  0.00           C
ATOM   1657  HH2 TRP A 116      98.040 100.850 158.390  1.00  0.00           H
ATOM   1658  C   TRP A 116      99.200 101.200 150.610  1.00  0.00           C
ATOM   1659  O   TRP A 116     100.010 101.440 149.750  1.00  0.00           O
ATOM   1660  N   VAL A 117      98.080 101.850 150.760  1.00  0.00           N
ATOM   1661  HN  VAL A 117      97.590 101.680 151.610  1.00  0.00           H
ATOM   1662  CA  VAL A 117      97.480 102.840 149.840  1.00  0.00           C
ATOM   1663  HA  VAL A 117      98.220 103.030 149.080  1.00  0.00           H
ATOM   1664  CB  VAL A 117      96.220 102.380 149.050  1.00  0.00           C
ATOM   1665  HB  VAL A 117      95.400 102.140 149.760  1.00  0.00           H
ATOM   1666  CG1 VAL A 117      95.830 103.350 147.950  1.00  0.00           C
ATOM   1667 HG11 VAL A 117      95.360 104.290 148.320  1.00  0.00           H
ATOM   1668 HG12 VAL A 117      96.700 103.600 147.320  1.00  0.00           H
ATOM   1669 HG13 VAL A 117      95.110 102.980 147.190  1.00  0.00           H
ATOM   1670  CG2 VAL A 117      96.570 101.050 148.350  1.00  0.00           C
ATOM   1671 HG21 VAL A 117      96.730 100.280 149.140  1.00  0.00           H
ATOM   1672 HG22 VAL A 117      95.790 100.830 147.580  1.00  0.00           H
ATOM   1673 HG23 VAL A 117      97.500 101.170 147.760  1.00  0.00           H
ATOM   1674  C   VAL A 117      97.300 104.070 150.580  1.00  0.00           C
ATOM   1675  O   VAL A 117      96.820 104.090 151.670  1.00  0.00           O
ATOM   1676  N   TYR A 118      97.730 105.180 150.020  1.00  0.00           N
ATOM   1677  HN  TYR A 118      98.120 105.150 149.100  1.00  0.00           H
ATOM   1678  CA  TYR A 118      97.250 106.470 150.550  1.00  0.00           C
ATOM   1679  HA  TYR A 118      96.990 106.420 151.590  1.00  0.00           H
ATOM   1680  CB  TYR A 118      98.550 107.400 150.420  1.00  0.00           C
ATOM   1681  HB1 TYR A 118      99.320 106.960 151.090  1.00  0.00           H
ATOM   1682  HB2 TYR A 118      98.830 107.140 149.370  1.00  0.00           H
ATOM   1683  CG  TYR A 118      98.330 108.870 150.640  1.00  0.00           C
ATOM   1684  CD1 TYR A 118      98.260 109.390 151.960  1.00  0.00           C
ATOM   1685  HD1 TYR A 118      97.910 108.740 152.750  1.00  0.00           H
ATOM   1686  CE1 TYR A 118      98.200 110.760 152.160  1.00  0.00           C
ATOM   1687  HE1 TYR A 118      98.160 111.130 153.180  1.00  0.00           H
ATOM   1688  CZ  TYR A 118      98.490 111.640 151.130  1.00  0.00           C
ATOM   1689  OH  TYR A 118      98.670 113.060 151.380  1.00  0.00           O
ATOM   1690  HH  TYR A 118      99.410 113.330 150.840  1.00  0.00           H
ATOM   1691  CD2 TYR A 118      98.600 109.800 149.580  1.00  0.00           C
ATOM   1692  HD2 TYR A 118      98.780 109.430 148.590  1.00  0.00           H
ATOM   1693  CE2 TYR A 118      98.700 111.160 149.820  1.00  0.00           C
ATOM   1694  HE2 TYR A 118      99.090 111.850 149.090  1.00  0.00           H
ATOM   1695  C   TYR A 118      96.000 106.870 149.700  1.00  0.00           C
ATOM   1696  O   TYR A 118      96.070 107.030 148.460  1.00  0.00           O
ATOM   1697  N   LEU A 119      94.870 107.200 150.360  1.00  0.00           N
ATOM   1698  HN  LEU A 119      94.770 107.230 151.350  1.00  0.00           H
ATOM   1699  CA  LEU A 119      93.640 107.600 149.640  1.00  0.00           C
ATOM   1700  HA  LEU A 119      93.740 107.470 148.580  1.00  0.00           H
ATOM   1701  CB  LEU A 119      92.610 106.610 150.080  1.00  0.00           C
ATOM   1702  HB1 LEU A 119      92.970 105.640 149.660  1.00  0.00           H
ATOM   1703  HB2 LEU A 119      92.610 106.560 151.190  1.00  0.00           H
ATOM   1704  CG  LEU A 119      91.190 106.820 149.510  1.00  0.00           C
ATOM   1705  HG  LEU A 119      90.870 107.840 149.810  1.00  0.00           H
ATOM   1706  CD1 LEU A 119      91.310 106.810 147.970  1.00  0.00           C
ATOM   1707 HD11 LEU A 119      91.690 105.790 147.720  1.00  0.00           H
ATOM   1708 HD12 LEU A 119      90.350 106.910 147.430  1.00  0.00           H
ATOM   1709 HD13 LEU A 119      91.990 107.560 147.520  1.00  0.00           H
ATOM   1710  CD2 LEU A 119      90.300 105.740 150.090  1.00  0.00           C
ATOM   1711 HD21 LEU A 119      89.360 105.870 149.520  1.00  0.00           H
ATOM   1712 HD22 LEU A 119      90.750 104.750 149.860  1.00  0.00           H
ATOM   1713 HD23 LEU A 119      90.140 105.860 151.180  1.00  0.00           H
ATOM   1714  C   LEU A 119      93.270 108.960 150.050  1.00  0.00           C
ATOM   1715  O   LEU A 119      93.350 109.280 151.260  1.00  0.00           O
ATOM   1716  N   ALA A 120      93.010 109.900 149.150  1.00  0.00           N
ATOM   1717  HN  ALA A 120      92.890 109.620 148.200  1.00  0.00           H
ATOM   1718  CA  ALA A 120      92.840 111.330 149.460  1.00  0.00           C
ATOM   1719  HA  ALA A 120      92.480 111.430 150.470  1.00  0.00           H
ATOM   1720  CB  ALA A 120      94.210 112.130 149.300  1.00  0.00           C
ATOM   1721  HB1 ALA A 120      94.460 112.010 148.220  1.00  0.00           H
ATOM   1722  HB2 ALA A 120      94.270 113.190 149.650  1.00  0.00           H
ATOM   1723  HB3 ALA A 120      94.990 111.600 149.880  1.00  0.00           H
ATOM   1724  C   ALA A 120      91.680 111.800 148.550  1.00  0.00           C
ATOM   1725  O   ALA A 120      91.550 111.410 147.370  1.00  0.00           O
ATOM   1726  N   ALA A 121      90.710 112.490 149.160  1.00  0.00           N
ATOM   1727  HN  ALA A 121      90.820 112.690 150.130  1.00  0.00           H
ATOM   1728  CA  ALA A 121      89.560 113.030 148.600  1.00  0.00           C
ATOM   1729  HA  ALA A 121      89.620 112.940 147.530  1.00  0.00           H
ATOM   1730  CB  ALA A 121      88.280 112.290 149.060  1.00  0.00           C
ATOM   1731  HB1 ALA A 121      87.370 112.880 148.810  1.00  0.00           H
ATOM   1732  HB2 ALA A 121      88.370 111.280 148.610  1.00  0.00           H
ATOM   1733  HB3 ALA A 121      88.210 112.100 150.150  1.00  0.00           H
ATOM   1734  C   ALA A 121      89.550 114.480 148.970  1.00  0.00           C
ATOM   1735  O   ALA A 121      89.720 114.820 150.150  1.00  0.00           O
ATOM   1736  N   THR A 122      89.230 115.380 147.940  1.00  0.00           N
ATOM   1737  HN  THR A 122      88.990 115.100 147.020  1.00  0.00           H
ATOM   1738  CA  THR A 122      89.310 116.830 148.160  1.00  0.00           C
ATOM   1739  HA  THR A 122      89.050 117.080 149.180  1.00  0.00           H
ATOM   1740  CB  THR A 122      90.550 117.520 147.600  1.00  0.00           C
ATOM   1741  HB  THR A 122      90.370 117.890 146.560  1.00  0.00           H
ATOM   1742  OG1 THR A 122      91.710 116.700 147.510  1.00  0.00           O
ATOM   1743  HG1 THR A 122      92.250 116.920 146.750  1.00  0.00           H
ATOM   1744  CG2 THR A 122      90.980 118.780 148.520  1.00  0.00           C
ATOM   1745 HG21 THR A 122      90.180 119.160 149.190  1.00  0.00           H
ATOM   1746 HG22 THR A 122      91.790 118.380 149.150  1.00  0.00           H
ATOM   1747 HG23 THR A 122      91.310 119.590 147.830  1.00  0.00           H
ATOM   1748  C   THR A 122      88.120 117.440 147.440  1.00  0.00           C
ATOM   1749  O   THR A 122      87.940 117.210 146.280  1.00  0.00           O
ATOM   1750  N   TYR A 123      87.360 118.420 148.080  1.00  0.00           N
ATOM   1751  HN  TYR A 123      87.480 118.630 149.050  1.00  0.00           H
ATOM   1752  CA  TYR A 123      86.470 119.290 147.310  1.00  0.00           C
ATOM   1753  HA  TYR A 123      86.570 119.040 146.260  1.00  0.00           H
ATOM   1754  CB  TYR A 123      84.980 118.990 147.760  1.00  0.00           C
ATOM   1755  HB1 TYR A 123      84.750 117.940 147.480  1.00  0.00           H
ATOM   1756  HB2 TYR A 123      84.930 119.210 148.850  1.00  0.00           H
ATOM   1757  CG  TYR A 123      83.840 119.800 147.220  1.00  0.00           C
ATOM   1758  CD1 TYR A 123      83.690 119.820 145.810  1.00  0.00           C
ATOM   1759  HD1 TYR A 123      84.300 119.130 145.240  1.00  0.00           H
ATOM   1760  CE1 TYR A 123      82.680 120.510 145.150  1.00  0.00           C
ATOM   1761  HE1 TYR A 123      82.500 120.380 144.090  1.00  0.00           H
ATOM   1762  CZ  TYR A 123      81.830 121.280 145.920  1.00  0.00           C
ATOM   1763  OH  TYR A 123      80.660 121.800 145.390  1.00  0.00           O
ATOM   1764  HH  TYR A 123      80.200 122.140 146.160  1.00  0.00           H
ATOM   1765  CD2 TYR A 123      83.010 120.680 147.960  1.00  0.00           C
ATOM   1766  HD2 TYR A 123      83.190 120.820 149.010  1.00  0.00           H
ATOM   1767  CE2 TYR A 123      82.020 121.430 147.310  1.00  0.00           C
ATOM   1768  HE2 TYR A 123      81.380 122.120 147.830  1.00  0.00           H
ATOM   1769  C   TYR A 123      86.900 120.740 147.730  1.00  0.00           C
ATOM   1770  O   TYR A 123      87.220 121.050 148.880  1.00  0.00           O
ATOM   1771  N   ASP A 124      86.840 121.740 146.780  1.00  0.00           N
ATOM   1772  HN  ASP A 124      86.640 121.650 145.810  1.00  0.00           H
ATOM   1773  CA  ASP A 124      87.190 123.100 146.920  1.00  0.00           C
ATOM   1774  HA  ASP A 124      87.590 123.160 147.920  1.00  0.00           H
ATOM   1775  CB  ASP A 124      88.220 123.390 145.790  1.00  0.00           C
ATOM   1776  HB1 ASP A 124      88.470 124.470 145.820  1.00  0.00           H
ATOM   1777  HB2 ASP A 124      89.120 122.760 145.980  1.00  0.00           H
ATOM   1778  CG  ASP A 124      87.780 123.250 144.350  1.00  0.00           C
ATOM   1779  OD1 ASP A 124      86.580 122.880 144.020  1.00  0.00           O
ATOM   1780  OD2 ASP A 124      88.700 123.240 143.510  1.00  0.00           O
ATOM   1781  C   ASP A 124      86.140 124.130 146.860  1.00  0.00           C
ATOM   1782  O   ASP A 124      86.510 125.270 147.210  1.00  0.00           O
ATOM   1783  N   GLY A 125      84.870 123.750 146.590  1.00  0.00           N
ATOM   1784  HN  GLY A 125      84.730 122.770 146.470  1.00  0.00           H
ATOM   1785  CA  GLY A 125      83.680 124.540 146.370  1.00  0.00           C
ATOM   1786  HA1 GLY A 125      83.770 125.600 146.580  1.00  0.00           H
ATOM   1787  HA2 GLY A 125      82.920 124.220 147.060  1.00  0.00           H
ATOM   1788  C   GLY A 125      82.990 124.380 144.980  1.00  0.00           C
ATOM   1789  O   GLY A 125      81.930 124.930 144.830  1.00  0.00           O
ATOM   1790  N   GLN A 126      83.620 123.690 144.050  1.00  0.00           N
ATOM   1791  HN  GLN A 126      84.590 123.470 144.060  1.00  0.00           H
ATOM   1792  CA  GLN A 126      82.990 123.440 142.780  1.00  0.00           C
ATOM   1793  HA  GLN A 126      82.020 123.080 143.060  1.00  0.00           H
ATOM   1794  CB  GLN A 126      82.900 124.730 141.940  1.00  0.00           C
ATOM   1795  HB1 GLN A 126      82.570 124.580 140.890  1.00  0.00           H
ATOM   1796  HB2 GLN A 126      82.130 125.390 142.410  1.00  0.00           H
ATOM   1797  CG  GLN A 126      84.190 125.570 141.950  1.00  0.00           C
ATOM   1798  HG1 GLN A 126      85.000 124.930 141.520  1.00  0.00           H
ATOM   1799  HG2 GLN A 126      84.420 125.810 143.010  1.00  0.00           H
ATOM   1800  CD  GLN A 126      84.100 126.870 141.240  1.00  0.00           C
ATOM   1801  OE1 GLN A 126      84.380 127.910 141.850  1.00  0.00           O
ATOM   1802  NE2 GLN A 126      83.710 126.870 139.970  1.00  0.00           N
ATOM   1803 HE21 GLN A 126      83.560 125.980 139.520  1.00  0.00           H
ATOM   1804 HE22 GLN A 126      83.650 127.740 139.490  1.00  0.00           H
ATOM   1805  C   GLN A 126      83.670 122.340 142.030  1.00  0.00           C
ATOM   1806  O   GLN A 126      83.220 122.040 140.950  1.00  0.00           O
ATOM   1807  N   PHE A 127      84.830 121.830 142.490  1.00  0.00           N
ATOM   1808  HN  PHE A 127      85.400 122.340 143.130  1.00  0.00           H
ATOM   1809  CA  PHE A 127      85.370 120.590 141.910  1.00  0.00           C
ATOM   1810  HA  PHE A 127      84.680 120.110 141.230  1.00  0.00           H
ATOM   1811  CB  PHE A 127      86.640 120.710 141.060  1.00  0.00           C
ATOM   1812  HB1 PHE A 127      87.400 120.980 141.820  1.00  0.00           H
ATOM   1813  HB2 PHE A 127      87.000 119.790 140.540  1.00  0.00           H
ATOM   1814  CG  PHE A 127      86.470 121.690 140.030  1.00  0.00           C
ATOM   1815  CD1 PHE A 127      85.940 121.310 138.790  1.00  0.00           C
ATOM   1816  HD1 PHE A 127      85.650 120.280 138.670  1.00  0.00           H
ATOM   1817  CE1 PHE A 127      85.860 122.240 137.710  1.00  0.00           C
ATOM   1818  HE1 PHE A 127      85.500 121.910 136.740  1.00  0.00           H
ATOM   1819  CZ  PHE A 127      86.210 123.510 137.990  1.00  0.00           C
ATOM   1820  HZ  PHE A 127      86.090 124.230 137.180  1.00  0.00           H
ATOM   1821  CD2 PHE A 127      86.930 123.030 140.300  1.00  0.00           C
ATOM   1822  HD2 PHE A 127      87.350 123.300 141.260  1.00  0.00           H
ATOM   1823  CE2 PHE A 127      86.710 123.970 139.240  1.00  0.00           C
ATOM   1824  HE2 PHE A 127      86.850 125.030 139.320  1.00  0.00           H
ATOM   1825  C   PHE A 127      85.730 119.520 142.940  1.00  0.00           C
ATOM   1826  O   PHE A 127      86.350 119.770 143.930  1.00  0.00           O
ATOM   1827  N   MET A 128      85.150 118.320 142.840  1.00  0.00           N
ATOM   1828  HN  MET A 128      84.710 118.070 141.980  1.00  0.00           H
ATOM   1829  CA  MET A 128      85.500 117.200 143.680  1.00  0.00           C
ATOM   1830  HA  MET A 128      85.880 117.650 144.590  1.00  0.00           H
ATOM   1831  CB  MET A 128      84.320 116.340 144.150  1.00  0.00           C
ATOM   1832  HB1 MET A 128      84.770 115.770 144.990  1.00  0.00           H
ATOM   1833  HB2 MET A 128      83.700 117.080 144.690  1.00  0.00           H
ATOM   1834  CG  MET A 128      83.480 115.600 143.100  1.00  0.00           C
ATOM   1835  HG1 MET A 128      84.180 114.880 142.640  1.00  0.00           H
ATOM   1836  HG2 MET A 128      83.210 116.280 142.260  1.00  0.00           H
ATOM   1837  SD  MET A 128      81.910 114.860 143.600  1.00  0.00           S
ATOM   1838  CE  MET A 128      82.600 113.180 143.790  1.00  0.00           C
ATOM   1839  HE1 MET A 128      83.140 112.930 144.730  1.00  0.00           H
ATOM   1840  HE2 MET A 128      81.860 112.390 143.540  1.00  0.00           H
ATOM   1841  HE3 MET A 128      83.340 112.900 143.010  1.00  0.00           H
ATOM   1842  C   MET A 128      86.620 116.410 143.060  1.00  0.00           C
ATOM   1843  O   MET A 128      86.560 116.070 141.860  1.00  0.00           O
ATOM   1844  N   LYS A 129      87.720 116.220 143.830  1.00  0.00           N
ATOM   1845  HN  LYS A 129      87.730 116.550 144.770  1.00  0.00           H
ATOM   1846  CA  LYS A 129      88.910 115.460 143.270  1.00  0.00           C
ATOM   1847  HA  LYS A 129      88.670 115.040 142.310  1.00  0.00           H
ATOM   1848  CB  LYS A 129      90.130 116.410 143.130  1.00  0.00           C
ATOM   1849  HB1 LYS A 129      90.280 117.090 144.000  1.00  0.00           H
ATOM   1850  HB2 LYS A 129      91.060 115.860 142.860  1.00  0.00           H
ATOM   1851  CG  LYS A 129      89.890 117.550 142.120  1.00  0.00           C
ATOM   1852  HG1 LYS A 129      89.120 118.240 142.530  1.00  0.00           H
ATOM   1853  HG2 LYS A 129      89.410 117.020 141.270  1.00  0.00           H
ATOM   1854  CD  LYS A 129      91.090 118.390 141.650  1.00  0.00           C
ATOM   1855  HD1 LYS A 129      91.760 117.780 141.010  1.00  0.00           H
ATOM   1856  HD2 LYS A 129      91.670 118.820 142.500  1.00  0.00           H
ATOM   1857  CE  LYS A 129      90.640 119.600 140.870  1.00  0.00           C
ATOM   1858  HE1 LYS A 129      91.500 120.260 140.630  1.00  0.00           H
ATOM   1859  HE2 LYS A 129      89.830 120.160 141.380  1.00  0.00           H
ATOM   1860  NZ  LYS A 129      90.050 119.220 139.530  1.00  0.00           N
ATOM   1861  HZ1 LYS A 129      89.630 120.030 139.040  1.00  0.00           H
ATOM   1862  HZ2 LYS A 129      90.650 118.710 138.850  1.00  0.00           H
ATOM   1863  HZ3 LYS A 129      89.280 118.550 139.700  1.00  0.00           H
ATOM   1864  C   LYS A 129      89.300 114.190 144.130  1.00  0.00           C
ATOM   1865  O   LYS A 129      89.280 114.280 145.320  1.00  0.00           O
ATOM   1866  N   LEU A 130      89.520 113.060 143.460  1.00  0.00           N
ATOM   1867  HN  LEU A 130      89.550 113.000 142.470  1.00  0.00           H
ATOM   1868  CA  LEU A 130      89.960 111.890 144.090  1.00  0.00           C
ATOM   1869  HA  LEU A 130      90.000 111.950 145.170  1.00  0.00           H
ATOM   1870  CB  LEU A 130      89.110 110.720 143.580  1.00  0.00           C
ATOM   1871  HB1 LEU A 130      88.050 110.910 143.860  1.00  0.00           H
ATOM   1872  HB2 LEU A 130      89.230 110.640 142.480  1.00  0.00           H
ATOM   1873  CG  LEU A 130      89.350 109.250 144.100  1.00  0.00           C
ATOM   1874  HG  LEU A 130      90.380 108.910 143.840  1.00  0.00           H
ATOM   1875  CD1 LEU A 130      89.220 109.190 145.620  1.00  0.00           C
ATOM   1876 HD11 LEU A 130      90.070 109.690 146.130  1.00  0.00           H
ATOM   1877 HD12 LEU A 130      88.270 109.570 146.050  1.00  0.00           H
ATOM   1878 HD13 LEU A 130      89.140 108.120 145.920  1.00  0.00           H
ATOM   1879  CD2 LEU A 130      88.260 108.340 143.530  1.00  0.00           C
ATOM   1880 HD21 LEU A 130      88.330 108.190 142.430  1.00  0.00           H
ATOM   1881 HD22 LEU A 130      88.300 107.330 143.990  1.00  0.00           H
ATOM   1882 HD23 LEU A 130      87.240 108.740 143.690  1.00  0.00           H
ATOM   1883  C   LEU A 130      91.360 111.530 143.660  1.00  0.00           C
ATOM   1884  O   LEU A 130      91.680 111.710 142.440  1.00  0.00           O
ATOM   1885  N   TYR A 131      92.210 111.130 144.630  1.00  0.00           N
ATOM   1886  HN  TYR A 131      91.880 111.000 145.560  1.00  0.00           H
ATOM   1887  CA  TYR A 131      93.650 110.930 144.460  1.00  0.00           C
ATOM   1888  HA  TYR A 131      93.830 110.930 143.400  1.00  0.00           H
ATOM   1889  CB  TYR A 131      94.560 111.980 145.170  1.00  0.00           C
ATOM   1890  HB1 TYR A 131      94.470 112.060 146.270  1.00  0.00           H
ATOM   1891  HB2 TYR A 131      95.640 111.760 145.050  1.00  0.00           H
ATOM   1892  CG  TYR A 131      94.360 113.340 144.480  1.00  0.00           C
ATOM   1893  CD1 TYR A 131      95.400 113.930 143.790  1.00  0.00           C
ATOM   1894  HD1 TYR A 131      96.340 113.390 143.690  1.00  0.00           H
ATOM   1895  CE1 TYR A 131      95.360 115.230 143.290  1.00  0.00           C
ATOM   1896  HE1 TYR A 131      96.220 115.660 142.800  1.00  0.00           H
ATOM   1897  CZ  TYR A 131      94.260 116.010 143.570  1.00  0.00           C
ATOM   1898  OH  TYR A 131      94.210 117.380 143.330  1.00  0.00           O
ATOM   1899  HH  TYR A 131      93.680 117.730 144.050  1.00  0.00           H
ATOM   1900  CD2 TYR A 131      93.190 114.160 144.790  1.00  0.00           C
ATOM   1901  HD2 TYR A 131      92.420 113.760 145.430  1.00  0.00           H
ATOM   1902  CE2 TYR A 131      93.200 115.510 144.360  1.00  0.00           C
ATOM   1903  HE2 TYR A 131      92.410 116.140 144.730  1.00  0.00           H
ATOM   1904  C   TYR A 131      94.000 109.600 145.070  1.00  0.00           C
ATOM   1905  O   TYR A 131      93.730 109.420 146.260  1.00  0.00           O
ATOM   1906  N   VAL A 132      94.660 108.670 144.390  1.00  0.00           N
ATOM   1907  HN  VAL A 132      94.760 108.800 143.410  1.00  0.00           H
ATOM   1908  CA  VAL A 132      95.230 107.500 144.930  1.00  0.00           C
ATOM   1909  HA  VAL A 132      94.960 107.420 145.980  1.00  0.00           H
ATOM   1910  CB  VAL A 132      94.630 106.220 144.310  1.00  0.00           C
ATOM   1911  HB  VAL A 132      94.910 106.240 143.240  1.00  0.00           H
ATOM   1912  CG1 VAL A 132      94.910 104.970 145.140  1.00  0.00           C
ATOM   1913 HG11 VAL A 132      95.900 104.520 144.940  1.00  0.00           H
ATOM   1914 HG12 VAL A 132      94.690 105.050 146.220  1.00  0.00           H
ATOM   1915 HG13 VAL A 132      94.220 104.220 144.690  1.00  0.00           H
ATOM   1916  CG2 VAL A 132      93.110 106.310 144.290  1.00  0.00           C
ATOM   1917 HG21 VAL A 132      92.860 107.240 143.740  1.00  0.00           H
ATOM   1918 HG22 VAL A 132      92.620 105.420 143.840  1.00  0.00           H
ATOM   1919 HG23 VAL A 132      92.820 106.300 145.360  1.00  0.00           H
ATOM   1920  C   VAL A 132      96.720 107.520 144.850  1.00  0.00           C
ATOM   1921  O   VAL A 132      97.310 107.870 143.840  1.00  0.00           O
ATOM   1922  N   ASN A 133      97.440 107.300 146.010  1.00  0.00           N
ATOM   1923  HN  ASN A 133      97.080 106.830 146.820  1.00  0.00           H
ATOM   1924  CA  ASN A 133      98.920 107.560 146.170  1.00  0.00           C
ATOM   1925  HA  ASN A 133      99.030 107.620 147.240  1.00  0.00           H
ATOM   1926  CB  ASN A 133      99.780 106.300 145.820  1.00  0.00           C
ATOM   1927  HB1 ASN A 133      99.710 106.010 144.750  1.00  0.00           H
ATOM   1928  HB2 ASN A 133     100.850 106.430 146.100  1.00  0.00           H
ATOM   1929  CG  ASN A 133      99.190 105.060 146.510  1.00  0.00           C
ATOM   1930  OD1 ASN A 133      98.580 105.240 147.590  1.00  0.00           O
ATOM   1931  ND2 ASN A 133      99.440 103.880 145.890  1.00  0.00           N
ATOM   1932 HD21 ASN A 133     100.060 103.840 145.110  1.00  0.00           H
ATOM   1933 HD22 ASN A 133      99.280 103.000 146.340  1.00  0.00           H
ATOM   1934  C   ASN A 133      99.560 108.860 145.640  1.00  0.00           C
ATOM   1935  O   ASN A 133     100.660 108.850 145.060  1.00  0.00           O
ATOM   1936  N   GLY A 134      98.860 109.990 145.860  1.00  0.00           N
ATOM   1937  HN  GLY A 134      97.960 109.990 146.290  1.00  0.00           H
ATOM   1938  CA  GLY A 134      99.360 111.280 145.480  1.00  0.00           C
ATOM   1939  HA1 GLY A 134     100.380 111.420 145.800  1.00  0.00           H
ATOM   1940  HA2 GLY A 134      98.800 112.040 146.000  1.00  0.00           H
ATOM   1941  C   GLY A 134      99.100 111.570 144.020  1.00  0.00           C
ATOM   1942  O   GLY A 134      99.120 112.730 143.580  1.00  0.00           O
ATOM   1943  N   ALA A 135      98.660 110.650 143.200  1.00  0.00           N
ATOM   1944  HN  ALA A 135      98.650 109.730 143.590  1.00  0.00           H
ATOM   1945  CA  ALA A 135      98.290 110.890 141.870  1.00  0.00           C
ATOM   1946  HA  ALA A 135      98.860 111.650 141.360  1.00  0.00           H
ATOM   1947  CB  ALA A 135      98.580 109.550 141.140  1.00  0.00           C
ATOM   1948  HB1 ALA A 135      98.320 109.590 140.060  1.00  0.00           H
ATOM   1949  HB2 ALA A 135      99.670 109.320 141.180  1.00  0.00           H
ATOM   1950  HB3 ALA A 135      98.000 108.720 141.590  1.00  0.00           H
ATOM   1951  C   ALA A 135      96.830 111.050 141.800  1.00  0.00           C
ATOM   1952  O   ALA A 135      96.050 110.440 142.500  1.00  0.00           O
ATOM   1953  N   GLN A 136      96.370 111.920 140.860  1.00  0.00           N
ATOM   1954  HN  GLN A 136      97.040 112.210 140.180  1.00  0.00           H
ATOM   1955  CA  GLN A 136      95.010 112.230 140.710  1.00  0.00           C
ATOM   1956  HA  GLN A 136      94.580 112.100 141.690  1.00  0.00           H
ATOM   1957  CB  GLN A 136      94.750 113.650 140.090  1.00  0.00           C
ATOM   1958  HB1 GLN A 136      95.240 114.400 140.750  1.00  0.00           H
ATOM   1959  HB2 GLN A 136      95.340 113.710 139.160  1.00  0.00           H
ATOM   1960  CG  GLN A 136      93.210 113.960 139.970  1.00  0.00           C
ATOM   1961  HG1 GLN A 136      93.040 114.920 140.500  1.00  0.00           H
ATOM   1962  HG2 GLN A 136      92.500 113.240 140.420  1.00  0.00           H
ATOM   1963  CD  GLN A 136      92.740 114.280 138.570  1.00  0.00           C
ATOM   1964  OE1 GLN A 136      92.350 115.440 138.200  1.00  0.00           O
ATOM   1965  NE2 GLN A 136      92.770 113.260 137.720  1.00  0.00           N
ATOM   1966 HE21 GLN A 136      93.430 112.560 137.970  1.00  0.00           H
ATOM   1967 HE22 GLN A 136      92.420 113.300 136.780  1.00  0.00           H
ATOM   1968  C   GLN A 136      94.340 111.200 139.810  1.00  0.00           C
ATOM   1969  O   GLN A 136      94.610 111.120 138.600  1.00  0.00           O
ATOM   1970  N   VAL A 137      93.300 110.420 140.380  1.00  0.00           N
ATOM   1971  HN  VAL A 137      92.910 110.560 141.290  1.00  0.00           H
ATOM   1972  CA  VAL A 137      92.820 109.250 139.640  1.00  0.00           C
ATOM   1973  HA  VAL A 137      93.480 108.970 138.840  1.00  0.00           H
ATOM   1974  CB  VAL A 137      92.930 108.010 140.570  1.00  0.00           C
ATOM   1975  HB  VAL A 137      92.620 108.290 141.600  1.00  0.00           H
ATOM   1976  CG1 VAL A 137      91.950 106.980 140.100  1.00  0.00           C
ATOM   1977 HG11 VAL A 137      92.050 106.090 140.770  1.00  0.00           H
ATOM   1978 HG12 VAL A 137      90.890 107.270 140.030  1.00  0.00           H
ATOM   1979 HG13 VAL A 137      92.250 106.560 139.110  1.00  0.00           H
ATOM   1980  CG2 VAL A 137      94.390 107.500 140.610  1.00  0.00           C
ATOM   1981 HG21 VAL A 137      94.740 107.240 139.590  1.00  0.00           H
ATOM   1982 HG22 VAL A 137      95.100 108.240 141.050  1.00  0.00           H
ATOM   1983 HG23 VAL A 137      94.430 106.520 141.130  1.00  0.00           H
ATOM   1984  C   VAL A 137      91.480 109.590 138.990  1.00  0.00           C
ATOM   1985  O   VAL A 137      91.120 109.090 137.930  1.00  0.00           O
ATOM   1986  N   ALA A 138      90.780 110.660 139.470  1.00  0.00           N
ATOM   1987  HN  ALA A 138      91.080 111.160 140.280  1.00  0.00           H
ATOM   1988  CA  ALA A 138      89.620 111.220 138.900  1.00  0.00           C
ATOM   1989  HA  ALA A 138      89.840 111.330 137.850  1.00  0.00           H
ATOM   1990  CB  ALA A 138      88.390 110.300 138.980  1.00  0.00           C
ATOM   1991  HB1 ALA A 138      87.470 110.800 138.610  1.00  0.00           H
ATOM   1992  HB2 ALA A 138      88.530 109.400 138.350  1.00  0.00           H
ATOM   1993  HB3 ALA A 138      88.220 109.800 139.960  1.00  0.00           H
ATOM   1994  C   ALA A 138      89.230 112.560 139.510  1.00  0.00           C
ATOM   1995  O   ALA A 138      89.810 113.010 140.500  1.00  0.00           O
ATOM   1996  N   THR A 139      88.290 113.330 138.810  1.00  0.00           N
ATOM   1997  HN  THR A 139      87.670 112.840 138.210  1.00  0.00           H
ATOM   1998  CA  THR A 139      87.800 114.700 139.150  1.00  0.00           C
ATOM   1999  HA  THR A 139      87.670 114.740 140.220  1.00  0.00           H
ATOM   2000  CB  THR A 139      88.780 115.790 138.480  1.00  0.00           C
ATOM   2001  HB  THR A 139      89.760 115.640 138.980  1.00  0.00           H
ATOM   2002  OG1 THR A 139      88.320 117.120 138.700  1.00  0.00           O
ATOM   2003  HG1 THR A 139      87.760 117.270 137.940  1.00  0.00           H
ATOM   2004  CG2 THR A 139      88.820 115.640 136.960  1.00  0.00           C
ATOM   2005 HG21 THR A 139      87.820 115.510 136.510  1.00  0.00           H
ATOM   2006 HG22 THR A 139      89.260 116.590 136.580  1.00  0.00           H
ATOM   2007 HG23 THR A 139      89.540 114.880 136.580  1.00  0.00           H
ATOM   2008  C   THR A 139      86.400 114.730 138.650  1.00  0.00           C
ATOM   2009  O   THR A 139      86.000 113.950 137.790  1.00  0.00           O
ATOM   2010  N   SER A 140      85.530 115.600 139.170  1.00  0.00           N
ATOM   2011  HN  SER A 140      85.890 116.220 139.870  1.00  0.00           H
ATOM   2012  CA  SER A 140      84.250 116.030 138.590  1.00  0.00           C
ATOM   2013  HA  SER A 140      84.460 116.100 137.540  1.00  0.00           H
ATOM   2014  CB  SER A 140      83.080 115.200 138.980  1.00  0.00           C
ATOM   2015  HB1 SER A 140      82.880 115.190 140.070  1.00  0.00           H
ATOM   2016  HB2 SER A 140      83.230 114.140 138.670  1.00  0.00           H
ATOM   2017  OG  SER A 140      81.860 115.720 138.450  1.00  0.00           O
ATOM   2018  HG1 SER A 140      81.670 115.270 137.620  1.00  0.00           H
ATOM   2019  C   SER A 140      84.000 117.410 139.140  1.00  0.00           C
ATOM   2020  O   SER A 140      84.460 117.750 140.210  1.00  0.00           O
ATOM   2021  N   GLY A 141      83.330 118.180 138.230  1.00  0.00           N
ATOM   2022  HN  GLY A 141      83.190 117.810 137.320  1.00  0.00           H
ATOM   2023  CA  GLY A 141      82.910 119.560 138.440  1.00  0.00           C
ATOM   2024  HA1 GLY A 141      83.200 120.140 137.580  1.00  0.00           H
ATOM   2025  HA2 GLY A 141      83.200 120.070 139.350  1.00  0.00           H
ATOM   2026  C   GLY A 141      81.360 119.590 138.370  1.00  0.00           C
ATOM   2027  O   GLY A 141      80.810 120.640 138.040  1.00  0.00           O
ATOM   2028  N   GLU A 142      80.680 118.450 138.570  1.00  0.00           N
ATOM   2029  HN  GLU A 142      81.170 117.580 138.680  1.00  0.00           H
ATOM   2030  CA  GLU A 142      79.210 118.520 138.390  1.00  0.00           C
ATOM   2031  HA  GLU A 142      78.830 119.400 137.890  1.00  0.00           H
ATOM   2032  CB  GLU A 142      78.780 117.260 137.580  1.00  0.00           C
ATOM   2033  HB1 GLU A 142      79.140 116.350 138.100  1.00  0.00           H
ATOM   2034  HB2 GLU A 142      77.670 117.290 137.520  1.00  0.00           H
ATOM   2035  CG  GLU A 142      79.380 117.200 136.180  1.00  0.00           C
ATOM   2036  HG1 GLU A 142      78.940 116.330 135.630  1.00  0.00           H
ATOM   2037  HG2 GLU A 142      80.470 117.030 136.270  1.00  0.00           H
ATOM   2038  CD  GLU A 142      79.150 118.370 135.260  1.00  0.00           C
ATOM   2039  OE1 GLU A 142      77.970 118.660 134.940  1.00  0.00           O
ATOM   2040  OE2 GLU A 142      80.100 118.960 134.740  1.00  0.00           O
ATOM   2041  C   GLU A 142      78.460 118.610 139.680  1.00  0.00           C
ATOM   2042  O   GLU A 142      77.270 118.340 139.830  1.00  0.00           O
ATOM   2043  N   GLN A 143      79.190 118.970 140.720  1.00  0.00           N
ATOM   2044  HN  GLN A 143      80.120 119.290 140.600  1.00  0.00           H
ATOM   2045  CA  GLN A 143      78.670 118.980 142.060  1.00  0.00           C
ATOM   2046  HA  GLN A 143      77.600 118.880 141.970  1.00  0.00           H
ATOM   2047  CB  GLN A 143      79.180 117.730 142.850  1.00  0.00           C
ATOM   2048  HB1 GLN A 143      79.050 116.880 142.140  1.00  0.00           H
ATOM   2049  HB2 GLN A 143      80.260 117.720 143.080  1.00  0.00           H
ATOM   2050  CG  GLN A 143      78.480 117.370 144.180  1.00  0.00           C
ATOM   2051  HG1 GLN A 143      78.750 118.130 144.950  1.00  0.00           H
ATOM   2052  HG2 GLN A 143      78.820 116.390 144.560  1.00  0.00           H
ATOM   2053  CD  GLN A 143      77.000 117.350 144.190  1.00  0.00           C
ATOM   2054  OE1 GLN A 143      76.360 117.900 145.090  1.00  0.00           O
ATOM   2055  NE2 GLN A 143      76.430 116.500 143.310  1.00  0.00           N
ATOM   2056 HE21 GLN A 143      77.010 116.010 142.660  1.00  0.00           H
ATOM   2057 HE22 GLN A 143      75.430 116.460 143.310  1.00  0.00           H
ATOM   2058  C   GLN A 143      79.180 120.310 142.480  1.00  0.00           C
ATOM   2059  O   GLN A 143      80.330 120.680 142.270  1.00  0.00           O
ATOM   2060  N   VAL A 144      78.290 121.150 142.900  1.00  0.00           N
ATOM   2061  HN  VAL A 144      77.370 120.840 143.140  1.00  0.00           H
ATOM   2062  CA  VAL A 144      78.480 122.570 143.030  1.00  0.00           C
ATOM   2063  HA  VAL A 144      79.530 122.740 143.240  1.00  0.00           H
ATOM   2064  CB  VAL A 144      78.210 123.520 141.760  1.00  0.00           C
ATOM   2065  HB  VAL A 144      78.130 124.600 142.020  1.00  0.00           H
ATOM   2066  CG1 VAL A 144      79.390 123.450 140.720  1.00  0.00           C
ATOM   2067 HG11 VAL A 144      79.070 123.800 139.720  1.00  0.00           H
ATOM   2068 HG12 VAL A 144      80.290 124.030 141.000  1.00  0.00           H
ATOM   2069 HG13 VAL A 144      79.660 122.380 140.570  1.00  0.00           H
ATOM   2070  CG2 VAL A 144      76.930 123.180 140.970  1.00  0.00           C
ATOM   2071 HG21 VAL A 144      76.810 123.870 140.110  1.00  0.00           H
ATOM   2072 HG22 VAL A 144      77.030 122.150 140.560  1.00  0.00           H
ATOM   2073 HG23 VAL A 144      76.050 123.260 141.640  1.00  0.00           H
ATOM   2074  C   VAL A 144      77.880 123.220 144.270  1.00  0.00           C
ATOM   2075  O   VAL A 144      76.820 122.840 144.780  1.00  0.00           O
ATOM   2076  N   GLY A 145      78.460 124.330 144.820  1.00  0.00           N
ATOM   2077  HN  GLY A 145      79.130 124.750 144.200  1.00  0.00           H
ATOM   2078  CA  GLY A 145      78.180 125.030 146.050  1.00  0.00           C
ATOM   2079  HA1 GLY A 145      77.140 125.300 146.030  1.00  0.00           H
ATOM   2080  HA2 GLY A 145      78.800 125.920 145.970  1.00  0.00           H
ATOM   2081  C   GLY A 145      78.520 124.270 147.290  1.00  0.00           C
ATOM   2082  O   GLY A 145      79.040 123.180 147.270  1.00  0.00           O
ATOM   2083  N   GLY A 146      78.450 124.910 148.460  1.00  0.00           N
ATOM   2084  HN  GLY A 146      78.050 125.830 148.400  1.00  0.00           H
ATOM   2085  CA  GLY A 146      78.900 124.400 149.660  1.00  0.00           C
ATOM   2086  HA1 GLY A 146      78.730 125.170 150.400  1.00  0.00           H
ATOM   2087  HA2 GLY A 146      79.960 124.150 149.640  1.00  0.00           H
ATOM   2088  C   GLY A 146      78.130 123.220 150.190  1.00  0.00           C
ATOM   2089  O   GLY A 146      77.320 122.720 149.450  1.00  0.00           O
ATOM   2090  N   ILE A 147      78.350 122.720 151.410  1.00  0.00           N
ATOM   2091  HN  ILE A 147      78.990 123.130 152.050  1.00  0.00           H
ATOM   2092  CA  ILE A 147      77.910 121.390 151.800  1.00  0.00           C
ATOM   2093  HA  ILE A 147      77.810 120.780 150.920  1.00  0.00           H
ATOM   2094  CB  ILE A 147      79.000 120.870 152.730  1.00  0.00           C
ATOM   2095  HB  ILE A 147      78.990 121.520 153.630  1.00  0.00           H
ATOM   2096  CG2 ILE A 147      78.470 119.470 153.190  1.00  0.00           C
ATOM   2097 HG21 ILE A 147      77.520 119.500 153.760  1.00  0.00           H
ATOM   2098 HG22 ILE A 147      78.370 118.750 152.350  1.00  0.00           H
ATOM   2099 HG23 ILE A 147      79.050 119.070 154.040  1.00  0.00           H
ATOM   2100  CG1 ILE A 147      80.450 120.890 152.060  1.00  0.00           C
ATOM   2101 HG11 ILE A 147      81.100 120.400 152.810  1.00  0.00           H
ATOM   2102 HG12 ILE A 147      80.930 121.880 151.900  1.00  0.00           H
ATOM   2103  CD  ILE A 147      80.670 120.000 150.770  1.00  0.00           C
ATOM   2104  HD1 ILE A 147      81.750 120.040 150.520  1.00  0.00           H
ATOM   2105  HD2 ILE A 147      80.320 118.980 151.020  1.00  0.00           H
ATOM   2106  HD3 ILE A 147      80.060 120.470 149.970  1.00  0.00           H
ATOM   2107  C   ILE A 147      76.570 121.590 152.500  1.00  0.00           C
ATOM   2108  O   ILE A 147      75.570 121.090 151.910  1.00  0.00           O
ATOM   2109  N   PHE A 148      76.480 122.240 153.640  1.00  0.00           N
ATOM   2110  HN  PHE A 148      77.360 122.600 153.940  1.00  0.00           H
ATOM   2111  CA  PHE A 148      75.210 122.220 154.450  1.00  0.00           C
ATOM   2112  HA  PHE A 148      74.420 122.080 153.720  1.00  0.00           H
ATOM   2113  CB  PHE A 148      75.260 121.020 155.530  1.00  0.00           C
ATOM   2114  HB1 PHE A 148      74.350 121.030 156.170  1.00  0.00           H
ATOM   2115  HB2 PHE A 148      75.420 120.140 154.870  1.00  0.00           H
ATOM   2116  CG  PHE A 148      76.500 121.060 156.420  1.00  0.00           C
ATOM   2117  CD1 PHE A 148      76.700 122.130 157.340  1.00  0.00           C
ATOM   2118  HD1 PHE A 148      76.050 122.990 157.270  1.00  0.00           H
ATOM   2119  CE1 PHE A 148      77.840 122.220 158.100  1.00  0.00           C
ATOM   2120  HE1 PHE A 148      77.940 122.970 158.860  1.00  0.00           H
ATOM   2121  CZ  PHE A 148      78.740 121.120 158.140  1.00  0.00           C
ATOM   2122  HZ  PHE A 148      79.510 120.990 158.890  1.00  0.00           H
ATOM   2123  CD2 PHE A 148      77.360 120.000 156.550  1.00  0.00           C
ATOM   2124  HD2 PHE A 148      77.260 119.090 155.980  1.00  0.00           H
ATOM   2125  CE2 PHE A 148      78.430 119.980 157.450  1.00  0.00           C
ATOM   2126  HE2 PHE A 148      79.010 119.070 157.480  1.00  0.00           H
ATOM   2127  C   PHE A 148      74.940 123.530 155.070  1.00  0.00           C
ATOM   2128  O   PHE A 148      75.810 124.420 155.020  1.00  0.00           O
ATOM   2129  N   SER A 149      73.710 123.690 155.680  1.00  0.00           N
ATOM   2130  HN  SER A 149      72.990 123.000 155.630  1.00  0.00           H
ATOM   2131  CA  SER A 149      73.350 124.810 156.530  1.00  0.00           C
ATOM   2132  HA  SER A 149      73.790 125.690 156.100  1.00  0.00           H
ATOM   2133  CB  SER A 149      71.810 124.960 156.590  1.00  0.00           C
ATOM   2134  HB1 SER A 149      71.620 125.660 157.430  1.00  0.00           H
ATOM   2135  HB2 SER A 149      71.390 124.010 156.990  1.00  0.00           H
ATOM   2136  OG  SER A 149      71.200 125.500 155.460  1.00  0.00           O
ATOM   2137  HG1 SER A 149      71.240 126.450 155.570  1.00  0.00           H
ATOM   2138  C   SER A 149      73.860 124.780 158.030  1.00  0.00           C
ATOM   2139  O   SER A 149      74.000 123.650 158.520  1.00  0.00           O
ATOM   2140  N   PRO A 150      74.010 125.930 158.750  1.00  0.00           N
ATOM   2141  CD  PRO A 150      73.900 127.300 158.210  1.00  0.00           C
ATOM   2142  HD1 PRO A 150      72.890 127.470 157.760  1.00  0.00           H
ATOM   2143  HD2 PRO A 150      74.760 127.460 157.520  1.00  0.00           H
ATOM   2144  CA  PRO A 150      74.330 125.790 160.200  1.00  0.00           C
ATOM   2145  HA  PRO A 150      75.100 125.070 160.380  1.00  0.00           H
ATOM   2146  CB  PRO A 150      74.590 127.250 160.580  1.00  0.00           C
ATOM   2147  HB1 PRO A 150      74.380 127.480 161.650  1.00  0.00           H
ATOM   2148  HB2 PRO A 150      75.620 127.460 160.240  1.00  0.00           H
ATOM   2149  CG  PRO A 150      73.880 128.120 159.570  1.00  0.00           C
ATOM   2150  HG1 PRO A 150      74.460 129.050 159.370  1.00  0.00           H
ATOM   2151  HG2 PRO A 150      72.880 128.350 159.990  1.00  0.00           H
ATOM   2152  C   PRO A 150      73.110 125.250 160.870  1.00  0.00           C
ATOM   2153  O   PRO A 150      73.240 124.570 161.930  1.00  0.00           O
ATOM   2154  N   LEU A 151      71.920 125.490 160.370  1.00  0.00           N
ATOM   2155  HN  LEU A 151      71.830 126.110 159.590  1.00  0.00           H
ATOM   2156  CA  LEU A 151      70.680 125.060 160.970  1.00  0.00           C
ATOM   2157  HA  LEU A 151      70.480 125.500 161.940  1.00  0.00           H
ATOM   2158  CB  LEU A 151      69.490 125.450 160.130  1.00  0.00           C
ATOM   2159  HB1 LEU A 151      69.540 124.920 159.150  1.00  0.00           H
ATOM   2160  HB2 LEU A 151      68.540 125.060 160.540  1.00  0.00           H
ATOM   2161  CG  LEU A 151      69.360 126.970 159.930  1.00  0.00           C
ATOM   2162  HG  LEU A 151      70.340 127.480 159.800  1.00  0.00           H
ATOM   2163  CD1 LEU A 151      68.370 127.270 158.790  1.00  0.00           C
ATOM   2164 HD11 LEU A 151      68.890 127.000 157.850  1.00  0.00           H
ATOM   2165 HD12 LEU A 151      67.470 126.630 158.860  1.00  0.00           H
ATOM   2166 HD13 LEU A 151      67.950 128.300 158.750  1.00  0.00           H
ATOM   2167  CD2 LEU A 151      68.680 127.710 161.080  1.00  0.00           C
ATOM   2168 HD21 LEU A 151      69.200 127.740 162.060  1.00  0.00           H
ATOM   2169 HD22 LEU A 151      68.670 128.770 160.760  1.00  0.00           H
ATOM   2170 HD23 LEU A 151      67.580 127.580 161.140  1.00  0.00           H
ATOM   2171  C   LEU A 151      70.520 123.590 161.280  1.00  0.00           C
ATOM   2172  O   LEU A 151      70.040 123.170 162.310  1.00  0.00           O
ATOM   2173  N   THR A 152      70.990 122.680 160.370  1.00  0.00           N
ATOM   2174  HN  THR A 152      71.290 123.020 159.480  1.00  0.00           H
ATOM   2175  CA  THR A 152      70.960 121.160 160.580  1.00  0.00           C
ATOM   2176  HA  THR A 152      70.420 120.930 161.490  1.00  0.00           H
ATOM   2177  CB  THR A 152      70.360 120.470 159.330  1.00  0.00           C
ATOM   2178  HB  THR A 152      70.490 119.360 159.350  1.00  0.00           H
ATOM   2179  OG1 THR A 152      70.940 120.910 158.130  1.00  0.00           O
ATOM   2180  HG1 THR A 152      70.440 120.400 157.490  1.00  0.00           H
ATOM   2181  CG2 THR A 152      68.820 120.810 159.330  1.00  0.00           C
ATOM   2182 HG21 THR A 152      68.230 120.140 159.990  1.00  0.00           H
ATOM   2183 HG22 THR A 152      68.690 121.850 159.680  1.00  0.00           H
ATOM   2184 HG23 THR A 152      68.480 120.730 158.270  1.00  0.00           H
ATOM   2185  C   THR A 152      72.370 120.620 160.830  1.00  0.00           C
ATOM   2186  O   THR A 152      72.570 119.430 160.830  1.00  0.00           O
ATOM   2187  N   GLN A 153      73.300 121.520 161.200  1.00  0.00           N
ATOM   2188  HN  GLN A 153      73.120 122.500 161.290  1.00  0.00           H
ATOM   2189  CA  GLN A 153      74.690 121.160 161.530  1.00  0.00           C
ATOM   2190  HA  GLN A 153      75.090 120.730 160.630  1.00  0.00           H
ATOM   2191  CB  GLN A 153      75.570 122.450 161.760  1.00  0.00           C
ATOM   2192  HB1 GLN A 153      75.320 123.270 161.050  1.00  0.00           H
ATOM   2193  HB2 GLN A 153      75.350 122.960 162.730  1.00  0.00           H
ATOM   2194  CG  GLN A 153      77.090 122.170 161.560  1.00  0.00           C
ATOM   2195  HG1 GLN A 153      77.280 121.680 160.580  1.00  0.00           H
ATOM   2196  HG2 GLN A 153      77.350 121.440 162.360  1.00  0.00           H
ATOM   2197  CD  GLN A 153      77.990 123.460 161.650  1.00  0.00           C
ATOM   2198  OE1 GLN A 153      77.570 124.590 161.640  1.00  0.00           O
ATOM   2199  NE2 GLN A 153      79.310 123.210 161.740  1.00  0.00           N
ATOM   2200 HE21 GLN A 153      79.520 122.240 161.860  1.00  0.00           H
ATOM   2201 HE22 GLN A 153      80.010 123.850 161.440  1.00  0.00           H
ATOM   2202  C   GLN A 153      74.840 120.090 162.600  1.00  0.00           C
ATOM   2203  O   GLN A 153      75.550 119.090 162.490  1.00  0.00           O
ATOM   2204  N   LYS A 154      74.090 120.180 163.780  1.00  0.00           N
ATOM   2205  HN  LYS A 154      73.350 120.850 163.820  1.00  0.00           H
ATOM   2206  CA  LYS A 154      74.140 119.290 164.910  1.00  0.00           C
ATOM   2207  HA  LYS A 154      75.190 119.130 165.110  1.00  0.00           H
ATOM   2208  CB  LYS A 154      73.350 119.990 166.050  1.00  0.00           C
ATOM   2209  HB1 LYS A 154      72.450 120.590 165.810  1.00  0.00           H
ATOM   2210  HB2 LYS A 154      73.120 119.290 166.890  1.00  0.00           H
ATOM   2211  CG  LYS A 154      74.180 121.080 166.690  1.00  0.00           C
ATOM   2212  HG1 LYS A 154      74.580 121.800 165.940  1.00  0.00           H
ATOM   2213  HG2 LYS A 154      74.970 120.640 167.330  1.00  0.00           H
ATOM   2214  CD  LYS A 154      73.180 121.920 167.600  1.00  0.00           C
ATOM   2215  HD1 LYS A 154      72.710 121.110 168.210  1.00  0.00           H
ATOM   2216  HD2 LYS A 154      72.480 122.560 167.040  1.00  0.00           H
ATOM   2217  CE  LYS A 154      74.130 122.750 168.470  1.00  0.00           C
ATOM   2218  HE1 LYS A 154      74.880 123.440 168.030  1.00  0.00           H
ATOM   2219  HE2 LYS A 154      74.600 122.090 169.220  1.00  0.00           H
ATOM   2220  NZ  LYS A 154      73.280 123.690 169.290  1.00  0.00           N
ATOM   2221  HZ1 LYS A 154      72.630 124.070 168.570  1.00  0.00           H
ATOM   2222  HZ2 LYS A 154      72.800 123.180 170.060  1.00  0.00           H
ATOM   2223  HZ3 LYS A 154      73.850 124.440 169.730  1.00  0.00           H
ATOM   2224  C   LYS A 154      73.560 117.950 164.620  1.00  0.00           C
ATOM   2225  O   LYS A 154      73.770 117.010 165.370  1.00  0.00           O
ATOM   2226  N   CYS A 155      72.900 117.710 163.430  1.00  0.00           N
ATOM   2227  HN  CYS A 155      72.740 118.410 162.740  1.00  0.00           H
ATOM   2228  CA  CYS A 155      72.510 116.430 162.870  1.00  0.00           C
ATOM   2229  HA  CYS A 155      72.380 115.750 163.700  1.00  0.00           H
ATOM   2230  CB  CYS A 155      71.140 116.510 162.130  1.00  0.00           C
ATOM   2231  HB1 CYS A 155      70.890 115.470 161.820  1.00  0.00           H
ATOM   2232  HB2 CYS A 155      71.050 117.160 161.230  1.00  0.00           H
ATOM   2233  SG  CYS A 155      69.800 117.030 163.280  1.00  0.00           S
ATOM   2234  C   CYS A 155      73.490 115.800 161.890  1.00  0.00           C
ATOM   2235  O   CYS A 155      73.200 114.650 161.550  1.00  0.00           O
ATOM   2236  N   LYS A 156      74.580 116.440 161.630  1.00  0.00           N
ATOM   2237  HN  LYS A 156      74.590 117.310 162.110  1.00  0.00           H
ATOM   2238  CA  LYS A 156      75.580 115.950 160.680  1.00  0.00           C
ATOM   2239  HA  LYS A 156      75.080 115.260 160.010  1.00  0.00           H
ATOM   2240  CB  LYS A 156      76.140 117.120 159.910  1.00  0.00           C
ATOM   2241  HB1 LYS A 156      76.800 117.830 160.450  1.00  0.00           H
ATOM   2242  HB2 LYS A 156      76.670 116.590 159.090  1.00  0.00           H
ATOM   2243  CG  LYS A 156      75.070 117.930 159.180  1.00  0.00           C
ATOM   2244  HG1 LYS A 156      75.540 118.750 158.590  1.00  0.00           H
ATOM   2245  HG2 LYS A 156      74.370 118.400 159.900  1.00  0.00           H
ATOM   2246  CD  LYS A 156      74.240 117.150 158.140  1.00  0.00           C
ATOM   2247  HD1 LYS A 156      73.620 116.280 158.440  1.00  0.00           H
ATOM   2248  HD2 LYS A 156      74.960 116.760 157.390  1.00  0.00           H
ATOM   2249  CE  LYS A 156      73.320 118.130 157.410  1.00  0.00           C
ATOM   2250  HE1 LYS A 156      73.900 119.000 157.020  1.00  0.00           H
ATOM   2251  HE2 LYS A 156      72.490 118.470 158.060  1.00  0.00           H
ATOM   2252  NZ  LYS A 156      72.620 117.470 156.250  1.00  0.00           N
ATOM   2253  HZ1 LYS A 156      73.180 116.760 155.730  1.00  0.00           H
ATOM   2254  HZ2 LYS A 156      71.740 117.020 156.590  1.00  0.00           H
ATOM   2255  HZ3 LYS A 156      72.370 118.250 155.610  1.00  0.00           H
ATOM   2256  C   LYS A 156      76.650 115.220 161.540  1.00  0.00           C
ATOM   2257  O   LYS A 156      77.300 115.850 162.430  1.00  0.00           O
ATOM   2258  N   VAL A 157      76.750 113.880 161.450  1.00  0.00           N
ATOM   2259  HN  VAL A 157      76.140 113.320 160.890  1.00  0.00           H
ATOM   2260  CA  VAL A 157      77.610 113.080 162.280  1.00  0.00           C
ATOM   2261  HA  VAL A 157      78.160 113.660 163.010  1.00  0.00           H
ATOM   2262  CB  VAL A 157      76.760 112.060 163.030  1.00  0.00           C
ATOM   2263  HB  VAL A 157      75.930 112.570 163.570  1.00  0.00           H
ATOM   2264  CG1 VAL A 157      76.170 110.950 162.160  1.00  0.00           C
ATOM   2265 HG11 VAL A 157      75.600 111.390 161.320  1.00  0.00           H
ATOM   2266 HG12 VAL A 157      76.950 110.330 161.680  1.00  0.00           H
ATOM   2267 HG13 VAL A 157      75.480 110.290 162.730  1.00  0.00           H
ATOM   2268  CG2 VAL A 157      77.600 111.380 164.090  1.00  0.00           C
ATOM   2269 HG21 VAL A 157      78.080 112.070 164.820  1.00  0.00           H
ATOM   2270 HG22 VAL A 157      77.060 110.600 164.660  1.00  0.00           H
ATOM   2271 HG23 VAL A 157      78.390 110.770 163.600  1.00  0.00           H
ATOM   2272  C   VAL A 157      78.680 112.510 161.320  1.00  0.00           C
ATOM   2273  O   VAL A 157      78.310 111.970 160.240  1.00  0.00           O
ATOM   2274  N   LEU A 158      79.990 112.480 161.790  1.00  0.00           N
ATOM   2275  HN  LEU A 158      80.140 112.960 162.650  1.00  0.00           H
ATOM   2276  CA  LEU A 158      81.060 111.760 161.090  1.00  0.00           C
ATOM   2277  HA  LEU A 158      80.850 111.490 160.060  1.00  0.00           H
ATOM   2278  CB  LEU A 158      82.370 112.540 160.930  1.00  0.00           C
ATOM   2279  HB1 LEU A 158      82.110 113.540 160.530  1.00  0.00           H
ATOM   2280  HB2 LEU A 158      82.690 112.630 161.990  1.00  0.00           H
ATOM   2281  CG  LEU A 158      83.450 111.800 160.210  1.00  0.00           C
ATOM   2282  HG  LEU A 158      83.520 110.760 160.600  1.00  0.00           H
ATOM   2283  CD1 LEU A 158      83.170 111.880 158.800  1.00  0.00           C
ATOM   2284 HD11 LEU A 158      82.190 111.370 158.660  1.00  0.00           H
ATOM   2285 HD12 LEU A 158      82.890 112.900 158.460  1.00  0.00           H
ATOM   2286 HD13 LEU A 158      83.980 111.460 158.160  1.00  0.00           H
ATOM   2287  CD2 LEU A 158      84.800 112.460 160.450  1.00  0.00           C
ATOM   2288 HD21 LEU A 158      85.580 112.070 159.760  1.00  0.00           H
ATOM   2289 HD22 LEU A 158      84.740 113.540 160.210  1.00  0.00           H
ATOM   2290 HD23 LEU A 158      85.080 112.360 161.520  1.00  0.00           H
ATOM   2291  C   LEU A 158      81.330 110.430 161.820  1.00  0.00           C
ATOM   2292  O   LEU A 158      81.320 110.320 163.010  1.00  0.00           O
ATOM   2293  N   MET A 159      81.450 109.310 161.110  1.00  0.00           N
ATOM   2294  HN  MET A 159      81.260 109.400 160.140  1.00  0.00           H
ATOM   2295  CA  MET A 159      81.620 107.920 161.650  1.00  0.00           C
ATOM   2296  HA  MET A 159      82.060 108.020 162.630  1.00  0.00           H
ATOM   2297  CB  MET A 159      80.220 107.210 162.040  1.00  0.00           C
ATOM   2298  HB1 MET A 159      80.380 106.120 162.210  1.00  0.00           H
ATOM   2299  HB2 MET A 159      79.840 107.700 162.970  1.00  0.00           H
ATOM   2300  CG  MET A 159      79.040 107.510 161.070  1.00  0.00           C
ATOM   2301  HG1 MET A 159      79.260 107.090 160.070  1.00  0.00           H
ATOM   2302  HG2 MET A 159      78.790 108.590 161.050  1.00  0.00           H
ATOM   2303  SD  MET A 159      77.520 106.630 161.510  1.00  0.00           S
ATOM   2304  CE  MET A 159      77.740 104.950 160.840  1.00  0.00           C
ATOM   2305  HE1 MET A 159      78.540 104.400 161.370  1.00  0.00           H
ATOM   2306  HE2 MET A 159      76.890 104.260 161.030  1.00  0.00           H
ATOM   2307  HE3 MET A 159      78.000 104.990 159.750  1.00  0.00           H
ATOM   2308  C   MET A 159      82.540 107.110 160.680  1.00  0.00           C
ATOM   2309  O   MET A 159      82.850 107.460 159.580  1.00  0.00           O
ATOM   2310  N   LEU A 160      83.250 106.060 161.340  1.00  0.00           N
ATOM   2311  HN  LEU A 160      82.980 105.710 162.240  1.00  0.00           H
ATOM   2312  CA  LEU A 160      84.430 105.490 160.820  1.00  0.00           C
ATOM   2313  HA  LEU A 160      84.640 105.710 159.790  1.00  0.00           H
ATOM   2314  CB  LEU A 160      85.710 105.930 161.630  1.00  0.00           C
ATOM   2315  HB1 LEU A 160      85.730 107.030 161.830  1.00  0.00           H
ATOM   2316  HB2 LEU A 160      85.480 105.380 162.570  1.00  0.00           H
ATOM   2317  CG  LEU A 160      87.040 105.530 160.960  1.00  0.00           C
ATOM   2318  HG  LEU A 160      87.050 104.460 160.700  1.00  0.00           H
ATOM   2319  CD1 LEU A 160      87.310 106.300 159.670  1.00  0.00           C
ATOM   2320 HD11 LEU A 160      87.460 107.370 159.930  1.00  0.00           H
ATOM   2321 HD12 LEU A 160      88.210 105.830 159.220  1.00  0.00           H
ATOM   2322 HD13 LEU A 160      86.440 106.170 158.990  1.00  0.00           H
ATOM   2323  CD2 LEU A 160      88.270 105.770 161.910  1.00  0.00           C
ATOM   2324 HD21 LEU A 160      88.230 105.120 162.800  1.00  0.00           H
ATOM   2325 HD22 LEU A 160      89.200 105.500 161.360  1.00  0.00           H
ATOM   2326 HD23 LEU A 160      88.320 106.850 162.170  1.00  0.00           H
ATOM   2327  C   LEU A 160      84.320 103.930 160.900  1.00  0.00           C
ATOM   2328  O   LEU A 160      84.000 103.320 161.870  1.00  0.00           O
ATOM   2329  N   GLY A 161      84.610 103.290 159.790  1.00  0.00           N
ATOM   2330  HN  GLY A 161      84.890 103.830 158.990  1.00  0.00           H
ATOM   2331  CA  GLY A 161      84.580 101.830 159.650  1.00  0.00           C
ATOM   2332  HA1 GLY A 161      84.870 101.300 160.550  1.00  0.00           H
ATOM   2333  HA2 GLY A 161      85.420 101.650 158.980  1.00  0.00           H
ATOM   2334  C   GLY A 161      83.400 101.250 158.980  1.00  0.00           C
ATOM   2335  O   GLY A 161      83.310 100.060 158.740  1.00  0.00           O
ATOM   2336  N   GLY A 162      82.330 102.020 158.730  1.00  0.00           N
ATOM   2337  HN  GLY A 162      82.290 103.000 158.930  1.00  0.00           H
ATOM   2338  CA  GLY A 162      81.160 101.430 158.160  1.00  0.00           C
ATOM   2339  HA1 GLY A 162      80.700 100.750 158.870  1.00  0.00           H
ATOM   2340  HA2 GLY A 162      81.500 101.070 157.210  1.00  0.00           H
ATOM   2341  C   GLY A 162      80.110 102.520 157.860  1.00  0.00           C
ATOM   2342  O   GLY A 162      80.360 103.750 157.600  1.00  0.00           O
ATOM   2343  N   SER A 163      78.930 102.000 157.760  1.00  0.00           N
ATOM   2344  HN  SER A 163      78.700 101.040 157.850  1.00  0.00           H
ATOM   2345  CA  SER A 163      77.750 102.730 157.450  1.00  0.00           C
ATOM   2346  HA  SER A 163      78.020 103.760 157.620  1.00  0.00           H
ATOM   2347  CB  SER A 163      77.290 102.340 156.010  1.00  0.00           C
ATOM   2348  HB1 SER A 163      78.030 102.390 155.180  1.00  0.00           H
ATOM   2349  HB2 SER A 163      76.500 103.040 155.670  1.00  0.00           H
ATOM   2350  OG  SER A 163      76.870 101.000 156.010  1.00  0.00           O
ATOM   2351  HG1 SER A 163      76.840 100.670 155.110  1.00  0.00           H
ATOM   2352  C   SER A 163      76.750 102.300 158.500  1.00  0.00           C
ATOM   2353  O   SER A 163      76.920 101.360 159.230  1.00  0.00           O
ATOM   2354  N   ALA A 164      75.590 103.020 158.620  1.00  0.00           N
ATOM   2355  HN  ALA A 164      75.360 103.830 158.080  1.00  0.00           H
ATOM   2356  CA  ALA A 164      74.710 102.670 159.690  1.00  0.00           C
ATOM   2357  HA  ALA A 164      75.300 102.590 160.590  1.00  0.00           H
ATOM   2358  CB  ALA A 164      73.710 103.780 159.950  1.00  0.00           C
ATOM   2359  HB1 ALA A 164      73.020 104.000 159.110  1.00  0.00           H
ATOM   2360  HB2 ALA A 164      73.160 103.470 160.860  1.00  0.00           H
ATOM   2361  HB3 ALA A 164      74.380 104.670 160.010  1.00  0.00           H
ATOM   2362  C   ALA A 164      73.920 101.440 159.370  1.00  0.00           C
ATOM   2363  O   ALA A 164      73.280 100.870 160.180  1.00  0.00           O
ATOM   2364  N   LEU A 165      73.970 100.980 158.060  1.00  0.00           N
ATOM   2365  HN  LEU A 165      74.420 101.580 157.400  1.00  0.00           H
ATOM   2366  CA  LEU A 165      73.440  99.780 157.510  1.00  0.00           C
ATOM   2367  HA  LEU A 165      72.580  99.470 158.100  1.00  0.00           H
ATOM   2368  CB  LEU A 165      72.910 100.010 156.110  1.00  0.00           C
ATOM   2369  HB1 LEU A 165      73.790 100.160 155.440  1.00  0.00           H
ATOM   2370  HB2 LEU A 165      72.350  99.110 155.810  1.00  0.00           H
ATOM   2371  CG  LEU A 165      71.930 101.250 155.840  1.00  0.00           C
ATOM   2372  HG  LEU A 165      71.350 101.080 154.910  1.00  0.00           H
ATOM   2373  CD1 LEU A 165      70.800 101.430 156.890  1.00  0.00           C
ATOM   2374 HD11 LEU A 165      71.290 101.340 157.890  1.00  0.00           H
ATOM   2375 HD12 LEU A 165      70.220 102.370 156.740  1.00  0.00           H
ATOM   2376 HD13 LEU A 165      70.050 100.620 156.860  1.00  0.00           H
ATOM   2377  CD2 LEU A 165      72.760 102.510 155.560  1.00  0.00           C
ATOM   2378 HD21 LEU A 165      73.400 102.360 154.660  1.00  0.00           H
ATOM   2379 HD22 LEU A 165      72.120 103.410 155.450  1.00  0.00           H
ATOM   2380 HD23 LEU A 165      73.480 102.760 156.380  1.00  0.00           H
ATOM   2381  C   LEU A 165      74.420  98.620 157.570  1.00  0.00           C
ATOM   2382  O   LEU A 165      74.120  97.560 157.050  1.00  0.00           O
ATOM   2383  N   ASN A 166      75.620  98.790 158.110  1.00  0.00           N
ATOM   2384  HN  ASN A 166      75.830  99.690 158.480  1.00  0.00           H
ATOM   2385  CA  ASN A 166      76.640  97.790 158.340  1.00  0.00           C
ATOM   2386  HA  ASN A 166      77.270  98.360 159.000  1.00  0.00           H
ATOM   2387  CB  ASN A 166      76.070  96.470 158.830  1.00  0.00           C
ATOM   2388  HB1 ASN A 166      75.140  96.770 159.360  1.00  0.00           H
ATOM   2389  HB2 ASN A 166      75.630  95.710 158.150  1.00  0.00           H
ATOM   2390  CG  ASN A 166      76.960  95.860 159.910  1.00  0.00           C
ATOM   2391  OD1 ASN A 166      77.750  96.540 160.510  1.00  0.00           O
ATOM   2392  ND2 ASN A 166      76.900  94.510 160.090  1.00  0.00           N
ATOM   2393 HD21 ASN A 166      76.310  93.850 159.620  1.00  0.00           H
ATOM   2394 HD22 ASN A 166      77.270  94.160 160.940  1.00  0.00           H
ATOM   2395  C   ASN A 166      77.530  97.420 157.140  1.00  0.00           C
ATOM   2396  O   ASN A 166      77.990  96.270 157.080  1.00  0.00           O
ATOM   2397  N   HIS A 167      77.810  98.250 156.120  1.00  0.00           N
ATOM   2398  HN  HIS A 167      77.300  99.100 156.020  1.00  0.00           H
ATOM   2399  CA  HIS A 167      78.760  97.950 155.060  1.00  0.00           C
ATOM   2400  HA  HIS A 167      78.610  96.940 154.740  1.00  0.00           H
ATOM   2401  CB  HIS A 167      78.570  98.770 153.800  1.00  0.00           C
ATOM   2402  HB1 HIS A 167      78.740  99.850 153.970  1.00  0.00           H
ATOM   2403  HB2 HIS A 167      79.260  98.410 153.000  1.00  0.00           H
ATOM   2404  ND1 HIS A 167      76.130  99.480 153.770  1.00  0.00           N
ATOM   2405  CG  HIS A 167      77.120  98.630 153.310  1.00  0.00           C
ATOM   2406  CE1 HIS A 167      75.170  99.340 152.860  1.00  0.00           C
ATOM   2407  HE1 HIS A 167      74.160  99.750 152.850  1.00  0.00           H
ATOM   2408  NE2 HIS A 167      75.450  98.480 151.890  1.00  0.00           N
ATOM   2409  HE2 HIS A 167      74.850  98.160 151.150  1.00  0.00           H
ATOM   2410  CD2 HIS A 167      76.650  98.020 152.150  1.00  0.00           C
ATOM   2411  HD2 HIS A 167      77.020  97.190 151.570  1.00  0.00           H
ATOM   2412  C   HIS A 167      80.170  98.220 155.590  1.00  0.00           C
ATOM   2413  O   HIS A 167      80.790  99.190 155.120  1.00  0.00           O
ATOM   2414  N   ASN A 168      80.680  97.490 156.570  1.00  0.00           N
ATOM   2415  HN  ASN A 168      80.220  96.730 157.030  1.00  0.00           H
ATOM   2416  CA  ASN A 168      82.010  97.740 157.120  1.00  0.00           C
ATOM   2417  HA  ASN A 168      82.010  98.780 157.390  1.00  0.00           H
ATOM   2418  CB  ASN A 168      82.280  97.010 158.480  1.00  0.00           C
ATOM   2419  HB1 ASN A 168      82.330  95.910 158.570  1.00  0.00           H
ATOM   2420  HB2 ASN A 168      83.280  97.290 158.860  1.00  0.00           H
ATOM   2421  CG  ASN A 168      81.200  97.410 159.520  1.00  0.00           C
ATOM   2422  OD1 ASN A 168      80.140  98.010 159.310  1.00  0.00           O
ATOM   2423  ND2 ASN A 168      81.560  97.130 160.770  1.00  0.00           N
ATOM   2424 HD21 ASN A 168      82.530  96.910 160.910  1.00  0.00           H
ATOM   2425 HD22 ASN A 168      80.910  97.360 161.490  1.00  0.00           H
ATOM   2426  C   ASN A 168      83.150  97.400 156.210  1.00  0.00           C
ATOM   2427  O   ASN A 168      83.280  96.300 155.710  1.00  0.00           O
ATOM   2428  N   TYR A 169      84.110  98.320 156.150  1.00  0.00           N
ATOM   2429  HN  TYR A 169      83.970  99.200 156.610  1.00  0.00           H
ATOM   2430  CA  TYR A 169      85.420  98.120 155.630  1.00  0.00           C
ATOM   2431  HA  TYR A 169      85.280  97.570 154.700  1.00  0.00           H
ATOM   2432  CB  TYR A 169      86.100  99.460 155.410  1.00  0.00           C
ATOM   2433  HB1 TYR A 169      85.600 100.120 154.670  1.00  0.00           H
ATOM   2434  HB2 TYR A 169      85.880 100.170 156.240  1.00  0.00           H
ATOM   2435  CG  TYR A 169      87.550  99.340 155.210  1.00  0.00           C
ATOM   2436  CD1 TYR A 169      88.090  99.160 153.930  1.00  0.00           C
ATOM   2437  HD1 TYR A 169      87.460  99.100 153.060  1.00  0.00           H
ATOM   2438  CE1 TYR A 169      89.480  98.990 153.750  1.00  0.00           C
ATOM   2439  HE1 TYR A 169      89.950  98.810 152.790  1.00  0.00           H
ATOM   2440  CZ  TYR A 169      90.380  99.300 154.830  1.00  0.00           C
ATOM   2441  OH  TYR A 169      91.740  99.120 154.640  1.00  0.00           O
ATOM   2442  HH  TYR A 169      92.160  99.540 155.390  1.00  0.00           H
ATOM   2443  CD2 TYR A 169      88.440  99.610 156.300  1.00  0.00           C
ATOM   2444  HD2 TYR A 169      88.060  99.970 157.250  1.00  0.00           H
ATOM   2445  CE2 TYR A 169      89.830  99.640 156.110  1.00  0.00           C
ATOM   2446  HE2 TYR A 169      90.450  99.810 156.980  1.00  0.00           H
ATOM   2447  C   TYR A 169      86.240  97.140 156.590  1.00  0.00           C
ATOM   2448  O   TYR A 169      86.130  97.110 157.820  1.00  0.00           O
ATOM   2449  N   ARG A 170      86.980  96.220 155.920  1.00  0.00           N
ATOM   2450  HN  ARG A 170      86.990  96.160 154.930  1.00  0.00           H
ATOM   2451  CA  ARG A 170      87.890  95.300 156.560  1.00  0.00           C
ATOM   2452  HA  ARG A 170      87.800  95.270 157.640  1.00  0.00           H
ATOM   2453  CB  ARG A 170      87.460  93.850 156.240  1.00  0.00           C
ATOM   2454  HB1 ARG A 170      86.360  93.920 156.310  1.00  0.00           H
ATOM   2455  HB2 ARG A 170      87.530  93.700 155.140  1.00  0.00           H
ATOM   2456  CG  ARG A 170      88.150  92.800 157.030  1.00  0.00           C
ATOM   2457  HG1 ARG A 170      88.260  93.110 158.100  1.00  0.00           H
ATOM   2458  HG2 ARG A 170      89.220  92.640 156.780  1.00  0.00           H
ATOM   2459  CD  ARG A 170      87.450  91.440 156.960  1.00  0.00           C
ATOM   2460  HD1 ARG A 170      86.440  91.550 157.420  1.00  0.00           H
ATOM   2461  HD2 ARG A 170      87.910  90.660 157.610  1.00  0.00           H
ATOM   2462  NE  ARG A 170      87.370  91.040 155.540  1.00  0.00           N
ATOM   2463  HE  ARG A 170      86.630  91.390 154.970  1.00  0.00           H
ATOM   2464  CZ  ARG A 170      88.230  90.290 154.840  1.00  0.00           C
ATOM   2465  NH1 ARG A 170      89.230  89.620 155.400  1.00  0.00           N
ATOM   2466 HH11 ARG A 170      89.870  89.100 154.840  1.00  0.00           H
ATOM   2467 HH12 ARG A 170      89.500  89.930 156.310  1.00  0.00           H
ATOM   2468  NH2 ARG A 170      88.000  90.090 153.530  1.00  0.00           N
ATOM   2469 HH21 ARG A 170      88.600  89.530 152.970  1.00  0.00           H
ATOM   2470 HH22 ARG A 170      87.550  90.880 153.110  1.00  0.00           H
ATOM   2471  C   ARG A 170      89.380  95.540 156.200  1.00  0.00           C
ATOM   2472  O   ARG A 170      89.730  95.420 155.030  1.00  0.00           O
ATOM   2473  N   GLY A 171      90.180  95.720 157.220  1.00  0.00           N
ATOM   2474  HN  GLY A 171      89.810  95.670 158.140  1.00  0.00           H
ATOM   2475  CA  GLY A 171      91.590  96.120 156.950  1.00  0.00           C
ATOM   2476  HA1 GLY A 171      91.680  96.360 155.910  1.00  0.00           H
ATOM   2477  HA2 GLY A 171      92.220  95.290 157.230  1.00  0.00           H
ATOM   2478  C   GLY A 171      92.010  97.230 157.800  1.00  0.00           C
ATOM   2479  O   GLY A 171      91.300  97.760 158.670  1.00  0.00           O
ATOM   2480  N   TYR A 172      93.360  97.650 157.660  1.00  0.00           N
ATOM   2481  HN  TYR A 172      93.980  97.220 157.000  1.00  0.00           H
ATOM   2482  CA  TYR A 172      93.860  98.760 158.540  1.00  0.00           C
ATOM   2483  HA  TYR A 172      93.370  98.570 159.480  1.00  0.00           H
ATOM   2484  CB  TYR A 172      95.410  98.770 158.730  1.00  0.00           C
ATOM   2485  HB1 TYR A 172      95.890  98.830 157.740  1.00  0.00           H
ATOM   2486  HB2 TYR A 172      95.720  99.680 159.290  1.00  0.00           H
ATOM   2487  CG  TYR A 172      95.890  97.570 159.520  1.00  0.00           C
ATOM   2488  CD1 TYR A 172      96.220  96.370 158.870  1.00  0.00           C
ATOM   2489  HD1 TYR A 172      96.020  96.350 157.810  1.00  0.00           H
ATOM   2490  CE1 TYR A 172      96.780  95.240 159.500  1.00  0.00           C
ATOM   2491  HE1 TYR A 172      97.160  94.380 158.970  1.00  0.00           H
ATOM   2492  CZ  TYR A 172      97.100  95.340 160.860  1.00  0.00           C
ATOM   2493  OH  TYR A 172      97.460  94.230 161.620  1.00  0.00           O
ATOM   2494  HH  TYR A 172      97.890  94.580 162.400  1.00  0.00           H
ATOM   2495  CD2 TYR A 172      96.240  97.650 160.900  1.00  0.00           C
ATOM   2496  HD2 TYR A 172      96.050  98.510 161.510  1.00  0.00           H
ATOM   2497  CE2 TYR A 172      96.880  96.510 161.550  1.00  0.00           C
ATOM   2498  HE2 TYR A 172      97.120  96.660 162.590  1.00  0.00           H
ATOM   2499  C   TYR A 172      93.450 100.150 158.030  1.00  0.00           C
ATOM   2500  O   TYR A 172      93.190 100.340 156.810  1.00  0.00           O
ATOM   2501  N   ILE A 173      93.380 101.100 158.980  1.00  0.00           N
ATOM   2502  HN  ILE A 173      93.490 100.780 159.920  1.00  0.00           H
ATOM   2503  CA  ILE A 173      93.290 102.580 158.820  1.00  0.00           C
ATOM   2504  HA  ILE A 173      93.380 102.850 157.780  1.00  0.00           H
ATOM   2505  CB  ILE A 173      91.880 103.200 159.120  1.00  0.00           C
ATOM   2506  HB  ILE A 173      91.700 102.910 160.170  1.00  0.00           H
ATOM   2507  CG2 ILE A 173      91.810 104.700 158.900  1.00  0.00           C
ATOM   2508 HG21 ILE A 173      90.740 104.980 159.060  1.00  0.00           H
ATOM   2509 HG22 ILE A 173      92.510 105.280 159.530  1.00  0.00           H
ATOM   2510 HG23 ILE A 173      92.130 105.000 157.880  1.00  0.00           H
ATOM   2511  CG1 ILE A 173      90.750 102.380 158.280  1.00  0.00           C
ATOM   2512 HG11 ILE A 173      90.820 101.350 158.680  1.00  0.00           H
ATOM   2513 HG12 ILE A 173      91.070 102.370 157.210  1.00  0.00           H
ATOM   2514  CD  ILE A 173      89.370 103.010 158.380  1.00  0.00           C
ATOM   2515  HD1 ILE A 173      89.250 103.890 157.720  1.00  0.00           H
ATOM   2516  HD2 ILE A 173      88.530 102.300 158.200  1.00  0.00           H
ATOM   2517  HD3 ILE A 173      89.090 103.320 159.410  1.00  0.00           H
ATOM   2518  C   ILE A 173      94.300 103.280 159.790  1.00  0.00           C
ATOM   2519  O   ILE A 173      94.400 103.060 161.040  1.00  0.00           O
ATOM   2520  N   GLU A 174      95.230 104.100 159.220  1.00  0.00           N
ATOM   2521  HN  GLU A 174      95.330 104.180 158.230  1.00  0.00           H
ATOM   2522  CA  GLU A 174      96.150 104.940 159.840  1.00  0.00           C
ATOM   2523  HA  GLU A 174      95.910 105.040 160.890  1.00  0.00           H
ATOM   2524  CB  GLU A 174      97.590 104.510 159.760  1.00  0.00           C
ATOM   2525  HB1 GLU A 174      97.550 103.450 160.100  1.00  0.00           H
ATOM   2526  HB2 GLU A 174      97.910 104.610 158.700  1.00  0.00           H
ATOM   2527  CG  GLU A 174      98.680 105.330 160.560  1.00  0.00           C
ATOM   2528  HG1 GLU A 174      98.220 105.630 161.530  1.00  0.00           H
ATOM   2529  HG2 GLU A 174      98.980 106.220 159.970  1.00  0.00           H
ATOM   2530  CD  GLU A 174      99.950 104.560 160.870  1.00  0.00           C
ATOM   2531  OE1 GLU A 174     100.350 103.550 160.190  1.00  0.00           O
ATOM   2532  OE2 GLU A 174     100.650 105.010 161.800  1.00  0.00           O
ATOM   2533  C   GLU A 174      95.960 106.310 159.220  1.00  0.00           C
ATOM   2534  O   GLU A 174      95.500 106.410 158.100  1.00  0.00           O
ATOM   2535  N   HIS A 175      96.320 107.370 159.980  1.00  0.00           N
ATOM   2536  HN  HIS A 175      96.670 107.140 160.880  1.00  0.00           H
ATOM   2537  CA  HIS A 175      96.650 108.660 159.380  1.00  0.00           C
ATOM   2538  HA  HIS A 175      97.060 109.190 160.230  1.00  0.00           H
ATOM   2539  CB  HIS A 175      97.620 108.640 158.260  1.00  0.00           C
ATOM   2540  HB1 HIS A 175      98.470 107.970 158.520  1.00  0.00           H
ATOM   2541  HB2 HIS A 175      97.380 108.050 157.350  1.00  0.00           H
ATOM   2542  ND1 HIS A 175      99.050 110.740 158.230  1.00  0.00           N
ATOM   2543  CG  HIS A 175      98.070 109.920 157.630  1.00  0.00           C
ATOM   2544  CE1 HIS A 175      99.090 111.820 157.410  1.00  0.00           C
ATOM   2545  HE1 HIS A 175      99.730 112.690 157.580  1.00  0.00           H
ATOM   2546  NE2 HIS A 175      98.210 111.740 156.400  1.00  0.00           N
ATOM   2547  HE2 HIS A 175      97.940 112.400 155.710  1.00  0.00           H
ATOM   2548  CD2 HIS A 175      97.640 110.480 156.450  1.00  0.00           C
ATOM   2549  HD2 HIS A 175      96.740 110.090 155.990  1.00  0.00           H
ATOM   2550  C   HIS A 175      95.420 109.540 159.030  1.00  0.00           C
ATOM   2551  O   HIS A 175      95.420 110.330 158.060  1.00  0.00           O
ATOM   2552  N   PHE A 176      94.350 109.290 159.790  1.00  0.00           N
ATOM   2553  HN  PHE A 176      94.410 108.580 160.490  1.00  0.00           H
ATOM   2554  CA  PHE A 176      93.060 109.900 159.580  1.00  0.00           C
ATOM   2555  HA  PHE A 176      92.790 109.730 158.550  1.00  0.00           H
ATOM   2556  CB  PHE A 176      91.910 109.220 160.460  1.00  0.00           C
ATOM   2557  HB1 PHE A 176      91.920 108.110 160.440  1.00  0.00           H
ATOM   2558  HB2 PHE A 176      92.060 109.630 161.480  1.00  0.00           H
ATOM   2559  CG  PHE A 176      90.590 109.690 159.930  1.00  0.00           C
ATOM   2560  CD1 PHE A 176      89.810 108.860 159.130  1.00  0.00           C
ATOM   2561  HD1 PHE A 176      90.280 107.910 158.910  1.00  0.00           H
ATOM   2562  CE1 PHE A 176      88.510 109.240 158.680  1.00  0.00           C
ATOM   2563  HE1 PHE A 176      87.950 108.690 157.940  1.00  0.00           H
ATOM   2564  CZ  PHE A 176      87.980 110.470 159.060  1.00  0.00           C
ATOM   2565  HZ  PHE A 176      87.000 110.810 158.760  1.00  0.00           H
ATOM   2566  CD2 PHE A 176      89.970 110.950 160.310  1.00  0.00           C
ATOM   2567  HD2 PHE A 176      90.520 111.650 160.910  1.00  0.00           H
ATOM   2568  CE2 PHE A 176      88.720 111.310 159.930  1.00  0.00           C
ATOM   2569  HE2 PHE A 176      88.230 112.230 160.200  1.00  0.00           H
ATOM   2570  C   PHE A 176      93.050 111.380 159.810  1.00  0.00           C
ATOM   2571  O   PHE A 176      93.180 111.880 160.960  1.00  0.00           O
ATOM   2572  N   SER A 177      92.860 112.170 158.680  1.00  0.00           N
ATOM   2573  HN  SER A 177      92.810 111.800 157.760  1.00  0.00           H
ATOM   2574  CA  SER A 177      93.110 113.630 158.740  1.00  0.00           C
ATOM   2575  HA  SER A 177      92.990 113.910 159.780  1.00  0.00           H
ATOM   2576  CB  SER A 177      94.460 114.060 158.120  1.00  0.00           C
ATOM   2577  HB1 SER A 177      94.600 115.040 158.620  1.00  0.00           H
ATOM   2578  HB2 SER A 177      94.430 114.190 157.020  1.00  0.00           H
ATOM   2579  OG  SER A 177      95.480 113.220 158.580  1.00  0.00           O
ATOM   2580  HG1 SER A 177      95.290 112.360 158.190  1.00  0.00           H
ATOM   2581  C   SER A 177      91.990 114.180 157.890  1.00  0.00           C
ATOM   2582  O   SER A 177      91.700 113.800 156.750  1.00  0.00           O
ATOM   2583  N   LEU A 178      91.300 115.180 158.480  1.00  0.00           N
ATOM   2584  HN  LEU A 178      91.480 115.360 159.440  1.00  0.00           H
ATOM   2585  CA  LEU A 178      90.230 115.960 157.910  1.00  0.00           C
ATOM   2586  HA  LEU A 178      90.330 115.860 156.840  1.00  0.00           H
ATOM   2587  CB  LEU A 178      88.900 115.300 158.290  1.00  0.00           C
ATOM   2588  HB1 LEU A 178      88.870 114.330 157.750  1.00  0.00           H
ATOM   2589  HB2 LEU A 178      89.020 115.070 159.370  1.00  0.00           H
ATOM   2590  CG  LEU A 178      87.690 116.100 157.920  1.00  0.00           C
ATOM   2591  HG  LEU A 178      87.830 117.050 158.480  1.00  0.00           H
ATOM   2592  CD1 LEU A 178      87.560 116.370 156.410  1.00  0.00           C
ATOM   2593 HD11 LEU A 178      88.200 117.260 156.190  1.00  0.00           H
ATOM   2594 HD12 LEU A 178      87.890 115.510 155.790  1.00  0.00           H
ATOM   2595 HD13 LEU A 178      86.480 116.470 156.170  1.00  0.00           H
ATOM   2596  CD2 LEU A 178      86.520 115.250 158.420  1.00  0.00           C
ATOM   2597 HD21 LEU A 178      86.710 114.790 159.410  1.00  0.00           H
ATOM   2598 HD22 LEU A 178      85.580 115.830 158.500  1.00  0.00           H
ATOM   2599 HD23 LEU A 178      86.430 114.400 157.700  1.00  0.00           H
ATOM   2600  C   LEU A 178      90.430 117.350 158.220  1.00  0.00           C
ATOM   2601  O   LEU A 178      90.740 117.740 159.300  1.00  0.00           O
ATOM   2602  N   TRP A 179      90.280 118.240 157.230  1.00  0.00           N
ATOM   2603  HN  TRP A 179      90.090 117.890 156.320  1.00  0.00           H
ATOM   2604  CA  TRP A 179      90.750 119.670 157.220  1.00  0.00           C
ATOM   2605  HA  TRP A 179      90.670 120.020 158.240  1.00  0.00           H
ATOM   2606  CB  TRP A 179      92.150 119.830 156.480  1.00  0.00           C
ATOM   2607  HB1 TRP A 179      92.120 119.540 155.410  1.00  0.00           H
ATOM   2608  HB2 TRP A 179      92.480 120.890 156.570  1.00  0.00           H
ATOM   2609  CG  TRP A 179      93.220 118.900 157.100  1.00  0.00           C
ATOM   2610  CD1 TRP A 179      93.450 118.580 158.420  1.00  0.00           C
ATOM   2611  HD1 TRP A 179      92.830 119.020 159.200  1.00  0.00           H
ATOM   2612  NE1 TRP A 179      94.650 117.850 158.540  1.00  0.00           N
ATOM   2613  HE1 TRP A 179      95.050 117.480 159.350  1.00  0.00           H
ATOM   2614  CE2 TRP A 179      95.220 117.860 157.300  1.00  0.00           C
ATOM   2615  CD2 TRP A 179      94.320 118.390 156.380  1.00  0.00           C
ATOM   2616  CE3 TRP A 179      94.670 118.570 155.000  1.00  0.00           C
ATOM   2617  HE3 TRP A 179      94.130 119.160 154.280  1.00  0.00           H
ATOM   2618  CZ3 TRP A 179      95.930 118.050 154.630  1.00  0.00           C
ATOM   2619  HZ3 TRP A 179      96.230 118.200 153.600  1.00  0.00           H
ATOM   2620  CZ2 TRP A 179      96.470 117.400 156.860  1.00  0.00           C
ATOM   2621  HZ2 TRP A 179      97.160 117.040 157.610  1.00  0.00           H
ATOM   2622  CH2 TRP A 179      96.780 117.410 155.570  1.00  0.00           C
ATOM   2623  HH2 TRP A 179      97.730 117.040 155.210  1.00  0.00           H
ATOM   2624  C   TRP A 179      89.670 120.480 156.460  1.00  0.00           C
ATOM   2625  O   TRP A 179      89.040 119.950 155.570  1.00  0.00           O
ATOM   2626  N   LYS A 180      89.430 121.690 156.920  1.00  0.00           N
ATOM   2627  HN  LYS A 180      89.940 122.150 157.650  1.00  0.00           H
ATOM   2628  CA  LYS A 180      88.240 122.420 156.520  1.00  0.00           C
ATOM   2629  HA  LYS A 180      87.470 121.690 156.330  1.00  0.00           H
ATOM   2630  CB  LYS A 180      87.820 123.220 157.820  1.00  0.00           C
ATOM   2631  HB1 LYS A 180      88.790 123.530 158.260  1.00  0.00           H
ATOM   2632  HB2 LYS A 180      87.410 124.230 157.600  1.00  0.00           H
ATOM   2633  CG  LYS A 180      86.960 122.530 158.900  1.00  0.00           C
ATOM   2634  HG1 LYS A 180      87.240 121.480 159.130  1.00  0.00           H
ATOM   2635  HG2 LYS A 180      85.970 122.370 158.420  1.00  0.00           H
ATOM   2636  CD  LYS A 180      86.670 123.410 160.100  1.00  0.00           C
ATOM   2637  HD1 LYS A 180      87.410 123.230 160.900  1.00  0.00           H
ATOM   2638  HD2 LYS A 180      85.690 123.070 160.490  1.00  0.00           H
ATOM   2639  CE  LYS A 180      86.570 124.980 159.710  1.00  0.00           C
ATOM   2640  HE1 LYS A 180      85.780 125.290 158.980  1.00  0.00           H
ATOM   2641  HE2 LYS A 180      87.630 125.150 159.460  1.00  0.00           H
ATOM   2642  NZ  LYS A 180      86.350 125.830 160.880  1.00  0.00           N
ATOM   2643  HZ1 LYS A 180      86.200 126.800 160.550  1.00  0.00           H
ATOM   2644  HZ2 LYS A 180      85.580 125.490 161.490  1.00  0.00           H
ATOM   2645  HZ3 LYS A 180      87.200 125.950 161.480  1.00  0.00           H
ATOM   2646  C   LYS A 180      88.500 123.370 155.300  1.00  0.00           C
ATOM   2647  O   LYS A 180      87.820 124.360 155.030  1.00  0.00           O
ATOM   2648  N   VAL A 181      89.530 123.060 154.510  1.00  0.00           N
ATOM   2649  HN  VAL A 181      90.040 122.230 154.740  1.00  0.00           H
ATOM   2650  CA  VAL A 181      89.860 123.780 153.270  1.00  0.00           C
ATOM   2651  HA  VAL A 181      88.920 124.190 152.930  1.00  0.00           H
ATOM   2652  CB  VAL A 181      90.940 124.930 153.450  1.00  0.00           C
ATOM   2653  HB  VAL A 181      91.250 125.340 152.470  1.00  0.00           H
ATOM   2654  CG1 VAL A 181      90.240 126.020 154.250  1.00  0.00           C
ATOM   2655 HG11 VAL A 181      90.910 126.900 154.300  1.00  0.00           H
ATOM   2656 HG12 VAL A 181      89.320 126.260 153.680  1.00  0.00           H
ATOM   2657 HG13 VAL A 181      90.020 125.710 155.300  1.00  0.00           H
ATOM   2658  CG2 VAL A 181      92.220 124.390 154.170  1.00  0.00           C
ATOM   2659 HG21 VAL A 181      92.860 125.250 154.460  1.00  0.00           H
ATOM   2660 HG22 VAL A 181      91.890 123.920 155.120  1.00  0.00           H
ATOM   2661 HG23 VAL A 181      92.820 123.670 153.570  1.00  0.00           H
ATOM   2662  C   VAL A 181      90.420 122.780 152.280  1.00  0.00           C
ATOM   2663  O   VAL A 181      90.690 121.640 152.660  1.00  0.00           O
ATOM   2664  N   ALA A 182      90.640 123.130 151.000  1.00  0.00           N
ATOM   2665  HN  ALA A 182      90.390 124.050 150.700  1.00  0.00           H
ATOM   2666  CA  ALA A 182      91.180 122.310 149.960  1.00  0.00           C
ATOM   2667  HA  ALA A 182      91.030 121.250 150.100  1.00  0.00           H
ATOM   2668  CB  ALA A 182      90.580 122.670 148.620  1.00  0.00           C
ATOM   2669  HB1 ALA A 182      91.090 122.160 147.780  1.00  0.00           H
ATOM   2670  HB2 ALA A 182      89.470 122.530 148.600  1.00  0.00           H
ATOM   2671  HB3 ALA A 182      90.730 123.750 148.430  1.00  0.00           H
ATOM   2672  C   ALA A 182      92.760 122.470 149.870  1.00  0.00           C
ATOM   2673  O   ALA A 182      93.260 123.570 150.020  1.00  0.00           O
ATOM   2674  N   ARG A 183      93.470 121.400 149.520  1.00  0.00           N
ATOM   2675  HN  ARG A 183      93.010 120.520 149.490  1.00  0.00           H
ATOM   2676  CA  ARG A 183      94.880 121.220 149.360  1.00  0.00           C
ATOM   2677  HA  ARG A 183      95.330 122.180 149.510  1.00  0.00           H
ATOM   2678  CB  ARG A 183      95.600 120.190 150.230  1.00  0.00           C
ATOM   2679  HB1 ARG A 183      95.250 119.170 149.960  1.00  0.00           H
ATOM   2680  HB2 ARG A 183      96.700 120.180 150.030  1.00  0.00           H
ATOM   2681  CG  ARG A 183      95.350 120.430 151.700  1.00  0.00           C
ATOM   2682  HG1 ARG A 183      95.440 119.430 152.180  1.00  0.00           H
ATOM   2683  HG2 ARG A 183      94.290 120.690 151.920  1.00  0.00           H
ATOM   2684  CD  ARG A 183      96.220 121.530 152.420  1.00  0.00           C
ATOM   2685  HD1 ARG A 183      95.640 121.840 153.310  1.00  0.00           H
ATOM   2686  HD2 ARG A 183      96.310 122.420 151.750  1.00  0.00           H
ATOM   2687  NE  ARG A 183      97.600 121.080 152.750  1.00  0.00           N
ATOM   2688  HE  ARG A 183      97.840 120.160 153.060  1.00  0.00           H
ATOM   2689  CZ  ARG A 183      98.550 121.950 152.940  1.00  0.00           C
ATOM   2690  NH1 ARG A 183      98.520 123.220 152.610  1.00  0.00           N
ATOM   2691 HH11 ARG A 183      99.230 123.850 152.920  1.00  0.00           H
ATOM   2692 HH12 ARG A 183      97.690 123.680 152.300  1.00  0.00           H
ATOM   2693  NH2 ARG A 183      99.630 121.460 153.410  1.00  0.00           N
ATOM   2694 HH21 ARG A 183     100.480 121.970 153.270  1.00  0.00           H
ATOM   2695 HH22 ARG A 183      99.720 120.520 153.750  1.00  0.00           H
ATOM   2696  C   ARG A 183      95.020 120.780 147.960  1.00  0.00           C
ATOM   2697  O   ARG A 183      94.330 119.890 147.500  1.00  0.00           O
ATOM   2698  N   THR A 184      95.880 121.500 147.180  1.00  0.00           N
ATOM   2699  HN  THR A 184      96.420 122.210 147.630  1.00  0.00           H
ATOM   2700  CA  THR A 184      96.180 121.130 145.780  1.00  0.00           C
ATOM   2701  HA  THR A 184      95.240 120.880 145.310  1.00  0.00           H
ATOM   2702  CB  THR A 184      96.850 122.330 145.130  1.00  0.00           C
ATOM   2703  HB  THR A 184      97.100 122.120 144.070  1.00  0.00           H
ATOM   2704  OG1 THR A 184      98.140 122.700 145.630  1.00  0.00           O
ATOM   2705  HG1 THR A 184      98.050 122.950 146.550  1.00  0.00           H
ATOM   2706  CG2 THR A 184      95.880 123.520 145.170  1.00  0.00           C
ATOM   2707 HG21 THR A 184      95.950 124.220 146.030  1.00  0.00           H
ATOM   2708 HG22 THR A 184      96.030 124.080 144.220  1.00  0.00           H
ATOM   2709 HG23 THR A 184      94.830 123.180 145.110  1.00  0.00           H
ATOM   2710  C   THR A 184      97.090 119.870 145.750  1.00  0.00           C
ATOM   2711  O   THR A 184      97.560 119.320 146.760  1.00  0.00           O
ATOM   2712  N   GLN A 185      97.360 119.330 144.600  1.00  0.00           N
ATOM   2713  HN  GLN A 185      96.900 119.720 143.810  1.00  0.00           H
ATOM   2714  CA  GLN A 185      98.030 118.040 144.380  1.00  0.00           C
ATOM   2715  HA  GLN A 185      97.490 117.280 144.920  1.00  0.00           H
ATOM   2716  CB  GLN A 185      98.130 117.560 142.980  1.00  0.00           C
ATOM   2717  HB1 GLN A 185      97.100 117.420 142.580  1.00  0.00           H
ATOM   2718  HB2 GLN A 185      98.560 118.350 142.320  1.00  0.00           H
ATOM   2719  CG  GLN A 185      98.870 116.190 142.810  1.00  0.00           C
ATOM   2720  HG1 GLN A 185      98.410 115.460 143.510  1.00  0.00           H
ATOM   2721  HG2 GLN A 185      99.950 116.310 143.070  1.00  0.00           H
ATOM   2722  CD  GLN A 185      98.900 115.610 141.370  1.00  0.00           C
ATOM   2723  OE1 GLN A 185      99.220 116.270 140.410  1.00  0.00           O
ATOM   2724  NE2 GLN A 185      98.390 114.400 141.170  1.00  0.00           N
ATOM   2725 HE21 GLN A 185      98.340 113.810 141.980  1.00  0.00           H
ATOM   2726 HE22 GLN A 185      98.460 114.020 140.250  1.00  0.00           H
ATOM   2727  C   GLN A 185      99.470 118.090 145.020  1.00  0.00           C
ATOM   2728  O   GLN A 185      99.930 117.150 145.610  1.00  0.00           O
ATOM   2729  N   ARG A 186     100.250 119.250 144.930  1.00  0.00           N
ATOM   2730  HN  ARG A 186     100.030 119.990 144.300  1.00  0.00           H
ATOM   2731  CA  ARG A 186     101.590 119.500 145.460  1.00  0.00           C
ATOM   2732  HA  ARG A 186     102.230 118.690 145.160  1.00  0.00           H
ATOM   2733  CB  ARG A 186     102.080 120.810 144.890  1.00  0.00           C
ATOM   2734  HB1 ARG A 186     102.060 120.710 143.780  1.00  0.00           H
ATOM   2735  HB2 ARG A 186     101.420 121.660 145.160  1.00  0.00           H
ATOM   2736  CG  ARG A 186     103.430 121.400 145.450  1.00  0.00           C
ATOM   2737  HG1 ARG A 186     103.330 121.530 146.550  1.00  0.00           H
ATOM   2738  HG2 ARG A 186     103.510 122.380 144.940  1.00  0.00           H
ATOM   2739  CD  ARG A 186     104.650 120.510 145.110  1.00  0.00           C
ATOM   2740  HD1 ARG A 186     104.580 119.420 145.280  1.00  0.00           H
ATOM   2741  HD2 ARG A 186     105.490 120.850 145.760  1.00  0.00           H
ATOM   2742  NE  ARG A 186     105.070 120.860 143.660  1.00  0.00           N
ATOM   2743  HE  ARG A 186     104.900 120.160 142.960  1.00  0.00           H
ATOM   2744  CZ  ARG A 186     105.940 121.720 143.210  1.00  0.00           C
ATOM   2745  NH1 ARG A 186     106.630 122.520 144.060  1.00  0.00           N
ATOM   2746 HH11 ARG A 186     107.550 122.770 143.780  1.00  0.00           H
ATOM   2747 HH12 ARG A 186     106.690 122.330 145.040  1.00  0.00           H
ATOM   2748  NH2 ARG A 186     106.350 121.780 142.010  1.00  0.00           N
ATOM   2749 HH21 ARG A 186     106.760 122.650 141.750  1.00  0.00           H
ATOM   2750 HH22 ARG A 186     105.600 121.420 141.450  1.00  0.00           H
ATOM   2751  C   ARG A 186     101.590 119.420 146.910  1.00  0.00           C
ATOM   2752  O   ARG A 186     102.460 118.720 147.470  1.00  0.00           O
ATOM   2753  N   GLU A 187     100.590 120.020 147.580  1.00  0.00           N
ATOM   2754  HN  GLU A 187      99.820 120.390 147.060  1.00  0.00           H
ATOM   2755  CA  GLU A 187     100.370 119.940 148.970  1.00  0.00           C
ATOM   2756  HA  GLU A 187     101.300 120.140 149.480  1.00  0.00           H
ATOM   2757  CB  GLU A 187      99.320 121.120 149.320  1.00  0.00           C
ATOM   2758  HB1 GLU A 187      98.370 120.990 148.750  1.00  0.00           H
ATOM   2759  HB2 GLU A 187      98.990 120.980 150.370  1.00  0.00           H
ATOM   2760  CG  GLU A 187      99.770 122.570 149.140  1.00  0.00           C
ATOM   2761  HG1 GLU A 187     100.330 122.600 148.180  1.00  0.00           H
ATOM   2762  HG2 GLU A 187     100.360 122.870 150.020  1.00  0.00           H
ATOM   2763  CD  GLU A 187      98.540 123.570 149.070  1.00  0.00           C
ATOM   2764  OE1 GLU A 187      98.630 124.730 149.540  1.00  0.00           O
ATOM   2765  OE2 GLU A 187      97.510 123.300 148.340  1.00  0.00           O
ATOM   2766  C   GLU A 187      99.990 118.570 149.480  1.00  0.00           C
ATOM   2767  O   GLU A 187     100.460 118.090 150.520  1.00  0.00           O
ATOM   2768  N   ILE A 188      99.180 117.790 148.700  1.00  0.00           N
ATOM   2769  HN  ILE A 188      98.790 118.120 147.840  1.00  0.00           H
ATOM   2770  CA  ILE A 188      98.860 116.430 149.060  1.00  0.00           C
ATOM   2771  HA  ILE A 188      98.550 116.500 150.090  1.00  0.00           H
ATOM   2772  CB  ILE A 188      97.670 115.870 148.260  1.00  0.00           C
ATOM   2773  HB  ILE A 188      97.830 116.060 147.180  1.00  0.00           H
ATOM   2774  CG2 ILE A 188      97.460 114.340 148.560  1.00  0.00           C
ATOM   2775 HG21 ILE A 188      96.970 113.990 149.490  1.00  0.00           H
ATOM   2776 HG22 ILE A 188      96.920 113.920 147.690  1.00  0.00           H
ATOM   2777 HG23 ILE A 188      98.480 113.930 148.400  1.00  0.00           H
ATOM   2778  CG1 ILE A 188      96.420 116.760 148.570  1.00  0.00           C
ATOM   2779 HG11 ILE A 188      96.770 117.810 148.470  1.00  0.00           H
ATOM   2780 HG12 ILE A 188      96.100 116.610 149.620  1.00  0.00           H
ATOM   2781  CD  ILE A 188      95.350 116.530 147.550  1.00  0.00           C
ATOM   2782  HD1 ILE A 188      95.730 116.600 146.510  1.00  0.00           H
ATOM   2783  HD2 ILE A 188      94.840 115.550 147.650  1.00  0.00           H
ATOM   2784  HD3 ILE A 188      94.500 117.230 147.690  1.00  0.00           H
ATOM   2785  C   ILE A 188     100.180 115.630 149.040  1.00  0.00           C
ATOM   2786  O   ILE A 188     100.410 114.800 149.910  1.00  0.00           O
ATOM   2787  N   LEU A 189     101.070 115.850 148.070  1.00  0.00           N
ATOM   2788  HN  LEU A 189     100.960 116.370 147.220  1.00  0.00           H
ATOM   2789  CA  LEU A 189     102.300 115.090 148.030  1.00  0.00           C
ATOM   2790  HA  LEU A 189     102.150 114.020 148.070  1.00  0.00           H
ATOM   2791  CB  LEU A 189     102.980 115.200 146.600  1.00  0.00           C
ATOM   2792  HB1 LEU A 189     102.940 116.220 146.180  1.00  0.00           H
ATOM   2793  HB2 LEU A 189     104.070 114.970 146.560  1.00  0.00           H
ATOM   2794  CG  LEU A 189     102.310 114.170 145.610  1.00  0.00           C
ATOM   2795  HG  LEU A 189     101.230 114.120 145.870  1.00  0.00           H
ATOM   2796  CD1 LEU A 189     102.360 114.680 144.180  1.00  0.00           C
ATOM   2797 HD11 LEU A 189     101.920 115.690 144.100  1.00  0.00           H
ATOM   2798 HD12 LEU A 189     103.410 114.880 143.880  1.00  0.00           H
ATOM   2799 HD13 LEU A 189     101.840 114.080 143.400  1.00  0.00           H
ATOM   2800  CD2 LEU A 189     102.930 112.770 145.600  1.00  0.00           C
ATOM   2801 HD21 LEU A 189     102.380 111.970 145.050  1.00  0.00           H
ATOM   2802 HD22 LEU A 189     103.990 112.770 145.240  1.00  0.00           H
ATOM   2803 HD23 LEU A 189     102.940 112.260 146.590  1.00  0.00           H
ATOM   2804  C   LEU A 189     103.190 115.510 149.110  1.00  0.00           C
ATOM   2805  O   LEU A 189     103.920 114.670 149.570  1.00  0.00           O
ATOM   2806  N   SER A 190     103.190 116.710 149.610  1.00  0.00           N
ATOM   2807  HN  SER A 190     102.570 117.330 149.140  1.00  0.00           H
ATOM   2808  CA  SER A 190     104.090 117.180 150.680  1.00  0.00           C
ATOM   2809  HA  SER A 190     105.030 116.690 150.510  1.00  0.00           H
ATOM   2810  CB  SER A 190     104.260 118.730 150.790  1.00  0.00           C
ATOM   2811  HB1 SER A 190     104.350 119.080 149.740  1.00  0.00           H
ATOM   2812  HB2 SER A 190     105.180 119.000 151.370  1.00  0.00           H
ATOM   2813  OG  SER A 190     103.110 119.370 151.430  1.00  0.00           O
ATOM   2814  HG1 SER A 190     102.330 118.940 151.070  1.00  0.00           H
ATOM   2815  C   SER A 190     103.610 116.680 152.080  1.00  0.00           C
ATOM   2816  O   SER A 190     104.430 116.550 153.000  1.00  0.00           O
ATOM   2817  N   ASP A 191     102.290 116.330 152.260  1.00  0.00           N
ATOM   2818  HN  ASP A 191     101.630 116.570 151.550  1.00  0.00           H
ATOM   2819  CA  ASP A 191     101.750 115.760 153.430  1.00  0.00           C
ATOM   2820  HA  ASP A 191     102.420 115.850 154.260  1.00  0.00           H
ATOM   2821  CB  ASP A 191     100.470 116.570 153.780  1.00  0.00           C
ATOM   2822  HB1 ASP A 191      99.730 116.460 152.950  1.00  0.00           H
ATOM   2823  HB2 ASP A 191     100.020 116.110 154.690  1.00  0.00           H
ATOM   2824  CG  ASP A 191     100.700 118.000 154.330  1.00  0.00           C
ATOM   2825  OD1 ASP A 191     101.720 118.270 155.020  1.00  0.00           O
ATOM   2826  OD2 ASP A 191      99.730 118.830 154.230  1.00  0.00           O
ATOM   2827  C   ASP A 191     101.470 114.300 153.280  1.00  0.00           C
ATOM   2828  O   ASP A 191     100.910 113.710 154.200  1.00  0.00           O
ATOM   2829  N   MET A 192     101.830 113.630 152.170  1.00  0.00           N
ATOM   2830  HN  MET A 192     102.160 114.150 151.390  1.00  0.00           H
ATOM   2831  CA  MET A 192     102.050 112.180 152.100  1.00  0.00           C
ATOM   2832  HA  MET A 192     101.300 111.610 152.620  1.00  0.00           H
ATOM   2833  CB  MET A 192     102.070 111.810 150.550  1.00  0.00           C
ATOM   2834  HB1 MET A 192     101.240 112.370 150.080  1.00  0.00           H
ATOM   2835  HB2 MET A 192     102.920 112.290 150.020  1.00  0.00           H
ATOM   2836  CG  MET A 192     102.170 110.290 150.220  1.00  0.00           C
ATOM   2837  HG1 MET A 192     101.410 109.720 150.800  1.00  0.00           H
ATOM   2838  HG2 MET A 192     103.150 110.140 150.710  1.00  0.00           H
ATOM   2839  SD  MET A 192     102.340 109.920 148.490  1.00  0.00           S
ATOM   2840  CE  MET A 192     102.600 108.050 148.720  1.00  0.00           C
ATOM   2841  HE1 MET A 192     103.600 107.810 149.140  1.00  0.00           H
ATOM   2842  HE2 MET A 192     101.870 107.630 149.440  1.00  0.00           H
ATOM   2843  HE3 MET A 192     102.560 107.580 147.720  1.00  0.00           H
ATOM   2844  C   MET A 192     103.360 111.800 152.740  1.00  0.00           C
ATOM   2845  O   MET A 192     103.480 110.840 153.480  1.00  0.00           O
ATOM   2846  N   GLU A 193     104.400 112.600 152.430  1.00  0.00           N
ATOM   2847  HN  GLU A 193     104.260 113.390 151.840  1.00  0.00           H
ATOM   2848  CA  GLU A 193     105.840 112.330 152.880  1.00  0.00           C
ATOM   2849  HA  GLU A 193     106.120 111.320 152.590  1.00  0.00           H
ATOM   2850  CB  GLU A 193     106.840 113.430 152.320  1.00  0.00           C
ATOM   2851  HB1 GLU A 193     107.020 113.250 151.240  1.00  0.00           H
ATOM   2852  HB2 GLU A 193     106.360 114.430 152.440  1.00  0.00           H
ATOM   2853  CG  GLU A 193     108.220 113.570 152.940  1.00  0.00           C
ATOM   2854  HG1 GLU A 193     108.590 112.540 153.170  1.00  0.00           H
ATOM   2855  HG2 GLU A 193     108.180 114.070 153.930  1.00  0.00           H
ATOM   2856  CD  GLU A 193     109.220 114.350 152.120  1.00  0.00           C
ATOM   2857  OE1 GLU A 193     109.340 115.630 152.240  1.00  0.00           O
ATOM   2858  OE2 GLU A 193     109.870 113.690 151.310  1.00  0.00           O
ATOM   2859  C   GLU A 193     106.010 112.270 154.340  1.00  0.00           C
ATOM   2860  O   GLU A 193     106.840 111.470 154.860  1.00  0.00           O
ATOM   2861  N   THR A 194     105.380 113.110 155.120  1.00  0.00           N
ATOM   2862  HN  THR A 194     104.880 113.860 154.700  1.00  0.00           H
ATOM   2863  CA  THR A 194     105.670 113.240 156.540  1.00  0.00           C
ATOM   2864  HA  THR A 194     106.700 113.040 156.780  1.00  0.00           H
ATOM   2865  CB  THR A 194     105.430 114.670 157.050  1.00  0.00           C
ATOM   2866  HB  THR A 194     105.300 114.820 158.150  1.00  0.00           H
ATOM   2867  OG1 THR A 194     104.330 115.260 156.340  1.00  0.00           O
ATOM   2868  HG1 THR A 194     103.570 114.940 156.840  1.00  0.00           H
ATOM   2869  CG2 THR A 194     106.690 115.480 156.600  1.00  0.00           C
ATOM   2870 HG21 THR A 194     107.620 115.260 157.180  1.00  0.00           H
ATOM   2871 HG22 THR A 194     106.900 115.350 155.520  1.00  0.00           H
ATOM   2872 HG23 THR A 194     106.440 116.540 156.770  1.00  0.00           H
ATOM   2873  C   THR A 194     104.760 112.380 157.360  1.00  0.00           C
ATOM   2874  O   THR A 194     105.040 112.190 158.580  1.00  0.00           O
ATOM   2875  N   HIS A 195     103.820 111.650 156.770  1.00  0.00           N
ATOM   2876  HN  HIS A 195     103.770 111.630 155.770  1.00  0.00           H
ATOM   2877  CA  HIS A 195     102.900 110.720 157.550  1.00  0.00           C
ATOM   2878  HA  HIS A 195     102.010 110.520 156.980  1.00  0.00           H
ATOM   2879  CB  HIS A 195     103.530 109.340 157.810  1.00  0.00           C
ATOM   2880  HB1 HIS A 195     103.870 108.930 156.830  1.00  0.00           H
ATOM   2881  HB2 HIS A 195     104.430 109.370 158.470  1.00  0.00           H
ATOM   2882  ND1 HIS A 195     103.060 107.590 159.460  1.00  0.00           N
ATOM   2883  CG  HIS A 195     102.650 108.240 158.300  1.00  0.00           C
ATOM   2884  CE1 HIS A 195     102.290 106.480 159.500  1.00  0.00           C
ATOM   2885  HE1 HIS A 195     102.500 105.760 160.290  1.00  0.00           H
ATOM   2886  NE2 HIS A 195     101.430 106.490 158.490  1.00  0.00           N
ATOM   2887  HE2 HIS A 195     100.710 105.800 158.390  1.00  0.00           H
ATOM   2888  CD2 HIS A 195     101.720 107.540 157.680  1.00  0.00           C
ATOM   2889  HD2 HIS A 195     101.190 107.710 156.750  1.00  0.00           H
ATOM   2890  C   HIS A 195     102.350 111.270 158.840  1.00  0.00           C
ATOM   2891  O   HIS A 195     102.290 110.500 159.790  1.00  0.00           O
ATOM   2892  N   GLY A 196     101.770 112.520 158.890  1.00  0.00           N
ATOM   2893  HN  GLY A 196     101.920 113.120 158.100  1.00  0.00           H
ATOM   2894  CA  GLY A 196     101.160 113.120 160.080  1.00  0.00           C
ATOM   2895  HA1 GLY A 196     100.570 112.390 160.620  1.00  0.00           H
ATOM   2896  HA2 GLY A 196     100.560 113.920 159.660  1.00  0.00           H
ATOM   2897  C   GLY A 196     102.240 113.680 161.060  1.00  0.00           C
ATOM   2898  O   GLY A 196     101.810 114.090 162.170  1.00  0.00           O
ATOM   2899  N   ALA A 197     103.510 113.820 160.740  1.00  0.00           N
ATOM   2900  HN  ALA A 197     103.870 113.410 159.900  1.00  0.00           H
ATOM   2901  CA  ALA A 197     104.510 114.390 161.620  1.00  0.00           C
ATOM   2902  HA  ALA A 197     104.460 114.160 162.670  1.00  0.00           H
ATOM   2903  CB  ALA A 197     105.910 113.880 161.180  1.00  0.00           C
ATOM   2904  HB1 ALA A 197     106.650 114.400 161.810  1.00  0.00           H
ATOM   2905  HB2 ALA A 197     105.860 112.770 161.210  1.00  0.00           H
ATOM   2906  HB3 ALA A 197     106.200 114.110 160.130  1.00  0.00           H
ATOM   2907  C   ALA A 197     104.440 115.950 161.620  1.00  0.00           C
ATOM   2908  O   ALA A 197     105.330 116.640 161.190  1.00  0.00           O
ATOM   2909  N   HIS A 198     103.490 116.660 162.150  1.00  0.00           N
ATOM   2910  HN  HIS A 198     102.680 116.200 162.520  1.00  0.00           H
ATOM   2911  CA  HIS A 198     103.440 118.060 162.010  1.00  0.00           C
ATOM   2912  HA  HIS A 198     104.420 118.430 162.270  1.00  0.00           H
ATOM   2913  CB  HIS A 198     103.200 118.620 160.580  1.00  0.00           C
ATOM   2914  HB1 HIS A 198     103.230 119.730 160.590  1.00  0.00           H
ATOM   2915  HB2 HIS A 198     104.140 118.330 160.070  1.00  0.00           H
ATOM   2916  ND1 HIS A 198     100.670 118.610 159.870  1.00  0.00           N
ATOM   2917  CG  HIS A 198     101.930 118.010 159.910  1.00  0.00           C
ATOM   2918  CE1 HIS A 198      99.970 117.900 159.040  1.00  0.00           C
ATOM   2919  HE1 HIS A 198      98.900 118.020 158.860  1.00  0.00           H
ATOM   2920  NE2 HIS A 198     100.690 116.920 158.490  1.00  0.00           N
ATOM   2921  HE2 HIS A 198     100.320 116.230 157.880  1.00  0.00           H
ATOM   2922  CD2 HIS A 198     101.910 116.970 159.070  1.00  0.00           C
ATOM   2923  HD2 HIS A 198     102.640 116.210 158.850  1.00  0.00           H
ATOM   2924  C   HIS A 198     102.520 118.640 163.130  1.00  0.00           C
ATOM   2925  O   HIS A 198     101.700 117.940 163.660  1.00  0.00           O
ATOM   2926  N   THR A 199     102.680 119.920 163.470  1.00  0.00           N
ATOM   2927  HN  THR A 199     103.310 120.420 162.880  1.00  0.00           H
ATOM   2928  CA  THR A 199     101.880 120.610 164.450  1.00  0.00           C
ATOM   2929  HA  THR A 199     101.930 120.040 165.370  1.00  0.00           H
ATOM   2930  CB  THR A 199     102.530 121.990 164.960  1.00  0.00           C
ATOM   2931  HB  THR A 199     101.830 122.630 165.530  1.00  0.00           H
ATOM   2932  OG1 THR A 199     103.030 122.770 163.860  1.00  0.00           O
ATOM   2933  HG1 THR A 199     102.360 122.780 163.180  1.00  0.00           H
ATOM   2934  CG2 THR A 199     103.720 121.600 165.940  1.00  0.00           C
ATOM   2935 HG21 THR A 199     103.980 122.510 166.520  1.00  0.00           H
ATOM   2936 HG22 THR A 199     103.420 120.770 166.610  1.00  0.00           H
ATOM   2937 HG23 THR A 199     104.680 121.320 165.440  1.00  0.00           H
ATOM   2938  C   THR A 199     100.440 120.890 164.120  1.00  0.00           C
ATOM   2939  O   THR A 199     100.120 121.040 162.980  1.00  0.00           O
ATOM   2940  N   ALA A 200      99.550 121.070 165.060  1.00  0.00           N
ATOM   2941  HN  ALA A 200      99.830 120.940 166.010  1.00  0.00           H
ATOM   2942  CA  ALA A 200      98.160 121.470 164.790  1.00  0.00           C
ATOM   2943  HA  ALA A 200      97.790 120.630 164.220  1.00  0.00           H
ATOM   2944  CB  ALA A 200      97.290 121.570 166.050  1.00  0.00           C
ATOM   2945  HB1 ALA A 200      97.740 122.270 166.780  1.00  0.00           H
ATOM   2946  HB2 ALA A 200      96.250 121.900 165.860  1.00  0.00           H
ATOM   2947  HB3 ALA A 200      97.120 120.550 166.470  1.00  0.00           H
ATOM   2948  C   ALA A 200      98.150 122.820 164.030  1.00  0.00           C
ATOM   2949  O   ALA A 200      98.700 123.800 164.500  1.00  0.00           O
ATOM   2950  N   LEU A 201      97.500 122.950 162.810  1.00  0.00           N
ATOM   2951  HN  LEU A 201      97.200 122.120 162.330  1.00  0.00           H
ATOM   2952  CA  LEU A 201      97.350 124.190 162.060  1.00  0.00           C
ATOM   2953  HA  LEU A 201      98.080 124.920 162.390  1.00  0.00           H
ATOM   2954  CB  LEU A 201      97.770 124.000 160.580  1.00  0.00           C
ATOM   2955  HB1 LEU A 201      96.960 123.400 160.100  1.00  0.00           H
ATOM   2956  HB2 LEU A 201      97.810 125.020 160.130  1.00  0.00           H
ATOM   2957  CG  LEU A 201      99.170 123.330 160.310  1.00  0.00           C
ATOM   2958  HG  LEU A 201      99.250 122.560 161.110  1.00  0.00           H
ATOM   2959  CD1 LEU A 201      99.120 122.610 158.910  1.00  0.00           C
ATOM   2960 HD11 LEU A 201      98.660 123.320 158.190  1.00  0.00           H
ATOM   2961 HD12 LEU A 201     100.140 122.350 158.550  1.00  0.00           H
ATOM   2962 HD13 LEU A 201      98.490 121.700 159.020  1.00  0.00           H
ATOM   2963  CD2 LEU A 201     100.360 124.400 160.310  1.00  0.00           C
ATOM   2964 HD21 LEU A 201     100.010 125.240 159.680  1.00  0.00           H
ATOM   2965 HD22 LEU A 201     100.540 124.810 161.330  1.00  0.00           H
ATOM   2966 HD23 LEU A 201     101.380 124.180 159.920  1.00  0.00           H
ATOM   2967  C   LEU A 201      95.970 124.780 162.140  1.00  0.00           C
ATOM   2968  O   LEU A 201      94.970 124.040 162.360  1.00  0.00           O
ATOM   2969  N   PRO A 202      95.700 126.130 162.010  1.00  0.00           N
ATOM   2970  CD  PRO A 202      96.720 127.110 162.280  1.00  0.00           C
ATOM   2971  HD1 PRO A 202      97.460 127.290 161.470  1.00  0.00           H
ATOM   2972  HD2 PRO A 202      97.170 126.880 163.270  1.00  0.00           H
ATOM   2973  CA  PRO A 202      94.400 126.780 161.960  1.00  0.00           C
ATOM   2974  HA  PRO A 202      94.030 126.610 162.960  1.00  0.00           H
ATOM   2975  CB  PRO A 202      94.690 128.260 161.770  1.00  0.00           C
ATOM   2976  HB1 PRO A 202      94.850 128.640 160.740  1.00  0.00           H
ATOM   2977  HB2 PRO A 202      93.950 128.980 162.190  1.00  0.00           H
ATOM   2978  CG  PRO A 202      96.000 128.400 162.590  1.00  0.00           C
ATOM   2979  HG1 PRO A 202      95.710 128.460 163.660  1.00  0.00           H
ATOM   2980  HG2 PRO A 202      96.540 129.320 162.310  1.00  0.00           H
ATOM   2981  C   PRO A 202      93.460 126.230 160.920  1.00  0.00           C
ATOM   2982  O   PRO A 202      92.260 126.130 161.150  1.00  0.00           O
ATOM   2983  N   GLN A 203      93.940 125.760 159.750  1.00  0.00           N
ATOM   2984  HN  GLN A 203      94.900 125.950 159.550  1.00  0.00           H
ATOM   2985  CA  GLN A 203      93.240 125.070 158.730  1.00  0.00           C
ATOM   2986  HA  GLN A 203      92.350 125.650 158.490  1.00  0.00           H
ATOM   2987  CB  GLN A 203      94.050 125.020 157.390  1.00  0.00           C
ATOM   2988  HB1 GLN A 203      95.000 124.450 157.510  1.00  0.00           H
ATOM   2989  HB2 GLN A 203      93.510 124.380 156.660  1.00  0.00           H
ATOM   2990  CG  GLN A 203      94.220 126.390 156.650  1.00  0.00           C
ATOM   2991  HG1 GLN A 203      93.260 126.820 156.290  1.00  0.00           H
ATOM   2992  HG2 GLN A 203      94.830 126.270 155.730  1.00  0.00           H
ATOM   2993  CD  GLN A 203      94.890 127.430 157.590  1.00  0.00           C
ATOM   2994  OE1 GLN A 203      95.900 127.060 158.280  1.00  0.00           O
ATOM   2995  NE2 GLN A 203      94.390 128.660 157.780  1.00  0.00           N
ATOM   2996 HE21 GLN A 203      93.710 129.000 157.130  1.00  0.00           H
ATOM   2997 HE22 GLN A 203      94.820 129.270 158.450  1.00  0.00           H
ATOM   2998  C   GLN A 203      92.840 123.650 159.130  1.00  0.00           C
ATOM   2999  O   GLN A 203      91.880 123.030 158.660  1.00  0.00           O
ATOM   3000  N   LEU A 204      93.580 123.040 160.050  1.00  0.00           N
ATOM   3001  HN  LEU A 204      94.230 123.520 160.640  1.00  0.00           H
ATOM   3002  CA  LEU A 204      93.400 121.660 160.410  1.00  0.00           C
ATOM   3003  HA  LEU A 204      93.200 121.090 159.520  1.00  0.00           H
ATOM   3004  CB  LEU A 204      94.800 121.250 160.960  1.00  0.00           C
ATOM   3005  HB1 LEU A 204      95.560 121.240 160.150  1.00  0.00           H
ATOM   3006  HB2 LEU A 204      95.180 121.890 161.790  1.00  0.00           H
ATOM   3007  CG  LEU A 204      94.990 119.800 161.540  1.00  0.00           C
ATOM   3008  HG  LEU A 204      94.250 119.120 161.050  1.00  0.00           H
ATOM   3009  CD1 LEU A 204      96.350 119.330 161.140  1.00  0.00           C
ATOM   3010 HD11 LEU A 204      97.170 119.960 161.550  1.00  0.00           H
ATOM   3011 HD12 LEU A 204      96.540 118.330 161.590  1.00  0.00           H
ATOM   3012 HD13 LEU A 204      96.470 119.100 160.060  1.00  0.00           H
ATOM   3013  CD2 LEU A 204      94.840 119.720 163.030  1.00  0.00           C
ATOM   3014 HD21 LEU A 204      95.220 118.740 163.380  1.00  0.00           H
ATOM   3015 HD22 LEU A 204      95.390 120.560 163.510  1.00  0.00           H
ATOM   3016 HD23 LEU A 204      93.820 119.910 163.440  1.00  0.00           H
ATOM   3017  C   LEU A 204      92.380 121.410 161.400  1.00  0.00           C
ATOM   3018  O   LEU A 204      92.230 122.060 162.420  1.00  0.00           O
ATOM   3019  N   LEU A 205      91.470 120.450 161.240  1.00  0.00           N
ATOM   3020  HN  LEU A 205      91.580 119.870 160.440  1.00  0.00           H
ATOM   3021  CA  LEU A 205      90.370 120.180 162.120  1.00  0.00           C
ATOM   3022  HA  LEU A 205      90.240 120.980 162.830  1.00  0.00           H
ATOM   3023  CB  LEU A 205      89.070 119.960 161.450  1.00  0.00           C
ATOM   3024  HB1 LEU A 205      88.780 120.930 160.980  1.00  0.00           H
ATOM   3025  HB2 LEU A 205      89.200 119.360 160.520  1.00  0.00           H
ATOM   3026  CG  LEU A 205      87.880 119.470 162.320  1.00  0.00           C
ATOM   3027  HG  LEU A 205      88.310 118.640 162.910  1.00  0.00           H
ATOM   3028  CD1 LEU A 205      87.360 120.690 163.150  1.00  0.00           C
ATOM   3029 HD11 LEU A 205      87.180 121.520 162.440  1.00  0.00           H
ATOM   3030 HD12 LEU A 205      86.320 120.540 163.510  1.00  0.00           H
ATOM   3031 HD13 LEU A 205      88.060 121.040 163.940  1.00  0.00           H
ATOM   3032  CD2 LEU A 205      86.800 118.900 161.340  1.00  0.00           C
ATOM   3033 HD21 LEU A 205      85.940 118.580 161.970  1.00  0.00           H
ATOM   3034 HD22 LEU A 205      86.420 119.800 160.820  1.00  0.00           H
ATOM   3035 HD23 LEU A 205      87.220 118.080 160.720  1.00  0.00           H
ATOM   3036  C   LEU A 205      90.820 118.970 162.920  1.00  0.00           C
ATOM   3037  O   LEU A 205      91.260 119.050 164.090  1.00  0.00           O
ATOM   3038  N   LEU A 206      90.840 117.830 162.250  1.00  0.00           N
ATOM   3039  HN  LEU A 206      90.820 117.800 161.250  1.00  0.00           H
ATOM   3040  CA  LEU A 206      91.120 116.570 162.930  1.00  0.00           C
ATOM   3041  HA  LEU A 206      91.310 116.670 163.990  1.00  0.00           H
ATOM   3042  CB  LEU A 206      89.830 115.640 162.760  1.00  0.00           C
ATOM   3043  HB1 LEU A 206      88.970 116.320 162.920  1.00  0.00           H
ATOM   3044  HB2 LEU A 206      89.760 115.270 161.720  1.00  0.00           H
ATOM   3045  CG  LEU A 206      89.880 114.400 163.620  1.00  0.00           C
ATOM   3046  HG  LEU A 206      90.880 113.910 163.580  1.00  0.00           H
ATOM   3047  CD1 LEU A 206      89.730 114.660 165.080  1.00  0.00           C
ATOM   3048 HD11 LEU A 206      89.950 113.730 165.650  1.00  0.00           H
ATOM   3049 HD12 LEU A 206      90.410 115.440 165.480  1.00  0.00           H
ATOM   3050 HD13 LEU A 206      88.680 114.920 165.350  1.00  0.00           H
ATOM   3051  CD2 LEU A 206      88.740 113.470 163.260  1.00  0.00           C
ATOM   3052 HD21 LEU A 206      87.830 114.050 163.000  1.00  0.00           H
ATOM   3053 HD22 LEU A 206      89.000 112.830 162.390  1.00  0.00           H
ATOM   3054 HD23 LEU A 206      88.400 112.720 164.000  1.00  0.00           H
ATOM   3055  C   LEU A 206      92.330 115.850 162.260  1.00  0.00           C
ATOM   3056  O   LEU A 206      92.300 115.500 161.090  1.00  0.00           O
ATOM   3057  N   GLN A 207      93.400 115.610 163.030  1.00  0.00           N
ATOM   3058  HN  GLN A 207      93.490 115.950 163.960  1.00  0.00           H
ATOM   3059  CA  GLN A 207      94.460 114.730 162.560  1.00  0.00           C
ATOM   3060  HA  GLN A 207      94.220 114.230 161.630  1.00  0.00           H
ATOM   3061  CB  GLN A 207      95.790 115.520 162.410  1.00  0.00           C
ATOM   3062  HB1 GLN A 207      95.630 116.320 161.660  1.00  0.00           H
ATOM   3063  HB2 GLN A 207      96.260 115.810 163.370  1.00  0.00           H
ATOM   3064  CG  GLN A 207      96.870 114.660 161.640  1.00  0.00           C
ATOM   3065  HG1 GLN A 207      96.260 114.100 160.900  1.00  0.00           H
ATOM   3066  HG2 GLN A 207      97.430 113.950 162.290  1.00  0.00           H
ATOM   3067  CD  GLN A 207      97.770 115.570 160.840  1.00  0.00           C
ATOM   3068  OE1 GLN A 207      97.740 115.610 159.610  1.00  0.00           O
ATOM   3069  NE2 GLN A 207      98.610 116.320 161.590  1.00  0.00           N
ATOM   3070 HE21 GLN A 207      98.490 116.250 162.580  1.00  0.00           H
ATOM   3071 HE22 GLN A 207      99.410 116.590 161.050  1.00  0.00           H
ATOM   3072  C   GLN A 207      94.650 113.690 163.650  1.00  0.00           C
ATOM   3073  O   GLN A 207      94.940 113.910 164.810  1.00  0.00           O
ATOM   3074  N   GLU A 208      94.500 112.410 163.290  1.00  0.00           N
ATOM   3075  HN  GLU A 208      94.250 112.260 162.340  1.00  0.00           H
ATOM   3076  CA  GLU A 208      94.450 111.280 164.220  1.00  0.00           C
ATOM   3077  HA  GLU A 208      94.660 111.650 165.210  1.00  0.00           H
ATOM   3078  CB  GLU A 208      93.060 110.630 164.210  1.00  0.00           C
ATOM   3079  HB1 GLU A 208      92.680 110.510 163.170  1.00  0.00           H
ATOM   3080  HB2 GLU A 208      93.170 109.600 164.600  1.00  0.00           H
ATOM   3081  CG  GLU A 208      92.090 111.560 165.100  1.00  0.00           C
ATOM   3082  HG1 GLU A 208      91.100 111.060 165.110  1.00  0.00           H
ATOM   3083  HG2 GLU A 208      92.060 112.540 164.580  1.00  0.00           H
ATOM   3084  CD  GLU A 208      92.480 111.620 166.510  1.00  0.00           C
ATOM   3085  OE1 GLU A 208      92.450 110.520 167.160  1.00  0.00           O
ATOM   3086  OE2 GLU A 208      92.770 112.730 167.120  1.00  0.00           O
ATOM   3087  C   GLU A 208      95.480 110.260 163.860  1.00  0.00           C
ATOM   3088  O   GLU A 208      95.500 109.550 162.850  1.00  0.00           O
ATOM   3089  N   ASN A 209      96.420 110.090 164.830  1.00  0.00           N
ATOM   3090  HN  ASN A 209      96.270 110.660 165.640  1.00  0.00           H
ATOM   3091  CA  ASN A 209      97.620 109.220 164.640  1.00  0.00           C
ATOM   3092  HA  ASN A 209      97.700 108.880 163.610  1.00  0.00           H
ATOM   3093  CB  ASN A 209      98.890 109.940 165.010  1.00  0.00           C
ATOM   3094  HB1 ASN A 209      99.000 110.190 166.080  1.00  0.00           H
ATOM   3095  HB2 ASN A 209      99.790 109.330 164.770  1.00  0.00           H
ATOM   3096  CG  ASN A 209      98.990 111.280 164.260  1.00  0.00           C
ATOM   3097  OD1 ASN A 209      99.230 112.330 164.810  1.00  0.00           O
ATOM   3098  ND2 ASN A 209      98.840 111.260 162.920  1.00  0.00           N
ATOM   3099 HD21 ASN A 209      98.650 110.440 162.390  1.00  0.00           H
ATOM   3100 HD22 ASN A 209      98.910 112.070 162.330  1.00  0.00           H
ATOM   3101  C   ASN A 209      97.360 107.990 165.510  1.00  0.00           C
ATOM   3102  O   ASN A 209      98.200 107.070 165.590  1.00  0.00           O
ATOM   3103  N   TRP A 210      96.200 107.880 166.130  1.00  0.00           N
ATOM   3104  HN  TRP A 210      95.570 108.650 166.100  1.00  0.00           H
ATOM   3105  CA  TRP A 210      95.770 106.800 167.000  1.00  0.00           C
ATOM   3106  HA  TRP A 210      94.740 107.000 167.270  1.00  0.00           H
ATOM   3107  CB  TRP A 210      95.680 105.470 166.290  1.00  0.00           C
ATOM   3108  HB1 TRP A 210      96.670 105.190 165.860  1.00  0.00           H
ATOM   3109  HB2 TRP A 210      95.380 104.640 166.950  1.00  0.00           H
ATOM   3110  CG  TRP A 210      94.880 105.530 165.040  1.00  0.00           C
ATOM   3111  CD1 TRP A 210      95.260 104.970 163.880  1.00  0.00           C
ATOM   3112  HD1 TRP A 210      96.180 104.410 163.900  1.00  0.00           H
ATOM   3113  NE1 TRP A 210      94.300 105.150 162.940  1.00  0.00           N
ATOM   3114  HE1 TRP A 210      94.230 104.530 162.200  1.00  0.00           H
ATOM   3115  CE2 TRP A 210      93.310 105.890 163.410  1.00  0.00           C
ATOM   3116  CD2 TRP A 210      93.600 106.170 164.790  1.00  0.00           C
ATOM   3117  CE3 TRP A 210      92.690 106.800 165.580  1.00  0.00           C
ATOM   3118  HE3 TRP A 210      92.860 106.970 166.630  1.00  0.00           H
ATOM   3119  CZ3 TRP A 210      91.430 107.130 164.940  1.00  0.00           C
ATOM   3120  HZ3 TRP A 210      90.670 107.620 165.530  1.00  0.00           H
ATOM   3121  CZ2 TRP A 210      92.130 106.280 162.830  1.00  0.00           C
ATOM   3122  HZ2 TRP A 210      91.810 106.150 161.800  1.00  0.00           H
ATOM   3123  CH2 TRP A 210      91.230 106.940 163.580  1.00  0.00           C
ATOM   3124  HH2 TRP A 210      90.350 107.300 163.070  1.00  0.00           H
ATOM   3125  C   TRP A 210      96.530 106.720 168.260  1.00  0.00           C
ATOM   3126  O   TRP A 210      96.720 105.650 168.960  1.00  0.00           O
ATOM   3127  N   ASP A 211      97.020 107.930 168.730  1.00  0.00           N
ATOM   3128  HN  ASP A 211      97.010 108.760 168.170  1.00  0.00           H
ATOM   3129  CA  ASP A 211      97.720 108.120 170.010  1.00  0.00           C
ATOM   3130  HA  ASP A 211      98.560 107.450 170.090  1.00  0.00           H
ATOM   3131  CB  ASP A 211      98.080 109.670 170.210  1.00  0.00           C
ATOM   3132  HB1 ASP A 211      97.150 110.260 170.040  1.00  0.00           H
ATOM   3133  HB2 ASP A 211      98.430 109.860 171.240  1.00  0.00           H
ATOM   3134  CG  ASP A 211      99.190 110.010 169.300  1.00  0.00           C
ATOM   3135  OD1 ASP A 211     100.180 109.190 169.170  1.00  0.00           O
ATOM   3136  OD2 ASP A 211      99.190 111.150 168.780  1.00  0.00           O
ATOM   3137  C   ASP A 211      96.880 107.670 171.140  1.00  0.00           C
ATOM   3138  O   ASP A 211      97.320 106.970 172.060  1.00  0.00           O
ATOM   3139  N   ASN A 212      95.650 108.160 171.110  1.00  0.00           N
ATOM   3140  HN  ASN A 212      95.430 108.590 170.240  1.00  0.00           H
ATOM   3141  CA  ASN A 212      94.650 107.640 171.970  1.00  0.00           C
ATOM   3142  HA  ASN A 212      94.900 106.620 172.240  1.00  0.00           H
ATOM   3143  CB  ASN A 212      94.750 108.610 173.190  1.00  0.00           C
ATOM   3144  HB1 ASN A 212      95.650 108.390 173.800  1.00  0.00           H
ATOM   3145  HB2 ASN A 212      94.710 109.650 172.810  1.00  0.00           H
ATOM   3146  CG  ASN A 212      93.590 108.460 174.180  1.00  0.00           C
ATOM   3147  OD1 ASN A 212      92.600 107.710 174.150  1.00  0.00           O
ATOM   3148  ND2 ASN A 212      93.690 109.220 175.300  1.00  0.00           N
ATOM   3149 HD21 ASN A 212      94.320 109.990 175.290  1.00  0.00           H
ATOM   3150 HD22 ASN A 212      93.100 108.950 176.060  1.00  0.00           H
ATOM   3151  C   ASN A 212      93.320 107.650 171.240  1.00  0.00           C
ATOM   3152  O   ASN A 212      92.730 108.710 171.040  1.00  0.00           O
ATOM   3153  N   VAL A 213      92.910 106.390 170.840  1.00  0.00           N
ATOM   3154  HN  VAL A 213      93.370 105.530 171.020  1.00  0.00           H
ATOM   3155  CA  VAL A 213      91.820 106.070 169.910  1.00  0.00           C
ATOM   3156  HA  VAL A 213      91.840 106.600 168.970  1.00  0.00           H
ATOM   3157  CB  VAL A 213      91.860 104.650 169.470  1.00  0.00           C
ATOM   3158  HB  VAL A 213      91.700 104.090 170.410  1.00  0.00           H
ATOM   3159  CG1 VAL A 213      90.620 104.300 168.560  1.00  0.00           C
ATOM   3160 HG11 VAL A 213      90.680 104.990 167.700  1.00  0.00           H
ATOM   3161 HG12 VAL A 213      90.670 103.320 168.030  1.00  0.00           H
ATOM   3162 HG13 VAL A 213      89.650 104.500 169.070  1.00  0.00           H
ATOM   3163  CG2 VAL A 213      93.200 104.250 168.820  1.00  0.00           C
ATOM   3164 HG21 VAL A 213      93.640 103.240 168.990  1.00  0.00           H
ATOM   3165 HG22 VAL A 213      93.190 104.410 167.720  1.00  0.00           H
ATOM   3166 HG23 VAL A 213      94.070 104.790 169.240  1.00  0.00           H
ATOM   3167  C   VAL A 213      90.430 106.520 170.430  1.00  0.00           C
ATOM   3168  O   VAL A 213      89.620 107.010 169.710  1.00  0.00           O
ATOM   3169  N   LYS A 214      90.200 106.490 171.760  1.00  0.00           N
ATOM   3170  HN  LYS A 214      90.920 106.300 172.430  1.00  0.00           H
ATOM   3171  CA  LYS A 214      88.950 106.750 172.400  1.00  0.00           C
ATOM   3172  HA  LYS A 214      88.130 106.550 171.730  1.00  0.00           H
ATOM   3173  CB  LYS A 214      88.730 105.790 173.630  1.00  0.00           C
ATOM   3174  HB1 LYS A 214      89.570 106.000 174.330  1.00  0.00           H
ATOM   3175  HB2 LYS A 214      87.770 105.930 174.180  1.00  0.00           H
ATOM   3176  CG  LYS A 214      88.940 104.320 173.260  1.00  0.00           C
ATOM   3177  HG1 LYS A 214      89.950 104.170 172.830  1.00  0.00           H
ATOM   3178  HG2 LYS A 214      88.270 103.920 172.470  1.00  0.00           H
ATOM   3179  CD  LYS A 214      88.900 103.440 174.490  1.00  0.00           C
ATOM   3180  HD1 LYS A 214      87.880 103.460 174.940  1.00  0.00           H
ATOM   3181  HD2 LYS A 214      89.740 103.660 175.180  1.00  0.00           H
ATOM   3182  CE  LYS A 214      89.120 101.950 174.100  1.00  0.00           C
ATOM   3183  HE1 LYS A 214      90.190 101.800 173.830  1.00  0.00           H
ATOM   3184  HE2 LYS A 214      88.500 101.600 173.250  1.00  0.00           H
ATOM   3185  NZ  LYS A 214      88.890 101.160 175.240  1.00  0.00           N
ATOM   3186  HZ1 LYS A 214      89.330 101.530 176.110  1.00  0.00           H
ATOM   3187  HZ2 LYS A 214      87.880 101.220 175.470  1.00  0.00           H
ATOM   3188  HZ3 LYS A 214      89.230 100.180 175.170  1.00  0.00           H
ATOM   3189  C   LYS A 214      88.840 108.180 172.880  1.00  0.00           C
ATOM   3190  O   LYS A 214      87.900 108.640 173.470  1.00  0.00           O
ATOM   3191  N   HIS A 215      89.870 109.160 172.630  1.00  0.00           N
ATOM   3192  HN  HIS A 215      90.740 108.810 172.300  1.00  0.00           H
ATOM   3193  CA  HIS A 215      89.820 110.540 173.000  1.00  0.00           C
ATOM   3194  HA  HIS A 215      89.540 110.530 174.040  1.00  0.00           H
ATOM   3195  CB  HIS A 215      91.240 111.210 172.950  1.00  0.00           C
ATOM   3196  HB1 HIS A 215      92.000 110.460 173.270  1.00  0.00           H
ATOM   3197  HB2 HIS A 215      91.510 111.600 171.950  1.00  0.00           H
ATOM   3198  ND1 HIS A 215      91.070 113.710 173.460  1.00  0.00           N
ATOM   3199  CG  HIS A 215      91.290 112.400 173.960  1.00  0.00           C
ATOM   3200  CE1 HIS A 215      91.570 114.550 174.310  1.00  0.00           C
ATOM   3201  HE1 HIS A 215      91.500 115.640 174.210  1.00  0.00           H
ATOM   3202  NE2 HIS A 215      92.140 113.870 175.370  1.00  0.00           N
ATOM   3203  HE2 HIS A 215      92.630 114.180 176.180  1.00  0.00           H
ATOM   3204  CD2 HIS A 215      91.940 112.490 175.130  1.00  0.00           C
ATOM   3205  HD2 HIS A 215      92.590 111.790 175.640  1.00  0.00           H
ATOM   3206  C   HIS A 215      88.730 111.270 172.200  1.00  0.00           C
ATOM   3207  O   HIS A 215      87.790 111.760 172.840  1.00  0.00           O
ATOM   3208  N   ALA A 216      88.710 111.250 170.910  1.00  0.00           N
ATOM   3209  HN  ALA A 216      89.480 110.800 170.470  1.00  0.00           H
ATOM   3210  CA  ALA A 216      87.740 111.980 170.110  1.00  0.00           C
ATOM   3211  HA  ALA A 216      87.210 112.700 170.720  1.00  0.00           H
ATOM   3212  CB  ALA A 216      88.410 112.700 168.940  1.00  0.00           C
ATOM   3213  HB1 ALA A 216      88.770 111.960 168.190  1.00  0.00           H
ATOM   3214  HB2 ALA A 216      87.660 113.420 168.560  1.00  0.00           H
ATOM   3215  HB3 ALA A 216      89.330 113.190 169.340  1.00  0.00           H
ATOM   3216  C   ALA A 216      86.610 111.120 169.540  1.00  0.00           C
ATOM   3217  O   ALA A 216      85.610 111.650 169.080  1.00  0.00           O
ATOM   3218  N   TRP A 217      86.820 109.830 169.520  1.00  0.00           N
ATOM   3219  HN  TRP A 217      87.680 109.470 169.870  1.00  0.00           H
ATOM   3220  CA  TRP A 217      85.880 108.880 168.860  1.00  0.00           C
ATOM   3221  HA  TRP A 217      85.060 109.400 168.380  1.00  0.00           H
ATOM   3222  CB  TRP A 217      86.700 107.990 167.900  1.00  0.00           C
ATOM   3223  HB1 TRP A 217      87.390 107.380 168.520  1.00  0.00           H
ATOM   3224  HB2 TRP A 217      86.050 107.240 167.390  1.00  0.00           H
ATOM   3225  CG  TRP A 217      87.460 108.690 166.860  1.00  0.00           C
ATOM   3226  CD1 TRP A 217      88.810 109.120 166.970  1.00  0.00           C
ATOM   3227  HD1 TRP A 217      89.570 108.900 167.700  1.00  0.00           H
ATOM   3228  NE1 TRP A 217      89.140 109.650 165.730  1.00  0.00           N
ATOM   3229  HE1 TRP A 217      89.950 110.150 165.500  1.00  0.00           H
ATOM   3230  CE2 TRP A 217      88.030 109.740 164.910  1.00  0.00           C
ATOM   3231  CD2 TRP A 217      86.940 109.090 165.620  1.00  0.00           C
ATOM   3232  CE3 TRP A 217      85.710 108.980 164.980  1.00  0.00           C
ATOM   3233  HE3 TRP A 217      84.800 108.610 165.420  1.00  0.00           H
ATOM   3234  CZ3 TRP A 217      85.560 109.330 163.610  1.00  0.00           C
ATOM   3235  HZ3 TRP A 217      84.570 109.230 163.190  1.00  0.00           H
ATOM   3236  CZ2 TRP A 217      87.850 110.090 163.580  1.00  0.00           C
ATOM   3237  HZ2 TRP A 217      88.630 110.580 163.010  1.00  0.00           H
ATOM   3238  CH2 TRP A 217      86.660 109.850 162.880  1.00  0.00           C
ATOM   3239  HH2 TRP A 217      86.650 110.070 161.820  1.00  0.00           H
ATOM   3240  C   TRP A 217      85.240 108.050 169.940  1.00  0.00           C
ATOM   3241  O   TRP A 217      85.890 107.620 170.930  1.00  0.00           O
ATOM   3242  N   SER A 218      83.970 107.760 169.670  1.00  0.00           N
ATOM   3243  HN  SER A 218      83.560 108.020 168.800  1.00  0.00           H
ATOM   3244  CA  SER A 218      83.090 106.950 170.510  1.00  0.00           C
ATOM   3245  HA  SER A 218      83.540 106.610 171.430  1.00  0.00           H
ATOM   3246  CB  SER A 218      81.770 107.610 170.970  1.00  0.00           C
ATOM   3247  HB1 SER A 218      81.910 108.400 171.730  1.00  0.00           H
ATOM   3248  HB2 SER A 218      81.010 106.940 171.410  1.00  0.00           H
ATOM   3249  OG  SER A 218      81.070 108.240 169.820  1.00  0.00           O
ATOM   3250  HG1 SER A 218      81.640 108.900 169.410  1.00  0.00           H
ATOM   3251  C   SER A 218      82.680 105.630 169.830  1.00  0.00           C
ATOM   3252  O   SER A 218      82.660 105.590 168.600  1.00  0.00           O
ATOM   3253  N   PRO A 219      82.410 104.480 170.480  1.00  0.00           N
ATOM   3254  CD  PRO A 219      82.350 104.240 171.940  1.00  0.00           C
ATOM   3255  HD1 PRO A 219      81.720 105.000 172.450  1.00  0.00           H
ATOM   3256  HD2 PRO A 219      83.400 104.200 172.300  1.00  0.00           H
ATOM   3257  CA  PRO A 219      82.250 103.160 169.730  1.00  0.00           C
ATOM   3258  HA  PRO A 219      83.010 103.150 168.960  1.00  0.00           H
ATOM   3259  CB  PRO A 219      82.320 102.150 170.940  1.00  0.00           C
ATOM   3260  HB1 PRO A 219      81.790 101.190 170.770  1.00  0.00           H
ATOM   3261  HB2 PRO A 219      83.370 101.830 171.090  1.00  0.00           H
ATOM   3262  CG  PRO A 219      81.680 102.890 172.070  1.00  0.00           C
ATOM   3263  HG1 PRO A 219      81.890 102.380 173.030  1.00  0.00           H
ATOM   3264  HG2 PRO A 219      80.590 102.900 171.880  1.00  0.00           H
ATOM   3265  C   PRO A 219      81.010 102.950 168.970  1.00  0.00           C
ATOM   3266  O   PRO A 219      80.580 101.840 168.720  1.00  0.00           O
ATOM   3267  N   MET A 220      80.290 104.010 168.710  1.00  0.00           N
ATOM   3268  HN  MET A 220      80.740 104.810 169.090  1.00  0.00           H
ATOM   3269  CA  MET A 220      79.090 104.140 167.900  1.00  0.00           C
ATOM   3270  HA  MET A 220      78.950 105.210 167.870  1.00  0.00           H
ATOM   3271  CB  MET A 220      79.550 103.770 166.490  1.00  0.00           C
ATOM   3272  HB1 MET A 220      80.350 104.480 166.180  1.00  0.00           H
ATOM   3273  HB2 MET A 220      79.960 102.730 166.450  1.00  0.00           H
ATOM   3274  CG  MET A 220      78.530 103.810 165.330  1.00  0.00           C
ATOM   3275  HG1 MET A 220      77.790 103.030 165.600  1.00  0.00           H
ATOM   3276  HG2 MET A 220      78.990 103.500 164.370  1.00  0.00           H
ATOM   3277  SD  MET A 220      77.650 105.360 165.080  1.00  0.00           S
ATOM   3278  CE  MET A 220      76.120 104.750 164.400  1.00  0.00           C
ATOM   3279  HE1 MET A 220      75.490 104.740 165.310  1.00  0.00           H
ATOM   3280  HE2 MET A 220      75.780 105.360 163.530  1.00  0.00           H
ATOM   3281  HE3 MET A 220      76.300 103.700 164.070  1.00  0.00           H
ATOM   3282  C   MET A 220      77.830 103.470 168.490  1.00  0.00           C
ATOM   3283  O   MET A 220      76.900 103.130 167.800  1.00  0.00           O
ATOM   3284  N   LYS A 221      77.900 103.330 169.860  1.00  0.00           N
ATOM   3285  HN  LYS A 221      78.500 104.030 170.250  1.00  0.00           H
ATOM   3286  CA  LYS A 221      77.000 102.450 170.710  1.00  0.00           C
ATOM   3287  HA  LYS A 221      77.280 102.660 171.740  1.00  0.00           H
ATOM   3288  CB  LYS A 221      75.570 102.980 170.690  1.00  0.00           C
ATOM   3289  HB1 LYS A 221      75.250 103.060 169.620  1.00  0.00           H
ATOM   3290  HB2 LYS A 221      74.860 102.240 171.130  1.00  0.00           H
ATOM   3291  CG  LYS A 221      75.220 104.260 171.330  1.00  0.00           C
ATOM   3292  HG1 LYS A 221      75.300 105.040 170.540  1.00  0.00           H
ATOM   3293  HG2 LYS A 221      76.060 104.520 172.020  1.00  0.00           H
ATOM   3294  CD  LYS A 221      73.860 104.230 171.910  1.00  0.00           C
ATOM   3295  HD1 LYS A 221      73.830 103.420 172.660  1.00  0.00           H
ATOM   3296  HD2 LYS A 221      73.100 104.030 171.120  1.00  0.00           H
ATOM   3297  CE  LYS A 221      73.400 105.570 172.590  1.00  0.00           C
ATOM   3298  HE1 LYS A 221      72.300 105.470 172.730  1.00  0.00           H
ATOM   3299  HE2 LYS A 221      73.590 106.440 171.930  1.00  0.00           H
ATOM   3300  NZ  LYS A 221      73.940 105.840 173.960  1.00  0.00           N
ATOM   3301  HZ1 LYS A 221      73.340 106.520 174.470  1.00  0.00           H
ATOM   3302  HZ2 LYS A 221      74.100 104.910 174.410  1.00  0.00           H
ATOM   3303  HZ3 LYS A 221      74.810 106.390 173.830  1.00  0.00           H
ATOM   3304  C   LYS A 221      77.090 100.950 170.530  1.00  0.00           C
ATOM   3305  O   LYS A 221      76.880 100.280 171.510  1.00  0.00           O
ATOM   3306  N   ASP A 222      77.550 100.380 169.450  1.00  0.00           N
ATOM   3307  HN  ASP A 222      77.620 100.830 168.560  1.00  0.00           H
ATOM   3308  CA  ASP A 222      77.740  99.000 169.310  1.00  0.00           C
ATOM   3309  HA  ASP A 222      76.750  98.560 169.340  1.00  0.00           H
ATOM   3310  CB  ASP A 222      78.180  98.700 167.850  1.00  0.00           C
ATOM   3311  HB1 ASP A 222      77.380  98.980 167.130  1.00  0.00           H
ATOM   3312  HB2 ASP A 222      79.040  99.370 167.670  1.00  0.00           H
ATOM   3313  CG  ASP A 222      78.870  97.320 167.630  1.00  0.00           C
ATOM   3314  OD1 ASP A 222      80.040  97.140 168.020  1.00  0.00           O
ATOM   3315  OD2 ASP A 222      78.060  96.430 167.180  1.00  0.00           O
ATOM   3316  C   ASP A 222      78.510  98.280 170.410  1.00  0.00           C
ATOM   3317  O   ASP A 222      78.020  97.280 170.960  1.00  0.00           O
ATOM   3318  N   GLY A 223      79.670  98.790 170.750  1.00  0.00           N
ATOM   3319  HN  GLY A 223      79.890  99.600 170.220  1.00  0.00           H
ATOM   3320  CA  GLY A 223      80.530  98.400 171.800  1.00  0.00           C
ATOM   3321  HA1 GLY A 223      80.010  97.970 172.640  1.00  0.00           H
ATOM   3322  HA2 GLY A 223      80.900  99.400 172.000  1.00  0.00           H
ATOM   3323  C   GLY A 223      81.710  97.490 171.500  1.00  0.00           C
ATOM   3324  O   GLY A 223      82.510  97.190 172.370  1.00  0.00           O
ATOM   3325  N   SER A 224      81.840  97.120 170.190  1.00  0.00           N
ATOM   3326  HN  SER A 224      81.040  97.290 169.610  1.00  0.00           H
ATOM   3327  CA  SER A 224      82.950  96.270 169.670  1.00  0.00           C
ATOM   3328  HA  SER A 224      83.550  95.880 170.480  1.00  0.00           H
ATOM   3329  CB  SER A 224      82.500  95.050 168.760  1.00  0.00           C
ATOM   3330  HB1 SER A 224      81.720  94.540 169.350  1.00  0.00           H
ATOM   3331  HB2 SER A 224      83.380  94.400 168.570  1.00  0.00           H
ATOM   3332  OG  SER A 224      81.920  95.390 167.510  1.00  0.00           O
ATOM   3333  HG1 SER A 224      81.370  96.170 167.650  1.00  0.00           H
ATOM   3334  C   SER A 224      84.050  97.190 169.060  1.00  0.00           C
ATOM   3335  O   SER A 224      83.830  97.730 168.000  1.00  0.00           O
ATOM   3336  N   SER A 225      85.150  97.370 169.790  1.00  0.00           N
ATOM   3337  HN  SER A 225      85.300  96.820 170.610  1.00  0.00           H
ATOM   3338  CA  SER A 225      86.320  98.170 169.590  1.00  0.00           C
ATOM   3339  HA  SER A 225      85.820  99.100 169.340  1.00  0.00           H
ATOM   3340  CB  SER A 225      87.220  98.550 170.770  1.00  0.00           C
ATOM   3341  HB1 SER A 225      86.570  98.920 171.600  1.00  0.00           H
ATOM   3342  HB2 SER A 225      87.950  99.350 170.520  1.00  0.00           H
ATOM   3343  OG  SER A 225      87.980  97.510 171.350  1.00  0.00           O
ATOM   3344  HG1 SER A 225      87.370  97.030 171.910  1.00  0.00           H
ATOM   3345  C   SER A 225      87.160  97.660 168.470  1.00  0.00           C
ATOM   3346  O   SER A 225      87.540  96.470 168.410  1.00  0.00           O
ATOM   3347  N   PRO A 226      87.580  98.410 167.410  1.00  0.00           N
ATOM   3348  CD  PRO A 226      87.160  99.810 167.190  1.00  0.00           C
ATOM   3349  HD1 PRO A 226      87.240 100.380 168.140  1.00  0.00           H
ATOM   3350  HD2 PRO A 226      86.110  99.830 166.830  1.00  0.00           H
ATOM   3351  CA  PRO A 226      88.600  98.010 166.570  1.00  0.00           C
ATOM   3352  HA  PRO A 226      88.400  97.030 166.160  1.00  0.00           H
ATOM   3353  CB  PRO A 226      88.640  99.060 165.400  1.00  0.00           C
ATOM   3354  HB1 PRO A 226      89.720  99.280 165.230  1.00  0.00           H
ATOM   3355  HB2 PRO A 226      88.130  98.770 164.460  1.00  0.00           H
ATOM   3356  CG  PRO A 226      88.080 100.310 166.070  1.00  0.00           C
ATOM   3357  HG1 PRO A 226      87.640 101.100 165.420  1.00  0.00           H
ATOM   3358  HG2 PRO A 226      88.890 100.900 166.540  1.00  0.00           H
ATOM   3359  C   PRO A 226      89.950  97.900 167.260  1.00  0.00           C
ATOM   3360  O   PRO A 226      90.270  98.740 168.130  1.00  0.00           O
ATOM   3361  N   LYS A 227      90.700  96.880 166.970  1.00  0.00           N
ATOM   3362  HN  LYS A 227      90.390  96.360 166.180  1.00  0.00           H
ATOM   3363  CA  LYS A 227      91.910  96.530 167.570  1.00  0.00           C
ATOM   3364  HA  LYS A 227      91.890  96.740 168.630  1.00  0.00           H
ATOM   3365  CB  LYS A 227      92.180  95.050 167.520  1.00  0.00           C
ATOM   3366  HB1 LYS A 227      92.600  94.640 166.570  1.00  0.00           H
ATOM   3367  HB2 LYS A 227      92.860  94.850 168.370  1.00  0.00           H
ATOM   3368  CG  LYS A 227      90.980  94.150 167.700  1.00  0.00           C
ATOM   3369  HG1 LYS A 227      91.320  93.090 167.650  1.00  0.00           H
ATOM   3370  HG2 LYS A 227      90.150  94.370 167.000  1.00  0.00           H
ATOM   3371  CD  LYS A 227      90.570  94.290 169.140  1.00  0.00           C
ATOM   3372  HD1 LYS A 227      90.110  95.300 169.260  1.00  0.00           H
ATOM   3373  HD2 LYS A 227      91.400  94.090 169.860  1.00  0.00           H
ATOM   3374  CE  LYS A 227      89.330  93.390 169.460  1.00  0.00           C
ATOM   3375  HE1 LYS A 227      88.570  93.400 168.640  1.00  0.00           H
ATOM   3376  HE2 LYS A 227      88.780  93.670 170.390  1.00  0.00           H
ATOM   3377  NZ  LYS A 227      89.700  91.910 169.670  1.00  0.00           N
ATOM   3378  HZ1 LYS A 227      90.130  91.770 170.610  1.00  0.00           H
ATOM   3379  HZ2 LYS A 227      88.890  91.270 169.600  1.00  0.00           H
ATOM   3380  HZ3 LYS A 227      90.490  91.630 169.050  1.00  0.00           H
ATOM   3381  C   LYS A 227      93.060  97.330 167.050  1.00  0.00           C
ATOM   3382  O   LYS A 227      93.190  97.300 165.790  1.00  0.00           O
ATOM   3383  N   VAL A 228      93.890  97.980 167.940  1.00  0.00           N
ATOM   3384  HN  VAL A 228      93.460  98.080 168.830  1.00  0.00           H
ATOM   3385  CA  VAL A 228      95.070  98.820 167.700  1.00  0.00           C
ATOM   3386  HA  VAL A 228      95.070  99.240 166.710  1.00  0.00           H
ATOM   3387  CB  VAL A 228      94.950 100.000 168.640  1.00  0.00           C
ATOM   3388  HB  VAL A 228      95.550  99.760 169.540  1.00  0.00           H
ATOM   3389  CG1 VAL A 228      95.640 101.180 167.940  1.00  0.00           C
ATOM   3390 HG11 VAL A 228      95.810 101.880 168.780  1.00  0.00           H
ATOM   3391 HG12 VAL A 228      96.560 100.800 167.440  1.00  0.00           H
ATOM   3392 HG13 VAL A 228      94.990 101.690 167.210  1.00  0.00           H
ATOM   3393  CG2 VAL A 228      93.510 100.290 169.220  1.00  0.00           C
ATOM   3394 HG21 VAL A 228      92.640  99.970 168.600  1.00  0.00           H
ATOM   3395 HG22 VAL A 228      93.380  99.680 170.140  1.00  0.00           H
ATOM   3396 HG23 VAL A 228      93.450 101.340 169.590  1.00  0.00           H
ATOM   3397  C   VAL A 228      96.370  98.000 167.820  1.00  0.00           C
ATOM   3398  O   VAL A 228      96.560  97.200 168.770  1.00  0.00           O
ATOM   3399  N   GLU A 229      97.280  98.030 166.790  1.00  0.00           N
ATOM   3400  HN  GLU A 229      97.140  98.600 165.980  1.00  0.00           H
ATOM   3401  CA  GLU A 229      98.510  97.220 166.640  1.00  0.00           C
ATOM   3402  HA  GLU A 229      98.840  96.760 167.560  1.00  0.00           H
ATOM   3403  CB  GLU A 229      98.320  96.190 165.500  1.00  0.00           C
ATOM   3404  HB1 GLU A 229      97.880  96.820 164.700  1.00  0.00           H
ATOM   3405  HB2 GLU A 229      99.290  95.740 165.200  1.00  0.00           H
ATOM   3406  CG  GLU A 229      97.280  95.100 165.860  1.00  0.00           C
ATOM   3407  HG1 GLU A 229      96.240  95.450 165.690  1.00  0.00           H
ATOM   3408  HG2 GLU A 229      97.320  94.870 166.940  1.00  0.00           H
ATOM   3409  CD  GLU A 229      97.560  93.800 165.180  1.00  0.00           C
ATOM   3410  OE1 GLU A 229      98.260  93.730 164.180  1.00  0.00           O
ATOM   3411  OE2 GLU A 229      96.920  92.760 165.580  1.00  0.00           O
ATOM   3412  C   GLU A 229      99.700  98.160 166.330  1.00  0.00           C
ATOM   3413  O   GLU A 229      99.540  99.310 165.990  1.00  0.00           O
ATOM   3414  N   PHE A 230     100.910  97.660 166.410  1.00  0.00           N
ATOM   3415  HN  PHE A 230     101.040  96.890 167.030  1.00  0.00           H
ATOM   3416  CA  PHE A 230     102.100  98.220 165.810  1.00  0.00           C
ATOM   3417  HA  PHE A 230     102.120  99.270 166.030  1.00  0.00           H
ATOM   3418  CB  PHE A 230     103.380  97.400 166.210  1.00  0.00           C
ATOM   3419  HB1 PHE A 230     103.520  97.370 167.320  1.00  0.00           H
ATOM   3420  HB2 PHE A 230     103.340  96.340 165.880  1.00  0.00           H
ATOM   3421  CG  PHE A 230     104.660  97.930 165.760  1.00  0.00           C
ATOM   3422  CD1 PHE A 230     105.000  99.230 166.020  1.00  0.00           C
ATOM   3423  HD1 PHE A 230     104.370  99.900 166.580  1.00  0.00           H
ATOM   3424  CE1 PHE A 230     106.250  99.650 165.680  1.00  0.00           C
ATOM   3425  HE1 PHE A 230     106.620 100.640 165.920  1.00  0.00           H
ATOM   3426  CZ  PHE A 230     107.180  98.800 165.060  1.00  0.00           C
ATOM   3427  HZ  PHE A 230     108.100  99.260 164.710  1.00  0.00           H
ATOM   3428  CD2 PHE A 230     105.530  97.050 165.070  1.00  0.00           C
ATOM   3429  HD2 PHE A 230     105.290  96.000 164.990  1.00  0.00           H
ATOM   3430  CE2 PHE A 230     106.790  97.490 164.670  1.00  0.00           C
ATOM   3431  HE2 PHE A 230     107.540  96.850 164.240  1.00  0.00           H
ATOM   3432  C   PHE A 230     101.990  98.200 164.310  1.00  0.00           C
ATOM   3433  O   PHE A 230     101.730  97.130 163.750  1.00  0.00           O
ATOM   3434  N   SER A 231     102.010  99.350 163.640  1.00  0.00           N
ATOM   3435  HN  SER A 231     102.240 100.180 164.140  1.00  0.00           H
ATOM   3436  CA  SER A 231     101.780  99.490 162.180  1.00  0.00           C
ATOM   3437  HA  SER A 231     100.810  99.060 161.990  1.00  0.00           H
ATOM   3438  CB  SER A 231     101.990 100.860 161.650  1.00  0.00           C
ATOM   3439  HB1 SER A 231     101.760 100.970 160.570  1.00  0.00           H
ATOM   3440  HB2 SER A 231     102.990 101.290 161.840  1.00  0.00           H
ATOM   3441  OG  SER A 231     101.200 101.850 162.270  1.00  0.00           O
ATOM   3442  HG1 SER A 231     101.080 102.620 161.720  1.00  0.00           H
ATOM   3443  C   SER A 231     102.800  98.660 161.360  1.00  0.00           C
ATOM   3444  O   SER A 231     103.970  98.540 161.660  1.00  0.00           O
ATOM   3445  N   ASN A 232     102.300  98.100 160.230  1.00  0.00           N
ATOM   3446  HN  ASN A 232     101.350  98.260 159.990  1.00  0.00           H
ATOM   3447  CA  ASN A 232     103.090  97.620 159.130  1.00  0.00           C
ATOM   3448  HA  ASN A 232     103.890  97.050 159.590  1.00  0.00           H
ATOM   3449  CB  ASN A 232     102.240  96.810 158.120  1.00  0.00           C
ATOM   3450  HB1 ASN A 232     101.410  97.470 157.790  1.00  0.00           H
ATOM   3451  HB2 ASN A 232     102.850  96.540 157.230  1.00  0.00           H
ATOM   3452  CG  ASN A 232     101.880  95.560 158.800  1.00  0.00           C
ATOM   3453  OD1 ASN A 232     102.620  94.870 159.530  1.00  0.00           O
ATOM   3454  ND2 ASN A 232     100.550  95.240 158.780  1.00  0.00           N
ATOM   3455 HD21 ASN A 232      99.940  95.950 158.440  1.00  0.00           H
ATOM   3456 HD22 ASN A 232     100.320  94.450 159.350  1.00  0.00           H
ATOM   3457  C   ASN A 232     103.820  98.800 158.510  1.00  0.00           C
ATOM   3458  O   ASN A 232     103.230  99.860 158.340  1.00  0.00           O
ATOM   3459  N   ALA A 233     105.110  98.760 158.270  1.00  0.00           N
ATOM   3460  HN  ALA A 233     105.570  97.900 158.450  1.00  0.00           H
ATOM   3461  CA  ALA A 233     105.900  99.910 157.770  1.00  0.00           C
ATOM   3462  HA  ALA A 233     105.740 100.780 158.390  1.00  0.00           H
ATOM   3463  CB  ALA A 233     107.420  99.660 158.000  1.00  0.00           C
ATOM   3464  HB1 ALA A 233     107.740  98.810 157.350  1.00  0.00           H
ATOM   3465  HB2 ALA A 233     108.010 100.550 157.700  1.00  0.00           H
ATOM   3466  HB3 ALA A 233     107.580  99.440 159.080  1.00  0.00           H
ATOM   3467  C   ALA A 233     105.620 100.140 156.290  1.00  0.00           C
ATOM   3468  O   ALA A 233     105.930  99.260 155.400  1.00  0.00           O
ATOM   3469  N   HIS A 234     105.150 101.300 156.010  1.00  0.00           N
ATOM   3470  HN  HIS A 234     105.100 102.040 156.680  1.00  0.00           H
ATOM   3471  CA  HIS A 234     104.870 101.790 154.690  1.00  0.00           C
ATOM   3472  HA  HIS A 234     104.750 100.950 154.020  1.00  0.00           H
ATOM   3473  CB  HIS A 234     103.610 102.770 154.630  1.00  0.00           C
ATOM   3474  HB1 HIS A 234     103.180 102.920 153.620  1.00  0.00           H
ATOM   3475  HB2 HIS A 234     102.840 102.310 155.280  1.00  0.00           H
ATOM   3476  ND1 HIS A 234     103.900 104.260 156.640  1.00  0.00           N
ATOM   3477  CG  HIS A 234     103.770 104.110 155.270  1.00  0.00           C
ATOM   3478  CE1 HIS A 234     104.010 105.590 156.810  1.00  0.00           C
ATOM   3479  HE1 HIS A 234     104.130 106.030 157.800  1.00  0.00           H
ATOM   3480  NE2 HIS A 234     104.000 106.250 155.630  1.00  0.00           N
ATOM   3481  HE2 HIS A 234     104.090 107.230 155.460  1.00  0.00           H
ATOM   3482  CD2 HIS A 234     103.830 105.300 154.640  1.00  0.00           C
ATOM   3483  HD2 HIS A 234     103.790 105.420 153.560  1.00  0.00           H
ATOM   3484  C   HIS A 234     106.180 102.580 154.170  1.00  0.00           C
ATOM   3485  O   HIS A 234     106.230 103.170 153.070  1.00  0.00           O
ATOM   3486  N   GLY A 235     107.220 102.540 155.070  1.00  0.00           N
ATOM   3487  HN  GLY A 235     107.110 102.080 155.950  1.00  0.00           H
ATOM   3488  CA  GLY A 235     108.420 103.280 154.860  1.00  0.00           C
ATOM   3489  HA1 GLY A 235     108.940 103.450 155.790  1.00  0.00           H
ATOM   3490  HA2 GLY A 235     108.090 104.200 154.410  1.00  0.00           H
ATOM   3491  C   GLY A 235     109.500 102.710 153.900  1.00  0.00           C
ATOM   3492  O   GLY A 235     110.520 103.370 153.710  1.00  0.00           O
ATOM   3493  N   PHE A 236     109.210 101.550 153.270  1.00  0.00           N
ATOM   3494  HN  PHE A 236     108.430 101.010 153.570  1.00  0.00           H
ATOM   3495  CA  PHE A 236     109.910 101.060 152.150  1.00  0.00           C
ATOM   3496  HA  PHE A 236     110.950 100.910 152.410  1.00  0.00           H
ATOM   3497  CB  PHE A 236     109.300  99.680 151.680  1.00  0.00           C
ATOM   3498  HB1 PHE A 236     109.660  99.540 150.630  1.00  0.00           H
ATOM   3499  HB2 PHE A 236     109.640  98.850 152.330  1.00  0.00           H
ATOM   3500  CG  PHE A 236     107.750  99.860 151.490  1.00  0.00           C
ATOM   3501  CD1 PHE A 236     106.830  99.220 152.400  1.00  0.00           C
ATOM   3502  HD1 PHE A 236     107.140  98.660 153.270  1.00  0.00           H
ATOM   3503  CE1 PHE A 236     105.500  99.290 152.190  1.00  0.00           C
ATOM   3504  HE1 PHE A 236     104.780  98.740 152.780  1.00  0.00           H
ATOM   3505  CZ  PHE A 236     104.960 100.000 151.060  1.00  0.00           C
ATOM   3506  HZ  PHE A 236     103.910 100.080 150.840  1.00  0.00           H
ATOM   3507  CD2 PHE A 236     107.190 100.550 150.370  1.00  0.00           C
ATOM   3508  HD2 PHE A 236     107.810 101.020 149.620  1.00  0.00           H
ATOM   3509  CE2 PHE A 236     105.820 100.650 150.170  1.00  0.00           C
ATOM   3510  HE2 PHE A 236     105.490 101.170 149.290  1.00  0.00           H
ATOM   3511  C   PHE A 236     110.030 102.100 151.000  1.00  0.00           C
ATOM   3512  O   PHE A 236     109.080 102.830 150.760  1.00  0.00           O
ATOM   3513  N   LEU A 237     111.170 102.320 150.320  1.00  0.00           N
ATOM   3514  HN  LEU A 237     111.930 101.760 150.630  1.00  0.00           H
ATOM   3515  CA  LEU A 237     111.400 103.460 149.440  1.00  0.00           C
ATOM   3516  HA  LEU A 237     110.560 104.130 149.410  1.00  0.00           H
ATOM   3517  CB  LEU A 237     112.700 104.200 149.870  1.00  0.00           C
ATOM   3518  HB1 LEU A 237     113.510 103.440 149.940  1.00  0.00           H
ATOM   3519  HB2 LEU A 237     112.890 104.930 149.050  1.00  0.00           H
ATOM   3520  CG  LEU A 237     112.430 104.970 151.180  1.00  0.00           C
ATOM   3521  HG  LEU A 237     111.950 104.240 151.870  1.00  0.00           H
ATOM   3522  CD1 LEU A 237     113.830 105.340 151.770  1.00  0.00           C
ATOM   3523 HD11 LEU A 237     114.220 106.210 151.210  1.00  0.00           H
ATOM   3524 HD12 LEU A 237     113.720 105.590 152.850  1.00  0.00           H
ATOM   3525 HD13 LEU A 237     114.560 104.500 151.710  1.00  0.00           H
ATOM   3526  CD2 LEU A 237     111.640 106.330 151.070  1.00  0.00           C
ATOM   3527 HD21 LEU A 237     110.540 106.220 151.110  1.00  0.00           H
ATOM   3528 HD22 LEU A 237     111.840 106.960 151.960  1.00  0.00           H
ATOM   3529 HD23 LEU A 237     111.990 106.920 150.200  1.00  0.00           H
ATOM   3530  C   LEU A 237     111.420 103.020 148.000  1.00  0.00           C
ATOM   3531  O   LEU A 237     111.500 103.820 147.090  1.00  0.00           O
ATOM   3532  N   LEU A 238     111.380 101.670 147.820  1.00  0.00           N
ATOM   3533  HN  LEU A 238     111.480 101.120 148.650  1.00  0.00           H
ATOM   3534  CA  LEU A 238     111.660 101.030 146.560  1.00  0.00           C
ATOM   3535  HA  LEU A 238     111.410 101.780 145.830  1.00  0.00           H
ATOM   3536  CB  LEU A 238     113.230 100.810 146.430  1.00  0.00           C
ATOM   3537  HB1 LEU A 238     113.700 101.810 146.420  1.00  0.00           H
ATOM   3538  HB2 LEU A 238     113.580 100.390 147.400  1.00  0.00           H
ATOM   3539  CG  LEU A 238     113.790  99.940 145.300  1.00  0.00           C
ATOM   3540  HG  LEU A 238     114.890 100.110 145.250  1.00  0.00           H
ATOM   3541  CD1 LEU A 238     113.680  98.470 145.630  1.00  0.00           C
ATOM   3542 HD11 LEU A 238     113.830  98.230 146.710  1.00  0.00           H
ATOM   3543 HD12 LEU A 238     112.650  98.090 145.430  1.00  0.00           H
ATOM   3544 HD13 LEU A 238     114.340  97.860 144.980  1.00  0.00           H
ATOM   3545  CD2 LEU A 238     113.150 100.130 143.910  1.00  0.00           C
ATOM   3546 HD21 LEU A 238     113.530  99.390 143.180  1.00  0.00           H
ATOM   3547 HD22 LEU A 238     112.040 100.020 143.920  1.00  0.00           H
ATOM   3548 HD23 LEU A 238     113.450 101.150 143.580  1.00  0.00           H
ATOM   3549  C   LEU A 238     110.710  99.910 146.450  1.00  0.00           C
ATOM   3550  O   LEU A 238     110.500  99.070 147.320  1.00  0.00           O
ATOM   3551  N   ASP A 239     109.950  99.860 145.340  1.00  0.00           N
ATOM   3552  HN  ASP A 239     110.010 100.660 144.760  1.00  0.00           H
ATOM   3553  CA  ASP A 239     109.120  98.720 145.080  1.00  0.00           C
ATOM   3554  HA  ASP A 239     108.770  98.300 146.010  1.00  0.00           H
ATOM   3555  CB  ASP A 239     108.160  99.320 144.130  1.00  0.00           C
ATOM   3556  HB1 ASP A 239     107.580 100.090 144.700  1.00  0.00           H
ATOM   3557  HB2 ASP A 239     108.740  99.700 143.270  1.00  0.00           H
ATOM   3558  CG  ASP A 239     107.070  98.360 143.460  1.00  0.00           C
ATOM   3559  OD1 ASP A 239     106.750  97.250 143.920  1.00  0.00           O
ATOM   3560  OD2 ASP A 239     106.300  98.970 142.620  1.00  0.00           O
ATOM   3561  C   ASP A 239     109.880  97.540 144.490  1.00  0.00           C
ATOM   3562  O   ASP A 239     110.660  97.730 143.510  1.00  0.00           O
ATOM   3563  N   THR A 240     109.720  96.360 145.060  1.00  0.00           N
ATOM   3564  HN  THR A 240     109.170  96.140 145.860  1.00  0.00           H
ATOM   3565  CA  THR A 240     110.430  95.110 144.630  1.00  0.00           C
ATOM   3566  HA  THR A 240     111.260  95.290 143.970  1.00  0.00           H
ATOM   3567  CB  THR A 240     110.960  94.340 145.850  1.00  0.00           C
ATOM   3568  HB  THR A 240     111.290  93.300 145.700  1.00  0.00           H
ATOM   3569  OG1 THR A 240     110.090  94.320 146.930  1.00  0.00           O
ATOM   3570  HG1 THR A 240     110.530  93.710 147.530  1.00  0.00           H
ATOM   3571  CG2 THR A 240     112.210  95.090 146.390  1.00  0.00           C
ATOM   3572 HG21 THR A 240     113.000  95.090 145.610  1.00  0.00           H
ATOM   3573 HG22 THR A 240     111.940  96.160 146.530  1.00  0.00           H
ATOM   3574 HG23 THR A 240     112.600  94.630 147.320  1.00  0.00           H
ATOM   3575  C   THR A 240     109.460  94.150 143.950  1.00  0.00           C
ATOM   3576  O   THR A 240     109.900  93.070 143.550  1.00  0.00           O
ATOM   3577  N   SER A 241     108.130  94.520 143.620  1.00  0.00           N
ATOM   3578  HN  SER A 241     107.900  95.460 143.830  1.00  0.00           H
ATOM   3579  CA  SER A 241     107.180  93.750 142.830  1.00  0.00           C
ATOM   3580  HA  SER A 241     107.310  92.680 142.890  1.00  0.00           H
ATOM   3581  CB  SER A 241     105.730  93.820 143.320  1.00  0.00           C
ATOM   3582  HB1 SER A 241     105.810  93.360 144.320  1.00  0.00           H
ATOM   3583  HB2 SER A 241     105.150  93.120 142.680  1.00  0.00           H
ATOM   3584  OG  SER A 241     105.230  95.140 143.400  1.00  0.00           O
ATOM   3585  HG1 SER A 241     105.970  95.680 143.690  1.00  0.00           H
ATOM   3586  C   SER A 241     107.460  94.160 141.380  1.00  0.00           C
ATOM   3587  O   SER A 241     107.430  95.430 141.090  1.00  0.00           O
ATOM   3588  N   LEU A 242     107.680  93.200 140.470  1.00  0.00           N
ATOM   3589  HN  LEU A 242     107.760  92.240 140.720  1.00  0.00           H
ATOM   3590  CA  LEU A 242     107.470  93.600 139.130  1.00  0.00           C
ATOM   3591  HA  LEU A 242     107.460  94.680 139.060  1.00  0.00           H
ATOM   3592  CB  LEU A 242     108.530  93.110 138.080  1.00  0.00           C
ATOM   3593  HB1 LEU A 242     108.870  92.070 138.250  1.00  0.00           H
ATOM   3594  HB2 LEU A 242     108.110  93.220 137.060  1.00  0.00           H
ATOM   3595  CG  LEU A 242     109.960  93.890 138.200  1.00  0.00           C
ATOM   3596  HG  LEU A 242     110.450  93.820 137.200  1.00  0.00           H
ATOM   3597  CD1 LEU A 242     109.830  95.430 138.370  1.00  0.00           C
ATOM   3598 HD11 LEU A 242     109.200  95.940 137.610  1.00  0.00           H
ATOM   3599 HD12 LEU A 242     109.570  95.790 139.390  1.00  0.00           H
ATOM   3600 HD13 LEU A 242     110.900  95.680 138.260  1.00  0.00           H
ATOM   3601  CD2 LEU A 242     110.930  93.260 139.190  1.00  0.00           C
ATOM   3602 HD21 LEU A 242     110.780  92.180 139.360  1.00  0.00           H
ATOM   3603 HD22 LEU A 242     111.990  93.480 138.980  1.00  0.00           H
ATOM   3604 HD23 LEU A 242     110.710  93.680 140.200  1.00  0.00           H
ATOM   3605  C   LEU A 242     106.130  93.050 138.600  1.00  0.00           C
ATOM   3606  O   LEU A 242     105.720  91.930 138.970  1.00  0.00           O
ATOM   3607  N   GLU A 243     105.380  93.850 137.800  1.00  0.00           N
ATOM   3608  HN  GLU A 243     105.740  94.770 137.610  1.00  0.00           H
ATOM   3609  CA  GLU A 243     104.220  93.350 137.050  1.00  0.00           C
ATOM   3610  HA  GLU A 243     103.730  92.660 137.720  1.00  0.00           H
ATOM   3611  CB  GLU A 243     103.350  94.550 136.800  1.00  0.00           C
ATOM   3612  HB1 GLU A 243     102.780  94.840 137.700  1.00  0.00           H
ATOM   3613  HB2 GLU A 243     104.030  95.370 136.480  1.00  0.00           H
ATOM   3614  CG  GLU A 243     102.230  94.440 135.700  1.00  0.00           C
ATOM   3615  HG1 GLU A 243     101.600  93.570 135.980  1.00  0.00           H
ATOM   3616  HG2 GLU A 243     102.690  94.120 134.750  1.00  0.00           H
ATOM   3617  CD  GLU A 243     101.540  95.750 135.560  1.00  0.00           C
ATOM   3618  OE1 GLU A 243     101.800  96.430 134.530  1.00  0.00           O
ATOM   3619  OE2 GLU A 243     100.720  96.150 136.380  1.00  0.00           O
ATOM   3620  C   GLU A 243     104.720  92.650 135.820  1.00  0.00           C
ATOM   3621  O   GLU A 243     105.680  93.120 135.200  1.00  0.00           O
ATOM   3622  N   PRO A 244     104.250  91.420 135.440  1.00  0.00           N
ATOM   3623  CD  PRO A 244     103.480  90.520 136.300  1.00  0.00           C
ATOM   3624  HD1 PRO A 244     102.390  90.730 136.390  1.00  0.00           H
ATOM   3625  HD2 PRO A 244     103.800  90.580 137.360  1.00  0.00           H
ATOM   3626  CA  PRO A 244     104.370  90.850 134.080  1.00  0.00           C
ATOM   3627  HA  PRO A 244     105.390  91.030 133.760  1.00  0.00           H
ATOM   3628  CB  PRO A 244     103.900  89.410 134.220  1.00  0.00           C
ATOM   3629  HB1 PRO A 244     103.010  89.170 133.590  1.00  0.00           H
ATOM   3630  HB2 PRO A 244     104.660  88.690 133.830  1.00  0.00           H
ATOM   3631  CG  PRO A 244     103.840  89.170 135.690  1.00  0.00           C
ATOM   3632  HG1 PRO A 244     104.770  88.730 136.100  1.00  0.00           H
ATOM   3633  HG2 PRO A 244     102.990  88.530 136.000  1.00  0.00           H
ATOM   3634  C   PRO A 244     103.430  91.710 133.170  1.00  0.00           C
ATOM   3635  O   PRO A 244     102.370  92.030 133.690  1.00  0.00           O
ATOM   3636  N   PRO A 245     103.780  92.030 131.870  1.00  0.00           N
ATOM   3637  CD  PRO A 245     105.070  91.600 131.320  1.00  0.00           C
ATOM   3638  HD1 PRO A 245     105.130  90.490 131.250  1.00  0.00           H
ATOM   3639  HD2 PRO A 245     105.930  91.920 131.950  1.00  0.00           H
ATOM   3640  CA  PRO A 245     102.860  92.410 130.760  1.00  0.00           C
ATOM   3641  HA  PRO A 245     102.720  93.450 131.000  1.00  0.00           H
ATOM   3642  CB  PRO A 245     103.650  92.140 129.440  1.00  0.00           C
ATOM   3643  HB1 PRO A 245     103.450  91.070 129.200  1.00  0.00           H
ATOM   3644  HB2 PRO A 245     103.380  92.780 128.580  1.00  0.00           H
ATOM   3645  CG  PRO A 245     105.100  92.210 129.940  1.00  0.00           C
ATOM   3646  HG1 PRO A 245     105.460  93.260 129.930  1.00  0.00           H
ATOM   3647  HG2 PRO A 245     105.770  91.580 129.320  1.00  0.00           H
ATOM   3648  C   PRO A 245     101.580  91.660 130.690  1.00  0.00           C
ATOM   3649  O   PRO A 245     101.490  90.560 131.300  1.00  0.00           O
ATOM   3650  N   LEU A 246     100.580  92.110 129.930  1.00  0.00           N
ATOM   3651  HN  LEU A 246     100.650  93.060 129.630  1.00  0.00           H
ATOM   3652  CA  LEU A 246      99.360  91.430 129.660  1.00  0.00           C
ATOM   3653  HA  LEU A 246      98.970  91.220 130.640  1.00  0.00           H
ATOM   3654  CB  LEU A 246      98.410  92.090 128.700  1.00  0.00           C
ATOM   3655  HB1 LEU A 246      98.850  92.420 127.740  1.00  0.00           H
ATOM   3656  HB2 LEU A 246      97.580  91.410 128.390  1.00  0.00           H
ATOM   3657  CG  LEU A 246      97.800  93.370 129.330  1.00  0.00           C
ATOM   3658  HG  LEU A 246      98.640  94.100 129.360  1.00  0.00           H
ATOM   3659  CD1 LEU A 246      96.710  93.900 128.370  1.00  0.00           C
ATOM   3660 HD11 LEU A 246      95.940  93.130 128.150  1.00  0.00           H
ATOM   3661 HD12 LEU A 246      96.230  94.720 128.940  1.00  0.00           H
ATOM   3662 HD13 LEU A 246      97.170  94.120 127.380  1.00  0.00           H
ATOM   3663  CD2 LEU A 246      97.240  93.140 130.770  1.00  0.00           C
ATOM   3664 HD21 LEU A 246      96.520  93.950 131.010  1.00  0.00           H
ATOM   3665 HD22 LEU A 246      96.760  92.140 130.840  1.00  0.00           H
ATOM   3666 HD23 LEU A 246      98.090  93.280 131.470  1.00  0.00           H
ATOM   3667  C   LEU A 246      99.700  90.060 129.030  1.00  0.00           C
ATOM   3668  O   LEU A 246      99.060  89.020 129.280  1.00  0.00           O
ATOM   3669  N   CYS A 247     100.690  90.000 128.060  1.00  0.00           N
ATOM   3670  HN  CYS A 247     101.100  90.860 127.790  1.00  0.00           H
ATOM   3671  CA  CYS A 247     100.960  88.850 127.250  1.00  0.00           C
ATOM   3672  HA  CYS A 247     100.080  88.220 127.170  1.00  0.00           H
ATOM   3673  CB  CYS A 247     101.450  89.330 125.860  1.00  0.00           C
ATOM   3674  HB1 CYS A 247     101.450  88.480 125.140  1.00  0.00           H
ATOM   3675  HB2 CYS A 247     102.440  89.820 125.960  1.00  0.00           H
ATOM   3676  SG  CYS A 247     100.320  90.570 125.180  1.00  0.00           S
ATOM   3677  C   CYS A 247     102.060  87.920 127.800  1.00  0.00           C
ATOM   3678  O   CYS A 247     102.520  87.010 127.100  1.00  0.00           O
ATOM   3679  N   GLY A 248     102.520  88.200 129.060  1.00  0.00           N
ATOM   3680  HN  GLY A 248     102.330  89.040 129.550  1.00  0.00           H
ATOM   3681  CA  GLY A 248     103.420  87.170 129.650  1.00  0.00           C
ATOM   3682  HA1 GLY A 248     104.250  87.720 130.080  1.00  0.00           H
ATOM   3683  HA2 GLY A 248     103.560  86.270 129.070  1.00  0.00           H
ATOM   3684  C   GLY A 248     102.820  86.660 130.850  1.00  0.00           C
ATOM   3685  O   GLY A 248     101.660  86.880 131.190  1.00  0.00           O
ATOM   3686  N   GLN A 249     103.620  85.940 131.650  1.00  0.00           N
ATOM   3687  HN  GLN A 249     104.590  85.830 131.460  1.00  0.00           H
ATOM   3688  CA  GLN A 249     103.190  85.420 132.860  1.00  0.00           C
ATOM   3689  HA  GLN A 249     102.240  85.790 133.230  1.00  0.00           H
ATOM   3690  CB  GLN A 249     103.160  83.870 132.780  1.00  0.00           C
ATOM   3691  HB1 GLN A 249     104.170  83.660 132.380  1.00  0.00           H
ATOM   3692  HB2 GLN A 249     103.170  83.310 133.740  1.00  0.00           H
ATOM   3693  CG  GLN A 249     102.160  83.200 131.780  1.00  0.00           C
ATOM   3694  HG1 GLN A 249     101.950  82.150 132.070  1.00  0.00           H
ATOM   3695  HG2 GLN A 249     102.680  83.300 130.800  1.00  0.00           H
ATOM   3696  CD  GLN A 249     100.890  84.060 131.650  1.00  0.00           C
ATOM   3697  OE1 GLN A 249     100.620  84.400 130.480  1.00  0.00           O
ATOM   3698  NE2 GLN A 249     100.110  84.230 132.720  1.00  0.00           N
ATOM   3699 HE21 GLN A 249     100.460  83.950 133.620  1.00  0.00           H
ATOM   3700 HE22 GLN A 249      99.220  84.690 132.710  1.00  0.00           H
ATOM   3701  C   GLN A 249     104.240  85.650 134.010  1.00  0.00           C
ATOM   3702  O   GLN A 249     103.800  85.680 135.150  1.00  0.00           O
ATOM   3703  N   THR A 250     105.490  85.810 133.700  1.00  0.00           N
ATOM   3704  HN  THR A 250     105.810  85.930 132.760  1.00  0.00           H
ATOM   3705  CA  THR A 250     106.560  85.600 134.720  1.00  0.00           C
ATOM   3706  HA  THR A 250     106.120  85.660 135.700  1.00  0.00           H
ATOM   3707  CB  THR A 250     107.230  84.210 134.690  1.00  0.00           C
ATOM   3708  HB  THR A 250     108.290  84.240 134.360  1.00  0.00           H
ATOM   3709  OG1 THR A 250     106.610  83.210 133.770  1.00  0.00           O
ATOM   3710  HG1 THR A 250     106.800  83.570 132.900  1.00  0.00           H
ATOM   3711  CG2 THR A 250     107.280  83.660 136.150  1.00  0.00           C
ATOM   3712 HG21 THR A 250     107.890  82.740 136.080  1.00  0.00           H
ATOM   3713 HG22 THR A 250     107.830  84.360 136.810  1.00  0.00           H
ATOM   3714 HG23 THR A 250     106.240  83.580 136.540  1.00  0.00           H
ATOM   3715  C   THR A 250     107.570  86.770 134.590  1.00  0.00           C
ATOM   3716  O   THR A 250     107.670  87.520 133.590  1.00  0.00           O
ATOM   3717  N   LEU A 251     108.410  86.880 135.600  1.00  0.00           N
ATOM   3718  HN  LEU A 251     108.220  86.410 136.460  1.00  0.00           H
ATOM   3719  CA  LEU A 251     109.420  87.900 135.750  1.00  0.00           C
ATOM   3720  HA  LEU A 251     108.970  88.790 136.150  1.00  0.00           H
ATOM   3721  CB  LEU A 251     110.420  87.390 136.880  1.00  0.00           C
ATOM   3722  HB1 LEU A 251     109.770  87.090 137.720  1.00  0.00           H
ATOM   3723  HB2 LEU A 251     110.990  86.530 136.450  1.00  0.00           H
ATOM   3724  CG  LEU A 251     111.290  88.460 137.530  1.00  0.00           C
ATOM   3725  HG  LEU A 251     111.700  89.190 136.800  1.00  0.00           H
ATOM   3726  CD1 LEU A 251     110.470  89.170 138.640  1.00  0.00           C
ATOM   3727 HD11 LEU A 251     111.100  89.970 139.100  1.00  0.00           H
ATOM   3728 HD12 LEU A 251     109.620  89.690 138.160  1.00  0.00           H
ATOM   3729 HD13 LEU A 251     110.130  88.460 139.430  1.00  0.00           H
ATOM   3730  CD2 LEU A 251     112.570  87.750 138.070  1.00  0.00           C
ATOM   3731 HD21 LEU A 251     113.160  87.290 137.250  1.00  0.00           H
ATOM   3732 HD22 LEU A 251     113.080  88.530 138.670  1.00  0.00           H
ATOM   3733 HD23 LEU A 251     112.170  86.930 138.700  1.00  0.00           H
ATOM   3734  C   LEU A 251     110.290  88.160 134.550  1.00  0.00           C
ATOM   3735  O   LEU A 251     110.540  89.310 134.220  1.00  0.00           O
ATOM   3736  N   CYS A 252     110.730  87.140 133.860  1.00  0.00           N
ATOM   3737  HN  CYS A 252     110.780  86.190 134.180  1.00  0.00           H
ATOM   3738  CA  CYS A 252     111.490  87.190 132.630  1.00  0.00           C
ATOM   3739  HA  CYS A 252     112.390  87.740 132.850  1.00  0.00           H
ATOM   3740  CB  CYS A 252     111.820  85.790 132.160  1.00  0.00           C
ATOM   3741  HB1 CYS A 252     112.200  85.850 131.120  1.00  0.00           H
ATOM   3742  HB2 CYS A 252     110.890  85.180 132.130  1.00  0.00           H
ATOM   3743  SG  CYS A 252     113.040  84.930 133.180  1.00  0.00           S
ATOM   3744  C   CYS A 252     110.810  87.940 131.530  1.00  0.00           C
ATOM   3745  O   CYS A 252     111.470  88.430 130.590  1.00  0.00           O
ATOM   3746  N   ASP A 253     109.490  87.990 131.510  1.00  0.00           N
ATOM   3747  HN  ASP A 253     108.890  87.660 132.230  1.00  0.00           H
ATOM   3748  CA  ASP A 253     108.780  88.450 130.280  1.00  0.00           C
ATOM   3749  HA  ASP A 253     109.210  88.060 129.360  1.00  0.00           H
ATOM   3750  CB  ASP A 253     107.370  87.940 130.390  1.00  0.00           C
ATOM   3751  HB1 ASP A 253     106.760  88.350 131.220  1.00  0.00           H
ATOM   3752  HB2 ASP A 253     106.750  88.140 129.490  1.00  0.00           H
ATOM   3753  CG  ASP A 253     107.220  86.410 130.540  1.00  0.00           C
ATOM   3754  OD1 ASP A 253     108.030  85.710 129.910  1.00  0.00           O
ATOM   3755  OD2 ASP A 253     106.230  85.940 131.180  1.00  0.00           O
ATOM   3756  C   ASP A 253     108.570  89.970 130.390  1.00  0.00           C
ATOM   3757  O   ASP A 253     108.140  90.710 129.490  1.00  0.00           O
ATOM   3758  N   ASN A 254     108.910  90.550 131.530  1.00  0.00           N
ATOM   3759  HN  ASN A 254     109.180  89.900 132.230  1.00  0.00           H
ATOM   3760  CA  ASN A 254     109.060  91.950 131.910  1.00  0.00           C
ATOM   3761  HA  ASN A 254     108.140  92.500 131.740  1.00  0.00           H
ATOM   3762  CB  ASN A 254     109.470  92.150 133.390  1.00  0.00           C
ATOM   3763  HB1 ASN A 254     108.820  91.560 134.070  1.00  0.00           H
ATOM   3764  HB2 ASN A 254     110.510  91.800 133.530  1.00  0.00           H
ATOM   3765  CG  ASN A 254     109.540  93.620 133.920  1.00  0.00           C
ATOM   3766  OD1 ASN A 254     110.630  94.180 133.790  1.00  0.00           O
ATOM   3767  ND2 ASN A 254     108.430  94.080 134.590  1.00  0.00           N
ATOM   3768 HD21 ASN A 254     107.650  93.480 134.780  1.00  0.00           H
ATOM   3769 HD22 ASN A 254     108.540  95.060 134.770  1.00  0.00           H
ATOM   3770  C   ASN A 254     110.080  92.710 131.110  1.00  0.00           C
ATOM   3771  O   ASN A 254     111.140  92.200 130.960  1.00  0.00           O
ATOM   3772  N   THR A 255     109.710  93.840 130.550  1.00  0.00           N
ATOM   3773  HN  THR A 255     108.810  94.220 130.720  1.00  0.00           H
ATOM   3774  CA  THR A 255     110.510  94.520 129.520  1.00  0.00           C
ATOM   3775  HA  THR A 255     110.600  93.850 128.680  1.00  0.00           H
ATOM   3776  CB  THR A 255     109.950  95.840 128.950  1.00  0.00           C
ATOM   3777  HB  THR A 255     110.180  96.740 129.550  1.00  0.00           H
ATOM   3778  OG1 THR A 255     108.610  95.710 128.570  1.00  0.00           O
ATOM   3779  HG1 THR A 255     108.400  94.790 128.400  1.00  0.00           H
ATOM   3780  CG2 THR A 255     110.700  96.090 127.630  1.00  0.00           C
ATOM   3781 HG21 THR A 255     111.780  96.040 127.870  1.00  0.00           H
ATOM   3782 HG22 THR A 255     110.680  95.230 126.930  1.00  0.00           H
ATOM   3783 HG23 THR A 255     110.310  97.060 127.260  1.00  0.00           H
ATOM   3784  C   THR A 255     111.930  94.830 130.020  1.00  0.00           C
ATOM   3785  O   THR A 255     112.870  94.580 129.300  1.00  0.00           O
ATOM   3786  N   GLU A 256     112.090  95.360 131.290  1.00  0.00           N
ATOM   3787  HN  GLU A 256     111.330  95.450 131.920  1.00  0.00           H
ATOM   3788  CA  GLU A 256     113.400  95.730 131.830  1.00  0.00           C
ATOM   3789  HA  GLU A 256     113.930  96.200 131.020  1.00  0.00           H
ATOM   3790  CB  GLU A 256     113.240  96.620 133.120  1.00  0.00           C
ATOM   3791  HB1 GLU A 256     112.550  96.210 133.890  1.00  0.00           H
ATOM   3792  HB2 GLU A 256     114.280  96.680 133.500  1.00  0.00           H
ATOM   3793  CG  GLU A 256     112.850  98.150 132.900  1.00  0.00           C
ATOM   3794  HG1 GLU A 256     113.660  98.710 132.380  1.00  0.00           H
ATOM   3795  HG2 GLU A 256     112.750  98.530 133.940  1.00  0.00           H
ATOM   3796  CD  GLU A 256     111.560  98.300 132.200  1.00  0.00           C
ATOM   3797  OE1 GLU A 256     110.460  98.030 132.810  1.00  0.00           O
ATOM   3798  OE2 GLU A 256     111.590  98.800 131.040  1.00  0.00           O
ATOM   3799  C   GLU A 256     114.240  94.460 132.050  1.00  0.00           C
ATOM   3800  O   GLU A 256     115.450  94.590 131.830  1.00  0.00           O
ATOM   3801  N   VAL A 257     113.610  93.300 132.440  1.00  0.00           N
ATOM   3802  HN  VAL A 257     112.620  93.310 132.550  1.00  0.00           H
ATOM   3803  CA  VAL A 257     114.440  92.090 132.660  1.00  0.00           C
ATOM   3804  HA  VAL A 257     115.310  92.360 133.240  1.00  0.00           H
ATOM   3805  CB  VAL A 257     113.610  90.930 133.440  1.00  0.00           C
ATOM   3806  HB  VAL A 257     112.610  90.730 133.010  1.00  0.00           H
ATOM   3807  CG1 VAL A 257     114.370  89.570 133.450  1.00  0.00           C
ATOM   3808 HG11 VAL A 257     113.930  88.920 134.240  1.00  0.00           H
ATOM   3809 HG12 VAL A 257     114.260  89.100 132.450  1.00  0.00           H
ATOM   3810 HG13 VAL A 257     115.420  89.700 133.790  1.00  0.00           H
ATOM   3811  CG2 VAL A 257     113.280  91.400 134.940  1.00  0.00           C
ATOM   3812 HG21 VAL A 257     112.880  92.430 134.980  1.00  0.00           H
ATOM   3813 HG22 VAL A 257     112.630  90.660 135.450  1.00  0.00           H
ATOM   3814 HG23 VAL A 257     114.160  91.460 135.620  1.00  0.00           H
ATOM   3815  C   VAL A 257     115.050  91.430 131.470  1.00  0.00           C
ATOM   3816  O   VAL A 257     116.200  91.160 131.440  1.00  0.00           O
ATOM   3817  N   ILE A 258     114.290  91.350 130.370  1.00  0.00           N
ATOM   3818  HN  ILE A 258     113.330  91.610 130.410  1.00  0.00           H
ATOM   3819  CA  ILE A 258     114.600  90.820 129.100  1.00  0.00           C
ATOM   3820  HA  ILE A 258     115.050  89.850 129.260  1.00  0.00           H
ATOM   3821  CB  ILE A 258     113.400  90.530 128.170  1.00  0.00           C
ATOM   3822  HB  ILE A 258     112.800  89.770 128.700  1.00  0.00           H
ATOM   3823  CG2 ILE A 258     112.540  91.770 127.900  1.00  0.00           C
ATOM   3824 HG21 ILE A 258     112.220  92.420 128.750  1.00  0.00           H
ATOM   3825 HG22 ILE A 258     113.010  92.450 127.150  1.00  0.00           H
ATOM   3826 HG23 ILE A 258     111.570  91.470 127.440  1.00  0.00           H
ATOM   3827  CG1 ILE A 258     113.770  89.800 126.870  1.00  0.00           C
ATOM   3828 HG11 ILE A 258     114.490  90.430 126.310  1.00  0.00           H
ATOM   3829 HG12 ILE A 258     112.830  89.680 126.280  1.00  0.00           H
ATOM   3830  CD  ILE A 258     114.370  88.390 127.210  1.00  0.00           C
ATOM   3831  HD1 ILE A 258     115.330  88.490 127.770  1.00  0.00           H
ATOM   3832  HD2 ILE A 258     113.600  87.730 127.660  1.00  0.00           H
ATOM   3833  HD3 ILE A 258     114.680  87.740 126.360  1.00  0.00           H
ATOM   3834  C   ILE A 258     115.660  91.630 128.410  1.00  0.00           C
ATOM   3835  O   ILE A 258     116.640  91.080 127.890  1.00  0.00           O
ATOM   3836  N   ALA A 259     115.570  92.980 128.530  1.00  0.00           N
ATOM   3837  HN  ALA A 259     114.820  93.420 129.040  1.00  0.00           H
ATOM   3838  CA  ALA A 259     116.500  93.910 127.960  1.00  0.00           C
ATOM   3839  HA  ALA A 259     116.720  93.790 126.910  1.00  0.00           H
ATOM   3840  CB  ALA A 259     115.960  95.310 128.120  1.00  0.00           C
ATOM   3841  HB1 ALA A 259     116.710  96.080 127.840  1.00  0.00           H
ATOM   3842  HB2 ALA A 259     115.060  95.430 127.480  1.00  0.00           H
ATOM   3843  HB3 ALA A 259     115.540  95.610 129.110  1.00  0.00           H
ATOM   3844  C   ALA A 259     117.920  93.830 128.690  1.00  0.00           C
ATOM   3845  O   ALA A 259     119.000  93.840 128.130  1.00  0.00           O
ATOM   3846  N   SER A 260     117.860  93.570 130.030  1.00  0.00           N
ATOM   3847  HN  SER A 260     117.020  93.680 130.560  1.00  0.00           H
ATOM   3848  CA  SER A 260     119.020  93.300 130.830  1.00  0.00           C
ATOM   3849  HA  SER A 260     119.770  94.060 130.650  1.00  0.00           H
ATOM   3850  CB  SER A 260     118.610  93.210 132.360  1.00  0.00           C
ATOM   3851  HB1 SER A 260     117.920  92.340 132.460  1.00  0.00           H
ATOM   3852  HB2 SER A 260     117.980  94.090 132.600  1.00  0.00           H
ATOM   3853  OG  SER A 260     119.760  93.000 133.180  1.00  0.00           O
ATOM   3854  HG1 SER A 260     119.420  93.020 134.080  1.00  0.00           H
ATOM   3855  C   SER A 260     119.820  92.000 130.300  1.00  0.00           C
ATOM   3856  O   SER A 260     121.020  92.030 130.030  1.00  0.00           O
ATOM   3857  N   TYR A 261     119.020  90.950 130.080  1.00  0.00           N
ATOM   3858  HN  TYR A 261     118.040  91.040 130.210  1.00  0.00           H
ATOM   3859  CA  TYR A 261     119.440  89.650 129.590  1.00  0.00           C
ATOM   3860  HA  TYR A 261     120.310  89.360 130.160  1.00  0.00           H
ATOM   3861  CB  TYR A 261     118.360  88.530 129.770  1.00  0.00           C
ATOM   3862  HB1 TYR A 261     117.340  88.970 129.840  1.00  0.00           H
ATOM   3863  HB2 TYR A 261     118.430  87.800 128.930  1.00  0.00           H
ATOM   3864  CG  TYR A 261     118.720  87.760 131.020  1.00  0.00           C
ATOM   3865  CD1 TYR A 261     118.690  88.450 132.270  1.00  0.00           C
ATOM   3866  HD1 TYR A 261     118.410  89.490 132.190  1.00  0.00           H
ATOM   3867  CE1 TYR A 261     119.090  87.860 133.410  1.00  0.00           C
ATOM   3868  HE1 TYR A 261     119.220  88.470 134.290  1.00  0.00           H
ATOM   3869  CZ  TYR A 261     119.370  86.540 133.460  1.00  0.00           C
ATOM   3870  OH  TYR A 261     119.620  85.880 134.700  1.00  0.00           O
ATOM   3871  HH  TYR A 261     120.130  85.090 134.500  1.00  0.00           H
ATOM   3872  CD2 TYR A 261     119.050  86.430 131.050  1.00  0.00           C
ATOM   3873  HD2 TYR A 261     119.080  85.940 130.090  1.00  0.00           H
ATOM   3874  CE2 TYR A 261     119.490  85.800 132.280  1.00  0.00           C
ATOM   3875  HE2 TYR A 261     119.650  84.730 132.280  1.00  0.00           H
ATOM   3876  C   TYR A 261     119.990  89.750 128.160  1.00  0.00           C
ATOM   3877  O   TYR A 261     120.930  89.060 127.840  1.00  0.00           O
ATOM   3878  N   ASN A 262     119.450  90.680 127.350  1.00  0.00           N
ATOM   3879  HN  ASN A 262     118.770  91.260 127.790  1.00  0.00           H
ATOM   3880  CA  ASN A 262     119.840  90.890 125.970  1.00  0.00           C
ATOM   3881  HA  ASN A 262     120.240  89.970 125.580  1.00  0.00           H
ATOM   3882  CB  ASN A 262     118.730  91.350 125.020  1.00  0.00           C
ATOM   3883  HB1 ASN A 262     118.060  92.160 125.360  1.00  0.00           H
ATOM   3884  HB2 ASN A 262     119.310  91.840 124.210  1.00  0.00           H
ATOM   3885  CG  ASN A 262     117.850  90.140 124.600  1.00  0.00           C
ATOM   3886  OD1 ASN A 262     117.940  89.590 123.480  1.00  0.00           O
ATOM   3887  ND2 ASN A 262     116.790  89.870 125.370  1.00  0.00           N
ATOM   3888 HD21 ASN A 262     116.710  90.330 126.260  1.00  0.00           H
ATOM   3889 HD22 ASN A 262     116.110  89.190 125.080  1.00  0.00           H
ATOM   3890  C   ASN A 262     121.080  91.800 125.830  1.00  0.00           C
ATOM   3891  O   ASN A 262     121.800  91.730 124.840  1.00  0.00           O
ATOM   3892  N   GLN A 263     121.400  92.680 126.840  1.00  0.00           N
ATOM   3893  HN  GLN A 263     120.810  92.910 127.610  1.00  0.00           H
ATOM   3894  CA  GLN A 263     122.580  93.560 126.730  1.00  0.00           C
ATOM   3895  HA  GLN A 263     122.770  93.700 125.680  1.00  0.00           H
ATOM   3896  CB  GLN A 263     122.430  94.890 127.440  1.00  0.00           C
ATOM   3897  HB1 GLN A 263     121.920  94.660 128.390  1.00  0.00           H
ATOM   3898  HB2 GLN A 263     123.340  95.480 127.640  1.00  0.00           H
ATOM   3899  CG  GLN A 263     121.420  95.770 126.670  1.00  0.00           C
ATOM   3900  HG1 GLN A 263     121.000  96.580 127.310  1.00  0.00           H
ATOM   3901  HG2 GLN A 263     120.520  95.230 126.310  1.00  0.00           H
ATOM   3902  CD  GLN A 263     122.040  96.400 125.430  1.00  0.00           C
ATOM   3903  OE1 GLN A 263     122.460  95.800 124.440  1.00  0.00           O
ATOM   3904  NE2 GLN A 263     122.200  97.720 125.640  1.00  0.00           N
ATOM   3905 HE21 GLN A 263     122.050  98.050 126.570  1.00  0.00           H
ATOM   3906 HE22 GLN A 263     122.540  98.360 124.950  1.00  0.00           H
ATOM   3907  C   GLN A 263     123.900  92.900 127.240  1.00  0.00           C
ATOM   3908  O   GLN A 263     124.960  93.160 126.700  1.00  0.00           O
ATOM   3909  N   LEU A 264     123.750  92.140 128.350  1.00  0.00           N
ATOM   3910  HN  LEU A 264     122.940  92.040 128.920  1.00  0.00           H
ATOM   3911  CA  LEU A 264     124.910  91.470 128.990  1.00  0.00           C
ATOM   3912  HA  LEU A 264     125.760  92.090 128.750  1.00  0.00           H
ATOM   3913  CB  LEU A 264     124.750  91.170 130.410  1.00  0.00           C
ATOM   3914  HB1 LEU A 264     123.760  90.710 130.600  1.00  0.00           H
ATOM   3915  HB2 LEU A 264     125.600  90.490 130.660  1.00  0.00           H
ATOM   3916  CG  LEU A 264     124.800  92.380 131.420  1.00  0.00           C
ATOM   3917  HG  LEU A 264     124.750  91.990 132.460  1.00  0.00           H
ATOM   3918  CD1 LEU A 264     126.260  92.960 131.330  1.00  0.00           C
ATOM   3919 HD11 LEU A 264     126.570  93.720 132.080  1.00  0.00           H
ATOM   3920 HD12 LEU A 264     127.000  92.140 131.300  1.00  0.00           H
ATOM   3921 HD13 LEU A 264     126.330  93.560 130.400  1.00  0.00           H
ATOM   3922  CD2 LEU A 264     123.880  93.590 131.250  1.00  0.00           C
ATOM   3923 HD21 LEU A 264     124.050  94.380 132.010  1.00  0.00           H
ATOM   3924 HD22 LEU A 264     124.060  93.940 130.210  1.00  0.00           H
ATOM   3925 HD23 LEU A 264     122.790  93.380 131.340  1.00  0.00           H
ATOM   3926  C   LEU A 264     125.080  90.130 128.280  1.00  0.00           C
ATOM   3927  O   LEU A 264     124.140  89.360 128.080  1.00  0.00           O
ATOM   3928  N   SER A 265     126.330  89.710 127.950  1.00  0.00           N
ATOM   3929  HN  SER A 265     127.040  90.390 128.080  1.00  0.00           H
ATOM   3930  CA  SER A 265     126.700  88.430 127.490  1.00  0.00           C
ATOM   3931  HA  SER A 265     125.900  88.030 126.890  1.00  0.00           H
ATOM   3932  CB  SER A 265     127.950  88.440 126.620  1.00  0.00           C
ATOM   3933  HB1 SER A 265     127.580  88.990 125.730  1.00  0.00           H
ATOM   3934  HB2 SER A 265     128.160  87.420 126.230  1.00  0.00           H
ATOM   3935  OG  SER A 265     129.120  88.920 127.250  1.00  0.00           O
ATOM   3936  HG1 SER A 265     128.990  89.870 127.270  1.00  0.00           H
ATOM   3937  C   SER A 265     126.930  87.440 128.640  1.00  0.00           C
ATOM   3938  O   SER A 265     126.760  86.240 128.470  1.00  0.00           O
ATOM   3939  N   SER A 266     127.100  87.920 129.900  1.00  0.00           N
ATOM   3940  HN  SER A 266     127.040  88.880 130.130  1.00  0.00           H
ATOM   3941  CA  SER A 266     127.540  87.100 131.010  1.00  0.00           C
ATOM   3942  HA  SER A 266     128.370  86.500 130.660  1.00  0.00           H
ATOM   3943  CB  SER A 266     128.250  87.960 132.150  1.00  0.00           C
ATOM   3944  HB1 SER A 266     129.310  87.930 131.790  1.00  0.00           H
ATOM   3945  HB2 SER A 266     128.180  87.420 133.120  1.00  0.00           H
ATOM   3946  OG  SER A 266     127.660  89.290 132.140  1.00  0.00           O
ATOM   3947  HG1 SER A 266     127.760  89.650 133.020  1.00  0.00           H
ATOM   3948  C   SER A 266     126.370  86.310 131.610  1.00  0.00           C
ATOM   3949  O   SER A 266     126.520  85.280 132.230  1.00  0.00           O
ATOM   3950  N   PHE A 267     125.120  86.710 131.400  1.00  0.00           N
ATOM   3951  HN  PHE A 267     125.030  87.650 131.090  1.00  0.00           H
ATOM   3952  CA  PHE A 267     123.990  86.040 132.040  1.00  0.00           C
ATOM   3953  HA  PHE A 267     124.220  85.570 132.980  1.00  0.00           H
ATOM   3954  CB  PHE A 267     122.760  87.000 132.210  1.00  0.00           C
ATOM   3955  HB1 PHE A 267     122.500  87.320 131.180  1.00  0.00           H
ATOM   3956  HB2 PHE A 267     122.010  86.340 132.690  1.00  0.00           H
ATOM   3957  CG  PHE A 267     123.030  88.230 133.100  1.00  0.00           C
ATOM   3958  CD1 PHE A 267     123.890  88.020 134.270  1.00  0.00           C
ATOM   3959  HD1 PHE A 267     124.420  87.110 134.490  1.00  0.00           H
ATOM   3960  CE1 PHE A 267     124.020  89.020 135.210  1.00  0.00           C
ATOM   3961  HE1 PHE A 267     124.660  88.990 136.080  1.00  0.00           H
ATOM   3962  CZ  PHE A 267     123.410  90.220 135.000  1.00  0.00           C
ATOM   3963  HZ  PHE A 267     123.640  91.100 135.590  1.00  0.00           H
ATOM   3964  CD2 PHE A 267     122.270  89.400 133.040  1.00  0.00           C
ATOM   3965  HD2 PHE A 267     121.500  89.580 132.310  1.00  0.00           H
ATOM   3966  CE2 PHE A 267     122.520  90.420 133.990  1.00  0.00           C
ATOM   3967  HE2 PHE A 267     122.080  91.410 133.960  1.00  0.00           H
ATOM   3968  C   PHE A 267     123.620  84.850 131.130  1.00  0.00           C
ATOM   3969  O   PHE A 267     122.840  83.960 131.440  1.00  0.00           O
ATOM   3970  N   ARG A 268     124.290  84.850 129.960  1.00  0.00           N
ATOM   3971  HN  ARG A 268     124.740  85.670 129.630  1.00  0.00           H
ATOM   3972  CA  ARG A 268     124.220  83.770 129.060  1.00  0.00           C
ATOM   3973  HA  ARG A 268     123.470  83.050 129.370  1.00  0.00           H
ATOM   3974  CB  ARG A 268     123.820  84.210 127.600  1.00  0.00           C
ATOM   3975  HB1 ARG A 268     124.620  84.760 127.070  1.00  0.00           H
ATOM   3976  HB2 ARG A 268     123.640  83.310 126.980  1.00  0.00           H
ATOM   3977  CG  ARG A 268     122.470  85.030 127.520  1.00  0.00           C
ATOM   3978  HG1 ARG A 268     122.360  85.580 128.480  1.00  0.00           H
ATOM   3979  HG2 ARG A 268     121.640  84.280 127.560  1.00  0.00           H
ATOM   3980  CD  ARG A 268     122.480  85.980 126.350  1.00  0.00           C
ATOM   3981  HD1 ARG A 268     123.260  86.750 126.530  1.00  0.00           H
ATOM   3982  HD2 ARG A 268     121.490  86.460 126.190  1.00  0.00           H
ATOM   3983  NE  ARG A 268     122.760  85.320 125.060  1.00  0.00           N
ATOM   3984  HE  ARG A 268     122.920  84.340 125.150  1.00  0.00           H
ATOM   3985  CZ  ARG A 268     122.890  85.910 123.870  1.00  0.00           C
ATOM   3986  NH1 ARG A 268     122.970  87.200 123.630  1.00  0.00           N
ATOM   3987 HH11 ARG A 268     122.920  87.530 122.690  1.00  0.00           H
ATOM   3988 HH12 ARG A 268     122.800  87.760 124.440  1.00  0.00           H
ATOM   3989  NH2 ARG A 268     123.190  85.090 122.850  1.00  0.00           N
ATOM   3990 HH21 ARG A 268     123.460  85.580 122.020  1.00  0.00           H
ATOM   3991 HH22 ARG A 268     123.400  84.170 123.160  1.00  0.00           H
ATOM   3992  C   ARG A 268     125.440  82.840 128.890  1.00  0.00           C
ATOM   3993  O   ARG A 268     125.690  82.140 127.890  1.00  0.00           O
ATOM   3994  N   GLN A 269     126.340  82.950 129.890  1.00  0.00           N
ATOM   3995  HN  GLN A 269     126.270  83.670 130.580  1.00  0.00           H
ATOM   3996  CA  GLN A 269     127.410  82.040 130.050  1.00  0.00           C
ATOM   3997  HA  GLN A 269     128.050  82.260 129.200  1.00  0.00           H
ATOM   3998  CB  GLN A 269     128.270  82.520 131.250  1.00  0.00           C
ATOM   3999  HB1 GLN A 269     129.240  82.000 131.280  1.00  0.00           H
ATOM   4000  HB2 GLN A 269     128.480  83.590 131.040  1.00  0.00           H
ATOM   4001  CG  GLN A 269     127.740  82.380 132.690  1.00  0.00           C
ATOM   4002  HG1 GLN A 269     126.780  82.930 132.690  1.00  0.00           H
ATOM   4003  HG2 GLN A 269     128.390  83.070 133.260  1.00  0.00           H
ATOM   4004  CD  GLN A 269     127.680  80.970 133.240  1.00  0.00           C
ATOM   4005  OE1 GLN A 269     126.630  80.440 133.650  1.00  0.00           O
ATOM   4006  NE2 GLN A 269     128.820  80.300 133.340  1.00  0.00           N
ATOM   4007 HE21 GLN A 269     129.660  80.750 133.040  1.00  0.00           H
ATOM   4008 HE22 GLN A 269     128.720  79.330 133.550  1.00  0.00           H
ATOM   4009  C   GLN A 269     127.000  80.550 130.080  1.00  0.00           C
ATOM   4010  O   GLN A 269     125.820  80.210 130.300  1.00  0.00           O
ATOM   4011  N   PRO A 270     127.910  79.590 129.760  1.00  0.00           N
ATOM   4012  CD  PRO A 270     129.290  79.900 129.390  1.00  0.00           C
ATOM   4013  HD1 PRO A 270     129.760  80.310 130.310  1.00  0.00           H
ATOM   4014  HD2 PRO A 270     129.390  80.600 128.540  1.00  0.00           H
ATOM   4015  CA  PRO A 270     127.750  78.180 129.900  1.00  0.00           C
ATOM   4016  HA  PRO A 270     127.190  77.890 129.030  1.00  0.00           H
ATOM   4017  CB  PRO A 270     129.200  77.630 129.930  1.00  0.00           C
ATOM   4018  HB1 PRO A 270     129.690  77.520 130.920  1.00  0.00           H
ATOM   4019  HB2 PRO A 270     129.250  76.640 129.420  1.00  0.00           H
ATOM   4020  CG  PRO A 270     129.970  78.610 128.980  1.00  0.00           C
ATOM   4021  HG1 PRO A 270     129.770  78.460 127.900  1.00  0.00           H
ATOM   4022  HG2 PRO A 270     131.070  78.530 129.010  1.00  0.00           H
ATOM   4023  C   PRO A 270     126.970  77.640 131.100  1.00  0.00           C
ATOM   4024  O   PRO A 270     127.270  77.840 132.260  1.00  0.00           O
ATOM   4025  N   LYS A 271     125.980  76.790 130.750  1.00  0.00           N
ATOM   4026  HN  LYS A 271     125.710  76.710 129.800  1.00  0.00           H
ATOM   4027  CA  LYS A 271     125.250  76.140 131.790  1.00  0.00           C
ATOM   4028  HA  LYS A 271     125.890  75.950 132.640  1.00  0.00           H
ATOM   4029  CB  LYS A 271     123.910  76.950 132.010  1.00  0.00           C
ATOM   4030  HB1 LYS A 271     123.370  76.950 131.040  1.00  0.00           H
ATOM   4031  HB2 LYS A 271     123.340  76.400 132.790  1.00  0.00           H
ATOM   4032  CG  LYS A 271     124.170  78.290 132.650  1.00  0.00           C
ATOM   4033  HG1 LYS A 271     124.960  78.880 132.140  1.00  0.00           H
ATOM   4034  HG2 LYS A 271     124.620  77.940 133.600  1.00  0.00           H
ATOM   4035  CD  LYS A 271     122.940  79.180 132.680  1.00  0.00           C
ATOM   4036  HD1 LYS A 271     122.270  78.900 133.520  1.00  0.00           H
ATOM   4037  HD2 LYS A 271     122.410  79.000 131.720  1.00  0.00           H
ATOM   4038  CE  LYS A 271     123.380  80.610 132.710  1.00  0.00           C
ATOM   4039  HE1 LYS A 271     123.950  80.900 131.800  1.00  0.00           H
ATOM   4040  HE2 LYS A 271     123.880  80.860 133.670  1.00  0.00           H
ATOM   4041  NZ  LYS A 271     122.150  81.410 132.710  1.00  0.00           N
ATOM   4042  HZ1 LYS A 271     121.750  81.240 131.770  1.00  0.00           H
ATOM   4043  HZ2 LYS A 271     121.550  81.140 133.520  1.00  0.00           H
ATOM   4044  HZ3 LYS A 271     122.310  82.430 132.730  1.00  0.00           H
ATOM   4045  C   LYS A 271     124.930  74.740 131.330  1.00  0.00           C
ATOM   4046  O   LYS A 271     124.490  74.490 130.180  1.00  0.00           O
ATOM   4047  N   VAL A 272     125.220  73.800 132.250  1.00  0.00           N
ATOM   4048  HN  VAL A 272     125.670  74.040 133.110  1.00  0.00           H
ATOM   4049  CA  VAL A 272     124.920  72.350 131.980  1.00  0.00           C
ATOM   4050  HA  VAL A 272     125.070  72.240 130.910  1.00  0.00           H
ATOM   4051  CB  VAL A 272     125.900  71.430 132.670  1.00  0.00           C
ATOM   4052  HB  VAL A 272     125.930  71.430 133.780  1.00  0.00           H
ATOM   4053  CG1 VAL A 272     125.680  70.010 132.200  1.00  0.00           C
ATOM   4054 HG11 VAL A 272     125.800  69.930 131.100  1.00  0.00           H
ATOM   4055 HG12 VAL A 272     126.450  69.310 132.570  1.00  0.00           H
ATOM   4056 HG13 VAL A 272     124.650  69.680 132.480  1.00  0.00           H
ATOM   4057  CG2 VAL A 272     127.320  71.960 132.410  1.00  0.00           C
ATOM   4058 HG21 VAL A 272     128.090  71.160 132.430  1.00  0.00           H
ATOM   4059 HG22 VAL A 272     127.370  72.240 131.330  1.00  0.00           H
ATOM   4060 HG23 VAL A 272     127.660  72.800 133.040  1.00  0.00           H
ATOM   4061  C   VAL A 272     123.580  72.090 132.520  1.00  0.00           C
ATOM   4062  O   VAL A 272     123.380  72.390 133.680  1.00  0.00           O
ATOM   4063  N   VAL A 273     122.630  71.630 131.630  1.00  0.00           N
ATOM   4064  HN  VAL A 273     122.890  71.400 130.700  1.00  0.00           H
ATOM   4065  CA  VAL A 273     121.270  71.310 132.040  1.00  0.00           C
ATOM   4066  HA  VAL A 273     121.160  71.630 133.070  1.00  0.00           H
ATOM   4067  CB  VAL A 273     120.140  71.970 131.130  1.00  0.00           C
ATOM   4068  HB  VAL A 273     120.490  71.640 130.130  1.00  0.00           H
ATOM   4069  CG1 VAL A 273     118.690  71.440 131.370  1.00  0.00           C
ATOM   4070 HG11 VAL A 273     117.910  72.010 130.810  1.00  0.00           H
ATOM   4071 HG12 VAL A 273     118.440  70.370 131.210  1.00  0.00           H
ATOM   4072 HG13 VAL A 273     118.440  71.580 132.440  1.00  0.00           H
ATOM   4073  CG2 VAL A 273     120.250  73.510 131.170  1.00  0.00           C
ATOM   4074 HG21 VAL A 273     119.820  74.100 130.340  1.00  0.00           H
ATOM   4075 HG22 VAL A 273     119.720  73.780 132.110  1.00  0.00           H
ATOM   4076 HG23 VAL A 273     121.330  73.760 131.090  1.00  0.00           H
ATOM   4077  C   VAL A 273     121.020  69.820 132.030  1.00  0.00           C
ATOM   4078  O   VAL A 273     121.150  69.050 131.080  1.00  0.00           O
ATOM   4079  N   ARG A 274     120.650  69.300 133.230  1.00  0.00           N
ATOM   4080  HN  ARG A 274     120.350  69.910 133.950  1.00  0.00           H
ATOM   4081  CA  ARG A 274     120.400  67.850 133.450  1.00  0.00           C
ATOM   4082  HA  ARG A 274     121.240  67.280 133.080  1.00  0.00           H
ATOM   4083  CB  ARG A 274     120.490  67.650 135.020  1.00  0.00           C
ATOM   4084  HB1 ARG A 274     119.810  68.380 135.510  1.00  0.00           H
ATOM   4085  HB2 ARG A 274     120.030  66.680 135.330  1.00  0.00           H
ATOM   4086  CG  ARG A 274     122.000  67.640 135.520  1.00  0.00           C
ATOM   4087  HG1 ARG A 274     122.390  68.680 135.480  1.00  0.00           H
ATOM   4088  HG2 ARG A 274     122.570  66.970 134.840  1.00  0.00           H
ATOM   4089  CD  ARG A 274     122.160  67.110 137.030  1.00  0.00           C
ATOM   4090  HD1 ARG A 274     123.240  67.140 137.290  1.00  0.00           H
ATOM   4091  HD2 ARG A 274     121.680  66.110 137.130  1.00  0.00           H
ATOM   4092  NE  ARG A 274     121.500  68.110 137.820  1.00  0.00           N
ATOM   4093  HE  ARG A 274     120.840  68.730 137.390  1.00  0.00           H
ATOM   4094  CZ  ARG A 274     121.550  68.120 139.170  1.00  0.00           C
ATOM   4095  NH1 ARG A 274     122.040  67.040 139.790  1.00  0.00           N
ATOM   4096 HH11 ARG A 274     121.920  66.860 140.770  1.00  0.00           H
ATOM   4097 HH12 ARG A 274     122.360  66.300 139.200  1.00  0.00           H
ATOM   4098  NH2 ARG A 274     120.810  68.990 139.880  1.00  0.00           N
ATOM   4099 HH21 ARG A 274     120.820  68.960 140.880  1.00  0.00           H
ATOM   4100 HH22 ARG A 274     120.240  69.640 139.380  1.00  0.00           H
ATOM   4101  C   ARG A 274     119.080  67.390 132.870  1.00  0.00           C
ATOM   4102  O   ARG A 274     118.110  68.150 132.910  1.00  0.00           O
ATOM   4103  N   TYR A 275     118.990  66.150 132.280  1.00  0.00           N
ATOM   4104  HN  TYR A 275     119.790  65.590 132.080  1.00  0.00           H
ATOM   4105  CA  TYR A 275     117.730  65.670 131.710  1.00  0.00           C
ATOM   4106  HA  TYR A 275     116.960  66.090 132.340  1.00  0.00           H
ATOM   4107  CB  TYR A 275     117.380  66.400 130.350  1.00  0.00           C
ATOM   4108  HB1 TYR A 275     116.290  66.550 130.210  1.00  0.00           H
ATOM   4109  HB2 TYR A 275     117.810  67.420 130.490  1.00  0.00           H
ATOM   4110  CG  TYR A 275     117.790  65.640 129.140  1.00  0.00           C
ATOM   4111  CD1 TYR A 275     119.160  65.560 128.800  1.00  0.00           C
ATOM   4112  HD1 TYR A 275     119.850  66.040 129.470  1.00  0.00           H
ATOM   4113  CE1 TYR A 275     119.540  64.900 127.680  1.00  0.00           C
ATOM   4114  HE1 TYR A 275     120.570  64.940 127.360  1.00  0.00           H
ATOM   4115  CZ  TYR A 275     118.640  64.250 126.880  1.00  0.00           C
ATOM   4116  OH  TYR A 275     119.080  63.650 125.740  1.00  0.00           O
ATOM   4117  HH  TYR A 275     120.010  63.880 125.780  1.00  0.00           H
ATOM   4118  CD2 TYR A 275     116.870  65.180 128.270  1.00  0.00           C
ATOM   4119  HD2 TYR A 275     115.820  65.390 128.420  1.00  0.00           H
ATOM   4120  CE2 TYR A 275     117.340  64.400 127.140  1.00  0.00           C
ATOM   4121  HE2 TYR A 275     116.640  63.910 126.490  1.00  0.00           H
ATOM   4122  C   TYR A 275     117.630  64.150 131.750  1.00  0.00           C
ATOM   4123  O   TYR A 275     118.610  63.440 131.800  1.00  0.00           O
ATOM   4124  N   ARG A 276     116.400  63.580 131.850  1.00  0.00           N
ATOM   4125  HN  ARG A 276     115.590  64.150 131.920  1.00  0.00           H
ATOM   4126  CA  ARG A 276     116.200  62.180 132.170  1.00  0.00           C
ATOM   4127  HA  ARG A 276     117.130  61.700 131.910  1.00  0.00           H
ATOM   4128  CB  ARG A 276     115.850  62.050 133.690  1.00  0.00           C
ATOM   4129  HB1 ARG A 276     116.750  62.190 134.330  1.00  0.00           H
ATOM   4130  HB2 ARG A 276     115.170  62.890 133.950  1.00  0.00           H
ATOM   4131  CG  ARG A 276     115.150  60.710 134.190  1.00  0.00           C
ATOM   4132  HG1 ARG A 276     115.650  59.880 133.640  1.00  0.00           H
ATOM   4133  HG2 ARG A 276     114.100  60.710 133.830  1.00  0.00           H
ATOM   4134  CD  ARG A 276     115.290  60.610 135.700  1.00  0.00           C
ATOM   4135  HD1 ARG A 276     116.400  60.580 135.810  1.00  0.00           H
ATOM   4136  HD2 ARG A 276     114.940  59.660 136.160  1.00  0.00           H
ATOM   4137  NE  ARG A 276     114.630  61.830 136.360  1.00  0.00           N
ATOM   4138  HE  ARG A 276     113.870  62.280 135.890  1.00  0.00           H
ATOM   4139  CZ  ARG A 276     115.150  62.470 137.410  1.00  0.00           C
ATOM   4140  NH1 ARG A 276     116.320  62.150 137.920  1.00  0.00           N
ATOM   4141 HH11 ARG A 276     116.920  62.850 138.290  1.00  0.00           H
ATOM   4142 HH12 ARG A 276     116.850  61.320 137.710  1.00  0.00           H
ATOM   4143  NH2 ARG A 276     114.710  63.640 137.660  1.00  0.00           N
ATOM   4144 HH21 ARG A 276     115.000  64.110 138.490  1.00  0.00           H
ATOM   4145 HH22 ARG A 276     113.750  63.800 137.420  1.00  0.00           H
ATOM   4146  C   ARG A 276     115.210  61.450 131.340  1.00  0.00           C
ATOM   4147  O   ARG A 276     114.040  61.800 131.300  1.00  0.00           O
ATOM   4148  N   VAL A 277     115.680  60.350 130.620  1.00  0.00           N
ATOM   4149  HN  VAL A 277     116.630  60.120 130.820  1.00  0.00           H
ATOM   4150  CA  VAL A 277     114.910  59.630 129.650  1.00  0.00           C
ATOM   4151  HA  VAL A 277     114.050  60.150 129.250  1.00  0.00           H
ATOM   4152  CB  VAL A 277     115.710  59.260 128.370  1.00  0.00           C
ATOM   4153  HB  VAL A 277     116.600  58.680 128.680  1.00  0.00           H
ATOM   4154  CG1 VAL A 277     114.860  58.420 127.430  1.00  0.00           C
ATOM   4155 HG11 VAL A 277     114.510  57.400 127.730  1.00  0.00           H
ATOM   4156 HG12 VAL A 277     114.050  59.060 127.030  1.00  0.00           H
ATOM   4157 HG13 VAL A 277     115.480  58.240 126.530  1.00  0.00           H
ATOM   4158  CG2 VAL A 277     115.980  60.600 127.650  1.00  0.00           C
ATOM   4159 HG21 VAL A 277     116.550  60.470 126.700  1.00  0.00           H
ATOM   4160 HG22 VAL A 277     114.990  61.080 127.490  1.00  0.00           H
ATOM   4161 HG23 VAL A 277     116.600  61.240 128.320  1.00  0.00           H
ATOM   4162  C   VAL A 277     114.360  58.300 130.200  1.00  0.00           C
ATOM   4163  O   VAL A 277     115.070  57.450 130.710  1.00  0.00           O
ATOM   4164  N   VAL A 278     113.020  58.250 130.210  1.00  0.00           N
ATOM   4165  HN  VAL A 278     112.480  59.030 129.930  1.00  0.00           H
ATOM   4166  CA  VAL A 278     112.320  57.110 130.890  1.00  0.00           C
ATOM   4167  HA  VAL A 278     112.920  56.560 131.600  1.00  0.00           H
ATOM   4168  CB  VAL A 278     110.930  57.490 131.410  1.00  0.00           C
ATOM   4169  HB  VAL A 278     110.230  57.850 130.630  1.00  0.00           H
ATOM   4170  CG1 VAL A 278     110.410  56.360 132.230  1.00  0.00           C
ATOM   4171 HG11 VAL A 278     111.270  55.860 132.720  1.00  0.00           H
ATOM   4172 HG12 VAL A 278     109.750  56.610 133.080  1.00  0.00           H
ATOM   4173 HG13 VAL A 278     109.840  55.620 131.620  1.00  0.00           H
ATOM   4174  CG2 VAL A 278     111.140  58.740 132.340  1.00  0.00           C
ATOM   4175 HG21 VAL A 278     111.260  59.690 131.770  1.00  0.00           H
ATOM   4176 HG22 VAL A 278     110.300  58.850 133.060  1.00  0.00           H
ATOM   4177 HG23 VAL A 278     112.060  58.560 132.940  1.00  0.00           H
ATOM   4178  C   VAL A 278     112.090  56.150 129.710  1.00  0.00           C
ATOM   4179  O   VAL A 278     111.540  56.460 128.640  1.00  0.00           O
ATOM   4180  N   ASN A 279     112.480  54.840 129.890  1.00  0.00           N
ATOM   4181  HN  ASN A 279     112.820  54.570 130.790  1.00  0.00           H
ATOM   4182  CA  ASN A 279     112.190  53.730 129.000  1.00  0.00           C
ATOM   4183  HA  ASN A 279     111.260  54.010 128.540  1.00  0.00           H
ATOM   4184  CB  ASN A 279     113.260  53.550 127.860  1.00  0.00           C
ATOM   4185  HB1 ASN A 279     113.200  54.450 127.210  1.00  0.00           H
ATOM   4186  HB2 ASN A 279     114.240  53.580 128.390  1.00  0.00           H
ATOM   4187  CG  ASN A 279     113.260  52.310 126.930  1.00  0.00           C
ATOM   4188  OD1 ASN A 279     113.240  52.510 125.710  1.00  0.00           O
ATOM   4189  ND2 ASN A 279     113.330  51.030 127.520  1.00  0.00           N
ATOM   4190 HD21 ASN A 279     113.570  50.900 128.480  1.00  0.00           H
ATOM   4191 HD22 ASN A 279     113.490  50.220 126.960  1.00  0.00           H
ATOM   4192  C   ASN A 279     111.800  52.550 129.880  1.00  0.00           C
ATOM   4193  O   ASN A 279     112.530  52.130 130.830  1.00  0.00           O
ATOM   4194  N   LEU A 280     110.630  52.030 129.590  1.00  0.00           N
ATOM   4195  HN  LEU A 280     110.150  52.320 128.770  1.00  0.00           H
ATOM   4196  CA  LEU A 280     110.030  50.820 130.140  1.00  0.00           C
ATOM   4197  HA  LEU A 280     110.300  50.860 131.180  1.00  0.00           H
ATOM   4198  CB  LEU A 280     108.540  50.950 129.990  1.00  0.00           C
ATOM   4199  HB1 LEU A 280     108.150  51.890 130.420  1.00  0.00           H
ATOM   4200  HB2 LEU A 280     108.420  51.080 128.900  1.00  0.00           H
ATOM   4201  CG  LEU A 280     107.600  49.760 130.580  1.00  0.00           C
ATOM   4202  HG  LEU A 280     107.790  48.790 130.070  1.00  0.00           H
ATOM   4203  CD1 LEU A 280     107.930  49.450 132.020  1.00  0.00           C
ATOM   4204 HD11 LEU A 280     107.340  48.610 132.440  1.00  0.00           H
ATOM   4205 HD12 LEU A 280     108.960  49.170 132.310  1.00  0.00           H
ATOM   4206 HD13 LEU A 280     107.730  50.350 132.640  1.00  0.00           H
ATOM   4207  CD2 LEU A 280     106.130  50.180 130.210  1.00  0.00           C
ATOM   4208 HD21 LEU A 280     105.500  49.280 130.370  1.00  0.00           H
ATOM   4209 HD22 LEU A 280     105.820  51.100 130.760  1.00  0.00           H
ATOM   4210 HD23 LEU A 280     106.110  50.410 129.130  1.00  0.00           H
ATOM   4211  C   LEU A 280     110.540  49.570 129.550  1.00  0.00           C
ATOM   4212  O   LEU A 280     110.800  49.400 128.360  1.00  0.00           O
ATOM   4213  N   TYR A 281     110.670  48.470 130.340  1.00  0.00           N
ATOM   4214  HN  TYR A 281     110.550  48.620 131.310  1.00  0.00           H
ATOM   4215  CA  TYR A 281     110.940  47.080 129.910  1.00  0.00           C
ATOM   4216  HA  TYR A 281     110.800  47.040 128.840  1.00  0.00           H
ATOM   4217  CB  TYR A 281     112.310  46.620 130.420  1.00  0.00           C
ATOM   4218  HB1 TYR A 281     112.380  46.850 131.500  1.00  0.00           H
ATOM   4219  HB2 TYR A 281     112.490  45.520 130.340  1.00  0.00           H
ATOM   4220  CG  TYR A 281     113.500  47.330 129.680  1.00  0.00           C
ATOM   4221  CD1 TYR A 281     114.100  46.700 128.600  1.00  0.00           C
ATOM   4222  HD1 TYR A 281     113.740  45.740 128.240  1.00  0.00           H
ATOM   4223  CE1 TYR A 281     115.310  47.200 128.110  1.00  0.00           C
ATOM   4224  HE1 TYR A 281     115.820  46.700 127.300  1.00  0.00           H
ATOM   4225  CZ  TYR A 281     115.920  48.350 128.680  1.00  0.00           C
ATOM   4226  OH  TYR A 281     117.260  48.840 128.460  1.00  0.00           O
ATOM   4227  HH  TYR A 281     117.480  49.600 129.010  1.00  0.00           H
ATOM   4228  CD2 TYR A 281     114.130  48.420 130.260  1.00  0.00           C
ATOM   4229  HD2 TYR A 281     113.620  48.760 131.150  1.00  0.00           H
ATOM   4230  CE2 TYR A 281     115.290  48.950 129.750  1.00  0.00           C
ATOM   4231  HE2 TYR A 281     115.760  49.800 130.220  1.00  0.00           H
ATOM   4232  C   TYR A 281     109.840  46.070 130.390  1.00  0.00           C
ATOM   4233  O   TYR A 281     109.010  46.420 131.260  1.00  0.00           O
ATOM   4234  N   GLU A 282     109.780  44.890 129.800  1.00  0.00           N
ATOM   4235  HN  GLU A 282     110.440  44.790 129.060  1.00  0.00           H
ATOM   4236  CA  GLU A 282     109.160  43.670 130.350  1.00  0.00           C
ATOM   4237  HA  GLU A 282     108.250  43.980 130.850  1.00  0.00           H
ATOM   4238  CB  GLU A 282     108.660  42.660 129.290  1.00  0.00           C
ATOM   4239  HB1 GLU A 282     109.590  42.260 128.820  1.00  0.00           H
ATOM   4240  HB2 GLU A 282     108.160  41.840 129.850  1.00  0.00           H
ATOM   4241  CG  GLU A 282     107.680  43.380 128.280  1.00  0.00           C
ATOM   4242  HG1 GLU A 282     108.330  44.060 127.690  1.00  0.00           H
ATOM   4243  HG2 GLU A 282     106.920  43.970 128.840  1.00  0.00           H
ATOM   4244  CD  GLU A 282     106.900  42.440 127.320  1.00  0.00           C
ATOM   4245  OE1 GLU A 282     106.310  41.460 127.790  1.00  0.00           O
ATOM   4246  OE2 GLU A 282     106.930  42.770 126.130  1.00  0.00           O
ATOM   4247  C   GLU A 282     110.080  43.000 131.270  1.00  0.00           C
ATOM   4248  O   GLU A 282     111.290  43.190 131.120  1.00  0.00           O
ATOM   4249  N   ASP A 283     109.600  42.110 132.150  1.00  0.00           N
ATOM   4250  HN  ASP A 283     108.630  41.870 132.150  1.00  0.00           H
ATOM   4251  CA  ASP A 283     110.350  41.700 133.270  1.00  0.00           C
ATOM   4252  HA  ASP A 283     110.990  42.530 133.550  1.00  0.00           H
ATOM   4253  CB  ASP A 283     109.400  41.280 134.420  1.00  0.00           C
ATOM   4254  HB1 ASP A 283     108.830  40.360 134.150  1.00  0.00           H
ATOM   4255  HB2 ASP A 283     109.950  41.130 135.370  1.00  0.00           H
ATOM   4256  CG  ASP A 283     108.450  42.330 134.780  1.00  0.00           C
ATOM   4257  OD1 ASP A 283     108.860  43.450 135.180  1.00  0.00           O
ATOM   4258  OD2 ASP A 283     107.210  42.090 134.580  1.00  0.00           O
ATOM   4259  C   ASP A 283     111.390  40.570 132.990  1.00  0.00           C
ATOM   4260  O   ASP A 283     112.310  40.390 133.750  1.00  0.00           O
ATOM   4261  N   ASP A 284     111.260  39.870 131.790  1.00  0.00           N
ATOM   4262  HN  ASP A 284     110.410  39.920 131.270  1.00  0.00           H
ATOM   4263  CA  ASP A 284     112.240  38.990 131.190  1.00  0.00           C
ATOM   4264  HA  ASP A 284     112.800  38.480 131.970  1.00  0.00           H
ATOM   4265  CB  ASP A 284     111.510  37.970 130.300  1.00  0.00           C
ATOM   4266  HB1 ASP A 284     110.830  38.370 129.520  1.00  0.00           H
ATOM   4267  HB2 ASP A 284     112.310  37.380 129.800  1.00  0.00           H
ATOM   4268  CG  ASP A 284     110.810  36.940 131.280  1.00  0.00           C
ATOM   4269  OD1 ASP A 284     111.510  36.320 132.130  1.00  0.00           O
ATOM   4270  OD2 ASP A 284     109.580  36.710 131.150  1.00  0.00           O
ATOM   4271  C   ASP A 284     113.260  39.850 130.430  1.00  0.00           C
ATOM   4272  O   ASP A 284     114.170  39.290 129.810  1.00  0.00           O
ATOM   4273  N   HIS A 285     113.270  41.190 130.690  1.00  0.00           N
ATOM   4274  HN  HIS A 285     112.480  41.600 131.130  1.00  0.00           H
ATOM   4275  CA  HIS A 285     114.390  42.110 130.370  1.00  0.00           C
ATOM   4276  HA  HIS A 285     114.320  43.030 130.940  1.00  0.00           H
ATOM   4277  CB  HIS A 285     115.800  41.570 130.800  1.00  0.00           C
ATOM   4278  HB1 HIS A 285     116.120  40.660 130.250  1.00  0.00           H
ATOM   4279  HB2 HIS A 285     116.590  42.340 130.720  1.00  0.00           H
ATOM   4280  ND1 HIS A 285     116.520  42.320 133.030  1.00  0.00           N
ATOM   4281  CG  HIS A 285     115.910  41.350 132.270  1.00  0.00           C
ATOM   4282  CE1 HIS A 285     116.440  41.840 134.240  1.00  0.00           C
ATOM   4283  HE1 HIS A 285     116.780  42.390 135.120  1.00  0.00           H
ATOM   4284  NE2 HIS A 285     115.830  40.680 134.290  1.00  0.00           N
ATOM   4285  HE2 HIS A 285     115.490  40.230 135.120  1.00  0.00           H
ATOM   4286  CD2 HIS A 285     115.590  40.240 133.020  1.00  0.00           C
ATOM   4287  HD2 HIS A 285     115.140  39.300 132.720  1.00  0.00           H
ATOM   4288  C   HIS A 285     114.300  42.520 128.930  1.00  0.00           C
ATOM   4289  O   HIS A 285     115.270  42.970 128.330  1.00  0.00           O
ATOM   4290  N   LYS A 286     113.120  42.510 128.300  1.00  0.00           N
ATOM   4291  HN  LYS A 286     112.320  42.250 128.840  1.00  0.00           H
ATOM   4292  CA  LYS A 286     112.850  42.550 126.910  1.00  0.00           C
ATOM   4293  HA  LYS A 286     113.750  42.780 126.370  1.00  0.00           H
ATOM   4294  CB  LYS A 286     112.300  41.180 126.460  1.00  0.00           C
ATOM   4295  HB1 LYS A 286     111.500  40.930 127.190  1.00  0.00           H
ATOM   4296  HB2 LYS A 286     111.830  41.140 125.460  1.00  0.00           H
ATOM   4297  CG  LYS A 286     113.240  39.960 126.570  1.00  0.00           C
ATOM   4298  HG1 LYS A 286     113.700  39.930 127.580  1.00  0.00           H
ATOM   4299  HG2 LYS A 286     114.130  40.340 126.040  1.00  0.00           H
ATOM   4300  CD  LYS A 286     112.630  38.610 126.130  1.00  0.00           C
ATOM   4301  HD1 LYS A 286     111.850  38.900 125.400  1.00  0.00           H
ATOM   4302  HD2 LYS A 286     112.120  38.140 127.000  1.00  0.00           H
ATOM   4303  CE  LYS A 286     113.580  37.640 125.480  1.00  0.00           C
ATOM   4304  HE1 LYS A 286     114.460  37.370 126.090  1.00  0.00           H
ATOM   4305  HE2 LYS A 286     114.010  38.140 124.580  1.00  0.00           H
ATOM   4306  NZ  LYS A 286     112.840  36.460 124.970  1.00  0.00           N
ATOM   4307  HZ1 LYS A 286     112.430  36.060 125.840  1.00  0.00           H
ATOM   4308  HZ2 LYS A 286     112.110  36.700 124.270  1.00  0.00           H
ATOM   4309  HZ3 LYS A 286     113.540  35.770 124.620  1.00  0.00           H
ATOM   4310  C   LYS A 286     111.950  43.750 126.480  1.00  0.00           C
ATOM   4311  O   LYS A 286     111.290  44.310 127.320  1.00  0.00           O
ATOM   4312  N   ASN A 287     112.030  44.090 125.140  1.00  0.00           N
ATOM   4313  HN  ASN A 287     112.770  43.750 124.570  1.00  0.00           H
ATOM   4314  CA  ASN A 287     111.100  44.950 124.560  1.00  0.00           C
ATOM   4315  HA  ASN A 287     111.170  44.750 123.500  1.00  0.00           H
ATOM   4316  CB  ASN A 287     109.570  44.510 124.950  1.00  0.00           C
ATOM   4317  HB1 ASN A 287     109.560  43.420 124.740  1.00  0.00           H
ATOM   4318  HB2 ASN A 287     109.380  44.690 126.030  1.00  0.00           H
ATOM   4319  CG  ASN A 287     108.520  45.150 124.080  1.00  0.00           C
ATOM   4320  OD1 ASN A 287     108.760  45.910 123.150  1.00  0.00           O
ATOM   4321  ND2 ASN A 287     107.260  44.790 124.340  1.00  0.00           N
ATOM   4322 HD21 ASN A 287     107.130  44.090 125.030  1.00  0.00           H
ATOM   4323 HD22 ASN A 287     106.690  45.000 123.540  1.00  0.00           H
ATOM   4324  C   ASN A 287     111.490  46.410 124.740  1.00  0.00           C
ATOM   4325  O   ASN A 287     110.680  47.130 125.360  1.00  0.00           O
ATOM   4326  N   PRO A 288     112.660  46.930 124.400  1.00  0.00           N
ATOM   4327  CD  PRO A 288     113.840  46.120 123.970  1.00  0.00           C
ATOM   4328  HD1 PRO A 288     113.600  45.330 123.230  1.00  0.00           H
ATOM   4329  HD2 PRO A 288     114.290  45.670 124.880  1.00  0.00           H
ATOM   4330  CA  PRO A 288     113.010  48.340 124.460  1.00  0.00           C
ATOM   4331  HA  PRO A 288     112.910  48.780 125.440  1.00  0.00           H
ATOM   4332  CB  PRO A 288     114.510  48.420 124.090  1.00  0.00           C
ATOM   4333  HB1 PRO A 288     114.770  49.310 123.480  1.00  0.00           H
ATOM   4334  HB2 PRO A 288     115.050  48.540 125.060  1.00  0.00           H
ATOM   4335  CG  PRO A 288     114.860  47.190 123.400  1.00  0.00           C
ATOM   4336  HG1 PRO A 288     115.950  46.990 123.560  1.00  0.00           H
ATOM   4337  HG2 PRO A 288     114.680  47.160 122.310  1.00  0.00           H
ATOM   4338  C   PRO A 288     112.110  49.190 123.660  1.00  0.00           C
ATOM   4339  O   PRO A 288     111.560  48.670 122.670  1.00  0.00           O
ATOM   4340  N   THR A 289     111.830  50.490 124.000  1.00  0.00           N
ATOM   4341  HN  THR A 289     112.220  50.890 124.820  1.00  0.00           H
ATOM   4342  CA  THR A 289     110.960  51.320 123.200  1.00  0.00           C
ATOM   4343  HA  THR A 289     110.260  50.680 122.700  1.00  0.00           H
ATOM   4344  CB  THR A 289     110.200  52.450 123.980  1.00  0.00           C
ATOM   4345  HB  THR A 289     110.830  53.040 124.680  1.00  0.00           H
ATOM   4346  OG1 THR A 289     109.140  51.770 124.690  1.00  0.00           O
ATOM   4347  HG1 THR A 289     109.520  50.940 124.990  1.00  0.00           H
ATOM   4348  CG2 THR A 289     109.400  53.340 123.050  1.00  0.00           C
ATOM   4349 HG21 THR A 289     109.170  54.310 123.540  1.00  0.00           H
ATOM   4350 HG22 THR A 289     109.870  53.520 122.060  1.00  0.00           H
ATOM   4351 HG23 THR A 289     108.420  52.870 122.810  1.00  0.00           H
ATOM   4352  C   THR A 289     111.780  52.000 122.070  1.00  0.00           C
ATOM   4353  O   THR A 289     111.450  51.940 120.900  1.00  0.00           O
ATOM   4354  N   VAL A 290     112.930  52.620 122.410  1.00  0.00           N
ATOM   4355  HN  VAL A 290     113.130  52.510 123.380  1.00  0.00           H
ATOM   4356  CA  VAL A 290     113.790  53.450 121.550  1.00  0.00           C
ATOM   4357  HA  VAL A 290     113.900  52.970 120.580  1.00  0.00           H
ATOM   4358  CB  VAL A 290     113.320  54.950 121.490  1.00  0.00           C
ATOM   4359  HB  VAL A 290     114.090  55.660 121.130  1.00  0.00           H
ATOM   4360  CG1 VAL A 290     112.190  55.180 120.430  1.00  0.00           C
ATOM   4361 HG11 VAL A 290     111.360  54.480 120.670  1.00  0.00           H
ATOM   4362 HG12 VAL A 290     111.830  56.220 120.560  1.00  0.00           H
ATOM   4363 HG13 VAL A 290     112.600  55.070 119.400  1.00  0.00           H
ATOM   4364  CG2 VAL A 290     112.710  55.470 122.800  1.00  0.00           C
ATOM   4365 HG21 VAL A 290     113.440  55.370 123.630  1.00  0.00           H
ATOM   4366 HG22 VAL A 290     112.430  56.540 122.760  1.00  0.00           H
ATOM   4367 HG23 VAL A 290     111.770  54.890 122.950  1.00  0.00           H
ATOM   4368  C   VAL A 290     115.240  53.470 122.010  1.00  0.00           C
ATOM   4369  O   VAL A 290     116.190  53.800 121.320  1.00  0.00           O
ATOM   4370  N   THR A 291     115.470  53.000 123.330  1.00  0.00           N
ATOM   4371  HN  THR A 291     114.590  52.780 123.730  1.00  0.00           H
ATOM   4372  CA  THR A 291     116.760  52.870 123.990  1.00  0.00           C
ATOM   4373  HA  THR A 291     117.140  53.870 123.870  1.00  0.00           H
ATOM   4374  CB  THR A 291     116.810  52.670 125.480  1.00  0.00           C
ATOM   4375  HB  THR A 291     116.100  53.330 126.030  1.00  0.00           H
ATOM   4376  OG1 THR A 291     118.050  53.060 125.980  1.00  0.00           O
ATOM   4377  HG1 THR A 291     117.820  53.270 126.880  1.00  0.00           H
ATOM   4378  CG2 THR A 291     116.440  51.280 125.860  1.00  0.00           C
ATOM   4379 HG21 THR A 291     117.240  50.540 125.670  1.00  0.00           H
ATOM   4380 HG22 THR A 291     116.250  51.170 126.950  1.00  0.00           H
ATOM   4381 HG23 THR A 291     115.530  50.950 125.320  1.00  0.00           H
ATOM   4382  C   THR A 291     117.710  51.960 123.290  1.00  0.00           C
ATOM   4383  O   THR A 291     117.190  51.020 122.630  1.00  0.00           O
ATOM   4384  N   ARG A 292     119.040  52.230 123.300  1.00  0.00           N
ATOM   4385  HN  ARG A 292     119.420  53.010 123.800  1.00  0.00           H
ATOM   4386  CA  ARG A 292     120.050  51.490 122.580  1.00  0.00           C
ATOM   4387  HA  ARG A 292     120.930  51.720 123.170  1.00  0.00           H
ATOM   4388  CB  ARG A 292     119.940  50.000 122.690  1.00  0.00           C
ATOM   4389  HB1 ARG A 292     119.030  49.730 122.120  1.00  0.00           H
ATOM   4390  HB2 ARG A 292     120.820  49.540 122.190  1.00  0.00           H
ATOM   4391  CG  ARG A 292     119.930  49.460 124.150  1.00  0.00           C
ATOM   4392  HG1 ARG A 292     119.230  50.030 124.790  1.00  0.00           H
ATOM   4393  HG2 ARG A 292     120.990  49.570 124.460  1.00  0.00           H
ATOM   4394  CD  ARG A 292     119.360  47.940 124.140  1.00  0.00           C
ATOM   4395  HD1 ARG A 292     119.900  47.320 123.390  1.00  0.00           H
ATOM   4396  HD2 ARG A 292     118.280  47.940 123.880  1.00  0.00           H
ATOM   4397  NE  ARG A 292     119.500  47.360 125.540  1.00  0.00           N
ATOM   4398  HE  ARG A 292     119.940  47.900 126.260  1.00  0.00           H
ATOM   4399  CZ  ARG A 292     118.800  46.280 125.960  1.00  0.00           C
ATOM   4400  NH1 ARG A 292     118.240  45.500 125.060  1.00  0.00           N
ATOM   4401 HH11 ARG A 292     117.790  44.660 125.370  1.00  0.00           H
ATOM   4402 HH12 ARG A 292     118.490  45.580 124.090  1.00  0.00           H
ATOM   4403  NH2 ARG A 292     118.710  45.960 127.240  1.00  0.00           N
ATOM   4404 HH21 ARG A 292     118.160  45.180 127.530  1.00  0.00           H
ATOM   4405 HH22 ARG A 292     119.460  46.320 127.800  1.00  0.00           H
ATOM   4406  C   ARG A 292     120.300  52.080 121.240  1.00  0.00           C
ATOM   4407  O   ARG A 292     121.350  51.880 120.570  1.00  0.00           O
ATOM   4408  N   GLU A 293     119.330  52.780 120.680  1.00  0.00           N
ATOM   4409  HN  GLU A 293     118.470  52.760 121.190  1.00  0.00           H
ATOM   4410  CA  GLU A 293     119.420  53.220 119.280  1.00  0.00           C
ATOM   4411  HA  GLU A 293     120.390  52.980 118.870  1.00  0.00           H
ATOM   4412  CB  GLU A 293     118.440  52.340 118.410  1.00  0.00           C
ATOM   4413  HB1 GLU A 293     117.390  52.350 118.780  1.00  0.00           H
ATOM   4414  HB2 GLU A 293     118.420  52.760 117.390  1.00  0.00           H
ATOM   4415  CG  GLU A 293     118.840  50.870 118.400  1.00  0.00           C
ATOM   4416  HG1 GLU A 293     118.710  50.550 119.450  1.00  0.00           H
ATOM   4417  HG2 GLU A 293     119.910  50.630 118.230  1.00  0.00           H
ATOM   4418  CD  GLU A 293     118.040  50.060 117.490  1.00  0.00           C
ATOM   4419  OE1 GLU A 293     117.030  49.420 117.880  1.00  0.00           O
ATOM   4420  OE2 GLU A 293     118.410  50.020 116.280  1.00  0.00           O
ATOM   4421  C   GLU A 293     119.120  54.730 119.220  1.00  0.00           C
ATOM   4422  O   GLU A 293     120.010  55.540 119.180  1.00  0.00           O
ATOM   4423  N   GLN A 294     117.830  55.090 119.230  1.00  0.00           N
ATOM   4424  HN  GLN A 294     117.140  54.370 119.280  1.00  0.00           H
ATOM   4425  CA  GLN A 294     117.330  56.440 119.020  1.00  0.00           C
ATOM   4426  HA  GLN A 294     117.670  56.790 118.060  1.00  0.00           H
ATOM   4427  CB  GLN A 294     115.830  56.470 119.080  1.00  0.00           C
ATOM   4428  HB1 GLN A 294     115.570  55.910 120.000  1.00  0.00           H
ATOM   4429  HB2 GLN A 294     115.580  57.540 119.260  1.00  0.00           H
ATOM   4430  CG  GLN A 294     114.970  56.170 117.860  1.00  0.00           C
ATOM   4431  HG1 GLN A 294     115.170  57.020 117.180  1.00  0.00           H
ATOM   4432  HG2 GLN A 294     113.880  56.070 118.010  1.00  0.00           H
ATOM   4433  CD  GLN A 294     115.370  54.940 117.080  1.00  0.00           C
ATOM   4434  OE1 GLN A 294     116.120  55.110 116.110  1.00  0.00           O
ATOM   4435  NE2 GLN A 294     114.860  53.740 117.480  1.00  0.00           N
ATOM   4436 HE21 GLN A 294     114.520  53.590 118.410  1.00  0.00           H
ATOM   4437 HE22 GLN A 294     114.820  52.990 116.830  1.00  0.00           H
ATOM   4438  C   GLN A 294     117.900  57.460 120.010  1.00  0.00           C
ATOM   4439  O   GLN A 294     118.410  58.510 119.670  1.00  0.00           O
ATOM   4440  N   VAL A 295     118.050  56.990 121.290  1.00  0.00           N
ATOM   4441  HN  VAL A 295     117.890  56.010 121.410  1.00  0.00           H
ATOM   4442  CA  VAL A 295     118.390  57.810 122.410  1.00  0.00           C
ATOM   4443  HA  VAL A 295     117.680  58.620 122.440  1.00  0.00           H
ATOM   4444  CB  VAL A 295     118.250  57.040 123.730  1.00  0.00           C
ATOM   4445  HB  VAL A 295     118.770  56.070 123.600  1.00  0.00           H
ATOM   4446  CG1 VAL A 295     118.840  57.810 124.940  1.00  0.00           C
ATOM   4447 HG11 VAL A 295     118.500  58.870 125.010  1.00  0.00           H
ATOM   4448 HG12 VAL A 295     118.660  57.250 125.880  1.00  0.00           H
ATOM   4449 HG13 VAL A 295     119.950  57.830 124.910  1.00  0.00           H
ATOM   4450  CG2 VAL A 295     116.730  56.710 123.920  1.00  0.00           C
ATOM   4451 HG21 VAL A 295     116.670  56.000 124.770  1.00  0.00           H
ATOM   4452 HG22 VAL A 295     116.170  57.640 124.150  1.00  0.00           H
ATOM   4453 HG23 VAL A 295     116.300  56.230 123.010  1.00  0.00           H
ATOM   4454  C   VAL A 295     119.750  58.440 122.420  1.00  0.00           C
ATOM   4455  O   VAL A 295     119.780  59.660 122.650  1.00  0.00           O
ATOM   4456  N   ASP A 296     120.790  57.740 121.990  1.00  0.00           N
ATOM   4457  HN  ASP A 296     120.660  56.800 121.710  1.00  0.00           H
ATOM   4458  CA  ASP A 296     122.090  58.300 121.560  1.00  0.00           C
ATOM   4459  HA  ASP A 296     122.560  58.790 122.400  1.00  0.00           H
ATOM   4460  CB  ASP A 296     122.830  57.010 121.040  1.00  0.00           C
ATOM   4461  HB1 ASP A 296     122.290  56.320 120.370  1.00  0.00           H
ATOM   4462  HB2 ASP A 296     123.750  57.190 120.450  1.00  0.00           H
ATOM   4463  CG  ASP A 296     123.340  56.390 122.290  1.00  0.00           C
ATOM   4464  OD1 ASP A 296     124.220  56.900 123.010  1.00  0.00           O
ATOM   4465  OD2 ASP A 296     123.010  55.230 122.440  1.00  0.00           O
ATOM   4466  C   ASP A 296     122.130  59.280 120.330  1.00  0.00           C
ATOM   4467  O   ASP A 296     122.830  60.260 120.250  1.00  0.00           O
ATOM   4468  N   PHE A 297     121.380  58.890 119.290  1.00  0.00           N
ATOM   4469  HN  PHE A 297     120.910  58.010 119.350  1.00  0.00           H
ATOM   4470  CA  PHE A 297     121.250  59.590 117.980  1.00  0.00           C
ATOM   4471  HA  PHE A 297     122.260  59.800 117.650  1.00  0.00           H
ATOM   4472  CB  PHE A 297     120.490  58.770 116.940  1.00  0.00           C
ATOM   4473  HB1 PHE A 297     120.740  57.690 117.060  1.00  0.00           H
ATOM   4474  HB2 PHE A 297     119.400  58.890 117.090  1.00  0.00           H
ATOM   4475  CG  PHE A 297     120.750  59.230 115.520  1.00  0.00           C
ATOM   4476  CD1 PHE A 297     121.780  58.600 114.810  1.00  0.00           C
ATOM   4477  HD1 PHE A 297     122.290  57.780 115.300  1.00  0.00           H
ATOM   4478  CE1 PHE A 297     122.070  59.090 113.530  1.00  0.00           C
ATOM   4479  HE1 PHE A 297     122.830  58.560 112.980  1.00  0.00           H
ATOM   4480  CZ  PHE A 297     121.300  60.090 112.960  1.00  0.00           C
ATOM   4481  HZ  PHE A 297     121.460  60.170 111.900  1.00  0.00           H
ATOM   4482  CD2 PHE A 297     120.010  60.350 115.030  1.00  0.00           C
ATOM   4483  HD2 PHE A 297     119.240  60.850 115.600  1.00  0.00           H
ATOM   4484  CE2 PHE A 297     120.290  60.720 113.660  1.00  0.00           C
ATOM   4485  HE2 PHE A 297     119.700  61.500 113.210  1.00  0.00           H
ATOM   4486  C   PHE A 297     120.680  61.030 118.270  1.00  0.00           C
ATOM   4487  O   PHE A 297     121.330  62.040 117.920  1.00  0.00           O
ATOM   4488  N   GLN A 298     119.560  61.050 119.060  1.00  0.00           N
ATOM   4489  HN  GLN A 298     119.060  60.190 119.100  1.00  0.00           H
ATOM   4490  CA  GLN A 298     118.880  62.240 119.490  1.00  0.00           C
ATOM   4491  HA  GLN A 298     118.460  62.710 118.610  1.00  0.00           H
ATOM   4492  CB  GLN A 298     117.600  61.810 120.230  1.00  0.00           C
ATOM   4493  HB1 GLN A 298     117.000  61.010 119.750  1.00  0.00           H
ATOM   4494  HB2 GLN A 298     117.900  61.370 121.200  1.00  0.00           H
ATOM   4495  CG  GLN A 298     116.610  62.930 120.610  1.00  0.00           C
ATOM   4496  HG1 GLN A 298     117.050  63.830 121.090  1.00  0.00           H
ATOM   4497  HG2 GLN A 298     115.900  62.510 121.340  1.00  0.00           H
ATOM   4498  CD  GLN A 298     115.800  63.210 119.310  1.00  0.00           C
ATOM   4499  OE1 GLN A 298     116.360  63.490 118.240  1.00  0.00           O
ATOM   4500  NE2 GLN A 298     114.470  63.080 119.420  1.00  0.00           N
ATOM   4501 HE21 GLN A 298     114.080  62.820 120.300  1.00  0.00           H
ATOM   4502 HE22 GLN A 298     113.940  62.990 118.570  1.00  0.00           H
ATOM   4503  C   GLN A 298     119.650  63.150 120.370  1.00  0.00           C
ATOM   4504  O   GLN A 298     119.690  64.410 120.190  1.00  0.00           O
ATOM   4505  N   HIS A 299     120.400  62.610 121.320  1.00  0.00           N
ATOM   4506  HN  HIS A 299     120.440  61.630 121.540  1.00  0.00           H
ATOM   4507  CA  HIS A 299     121.380  63.360 122.160  1.00  0.00           C
ATOM   4508  HA  HIS A 299     120.790  64.210 122.490  1.00  0.00           H
ATOM   4509  CB  HIS A 299     121.820  62.510 123.380  1.00  0.00           C
ATOM   4510  HB1 HIS A 299     120.840  62.330 123.870  1.00  0.00           H
ATOM   4511  HB2 HIS A 299     122.320  61.580 123.030  1.00  0.00           H
ATOM   4512  ND1 HIS A 299     122.260  64.160 125.220  1.00  0.00           N
ATOM   4513  CG  HIS A 299     122.750  63.130 124.430  1.00  0.00           C
ATOM   4514  CE1 HIS A 299     123.170  64.270 126.190  1.00  0.00           C
ATOM   4515  HE1 HIS A 299     123.260  65.030 126.970  1.00  0.00           H
ATOM   4516  NE2 HIS A 299     124.150  63.400 126.000  1.00  0.00           N
ATOM   4517  HE2 HIS A 299     124.820  63.150 126.700  1.00  0.00           H
ATOM   4518  CD2 HIS A 299     123.940  62.740 124.850  1.00  0.00           C
ATOM   4519  HD2 HIS A 299     124.510  61.890 124.490  1.00  0.00           H
ATOM   4520  C   HIS A 299     122.510  63.950 121.480  1.00  0.00           C
ATOM   4521  O   HIS A 299     122.820  65.100 121.630  1.00  0.00           O
ATOM   4522  N   HIS A 300     123.100  63.180 120.550  1.00  0.00           N
ATOM   4523  HN  HIS A 300     122.720  62.300 120.290  1.00  0.00           H
ATOM   4524  CA  HIS A 300     124.160  63.700 119.720  1.00  0.00           C
ATOM   4525  HA  HIS A 300     124.960  64.030 120.370  1.00  0.00           H
ATOM   4526  CB  HIS A 300     124.710  62.570 118.750  1.00  0.00           C
ATOM   4527  HB1 HIS A 300     123.940  62.180 118.050  1.00  0.00           H
ATOM   4528  HB2 HIS A 300     125.490  63.000 118.090  1.00  0.00           H
ATOM   4529  ND1 HIS A 300     126.520  60.820 118.780  1.00  0.00           N
ATOM   4530  CG  HIS A 300     125.560  61.490 119.490  1.00  0.00           C
ATOM   4531  CE1 HIS A 300     127.120  60.050 119.650  1.00  0.00           C
ATOM   4532  HE1 HIS A 300     127.740  59.180 119.460  1.00  0.00           H
ATOM   4533  NE2 HIS A 300     126.500  60.100 120.860  1.00  0.00           N
ATOM   4534  HE2 HIS A 300     126.770  59.630 121.700  1.00  0.00           H
ATOM   4535  CD2 HIS A 300     125.520  61.070 120.810  1.00  0.00           C
ATOM   4536  HD2 HIS A 300     124.960  61.340 121.690  1.00  0.00           H
ATOM   4537  C   HIS A 300     123.720  64.810 118.770  1.00  0.00           C
ATOM   4538  O   HIS A 300     124.390  65.760 118.440  1.00  0.00           O
ATOM   4539  N   GLN A 301     122.420  64.730 118.400  1.00  0.00           N
ATOM   4540  HN  GLN A 301     121.960  63.860 118.530  1.00  0.00           H
ATOM   4541  CA  GLN A 301     121.820  65.740 117.520  1.00  0.00           C
ATOM   4542  HA  GLN A 301     122.470  65.980 116.690  1.00  0.00           H
ATOM   4543  CB  GLN A 301     120.610  65.190 116.860  1.00  0.00           C
ATOM   4544  HB1 GLN A 301     120.780  64.270 116.260  1.00  0.00           H
ATOM   4545  HB2 GLN A 301     119.950  64.980 117.720  1.00  0.00           H
ATOM   4546  CG  GLN A 301     119.860  66.100 115.790  1.00  0.00           C
ATOM   4547  HG1 GLN A 301     119.470  66.980 116.350  1.00  0.00           H
ATOM   4548  HG2 GLN A 301     118.980  65.580 115.350  1.00  0.00           H
ATOM   4549  CD  GLN A 301     120.880  66.600 114.820  1.00  0.00           C
ATOM   4550  OE1 GLN A 301     120.920  66.010 113.730  1.00  0.00           O
ATOM   4551  NE2 GLN A 301     121.640  67.690 115.090  1.00  0.00           N
ATOM   4552 HE21 GLN A 301     121.530  68.150 115.980  1.00  0.00           H
ATOM   4553 HE22 GLN A 301     122.230  68.000 114.350  1.00  0.00           H
ATOM   4554  C   GLN A 301     121.560  67.090 118.310  1.00  0.00           C
ATOM   4555  O   GLN A 301     121.710  68.250 117.920  1.00  0.00           O
ATOM   4556  N   LEU A 302     121.160  67.090 119.580  1.00  0.00           N
ATOM   4557  HN  LEU A 302     120.940  66.200 119.970  1.00  0.00           H
ATOM   4558  CA  LEU A 302     121.030  68.340 120.440  1.00  0.00           C
ATOM   4559  HA  LEU A 302     120.270  68.910 119.930  1.00  0.00           H
ATOM   4560  CB  LEU A 302     120.740  68.000 121.950  1.00  0.00           C
ATOM   4561  HB1 LEU A 302     121.330  67.090 122.160  1.00  0.00           H
ATOM   4562  HB2 LEU A 302     121.030  68.870 122.580  1.00  0.00           H
ATOM   4563  CG  LEU A 302     119.380  67.500 122.430  1.00  0.00           C
ATOM   4564  HG  LEU A 302     119.290  66.650 121.720  1.00  0.00           H
ATOM   4565  CD1 LEU A 302     119.480  67.000 123.930  1.00  0.00           C
ATOM   4566 HD11 LEU A 302     120.030  67.700 124.600  1.00  0.00           H
ATOM   4567 HD12 LEU A 302     118.510  66.730 124.400  1.00  0.00           H
ATOM   4568 HD13 LEU A 302     120.190  66.150 123.860  1.00  0.00           H
ATOM   4569  CD2 LEU A 302     118.390  68.570 122.290  1.00  0.00           C
ATOM   4570 HD21 LEU A 302     117.360  68.190 122.420  1.00  0.00           H
ATOM   4571 HD22 LEU A 302     118.430  69.400 123.010  1.00  0.00           H
ATOM   4572 HD23 LEU A 302     118.420  68.990 121.260  1.00  0.00           H
ATOM   4573  C   LEU A 302     122.340  69.170 120.470  1.00  0.00           C
ATOM   4574  O   LEU A 302     122.300  70.370 120.530  1.00  0.00           O
ATOM   4575  N   ALA A 303     123.490  68.520 120.600  1.00  0.00           N
ATOM   4576  HN  ALA A 303     123.510  67.530 120.530  1.00  0.00           H
ATOM   4577  CA  ALA A 303     124.810  69.220 120.700  1.00  0.00           C
ATOM   4578  HA  ALA A 303     124.710  69.790 121.620  1.00  0.00           H
ATOM   4579  CB  ALA A 303     125.860  68.100 120.740  1.00  0.00           C
ATOM   4580  HB1 ALA A 303     125.820  67.410 121.610  1.00  0.00           H
ATOM   4581  HB2 ALA A 303     125.790  67.520 119.800  1.00  0.00           H
ATOM   4582  HB3 ALA A 303     126.880  68.540 120.770  1.00  0.00           H
ATOM   4583  C   ALA A 303     125.170  70.220 119.550  1.00  0.00           C
ATOM   4584  O   ALA A 303     125.510  71.380 119.720  1.00  0.00           O
ATOM   4585  N   GLU A 304     124.870  69.760 118.320  1.00  0.00           N
ATOM   4586  HN  GLU A 304     124.430  68.870 118.320  1.00  0.00           H
ATOM   4587  CA  GLU A 304     124.910  70.560 117.130  1.00  0.00           C
ATOM   4588  HA  GLU A 304     125.910  70.920 116.940  1.00  0.00           H
ATOM   4589  CB  GLU A 304     124.390  69.630 115.980  1.00  0.00           C
ATOM   4590  HB1 GLU A 304     124.990  68.690 115.970  1.00  0.00           H
ATOM   4591  HB2 GLU A 304     123.290  69.500 116.060  1.00  0.00           H
ATOM   4592  CG  GLU A 304     124.530  70.320 114.600  1.00  0.00           C
ATOM   4593  HG1 GLU A 304     125.570  70.730 114.580  1.00  0.00           H
ATOM   4594  HG2 GLU A 304     123.750  71.120 114.540  1.00  0.00           H
ATOM   4595  CD  GLU A 304     124.350  69.210 113.550  1.00  0.00           C
ATOM   4596  OE1 GLU A 304     125.310  68.450 113.280  1.00  0.00           O
ATOM   4597  OE2 GLU A 304     123.220  69.150 112.950  1.00  0.00           O
ATOM   4598  C   GLU A 304     124.130  71.930 117.150  1.00  0.00           C
ATOM   4599  O   GLU A 304     124.440  72.800 116.310  1.00  0.00           O
ATOM   4600  N   ALA A 305     123.080  72.020 117.940  1.00  0.00           N
ATOM   4601  HN  ALA A 305     122.770  71.180 118.370  1.00  0.00           H
ATOM   4602  CA  ALA A 305     122.240  73.240 117.840  1.00  0.00           C
ATOM   4603  HA  ALA A 305     122.520  74.000 117.130  1.00  0.00           H
ATOM   4604  CB  ALA A 305     120.770  72.790 117.550  1.00  0.00           C
ATOM   4605  HB1 ALA A 305     120.100  73.660 117.660  1.00  0.00           H
ATOM   4606  HB2 ALA A 305     120.750  72.380 116.510  1.00  0.00           H
ATOM   4607  HB3 ALA A 305     120.410  71.920 118.130  1.00  0.00           H
ATOM   4608  C   ALA A 305     122.190  73.950 119.120  1.00  0.00           C
ATOM   4609  O   ALA A 305     121.570  75.010 119.230  1.00  0.00           O
ATOM   4610  N   PHE A 306     122.810  73.500 120.190  1.00  0.00           N
ATOM   4611  HN  PHE A 306     123.360  72.670 120.200  1.00  0.00           H
ATOM   4612  CA  PHE A 306     122.740  74.250 121.460  1.00  0.00           C
ATOM   4613  HA  PHE A 306     122.110  75.120 121.480  1.00  0.00           H
ATOM   4614  CB  PHE A 306     122.150  73.330 122.510  1.00  0.00           C
ATOM   4615  HB1 PHE A 306     122.450  72.270 122.350  1.00  0.00           H
ATOM   4616  HB2 PHE A 306     122.430  73.740 123.500  1.00  0.00           H
ATOM   4617  CG  PHE A 306     120.650  73.400 122.480  1.00  0.00           C
ATOM   4618  CD1 PHE A 306     119.910  72.560 121.580  1.00  0.00           C
ATOM   4619  HD1 PHE A 306     120.410  71.900 120.890  1.00  0.00           H
ATOM   4620  CE1 PHE A 306     118.550  72.400 121.660  1.00  0.00           C
ATOM   4621  HE1 PHE A 306     118.040  71.830 120.900  1.00  0.00           H
ATOM   4622  CZ  PHE A 306     117.810  73.170 122.550  1.00  0.00           C
ATOM   4623  HZ  PHE A 306     116.780  72.870 122.670  1.00  0.00           H
ATOM   4624  CD2 PHE A 306     119.960  74.130 123.440  1.00  0.00           C
ATOM   4625  HD2 PHE A 306     120.340  74.740 124.250  1.00  0.00           H
ATOM   4626  CE2 PHE A 306     118.510  73.980 123.460  1.00  0.00           C
ATOM   4627  HE2 PHE A 306     117.980  74.420 124.290  1.00  0.00           H
ATOM   4628  C   PHE A 306     124.120  74.740 121.860  1.00  0.00           C
ATOM   4629  O   PHE A 306     124.280  75.720 122.540  1.00  0.00           O
ATOM   4630  N   LYS A 307     125.220  74.060 121.480  1.00  0.00           N
ATOM   4631  HN  LYS A 307     125.190  73.270 120.870  1.00  0.00           H
ATOM   4632  CA  LYS A 307     126.540  74.450 121.900  1.00  0.00           C
ATOM   4633  HA  LYS A 307     126.470  74.350 122.980  1.00  0.00           H
ATOM   4634  CB  LYS A 307     127.660  73.400 121.630  1.00  0.00           C
ATOM   4635  HB1 LYS A 307     127.640  73.080 120.570  1.00  0.00           H
ATOM   4636  HB2 LYS A 307     128.690  73.750 121.860  1.00  0.00           H
ATOM   4637  CG  LYS A 307     127.390  72.130 122.510  1.00  0.00           C
ATOM   4638  HG1 LYS A 307     126.370  71.740 122.320  1.00  0.00           H
ATOM   4639  HG2 LYS A 307     127.500  72.430 123.580  1.00  0.00           H
ATOM   4640  CD  LYS A 307     128.440  70.950 122.250  1.00  0.00           C
ATOM   4641  HD1 LYS A 307     128.360  70.660 121.180  1.00  0.00           H
ATOM   4642  HD2 LYS A 307     128.160  70.030 122.810  1.00  0.00           H
ATOM   4643  CE  LYS A 307     129.930  71.260 122.580  1.00  0.00           C
ATOM   4644  HE1 LYS A 307     130.000  71.590 123.630  1.00  0.00           H
ATOM   4645  HE2 LYS A 307     130.270  72.060 121.880  1.00  0.00           H
ATOM   4646  NZ  LYS A 307     130.810  70.150 122.390  1.00  0.00           N
ATOM   4647  HZ1 LYS A 307     130.330  69.360 122.850  1.00  0.00           H
ATOM   4648  HZ2 LYS A 307     130.770  69.960 121.370  1.00  0.00           H
ATOM   4649  HZ3 LYS A 307     131.710  70.440 122.840  1.00  0.00           H
ATOM   4650  C   LYS A 307     127.030  75.920 121.660  1.00  0.00           C
ATOM   4651  O   LYS A 307     127.760  76.540 122.480  1.00  0.00           O
ATOM   4652  N   GLN A 308     126.640  76.510 120.550  1.00  0.00           N
ATOM   4653  HN  GLN A 308     126.150  75.960 119.880  1.00  0.00           H
ATOM   4654  CA  GLN A 308     126.990  77.840 120.190  1.00  0.00           C
ATOM   4655  HA  GLN A 308     128.020  78.000 120.490  1.00  0.00           H
ATOM   4656  CB  GLN A 308     127.050  78.190 118.680  1.00  0.00           C
ATOM   4657  HB1 GLN A 308     127.420  79.230 118.600  1.00  0.00           H
ATOM   4658  HB2 GLN A 308     127.880  77.610 118.220  1.00  0.00           H
ATOM   4659  CG  GLN A 308     125.710  77.880 117.860  1.00  0.00           C
ATOM   4660  HG1 GLN A 308     125.360  78.470 116.990  1.00  0.00           H
ATOM   4661  HG2 GLN A 308     124.880  78.120 118.550  1.00  0.00           H
ATOM   4662  CD  GLN A 308     125.520  76.400 117.500  1.00  0.00           C
ATOM   4663  OE1 GLN A 308     125.000  75.560 118.270  1.00  0.00           O
ATOM   4664  NE2 GLN A 308     125.930  76.150 116.260  1.00  0.00           N
ATOM   4665 HE21 GLN A 308     126.300  76.870 115.660  1.00  0.00           H
ATOM   4666 HE22 GLN A 308     125.770  75.210 115.950  1.00  0.00           H
ATOM   4667  C   GLN A 308     126.100  78.880 120.990  1.00  0.00           C
ATOM   4668  O   GLN A 308     126.410  80.010 121.010  1.00  0.00           O
ATOM   4669  N   TYR A 309     124.990  78.510 121.640  1.00  0.00           N
ATOM   4670  HN  TYR A 309     124.660  77.570 121.680  1.00  0.00           H
ATOM   4671  CA  TYR A 309     124.210  79.440 122.410  1.00  0.00           C
ATOM   4672  HA  TYR A 309     124.480  80.440 122.110  1.00  0.00           H
ATOM   4673  CB  TYR A 309     122.670  79.230 122.190  1.00  0.00           C
ATOM   4674  HB1 TYR A 309     122.310  78.330 122.730  1.00  0.00           H
ATOM   4675  HB2 TYR A 309     122.150  80.070 122.710  1.00  0.00           H
ATOM   4676  CG  TYR A 309     122.370  79.320 120.750  1.00  0.00           C
ATOM   4677  CD1 TYR A 309     122.230  80.580 120.240  1.00  0.00           C
ATOM   4678  HD1 TYR A 309     122.460  81.510 120.730  1.00  0.00           H
ATOM   4679  CE1 TYR A 309     121.800  80.630 118.900  1.00  0.00           C
ATOM   4680  HE1 TYR A 309     121.520  81.590 118.500  1.00  0.00           H
ATOM   4681  CZ  TYR A 309     121.680  79.470 118.080  1.00  0.00           C
ATOM   4682  OH  TYR A 309     121.300  79.500 116.740  1.00  0.00           O
ATOM   4683  HH  TYR A 309     121.510  78.640 116.380  1.00  0.00           H
ATOM   4684  CD2 TYR A 309     122.230  78.140 120.030  1.00  0.00           C
ATOM   4685  HD2 TYR A 309     122.400  77.210 120.550  1.00  0.00           H
ATOM   4686  CE2 TYR A 309     121.880  78.220 118.710  1.00  0.00           C
ATOM   4687  HE2 TYR A 309     121.820  77.350 118.090  1.00  0.00           H
ATOM   4688  C   TYR A 309     124.520  79.270 123.920  1.00  0.00           C
ATOM   4689  O   TYR A 309     123.840  79.830 124.770  1.00  0.00           O
ATOM   4690  N   ASN A 310     125.540  78.430 124.180  1.00  0.00           N
ATOM   4691  HN  ASN A 310     126.040  78.010 123.420  1.00  0.00           H
ATOM   4692  CA  ASN A 310     126.140  78.140 125.500  1.00  0.00           C
ATOM   4693  HA  ASN A 310     126.940  77.480 125.200  1.00  0.00           H
ATOM   4694  CB  ASN A 310     126.620  79.360 126.290  1.00  0.00           C
ATOM   4695  HB1 ASN A 310     125.750  79.940 126.670  1.00  0.00           H
ATOM   4696  HB2 ASN A 310     127.240  79.020 127.150  1.00  0.00           H
ATOM   4697  CG  ASN A 310     127.500  80.290 125.360  1.00  0.00           C
ATOM   4698  OD1 ASN A 310     128.200  79.890 124.430  1.00  0.00           O
ATOM   4699  ND2 ASN A 310     127.350  81.610 125.560  1.00  0.00           N
ATOM   4700 HD21 ASN A 310     126.780  81.930 126.320  1.00  0.00           H
ATOM   4701 HD22 ASN A 310     127.610  82.170 124.770  1.00  0.00           H
ATOM   4702  C   ASN A 310     125.250  77.240 126.380  1.00  0.00           C
ATOM   4703  O   ASN A 310     125.400  77.250 127.580  1.00  0.00           O
ATOM   4704  N   ILE A 311     124.360  76.340 125.880  1.00  0.00           N
ATOM   4705  HN  ILE A 311     124.190  76.250 124.900  1.00  0.00           H
ATOM   4706  CA  ILE A 311     123.710  75.350 126.790  1.00  0.00           C
ATOM   4707  HA  ILE A 311     123.900  75.440 127.850  1.00  0.00           H
ATOM   4708  CB  ILE A 311     122.230  75.430 126.700  1.00  0.00           C
ATOM   4709  HB  ILE A 311     121.980  75.420 125.620  1.00  0.00           H
ATOM   4710  CG2 ILE A 311     121.590  74.250 127.440  1.00  0.00           C
ATOM   4711 HG21 ILE A 311     120.490  74.160 127.380  1.00  0.00           H
ATOM   4712 HG22 ILE A 311     121.850  73.300 126.920  1.00  0.00           H
ATOM   4713 HG23 ILE A 311     122.000  74.370 128.470  1.00  0.00           H
ATOM   4714  CG1 ILE A 311     121.550  76.750 127.120  1.00  0.00           C
ATOM   4715 HG11 ILE A 311     122.140  77.560 126.640  1.00  0.00           H
ATOM   4716 HG12 ILE A 311     121.770  76.710 128.210  1.00  0.00           H
ATOM   4717  CD  ILE A 311     120.090  76.900 126.650  1.00  0.00           C
ATOM   4718  HD1 ILE A 311     119.520  76.040 127.070  1.00  0.00           H
ATOM   4719  HD2 ILE A 311     119.630  77.810 127.090  1.00  0.00           H
ATOM   4720  HD3 ILE A 311     120.020  76.880 125.540  1.00  0.00           H
ATOM   4721  C   ILE A 311     124.270  73.980 126.470  1.00  0.00           C
ATOM   4722  O   ILE A 311     124.540  73.710 125.350  1.00  0.00           O
ATOM   4723  N   SER A 312     124.520  73.190 127.480  1.00  0.00           N
ATOM   4724  HN  SER A 312     124.260  73.520 128.390  1.00  0.00           H
ATOM   4725  CA  SER A 312     125.150  71.790 127.410  1.00  0.00           C
ATOM   4726  HA  SER A 312     125.190  71.480 126.380  1.00  0.00           H
ATOM   4727  CB  SER A 312     126.630  71.740 128.040  1.00  0.00           C
ATOM   4728  HB1 SER A 312     126.840  70.690 128.340  1.00  0.00           H
ATOM   4729  HB2 SER A 312     126.520  72.350 128.970  1.00  0.00           H
ATOM   4730  OG  SER A 312     127.570  72.320 127.140  1.00  0.00           O
ATOM   4731  HG1 SER A 312     127.620  71.730 126.390  1.00  0.00           H
ATOM   4732  C   SER A 312     124.230  70.870 128.210  1.00  0.00           C
ATOM   4733  O   SER A 312     123.920  71.040 129.340  1.00  0.00           O
ATOM   4734  N   TRP A 313     123.880  69.650 127.630  1.00  0.00           N
ATOM   4735  HN  TRP A 313     124.310  69.330 126.790  1.00  0.00           H
ATOM   4736  CA  TRP A 313     122.850  68.750 128.190  1.00  0.00           C
ATOM   4737  HA  TRP A 313     122.270  69.340 128.880  1.00  0.00           H
ATOM   4738  CB  TRP A 313     121.930  68.340 126.980  1.00  0.00           C
ATOM   4739  HB1 TRP A 313     122.510  67.930 126.120  1.00  0.00           H
ATOM   4740  HB2 TRP A 313     121.230  67.540 127.290  1.00  0.00           H
ATOM   4741  CG  TRP A 313     121.150  69.480 126.480  1.00  0.00           C
ATOM   4742  CD1 TRP A 313     121.500  70.360 125.590  1.00  0.00           C
ATOM   4743  HD1 TRP A 313     122.460  70.350 125.090  1.00  0.00           H
ATOM   4744  NE1 TRP A 313     120.660  71.410 125.530  1.00  0.00           N
ATOM   4745  HE1 TRP A 313     120.590  72.090 124.840  1.00  0.00           H
ATOM   4746  CE2 TRP A 313     119.670  71.240 126.430  1.00  0.00           C
ATOM   4747  CD2 TRP A 313     119.900  69.970 127.040  1.00  0.00           C
ATOM   4748  CE3 TRP A 313     119.110  69.560 128.130  1.00  0.00           C
ATOM   4749  HE3 TRP A 313     119.290  68.640 128.680  1.00  0.00           H
ATOM   4750  CZ3 TRP A 313     118.000  70.350 128.490  1.00  0.00           C
ATOM   4751  HZ3 TRP A 313     117.360  70.050 129.310  1.00  0.00           H
ATOM   4752  CZ2 TRP A 313     118.570  71.970 126.800  1.00  0.00           C
ATOM   4753  HZ2 TRP A 313     118.230  72.900 126.360  1.00  0.00           H
ATOM   4754  CH2 TRP A 313     117.740  71.550 127.870  1.00  0.00           C
ATOM   4755  HH2 TRP A 313     116.980  72.220 128.250  1.00  0.00           H
ATOM   4756  C   TRP A 313     123.540  67.500 128.760  1.00  0.00           C
ATOM   4757  O   TRP A 313     124.290  66.680 128.170  1.00  0.00           O
ATOM   4758  N   GLU A 314     123.140  67.250 130.000  1.00  0.00           N
ATOM   4759  HN  GLU A 314     122.500  67.880 130.430  1.00  0.00           H
ATOM   4760  CA  GLU A 314     123.570  66.110 130.810  1.00  0.00           C
ATOM   4761  HA  GLU A 314     124.430  65.630 130.380  1.00  0.00           H
ATOM   4762  CB  GLU A 314     124.110  66.390 132.270  1.00  0.00           C
ATOM   4763  HB1 GLU A 314     124.830  67.230 132.170  1.00  0.00           H
ATOM   4764  HB2 GLU A 314     123.250  66.660 132.910  1.00  0.00           H
ATOM   4765  CG  GLU A 314     124.760  65.110 132.860  1.00  0.00           C
ATOM   4766  HG1 GLU A 314     124.080  64.250 132.780  1.00  0.00           H
ATOM   4767  HG2 GLU A 314     124.810  65.210 133.970  1.00  0.00           H
ATOM   4768  CD  GLU A 314     126.080  64.810 132.220  1.00  0.00           C
ATOM   4769  OE1 GLU A 314     126.130  63.880 131.350  1.00  0.00           O
ATOM   4770  OE2 GLU A 314     127.010  65.570 132.520  1.00  0.00           O
ATOM   4771  C   GLU A 314     122.450  65.010 130.720  1.00  0.00           C
ATOM   4772  O   GLU A 314     121.480  65.270 131.480  1.00  0.00           O
ATOM   4773  N   LEU A 315     122.570  63.920 130.080  1.00  0.00           N
ATOM   4774  HN  LEU A 315     123.300  63.760 129.430  1.00  0.00           H
ATOM   4775  CA  LEU A 315     121.570  62.840 130.010  1.00  0.00           C
ATOM   4776  HA  LEU A 315     120.610  63.320 130.000  1.00  0.00           H
ATOM   4777  CB  LEU A 315     121.610  62.110 128.700  1.00  0.00           C
ATOM   4778  HB1 LEU A 315     121.400  62.800 127.850  1.00  0.00           H
ATOM   4779  HB2 LEU A 315     122.640  61.760 128.470  1.00  0.00           H
ATOM   4780  CG  LEU A 315     120.640  60.920 128.390  1.00  0.00           C
ATOM   4781  HG  LEU A 315     120.770  60.090 129.110  1.00  0.00           H
ATOM   4782  CD1 LEU A 315     119.230  61.350 128.400  1.00  0.00           C
ATOM   4783 HD11 LEU A 315     118.990  61.940 129.320  1.00  0.00           H
ATOM   4784 HD12 LEU A 315     118.950  61.850 127.450  1.00  0.00           H
ATOM   4785 HD13 LEU A 315     118.580  60.470 128.600  1.00  0.00           H
ATOM   4786  CD2 LEU A 315     121.080  60.390 126.950  1.00  0.00           C
ATOM   4787 HD21 LEU A 315     120.480  59.500 126.660  1.00  0.00           H
ATOM   4788 HD22 LEU A 315     120.870  61.170 126.180  1.00  0.00           H
ATOM   4789 HD23 LEU A 315     122.150  60.120 127.070  1.00  0.00           H
ATOM   4790  C   LEU A 315     121.630  61.830 131.090  1.00  0.00           C
ATOM   4791  O   LEU A 315     122.750  61.430 131.440  1.00  0.00           O
ATOM   4792  N   ASP A 316     120.480  61.300 131.610  1.00  0.00           N
ATOM   4793  HN  ASP A 316     119.600  61.740 131.430  1.00  0.00           H
ATOM   4794  CA  ASP A 316     120.450  60.100 132.390  1.00  0.00           C
ATOM   4795  HA  ASP A 316     121.280  59.500 132.050  1.00  0.00           H
ATOM   4796  CB  ASP A 316     120.390  60.400 133.920  1.00  0.00           C
ATOM   4797  HB1 ASP A 316     121.110  61.220 134.120  1.00  0.00           H
ATOM   4798  HB2 ASP A 316     119.330  60.700 134.070  1.00  0.00           H
ATOM   4799  CG  ASP A 316     120.830  59.230 134.730  1.00  0.00           C
ATOM   4800  OD1 ASP A 316     120.680  59.220 135.940  1.00  0.00           O
ATOM   4801  OD2 ASP A 316     121.390  58.310 134.090  1.00  0.00           O
ATOM   4802  C   ASP A 316     119.290  59.290 132.060  1.00  0.00           C
ATOM   4803  O   ASP A 316     118.440  59.820 131.360  1.00  0.00           O
ATOM   4804  N   VAL A 317     119.290  57.970 132.290  1.00  0.00           N
ATOM   4805  HN  VAL A 317     120.090  57.610 132.770  1.00  0.00           H
ATOM   4806  CA  VAL A 317     118.190  57.110 131.940  1.00  0.00           C
ATOM   4807  HA  VAL A 317     117.500  57.610 131.270  1.00  0.00           H
ATOM   4808  CB  VAL A 317     118.640  55.850 131.070  1.00  0.00           C
ATOM   4809  HB  VAL A 317     118.040  54.930 131.240  1.00  0.00           H
ATOM   4810  CG1 VAL A 317     118.590  56.190 129.510  1.00  0.00           C
ATOM   4811 HG11 VAL A 317     119.060  55.440 128.830  1.00  0.00           H
ATOM   4812 HG12 VAL A 317     117.550  56.140 129.140  1.00  0.00           H
ATOM   4813 HG13 VAL A 317     119.150  57.140 129.380  1.00  0.00           H
ATOM   4814  CG2 VAL A 317     120.120  55.600 131.480  1.00  0.00           C
ATOM   4815 HG21 VAL A 317     120.870  56.360 131.190  1.00  0.00           H
ATOM   4816 HG22 VAL A 317     120.140  55.400 132.570  1.00  0.00           H
ATOM   4817 HG23 VAL A 317     120.400  54.650 130.970  1.00  0.00           H
ATOM   4818  C   VAL A 317     117.470  56.660 133.170  1.00  0.00           C
ATOM   4819  O   VAL A 317     118.020  56.550 134.270  1.00  0.00           O
ATOM   4820  N   LEU A 318     116.180  56.340 133.100  1.00  0.00           N
ATOM   4821  HN  LEU A 318     115.700  56.570 132.260  1.00  0.00           H
ATOM   4822  CA  LEU A 318     115.390  55.700 134.100  1.00  0.00           C
ATOM   4823  HA  LEU A 318     116.060  55.290 134.840  1.00  0.00           H
ATOM   4824  CB  LEU A 318     114.320  56.640 134.690  1.00  0.00           C
ATOM   4825  HB1 LEU A 318     114.920  57.470 135.120  1.00  0.00           H
ATOM   4826  HB2 LEU A 318     113.800  57.090 133.820  1.00  0.00           H
ATOM   4827  CG  LEU A 318     113.380  56.010 135.670  1.00  0.00           C
ATOM   4828  HG  LEU A 318     112.750  55.280 135.110  1.00  0.00           H
ATOM   4829  CD1 LEU A 318     114.140  55.270 136.770  1.00  0.00           C
ATOM   4830 HD11 LEU A 318     114.710  55.950 137.440  1.00  0.00           H
ATOM   4831 HD12 LEU A 318     113.330  54.770 137.350  1.00  0.00           H
ATOM   4832 HD13 LEU A 318     114.710  54.370 136.450  1.00  0.00           H
ATOM   4833  CD2 LEU A 318     112.460  57.090 136.270  1.00  0.00           C
ATOM   4834 HD21 LEU A 318     111.660  56.740 136.960  1.00  0.00           H
ATOM   4835 HD22 LEU A 318     113.200  57.760 136.760  1.00  0.00           H
ATOM   4836 HD23 LEU A 318     112.080  57.700 135.420  1.00  0.00           H
ATOM   4837  C   LEU A 318     114.930  54.340 133.500  1.00  0.00           C
ATOM   4838  O   LEU A 318     113.970  54.340 132.710  1.00  0.00           O
ATOM   4839  N   GLU A 319     115.500  53.240 133.910  1.00  0.00           N
ATOM   4840  HN  GLU A 319     116.200  53.220 134.620  1.00  0.00           H
ATOM   4841  CA  GLU A 319     115.170  51.960 133.470  1.00  0.00           C
ATOM   4842  HA  GLU A 319     114.750  52.120 132.480  1.00  0.00           H
ATOM   4843  CB  GLU A 319     116.470  51.200 133.190  1.00  0.00           C
ATOM   4844  HB1 GLU A 319     117.130  51.160 134.080  1.00  0.00           H
ATOM   4845  HB2 GLU A 319     116.200  50.130 133.080  1.00  0.00           H
ATOM   4846  CG  GLU A 319     117.260  51.850 132.050  1.00  0.00           C
ATOM   4847  HG1 GLU A 319     117.920  52.620 132.500  1.00  0.00           H
ATOM   4848  HG2 GLU A 319     116.520  52.350 131.380  1.00  0.00           H
ATOM   4849  CD  GLU A 319     118.100  50.930 131.310  1.00  0.00           C
ATOM   4850  OE1 GLU A 319     118.010  50.850 130.050  1.00  0.00           O
ATOM   4851  OE2 GLU A 319     119.050  50.410 132.000  1.00  0.00           O
ATOM   4852  C   GLU A 319     114.140  51.380 134.380  1.00  0.00           C
ATOM   4853  O   GLU A 319     114.360  51.270 135.600  1.00  0.00           O
ATOM   4854  N   VAL A 320     112.870  51.120 133.920  1.00  0.00           N
ATOM   4855  HN  VAL A 320     112.680  51.140 132.950  1.00  0.00           H
ATOM   4856  CA  VAL A 320     111.760  50.560 134.670  1.00  0.00           C
ATOM   4857  HA  VAL A 320     112.000  50.430 135.710  1.00  0.00           H
ATOM   4858  CB  VAL A 320     110.620  51.570 134.620  1.00  0.00           C
ATOM   4859  HB  VAL A 320     110.290  51.800 133.590  1.00  0.00           H
ATOM   4860  CG1 VAL A 320     109.390  51.060 135.560  1.00  0.00           C
ATOM   4861 HG11 VAL A 320     108.620  51.830 135.810  1.00  0.00           H
ATOM   4862 HG12 VAL A 320     108.770  50.360 134.960  1.00  0.00           H
ATOM   4863 HG13 VAL A 320     109.760  50.640 136.520  1.00  0.00           H
ATOM   4864  CG2 VAL A 320     111.130  52.930 135.240  1.00  0.00           C
ATOM   4865 HG21 VAL A 320     112.000  53.390 134.730  1.00  0.00           H
ATOM   4866 HG22 VAL A 320     110.320  53.680 135.400  1.00  0.00           H
ATOM   4867 HG23 VAL A 320     111.610  52.670 136.210  1.00  0.00           H
ATOM   4868  C   VAL A 320     111.300  49.190 134.170  1.00  0.00           C
ATOM   4869  O   VAL A 320     111.390  48.970 132.960  1.00  0.00           O
ATOM   4870  N   SER A 321     110.770  48.280 135.090  1.00  0.00           N
ATOM   4871  HN  SER A 321     110.710  48.560 136.040  1.00  0.00           H
ATOM   4872  CA  SER A 321     110.310  46.930 134.730  1.00  0.00           C
ATOM   4873  HA  SER A 321     110.480  46.780 133.670  1.00  0.00           H
ATOM   4874  CB  SER A 321     111.190  45.800 135.440  1.00  0.00           C
ATOM   4875  HB1 SER A 321     110.800  45.610 136.460  1.00  0.00           H
ATOM   4876  HB2 SER A 321     112.260  46.080 135.360  1.00  0.00           H
ATOM   4877  OG  SER A 321     111.260  44.670 134.650  1.00  0.00           O
ATOM   4878  HG1 SER A 321     110.440  44.200 134.830  1.00  0.00           H
ATOM   4879  C   SER A 321     108.920  46.700 135.170  1.00  0.00           C
ATOM   4880  O   SER A 321     108.670  46.810 136.370  1.00  0.00           O
ATOM   4881  N   ASN A 322     108.080  46.230 134.290  1.00  0.00           N
ATOM   4882  HN  ASN A 322     108.300  46.100 133.330  1.00  0.00           H
ATOM   4883  CA  ASN A 322     106.680  45.940 134.560  1.00  0.00           C
ATOM   4884  HA  ASN A 322     106.600  45.100 135.220  1.00  0.00           H
ATOM   4885  CB  ASN A 322     105.800  47.020 135.290  1.00  0.00           C
ATOM   4886  HB1 ASN A 322     106.240  47.000 136.310  1.00  0.00           H
ATOM   4887  HB2 ASN A 322     105.900  48.030 134.830  1.00  0.00           H
ATOM   4888  CG  ASN A 322     104.310  46.690 135.630  1.00  0.00           C
ATOM   4889  OD1 ASN A 322     103.480  46.080 134.950  1.00  0.00           O
ATOM   4890  ND2 ASN A 322     103.890  47.210 136.810  1.00  0.00           N
ATOM   4891 HD21 ASN A 322     104.530  47.530 137.500  1.00  0.00           H
ATOM   4892 HD22 ASN A 322     102.960  46.950 137.080  1.00  0.00           H
ATOM   4893  C   ASN A 322     106.050  45.490 133.270  1.00  0.00           C
ATOM   4894  O   ASN A 322     105.760  46.300 132.420  1.00  0.00           O
ATOM   4895  N   SER A 323     105.860  44.180 133.110  1.00  0.00           N
ATOM   4896  HN  SER A 323     106.120  43.500 133.790  1.00  0.00           H
ATOM   4897  CA  SER A 323     105.320  43.560 131.860  1.00  0.00           C
ATOM   4898  HA  SER A 323     105.860  44.030 131.050  1.00  0.00           H
ATOM   4899  CB  SER A 323     105.490  42.030 131.780  1.00  0.00           C
ATOM   4900  HB1 SER A 323     105.200  41.680 130.770  1.00  0.00           H
ATOM   4901  HB2 SER A 323     104.830  41.500 132.500  1.00  0.00           H
ATOM   4902  OG  SER A 323     106.840  41.670 132.020  1.00  0.00           O
ATOM   4903  HG1 SER A 323     106.880  41.700 132.980  1.00  0.00           H
ATOM   4904  C   SER A 323     103.890  43.900 131.530  1.00  0.00           C
ATOM   4905  O   SER A 323     103.580  44.080 130.330  1.00  0.00           O
ATOM   4906  N   SER A 324     103.040  44.110 132.560  1.00  0.00           N
ATOM   4907  HN  SER A 324     103.330  43.990 133.510  1.00  0.00           H
ATOM   4908  CA  SER A 324     101.650  44.430 132.480  1.00  0.00           C
ATOM   4909  HA  SER A 324     101.210  43.810 131.710  1.00  0.00           H
ATOM   4910  CB  SER A 324     100.900  44.220 133.820  1.00  0.00           C
ATOM   4911  HB1 SER A 324     101.120  44.970 134.610  1.00  0.00           H
ATOM   4912  HB2 SER A 324     101.130  43.230 134.250  1.00  0.00           H
ATOM   4913  OG  SER A 324      99.520  44.240 133.720  1.00  0.00           O
ATOM   4914  HG1 SER A 324      99.360  43.470 133.170  1.00  0.00           H
ATOM   4915  C   SER A 324     101.360  45.840 132.030  1.00  0.00           C
ATOM   4916  O   SER A 324     100.490  46.010 131.230  1.00  0.00           O
ATOM   4917  N   LEU A 325     102.060  46.880 132.530  1.00  0.00           N
ATOM   4918  HN  LEU A 325     102.680  46.720 133.290  1.00  0.00           H
ATOM   4919  CA  LEU A 325     102.040  48.250 132.080  1.00  0.00           C
ATOM   4920  HA  LEU A 325     101.010  48.560 132.070  1.00  0.00           H
ATOM   4921  CB  LEU A 325     102.950  49.180 132.940  1.00  0.00           C
ATOM   4922  HB1 LEU A 325     103.860  48.570 133.120  1.00  0.00           H
ATOM   4923  HB2 LEU A 325     103.180  50.150 132.450  1.00  0.00           H
ATOM   4924  CG  LEU A 325     102.410  49.560 134.380  1.00  0.00           C
ATOM   4925  HG  LEU A 325     102.310  48.650 135.000  1.00  0.00           H
ATOM   4926  CD1 LEU A 325     103.400  50.500 135.100  1.00  0.00           C
ATOM   4927 HD11 LEU A 325     103.530  51.410 134.470  1.00  0.00           H
ATOM   4928 HD12 LEU A 325     102.840  50.610 136.050  1.00  0.00           H
ATOM   4929 HD13 LEU A 325     104.370  49.970 135.260  1.00  0.00           H
ATOM   4930  CD2 LEU A 325     100.970  50.110 134.270  1.00  0.00           C
ATOM   4931 HD21 LEU A 325     100.910  51.120 133.830  1.00  0.00           H
ATOM   4932 HD22 LEU A 325     100.290  49.380 133.780  1.00  0.00           H
ATOM   4933 HD23 LEU A 325     100.430  50.220 135.240  1.00  0.00           H
ATOM   4934  C   LEU A 325     102.420  48.390 130.660  1.00  0.00           C
ATOM   4935  O   LEU A 325     101.780  49.120 129.910  1.00  0.00           O
ATOM   4936  N   ARG A 326     103.520  47.650 130.260  1.00  0.00           N
ATOM   4937  HN  ARG A 326     104.000  47.050 130.910  1.00  0.00           H
ATOM   4938  CA  ARG A 326     104.010  47.650 128.830  1.00  0.00           C
ATOM   4939  HA  ARG A 326     104.230  48.670 128.550  1.00  0.00           H
ATOM   4940  CB  ARG A 326     105.340  46.800 128.710  1.00  0.00           C
ATOM   4941  HB1 ARG A 326     106.060  47.150 129.490  1.00  0.00           H
ATOM   4942  HB2 ARG A 326     105.030  45.780 129.000  1.00  0.00           H
ATOM   4943  CG  ARG A 326     106.030  46.770 127.310  1.00  0.00           C
ATOM   4944  HG1 ARG A 326     105.300  46.430 126.550  1.00  0.00           H
ATOM   4945  HG2 ARG A 326     106.830  46.000 127.340  1.00  0.00           H
ATOM   4946  CD  ARG A 326     106.650  48.170 126.890  1.00  0.00           C
ATOM   4947  HD1 ARG A 326     107.520  48.440 127.530  1.00  0.00           H
ATOM   4948  HD2 ARG A 326     105.920  48.990 127.080  1.00  0.00           H
ATOM   4949  NE  ARG A 326     107.200  48.060 125.530  1.00  0.00           N
ATOM   4950  HE  ARG A 326     108.120  47.680 125.410  1.00  0.00           H
ATOM   4951  CZ  ARG A 326     106.760  48.750 124.510  1.00  0.00           C
ATOM   4952  NH1 ARG A 326     105.570  49.380 124.600  1.00  0.00           N
ATOM   4953 HH11 ARG A 326     105.280  49.790 123.740  1.00  0.00           H
ATOM   4954 HH12 ARG A 326     104.900  49.190 125.330  1.00  0.00           H
ATOM   4955  NH2 ARG A 326     107.440  48.810 123.410  1.00  0.00           N
ATOM   4956 HH21 ARG A 326     107.040  49.090 122.540  1.00  0.00           H
ATOM   4957 HH22 ARG A 326     108.210  48.190 123.250  1.00  0.00           H
ATOM   4958  C   ARG A 326     102.940  47.310 127.880  1.00  0.00           C
ATOM   4959  O   ARG A 326     102.840  47.860 126.790  1.00  0.00           O
ATOM   4960  N   ARG A 327     102.180  46.280 128.230  1.00  0.00           N
ATOM   4961  HN  ARG A 327     102.340  45.650 128.990  1.00  0.00           H
ATOM   4962  CA  ARG A 327     101.100  45.850 127.360  1.00  0.00           C
ATOM   4963  HA  ARG A 327     101.550  45.540 126.430  1.00  0.00           H
ATOM   4964  CB  ARG A 327     100.450  44.550 127.800  1.00  0.00           C
ATOM   4965  HB1 ARG A 327     100.100  44.590 128.860  1.00  0.00           H
ATOM   4966  HB2 ARG A 327      99.560  44.350 127.180  1.00  0.00           H
ATOM   4967  CG  ARG A 327     101.400  43.350 127.690  1.00  0.00           C
ATOM   4968  HG1 ARG A 327     102.380  43.770 128.000  1.00  0.00           H
ATOM   4969  HG2 ARG A 327     101.420  43.100 126.610  1.00  0.00           H
ATOM   4970  CD  ARG A 327     101.160  42.160 128.670  1.00  0.00           C
ATOM   4971  HD1 ARG A 327     100.320  41.680 128.120  1.00  0.00           H
ATOM   4972  HD2 ARG A 327     100.720  42.360 129.670  1.00  0.00           H
ATOM   4973  NE  ARG A 327     102.360  41.290 128.580  1.00  0.00           N
ATOM   4974  HE  ARG A 327     103.070  41.540 127.930  1.00  0.00           H
ATOM   4975  CZ  ARG A 327     102.740  40.540 129.600  1.00  0.00           C
ATOM   4976  NH1 ARG A 327     102.060  40.200 130.650  1.00  0.00           N
ATOM   4977 HH11 ARG A 327     102.520  39.770 131.430  1.00  0.00           H
ATOM   4978 HH12 ARG A 327     101.140  40.510 130.880  1.00  0.00           H
ATOM   4979  NH2 ARG A 327     103.920  40.040 129.530  1.00  0.00           N
ATOM   4980 HH21 ARG A 327     104.360  39.390 130.140  1.00  0.00           H
ATOM   4981 HH22 ARG A 327     104.460  40.290 128.730  1.00  0.00           H
ATOM   4982  C   ARG A 327      99.980  46.840 127.090  1.00  0.00           C
ATOM   4983  O   ARG A 327      99.390  46.780 126.040  1.00  0.00           O
ATOM   4984  N   ARG A 328      99.710  47.880 127.990  1.00  0.00           N
ATOM   4985  HN  ARG A 328     100.410  47.990 128.700  1.00  0.00           H
ATOM   4986  CA  ARG A 328      98.710  48.960 127.810  1.00  0.00           C
ATOM   4987  HA  ARG A 328      97.760  48.530 127.520  1.00  0.00           H
ATOM   4988  CB  ARG A 328      98.560  49.850 129.080  1.00  0.00           C
ATOM   4989  HB1 ARG A 328      99.580  50.250 129.240  1.00  0.00           H
ATOM   4990  HB2 ARG A 328      97.820  50.650 128.850  1.00  0.00           H
ATOM   4991  CG  ARG A 328      98.180  49.120 130.430  1.00  0.00           C
ATOM   4992  HG1 ARG A 328      98.620  49.660 131.290  1.00  0.00           H
ATOM   4993  HG2 ARG A 328      98.720  48.150 130.450  1.00  0.00           H
ATOM   4994  CD  ARG A 328      96.720  48.800 130.540  1.00  0.00           C
ATOM   4995  HD1 ARG A 328      96.330  48.290 129.640  1.00  0.00           H
ATOM   4996  HD2 ARG A 328      96.160  49.750 130.690  1.00  0.00           H
ATOM   4997  NE  ARG A 328      96.460  48.020 131.810  1.00  0.00           N
ATOM   4998  HE  ARG A 328      97.200  47.410 132.120  1.00  0.00           H
ATOM   4999  CZ  ARG A 328      95.680  48.440 132.790  1.00  0.00           C
ATOM   5000  NH1 ARG A 328      94.660  49.230 132.660  1.00  0.00           N
ATOM   5001 HH11 ARG A 328      94.250  49.560 133.510  1.00  0.00           H
ATOM   5002 HH12 ARG A 328      94.280  49.270 131.730  1.00  0.00           H
ATOM   5003  NH2 ARG A 328      96.070  48.120 134.000  1.00  0.00           N
ATOM   5004 HH21 ARG A 328      95.620  48.320 134.870  1.00  0.00           H
ATOM   5005 HH22 ARG A 328      96.890  47.540 134.060  1.00  0.00           H
ATOM   5006  C   ARG A 328      99.100  49.980 126.680  1.00  0.00           C
ATOM   5007  O   ARG A 328     100.260  50.150 126.310  1.00  0.00           O
ATOM   5008  N   LEU A 329      98.090  50.630 126.150  1.00  0.00           N
ATOM   5009  HN  LEU A 329      97.130  50.490 126.360  1.00  0.00           H
ATOM   5010  CA  LEU A 329      98.230  51.850 125.300  1.00  0.00           C
ATOM   5011  HA  LEU A 329      99.190  51.840 124.810  1.00  0.00           H
ATOM   5012  CB  LEU A 329      97.040  51.740 124.250  1.00  0.00           C
ATOM   5013  HB1 LEU A 329      97.000  50.810 123.650  1.00  0.00           H
ATOM   5014  HB2 LEU A 329      96.120  51.830 124.860  1.00  0.00           H
ATOM   5015  CG  LEU A 329      97.110  52.830 123.140  1.00  0.00           C
ATOM   5016  HG  LEU A 329      96.900  53.820 123.580  1.00  0.00           H
ATOM   5017  CD1 LEU A 329      98.520  52.840 122.440  1.00  0.00           C
ATOM   5018 HD11 LEU A 329      99.300  53.330 123.070  1.00  0.00           H
ATOM   5019 HD12 LEU A 329      98.770  51.800 122.170  1.00  0.00           H
ATOM   5020 HD13 LEU A 329      98.450  53.510 121.550  1.00  0.00           H
ATOM   5021  CD2 LEU A 329      96.070  52.650 122.040  1.00  0.00           C
ATOM   5022 HD21 LEU A 329      95.050  52.600 122.480  1.00  0.00           H
ATOM   5023 HD22 LEU A 329      96.070  53.470 121.290  1.00  0.00           H
ATOM   5024 HD23 LEU A 329      96.160  51.680 121.510  1.00  0.00           H
ATOM   5025  C   LEU A 329      98.150  53.050 126.150  1.00  0.00           C
ATOM   5026  O   LEU A 329      97.410  53.140 127.100  1.00  0.00           O
ATOM   5027  N   ILE A 330      98.980  54.100 125.870  1.00  0.00           N
ATOM   5028  HN  ILE A 330      99.530  54.060 125.040  1.00  0.00           H
ATOM   5029  CA  ILE A 330      98.890  55.390 126.530  1.00  0.00           C
ATOM   5030  HA  ILE A 330      98.100  55.400 127.270  1.00  0.00           H
ATOM   5031  CB  ILE A 330     100.200  56.000 127.140  1.00  0.00           C
ATOM   5032  HB  ILE A 330     100.860  56.300 126.310  1.00  0.00           H
ATOM   5033  CG2 ILE A 330      99.800  57.080 128.220  1.00  0.00           C
ATOM   5034 HG21 ILE A 330     100.570  57.280 129.000  1.00  0.00           H
ATOM   5035 HG22 ILE A 330      99.580  58.110 127.870  1.00  0.00           H
ATOM   5036 HG23 ILE A 330      98.890  56.770 128.770  1.00  0.00           H
ATOM   5037  CG1 ILE A 330     101.110  54.900 127.670  1.00  0.00           C
ATOM   5038 HG11 ILE A 330     101.890  55.500 128.190  1.00  0.00           H
ATOM   5039 HG12 ILE A 330     101.620  54.360 126.830  1.00  0.00           H
ATOM   5040  CD  ILE A 330     100.570  54.180 128.880  1.00  0.00           C
ATOM   5041  HD1 ILE A 330      99.730  53.470 128.700  1.00  0.00           H
ATOM   5042  HD2 ILE A 330     101.350  53.500 129.290  1.00  0.00           H
ATOM   5043  HD3 ILE A 330     100.410  54.740 129.830  1.00  0.00           H
ATOM   5044  C   ILE A 330      98.320  56.430 125.560  1.00  0.00           C
ATOM   5045  O   ILE A 330      98.890  56.570 124.410  1.00  0.00           O
ATOM   5046  N   LEU A 331      97.290  57.130 125.980  1.00  0.00           N
ATOM   5047  HN  LEU A 331      97.020  56.990 126.930  1.00  0.00           H
ATOM   5048  CA  LEU A 331      96.640  58.150 125.210  1.00  0.00           C
ATOM   5049  HA  LEU A 331      96.950  58.040 124.190  1.00  0.00           H
ATOM   5050  CB  LEU A 331      95.090  58.010 125.230  1.00  0.00           C
ATOM   5051  HB1 LEU A 331      94.780  58.270 126.260  1.00  0.00           H
ATOM   5052  HB2 LEU A 331      94.590  58.740 124.550  1.00  0.00           H
ATOM   5053  CG  LEU A 331      94.510  56.630 124.900  1.00  0.00           C
ATOM   5054  HG  LEU A 331      94.740  55.950 125.750  1.00  0.00           H
ATOM   5055  CD1 LEU A 331      92.960  56.730 124.770  1.00  0.00           C
ATOM   5056 HD11 LEU A 331      92.670  57.250 123.830  1.00  0.00           H
ATOM   5057 HD12 LEU A 331      92.450  55.740 124.760  1.00  0.00           H
ATOM   5058 HD13 LEU A 331      92.580  57.260 125.670  1.00  0.00           H
ATOM   5059  CD2 LEU A 331      95.030  55.950 123.640  1.00  0.00           C
ATOM   5060 HD21 LEU A 331      94.550  54.970 123.450  1.00  0.00           H
[truncated: 3,341,080 more chars]
