# Supplementary material for: Structure of the PAPP-ABP5 complex reveals mechanism of substrate recognition
Source: Nat Commun. 2022 Sep 20;13:5500. doi: 10.1038/s41467-022-33175-2 (PMC9489782; doi:10.1038/s41467-022-33175-2)
Supplement: Supplementary file 4 — Supplementary Data 1 [file 41467_2022_33175_MOESM4_ESM.zip › Simulation Initials/initial_4.pdb]

REMARK    GENERATED BY TRJCONV
TITLE     active-agonist+G_alpha in water t=  32.00000 step= 16000
REMARK    THIS IS A SIMULATION BOX
CRYST1  188.221  188.221  188.221  90.00  90.00  90.00 P 1           1
MODEL        1
ATOM      1  N   ARG A  15     100.940 103.200 164.920  1.00  0.00           N
ATOM      2  HT1 ARG A  15     101.060 102.750 164.040  1.00  0.00           H
ATOM      3  HT2 ARG A  15     100.890 104.190 164.750  1.00  0.00           H
ATOM      4  CA  ARG A  15      99.900 102.630 165.790  1.00  0.00           C
ATOM      5  HA  ARG A  15     100.230 101.640 166.080  1.00  0.00           H
ATOM      6  CB  ARG A  15      99.750 103.690 166.980  1.00  0.00           C
ATOM      7  HB1 ARG A  15      99.410 104.660 166.560  1.00  0.00           H
ATOM      8  HB2 ARG A  15      98.920 103.420 167.650  1.00  0.00           H
ATOM      9  CG  ARG A  15     100.950 103.770 168.000  1.00  0.00           C
ATOM     10  HG1 ARG A  15     100.730 104.450 168.840  1.00  0.00           H
ATOM     11  HG2 ARG A  15     101.840 104.160 167.450  1.00  0.00           H
ATOM     12  CD  ARG A  15     101.470 102.480 168.500  1.00  0.00           C
ATOM     13  HD1 ARG A  15     102.350 102.700 169.140  1.00  0.00           H
ATOM     14  HD2 ARG A  15     101.810 101.740 167.740  1.00  0.00           H
ATOM     15  NE  ARG A  15     100.350 101.900 169.310  1.00  0.00           N
ATOM     16  HE  ARG A  15      99.560 102.490 169.480  1.00  0.00           H
ATOM     17  CZ  ARG A  15     100.080 100.600 169.540  1.00  0.00           C
ATOM     18  NH1 ARG A  15     100.920  99.600 169.220  1.00  0.00           N
ATOM     19 HH11 ARG A  15     100.780  98.620 169.380  1.00  0.00           H
ATOM     20 HH12 ARG A  15     101.800  99.930 168.890  1.00  0.00           H
ATOM     21  NH2 ARG A  15      98.960 100.270 170.090  1.00  0.00           N
ATOM     22 HH21 ARG A  15      98.690  99.310 170.140  1.00  0.00           H
ATOM     23 HH22 ARG A  15      98.230 100.910 170.320  1.00  0.00           H
ATOM     24  C   ARG A  15      98.640 102.330 165.070  1.00  0.00           C
ATOM     25  O   ARG A  15      97.570 102.710 165.510  1.00  0.00           O
ATOM     26  N   ALA A  16      98.770 101.650 163.960  1.00  0.00           N
ATOM     27  HN  ALA A  16      99.660 101.410 163.580  1.00  0.00           H
ATOM     28  CA  ALA A  16      97.620 101.400 163.070  1.00  0.00           C
ATOM     29  HA  ALA A  16      97.320 102.400 162.780  1.00  0.00           H
ATOM     30  CB  ALA A  16      98.100 100.610 161.890  1.00  0.00           C
ATOM     31  HB1 ALA A  16      97.370 100.590 161.050  1.00  0.00           H
ATOM     32  HB2 ALA A  16      99.020 101.050 161.440  1.00  0.00           H
ATOM     33  HB3 ALA A  16      98.380  99.610 162.280  1.00  0.00           H
ATOM     34  C   ALA A  16      96.410 100.670 163.720  1.00  0.00           C
ATOM     35  O   ALA A  16      96.520  99.810 164.560  1.00  0.00           O
ATOM     36  N   LEU A  17      95.250 101.020 163.240  1.00  0.00           N
ATOM     37  HN  LEU A  17      95.210 101.610 162.440  1.00  0.00           H
ATOM     38  CA  LEU A  17      93.940 100.520 163.710  1.00  0.00           C
ATOM     39  HA  LEU A  17      94.050 100.080 164.690  1.00  0.00           H
ATOM     40  CB  LEU A  17      93.040 101.750 163.880  1.00  0.00           C
ATOM     41  HB1 LEU A  17      93.570 102.450 164.560  1.00  0.00           H
ATOM     42  HB2 LEU A  17      92.760 102.190 162.910  1.00  0.00           H
ATOM     43  CG  LEU A  17      91.700 101.390 164.680  1.00  0.00           C
ATOM     44  HG  LEU A  17      91.120 100.680 164.050  1.00  0.00           H
ATOM     45  CD1 LEU A  17      91.900 100.850 166.080  1.00  0.00           C
ATOM     46 HD11 LEU A  17      90.950 100.550 166.550  1.00  0.00           H
ATOM     47 HD12 LEU A  17      92.610 100.000 166.050  1.00  0.00           H
ATOM     48 HD13 LEU A  17      92.330 101.610 166.770  1.00  0.00           H
ATOM     49  CD2 LEU A  17      90.950 102.780 164.850  1.00  0.00           C
ATOM     50 HD21 LEU A  17      91.600 103.590 165.240  1.00  0.00           H
ATOM     51 HD22 LEU A  17      90.580 103.120 163.860  1.00  0.00           H
ATOM     52 HD23 LEU A  17      90.050 102.680 165.490  1.00  0.00           H
ATOM     53  C   LEU A  17      93.280  99.490 162.700  1.00  0.00           C
ATOM     54  O   LEU A  17      93.180  99.820 161.510  1.00  0.00           O
ATOM     55  N   TYR A  18      92.810  98.300 163.180  1.00  0.00           N
ATOM     56  HN  TYR A  18      92.970  98.010 164.120  1.00  0.00           H
ATOM     57  CA  TYR A  18      92.220  97.300 162.280  1.00  0.00           C
ATOM     58  HA  TYR A  18      92.470  97.600 161.270  1.00  0.00           H
ATOM     59  CB  TYR A  18      92.890  95.920 162.540  1.00  0.00           C
ATOM     60  HB1 TYR A  18      93.980  96.140 162.590  1.00  0.00           H
ATOM     61  HB2 TYR A  18      92.570  95.460 163.490  1.00  0.00           H
ATOM     62  CG  TYR A  18      92.540  94.860 161.460  1.00  0.00           C
ATOM     63  CD1 TYR A  18      91.620  93.920 161.560  1.00  0.00           C
ATOM     64  HD1 TYR A  18      91.010  93.900 162.460  1.00  0.00           H
ATOM     65  CE1 TYR A  18      91.450  92.950 160.570  1.00  0.00           C
ATOM     66  HE1 TYR A  18      90.740  92.140 160.670  1.00  0.00           H
ATOM     67  CZ  TYR A  18      92.150  93.060 159.370  1.00  0.00           C
ATOM     68  OH  TYR A  18      92.130  92.030 158.400  1.00  0.00           O
ATOM     69  HH  TYR A  18      92.840  92.220 157.780  1.00  0.00           H
ATOM     70  CD2 TYR A  18      93.340  94.920 160.270  1.00  0.00           C
ATOM     71  HD2 TYR A  18      94.260  95.490 160.310  1.00  0.00           H
ATOM     72  CE2 TYR A  18      93.100  94.080 159.200  1.00  0.00           C
ATOM     73  HE2 TYR A  18      93.870  94.000 158.450  1.00  0.00           H
ATOM     74  C   TYR A  18      90.750  97.160 162.440  1.00  0.00           C
ATOM     75  O   TYR A  18      90.330  96.790 163.550  1.00  0.00           O
ATOM     76  N   PHE A  19      89.950  97.190 161.340  1.00  0.00           N
ATOM     77  HN  PHE A  19      90.410  97.370 160.470  1.00  0.00           H
ATOM     78  CA  PHE A  19      88.560  96.860 161.320  1.00  0.00           C
ATOM     79  HA  PHE A  19      88.240  96.960 162.350  1.00  0.00           H
ATOM     80  CB  PHE A  19      87.790  97.780 160.430  1.00  0.00           C
ATOM     81  HB1 PHE A  19      88.230  97.970 159.430  1.00  0.00           H
ATOM     82  HB2 PHE A  19      86.740  97.500 160.190  1.00  0.00           H
ATOM     83  CG  PHE A  19      87.670  99.080 161.090  1.00  0.00           C
ATOM     84  CD1 PHE A  19      86.680  99.170 162.040  1.00  0.00           C
ATOM     85  HD1 PHE A  19      86.090  98.290 162.210  1.00  0.00           H
ATOM     86  CE1 PHE A  19      86.520 100.330 162.740  1.00  0.00           C
ATOM     87  HE1 PHE A  19      85.680 100.390 163.410  1.00  0.00           H
ATOM     88  CZ  PHE A  19      87.370 101.380 162.530  1.00  0.00           C
ATOM     89  HZ  PHE A  19      87.370 102.160 163.280  1.00  0.00           H
ATOM     90  CD2 PHE A  19      88.590 100.080 160.880  1.00  0.00           C
ATOM     91  HD2 PHE A  19      89.430  99.880 160.230  1.00  0.00           H
ATOM     92  CE2 PHE A  19      88.480 101.260 161.600  1.00  0.00           C
ATOM     93  HE2 PHE A  19      89.310 101.960 161.600  1.00  0.00           H
ATOM     94  C   PHE A  19      88.400  95.420 160.780  1.00  0.00           C
ATOM     95  O   PHE A  19      89.010  95.170 159.760  1.00  0.00           O
ATOM     96  N   SER A  20      87.710  94.530 161.540  1.00  0.00           N
ATOM     97  HN  SER A  20      87.360  94.760 162.440  1.00  0.00           H
ATOM     98  CA  SER A  20      87.750  93.130 161.220  1.00  0.00           C
ATOM     99  HA  SER A  20      88.650  92.970 160.660  1.00  0.00           H
ATOM    100  CB  SER A  20      87.850  92.200 162.450  1.00  0.00           C
ATOM    101  HB1 SER A  20      88.820  92.290 162.990  1.00  0.00           H
ATOM    102  HB2 SER A  20      87.790  91.180 162.010  1.00  0.00           H
ATOM    103  OG  SER A  20      86.730  92.220 163.300  1.00  0.00           O
ATOM    104  HG1 SER A  20      86.580  93.090 163.680  1.00  0.00           H
ATOM    105  C   SER A  20      86.520  92.810 160.400  1.00  0.00           C
ATOM    106  O   SER A  20      86.380  91.700 159.850  1.00  0.00           O
ATOM    107  N   GLY A  21      85.680  93.770 160.070  1.00  0.00           N
ATOM    108  HN  GLY A  21      85.890  94.650 160.480  1.00  0.00           H
ATOM    109  CA  GLY A  21      84.510  93.700 159.170  1.00  0.00           C
ATOM    110  HA1 GLY A  21      84.710  93.110 158.290  1.00  0.00           H
ATOM    111  HA2 GLY A  21      84.250  94.730 158.930  1.00  0.00           H
ATOM    112  C   GLY A  21      83.410  93.030 159.790  1.00  0.00           C
ATOM    113  O   GLY A  21      82.610  92.400 159.050  1.00  0.00           O
ATOM    114  N   ARG A  22      83.210  93.020 161.090  1.00  0.00           N
ATOM    115  HN  ARG A  22      83.800  93.500 161.730  1.00  0.00           H
ATOM    116  CA  ARG A  22      82.160  92.230 161.650  1.00  0.00           C
ATOM    117  HA  ARG A  22      81.600  91.650 160.930  1.00  0.00           H
ATOM    118  CB  ARG A  22      82.840  91.250 162.680  1.00  0.00           C
ATOM    119  HB1 ARG A  22      83.480  91.840 163.370  1.00  0.00           H
ATOM    120  HB2 ARG A  22      82.100  90.610 163.200  1.00  0.00           H
ATOM    121  CG  ARG A  22      83.850  90.230 162.070  1.00  0.00           C
ATOM    122  HG1 ARG A  22      84.710  90.820 161.670  1.00  0.00           H
ATOM    123  HG2 ARG A  22      83.280  89.750 161.250  1.00  0.00           H
ATOM    124  CD  ARG A  22      84.290  89.160 163.080  1.00  0.00           C
ATOM    125  HD1 ARG A  22      84.550  89.580 164.080  1.00  0.00           H
ATOM    126  HD2 ARG A  22      85.160  88.620 162.670  1.00  0.00           H
ATOM    127  NE  ARG A  22      83.200  88.160 163.130  1.00  0.00           N
ATOM    128  HE  ARG A  22      83.010  87.550 162.370  1.00  0.00           H
ATOM    129  CZ  ARG A  22      82.330  88.130 164.100  1.00  0.00           C
ATOM    130  NH1 ARG A  22      82.390  88.890 165.170  1.00  0.00           N
ATOM    131 HH11 ARG A  22      81.640  88.640 165.790  1.00  0.00           H
ATOM    132 HH12 ARG A  22      83.050  89.620 165.380  1.00  0.00           H
ATOM    133  NH2 ARG A  22      81.270  87.360 164.130  1.00  0.00           N
ATOM    134 HH21 ARG A  22      80.680  87.430 164.940  1.00  0.00           H
ATOM    135 HH22 ARG A  22      81.090  86.830 163.300  1.00  0.00           H
ATOM    136  C   ARG A  22      81.180  93.250 162.240  1.00  0.00           C
ATOM    137  O   ARG A  22      79.960  93.210 161.940  1.00  0.00           O
ATOM    138  N   GLY A  23      81.650  94.270 162.990  1.00  0.00           N
ATOM    139  HN  GLY A  23      82.600  94.420 163.260  1.00  0.00           H
ATOM    140  CA  GLY A  23      80.690  95.120 163.560  1.00  0.00           C
ATOM    141  HA1 GLY A  23      80.110  94.660 164.350  1.00  0.00           H
ATOM    142  HA2 GLY A  23      80.110  95.560 162.760  1.00  0.00           H
ATOM    143  C   GLY A  23      81.230  96.360 164.200  1.00  0.00           C
ATOM    144  O   GLY A  23      80.570  97.320 164.460  1.00  0.00           O
ATOM    145  N   GLU A  24      82.570  96.380 164.370  1.00  0.00           N
ATOM    146  HN  GLU A  24      83.200  95.610 164.300  1.00  0.00           H
ATOM    147  CA  GLU A  24      83.160  97.560 164.910  1.00  0.00           C
ATOM    148  HA  GLU A  24      82.580  97.890 165.750  1.00  0.00           H
ATOM    149  CB  GLU A  24      84.750  97.280 165.080  1.00  0.00           C
ATOM    150  HB1 GLU A  24      85.390  97.450 164.190  1.00  0.00           H
ATOM    151  HB2 GLU A  24      85.190  98.040 165.750  1.00  0.00           H
ATOM    152  CG  GLU A  24      85.140  95.930 165.640  1.00  0.00           C
ATOM    153  HG1 GLU A  24      84.400  95.500 166.350  1.00  0.00           H
ATOM    154  HG2 GLU A  24      86.070  96.060 166.240  1.00  0.00           H
ATOM    155  CD  GLU A  24      85.350  94.890 164.490  1.00  0.00           C
ATOM    156  OE1 GLU A  24      84.320  94.350 163.980  1.00  0.00           O
ATOM    157  OE2 GLU A  24      86.540  94.570 164.210  1.00  0.00           O
ATOM    158  C   GLU A  24      83.140  98.850 164.130  1.00  0.00           C
ATOM    159  O   GLU A  24      83.410  98.790 162.930  1.00  0.00           O
ATOM    160  N   GLN A  25      82.820  99.990 164.770  1.00  0.00           N
ATOM    161  HN  GLN A  25      82.420 100.010 165.680  1.00  0.00           H
ATOM    162  CA  GLN A  25      82.620 101.270 164.160  1.00  0.00           C
ATOM    163  HA  GLN A  25      83.300 101.270 163.320  1.00  0.00           H
ATOM    164  CB  GLN A  25      81.230 101.510 163.640  1.00  0.00           C
ATOM    165  HB1 GLN A  25      80.520 101.330 164.470  1.00  0.00           H
ATOM    166  HB2 GLN A  25      81.250 102.610 163.470  1.00  0.00           H
ATOM    167  CG  GLN A  25      80.800 100.670 162.400  1.00  0.00           C
ATOM    168  HG1 GLN A  25      80.780  99.580 162.640  1.00  0.00           H
ATOM    169  HG2 GLN A  25      81.510 100.730 161.550  1.00  0.00           H
ATOM    170  CD  GLN A  25      79.460 101.170 161.850  1.00  0.00           C
ATOM    171  OE1 GLN A  25      78.910 102.220 162.230  1.00  0.00           O
ATOM    172  NE2 GLN A  25      78.880 100.370 160.920  1.00  0.00           N
ATOM    173 HE21 GLN A  25      79.340  99.610 160.460  1.00  0.00           H
ATOM    174 HE22 GLN A  25      78.250 100.830 160.300  1.00  0.00           H
ATOM    175  C   GLN A  25      83.120 102.260 165.110  1.00  0.00           C
ATOM    176  O   GLN A  25      83.040 101.980 166.320  1.00  0.00           O
ATOM    177  N   LEU A  26      83.540 103.430 164.610  1.00  0.00           N
ATOM    178  HN  LEU A  26      83.760 103.600 163.660  1.00  0.00           H
ATOM    179  CA  LEU A  26      83.680 104.630 165.440  1.00  0.00           C
ATOM    180  HA  LEU A  26      83.380 104.350 166.440  1.00  0.00           H
ATOM    181  CB  LEU A  26      85.220 104.940 165.530  1.00  0.00           C
ATOM    182  HB1 LEU A  26      85.620 105.010 164.500  1.00  0.00           H
ATOM    183  HB2 LEU A  26      85.280 105.870 166.140  1.00  0.00           H
ATOM    184  CG  LEU A  26      86.070 103.890 166.310  1.00  0.00           C
ATOM    185  HG  LEU A  26      85.840 102.860 165.960  1.00  0.00           H
ATOM    186  CD1 LEU A  26      87.540 104.120 165.920  1.00  0.00           C
ATOM    187 HD11 LEU A  26      87.690 103.830 164.860  1.00  0.00           H
ATOM    188 HD12 LEU A  26      87.980 105.130 166.080  1.00  0.00           H
ATOM    189 HD13 LEU A  26      88.290 103.440 166.370  1.00  0.00           H
ATOM    190  CD2 LEU A  26      85.860 103.850 167.870  1.00  0.00           C
ATOM    191 HD21 LEU A  26      84.920 103.280 168.030  1.00  0.00           H
ATOM    192 HD22 LEU A  26      86.690 103.240 168.280  1.00  0.00           H
ATOM    193 HD23 LEU A  26      85.790 104.880 168.270  1.00  0.00           H
ATOM    194  C   LEU A  26      82.890 105.840 165.100  1.00  0.00           C
ATOM    195  O   LEU A  26      82.770 106.220 163.980  1.00  0.00           O
ATOM    196  N   ARG A  27      82.320 106.590 166.110  1.00  0.00           N
ATOM    197  HN  ARG A  27      82.530 106.250 167.020  1.00  0.00           H
ATOM    198  CA  ARG A  27      81.480 107.810 165.810  1.00  0.00           C
ATOM    199  HA  ARG A  27      81.260 107.910 164.760  1.00  0.00           H
ATOM    200  CB  ARG A  27      80.030 107.680 166.280  1.00  0.00           C
ATOM    201  HB1 ARG A  27      79.510 107.030 165.550  1.00  0.00           H
ATOM    202  HB2 ARG A  27      80.270 107.020 167.140  1.00  0.00           H
ATOM    203  CG  ARG A  27      79.190 108.870 166.700  1.00  0.00           C
ATOM    204  HG1 ARG A  27      79.100 109.580 165.850  1.00  0.00           H
ATOM    205  HG2 ARG A  27      79.740 109.450 167.470  1.00  0.00           H
ATOM    206  CD  ARG A  27      77.780 108.590 167.240  1.00  0.00           C
ATOM    207  HD1 ARG A  27      77.930 107.810 168.020  1.00  0.00           H
ATOM    208  HD2 ARG A  27      77.180 108.170 166.400  1.00  0.00           H
ATOM    209  NE  ARG A  27      77.160 109.830 167.820  1.00  0.00           N
ATOM    210  HE  ARG A  27      77.550 110.750 167.760  1.00  0.00           H
ATOM    211  CZ  ARG A  27      76.270 109.780 168.800  1.00  0.00           C
ATOM    212  NH1 ARG A  27      75.700 108.630 169.080  1.00  0.00           N
ATOM    213 HH11 ARG A  27      74.880 108.750 169.650  1.00  0.00           H
ATOM    214 HH12 ARG A  27      75.790 107.780 168.560  1.00  0.00           H
ATOM    215  NH2 ARG A  27      75.950 110.840 169.480  1.00  0.00           N
ATOM    216 HH21 ARG A  27      75.330 110.800 170.260  1.00  0.00           H
ATOM    217 HH22 ARG A  27      76.050 111.770 169.110  1.00  0.00           H
ATOM    218  C   ARG A  27      82.290 109.030 166.400  1.00  0.00           C
ATOM    219  O   ARG A  27      82.810 108.960 167.490  1.00  0.00           O
ATOM    220  N   LEU A  28      82.260 110.120 165.620  1.00  0.00           N
ATOM    221  HN  LEU A  28      81.710 110.250 164.800  1.00  0.00           H
ATOM    222  CA  LEU A  28      83.110 111.310 165.920  1.00  0.00           C
ATOM    223  HA  LEU A  28      83.970 110.870 166.400  1.00  0.00           H
ATOM    224  CB  LEU A  28      83.650 112.050 164.640  1.00  0.00           C
ATOM    225  HB1 LEU A  28      84.370 111.330 164.190  1.00  0.00           H
ATOM    226  HB2 LEU A  28      82.900 112.250 163.850  1.00  0.00           H
ATOM    227  CG  LEU A  28      84.400 113.330 165.040  1.00  0.00           C
ATOM    228  HG  LEU A  28      83.790 113.880 165.800  1.00  0.00           H
ATOM    229  CD1 LEU A  28      85.750 113.090 165.720  1.00  0.00           C
ATOM    230 HD11 LEU A  28      86.320 112.320 165.160  1.00  0.00           H
ATOM    231 HD12 LEU A  28      86.200 114.100 165.670  1.00  0.00           H
ATOM    232 HD13 LEU A  28      85.690 112.830 166.800  1.00  0.00           H
ATOM    233  CD2 LEU A  28      84.660 114.310 163.820  1.00  0.00           C
ATOM    234 HD21 LEU A  28      85.010 115.270 164.260  1.00  0.00           H
ATOM    235 HD22 LEU A  28      85.490 113.820 163.260  1.00  0.00           H
ATOM    236 HD23 LEU A  28      83.750 114.490 163.210  1.00  0.00           H
ATOM    237  C   LEU A  28      82.320 112.240 166.860  1.00  0.00           C
ATOM    238  O   LEU A  28      81.180 112.640 166.620  1.00  0.00           O
ATOM    239  N   ARG A  29      82.960 112.560 168.060  1.00  0.00           N
ATOM    240  HN  ARG A  29      83.840 112.210 168.350  1.00  0.00           H
ATOM    241  CA  ARG A  29      82.470 113.520 168.990  1.00  0.00           C
ATOM    242  HA  ARG A  29      81.560 113.080 169.360  1.00  0.00           H
ATOM    243  CB  ARG A  29      83.360 113.520 170.290  1.00  0.00           C
ATOM    244  HB1 ARG A  29      84.410 113.590 169.940  1.00  0.00           H
ATOM    245  HB2 ARG A  29      83.120 114.350 170.990  1.00  0.00           H
ATOM    246  CG  ARG A  29      83.060 112.360 171.240  1.00  0.00           C
ATOM    247  HG1 ARG A  29      83.340 111.440 170.680  1.00  0.00           H
ATOM    248  HG2 ARG A  29      81.970 112.350 171.430  1.00  0.00           H
ATOM    249  CD  ARG A  29      83.680 112.340 172.650  1.00  0.00           C
ATOM    250  HD1 ARG A  29      83.250 113.080 173.350  1.00  0.00           H
ATOM    251  HD2 ARG A  29      84.790 112.370 172.700  1.00  0.00           H
ATOM    252  NE  ARG A  29      83.360 111.000 173.210  1.00  0.00           N
ATOM    253  HE  ARG A  29      82.400 110.750 173.330  1.00  0.00           H
ATOM    254  CZ  ARG A  29      84.140 109.940 173.140  1.00  0.00           C
ATOM    255  NH1 ARG A  29      85.410 109.990 172.850  1.00  0.00           N
ATOM    256 HH11 ARG A  29      85.990 109.170 172.830  1.00  0.00           H
ATOM    257 HH12 ARG A  29      85.830 110.880 173.010  1.00  0.00           H
ATOM    258  NH2 ARG A  29      83.600 108.740 173.370  1.00  0.00           N
ATOM    259 HH21 ARG A  29      84.250 107.980 173.420  1.00  0.00           H
ATOM    260 HH22 ARG A  29      82.740 108.770 173.870  1.00  0.00           H
ATOM    261  C   ARG A  29      82.090 114.900 168.380  1.00  0.00           C
ATOM    262  O   ARG A  29      82.750 115.540 167.590  1.00  0.00           O
ATOM    263  N   ALA A  30      80.960 115.400 168.810  1.00  0.00           N
ATOM    264  HN  ALA A  30      80.430 114.910 169.500  1.00  0.00           H
ATOM    265  CA  ALA A  30      80.330 116.550 168.200  1.00  0.00           C
ATOM    266  HA  ALA A  30      80.280 116.350 167.140  1.00  0.00           H
ATOM    267  CB  ALA A  30      78.840 116.780 168.680  1.00  0.00           C
ATOM    268  HB1 ALA A  30      78.300 115.920 168.240  1.00  0.00           H
ATOM    269  HB2 ALA A  30      78.720 116.910 169.780  1.00  0.00           H
ATOM    270  HB3 ALA A  30      78.560 117.730 168.170  1.00  0.00           H
ATOM    271  C   ALA A  30      81.150 117.840 168.460  1.00  0.00           C
ATOM    272  O   ALA A  30      80.900 118.860 167.900  1.00  0.00           O
ATOM    273  N   ASP A  31      82.140 117.900 169.370  1.00  0.00           N
ATOM    274  HN  ASP A  31      82.370 117.120 169.950  1.00  0.00           H
ATOM    275  CA  ASP A  31      82.870 119.120 169.680  1.00  0.00           C
ATOM    276  HA  ASP A  31      82.190 119.880 170.040  1.00  0.00           H
ATOM    277  CB  ASP A  31      83.910 118.800 170.750  1.00  0.00           C
ATOM    278  HB1 ASP A  31      84.600 118.060 170.290  1.00  0.00           H
ATOM    279  HB2 ASP A  31      84.470 119.710 171.060  1.00  0.00           H
ATOM    280  CG  ASP A  31      83.260 118.240 172.020  1.00  0.00           C
ATOM    281  OD1 ASP A  31      82.080 118.590 172.360  1.00  0.00           O
ATOM    282  OD2 ASP A  31      83.970 117.480 172.730  1.00  0.00           O
ATOM    283  C   ASP A  31      83.620 119.670 168.400  1.00  0.00           C
ATOM    284  O   ASP A  31      83.770 120.880 168.150  1.00  0.00           O
ATOM    285  N   LEU A  32      84.170 118.750 167.630  1.00  0.00           N
ATOM    286  HN  LEU A  32      84.110 117.790 167.900  1.00  0.00           H
ATOM    287  CA  LEU A  32      84.780 118.970 166.330  1.00  0.00           C
ATOM    288  HA  LEU A  32      85.500 119.750 166.480  1.00  0.00           H
ATOM    289  CB  LEU A  32      85.330 117.760 165.670  1.00  0.00           C
ATOM    290  HB1 LEU A  32      84.450 117.130 165.430  1.00  0.00           H
ATOM    291  HB2 LEU A  32      85.590 118.100 164.640  1.00  0.00           H
ATOM    292  CG  LEU A  32      86.510 117.040 166.430  1.00  0.00           C
ATOM    293  HG  LEU A  32      86.970 116.310 165.730  1.00  0.00           H
ATOM    294  CD1 LEU A  32      87.630 118.030 166.710  1.00  0.00           C
ATOM    295 HD11 LEU A  32      88.540 117.450 166.990  1.00  0.00           H
ATOM    296 HD12 LEU A  32      87.880 118.730 165.880  1.00  0.00           H
ATOM    297 HD13 LEU A  32      87.460 118.760 167.520  1.00  0.00           H
ATOM    298  CD2 LEU A  32      86.060 116.030 167.590  1.00  0.00           C
ATOM    299 HD21 LEU A  32      86.960 115.570 168.050  1.00  0.00           H
ATOM    300 HD22 LEU A  32      85.330 116.410 168.330  1.00  0.00           H
ATOM    301 HD23 LEU A  32      85.410 115.240 167.150  1.00  0.00           H
ATOM    302  C   LEU A  32      83.690 119.610 165.390  1.00  0.00           C
ATOM    303  O   LEU A  32      82.670 118.970 165.150  1.00  0.00           O
ATOM    304  N   GLU A  33      83.960 120.810 164.840  1.00  0.00           N
ATOM    305  HN  GLU A  33      84.680 121.440 165.110  1.00  0.00           H
ATOM    306  CA  GLU A  33      83.170 121.390 163.760  1.00  0.00           C
ATOM    307  HA  GLU A  33      82.160 121.090 163.980  1.00  0.00           H
ATOM    308  CB  GLU A  33      83.210 122.970 163.860  1.00  0.00           C
ATOM    309  HB1 GLU A  33      82.790 123.300 164.840  1.00  0.00           H
ATOM    310  HB2 GLU A  33      84.290 123.200 163.800  1.00  0.00           H
ATOM    311  CG  GLU A  33      82.340 123.670 162.940  1.00  0.00           C
ATOM    312  HG1 GLU A  33      81.370 123.890 163.420  1.00  0.00           H
ATOM    313  HG2 GLU A  33      82.150 123.220 161.950  1.00  0.00           H
ATOM    314  CD  GLU A  33      82.820 125.090 162.600  1.00  0.00           C
ATOM    315  OE1 GLU A  33      83.330 125.190 161.420  1.00  0.00           O
ATOM    316  OE2 GLU A  33      82.670 126.080 163.310  1.00  0.00           O
ATOM    317  C   GLU A  33      83.510 121.080 162.300  1.00  0.00           C
ATOM    318  O   GLU A  33      84.590 121.400 161.750  1.00  0.00           O
ATOM    319  N   LEU A  34      82.560 120.390 161.640  1.00  0.00           N
ATOM    320  HN  LEU A  34      81.620 120.310 161.980  1.00  0.00           H
ATOM    321  CA  LEU A  34      82.760 119.800 160.300  1.00  0.00           C
ATOM    322  HA  LEU A  34      83.720 119.320 160.350  1.00  0.00           H
ATOM    323  CB  LEU A  34      81.790 118.650 159.820  1.00  0.00           C
ATOM    324  HB1 LEU A  34      80.770 119.030 160.060  1.00  0.00           H
ATOM    325  HB2 LEU A  34      81.810 118.430 158.730  1.00  0.00           H
ATOM    326  CG  LEU A  34      81.870 117.210 160.550  1.00  0.00           C
ATOM    327  HG  LEU A  34      81.850 116.420 159.770  1.00  0.00           H
ATOM    328  CD1 LEU A  34      83.130 117.010 161.360  1.00  0.00           C
ATOM    329 HD11 LEU A  34      83.220 115.980 161.770  1.00  0.00           H
ATOM    330 HD12 LEU A  34      83.950 117.160 160.630  1.00  0.00           H
ATOM    331 HD13 LEU A  34      83.240 117.720 162.200  1.00  0.00           H
ATOM    332  CD2 LEU A  34      80.660 116.910 161.470  1.00  0.00           C
ATOM    333 HD21 LEU A  34      79.760 117.280 160.940  1.00  0.00           H
ATOM    334 HD22 LEU A  34      80.490 115.820 161.610  1.00  0.00           H
ATOM    335 HD23 LEU A  34      80.800 117.490 162.400  1.00  0.00           H
ATOM    336  C   LEU A  34      82.760 120.870 159.230  1.00  0.00           C
ATOM    337  O   LEU A  34      82.170 121.930 159.410  1.00  0.00           O
ATOM    338  N   PRO A  35      83.450 120.630 158.080  1.00  0.00           N
ATOM    339  CD  PRO A  35      84.400 119.460 157.790  1.00  0.00           C
ATOM    340  HD1 PRO A  35      83.740 118.580 157.620  1.00  0.00           H
ATOM    341  HD2 PRO A  35      85.000 119.140 158.670  1.00  0.00           H
ATOM    342  CA  PRO A  35      83.520 121.610 156.900  1.00  0.00           C
ATOM    343  HA  PRO A  35      84.070 122.480 157.220  1.00  0.00           H
ATOM    344  CB  PRO A  35      84.340 120.890 155.810  1.00  0.00           C
ATOM    345  HB1 PRO A  35      83.690 120.320 155.110  1.00  0.00           H
ATOM    346  HB2 PRO A  35      85.050 121.580 155.320  1.00  0.00           H
ATOM    347  CG  PRO A  35      85.230 119.890 156.560  1.00  0.00           C
ATOM    348  HG1 PRO A  35      86.210 120.350 156.830  1.00  0.00           H
ATOM    349  HG2 PRO A  35      85.440 118.950 156.000  1.00  0.00           H
ATOM    350  C   PRO A  35      82.200 121.950 156.290  1.00  0.00           C
ATOM    351  O   PRO A  35      81.380 121.100 155.990  1.00  0.00           O
ATOM    352  N   ARG A  36      81.910 123.220 156.070  1.00  0.00           N
ATOM    353  HN  ARG A  36      82.540 123.890 156.450  1.00  0.00           H
ATOM    354  CA  ARG A  36      80.640 123.660 155.490  1.00  0.00           C
ATOM    355  HA  ARG A  36      79.980 122.810 155.580  1.00  0.00           H
ATOM    356  CB  ARG A  36      80.020 124.840 156.310  1.00  0.00           C
ATOM    357  HB1 ARG A  36      79.040 125.080 155.850  1.00  0.00           H
ATOM    358  HB2 ARG A  36      79.820 124.350 157.290  1.00  0.00           H
ATOM    359  CG  ARG A  36      80.900 126.030 156.570  1.00  0.00           C
ATOM    360  HG1 ARG A  36      81.830 125.930 155.980  1.00  0.00           H
ATOM    361  HG2 ARG A  36      81.170 125.940 157.640  1.00  0.00           H
ATOM    362  CD  ARG A  36      80.310 127.420 156.250  1.00  0.00           C
ATOM    363  HD1 ARG A  36      79.830 127.490 155.250  1.00  0.00           H
ATOM    364  HD2 ARG A  36      81.100 128.190 156.290  1.00  0.00           H
ATOM    365  NE  ARG A  36      79.190 127.680 157.230  1.00  0.00           N
ATOM    366  HE  ARG A  36      79.070 127.150 158.070  1.00  0.00           H
ATOM    367  CZ  ARG A  36      78.400 128.730 157.000  1.00  0.00           C
ATOM    368  NH1 ARG A  36      78.340 129.510 155.960  1.00  0.00           N
ATOM    369 HH11 ARG A  36      77.670 130.250 155.980  1.00  0.00           H
ATOM    370 HH12 ARG A  36      78.780 129.210 155.120  1.00  0.00           H
ATOM    371  NH2 ARG A  36      77.640 129.010 158.040  1.00  0.00           N
ATOM    372 HH21 ARG A  36      77.160 129.880 158.060  1.00  0.00           H
ATOM    373 HH22 ARG A  36      77.870 128.640 158.940  1.00  0.00           H
ATOM    374  C   ARG A  36      80.730 124.080 154.030  1.00  0.00           C
ATOM    375  O   ARG A  36      79.680 124.350 153.430  1.00  0.00           O
ATOM    376  N   ASP A  37      81.920 124.040 153.380  1.00  0.00           N
ATOM    377  HN  ASP A  37      82.810 123.930 153.830  1.00  0.00           H
ATOM    378  CA  ASP A  37      81.990 124.530 151.990  1.00  0.00           C
ATOM    379  HA  ASP A  37      81.140 124.080 151.500  1.00  0.00           H
ATOM    380  CB  ASP A  37      81.710 126.070 151.900  1.00  0.00           C
ATOM    381  HB1 ASP A  37      81.880 126.350 150.840  1.00  0.00           H
ATOM    382  HB2 ASP A  37      80.640 126.300 152.060  1.00  0.00           H
ATOM    383  CG  ASP A  37      82.720 126.960 152.630  1.00  0.00           C
ATOM    384  OD1 ASP A  37      83.790 126.420 153.060  1.00  0.00           O
ATOM    385  OD2 ASP A  37      82.580 128.200 152.620  1.00  0.00           O
ATOM    386  C   ASP A  37      83.240 124.090 151.140  1.00  0.00           C
ATOM    387  O   ASP A  37      83.250 124.120 149.910  1.00  0.00           O
ATOM    388  N   ALA A  38      84.320 123.530 151.790  1.00  0.00           N
ATOM    389  HN  ALA A  38      84.440 123.590 152.780  1.00  0.00           H
ATOM    390  CA  ALA A  38      85.430 122.880 151.140  1.00  0.00           C
ATOM    391  HA  ALA A  38      85.150 122.160 150.390  1.00  0.00           H
ATOM    392  CB  ALA A  38      86.490 123.860 150.570  1.00  0.00           C
ATOM    393  HB1 ALA A  38      87.220 123.370 149.890  1.00  0.00           H
ATOM    394  HB2 ALA A  38      86.020 124.690 149.990  1.00  0.00           H
ATOM    395  HB3 ALA A  38      87.040 124.270 151.440  1.00  0.00           H
ATOM    396  C   ALA A  38      86.090 122.050 152.180  1.00  0.00           C
ATOM    397  O   ALA A  38      85.990 122.340 153.360  1.00  0.00           O
ATOM    398  N   PHE A  39      86.670 120.980 151.650  1.00  0.00           N
ATOM    399  HN  PHE A  39      86.650 120.800 150.670  1.00  0.00           H
ATOM    400  CA  PHE A  39      87.380 120.070 152.560  1.00  0.00           C
ATOM    401  HA  PHE A  39      87.940 120.650 153.290  1.00  0.00           H
ATOM    402  CB  PHE A  39      86.360 119.130 153.220  1.00  0.00           C
ATOM    403  HB1 PHE A  39      86.920 118.570 154.000  1.00  0.00           H
ATOM    404  HB2 PHE A  39      85.530 119.700 153.670  1.00  0.00           H
ATOM    405  CG  PHE A  39      85.740 118.140 152.260  1.00  0.00           C
ATOM    406  CD1 PHE A  39      84.530 118.520 151.660  1.00  0.00           C
ATOM    407  HD1 PHE A  39      84.210 119.530 151.850  1.00  0.00           H
ATOM    408  CE1 PHE A  39      83.730 117.540 151.100  1.00  0.00           C
ATOM    409  HE1 PHE A  39      82.810 117.840 150.620  1.00  0.00           H
ATOM    410  CZ  PHE A  39      84.100 116.190 150.960  1.00  0.00           C
ATOM    411  HZ  PHE A  39      83.540 115.460 150.400  1.00  0.00           H
ATOM    412  CD2 PHE A  39      86.110 116.810 152.200  1.00  0.00           C
ATOM    413  HD2 PHE A  39      87.050 116.520 152.650  1.00  0.00           H
ATOM    414  CE2 PHE A  39      85.390 115.840 151.560  1.00  0.00           C
ATOM    415  HE2 PHE A  39      85.730 114.820 151.610  1.00  0.00           H
ATOM    416  C   PHE A  39      88.470 119.230 151.930  1.00  0.00           C
ATOM    417  O   PHE A  39      88.550 118.880 150.740  1.00  0.00           O
ATOM    418  N   THR A  40      89.440 118.860 152.820  1.00  0.00           N
ATOM    419  HN  THR A  40      89.270 119.190 153.750  1.00  0.00           H
ATOM    420  CA  THR A  40      90.590 117.960 152.480  1.00  0.00           C
ATOM    421  HA  THR A  40      90.460 117.680 151.440  1.00  0.00           H
ATOM    422  CB  THR A  40      92.010 118.640 152.560  1.00  0.00           C
ATOM    423  HB  THR A  40      92.100 119.160 153.540  1.00  0.00           H
ATOM    424  OG1 THR A  40      92.040 119.730 151.600  1.00  0.00           O
ATOM    425  HG1 THR A  40      91.500 120.420 152.000  1.00  0.00           H
ATOM    426  CG2 THR A  40      93.120 117.650 152.300  1.00  0.00           C
ATOM    427 HG21 THR A  40      93.350 117.050 153.200  1.00  0.00           H
ATOM    428 HG22 THR A  40      92.920 116.960 151.450  1.00  0.00           H
ATOM    429 HG23 THR A  40      94.060 118.190 152.040  1.00  0.00           H
ATOM    430  C   THR A  40      90.580 116.780 153.410  1.00  0.00           C
ATOM    431  O   THR A  40      90.730 116.840 154.600  1.00  0.00           O
ATOM    432  N   LEU A  41      90.450 115.570 152.820  1.00  0.00           N
ATOM    433  HN  LEU A  41      90.220 115.450 151.860  1.00  0.00           H
ATOM    434  CA  LEU A  41      90.340 114.400 153.640  1.00  0.00           C
ATOM    435  HA  LEU A  41      90.510 114.580 154.690  1.00  0.00           H
ATOM    436  CB  LEU A  41      88.870 113.880 153.540  1.00  0.00           C
ATOM    437  HB1 LEU A  41      88.220 114.690 153.920  1.00  0.00           H
ATOM    438  HB2 LEU A  41      88.760 113.750 152.440  1.00  0.00           H
ATOM    439  CG  LEU A  41      88.600 112.610 154.270  1.00  0.00           C
ATOM    440  HG  LEU A  41      89.240 111.780 153.910  1.00  0.00           H
ATOM    441  CD1 LEU A  41      88.600 112.630 155.800  1.00  0.00           C
ATOM    442 HD11 LEU A  41      88.190 111.670 156.190  1.00  0.00           H
ATOM    443 HD12 LEU A  41      89.680 112.540 156.080  1.00  0.00           H
ATOM    444 HD13 LEU A  41      87.960 113.470 156.150  1.00  0.00           H
ATOM    445  CD2 LEU A  41      87.120 112.390 153.870  1.00  0.00           C
ATOM    446 HD21 LEU A  41      86.720 111.470 154.340  1.00  0.00           H
ATOM    447 HD22 LEU A  41      86.470 113.250 154.160  1.00  0.00           H
ATOM    448 HD23 LEU A  41      87.020 112.260 152.780  1.00  0.00           H
ATOM    449  C   LEU A  41      91.390 113.370 153.180  1.00  0.00           C
ATOM    450  O   LEU A  41      91.580 113.160 151.940  1.00  0.00           O
ATOM    451  N   GLN A  42      92.140 112.710 154.080  1.00  0.00           N
ATOM    452  HN  GLN A  42      91.980 112.710 155.070  1.00  0.00           H
ATOM    453  CA  GLN A  42      93.150 111.760 153.720  1.00  0.00           C
ATOM    454  HA  GLN A  42      93.080 111.220 152.790  1.00  0.00           H
ATOM    455  CB  GLN A  42      94.550 112.490 153.610  1.00  0.00           C
ATOM    456  HB1 GLN A  42      95.440 111.900 153.320  1.00  0.00           H
ATOM    457  HB2 GLN A  42      94.340 113.160 152.740  1.00  0.00           H
ATOM    458  CG  GLN A  42      94.920 113.390 154.780  1.00  0.00           C
ATOM    459  HG1 GLN A  42      94.970 112.690 155.640  1.00  0.00           H
ATOM    460  HG2 GLN A  42      94.150 114.150 155.020  1.00  0.00           H
ATOM    461  CD  GLN A  42      96.380 113.980 154.740  1.00  0.00           C
ATOM    462  OE1 GLN A  42      97.170 114.030 155.690  1.00  0.00           O
ATOM    463  NE2 GLN A  42      96.690 114.490 153.500  1.00  0.00           N
ATOM    464 HE21 GLN A  42      96.000 114.640 152.790  1.00  0.00           H
ATOM    465 HE22 GLN A  42      97.580 114.940 153.460  1.00  0.00           H
ATOM    466  C   GLN A  42      93.270 110.690 154.810  1.00  0.00           C
ATOM    467  O   GLN A  42      92.870 110.810 155.940  1.00  0.00           O
ATOM    468  N   VAL A  43      93.820 109.540 154.370  1.00  0.00           N
ATOM    469  HN  VAL A  43      94.040 109.450 153.400  1.00  0.00           H
ATOM    470  CA  VAL A  43      94.080 108.330 155.170  1.00  0.00           C
ATOM    471  HA  VAL A  43      94.620 108.560 156.080  1.00  0.00           H
ATOM    472  CB  VAL A  43      92.920 107.370 155.460  1.00  0.00           C
ATOM    473  HB  VAL A  43      93.210 106.310 155.550  1.00  0.00           H
ATOM    474  CG1 VAL A  43      92.180 107.810 156.770  1.00  0.00           C
ATOM    475 HG11 VAL A  43      91.340 107.150 157.080  1.00  0.00           H
ATOM    476 HG12 VAL A  43      92.930 107.890 157.590  1.00  0.00           H
ATOM    477 HG13 VAL A  43      91.690 108.760 156.490  1.00  0.00           H
ATOM    478  CG2 VAL A  43      92.020 107.360 154.210  1.00  0.00           C
ATOM    479 HG21 VAL A  43      92.550 107.130 153.260  1.00  0.00           H
ATOM    480 HG22 VAL A  43      91.230 106.590 154.330  1.00  0.00           H
ATOM    481 HG23 VAL A  43      91.500 108.330 154.110  1.00  0.00           H
ATOM    482  C   VAL A  43      95.180 107.550 154.520  1.00  0.00           C
ATOM    483  O   VAL A  43      95.550 107.670 153.360  1.00  0.00           O
ATOM    484  N   TRP A  44      95.860 106.720 155.340  1.00  0.00           N
ATOM    485  HN  TRP A  44      95.780 106.680 156.340  1.00  0.00           H
ATOM    486  CA  TRP A  44      96.690 105.660 154.820  1.00  0.00           C
ATOM    487  HA  TRP A  44      96.670 105.690 153.740  1.00  0.00           H
ATOM    488  CB  TRP A  44      98.150 105.690 155.400  1.00  0.00           C
ATOM    489  HB1 TRP A  44      98.050 105.930 156.480  1.00  0.00           H
ATOM    490  HB2 TRP A  44      98.540 104.660 155.370  1.00  0.00           H
ATOM    491  CG  TRP A  44      99.090 106.620 154.650  1.00  0.00           C
ATOM    492  CD1 TRP A  44      99.450 107.860 155.040  1.00  0.00           C
ATOM    493  HD1 TRP A  44      99.160 108.410 155.920  1.00  0.00           H
ATOM    494  NE1 TRP A  44     100.500 108.340 154.200  1.00  0.00           N
ATOM    495  HE1 TRP A  44     101.180 109.030 154.340  1.00  0.00           H
ATOM    496  CE2 TRP A  44     100.820 107.310 153.350  1.00  0.00           C
ATOM    497  CD2 TRP A  44      99.940 106.220 153.550  1.00  0.00           C
ATOM    498  CE3 TRP A  44     100.060 105.080 152.760  1.00  0.00           C
ATOM    499  HE3 TRP A  44      99.460 104.180 152.850  1.00  0.00           H
ATOM    500  CZ3 TRP A  44     101.170 105.030 151.920  1.00  0.00           C
ATOM    501  HZ3 TRP A  44     101.280 104.140 151.320  1.00  0.00           H
ATOM    502  CZ2 TRP A  44     101.930 107.190 152.510  1.00  0.00           C
ATOM    503  HZ2 TRP A  44     102.680 107.960 152.540  1.00  0.00           H
ATOM    504  CH2 TRP A  44     102.070 106.050 151.680  1.00  0.00           C
ATOM    505  HH2 TRP A  44     102.910 105.990 151.000  1.00  0.00           H
ATOM    506  C   TRP A  44      95.970 104.380 155.290  1.00  0.00           C
ATOM    507  O   TRP A  44      95.630 104.140 156.400  1.00  0.00           O
ATOM    508  N   LEU A  45      95.750 103.450 154.320  1.00  0.00           N
ATOM    509  HN  LEU A  45      96.010 103.610 153.370  1.00  0.00           H
ATOM    510  CA  LEU A  45      94.960 102.300 154.630  1.00  0.00           C
ATOM    511  HA  LEU A  45      95.030 102.160 155.700  1.00  0.00           H
ATOM    512  CB  LEU A  45      93.490 102.470 154.240  1.00  0.00           C
ATOM    513  HB1 LEU A  45      92.910 101.590 154.580  1.00  0.00           H
ATOM    514  HB2 LEU A  45      93.110 103.370 154.770  1.00  0.00           H
ATOM    515  CG  LEU A  45      93.080 102.680 152.760  1.00  0.00           C
ATOM    516  HG  LEU A  45      93.990 102.670 152.120  1.00  0.00           H
ATOM    517  CD1 LEU A  45      92.170 101.540 152.330  1.00  0.00           C
ATOM    518 HD11 LEU A  45      92.590 100.510 152.440  1.00  0.00           H
ATOM    519 HD12 LEU A  45      91.330 101.610 153.050  1.00  0.00           H
ATOM    520 HD13 LEU A  45      91.880 101.750 151.280  1.00  0.00           H
ATOM    521  CD2 LEU A  45      92.310 104.010 152.470  1.00  0.00           C
ATOM    522 HD21 LEU A  45      91.320 103.990 152.980  1.00  0.00           H
ATOM    523 HD22 LEU A  45      92.980 104.810 152.840  1.00  0.00           H
ATOM    524 HD23 LEU A  45      92.020 104.120 151.400  1.00  0.00           H
ATOM    525  C   LEU A  45      95.550 101.150 153.860  1.00  0.00           C
ATOM    526  O   LEU A  45      96.170 101.360 152.820  1.00  0.00           O
ATOM    527  N   ARG A  46      95.370  99.910 154.350  1.00  0.00           N
ATOM    528  HN  ARG A  46      95.140  99.740 155.300  1.00  0.00           H
ATOM    529  CA  ARG A  46      95.660  98.760 153.520  1.00  0.00           C
ATOM    530  HA  ARG A  46      95.610  99.060 152.480  1.00  0.00           H
ATOM    531  CB  ARG A  46      97.010  97.970 153.620  1.00  0.00           C
ATOM    532  HB1 ARG A  46      96.970  97.000 153.070  1.00  0.00           H
ATOM    533  HB2 ARG A  46      97.710  98.680 153.130  1.00  0.00           H
ATOM    534  CG  ARG A  46      97.350  97.780 155.120  1.00  0.00           C
ATOM    535  HG1 ARG A  46      96.390  97.540 155.630  1.00  0.00           H
ATOM    536  HG2 ARG A  46      97.630  98.710 155.660  1.00  0.00           H
ATOM    537  CD  ARG A  46      98.570  96.810 155.250  1.00  0.00           C
ATOM    538  HD1 ARG A  46      99.070  96.750 156.240  1.00  0.00           H
ATOM    539  HD2 ARG A  46      99.320  97.270 154.580  1.00  0.00           H
ATOM    540  NE  ARG A  46      98.000  95.430 154.890  1.00  0.00           N
ATOM    541  HE  ARG A  46      97.040  95.170 155.040  1.00  0.00           H
ATOM    542  CZ  ARG A  46      98.730  94.300 154.760  1.00  0.00           C
ATOM    543  NH1 ARG A  46     100.050  94.250 154.500  1.00  0.00           N
ATOM    544 HH11 ARG A  46     100.430  93.390 154.160  1.00  0.00           H
ATOM    545 HH12 ARG A  46     100.510  95.120 154.330  1.00  0.00           H
ATOM    546  NH2 ARG A  46      98.030  93.210 154.490  1.00  0.00           N
ATOM    547 HH21 ARG A  46      98.620  92.480 154.150  1.00  0.00           H
ATOM    548 HH22 ARG A  46      97.050  93.100 154.630  1.00  0.00           H
ATOM    549  C   ARG A  46      94.520  97.830 153.710  1.00  0.00           C
ATOM    550  O   ARG A  46      94.140  97.450 154.780  1.00  0.00           O
ATOM    551  N   ALA A  47      93.950  97.450 152.580  1.00  0.00           N
ATOM    552  HN  ALA A  47      94.360  97.650 151.690  1.00  0.00           H
ATOM    553  CA  ALA A  47      92.620  96.770 152.460  1.00  0.00           C
ATOM    554  HA  ALA A  47      92.070  97.120 153.320  1.00  0.00           H
ATOM    555  CB  ALA A  47      92.090  97.270 151.090  1.00  0.00           C
ATOM    556  HB1 ALA A  47      92.620  96.790 150.240  1.00  0.00           H
ATOM    557  HB2 ALA A  47      90.980  97.230 151.020  1.00  0.00           H
ATOM    558  HB3 ALA A  47      92.380  98.330 150.970  1.00  0.00           H
ATOM    559  C   ALA A  47      92.690  95.210 152.360  1.00  0.00           C
ATOM    560  O   ALA A  47      93.580  94.650 151.750  1.00  0.00           O
ATOM    561  N   GLU A  48      91.790  94.450 153.050  1.00  0.00           N
ATOM    562  HN  GLU A  48      91.110  94.880 153.640  1.00  0.00           H
ATOM    563  CA  GLU A  48      91.690  93.050 152.780  1.00  0.00           C
ATOM    564  HA  GLU A  48      92.700  92.660 152.720  1.00  0.00           H
ATOM    565  CB  GLU A  48      90.880  92.250 153.900  1.00  0.00           C
ATOM    566  HB1 GLU A  48      89.880  92.730 153.980  1.00  0.00           H
ATOM    567  HB2 GLU A  48      90.800  91.180 153.630  1.00  0.00           H
ATOM    568  CG  GLU A  48      91.390  92.400 155.320  1.00  0.00           C
ATOM    569  HG1 GLU A  48      90.740  91.700 155.890  1.00  0.00           H
ATOM    570  HG2 GLU A  48      91.230  93.410 155.750  1.00  0.00           H
ATOM    571  CD  GLU A  48      92.890  92.140 155.420  1.00  0.00           C
ATOM    572  OE1 GLU A  48      93.480  91.190 154.800  1.00  0.00           O
ATOM    573  OE2 GLU A  48      93.490  92.880 156.260  1.00  0.00           O
ATOM    574  C   GLU A  48      91.140  92.680 151.460  1.00  0.00           C
ATOM    575  O   GLU A  48      90.240  93.400 150.990  1.00  0.00           O
ATOM    576  N   GLY A  49      91.550  91.660 150.730  1.00  0.00           N
ATOM    577  HN  GLY A  49      92.330  91.140 151.080  1.00  0.00           H
ATOM    578  CA  GLY A  49      90.750  91.130 149.670  1.00  0.00           C
ATOM    579  HA1 GLY A  49      91.170  90.210 149.290  1.00  0.00           H
ATOM    580  HA2 GLY A  49      90.590  91.890 148.910  1.00  0.00           H
ATOM    581  C   GLY A  49      89.380  90.660 150.200  1.00  0.00           C
ATOM    582  O   GLY A  49      89.380  89.850 151.170  1.00  0.00           O
ATOM    583  N   GLY A  50      88.300  90.990 149.440  1.00  0.00           N
ATOM    584  HN  GLY A  50      88.500  91.530 148.630  1.00  0.00           H
ATOM    585  CA  GLY A  50      86.910  90.810 149.830  1.00  0.00           C
ATOM    586  HA1 GLY A  50      86.750  89.920 150.420  1.00  0.00           H
ATOM    587  HA2 GLY A  50      86.350  90.770 148.910  1.00  0.00           H
ATOM    588  C   GLY A  50      86.470  91.930 150.690  1.00  0.00           C
ATOM    589  O   GLY A  50      87.040  92.190 151.730  1.00  0.00           O
ATOM    590  N   GLN A  51      85.330  92.570 150.350  1.00  0.00           N
ATOM    591  HN  GLN A  51      84.740  92.170 149.650  1.00  0.00           H
ATOM    592  CA  GLN A  51      84.800  93.620 151.250  1.00  0.00           C
ATOM    593  HA  GLN A  51      85.180  93.490 152.250  1.00  0.00           H
ATOM    594  CB  GLN A  51      85.160  95.060 150.680  1.00  0.00           C
ATOM    595  HB1 GLN A  51      84.830  95.000 149.630  1.00  0.00           H
ATOM    596  HB2 GLN A  51      84.580  95.810 151.250  1.00  0.00           H
ATOM    597  CG  GLN A  51      86.680  95.370 150.690  1.00  0.00           C
ATOM    598  HG1 GLN A  51      86.760  96.270 150.050  1.00  0.00           H
ATOM    599  HG2 GLN A  51      87.310  94.560 150.260  1.00  0.00           H
ATOM    600  CD  GLN A  51      87.200  95.680 152.120  1.00  0.00           C
ATOM    601  OE1 GLN A  51      86.470  96.030 153.020  1.00  0.00           O
ATOM    602  NE2 GLN A  51      88.480  95.280 152.260  1.00  0.00           N
ATOM    603 HE21 GLN A  51      89.080  94.870 151.570  1.00  0.00           H
ATOM    604 HE22 GLN A  51      88.930  95.400 153.150  1.00  0.00           H
ATOM    605  C   GLN A  51      83.200  93.480 151.210  1.00  0.00           C
ATOM    606  O   GLN A  51      82.580  92.980 150.260  1.00  0.00           O
ATOM    607  N   ARG A  52      82.540  94.170 152.200  1.00  0.00           N
ATOM    608  HN  ARG A  52      83.090  94.330 153.020  1.00  0.00           H
ATOM    609  CA  ARG A  52      81.100  94.370 152.260  1.00  0.00           C
ATOM    610  HA  ARG A  52      80.580  93.500 151.890  1.00  0.00           H
ATOM    611  CB  ARG A  52      80.790  94.510 153.790  1.00  0.00           C
ATOM    612  HB1 ARG A  52      81.470  95.270 154.220  1.00  0.00           H
ATOM    613  HB2 ARG A  52      79.750  94.870 153.980  1.00  0.00           H
ATOM    614  CG  ARG A  52      80.860  93.170 154.540  1.00  0.00           C
ATOM    615  HG1 ARG A  52      81.890  92.760 154.460  1.00  0.00           H
ATOM    616  HG2 ARG A  52      80.300  92.430 153.940  1.00  0.00           H
ATOM    617  CD  ARG A  52      80.490  93.270 156.070  1.00  0.00           C
ATOM    618  HD1 ARG A  52      79.560  93.860 156.200  1.00  0.00           H
ATOM    619  HD2 ARG A  52      81.310  93.560 156.760  1.00  0.00           H
ATOM    620  NE  ARG A  52      80.150  91.820 156.400  1.00  0.00           N
ATOM    621  HE  ARG A  52      80.370  91.140 155.700  1.00  0.00           H
ATOM    622  CZ  ARG A  52      79.280  91.410 157.310  1.00  0.00           C
ATOM    623  NH1 ARG A  52      78.630  92.190 158.200  1.00  0.00           N
ATOM    624 HH11 ARG A  52      78.220  91.670 158.940  1.00  0.00           H
ATOM    625 HH12 ARG A  52      79.090  93.040 158.430  1.00  0.00           H
ATOM    626  NH2 ARG A  52      78.860  90.210 157.200  1.00  0.00           N
ATOM    627 HH21 ARG A  52      78.110  89.810 157.740  1.00  0.00           H
ATOM    628 HH22 ARG A  52      79.390  89.620 156.590  1.00  0.00           H
ATOM    629  C   ARG A  52      80.740  95.620 151.440  1.00  0.00           C
ATOM    630  O   ARG A  52      80.330  96.670 151.940  1.00  0.00           O
ATOM    631  N   SER A  53      80.960  95.540 150.140  1.00  0.00           N
ATOM    632  HN  SER A  53      81.320  94.680 149.790  1.00  0.00           H
ATOM    633  CA  SER A  53      80.620  96.530 149.070  1.00  0.00           C
ATOM    634  HA  SER A  53      81.190  97.440 149.170  1.00  0.00           H
ATOM    635  CB  SER A  53      80.960  96.010 147.660  1.00  0.00           C
ATOM    636  HB1 SER A  53      80.430  95.050 147.480  1.00  0.00           H
ATOM    637  HB2 SER A  53      82.030  95.740 147.790  1.00  0.00           H
ATOM    638  OG  SER A  53      80.750  96.920 146.620  1.00  0.00           O
ATOM    639  HG1 SER A  53      79.820  96.840 146.370  1.00  0.00           H
ATOM    640  C   SER A  53      79.160  97.040 149.120  1.00  0.00           C
ATOM    641  O   SER A  53      78.270  96.260 149.380  1.00  0.00           O
ATOM    642  N   PRO A  54      78.900  98.330 148.840  1.00  0.00           N
ATOM    643  CD  PRO A  54      77.580  98.860 148.490  1.00  0.00           C
ATOM    644  HD1 PRO A  54      77.130  99.070 149.490  1.00  0.00           H
ATOM    645  HD2 PRO A  54      76.970  98.150 147.890  1.00  0.00           H
ATOM    646  CA  PRO A  54      79.800  99.480 148.990  1.00  0.00           C
ATOM    647  HA  PRO A  54      80.720  99.260 148.470  1.00  0.00           H
ATOM    648  CB  PRO A  54      79.020 100.710 148.500  1.00  0.00           C
ATOM    649  HB1 PRO A  54      78.490 101.140 149.380  1.00  0.00           H
ATOM    650  HB2 PRO A  54      79.550 101.460 147.870  1.00  0.00           H
ATOM    651  CG  PRO A  54      77.820 100.230 147.770  1.00  0.00           C
ATOM    652  HG1 PRO A  54      78.090  99.890 146.750  1.00  0.00           H
ATOM    653  HG2 PRO A  54      76.890 100.840 147.790  1.00  0.00           H
ATOM    654  C   PRO A  54      80.350  99.610 150.390  1.00  0.00           C
ATOM    655  O   PRO A  54      79.590 100.020 151.270  1.00  0.00           O
ATOM    656  N   ALA A  55      81.620  99.280 150.610  1.00  0.00           N
ATOM    657  HN  ALA A  55      82.250  99.280 149.830  1.00  0.00           H
ATOM    658  CA  ALA A  55      82.220  99.130 151.870  1.00  0.00           C
ATOM    659  HA  ALA A  55      81.440  98.710 152.490  1.00  0.00           H
ATOM    660  CB  ALA A  55      83.320  98.070 151.890  1.00  0.00           C
ATOM    661  HB1 ALA A  55      82.780  97.150 151.560  1.00  0.00           H
ATOM    662  HB2 ALA A  55      84.110  98.260 151.130  1.00  0.00           H
ATOM    663  HB3 ALA A  55      83.710  97.810 152.900  1.00  0.00           H
ATOM    664  C   ALA A  55      82.830 100.450 152.280  1.00  0.00           C
ATOM    665  O   ALA A  55      83.630 100.960 151.500  1.00  0.00           O
ATOM    666  N   VAL A  56      82.390 101.010 153.430  1.00  0.00           N
ATOM    667  HN  VAL A  56      81.800 100.540 154.080  1.00  0.00           H
ATOM    668  CA  VAL A  56      82.640 102.420 153.700  1.00  0.00           C
ATOM    669  HA  VAL A  56      82.930 102.940 152.800  1.00  0.00           H
ATOM    670  CB  VAL A  56      81.310 103.040 154.170  1.00  0.00           C
ATOM    671  HB  VAL A  56      81.000 102.400 155.030  1.00  0.00           H
ATOM    672  CG1 VAL A  56      81.640 104.460 154.650  1.00  0.00           C
ATOM    673 HG11 VAL A  56      82.300 104.430 155.550  1.00  0.00           H
ATOM    674 HG12 VAL A  56      82.150 105.030 153.850  1.00  0.00           H
ATOM    675 HG13 VAL A  56      80.740 105.050 154.890  1.00  0.00           H
ATOM    676  CG2 VAL A  56      80.290 103.140 152.920  1.00  0.00           C
ATOM    677 HG21 VAL A  56      79.390 103.720 153.220  1.00  0.00           H
ATOM    678 HG22 VAL A  56      80.760 103.490 151.980  1.00  0.00           H
ATOM    679 HG23 VAL A  56      79.840 102.140 152.760  1.00  0.00           H
ATOM    680  C   VAL A  56      83.750 102.520 154.640  1.00  0.00           C
ATOM    681  O   VAL A  56      83.900 101.780 155.600  1.00  0.00           O
ATOM    682  N   ILE A  57      84.670 103.470 154.380  1.00  0.00           N
ATOM    683  HN  ILE A  57      84.490 104.050 153.590  1.00  0.00           H
ATOM    684  CA  ILE A  57      85.900 103.770 155.070  1.00  0.00           C
ATOM    685  HA  ILE A  57      86.250 102.940 155.680  1.00  0.00           H
ATOM    686  CB  ILE A  57      87.060 103.880 153.970  1.00  0.00           C
ATOM    687  HB  ILE A  57      86.770 104.650 153.220  1.00  0.00           H
ATOM    688  CG2 ILE A  57      88.340 104.440 154.750  1.00  0.00           C
ATOM    689 HG21 ILE A  57      88.550 103.780 155.620  1.00  0.00           H
ATOM    690 HG22 ILE A  57      89.230 104.520 154.080  1.00  0.00           H
ATOM    691 HG23 ILE A  57      88.060 105.460 155.080  1.00  0.00           H
ATOM    692  CG1 ILE A  57      87.430 102.550 153.210  1.00  0.00           C
ATOM    693 HG11 ILE A  57      86.510 102.160 152.720  1.00  0.00           H
ATOM    694 HG12 ILE A  57      87.750 101.840 154.000  1.00  0.00           H
ATOM    695  CD  ILE A  57      88.500 102.850 152.130  1.00  0.00           C
ATOM    696  HD1 ILE A  57      88.080 103.610 151.430  1.00  0.00           H
ATOM    697  HD2 ILE A  57      89.460 103.240 152.520  1.00  0.00           H
ATOM    698  HD3 ILE A  57      88.720 101.920 151.570  1.00  0.00           H
ATOM    699  C   ILE A  57      85.640 104.830 155.940  1.00  0.00           C
ATOM    700  O   ILE A  57      86.030 104.730 157.110  1.00  0.00           O
ATOM    701  N   THR A  58      85.050 105.960 155.440  1.00  0.00           N
ATOM    702  HN  THR A  58      84.640 105.880 154.540  1.00  0.00           H
ATOM    703  CA  THR A  58      84.650 107.090 156.220  1.00  0.00           C
ATOM    704  HA  THR A  58      84.350 106.950 157.250  1.00  0.00           H
ATOM    705  CB  THR A  58      85.630 108.280 156.220  1.00  0.00           C
ATOM    706  HB  THR A  58      86.620 107.790 156.330  1.00  0.00           H
ATOM    707  OG1 THR A  58      85.410 109.290 157.180  1.00  0.00           O
ATOM    708  HG1 THR A  58      86.250 109.750 157.210  1.00  0.00           H
ATOM    709  CG2 THR A  58      85.790 108.980 154.880  1.00  0.00           C
ATOM    710 HG21 THR A  58      86.830 109.340 154.770  1.00  0.00           H
ATOM    711 HG22 THR A  58      85.450 108.270 154.090  1.00  0.00           H
ATOM    712 HG23 THR A  58      85.180 109.900 154.770  1.00  0.00           H
ATOM    713  C   THR A  58      83.340 107.700 155.640  1.00  0.00           C
ATOM    714  O   THR A  58      83.080 107.530 154.400  1.00  0.00           O
ATOM    715  N   GLY A  59      82.520 108.430 156.390  1.00  0.00           N
ATOM    716  HN  GLY A  59      82.620 108.480 157.380  1.00  0.00           H
ATOM    717  CA  GLY A  59      81.420 109.230 155.730  1.00  0.00           C
ATOM    718  HA1 GLY A  59      80.700 108.440 155.550  1.00  0.00           H
ATOM    719  HA2 GLY A  59      81.850 109.740 154.880  1.00  0.00           H
ATOM    720  C   GLY A  59      80.920 110.260 156.690  1.00  0.00           C
ATOM    721  O   GLY A  59      80.900 110.050 157.900  1.00  0.00           O
ATOM    722  N   LEU A  60      80.250 111.260 156.180  1.00  0.00           N
ATOM    723  HN  LEU A  60      80.120 111.240 155.200  1.00  0.00           H
ATOM    724  CA  LEU A  60      79.540 112.240 156.970  1.00  0.00           C
ATOM    725  HA  LEU A  60      79.650 112.040 158.030  1.00  0.00           H
ATOM    726  CB  LEU A  60      80.050 113.580 156.550  1.00  0.00           C
ATOM    727  HB1 LEU A  60      81.150 113.670 156.670  1.00  0.00           H
ATOM    728  HB2 LEU A  60      79.820 113.660 155.460  1.00  0.00           H
ATOM    729  CG  LEU A  60      79.340 114.790 157.260  1.00  0.00           C
ATOM    730  HG  LEU A  60      78.260 114.940 157.060  1.00  0.00           H
ATOM    731  CD1 LEU A  60      79.490 114.700 158.830  1.00  0.00           C
ATOM    732 HD11 LEU A  60      78.990 115.470 159.440  1.00  0.00           H
ATOM    733 HD12 LEU A  60      78.920 113.780 159.100  1.00  0.00           H
ATOM    734 HD13 LEU A  60      80.530 114.580 159.210  1.00  0.00           H
ATOM    735  CD2 LEU A  60      80.000 116.170 156.870  1.00  0.00           C
ATOM    736 HD21 LEU A  60      79.940 116.350 155.770  1.00  0.00           H
ATOM    737 HD22 LEU A  60      79.590 116.970 157.520  1.00  0.00           H
ATOM    738 HD23 LEU A  60      81.100 116.180 156.990  1.00  0.00           H
ATOM    739  C   LEU A  60      78.100 112.060 156.640  1.00  0.00           C
ATOM    740  O   LEU A  60      77.660 112.230 155.510  1.00  0.00           O
ATOM    741  N   TYR A  61      77.300 111.700 157.620  1.00  0.00           N
ATOM    742  HN  TYR A  61      77.590 111.660 158.580  1.00  0.00           H
ATOM    743  CA  TYR A  61      75.930 111.310 157.450  1.00  0.00           C
ATOM    744  HA  TYR A  61      75.590 111.410 156.420  1.00  0.00           H
ATOM    745  CB  TYR A  61      75.700 109.780 157.730  1.00  0.00           C
ATOM    746  HB1 TYR A  61      75.970 109.590 158.790  1.00  0.00           H
ATOM    747  HB2 TYR A  61      74.590 109.650 157.730  1.00  0.00           H
ATOM    748  CG  TYR A  61      76.380 108.940 156.710  1.00  0.00           C
ATOM    749  CD1 TYR A  61      75.570 108.650 155.600  1.00  0.00           C
ATOM    750  HD1 TYR A  61      74.730 109.280 155.370  1.00  0.00           H
ATOM    751  CE1 TYR A  61      76.110 107.680 154.710  1.00  0.00           C
ATOM    752  HE1 TYR A  61      75.570 107.460 153.800  1.00  0.00           H
ATOM    753  CZ  TYR A  61      77.200 106.980 154.960  1.00  0.00           C
ATOM    754  OH  TYR A  61      77.740 105.920 154.180  1.00  0.00           O
ATOM    755  HH  TYR A  61      77.310 105.960 153.320  1.00  0.00           H
ATOM    756  CD2 TYR A  61      77.580 108.290 156.900  1.00  0.00           C
ATOM    757  HD2 TYR A  61      78.100 108.610 157.780  1.00  0.00           H
ATOM    758  CE2 TYR A  61      77.990 107.290 156.090  1.00  0.00           C
ATOM    759  HE2 TYR A  61      78.870 106.690 156.280  1.00  0.00           H
ATOM    760  C   TYR A  61      75.050 112.100 158.350  1.00  0.00           C
ATOM    761  O   TYR A  61      75.490 112.720 159.270  1.00  0.00           O
ATOM    762  N   ASP A  62      73.730 112.150 157.950  1.00  0.00           N
ATOM    763  HN  ASP A  62      73.440 111.840 157.050  1.00  0.00           H
ATOM    764  CA  ASP A  62      72.780 113.000 158.640  1.00  0.00           C
ATOM    765  HA  ASP A  62      73.150 113.500 159.520  1.00  0.00           H
ATOM    766  CB  ASP A  62      72.400 114.090 157.660  1.00  0.00           C
ATOM    767  HB1 ASP A  62      73.260 114.700 157.320  1.00  0.00           H
ATOM    768  HB2 ASP A  62      72.070 113.690 156.670  1.00  0.00           H
ATOM    769  CG  ASP A  62      71.310 114.990 158.130  1.00  0.00           C
ATOM    770  OD1 ASP A  62      70.490 114.680 159.010  1.00  0.00           O
ATOM    771  OD2 ASP A  62      71.250 116.060 157.410  1.00  0.00           O
ATOM    772  C   ASP A  62      71.640 112.080 159.220  1.00  0.00           C
ATOM    773  O   ASP A  62      70.990 111.250 158.520  1.00  0.00           O
ATOM    774  N   LYS A  63      71.540 112.240 160.540  1.00  0.00           N
ATOM    775  HN  LYS A  63      72.150 112.910 160.950  1.00  0.00           H
ATOM    776  CA  LYS A  63      70.670 111.610 161.450  1.00  0.00           C
ATOM    777  HA  LYS A  63      70.590 110.590 161.110  1.00  0.00           H
ATOM    778  CB  LYS A  63      71.400 111.620 162.820  1.00  0.00           C
ATOM    779  HB1 LYS A  63      71.040 110.810 163.480  1.00  0.00           H
ATOM    780  HB2 LYS A  63      72.420 111.250 162.620  1.00  0.00           H
ATOM    781  CG  LYS A  63      71.220 112.930 163.600  1.00  0.00           C
ATOM    782  HG1 LYS A  63      70.150 113.040 163.890  1.00  0.00           H
ATOM    783  HG2 LYS A  63      71.400 113.840 162.990  1.00  0.00           H
ATOM    784  CD  LYS A  63      72.000 112.990 164.870  1.00  0.00           C
ATOM    785  HD1 LYS A  63      71.670 112.140 165.500  1.00  0.00           H
ATOM    786  HD2 LYS A  63      71.650 113.880 165.440  1.00  0.00           H
ATOM    787  CE  LYS A  63      73.510 113.130 164.710  1.00  0.00           C
ATOM    788  HE1 LYS A  63      73.740 114.160 164.360  1.00  0.00           H
ATOM    789  HE2 LYS A  63      73.890 112.260 164.120  1.00  0.00           H
ATOM    790  NZ  LYS A  63      74.280 112.870 166.010  1.00  0.00           N
ATOM    791  HZ1 LYS A  63      74.660 111.900 165.970  1.00  0.00           H
ATOM    792  HZ2 LYS A  63      75.130 113.470 165.980  1.00  0.00           H
ATOM    793  HZ3 LYS A  63      73.730 113.020 166.880  1.00  0.00           H
ATOM    794  C   LYS A  63      69.250 112.250 161.480  1.00  0.00           C
ATOM    795  O   LYS A  63      68.360 111.660 162.090  1.00  0.00           O
ATOM    796  N   CYS A  64      69.010 113.450 160.860  1.00  0.00           N
ATOM    797  HN  CYS A  64      69.770 113.880 160.380  1.00  0.00           H
ATOM    798  CA  CYS A  64      67.710 114.020 160.780  1.00  0.00           C
ATOM    799  HA  CYS A  64      66.960 113.470 161.340  1.00  0.00           H
ATOM    800  CB  CYS A  64      67.780 115.420 161.260  1.00  0.00           C
ATOM    801  HB1 CYS A  64      66.760 115.840 161.360  1.00  0.00           H
ATOM    802  HB2 CYS A  64      68.370 116.120 160.620  1.00  0.00           H
ATOM    803  SG  CYS A  64      68.500 115.560 162.950  1.00  0.00           S
ATOM    804  C   CYS A  64      67.240 114.120 159.320  1.00  0.00           C
ATOM    805  O   CYS A  64      66.240 114.780 159.110  1.00  0.00           O
ATOM    806  N   SER A  65      67.920 113.490 158.360  1.00  0.00           N
ATOM    807  HN  SER A  65      68.870 113.290 158.600  1.00  0.00           H
ATOM    808  CA  SER A  65      67.510 113.250 157.000  1.00  0.00           C
ATOM    809  HA  SER A  65      67.300 114.230 156.610  1.00  0.00           H
ATOM    810  CB  SER A  65      68.620 112.520 156.100  1.00  0.00           C
ATOM    811  HB1 SER A  65      68.140 111.980 155.250  1.00  0.00           H
ATOM    812  HB2 SER A  65      69.070 111.770 156.780  1.00  0.00           H
ATOM    813  OG  SER A  65      69.540 113.350 155.510  1.00  0.00           O
ATOM    814  HG1 SER A  65      70.040 113.900 156.110  1.00  0.00           H
ATOM    815  C   SER A  65      66.390 112.340 156.970  1.00  0.00           C
ATOM    816  O   SER A  65      66.510 111.100 157.260  1.00  0.00           O
ATOM    817  N   TYR A  66      65.150 112.810 156.800  1.00  0.00           N
ATOM    818  HN  TYR A  66      65.100 113.800 156.640  1.00  0.00           H
ATOM    819  CA  TYR A  66      63.880 112.060 156.790  1.00  0.00           C
ATOM    820  HA  TYR A  66      64.030 111.060 157.170  1.00  0.00           H
ATOM    821  CB  TYR A  66      62.730 112.690 157.670  1.00  0.00           C
ATOM    822  HB1 TYR A  66      62.290 113.650 157.320  1.00  0.00           H
ATOM    823  HB2 TYR A  66      61.860 112.020 157.800  1.00  0.00           H
ATOM    824  CG  TYR A  66      63.150 112.930 159.050  1.00  0.00           C
ATOM    825  CD1 TYR A  66      63.470 111.780 159.780  1.00  0.00           C
ATOM    826  HD1 TYR A  66      63.300 110.800 159.360  1.00  0.00           H
ATOM    827  CE1 TYR A  66      63.730 111.730 161.150  1.00  0.00           C
ATOM    828  HE1 TYR A  66      63.910 110.810 161.680  1.00  0.00           H
ATOM    829  CZ  TYR A  66      63.900 112.960 161.910  1.00  0.00           C
ATOM    830  OH  TYR A  66      64.210 112.840 163.210  1.00  0.00           O
ATOM    831  HH  TYR A  66      64.360 111.940 163.510  1.00  0.00           H
ATOM    832  CD2 TYR A  66      63.250 114.170 159.820  1.00  0.00           C
ATOM    833  HD2 TYR A  66      63.000 115.120 159.380  1.00  0.00           H
ATOM    834  CE2 TYR A  66      63.560 114.110 161.170  1.00  0.00           C
ATOM    835  HE2 TYR A  66      63.580 115.060 161.680  1.00  0.00           H
ATOM    836  C   TYR A  66      63.350 111.920 155.430  1.00  0.00           C
ATOM    837  O   TYR A  66      62.490 111.160 155.240  1.00  0.00           O
ATOM    838  N   ILE A  67      63.920 112.540 154.400  1.00  0.00           N
ATOM    839  HN  ILE A  67      64.800 113.020 154.390  1.00  0.00           H
ATOM    840  CA  ILE A  67      63.330 112.600 153.120  1.00  0.00           C
ATOM    841  HA  ILE A  67      62.270 112.410 153.270  1.00  0.00           H
ATOM    842  CB  ILE A  67      63.310 114.030 152.520  1.00  0.00           C
ATOM    843  HB  ILE A  67      64.330 114.430 152.340  1.00  0.00           H
ATOM    844  CG2 ILE A  67      62.390 113.950 151.230  1.00  0.00           C
ATOM    845 HG21 ILE A  67      62.550 114.890 150.650  1.00  0.00           H
ATOM    846 HG22 ILE A  67      62.650 113.080 150.580  1.00  0.00           H
ATOM    847 HG23 ILE A  67      61.300 113.930 151.430  1.00  0.00           H
ATOM    848  CG1 ILE A  67      62.560 114.970 153.520  1.00  0.00           C
ATOM    849 HG11 ILE A  67      63.100 114.970 154.490  1.00  0.00           H
ATOM    850 HG12 ILE A  67      61.570 114.490 153.660  1.00  0.00           H
ATOM    851  CD  ILE A  67      62.330 116.400 152.990  1.00  0.00           C
ATOM    852  HD1 ILE A  67      61.690 116.990 153.680  1.00  0.00           H
ATOM    853  HD2 ILE A  67      63.320 116.900 152.930  1.00  0.00           H
ATOM    854  HD3 ILE A  67      61.900 116.390 151.960  1.00  0.00           H
ATOM    855  C   ILE A  67      64.080 111.630 152.180  1.00  0.00           C
ATOM    856  O   ILE A  67      63.630 110.650 151.720  1.00  0.00           O
ATOM    857  N   SER A  68      65.390 111.970 152.040  1.00  0.00           N
ATOM    858  HN  SER A  68      65.710 112.900 152.210  1.00  0.00           H
ATOM    859  CA  SER A  68      66.330 111.080 151.440  1.00  0.00           C
ATOM    860  HA  SER A  68      66.160 110.030 151.620  1.00  0.00           H
ATOM    861  CB  SER A  68      66.770 111.470 149.950  1.00  0.00           C
ATOM    862  HB1 SER A  68      65.870 111.770 149.360  1.00  0.00           H
ATOM    863  HB2 SER A  68      67.280 110.580 149.520  1.00  0.00           H
ATOM    864  OG  SER A  68      67.510 112.730 149.800  1.00  0.00           O
ATOM    865  HG1 SER A  68      68.230 112.490 149.220  1.00  0.00           H
ATOM    866  C   SER A  68      67.610 111.210 152.260  1.00  0.00           C
ATOM    867  O   SER A  68      68.020 112.250 152.700  1.00  0.00           O
ATOM    868  N   ARG A  69      68.220 110.070 152.470  1.00  0.00           N
ATOM    869  HN  ARG A  69      67.850 109.230 152.070  1.00  0.00           H
ATOM    870  CA  ARG A  69      69.310 109.920 153.420  1.00  0.00           C
ATOM    871  HA  ARG A  69      69.200 110.710 154.140  1.00  0.00           H
ATOM    872  CB  ARG A  69      69.260 108.570 154.170  1.00  0.00           C
ATOM    873  HB1 ARG A  69      69.150 107.680 153.520  1.00  0.00           H
ATOM    874  HB2 ARG A  69      70.080 108.200 154.810  1.00  0.00           H
ATOM    875  CG  ARG A  69      68.000 108.490 155.040  1.00  0.00           C
ATOM    876  HG1 ARG A  69      67.140 108.440 154.330  1.00  0.00           H
ATOM    877  HG2 ARG A  69      67.820 109.370 155.700  1.00  0.00           H
ATOM    878  CD  ARG A  69      68.030 107.300 156.050  1.00  0.00           C
ATOM    879  HD1 ARG A  69      68.670 107.470 156.940  1.00  0.00           H
ATOM    880  HD2 ARG A  69      68.440 106.480 155.420  1.00  0.00           H
ATOM    881  NE  ARG A  69      66.640 107.030 156.410  1.00  0.00           N
ATOM    882  HE  ARG A  69      65.880 107.430 155.920  1.00  0.00           H
ATOM    883  CZ  ARG A  69      66.190 106.170 157.320  1.00  0.00           C
ATOM    884  NH1 ARG A  69      66.980 105.360 157.980  1.00  0.00           N
ATOM    885 HH11 ARG A  69      66.610 104.790 158.720  1.00  0.00           H
ATOM    886 HH12 ARG A  69      67.940 105.430 157.700  1.00  0.00           H
ATOM    887  NH2 ARG A  69      64.940 105.960 157.520  1.00  0.00           N
ATOM    888 HH21 ARG A  69      64.480 105.530 158.300  1.00  0.00           H
ATOM    889 HH22 ARG A  69      64.350 106.670 157.130  1.00  0.00           H
ATOM    890  C   ARG A  69      70.670 109.940 152.700  1.00  0.00           C
ATOM    891  O   ARG A  69      71.730 109.590 153.260  1.00  0.00           O
ATOM    892  N   ASP A  70      70.660 110.370 151.430  1.00  0.00           N
ATOM    893  HN  ASP A  70      69.850 110.620 150.890  1.00  0.00           H
ATOM    894  CA  ASP A  70      71.790 110.150 150.580  1.00  0.00           C
ATOM    895  HA  ASP A  70      72.460 109.410 150.970  1.00  0.00           H
ATOM    896  CB  ASP A  70      71.310 109.710 149.150  1.00  0.00           C
ATOM    897  HB1 ASP A  70      72.160 109.510 148.460  1.00  0.00           H
ATOM    898  HB2 ASP A  70      70.680 108.820 149.370  1.00  0.00           H
ATOM    899  CG  ASP A  70      70.390 110.580 148.380  1.00  0.00           C
ATOM    900  OD1 ASP A  70      70.080 111.700 148.800  1.00  0.00           O
ATOM    901  OD2 ASP A  70      69.900 110.130 147.320  1.00  0.00           O
ATOM    902  C   ASP A  70      72.610 111.460 150.510  1.00  0.00           C
ATOM    903  O   ASP A  70      73.670 111.480 149.840  1.00  0.00           O
ATOM    904  N   ARG A  71      72.150 112.570 151.040  1.00  0.00           N
ATOM    905  HN  ARG A  71      71.240 112.540 151.460  1.00  0.00           H
ATOM    906  CA  ARG A  71      72.990 113.730 151.320  1.00  0.00           C
ATOM    907  HA  ARG A  71      73.500 113.950 150.390  1.00  0.00           H
ATOM    908  CB  ARG A  71      72.160 114.960 151.790  1.00  0.00           C
ATOM    909  HB1 ARG A  71      72.790 115.810 152.120  1.00  0.00           H
ATOM    910  HB2 ARG A  71      71.520 115.220 150.920  1.00  0.00           H
ATOM    911  CG  ARG A  71      70.990 114.600 152.800  1.00  0.00           C
ATOM    912  HG1 ARG A  71      71.470 114.150 153.700  1.00  0.00           H
ATOM    913  HG2 ARG A  71      70.380 113.820 152.300  1.00  0.00           H
ATOM    914  CD  ARG A  71      70.240 115.840 153.350  1.00  0.00           C
ATOM    915  HD1 ARG A  71      70.830 116.620 153.880  1.00  0.00           H
ATOM    916  HD2 ARG A  71      69.520 115.490 154.110  1.00  0.00           H
ATOM    917  NE  ARG A  71      69.540 116.460 152.220  1.00  0.00           N
ATOM    918  HE  ARG A  71      69.220 115.860 151.490  1.00  0.00           H
ATOM    919  CZ  ARG A  71      69.020 117.640 152.130  1.00  0.00           C
ATOM    920  NH1 ARG A  71      69.030 118.470 153.150  1.00  0.00           N
ATOM    921 HH11 ARG A  71      68.600 119.360 153.030  1.00  0.00           H
ATOM    922 HH12 ARG A  71      69.190 118.020 154.030  1.00  0.00           H
ATOM    923  NH2 ARG A  71      68.550 118.070 150.970  1.00  0.00           N
ATOM    924 HH21 ARG A  71      68.380 119.060 150.960  1.00  0.00           H
ATOM    925 HH22 ARG A  71      68.910 117.470 150.250  1.00  0.00           H
ATOM    926  C   ARG A  71      74.170 113.470 152.280  1.00  0.00           C
ATOM    927  O   ARG A  71      74.050 112.790 153.260  1.00  0.00           O
ATOM    928  N   GLY A  72      75.310 114.080 151.950  1.00  0.00           N
ATOM    929  HN  GLY A  72      75.330 114.810 151.280  1.00  0.00           H
ATOM    930  CA  GLY A  72      76.590 113.820 152.620  1.00  0.00           C
ATOM    931  HA1 GLY A  72      76.460 112.930 153.220  1.00  0.00           H
ATOM    932  HA2 GLY A  72      77.000 114.720 153.060  1.00  0.00           H
ATOM    933  C   GLY A  72      77.610 113.370 151.600  1.00  0.00           C
ATOM    934  O   GLY A  72      77.410 113.180 150.440  1.00  0.00           O
ATOM    935  N   TRP A  73      78.800 113.230 152.030  1.00  0.00           N
ATOM    936  HN  TRP A  73      79.110 113.480 152.950  1.00  0.00           H
ATOM    937  CA  TRP A  73      79.920 112.660 151.320  1.00  0.00           C
ATOM    938  HA  TRP A  73      79.580 112.450 150.320  1.00  0.00           H
ATOM    939  CB  TRP A  73      81.190 113.510 151.350  1.00  0.00           C
ATOM    940  HB1 TRP A  73      82.080 112.900 151.110  1.00  0.00           H
ATOM    941  HB2 TRP A  73      81.140 114.270 150.540  1.00  0.00           H
ATOM    942  CG  TRP A  73      81.500 114.230 152.610  1.00  0.00           C
ATOM    943  CD1 TRP A  73      81.260 115.580 152.800  1.00  0.00           C
ATOM    944  HD1 TRP A  73      80.810 116.220 152.060  1.00  0.00           H
ATOM    945  NE1 TRP A  73      81.970 115.990 153.960  1.00  0.00           N
ATOM    946  HE1 TRP A  73      82.140 116.900 154.250  1.00  0.00           H
ATOM    947  CE2 TRP A  73      82.660 114.930 154.530  1.00  0.00           C
ATOM    948  CD2 TRP A  73      82.350 113.790 153.710  1.00  0.00           C
ATOM    949  CE3 TRP A  73      82.860 112.560 154.140  1.00  0.00           C
ATOM    950  HE3 TRP A  73      82.660 111.660 153.570  1.00  0.00           H
ATOM    951  CZ3 TRP A  73      83.680 112.490 155.320  1.00  0.00           C
ATOM    952  HZ3 TRP A  73      84.010 111.550 155.730  1.00  0.00           H
ATOM    953  CZ2 TRP A  73      83.460 114.880 155.670  1.00  0.00           C
ATOM    954  HZ2 TRP A  73      83.660 115.710 156.330  1.00  0.00           H
ATOM    955  CH2 TRP A  73      83.980 113.650 155.990  1.00  0.00           C
ATOM    956  HH2 TRP A  73      84.570 113.590 156.890  1.00  0.00           H
ATOM    957  C   TRP A  73      80.260 111.310 151.980  1.00  0.00           C
ATOM    958  O   TRP A  73      80.150 111.100 153.170  1.00  0.00           O
ATOM    959  N   VAL A  74      80.780 110.390 151.170  1.00  0.00           N
ATOM    960  HN  VAL A  74      80.920 110.570 150.200  1.00  0.00           H
ATOM    961  CA  VAL A  74      81.300 109.120 151.620  1.00  0.00           C
ATOM    962  HA  VAL A  74      81.570 109.150 152.660  1.00  0.00           H
ATOM    963  CB  VAL A  74      80.090 108.120 151.640  1.00  0.00           C
ATOM    964  HB  VAL A  74      79.390 108.460 152.440  1.00  0.00           H
ATOM    965  CG1 VAL A  74      79.310 108.020 150.280  1.00  0.00           C
ATOM    966 HG11 VAL A  74      78.600 107.160 150.400  1.00  0.00           H
ATOM    967 HG12 VAL A  74      78.710 108.900 149.950  1.00  0.00           H
ATOM    968 HG13 VAL A  74      80.110 107.780 149.540  1.00  0.00           H
ATOM    969  CG2 VAL A  74      80.540 106.670 152.070  1.00  0.00           C
ATOM    970 HG21 VAL A  74      79.570 106.140 152.200  1.00  0.00           H
ATOM    971 HG22 VAL A  74      81.170 106.150 151.320  1.00  0.00           H
ATOM    972 HG23 VAL A  74      81.040 106.750 153.060  1.00  0.00           H
ATOM    973  C   VAL A  74      82.400 108.560 150.720  1.00  0.00           C
ATOM    974  O   VAL A  74      82.390 108.720 149.530  1.00  0.00           O
ATOM    975  N   VAL A  75      83.350 107.850 151.340  1.00  0.00           N
ATOM    976  HN  VAL A  75      83.280 107.690 152.320  1.00  0.00           H
ATOM    977  CA  VAL A  75      84.570 107.360 150.660  1.00  0.00           C
ATOM    978  HA  VAL A  75      84.400 107.340 149.590  1.00  0.00           H
ATOM    979  CB  VAL A  75      85.860 108.150 150.840  1.00  0.00           C
ATOM    980  HB  VAL A  75      85.950 108.330 151.930  1.00  0.00           H
ATOM    981  CG1 VAL A  75      87.010 107.590 150.050  1.00  0.00           C
ATOM    982 HG11 VAL A  75      87.780 108.380 150.190  1.00  0.00           H
ATOM    983 HG12 VAL A  75      87.480 106.700 150.520  1.00  0.00           H
ATOM    984 HG13 VAL A  75      86.770 107.380 148.990  1.00  0.00           H
ATOM    985  CG2 VAL A  75      85.590 109.570 150.340  1.00  0.00           C
ATOM    986 HG21 VAL A  75      84.740 110.090 150.820  1.00  0.00           H
ATOM    987 HG22 VAL A  75      86.490 110.170 150.580  1.00  0.00           H
ATOM    988 HG23 VAL A  75      85.500 109.570 149.230  1.00  0.00           H
ATOM    989  C   VAL A  75      84.770 105.890 151.030  1.00  0.00           C
ATOM    990  O   VAL A  75      84.680 105.440 152.250  1.00  0.00           O
ATOM    991  N   GLY A  76      84.910 104.980 150.040  1.00  0.00           N
ATOM    992  HN  GLY A  76      84.840 105.310 149.100  1.00  0.00           H
ATOM    993  CA  GLY A  76      84.930 103.580 150.330  1.00  0.00           C
ATOM    994  HA1 GLY A  76      83.930 103.270 150.600  1.00  0.00           H
ATOM    995  HA2 GLY A  76      85.710 103.240 151.000  1.00  0.00           H
ATOM    996  C   GLY A  76      85.340 102.750 149.170  1.00  0.00           C
ATOM    997  O   GLY A  76      85.850 103.300 148.230  1.00  0.00           O
ATOM    998  N   ILE A  77      85.000 101.480 149.140  1.00  0.00           N
ATOM    999  HN  ILE A  77      84.570 100.950 149.860  1.00  0.00           H
ATOM   1000  CA  ILE A  77      85.370 100.610 148.060  1.00  0.00           C
ATOM   1001  HA  ILE A  77      85.740 101.200 147.230  1.00  0.00           H
ATOM   1002  CB  ILE A  77      86.300  99.440 148.550  1.00  0.00           C
ATOM   1003  HB  ILE A  77      85.880  98.960 149.460  1.00  0.00           H
ATOM   1004  CG2 ILE A  77      86.220  98.280 147.480  1.00  0.00           C
ATOM   1005 HG21 ILE A  77      85.300  97.650 147.540  1.00  0.00           H
ATOM   1006 HG22 ILE A  77      86.110  98.720 146.470  1.00  0.00           H
ATOM   1007 HG23 ILE A  77      87.170  97.700 147.450  1.00  0.00           H
ATOM   1008  CG1 ILE A  77      87.720  99.980 148.850  1.00  0.00           C
ATOM   1009 HG11 ILE A  77      87.620 100.980 149.320  1.00  0.00           H
ATOM   1010 HG12 ILE A  77      88.290 100.090 147.900  1.00  0.00           H
ATOM   1011  CD  ILE A  77      88.490  99.040 149.760  1.00  0.00           C
ATOM   1012  HD1 ILE A  77      89.390  99.500 150.220  1.00  0.00           H
ATOM   1013  HD2 ILE A  77      87.830  98.780 150.610  1.00  0.00           H
ATOM   1014  HD3 ILE A  77      88.740  98.100 149.230  1.00  0.00           H
ATOM   1015  C   ILE A  77      83.970 100.000 147.600  1.00  0.00           C
ATOM   1016  O   ILE A  77      83.120  99.540 148.360  1.00  0.00           O
ATOM   1017  N   HIS A  78      83.730  99.930 146.230  1.00  0.00           N
ATOM   1018  HN  HIS A  78      84.400 100.250 145.560  1.00  0.00           H
ATOM   1019  CA  HIS A  78      82.530  99.430 145.660  1.00  0.00           C
ATOM   1020  HA  HIS A  78      82.280  98.560 146.240  1.00  0.00           H
ATOM   1021  CB  HIS A  78      81.410 100.410 145.610  1.00  0.00           C
ATOM   1022  HB1 HIS A  78      80.470  99.930 145.970  1.00  0.00           H
ATOM   1023  HB2 HIS A  78      81.730 101.210 146.310  1.00  0.00           H
ATOM   1024  ND1 HIS A  78      81.800 102.130 143.900  1.00  0.00           N
ATOM   1025  CG  HIS A  78      81.050 101.060 144.330  1.00  0.00           C
ATOM   1026  CE1 HIS A  78      81.200 102.500 142.720  1.00  0.00           C
ATOM   1027  HE1 HIS A  78      81.410 103.300 142.020  1.00  0.00           H
ATOM   1028  NE2 HIS A  78      80.080 101.750 142.500  1.00  0.00           N
ATOM   1029  HE2 HIS A  78      79.580 101.690 141.640  1.00  0.00           H
ATOM   1030  CD2 HIS A  78      80.010 100.820 143.570  1.00  0.00           C
ATOM   1031  HD2 HIS A  78      79.250 100.070 143.680  1.00  0.00           H
ATOM   1032  C   HIS A  78      82.900  98.840 144.320  1.00  0.00           C
ATOM   1033  O   HIS A  78      83.650  99.290 143.460  1.00  0.00           O
ATOM   1034  N   THR A  79      82.190  97.730 144.070  1.00  0.00           N
ATOM   1035  HN  THR A  79      81.790  97.320 144.880  1.00  0.00           H
ATOM   1036  CA  THR A  79      82.170  97.030 142.800  1.00  0.00           C
ATOM   1037  HA  THR A  79      83.170  97.070 142.390  1.00  0.00           H
ATOM   1038  CB  THR A  79      81.700  95.550 142.880  1.00  0.00           C
ATOM   1039  HB  THR A  79      81.980  95.060 141.920  1.00  0.00           H
ATOM   1040  OG1 THR A  79      80.280  95.440 143.200  1.00  0.00           O
ATOM   1041  HG1 THR A  79      79.820  96.110 142.690  1.00  0.00           H
ATOM   1042  CG2 THR A  79      82.440  94.860 144.040  1.00  0.00           C
ATOM   1043 HG21 THR A  79      83.470  95.280 144.000  1.00  0.00           H
ATOM   1044 HG22 THR A  79      81.890  95.160 144.960  1.00  0.00           H
ATOM   1045 HG23 THR A  79      82.450  93.750 143.960  1.00  0.00           H
ATOM   1046  C   THR A  79      81.290  97.830 141.870  1.00  0.00           C
ATOM   1047  O   THR A  79      80.080  97.990 142.070  1.00  0.00           O
ATOM   1048  N   ILE A  80      81.890  98.310 140.750  1.00  0.00           N
ATOM   1049  HN  ILE A  80      82.890  98.260 140.680  1.00  0.00           H
ATOM   1050  CA  ILE A  80      81.200  98.890 139.580  1.00  0.00           C
ATOM   1051  HA  ILE A  80      80.260  99.320 139.880  1.00  0.00           H
ATOM   1052  CB  ILE A  80      82.020  99.970 138.880  1.00  0.00           C
ATOM   1053  HB  ILE A  80      81.370 100.340 138.050  1.00  0.00           H
ATOM   1054  CG2 ILE A  80      82.100 101.260 139.820  1.00  0.00           C
ATOM   1055 HG21 ILE A  80      81.100 101.390 140.290  1.00  0.00           H
ATOM   1056 HG22 ILE A  80      82.930 101.230 140.560  1.00  0.00           H
ATOM   1057 HG23 ILE A  80      82.240 102.100 139.110  1.00  0.00           H
ATOM   1058  CG1 ILE A  80      83.330  99.500 138.340  1.00  0.00           C
ATOM   1059 HG11 ILE A  80      83.120  98.780 137.520  1.00  0.00           H
ATOM   1060 HG12 ILE A  80      83.930  98.940 139.080  1.00  0.00           H
ATOM   1061  CD  ILE A  80      84.160 100.610 137.780  1.00  0.00           C
ATOM   1062  HD1 ILE A  80      85.000 100.210 137.170  1.00  0.00           H
ATOM   1063  HD2 ILE A  80      83.550 101.350 137.220  1.00  0.00           H
ATOM   1064  HD3 ILE A  80      84.650 101.200 138.590  1.00  0.00           H
ATOM   1065  C   ILE A  80      80.910  97.740 138.730  1.00  0.00           C
ATOM   1066  O   ILE A  80      81.850  97.060 138.470  1.00  0.00           O
ATOM   1067  N   SER A  81      79.600  97.370 138.440  1.00  0.00           N
ATOM   1068  HN  SER A  81      78.830  97.920 138.750  1.00  0.00           H
ATOM   1069  CA  SER A  81      79.200  96.140 137.810  1.00  0.00           C
ATOM   1070  HA  SER A  81      80.060  95.590 137.470  1.00  0.00           H
ATOM   1071  CB  SER A  81      78.260  95.320 138.790  1.00  0.00           C
ATOM   1072  HB1 SER A  81      77.320  95.920 138.880  1.00  0.00           H
ATOM   1073  HB2 SER A  81      78.620  95.290 139.840  1.00  0.00           H
ATOM   1074  OG  SER A  81      77.930  94.030 138.280  1.00  0.00           O
ATOM   1075  HG1 SER A  81      76.980  93.870 138.240  1.00  0.00           H
ATOM   1076  C   SER A  81      78.460  96.420 136.460  1.00  0.00           C
ATOM   1077  O   SER A  81      77.280  96.790 136.460  1.00  0.00           O
ATOM   1078  N   ASP A  82      79.140  96.210 135.360  1.00  0.00           N
ATOM   1079  HN  ASP A  82      80.100  95.960 135.310  1.00  0.00           H
ATOM   1080  CA  ASP A  82      78.430  96.120 134.070  1.00  0.00           C
ATOM   1081  HA  ASP A  82      77.370  96.320 134.110  1.00  0.00           H
ATOM   1082  CB  ASP A  82      79.060  97.020 132.990  1.00  0.00           C
ATOM   1083  HB1 ASP A  82      80.160  96.970 133.090  1.00  0.00           H
ATOM   1084  HB2 ASP A  82      78.810  96.810 131.930  1.00  0.00           H
ATOM   1085  CG  ASP A  82      78.590  98.470 133.080  1.00  0.00           C
ATOM   1086  OD1 ASP A  82      77.650  98.880 133.750  1.00  0.00           O
ATOM   1087  OD2 ASP A  82      79.240  99.160 132.250  1.00  0.00           O
ATOM   1088  C   ASP A  82      78.590  94.770 133.580  1.00  0.00           C
ATOM   1089  O   ASP A  82      79.690  94.230 133.810  1.00  0.00           O
ATOM   1090  N   GLN A  83      77.600  94.080 132.990  1.00  0.00           N
ATOM   1091  HN  GLN A  83      76.840  94.650 132.680  1.00  0.00           H
ATOM   1092  CA  GLN A  83      77.720  92.730 132.420  1.00  0.00           C
ATOM   1093  HA  GLN A  83      76.720  92.570 132.030  1.00  0.00           H
ATOM   1094  CB  GLN A  83      78.650  92.640 131.130  1.00  0.00           C
ATOM   1095  HB1 GLN A  83      78.180  93.330 130.400  1.00  0.00           H
ATOM   1096  HB2 GLN A  83      79.630  93.050 131.450  1.00  0.00           H
ATOM   1097  CG  GLN A  83      78.920  91.260 130.470  1.00  0.00           C
ATOM   1098  HG1 GLN A  83      78.810  91.330 129.370  1.00  0.00           H
ATOM   1099  HG2 GLN A  83      78.170  90.540 130.870  1.00  0.00           H
ATOM   1100  CD  GLN A  83      80.340  90.640 130.570  1.00  0.00           C
ATOM   1101  OE1 GLN A  83      81.030  90.260 129.620  1.00  0.00           O
ATOM   1102  NE2 GLN A  83      80.960  90.690 131.780  1.00  0.00           N
ATOM   1103 HE21 GLN A  83      80.390  91.100 132.490  1.00  0.00           H
ATOM   1104 HE22 GLN A  83      81.940  90.490 131.780  1.00  0.00           H
ATOM   1105  C   GLN A  83      77.840  91.680 133.510  1.00  0.00           C
ATOM   1106  O   GLN A  83      78.400  90.640 133.280  1.00  0.00           O
ATOM   1107  N   ASP A  84      77.370  92.000 134.780  1.00  0.00           N
ATOM   1108  HN  ASP A  84      76.760  92.780 134.900  1.00  0.00           H
ATOM   1109  CA  ASP A  84      77.520  91.160 135.930  1.00  0.00           C
ATOM   1110  HA  ASP A  84      77.200  91.670 136.830  1.00  0.00           H
ATOM   1111  CB  ASP A  84      76.380  90.060 135.880  1.00  0.00           C
ATOM   1112  HB1 ASP A  84      76.510  89.510 134.920  1.00  0.00           H
ATOM   1113  HB2 ASP A  84      76.560  89.320 136.690  1.00  0.00           H
ATOM   1114  CG  ASP A  84      74.970  90.730 135.970  1.00  0.00           C
ATOM   1115  OD1 ASP A  84      74.680  91.900 136.300  1.00  0.00           O
ATOM   1116  OD2 ASP A  84      74.050  89.970 135.630  1.00  0.00           O
ATOM   1117  C   ASP A  84      78.850  90.630 136.330  1.00  0.00           C
ATOM   1118  O   ASP A  84      79.080  89.550 136.850  1.00  0.00           O
ATOM   1119  N   ASN A  85      79.880  91.500 136.070  1.00  0.00           N
ATOM   1120  HN  ASN A  85      79.600  92.410 135.780  1.00  0.00           H
ATOM   1121  CA  ASN A  85      81.290  91.320 136.390  1.00  0.00           C
ATOM   1122  HA  ASN A  85      81.370  90.390 136.930  1.00  0.00           H
ATOM   1123  CB  ASN A  85      82.310  91.200 135.230  1.00  0.00           C
ATOM   1124  HB1 ASN A  85      82.010  90.420 134.510  1.00  0.00           H
ATOM   1125  HB2 ASN A  85      82.410  92.230 134.830  1.00  0.00           H
ATOM   1126  CG  ASN A  85      83.750  90.890 135.730  1.00  0.00           C
ATOM   1127  OD1 ASN A  85      83.970  91.040 136.930  1.00  0.00           O
ATOM   1128  ND2 ASN A  85      84.660  90.450 134.860  1.00  0.00           N
ATOM   1129 HD21 ASN A  85      84.440  90.340 133.890  1.00  0.00           H
ATOM   1130 HD22 ASN A  85      85.490  90.080 135.270  1.00  0.00           H
ATOM   1131  C   ASN A  85      81.570  92.430 137.290  1.00  0.00           C
ATOM   1132  O   ASN A  85      81.300  93.570 136.970  1.00  0.00           O
ATOM   1133  N   LYS A  86      82.070  92.130 138.530  1.00  0.00           N
ATOM   1134  HN  LYS A  86      82.170  91.170 138.790  1.00  0.00           H
ATOM   1135  CA  LYS A  86      82.360  93.100 139.570  1.00  0.00           C
ATOM   1136  HA  LYS A  86      81.750  93.980 139.400  1.00  0.00           H
ATOM   1137  CB  LYS A  86      82.070  92.540 141.000  1.00  0.00           C
ATOM   1138  HB1 LYS A  86      82.510  91.520 141.010  1.00  0.00           H
ATOM   1139  HB2 LYS A  86      82.580  93.050 141.840  1.00  0.00           H
ATOM   1140  CG  LYS A  86      80.550  92.530 141.250  1.00  0.00           C
ATOM   1141  HG1 LYS A  86      80.000  92.070 140.400  1.00  0.00           H
ATOM   1142  HG2 LYS A  86      80.200  93.560 141.450  1.00  0.00           H
ATOM   1143  CD  LYS A  86      80.210  91.750 142.580  1.00  0.00           C
ATOM   1144  HD1 LYS A  86      80.520  92.340 143.470  1.00  0.00           H
ATOM   1145  HD2 LYS A  86      81.040  91.010 142.520  1.00  0.00           H
ATOM   1146  CE  LYS A  86      78.770  91.130 142.640  1.00  0.00           C
ATOM   1147  HE1 LYS A  86      78.730  90.390 143.470  1.00  0.00           H
ATOM   1148  HE2 LYS A  86      78.620  90.630 141.660  1.00  0.00           H
ATOM   1149  NZ  LYS A  86      77.760  92.140 142.820  1.00  0.00           N
ATOM   1150  HZ1 LYS A  86      77.450  92.590 141.930  1.00  0.00           H
ATOM   1151  HZ2 LYS A  86      76.890  91.680 143.150  1.00  0.00           H
ATOM   1152  HZ3 LYS A  86      78.130  92.800 143.530  1.00  0.00           H
ATOM   1153  C   LYS A  86      83.860  93.500 139.370  1.00  0.00           C
ATOM   1154  O   LYS A  86      84.780  92.800 139.670  1.00  0.00           O
ATOM   1155  N   ASP A  87      84.030  94.830 139.090  1.00  0.00           N
ATOM   1156  HN  ASP A  87      83.340  95.470 138.750  1.00  0.00           H
ATOM   1157  CA  ASP A  87      85.360  95.510 139.140  1.00  0.00           C
ATOM   1158  HA  ASP A  87      86.150  94.760 139.150  1.00  0.00           H
ATOM   1159  CB  ASP A  87      85.690  96.210 137.820  1.00  0.00           C
ATOM   1160  HB1 ASP A  87      85.630  95.460 137.000  1.00  0.00           H
ATOM   1161  HB2 ASP A  87      85.070  97.110 137.640  1.00  0.00           H
ATOM   1162  CG  ASP A  87      87.170  96.640 137.730  1.00  0.00           C
ATOM   1163  OD1 ASP A  87      87.820  97.020 138.760  1.00  0.00           O
ATOM   1164  OD2 ASP A  87      87.620  96.760 136.570  1.00  0.00           O
ATOM   1165  C   ASP A  87      85.450  96.250 140.510  1.00  0.00           C
ATOM   1166  O   ASP A  87      84.920  97.340 140.670  1.00  0.00           O
ATOM   1167  N   PRO A  88      86.140  95.820 141.650  1.00  0.00           N
ATOM   1168  CD  PRO A  88      86.900  94.520 141.720  1.00  0.00           C
ATOM   1169  HD1 PRO A  88      87.730  94.610 141.000  1.00  0.00           H
ATOM   1170  HD2 PRO A  88      86.150  93.740 141.470  1.00  0.00           H
ATOM   1171  CA  PRO A  88      86.160  96.510 142.870  1.00  0.00           C
ATOM   1172  HA  PRO A  88      85.170  96.910 143.050  1.00  0.00           H
ATOM   1173  CB  PRO A  88      86.440  95.390 143.860  1.00  0.00           C
ATOM   1174  HB1 PRO A  88      86.790  95.750 144.850  1.00  0.00           H
ATOM   1175  HB2 PRO A  88      85.470  94.870 143.990  1.00  0.00           H
ATOM   1176  CG  PRO A  88      87.370  94.410 143.190  1.00  0.00           C
ATOM   1177  HG1 PRO A  88      87.280  93.370 143.580  1.00  0.00           H
ATOM   1178  HG2 PRO A  88      88.380  94.820 143.380  1.00  0.00           H
ATOM   1179  C   PRO A  88      87.040  97.680 143.010  1.00  0.00           C
ATOM   1180  O   PRO A  88      88.250  97.410 143.070  1.00  0.00           O
ATOM   1181  N   ARG A  89      86.480  98.940 143.120  1.00  0.00           N
ATOM   1182  HN  ARG A  89      85.490  99.040 143.080  1.00  0.00           H
ATOM   1183  CA  ARG A  89      87.290 100.180 143.070  1.00  0.00           C
ATOM   1184  HA  ARG A  89      88.350  99.970 143.060  1.00  0.00           H
ATOM   1185  CB  ARG A  89      86.910 100.890 141.810  1.00  0.00           C
ATOM   1186  HB1 ARG A  89      85.900 101.290 142.020  1.00  0.00           H
ATOM   1187  HB2 ARG A  89      87.590 101.770 141.700  1.00  0.00           H
ATOM   1188  CG  ARG A  89      86.970 100.150 140.540  1.00  0.00           C
ATOM   1189  HG1 ARG A  89      85.940  99.810 140.270  1.00  0.00           H
ATOM   1190  HG2 ARG A  89      87.500  99.200 140.700  1.00  0.00           H
ATOM   1191  CD  ARG A  89      87.570 100.890 139.350  1.00  0.00           C
ATOM   1192  HD1 ARG A  89      88.610 101.280 139.440  1.00  0.00           H
ATOM   1193  HD2 ARG A  89      86.890 101.720 139.090  1.00  0.00           H
ATOM   1194  NE  ARG A  89      87.650  99.920 138.250  1.00  0.00           N
ATOM   1195  HE  ARG A  89      87.530  98.940 138.370  1.00  0.00           H
ATOM   1196  CZ  ARG A  89      87.860 100.210 137.000  1.00  0.00           C
ATOM   1197  NH1 ARG A  89      87.870 101.460 136.570  1.00  0.00           N
ATOM   1198 HH11 ARG A  89      87.840 101.590 135.570  1.00  0.00           H
ATOM   1199 HH12 ARG A  89      87.560 102.270 137.060  1.00  0.00           H
ATOM   1200  NH2 ARG A  89      88.130  99.330 136.110  1.00  0.00           N
ATOM   1201 HH21 ARG A  89      88.140  99.600 135.150  1.00  0.00           H
ATOM   1202 HH22 ARG A  89      87.900  98.390 136.370  1.00  0.00           H
ATOM   1203  C   ARG A  89      86.960 101.020 144.240  1.00  0.00           C
ATOM   1204  O   ARG A  89      85.970 100.830 144.890  1.00  0.00           O
ATOM   1205  N   TYR A  90      87.840 101.990 144.510  1.00  0.00           N
ATOM   1206  HN  TYR A  90      88.700 101.960 144.010  1.00  0.00           H
ATOM   1207  CA  TYR A  90      87.600 103.060 145.420  1.00  0.00           C
ATOM   1208  HA  TYR A  90      86.960 102.680 146.200  1.00  0.00           H
ATOM   1209  CB  TYR A  90      88.880 103.900 145.820  1.00  0.00           C
ATOM   1210  HB1 TYR A  90      89.210 104.550 144.980  1.00  0.00           H
ATOM   1211  HB2 TYR A  90      88.530 104.710 146.490  1.00  0.00           H
ATOM   1212  CG  TYR A  90      89.920 103.020 146.410  1.00  0.00           C
ATOM   1213  CD1 TYR A  90      89.850 102.790 147.830  1.00  0.00           C
ATOM   1214  HD1 TYR A  90      88.900 103.170 148.200  1.00  0.00           H
ATOM   1215  CE1 TYR A  90      90.730 101.950 148.450  1.00  0.00           C
ATOM   1216  HE1 TYR A  90      90.650 101.650 149.490  1.00  0.00           H
ATOM   1217  CZ  TYR A  90      91.830 101.390 147.790  1.00  0.00           C
ATOM   1218  OH  TYR A  90      92.710 100.470 148.380  1.00  0.00           O
ATOM   1219  HH  TYR A  90      93.370 100.160 147.760  1.00  0.00           H
ATOM   1220  CD2 TYR A  90      91.130 102.580 145.760  1.00  0.00           C
ATOM   1221  HD2 TYR A  90      91.360 102.920 144.760  1.00  0.00           H
ATOM   1222  CE2 TYR A  90      92.010 101.770 146.450  1.00  0.00           C
ATOM   1223  HE2 TYR A  90      92.870 101.340 145.940  1.00  0.00           H
ATOM   1224  C   TYR A  90      86.620 104.000 144.760  1.00  0.00           C
ATOM   1225  O   TYR A  90      86.590 104.110 143.530  1.00  0.00           O
ATOM   1226  N   PHE A  91      85.780 104.650 145.520  1.00  0.00           N
ATOM   1227  HN  PHE A  91      85.790 104.540 146.510  1.00  0.00           H
ATOM   1228  CA  PHE A  91      84.920 105.680 145.090  1.00  0.00           C
ATOM   1229  HA  PHE A  91      85.420 106.210 144.300  1.00  0.00           H
ATOM   1230  CB  PHE A  91      83.450 105.290 144.860  1.00  0.00           C
ATOM   1231  HB1 PHE A  91      82.850 106.090 144.380  1.00  0.00           H
ATOM   1232  HB2 PHE A  91      83.460 104.420 144.170  1.00  0.00           H
ATOM   1233  CG  PHE A  91      82.650 104.950 146.110  1.00  0.00           C
ATOM   1234  CD1 PHE A  91      82.920 103.840 146.930  1.00  0.00           C
ATOM   1235  HD1 PHE A  91      83.640 103.080 146.680  1.00  0.00           H
ATOM   1236  CE1 PHE A  91      82.220 103.670 148.200  1.00  0.00           C
ATOM   1237  HE1 PHE A  91      82.460 102.800 148.800  1.00  0.00           H
ATOM   1238  CZ  PHE A  91      81.330 104.550 148.680  1.00  0.00           C
ATOM   1239  HZ  PHE A  91      80.780 104.490 149.600  1.00  0.00           H
ATOM   1240  CD2 PHE A  91      81.580 105.830 146.510  1.00  0.00           C
ATOM   1241  HD2 PHE A  91      81.160 106.680 145.990  1.00  0.00           H
ATOM   1242  CE2 PHE A  91      81.010 105.630 147.820  1.00  0.00           C
ATOM   1243  HE2 PHE A  91      80.310 106.370 148.190  1.00  0.00           H
ATOM   1244  C   PHE A  91      84.900 106.730 146.190  1.00  0.00           C
ATOM   1245  O   PHE A  91      85.290 106.440 147.340  1.00  0.00           O
ATOM   1246  N   PHE A  92      84.600 108.000 145.750  1.00  0.00           N
ATOM   1247  HN  PHE A  92      84.500 108.100 144.760  1.00  0.00           H
ATOM   1248  CA  PHE A  92      84.310 109.100 146.470  1.00  0.00           C
ATOM   1249  HA  PHE A  92      84.100 108.820 147.490  1.00  0.00           H
ATOM   1250  CB  PHE A  92      85.490 110.190 146.360  1.00  0.00           C
ATOM   1251  HB1 PHE A  92      86.360 109.800 146.910  1.00  0.00           H
ATOM   1252  HB2 PHE A  92      85.820 110.220 145.290  1.00  0.00           H
ATOM   1253  CG  PHE A  92      85.130 111.560 146.800  1.00  0.00           C
ATOM   1254  CD1 PHE A  92      84.100 111.910 147.760  1.00  0.00           C
ATOM   1255  HD1 PHE A  92      83.520 111.110 148.200  1.00  0.00           H
ATOM   1256  CE1 PHE A  92      83.850 113.240 148.040  1.00  0.00           C
ATOM   1257  HE1 PHE A  92      82.960 113.500 148.590  1.00  0.00           H
ATOM   1258  CZ  PHE A  92      84.710 114.250 147.500  1.00  0.00           C
ATOM   1259  HZ  PHE A  92      84.420 115.260 147.740  1.00  0.00           H
ATOM   1260  CD2 PHE A  92      86.020 112.520 146.350  1.00  0.00           C
ATOM   1261  HD2 PHE A  92      86.830 112.250 145.690  1.00  0.00           H
ATOM   1262  CE2 PHE A  92      85.830 113.900 146.680  1.00  0.00           C
ATOM   1263  HE2 PHE A  92      86.570 114.610 146.330  1.00  0.00           H
ATOM   1264  C   PHE A  92      83.000 109.640 145.890  1.00  0.00           C
ATOM   1265  O   PHE A  92      82.890 109.830 144.670  1.00  0.00           O
ATOM   1266  N   SER A  93      81.900 109.740 146.710  1.00  0.00           N
ATOM   1267  HN  SER A  93      81.930 109.550 147.680  1.00  0.00           H
ATOM   1268  CA  SER A  93      80.670 110.380 146.290  1.00  0.00           C
ATOM   1269  HA  SER A  93      80.870 110.830 145.330  1.00  0.00           H
ATOM   1270  CB  SER A  93      79.430 109.410 146.090  1.00  0.00           C
ATOM   1271  HB1 SER A  93      79.740 108.520 145.490  1.00  0.00           H
ATOM   1272  HB2 SER A  93      78.640 109.940 145.520  1.00  0.00           H
ATOM   1273  OG  SER A  93      78.880 108.860 147.300  1.00  0.00           O
ATOM   1274  HG1 SER A  93      78.790 109.540 147.970  1.00  0.00           H
ATOM   1275  C   SER A  93      80.410 111.600 147.150  1.00  0.00           C
ATOM   1276  O   SER A  93      80.810 111.660 148.310  1.00  0.00           O
ATOM   1277  N   LEU A  94      79.770 112.590 146.520  1.00  0.00           N
ATOM   1278  HN  LEU A  94      79.550 112.470 145.560  1.00  0.00           H
ATOM   1279  CA  LEU A  94      79.220 113.820 147.220  1.00  0.00           C
ATOM   1280  HA  LEU A  94      79.060 113.680 148.280  1.00  0.00           H
ATOM   1281  CB  LEU A  94      80.140 115.040 147.110  1.00  0.00           C
ATOM   1282  HB1 LEU A  94      81.090 114.930 147.690  1.00  0.00           H
ATOM   1283  HB2 LEU A  94      80.310 115.200 146.020  1.00  0.00           H
ATOM   1284  CG  LEU A  94      79.550 116.400 147.600  1.00  0.00           C
ATOM   1285  HG  LEU A  94      78.590 116.600 147.080  1.00  0.00           H
ATOM   1286  CD1 LEU A  94      79.230 116.350 149.070  1.00  0.00           C
ATOM   1287 HD11 LEU A  94      78.670 115.490 149.490  1.00  0.00           H
ATOM   1288 HD12 LEU A  94      80.180 116.390 149.630  1.00  0.00           H
ATOM   1289 HD13 LEU A  94      78.630 117.280 149.240  1.00  0.00           H
ATOM   1290  CD2 LEU A  94      80.490 117.580 147.350  1.00  0.00           C
ATOM   1291 HD21 LEU A  94      80.100 118.580 147.630  1.00  0.00           H
ATOM   1292 HD22 LEU A  94      81.410 117.400 147.930  1.00  0.00           H
ATOM   1293 HD23 LEU A  94      80.820 117.620 146.290  1.00  0.00           H
ATOM   1294  C   LEU A  94      77.880 114.150 146.650  1.00  0.00           C
ATOM   1295  O   LEU A  94      77.650 114.220 145.400  1.00  0.00           O
ATOM   1296  N   LYS A  95      76.890 114.380 147.600  1.00  0.00           N
ATOM   1297  HN  LYS A  95      76.980 114.130 148.560  1.00  0.00           H
ATOM   1298  CA  LYS A  95      75.590 114.930 147.380  1.00  0.00           C
ATOM   1299  HA  LYS A  95      75.470 115.350 146.380  1.00  0.00           H
ATOM   1300  CB  LYS A  95      74.450 113.960 147.550  1.00  0.00           C
ATOM   1301  HB1 LYS A  95      74.620 113.070 146.890  1.00  0.00           H
ATOM   1302  HB2 LYS A  95      74.420 113.570 148.590  1.00  0.00           H
ATOM   1303  CG  LYS A  95      73.030 114.420 147.080  1.00  0.00           C
ATOM   1304  HG1 LYS A  95      73.090 115.000 146.140  1.00  0.00           H
ATOM   1305  HG2 LYS A  95      72.690 115.190 147.810  1.00  0.00           H
ATOM   1306  CD  LYS A  95      72.040 113.300 146.910  1.00  0.00           C
ATOM   1307  HD1 LYS A  95      72.030 112.830 147.920  1.00  0.00           H
ATOM   1308  HD2 LYS A  95      72.310 112.530 146.160  1.00  0.00           H
ATOM   1309  CE  LYS A  95      70.630 113.840 146.660  1.00  0.00           C
ATOM   1310  HE1 LYS A  95      70.510 114.590 145.860  1.00  0.00           H
ATOM   1311  HE2 LYS A  95      70.230 114.340 147.570  1.00  0.00           H
ATOM   1312  NZ  LYS A  95      69.770 112.690 146.310  1.00  0.00           N
ATOM   1313  HZ1 LYS A  95      70.040 112.290 145.390  1.00  0.00           H
ATOM   1314  HZ2 LYS A  95      69.750 111.930 147.020  1.00  0.00           H
ATOM   1315  HZ3 LYS A  95      68.840 113.130 146.180  1.00  0.00           H
ATOM   1316  C   LYS A  95      75.400 116.040 148.380  1.00  0.00           C
ATOM   1317  O   LYS A  95      75.330 115.870 149.630  1.00  0.00           O
ATOM   1318  N   THR A  96      75.220 117.280 147.970  1.00  0.00           N
ATOM   1319  HN  THR A  96      75.260 117.650 147.040  1.00  0.00           H
ATOM   1320  CA  THR A  96      75.100 118.390 148.900  1.00  0.00           C
ATOM   1321  HA  THR A  96      75.760 118.210 149.730  1.00  0.00           H
ATOM   1322  CB  THR A  96      75.480 119.780 148.290  1.00  0.00           C
ATOM   1323  HB  THR A  96      75.560 120.510 149.120  1.00  0.00           H
ATOM   1324  OG1 THR A  96      74.740 120.100 147.130  1.00  0.00           O
ATOM   1325  HG1 THR A  96      75.000 121.010 146.950  1.00  0.00           H
ATOM   1326  CG2 THR A  96      76.950 119.740 147.820  1.00  0.00           C
ATOM   1327 HG21 THR A  96      77.220 120.600 147.170  1.00  0.00           H
ATOM   1328 HG22 THR A  96      77.630 119.700 148.700  1.00  0.00           H
ATOM   1329 HG23 THR A  96      77.220 118.850 147.210  1.00  0.00           H
ATOM   1330  C   THR A  96      73.630 118.460 149.350  1.00  0.00           C
ATOM   1331  O   THR A  96      72.780 117.740 148.870  1.00  0.00           O
ATOM   1332  N   ASP A  97      73.340 119.390 150.290  1.00  0.00           N
ATOM   1333  HN  ASP A  97      74.050 119.910 150.770  1.00  0.00           H
ATOM   1334  CA  ASP A  97      71.960 119.550 150.660  1.00  0.00           C
ATOM   1335  HA  ASP A  97      71.580 118.540 150.660  1.00  0.00           H
ATOM   1336  CB  ASP A  97      71.750 120.160 152.070  1.00  0.00           C
ATOM   1337  HB1 ASP A  97      72.410 121.040 152.240  1.00  0.00           H
ATOM   1338  HB2 ASP A  97      70.750 120.540 152.320  1.00  0.00           H
ATOM   1339  CG  ASP A  97      72.270 119.230 153.180  1.00  0.00           C
ATOM   1340  OD1 ASP A  97      72.950 118.230 152.930  1.00  0.00           O
ATOM   1341  OD2 ASP A  97      72.060 119.570 154.330  1.00  0.00           O
ATOM   1342  C   ASP A  97      71.150 120.320 149.690  1.00  0.00           C
ATOM   1343  O   ASP A  97      69.960 120.290 149.650  1.00  0.00           O
ATOM   1344  N   ARG A  98      71.820 121.080 148.780  1.00  0.00           N
ATOM   1345  HN  ARG A  98      72.820 121.090 148.840  1.00  0.00           H
ATOM   1346  CA  ARG A  98      71.200 121.700 147.660  1.00  0.00           C
ATOM   1347  HA  ARG A  98      70.280 122.150 147.990  1.00  0.00           H
ATOM   1348  CB  ARG A  98      72.170 122.760 146.980  1.00  0.00           C
ATOM   1349  HB1 ARG A  98      72.960 122.310 146.340  1.00  0.00           H
ATOM   1350  HB2 ARG A  98      71.500 123.190 146.210  1.00  0.00           H
ATOM   1351  CG  ARG A  98      72.680 123.770 147.920  1.00  0.00           C
ATOM   1352  HG1 ARG A  98      73.510 123.430 148.580  1.00  0.00           H
ATOM   1353  HG2 ARG A  98      71.920 123.990 148.710  1.00  0.00           H
ATOM   1354  CD  ARG A  98      73.300 124.980 147.240  1.00  0.00           C
ATOM   1355  HD1 ARG A  98      72.580 125.310 146.460  1.00  0.00           H
ATOM   1356  HD2 ARG A  98      74.250 124.680 146.770  1.00  0.00           H
ATOM   1357  NE  ARG A  98      73.670 126.050 148.220  1.00  0.00           N
ATOM   1358  HE  ARG A  98      73.690 125.830 149.200  1.00  0.00           H
ATOM   1359  CZ  ARG A  98      74.480 127.070 147.940  1.00  0.00           C
ATOM   1360  NH1 ARG A  98      74.870 127.410 146.730  1.00  0.00           N
ATOM   1361 HH11 ARG A  98      75.290 128.310 146.580  1.00  0.00           H
ATOM   1362 HH12 ARG A  98      74.400 127.010 145.940  1.00  0.00           H
ATOM   1363  NH2 ARG A  98      75.000 127.800 148.930  1.00  0.00           N
ATOM   1364 HH21 ARG A  98      75.500 128.630 148.670  1.00  0.00           H
ATOM   1365 HH22 ARG A  98      74.530 127.900 149.800  1.00  0.00           H
ATOM   1366  C   ARG A  98      70.770 120.740 146.560  1.00  0.00           C
ATOM   1367  O   ARG A  98      69.690 120.870 145.960  1.00  0.00           O
ATOM   1368  N   ALA A  99      71.700 119.810 146.290  1.00  0.00           N
ATOM   1369  HN  ALA A  99      72.580 119.860 146.760  1.00  0.00           H
ATOM   1370  CA  ALA A  99      71.690 118.860 145.160  1.00  0.00           C
ATOM   1371  HA  ALA A  99      71.540 119.520 144.320  1.00  0.00           H
ATOM   1372  CB  ALA A  99      73.030 118.060 144.940  1.00  0.00           C
ATOM   1373  HB1 ALA A  99      72.900 117.120 144.360  1.00  0.00           H
ATOM   1374  HB2 ALA A  99      73.660 118.780 144.400  1.00  0.00           H
ATOM   1375  HB3 ALA A  99      73.550 117.830 145.890  1.00  0.00           H
ATOM   1376  C   ALA A  99      70.550 117.890 145.050  1.00  0.00           C
ATOM   1377  O   ALA A  99      70.140 117.240 146.030  1.00  0.00           O
ATOM   1378  N   ARG A 100      69.940 117.650 143.840  1.00  0.00           N
ATOM   1379  HN  ARG A 100      70.120 118.320 143.130  1.00  0.00           H
ATOM   1380  CA  ARG A 100      68.950 116.620 143.550  1.00  0.00           C
ATOM   1381  HA  ARG A 100      68.400 116.480 144.460  1.00  0.00           H
ATOM   1382  CB  ARG A 100      67.990 117.130 142.390  1.00  0.00           C
ATOM   1383  HB1 ARG A 100      68.580 117.250 141.460  1.00  0.00           H
ATOM   1384  HB2 ARG A 100      67.130 116.450 142.260  1.00  0.00           H
ATOM   1385  CG  ARG A 100      67.280 118.510 142.640  1.00  0.00           C
ATOM   1386  HG1 ARG A 100      66.810 118.880 141.700  1.00  0.00           H
ATOM   1387  HG2 ARG A 100      67.980 119.290 143.010  1.00  0.00           H
ATOM   1388  CD  ARG A 100      66.090 118.400 143.590  1.00  0.00           C
ATOM   1389  HD1 ARG A 100      66.530 118.320 144.610  1.00  0.00           H
ATOM   1390  HD2 ARG A 100      65.600 117.450 143.300  1.00  0.00           H
ATOM   1391  NE  ARG A 100      65.200 119.620 143.520  1.00  0.00           N
ATOM   1392  HE  ARG A 100      65.230 120.230 142.730  1.00  0.00           H
ATOM   1393  CZ  ARG A 100      64.020 119.520 144.140  1.00  0.00           C
ATOM   1394  NH1 ARG A 100      63.810 118.790 145.230  1.00  0.00           N
ATOM   1395 HH11 ARG A 100      62.990 118.940 145.790  1.00  0.00           H
ATOM   1396 HH12 ARG A 100      64.260 117.900 145.160  1.00  0.00           H
ATOM   1397  NH2 ARG A 100      63.150 120.440 143.850  1.00  0.00           N
ATOM   1398 HH21 ARG A 100      62.290 120.460 144.360  1.00  0.00           H
ATOM   1399 HH22 ARG A 100      63.210 121.010 143.030  1.00  0.00           H
ATOM   1400  C   ARG A 100      69.550 115.210 143.280  1.00  0.00           C
ATOM   1401  O   ARG A 100      68.830 114.240 143.270  1.00  0.00           O
ATOM   1402  N   GLN A 101      70.880 115.170 143.050  1.00  0.00           N
ATOM   1403  HN  GLN A 101      71.450 115.950 142.840  1.00  0.00           H
ATOM   1404  CA  GLN A 101      71.530 113.930 142.630  1.00  0.00           C
ATOM   1405  HA  GLN A 101      70.980 113.150 143.140  1.00  0.00           H
ATOM   1406  CB  GLN A 101      71.660 113.580 141.080  1.00  0.00           C
ATOM   1407  HB1 GLN A 101      72.000 112.550 140.860  1.00  0.00           H
ATOM   1408  HB2 GLN A 101      70.640 113.660 140.640  1.00  0.00           H
ATOM   1409  CG  GLN A 101      72.550 114.550 140.320  1.00  0.00           C
ATOM   1410  HG1 GLN A 101      72.510 114.340 139.230  1.00  0.00           H
ATOM   1411  HG2 GLN A 101      73.600 114.410 140.640  1.00  0.00           H
ATOM   1412  CD  GLN A 101      72.210 116.030 140.430  1.00  0.00           C
ATOM   1413  OE1 GLN A 101      71.180 116.610 139.960  1.00  0.00           O
ATOM   1414  NE2 GLN A 101      73.120 116.750 141.150  1.00  0.00           N
ATOM   1415 HE21 GLN A 101      73.920 116.160 141.290  1.00  0.00           H
ATOM   1416 HE22 GLN A 101      73.130 117.740 141.280  1.00  0.00           H
ATOM   1417  C   GLN A 101      72.910 113.800 143.220  1.00  0.00           C
ATOM   1418  O   GLN A 101      73.630 114.820 143.340  1.00  0.00           O
ATOM   1419  N   VAL A 102      73.250 112.560 143.660  1.00  0.00           N
ATOM   1420  HN  VAL A 102      72.570 111.830 143.690  1.00  0.00           H
ATOM   1421  CA  VAL A 102      74.580 112.220 144.040  1.00  0.00           C
ATOM   1422  HA  VAL A 102      74.860 113.050 144.680  1.00  0.00           H
ATOM   1423  CB  VAL A 102      74.680 110.960 144.900  1.00  0.00           C
ATOM   1424  HB  VAL A 102      74.050 111.020 145.810  1.00  0.00           H
ATOM   1425  CG1 VAL A 102      74.220 109.700 144.150  1.00  0.00           C
ATOM   1426 HG11 VAL A 102      73.140 109.770 143.880  1.00  0.00           H
ATOM   1427 HG12 VAL A 102      74.700 109.570 143.160  1.00  0.00           H
ATOM   1428 HG13 VAL A 102      74.300 108.860 144.860  1.00  0.00           H
ATOM   1429  CG2 VAL A 102      76.010 110.770 145.590  1.00  0.00           C
ATOM   1430 HG21 VAL A 102      76.250 111.710 146.130  1.00  0.00           H
ATOM   1431 HG22 VAL A 102      75.900 109.860 146.210  1.00  0.00           H
ATOM   1432 HG23 VAL A 102      76.780 110.540 144.820  1.00  0.00           H
ATOM   1433  C   VAL A 102      75.660 112.270 142.910  1.00  0.00           C
ATOM   1434  O   VAL A 102      75.380 111.950 141.760  1.00  0.00           O
ATOM   1435  N   THR A 103      76.890 112.780 143.180  1.00  0.00           N
ATOM   1436  HN  THR A 103      77.000 113.380 143.970  1.00  0.00           H
ATOM   1437  CA  THR A 103      77.910 112.790 142.160  1.00  0.00           C
ATOM   1438  HA  THR A 103      77.560 112.290 141.260  1.00  0.00           H
ATOM   1439  CB  THR A 103      78.570 114.110 141.930  1.00  0.00           C
ATOM   1440  HB  THR A 103      78.880 114.480 142.930  1.00  0.00           H
ATOM   1441  OG1 THR A 103      77.560 114.930 141.380  1.00  0.00           O
ATOM   1442  HG1 THR A 103      77.370 114.580 140.510  1.00  0.00           H
ATOM   1443  CG2 THR A 103      79.620 114.200 140.900  1.00  0.00           C
ATOM   1444 HG21 THR A 103      79.330 113.950 139.850  1.00  0.00           H
ATOM   1445 HG22 THR A 103      80.130 115.180 140.840  1.00  0.00           H
ATOM   1446 HG23 THR A 103      80.470 113.550 141.200  1.00  0.00           H
ATOM   1447  C   THR A 103      78.970 111.780 142.670  1.00  0.00           C
ATOM   1448  O   THR A 103      79.370 111.840 143.830  1.00  0.00           O
ATOM   1449  N   THR A 104      79.570 110.960 141.740  1.00  0.00           N
ATOM   1450  HN  THR A 104      79.370 111.070 140.770  1.00  0.00           H
ATOM   1451  CA  THR A 104      80.510 109.910 142.170  1.00  0.00           C
ATOM   1452  HA  THR A 104      80.950 110.130 143.140  1.00  0.00           H
ATOM   1453  CB  THR A 104      79.910 108.470 142.200  1.00  0.00           C
ATOM   1454  HB  THR A 104      79.650 108.180 141.160  1.00  0.00           H
ATOM   1455  OG1 THR A 104      78.660 108.590 142.830  1.00  0.00           O
ATOM   1456  HG1 THR A 104      77.990 108.970 142.270  1.00  0.00           H
ATOM   1457  CG2 THR A 104      80.890 107.540 142.980  1.00  0.00           C
ATOM   1458 HG21 THR A 104      81.770 107.390 142.310  1.00  0.00           H
ATOM   1459 HG22 THR A 104      81.300 107.850 143.960  1.00  0.00           H
ATOM   1460 HG23 THR A 104      80.470 106.530 143.160  1.00  0.00           H
ATOM   1461  C   THR A 104      81.570 109.870 141.200  1.00  0.00           C
ATOM   1462  O   THR A 104      81.370 109.980 139.980  1.00  0.00           O
ATOM   1463  N   ILE A 105      82.810 109.800 141.770  1.00  0.00           N
ATOM   1464  HN  ILE A 105      82.860 109.750 142.770  1.00  0.00           H
ATOM   1465  CA  ILE A 105      84.000 109.570 141.010  1.00  0.00           C
ATOM   1466  HA  ILE A 105      83.760 109.290 140.000  1.00  0.00           H
ATOM   1467  CB  ILE A 105      84.970 110.760 141.030  1.00  0.00           C
ATOM   1468  HB  ILE A 105      85.880 110.580 140.420  1.00  0.00           H
ATOM   1469  CG2 ILE A 105      84.210 111.880 140.230  1.00  0.00           C
ATOM   1470 HG21 ILE A 105      83.900 111.430 139.260  1.00  0.00           H
ATOM   1471 HG22 ILE A 105      83.400 112.430 140.750  1.00  0.00           H
ATOM   1472 HG23 ILE A 105      84.980 112.570 139.810  1.00  0.00           H
ATOM   1473  CG1 ILE A 105      85.490 111.290 142.400  1.00  0.00           C
ATOM   1474 HG11 ILE A 105      85.890 110.340 142.830  1.00  0.00           H
ATOM   1475 HG12 ILE A 105      84.590 111.570 142.990  1.00  0.00           H
ATOM   1476  CD  ILE A 105      86.430 112.470 142.230  1.00  0.00           C
ATOM   1477  HD1 ILE A 105      85.820 113.280 141.770  1.00  0.00           H
ATOM   1478  HD2 ILE A 105      86.820 112.870 143.190  1.00  0.00           H
ATOM   1479  HD3 ILE A 105      87.350 112.280 141.650  1.00  0.00           H
ATOM   1480  C   ILE A 105      84.790 108.350 141.490  1.00  0.00           C
ATOM   1481  O   ILE A 105      84.800 108.000 142.710  1.00  0.00           O
ATOM   1482  N   ASN A 106      85.380 107.470 140.600  1.00  0.00           N
ATOM   1483  HN  ASN A 106      85.320 107.660 139.620  1.00  0.00           H
ATOM   1484  CA  ASN A 106      85.890 106.140 140.960  1.00  0.00           C
ATOM   1485  HA  ASN A 106      85.890 105.970 142.030  1.00  0.00           H
ATOM   1486  CB  ASN A 106      85.080 104.940 140.250  1.00  0.00           C
ATOM   1487  HB1 ASN A 106      85.580 104.500 139.360  1.00  0.00           H
ATOM   1488  HB2 ASN A 106      85.050 104.120 140.990  1.00  0.00           H
ATOM   1489  CG  ASN A 106      83.570 105.260 139.950  1.00  0.00           C
ATOM   1490  OD1 ASN A 106      82.760 105.230 140.830  1.00  0.00           O
ATOM   1491  ND2 ASN A 106      83.200 105.220 138.630  1.00  0.00           N
ATOM   1492 HD21 ASN A 106      83.790 105.230 137.820  1.00  0.00           H
ATOM   1493 HD22 ASN A 106      82.260 105.530 138.500  1.00  0.00           H
ATOM   1494  C   ASN A 106      87.320 106.000 140.430  1.00  0.00           C
ATOM   1495  O   ASN A 106      87.740 106.720 139.510  1.00  0.00           O
ATOM   1496  N   ALA A 107      88.130 105.050 140.980  1.00  0.00           N
ATOM   1497  HN  ALA A 107      87.760 104.450 141.690  1.00  0.00           H
ATOM   1498  CA  ALA A 107      89.430 104.700 140.440  1.00  0.00           C
ATOM   1499  HA  ALA A 107      90.020 105.600 140.450  1.00  0.00           H
ATOM   1500  CB  ALA A 107      90.120 103.800 141.380  1.00  0.00           C
ATOM   1501  HB1 ALA A 107      89.650 102.810 141.560  1.00  0.00           H
ATOM   1502  HB2 ALA A 107      91.160 103.680 141.010  1.00  0.00           H
ATOM   1503  HB3 ALA A 107      90.320 104.230 142.390  1.00  0.00           H
ATOM   1504  C   ALA A 107      89.500 104.160 138.960  1.00  0.00           C
ATOM   1505  O   ALA A 107      88.470 103.750 138.400  1.00  0.00           O
ATOM   1506  N   HIS A 108      90.720 104.250 138.320  1.00  0.00           N
ATOM   1507  HN  HIS A 108      91.430 104.820 138.710  1.00  0.00           H
ATOM   1508  CA  HIS A 108      91.110 103.740 137.020  1.00  0.00           C
ATOM   1509  HA  HIS A 108      90.320 103.990 136.330  1.00  0.00           H
ATOM   1510  CB  HIS A 108      92.360 104.380 136.400  1.00  0.00           C
ATOM   1511  HB1 HIS A 108      92.340 104.080 135.330  1.00  0.00           H
ATOM   1512  HB2 HIS A 108      92.110 105.460 136.350  1.00  0.00           H
ATOM   1513  ND1 HIS A 108      93.990 104.000 138.290  1.00  0.00           N
ATOM   1514  CG  HIS A 108      93.690 104.030 136.940  1.00  0.00           C
ATOM   1515  CE1 HIS A 108      95.200 103.490 138.330  1.00  0.00           C
ATOM   1516  HE1 HIS A 108      95.760 103.310 139.250  1.00  0.00           H
ATOM   1517  NE2 HIS A 108      95.670 103.170 137.080  1.00  0.00           N
ATOM   1518  HE2 HIS A 108      96.610 102.840 137.010  1.00  0.00           H
ATOM   1519  CD2 HIS A 108      94.710 103.520 136.200  1.00  0.00           C
ATOM   1520  HD2 HIS A 108      94.750 103.300 135.140  1.00  0.00           H
ATOM   1521  C   HIS A 108      91.410 102.280 136.980  1.00  0.00           C
ATOM   1522  O   HIS A 108      91.450 101.750 135.870  1.00  0.00           O
ATOM   1523  N   ARG A 109      91.640 101.610 138.080  1.00  0.00           N
ATOM   1524  HN  ARG A 109      91.680 102.110 138.940  1.00  0.00           H
ATOM   1525  CA  ARG A 109      91.700 100.130 138.120  1.00  0.00           C
ATOM   1526  HA  ARG A 109      91.120  99.710 137.310  1.00  0.00           H
ATOM   1527  CB  ARG A 109      93.130  99.560 137.860  1.00  0.00           C
ATOM   1528  HB1 ARG A 109      93.290  98.460 137.870  1.00  0.00           H
ATOM   1529  HB2 ARG A 109      93.450  99.860 136.840  1.00  0.00           H
ATOM   1530  CG  ARG A 109      94.180 100.080 138.890  1.00  0.00           C
ATOM   1531  HG1 ARG A 109      93.880  99.890 139.940  1.00  0.00           H
ATOM   1532  HG2 ARG A 109      94.290 101.180 138.750  1.00  0.00           H
ATOM   1533  CD  ARG A 109      95.560  99.420 138.840  1.00  0.00           C
ATOM   1534  HD1 ARG A 109      95.410  98.320 138.720  1.00  0.00           H
ATOM   1535  HD2 ARG A 109      96.060  99.560 139.820  1.00  0.00           H
ATOM   1536  NE  ARG A 109      96.230 100.010 137.570  1.00  0.00           N
ATOM   1537  HE  ARG A 109      95.880  99.850 136.650  1.00  0.00           H
ATOM   1538  CZ  ARG A 109      97.510 100.230 137.390  1.00  0.00           C
ATOM   1539  NH1 ARG A 109      98.290 100.440 138.370  1.00  0.00           N
ATOM   1540 HH11 ARG A 109      99.270 100.600 138.280  1.00  0.00           H
ATOM   1541 HH12 ARG A 109      97.890 100.570 139.280  1.00  0.00           H
ATOM   1542  NH2 ARG A 109      97.840 100.420 136.090  1.00  0.00           N
ATOM   1543 HH21 ARG A 109      98.790 100.720 136.040  1.00  0.00           H
ATOM   1544 HH22 ARG A 109      97.110 100.550 135.410  1.00  0.00           H
ATOM   1545  C   ARG A 109      91.160  99.530 139.410  1.00  0.00           C
ATOM   1546  O   ARG A 109      90.840 100.320 140.270  1.00  0.00           O
ATOM   1547  N   SER A 110      91.090  98.180 139.530  1.00  0.00           N
ATOM   1548  HN  SER A 110      91.450  97.600 138.800  1.00  0.00           H
ATOM   1549  CA  SER A 110      90.800  97.540 140.790  1.00  0.00           C
ATOM   1550  HA  SER A 110      89.880  98.000 141.140  1.00  0.00           H
ATOM   1551  CB  SER A 110      90.720  95.950 140.680  1.00  0.00           C
ATOM   1552  HB1 SER A 110      90.320  95.590 141.660  1.00  0.00           H
ATOM   1553  HB2 SER A 110      91.720  95.500 140.520  1.00  0.00           H
ATOM   1554  OG  SER A 110      89.810  95.370 139.690  1.00  0.00           O
ATOM   1555  HG1 SER A 110      89.200  96.080 139.490  1.00  0.00           H
ATOM   1556  C   SER A 110      91.760  97.790 141.910  1.00  0.00           C
ATOM   1557  O   SER A 110      92.930  98.020 141.750  1.00  0.00           O
ATOM   1558  N   TYR A 111      91.210  97.890 143.150  1.00  0.00           N
ATOM   1559  HN  TYR A 111      90.230  97.820 143.330  1.00  0.00           H
ATOM   1560  CA  TYR A 111      92.060  98.130 144.340  1.00  0.00           C
ATOM   1561  HA  TYR A 111      92.670  98.990 144.110  1.00  0.00           H
ATOM   1562  CB  TYR A 111      91.330  98.410 145.680  1.00  0.00           C
ATOM   1563  HB1 TYR A 111      92.040  98.850 146.420  1.00  0.00           H
ATOM   1564  HB2 TYR A 111      90.430  99.020 145.420  1.00  0.00           H
ATOM   1565  CG  TYR A 111      90.810  97.160 146.440  1.00  0.00           C
ATOM   1566  CD1 TYR A 111      89.620  96.460 146.060  1.00  0.00           C
ATOM   1567  HD1 TYR A 111      89.130  96.790 145.160  1.00  0.00           H
ATOM   1568  CE1 TYR A 111      89.070  95.390 146.830  1.00  0.00           C
ATOM   1569  HE1 TYR A 111      88.100  95.020 146.540  1.00  0.00           H
ATOM   1570  CZ  TYR A 111      89.820  94.950 147.980  1.00  0.00           C
ATOM   1571  OH  TYR A 111      89.230  93.990 148.750  1.00  0.00           O
ATOM   1572  HH  TYR A 111      89.610  93.870 149.620  1.00  0.00           H
ATOM   1573  CD2 TYR A 111      91.490  96.620 147.520  1.00  0.00           C
ATOM   1574  HD2 TYR A 111      92.490  96.960 147.740  1.00  0.00           H
ATOM   1575  CE2 TYR A 111      91.100  95.490 148.250  1.00  0.00           C
ATOM   1576  HE2 TYR A 111      91.680  95.110 149.070  1.00  0.00           H
ATOM   1577  C   TYR A 111      93.080  97.020 144.470  1.00  0.00           C
ATOM   1578  O   TYR A 111      92.840  95.940 143.980  1.00  0.00           O
ATOM   1579  N   LEU A 112      94.300  97.370 144.950  1.00  0.00           N
ATOM   1580  HN  LEU A 112      94.510  98.300 145.240  1.00  0.00           H
ATOM   1581  CA  LEU A 112      95.340  96.390 145.240  1.00  0.00           C
ATOM   1582  HA  LEU A 112      95.160  95.640 144.490  1.00  0.00           H
ATOM   1583  CB  LEU A 112      96.780  96.900 145.110  1.00  0.00           C
ATOM   1584  HB1 LEU A 112      96.960  97.890 145.590  1.00  0.00           H
ATOM   1585  HB2 LEU A 112      97.490  96.150 145.510  1.00  0.00           H
ATOM   1586  CG  LEU A 112      97.310  97.100 143.650  1.00  0.00           C
ATOM   1587  HG  LEU A 112      98.310  97.550 143.840  1.00  0.00           H
ATOM   1588  CD1 LEU A 112      97.490  95.760 142.940  1.00  0.00           C
ATOM   1589 HD11 LEU A 112      96.510  95.330 142.620  1.00  0.00           H
ATOM   1590 HD12 LEU A 112      98.060  95.930 142.000  1.00  0.00           H
ATOM   1591 HD13 LEU A 112      97.960  94.930 143.500  1.00  0.00           H
ATOM   1592  CD2 LEU A 112      96.590  98.110 142.790  1.00  0.00           C
ATOM   1593 HD21 LEU A 112      95.510  97.930 142.640  1.00  0.00           H
ATOM   1594 HD22 LEU A 112      96.570  99.090 143.300  1.00  0.00           H
ATOM   1595 HD23 LEU A 112      97.100  98.230 141.810  1.00  0.00           H
ATOM   1596  C   LEU A 112      95.130  95.780 146.610  1.00  0.00           C
ATOM   1597  O   LEU A 112      95.440  96.370 147.650  1.00  0.00           O
ATOM   1598  N   PRO A 113      94.780  94.480 146.740  1.00  0.00           N
ATOM   1599  CD  PRO A 113      94.930  93.440 145.730  1.00  0.00           C
ATOM   1600  HD1 PRO A 113      95.950  93.390 145.290  1.00  0.00           H
ATOM   1601  HD2 PRO A 113      94.210  93.760 144.950  1.00  0.00           H
ATOM   1602  CA  PRO A 113      94.570  93.930 148.060  1.00  0.00           C
ATOM   1603  HA  PRO A 113      93.840  94.530 148.580  1.00  0.00           H
ATOM   1604  CB  PRO A 113      93.800  92.640 147.750  1.00  0.00           C
ATOM   1605  HB1 PRO A 113      93.920  91.860 148.530  1.00  0.00           H
ATOM   1606  HB2 PRO A 113      92.730  92.880 147.560  1.00  0.00           H
ATOM   1607  CG  PRO A 113      94.500  92.190 146.440  1.00  0.00           C
ATOM   1608  HG1 PRO A 113      93.790  91.620 145.800  1.00  0.00           H
ATOM   1609  HG2 PRO A 113      95.430  91.600 146.600  1.00  0.00           H
ATOM   1610  C   PRO A 113      95.890  93.860 148.860  1.00  0.00           C
ATOM   1611  O   PRO A 113      97.010  93.550 148.320  1.00  0.00           O
ATOM   1612  N   GLY A 114      95.830  94.090 150.220  1.00  0.00           N
ATOM   1613  HN  GLY A 114      95.030  94.200 150.800  1.00  0.00           H
ATOM   1614  CA  GLY A 114      97.010  93.900 151.090  1.00  0.00           C
ATOM   1615  HA1 GLY A 114      97.340  92.870 150.980  1.00  0.00           H
ATOM   1616  HA2 GLY A 114      96.720  94.060 152.120  1.00  0.00           H
ATOM   1617  C   GLY A 114      98.230  94.710 150.750  1.00  0.00           C
ATOM   1618  O   GLY A 114      99.360  94.170 150.820  1.00  0.00           O
ATOM   1619  N   GLN A 115      98.100  96.030 150.470  1.00  0.00           N
ATOM   1620  HN  GLN A 115      97.250  96.550 150.500  1.00  0.00           H
ATOM   1621  CA  GLN A 115      99.310  96.890 150.430  1.00  0.00           C
ATOM   1622  HA  GLN A 115     100.100  96.600 151.110  1.00  0.00           H
ATOM   1623  CB  GLN A 115      99.920  96.710 149.060  1.00  0.00           C
ATOM   1624  HB1 GLN A 115     101.000  96.930 149.200  1.00  0.00           H
ATOM   1625  HB2 GLN A 115      99.870  95.640 148.760  1.00  0.00           H
ATOM   1626  CG  GLN A 115      99.270  97.440 147.850  1.00  0.00           C
ATOM   1627  HG1 GLN A 115      98.980  98.500 147.990  1.00  0.00           H
ATOM   1628  HG2 GLN A 115      98.360  96.810 147.700  1.00  0.00           H
ATOM   1629  CD  GLN A 115     100.090  97.200 146.570  1.00  0.00           C
ATOM   1630  OE1 GLN A 115     100.740  96.160 146.430  1.00  0.00           O
ATOM   1631  NE2 GLN A 115     100.140  98.220 145.740  1.00  0.00           N
ATOM   1632 HE21 GLN A 115      99.600  99.050 145.880  1.00  0.00           H
ATOM   1633 HE22 GLN A 115     100.890  98.310 145.090  1.00  0.00           H
ATOM   1634  C   GLN A 115      98.790  98.240 150.810  1.00  0.00           C
ATOM   1635  O   GLN A 115      97.650  98.560 150.630  1.00  0.00           O
ATOM   1636  N   TRP A 116      99.780  99.040 151.350  1.00  0.00           N
ATOM   1637  HN  TRP A 116     100.700  98.700 151.520  1.00  0.00           H
ATOM   1638  CA  TRP A 116      99.570 100.370 151.750  1.00  0.00           C
ATOM   1639  HA  TRP A 116      98.680 100.440 152.350  1.00  0.00           H
ATOM   1640  CB  TRP A 116     100.870 100.990 152.350  1.00  0.00           C
ATOM   1641  HB1 TRP A 116     101.690 100.710 151.660  1.00  0.00           H
ATOM   1642  HB2 TRP A 116     100.750 102.090 152.390  1.00  0.00           H
ATOM   1643  CG  TRP A 116     101.190 100.540 153.770  1.00  0.00           C
ATOM   1644  CD1 TRP A 116     102.110  99.630 154.230  1.00  0.00           C
ATOM   1645  HD1 TRP A 116     102.900  99.220 153.610  1.00  0.00           H
ATOM   1646  NE1 TRP A 116     101.870  99.430 155.590  1.00  0.00           N
ATOM   1647  HE1 TRP A 116     102.470  99.170 156.310  1.00  0.00           H
ATOM   1648  CE2 TRP A 116     100.830 100.110 156.010  1.00  0.00           C
ATOM   1649  CD2 TRP A 116     100.250 100.780 154.900  1.00  0.00           C
ATOM   1650  CE3 TRP A 116      99.130 101.530 155.080  1.00  0.00           C
ATOM   1651  HE3 TRP A 116      98.670 102.110 154.300  1.00  0.00           H
ATOM   1652  CZ3 TRP A 116      98.480 101.500 156.300  1.00  0.00           C
ATOM   1653  HZ3 TRP A 116      97.560 102.040 156.460  1.00  0.00           H
ATOM   1654  CZ2 TRP A 116     100.230 100.090 157.300  1.00  0.00           C
ATOM   1655  HZ2 TRP A 116     100.690  99.670 158.180  1.00  0.00           H
ATOM   1656  CH2 TRP A 116      99.020 100.740 157.390  1.00  0.00           C
ATOM   1657  HH2 TRP A 116      98.380 100.640 158.250  1.00  0.00           H
ATOM   1658  C   TRP A 116      99.200 101.260 150.530  1.00  0.00           C
ATOM   1659  O   TRP A 116      99.840 101.380 149.460  1.00  0.00           O
ATOM   1660  N   VAL A 117      98.010 101.900 150.690  1.00  0.00           N
ATOM   1661  HN  VAL A 117      97.450 101.840 151.510  1.00  0.00           H
ATOM   1662  CA  VAL A 117      97.460 102.850 149.760  1.00  0.00           C
ATOM   1663  HA  VAL A 117      98.170 103.130 148.990  1.00  0.00           H
ATOM   1664  CB  VAL A 117      96.130 102.390 149.190  1.00  0.00           C
ATOM   1665  HB  VAL A 117      95.390 102.260 150.000  1.00  0.00           H
ATOM   1666  CG1 VAL A 117      95.420 103.430 148.250  1.00  0.00           C
ATOM   1667 HG11 VAL A 117      95.340 104.470 148.630  1.00  0.00           H
ATOM   1668 HG12 VAL A 117      96.190 103.410 147.450  1.00  0.00           H
ATOM   1669 HG13 VAL A 117      94.460 103.140 147.770  1.00  0.00           H
ATOM   1670  CG2 VAL A 117      96.280 101.040 148.450  1.00  0.00           C
ATOM   1671 HG21 VAL A 117      96.500 100.280 149.230  1.00  0.00           H
ATOM   1672 HG22 VAL A 117      95.360 100.730 147.910  1.00  0.00           H
ATOM   1673 HG23 VAL A 117      97.130 101.160 147.740  1.00  0.00           H
ATOM   1674  C   VAL A 117      97.240 104.110 150.640  1.00  0.00           C
ATOM   1675  O   VAL A 117      96.780 104.070 151.770  1.00  0.00           O
ATOM   1676  N   TYR A 118      97.570 105.240 150.000  1.00  0.00           N
ATOM   1677  HN  TYR A 118      97.850 105.250 149.040  1.00  0.00           H
ATOM   1678  CA  TYR A 118      97.340 106.520 150.470  1.00  0.00           C
ATOM   1679  HA  TYR A 118      96.960 106.540 151.480  1.00  0.00           H
ATOM   1680  CB  TYR A 118      98.650 107.400 150.270  1.00  0.00           C
ATOM   1681  HB1 TYR A 118      99.250 107.010 151.120  1.00  0.00           H
ATOM   1682  HB2 TYR A 118      99.200 107.310 149.310  1.00  0.00           H
ATOM   1683  CG  TYR A 118      98.410 108.850 150.650  1.00  0.00           C
ATOM   1684  CD1 TYR A 118      97.990 109.260 151.940  1.00  0.00           C
ATOM   1685  HD1 TYR A 118      97.710 108.550 152.710  1.00  0.00           H
ATOM   1686  CE1 TYR A 118      97.910 110.660 152.260  1.00  0.00           C
ATOM   1687  HE1 TYR A 118      97.590 110.990 153.240  1.00  0.00           H
ATOM   1688  CZ  TYR A 118      98.390 111.580 151.320  1.00  0.00           C
ATOM   1689  OH  TYR A 118      98.550 112.850 151.760  1.00  0.00           O
ATOM   1690  HH  TYR A 118      99.360 113.300 151.490  1.00  0.00           H
ATOM   1691  CD2 TYR A 118      98.780 109.840 149.710  1.00  0.00           C
ATOM   1692  HD2 TYR A 118      99.090 109.520 148.730  1.00  0.00           H
ATOM   1693  CE2 TYR A 118      98.840 111.180 150.080  1.00  0.00           C
ATOM   1694  HE2 TYR A 118      99.200 111.900 149.360  1.00  0.00           H
ATOM   1695  C   TYR A 118      96.140 107.070 149.630  1.00  0.00           C
ATOM   1696  O   TYR A 118      96.210 107.140 148.440  1.00  0.00           O
ATOM   1697  N   LEU A 119      95.040 107.300 150.320  1.00  0.00           N
ATOM   1698  HN  LEU A 119      95.030 107.230 151.310  1.00  0.00           H
ATOM   1699  CA  LEU A 119      93.800 107.580 149.630  1.00  0.00           C
ATOM   1700  HA  LEU A 119      93.910 107.620 148.550  1.00  0.00           H
ATOM   1701  CB  LEU A 119      92.750 106.560 150.110  1.00  0.00           C
ATOM   1702  HB1 LEU A 119      93.050 105.510 149.870  1.00  0.00           H
ATOM   1703  HB2 LEU A 119      92.680 106.710 151.210  1.00  0.00           H
ATOM   1704  CG  LEU A 119      91.390 106.810 149.420  1.00  0.00           C
ATOM   1705  HG  LEU A 119      91.160 107.900 149.480  1.00  0.00           H
ATOM   1706  CD1 LEU A 119      91.430 106.460 147.900  1.00  0.00           C
ATOM   1707 HD11 LEU A 119      91.700 105.400 147.720  1.00  0.00           H
ATOM   1708 HD12 LEU A 119      90.470 106.600 147.380  1.00  0.00           H
ATOM   1709 HD13 LEU A 119      92.120 107.170 147.390  1.00  0.00           H
ATOM   1710  CD2 LEU A 119      90.290 105.970 150.110  1.00  0.00           C
ATOM   1711 HD21 LEU A 119      89.270 106.280 149.810  1.00  0.00           H
ATOM   1712 HD22 LEU A 119      90.450 104.900 149.860  1.00  0.00           H
ATOM   1713 HD23 LEU A 119      90.460 106.070 151.200  1.00  0.00           H
ATOM   1714  C   LEU A 119      93.370 109.000 150.110  1.00  0.00           C
ATOM   1715  O   LEU A 119      93.310 109.290 151.320  1.00  0.00           O
ATOM   1716  N   ALA A 120      93.070 109.910 149.090  1.00  0.00           N
ATOM   1717  HN  ALA A 120      93.190 109.660 148.130  1.00  0.00           H
ATOM   1718  CA  ALA A 120      92.760 111.280 149.480  1.00  0.00           C
ATOM   1719  HA  ALA A 120      92.310 111.230 150.460  1.00  0.00           H
ATOM   1720  CB  ALA A 120      94.000 112.210 149.460  1.00  0.00           C
ATOM   1721  HB1 ALA A 120      94.380 112.400 148.440  1.00  0.00           H
ATOM   1722  HB2 ALA A 120      93.690 113.140 149.990  1.00  0.00           H
ATOM   1723  HB3 ALA A 120      94.810 111.760 150.070  1.00  0.00           H
ATOM   1724  C   ALA A 120      91.690 111.830 148.570  1.00  0.00           C
ATOM   1725  O   ALA A 120      91.690 111.650 147.390  1.00  0.00           O
ATOM   1726  N   ALA A 121      90.760 112.580 149.210  1.00  0.00           N
ATOM   1727  HN  ALA A 121      90.940 112.700 150.180  1.00  0.00           H
ATOM   1728  CA  ALA A 121      89.590 113.090 148.500  1.00  0.00           C
ATOM   1729  HA  ALA A 121      89.620 113.040 147.420  1.00  0.00           H
ATOM   1730  CB  ALA A 121      88.410 112.440 149.020  1.00  0.00           C
ATOM   1731  HB1 ALA A 121      87.490 112.850 148.560  1.00  0.00           H
ATOM   1732  HB2 ALA A 121      88.420 111.360 148.760  1.00  0.00           H
ATOM   1733  HB3 ALA A 121      88.320 112.610 150.110  1.00  0.00           H
ATOM   1734  C   ALA A 121      89.510 114.570 148.860  1.00  0.00           C
ATOM   1735  O   ALA A 121      89.690 115.030 150.000  1.00  0.00           O
ATOM   1736  N   THR A 122      89.160 115.400 147.900  1.00  0.00           N
ATOM   1737  HN  THR A 122      88.960 115.080 146.980  1.00  0.00           H
ATOM   1738  CA  THR A 122      89.220 116.830 148.100  1.00  0.00           C
ATOM   1739  HA  THR A 122      89.000 117.060 149.130  1.00  0.00           H
ATOM   1740  CB  THR A 122      90.510 117.530 147.560  1.00  0.00           C
ATOM   1741  HB  THR A 122      90.250 117.860 146.530  1.00  0.00           H
ATOM   1742  OG1 THR A 122      91.700 116.820 147.640  1.00  0.00           O
ATOM   1743  HG1 THR A 122      92.350 117.200 147.040  1.00  0.00           H
ATOM   1744  CG2 THR A 122      90.810 118.750 148.490  1.00  0.00           C
ATOM   1745 HG21 THR A 122      90.000 119.510 148.560  1.00  0.00           H
ATOM   1746 HG22 THR A 122      91.070 118.530 149.550  1.00  0.00           H
ATOM   1747 HG23 THR A 122      91.670 119.360 148.120  1.00  0.00           H
ATOM   1748  C   THR A 122      88.010 117.400 147.420  1.00  0.00           C
ATOM   1749  O   THR A 122      87.590 116.930 146.440  1.00  0.00           O
ATOM   1750  N   TYR A 123      87.510 118.550 147.990  1.00  0.00           N
ATOM   1751  HN  TYR A 123      87.900 118.820 148.870  1.00  0.00           H
ATOM   1752  CA  TYR A 123      86.470 119.380 147.390  1.00  0.00           C
ATOM   1753  HA  TYR A 123      86.460 119.270 146.320  1.00  0.00           H
ATOM   1754  CB  TYR A 123      85.060 119.150 148.090  1.00  0.00           C
ATOM   1755  HB1 TYR A 123      84.750 118.080 148.080  1.00  0.00           H
ATOM   1756  HB2 TYR A 123      85.070 119.460 149.160  1.00  0.00           H
ATOM   1757  CG  TYR A 123      83.930 119.850 147.400  1.00  0.00           C
ATOM   1758  CD1 TYR A 123      83.680 119.560 146.060  1.00  0.00           C
ATOM   1759  HD1 TYR A 123      84.390 118.910 145.580  1.00  0.00           H
ATOM   1760  CE1 TYR A 123      82.510 120.140 145.410  1.00  0.00           C
ATOM   1761  HE1 TYR A 123      82.260 119.960 144.380  1.00  0.00           H
ATOM   1762  CZ  TYR A 123      81.680 120.990 146.170  1.00  0.00           C
ATOM   1763  OH  TYR A 123      80.530 121.430 145.610  1.00  0.00           O
ATOM   1764  HH  TYR A 123      80.110 121.970 146.290  1.00  0.00           H
ATOM   1765  CD2 TYR A 123      83.150 120.860 148.090  1.00  0.00           C
ATOM   1766  HD2 TYR A 123      83.280 121.190 149.110  1.00  0.00           H
ATOM   1767  CE2 TYR A 123      82.040 121.390 147.440  1.00  0.00           C
ATOM   1768  HE2 TYR A 123      81.430 122.100 147.980  1.00  0.00           H
ATOM   1769  C   TYR A 123      86.850 120.760 147.700  1.00  0.00           C
ATOM   1770  O   TYR A 123      87.160 120.980 148.910  1.00  0.00           O
ATOM   1771  N   ASP A 124      86.730 121.660 146.680  1.00  0.00           N
ATOM   1772  HN  ASP A 124      86.520 121.480 145.720  1.00  0.00           H
ATOM   1773  CA  ASP A 124      87.100 123.080 146.910  1.00  0.00           C
ATOM   1774  HA  ASP A 124      87.460 123.260 147.910  1.00  0.00           H
ATOM   1775  CB  ASP A 124      88.130 123.610 145.800  1.00  0.00           C
ATOM   1776  HB1 ASP A 124      88.430 124.620 146.160  1.00  0.00           H
ATOM   1777  HB2 ASP A 124      88.930 122.840 145.900  1.00  0.00           H
ATOM   1778  CG  ASP A 124      87.570 123.580 144.350  1.00  0.00           C
ATOM   1779  OD1 ASP A 124      86.470 123.020 144.070  1.00  0.00           O
ATOM   1780  OD2 ASP A 124      88.290 124.190 143.480  1.00  0.00           O
ATOM   1781  C   ASP A 124      85.900 124.120 146.860  1.00  0.00           C
ATOM   1782  O   ASP A 124      86.080 125.350 146.940  1.00  0.00           O
ATOM   1783  N   GLY A 125      84.700 123.590 146.650  1.00  0.00           N
ATOM   1784  HN  GLY A 125      84.730 122.600 146.500  1.00  0.00           H
ATOM   1785  CA  GLY A 125      83.490 124.420 146.400  1.00  0.00           C
ATOM   1786  HA1 GLY A 125      83.760 125.430 146.650  1.00  0.00           H
ATOM   1787  HA2 GLY A 125      82.660 124.080 147.000  1.00  0.00           H
ATOM   1788  C   GLY A 125      82.990 124.330 144.920  1.00  0.00           C
ATOM   1789  O   GLY A 125      81.850 124.820 144.680  1.00  0.00           O
ATOM   1790  N   GLN A 126      83.750 123.710 144.010  1.00  0.00           N
ATOM   1791  HN  GLN A 126      84.700 123.430 144.100  1.00  0.00           H
ATOM   1792  CA  GLN A 126      83.000 123.350 142.770  1.00  0.00           C
ATOM   1793  HA  GLN A 126      82.020 123.020 143.080  1.00  0.00           H
ATOM   1794  CB  GLN A 126      82.930 124.640 141.910  1.00  0.00           C
ATOM   1795  HB1 GLN A 126      82.370 124.390 140.980  1.00  0.00           H
ATOM   1796  HB2 GLN A 126      82.290 125.330 142.510  1.00  0.00           H
ATOM   1797  CG  GLN A 126      84.290 125.250 141.410  1.00  0.00           C
ATOM   1798  HG1 GLN A 126      84.290 125.280 140.300  1.00  0.00           H
ATOM   1799  HG2 GLN A 126      85.200 124.690 141.720  1.00  0.00           H
ATOM   1800  CD  GLN A 126      84.540 126.630 142.000  1.00  0.00           C
ATOM   1801  OE1 GLN A 126      84.920 126.810 143.150  1.00  0.00           O
ATOM   1802  NE2 GLN A 126      84.560 127.680 141.090  1.00  0.00           N
ATOM   1803 HE21 GLN A 126      84.460 127.450 140.120  1.00  0.00           H
ATOM   1804 HE22 GLN A 126      84.780 128.620 141.350  1.00  0.00           H
ATOM   1805  C   GLN A 126      83.620 122.250 141.980  1.00  0.00           C
ATOM   1806  O   GLN A 126      83.050 121.800 140.970  1.00  0.00           O
ATOM   1807  N   PHE A 127      84.760 121.670 142.410  1.00  0.00           N
ATOM   1808  HN  PHE A 127      85.330 122.030 143.140  1.00  0.00           H
ATOM   1809  CA  PHE A 127      85.320 120.490 141.850  1.00  0.00           C
ATOM   1810  HA  PHE A 127      84.570 120.020 141.230  1.00  0.00           H
ATOM   1811  CB  PHE A 127      86.580 120.820 141.070  1.00  0.00           C
ATOM   1812  HB1 PHE A 127      87.440 121.030 141.740  1.00  0.00           H
ATOM   1813  HB2 PHE A 127      86.820 119.930 140.450  1.00  0.00           H
ATOM   1814  CG  PHE A 127      86.470 121.920 140.050  1.00  0.00           C
ATOM   1815  CD1 PHE A 127      85.850 121.600 138.830  1.00  0.00           C
ATOM   1816  HD1 PHE A 127      85.550 120.570 138.720  1.00  0.00           H
ATOM   1817  CE1 PHE A 127      85.790 122.500 137.820  1.00  0.00           C
ATOM   1818  HE1 PHE A 127      85.360 122.220 136.870  1.00  0.00           H
ATOM   1819  CZ  PHE A 127      86.260 123.750 138.060  1.00  0.00           C
ATOM   1820  HZ  PHE A 127      86.200 124.480 137.280  1.00  0.00           H
ATOM   1821  CD2 PHE A 127      86.980 123.190 140.300  1.00  0.00           C
ATOM   1822  HD2 PHE A 127      87.450 123.440 141.240  1.00  0.00           H
ATOM   1823  CE2 PHE A 127      86.780 124.130 139.280  1.00  0.00           C
ATOM   1824  HE2 PHE A 127      87.180 125.130 139.350  1.00  0.00           H
ATOM   1825  C   PHE A 127      85.610 119.450 142.850  1.00  0.00           C
ATOM   1826  O   PHE A 127      86.130 119.790 143.940  1.00  0.00           O
ATOM   1827  N   MET A 128      85.300 118.170 142.630  1.00  0.00           N
ATOM   1828  HN  MET A 128      85.000 117.900 141.710  1.00  0.00           H
ATOM   1829  CA  MET A 128      85.590 117.070 143.560  1.00  0.00           C
ATOM   1830  HA  MET A 128      85.780 117.570 144.500  1.00  0.00           H
ATOM   1831  CB  MET A 128      84.360 116.200 143.880  1.00  0.00           C
ATOM   1832  HB1 MET A 128      84.650 115.570 144.750  1.00  0.00           H
ATOM   1833  HB2 MET A 128      83.660 116.980 144.230  1.00  0.00           H
ATOM   1834  CG  MET A 128      83.740 115.460 142.740  1.00  0.00           C
ATOM   1835  HG1 MET A 128      84.450 114.780 142.220  1.00  0.00           H
ATOM   1836  HG2 MET A 128      83.350 116.140 141.950  1.00  0.00           H
ATOM   1837  SD  MET A 128      82.340 114.270 143.200  1.00  0.00           S
ATOM   1838  CE  MET A 128      82.860 113.620 144.800  1.00  0.00           C
ATOM   1839  HE1 MET A 128      83.850 113.130 144.660  1.00  0.00           H
ATOM   1840  HE2 MET A 128      82.870 114.360 145.620  1.00  0.00           H
ATOM   1841  HE3 MET A 128      82.180 112.800 145.110  1.00  0.00           H
ATOM   1842  C   MET A 128      86.690 116.250 143.000  1.00  0.00           C
ATOM   1843  O   MET A 128      86.600 115.880 141.870  1.00  0.00           O
ATOM   1844  N   LYS A 129      87.830 116.060 143.780  1.00  0.00           N
ATOM   1845  HN  LYS A 129      87.970 116.460 144.680  1.00  0.00           H
ATOM   1846  CA  LYS A 129      89.020 115.380 143.320  1.00  0.00           C
ATOM   1847  HA  LYS A 129      88.860 114.980 142.330  1.00  0.00           H
ATOM   1848  CB  LYS A 129      90.220 116.270 143.280  1.00  0.00           C
ATOM   1849  HB1 LYS A 129      90.320 116.790 144.250  1.00  0.00           H
ATOM   1850  HB2 LYS A 129      91.110 115.630 143.130  1.00  0.00           H
ATOM   1851  CG  LYS A 129      90.040 117.340 142.140  1.00  0.00           C
ATOM   1852  HG1 LYS A 129      89.150 117.990 142.300  1.00  0.00           H
ATOM   1853  HG2 LYS A 129      89.840 116.810 141.180  1.00  0.00           H
ATOM   1854  CD  LYS A 129      91.170 118.330 142.010  1.00  0.00           C
ATOM   1855  HD1 LYS A 129      92.000 117.650 141.720  1.00  0.00           H
ATOM   1856  HD2 LYS A 129      91.400 118.610 143.060  1.00  0.00           H
ATOM   1857  CE  LYS A 129      90.980 119.440 141.000  1.00  0.00           C
ATOM   1858  HE1 LYS A 129      91.970 119.940 140.960  1.00  0.00           H
ATOM   1859  HE2 LYS A 129      90.150 120.130 141.230  1.00  0.00           H
ATOM   1860  NZ  LYS A 129      90.620 118.720 139.820  1.00  0.00           N
ATOM   1861  HZ1 LYS A 129      90.430 119.220 138.940  1.00  0.00           H
ATOM   1862  HZ2 LYS A 129      91.410 118.060 139.630  1.00  0.00           H
ATOM   1863  HZ3 LYS A 129      89.730 118.220 140.020  1.00  0.00           H
ATOM   1864  C   LYS A 129      89.250 114.100 144.150  1.00  0.00           C
ATOM   1865  O   LYS A 129      89.200 114.080 145.410  1.00  0.00           O
ATOM   1866  N   LEU A 130      89.620 113.060 143.500  1.00  0.00           N
ATOM   1867  HN  LEU A 130      89.750 113.030 142.510  1.00  0.00           H
ATOM   1868  CA  LEU A 130      90.040 111.840 144.110  1.00  0.00           C
ATOM   1869  HA  LEU A 130      90.180 111.910 145.180  1.00  0.00           H
ATOM   1870  CB  LEU A 130      89.020 110.680 143.760  1.00  0.00           C
ATOM   1871  HB1 LEU A 130      88.030 110.990 144.160  1.00  0.00           H
ATOM   1872  HB2 LEU A 130      88.940 110.610 142.650  1.00  0.00           H
ATOM   1873  CG  LEU A 130      89.330 109.250 144.370  1.00  0.00           C
ATOM   1874  HG  LEU A 130      90.340 109.050 143.970  1.00  0.00           H
ATOM   1875  CD1 LEU A 130      89.300 109.400 145.880  1.00  0.00           C
ATOM   1876 HD11 LEU A 130      90.250 109.820 146.260  1.00  0.00           H
ATOM   1877 HD12 LEU A 130      88.510 110.120 146.210  1.00  0.00           H
ATOM   1878 HD13 LEU A 130      89.180 108.410 146.360  1.00  0.00           H
ATOM   1879  CD2 LEU A 130      88.360 108.200 143.780  1.00  0.00           C
ATOM   1880 HD21 LEU A 130      88.540 108.080 142.690  1.00  0.00           H
ATOM   1881 HD22 LEU A 130      88.520 107.170 144.170  1.00  0.00           H
ATOM   1882 HD23 LEU A 130      87.260 108.340 143.810  1.00  0.00           H
ATOM   1883  C   LEU A 130      91.490 111.430 143.700  1.00  0.00           C
ATOM   1884  O   LEU A 130      91.910 111.530 142.540  1.00  0.00           O
ATOM   1885  N   TYR A 131      92.360 111.060 144.670  1.00  0.00           N
ATOM   1886  HN  TYR A 131      91.960 110.930 145.570  1.00  0.00           H
ATOM   1887  CA  TYR A 131      93.770 110.760 144.490  1.00  0.00           C
ATOM   1888  HA  TYR A 131      94.080 110.780 143.450  1.00  0.00           H
ATOM   1889  CB  TYR A 131      94.840 111.690 145.220  1.00  0.00           C
ATOM   1890  HB1 TYR A 131      94.630 111.530 146.290  1.00  0.00           H
ATOM   1891  HB2 TYR A 131      95.920 111.530 145.020  1.00  0.00           H
ATOM   1892  CG  TYR A 131      94.620 113.110 144.900  1.00  0.00           C
ATOM   1893  CD1 TYR A 131      95.390 113.720 143.930  1.00  0.00           C
ATOM   1894  HD1 TYR A 131      96.130 113.050 143.510  1.00  0.00           H
ATOM   1895  CE1 TYR A 131      95.140 115.090 143.470  1.00  0.00           C
ATOM   1896  HE1 TYR A 131      95.650 115.570 142.650  1.00  0.00           H
ATOM   1897  CZ  TYR A 131      94.210 115.900 144.200  1.00  0.00           C
ATOM   1898  OH  TYR A 131      93.970 117.220 143.790  1.00  0.00           O
ATOM   1899  HH  TYR A 131      93.450 117.680 144.450  1.00  0.00           H
ATOM   1900  CD2 TYR A 131      93.630 113.900 145.550  1.00  0.00           C
ATOM   1901  HD2 TYR A 131      92.990 113.520 146.330  1.00  0.00           H
ATOM   1902  CE2 TYR A 131      93.420 115.270 145.160  1.00  0.00           C
ATOM   1903  HE2 TYR A 131      92.590 115.830 145.540  1.00  0.00           H
ATOM   1904  C   TYR A 131      94.030 109.450 145.120  1.00  0.00           C
ATOM   1905  O   TYR A 131      93.600 109.160 146.200  1.00  0.00           O
ATOM   1906  N   VAL A 132      94.830 108.650 144.430  1.00  0.00           N
ATOM   1907  HN  VAL A 132      95.160 109.120 143.610  1.00  0.00           H
ATOM   1908  CA  VAL A 132      95.490 107.460 144.990  1.00  0.00           C
ATOM   1909  HA  VAL A 132      95.240 107.450 146.040  1.00  0.00           H
ATOM   1910  CB  VAL A 132      95.040 106.160 144.280  1.00  0.00           C
ATOM   1911  HB  VAL A 132      95.410 106.160 143.240  1.00  0.00           H
ATOM   1912  CG1 VAL A 132      95.710 104.990 145.060  1.00  0.00           C
ATOM   1913 HG11 VAL A 132      96.810 104.820 145.070  1.00  0.00           H
ATOM   1914 HG12 VAL A 132      95.310 104.960 146.100  1.00  0.00           H
ATOM   1915 HG13 VAL A 132      95.350 104.070 144.540  1.00  0.00           H
ATOM   1916  CG2 VAL A 132      93.520 105.980 144.260  1.00  0.00           C
ATOM   1917 HG21 VAL A 132      93.070 106.880 143.800  1.00  0.00           H
ATOM   1918 HG22 VAL A 132      93.130 105.150 143.630  1.00  0.00           H
ATOM   1919 HG23 VAL A 132      93.150 105.880 145.310  1.00  0.00           H
ATOM   1920  C   VAL A 132      96.980 107.570 144.910  1.00  0.00           C
ATOM   1921  O   VAL A 132      97.570 107.680 143.840  1.00  0.00           O
ATOM   1922  N   ASN A 133      97.600 107.570 146.080  1.00  0.00           N
ATOM   1923  HN  ASN A 133      97.140 107.410 146.950  1.00  0.00           H
ATOM   1924  CA  ASN A 133      99.040 107.630 146.240  1.00  0.00           C
ATOM   1925  HA  ASN A 133      99.030 107.750 147.320  1.00  0.00           H
ATOM   1926  CB  ASN A 133      99.790 106.360 145.640  1.00  0.00           C
ATOM   1927  HB1 ASN A 133      99.750 106.310 144.530  1.00  0.00           H
ATOM   1928  HB2 ASN A 133     100.870 106.430 145.880  1.00  0.00           H
ATOM   1929  CG  ASN A 133      99.330 105.000 146.390  1.00  0.00           C
ATOM   1930  OD1 ASN A 133      98.460 105.000 147.290  1.00  0.00           O
ATOM   1931  ND2 ASN A 133      99.940 103.880 146.050  1.00  0.00           N
ATOM   1932 HD21 ASN A 133     100.710 103.760 145.420  1.00  0.00           H
ATOM   1933 HD22 ASN A 133      99.720 103.090 146.620  1.00  0.00           H
ATOM   1934  C   ASN A 133      99.610 108.930 145.770  1.00  0.00           C
ATOM   1935  O   ASN A 133     100.690 108.990 145.250  1.00  0.00           O
ATOM   1936  N   GLY A 134      98.820 110.020 145.990  1.00  0.00           N
ATOM   1937  HN  GLY A 134      97.860 109.950 146.250  1.00  0.00           H
ATOM   1938  CA  GLY A 134      99.310 111.290 145.560  1.00  0.00           C
ATOM   1939  HA1 GLY A 134     100.370 111.390 145.730  1.00  0.00           H
ATOM   1940  HA2 GLY A 134      98.830 112.040 146.170  1.00  0.00           H
ATOM   1941  C   GLY A 134      99.060 111.640 144.140  1.00  0.00           C
ATOM   1942  O   GLY A 134      99.230 112.770 143.680  1.00  0.00           O
ATOM   1943  N   ALA A 135      98.630 110.640 143.270  1.00  0.00           N
ATOM   1944  HN  ALA A 135      98.450 109.700 143.550  1.00  0.00           H
ATOM   1945  CA  ALA A 135      98.310 110.800 141.900  1.00  0.00           C
ATOM   1946  HA  ALA A 135      98.790 111.660 141.460  1.00  0.00           H
ATOM   1947  CB  ALA A 135      98.660 109.610 140.970  1.00  0.00           C
ATOM   1948  HB1 ALA A 135      98.570 109.890 139.900  1.00  0.00           H
ATOM   1949  HB2 ALA A 135      99.740 109.440 141.170  1.00  0.00           H
ATOM   1950  HB3 ALA A 135      98.180 108.710 141.400  1.00  0.00           H
ATOM   1951  C   ALA A 135      96.800 111.000 141.710  1.00  0.00           C
ATOM   1952  O   ALA A 135      95.960 110.300 142.300  1.00  0.00           O
ATOM   1953  N   GLN A 136      96.380 111.990 140.850  1.00  0.00           N
ATOM   1954  HN  GLN A 136      97.010 112.600 140.380  1.00  0.00           H
ATOM   1955  CA  GLN A 136      94.910 112.220 140.650  1.00  0.00           C
ATOM   1956  HA  GLN A 136      94.430 112.130 141.620  1.00  0.00           H
ATOM   1957  CB  GLN A 136      94.650 113.670 140.000  1.00  0.00           C
ATOM   1958  HB1 GLN A 136      95.170 114.410 140.640  1.00  0.00           H
ATOM   1959  HB2 GLN A 136      95.070 113.750 138.980  1.00  0.00           H
ATOM   1960  CG  GLN A 136      93.060 114.140 139.930  1.00  0.00           C
ATOM   1961  HG1 GLN A 136      92.640 114.220 140.960  1.00  0.00           H
ATOM   1962  HG2 GLN A 136      92.500 113.320 139.430  1.00  0.00           H
ATOM   1963  CD  GLN A 136      92.770 115.410 139.020  1.00  0.00           C
ATOM   1964  OE1 GLN A 136      92.330 116.460 139.430  1.00  0.00           O
ATOM   1965  NE2 GLN A 136      92.980 115.170 137.690  1.00  0.00           N
ATOM   1966 HE21 GLN A 136      93.250 114.270 137.360  1.00  0.00           H
ATOM   1967 HE22 GLN A 136      92.790 115.950 137.090  1.00  0.00           H
ATOM   1968  C   GLN A 136      94.410 111.180 139.750  1.00  0.00           C
ATOM   1969  O   GLN A 136      94.960 110.970 138.690  1.00  0.00           O
ATOM   1970  N   VAL A 137      93.370 110.400 140.170  1.00  0.00           N
ATOM   1971  HN  VAL A 137      92.930 110.570 141.050  1.00  0.00           H
ATOM   1972  CA  VAL A 137      92.900 109.300 139.380  1.00  0.00           C
ATOM   1973  HA  VAL A 137      93.560 109.110 138.540  1.00  0.00           H
ATOM   1974  CB  VAL A 137      92.870 108.090 140.150  1.00  0.00           C
ATOM   1975  HB  VAL A 137      92.360 108.190 141.140  1.00  0.00           H
ATOM   1976  CG1 VAL A 137      92.190 106.900 139.380  1.00  0.00           C
ATOM   1977 HG11 VAL A 137      92.410 105.960 139.930  1.00  0.00           H
ATOM   1978 HG12 VAL A 137      91.100 106.920 139.160  1.00  0.00           H
ATOM   1979 HG13 VAL A 137      92.760 106.830 138.430  1.00  0.00           H
ATOM   1980  CG2 VAL A 137      94.320 107.620 140.440  1.00  0.00           C
ATOM   1981 HG21 VAL A 137      94.710 107.350 139.430  1.00  0.00           H
ATOM   1982 HG22 VAL A 137      94.880 108.470 140.880  1.00  0.00           H
ATOM   1983 HG23 VAL A 137      94.190 106.700 141.040  1.00  0.00           H
ATOM   1984  C   VAL A 137      91.520 109.640 138.880  1.00  0.00           C
ATOM   1985  O   VAL A 137      90.980 109.090 137.950  1.00  0.00           O
ATOM   1986  N   ALA A 138      90.930 110.690 139.520  1.00  0.00           N
ATOM   1987  HN  ALA A 138      91.260 111.250 140.270  1.00  0.00           H
ATOM   1988  CA  ALA A 138      89.640 111.200 138.990  1.00  0.00           C
ATOM   1989  HA  ALA A 138      89.830 111.200 137.920  1.00  0.00           H
ATOM   1990  CB  ALA A 138      88.360 110.410 139.410  1.00  0.00           C
ATOM   1991  HB1 ALA A 138      87.470 110.820 138.890  1.00  0.00           H
ATOM   1992  HB2 ALA A 138      88.490 109.320 139.220  1.00  0.00           H
ATOM   1993  HB3 ALA A 138      88.050 110.600 140.470  1.00  0.00           H
ATOM   1994  C   ALA A 138      89.410 112.620 139.500  1.00  0.00           C
ATOM   1995  O   ALA A 138      89.970 113.140 140.500  1.00  0.00           O
ATOM   1996  N   THR A 139      88.460 113.250 138.750  1.00  0.00           N
ATOM   1997  HN  THR A 139      88.130 112.820 137.910  1.00  0.00           H
ATOM   1998  CA  THR A 139      87.910 114.550 139.110  1.00  0.00           C
ATOM   1999  HA  THR A 139      87.800 114.510 140.190  1.00  0.00           H
ATOM   2000  CB  THR A 139      88.830 115.720 138.620  1.00  0.00           C
ATOM   2001  HB  THR A 139      89.790 115.620 139.160  1.00  0.00           H
ATOM   2002  OG1 THR A 139      88.360 117.020 138.920  1.00  0.00           O
ATOM   2003  HG1 THR A 139      87.970 117.400 138.130  1.00  0.00           H
ATOM   2004  CG2 THR A 139      89.210 115.650 137.120  1.00  0.00           C
ATOM   2005 HG21 THR A 139      88.290 115.660 136.500  1.00  0.00           H
ATOM   2006 HG22 THR A 139      89.870 116.490 136.800  1.00  0.00           H
ATOM   2007 HG23 THR A 139      89.680 114.670 136.870  1.00  0.00           H
ATOM   2008  C   THR A 139      86.500 114.750 138.560  1.00  0.00           C
ATOM   2009  O   THR A 139      86.210 114.250 137.470  1.00  0.00           O
ATOM   2010  N   SER A 140      85.630 115.560 139.180  1.00  0.00           N
ATOM   2011  HN  SER A 140      85.940 115.980 140.030  1.00  0.00           H
ATOM   2012  CA  SER A 140      84.350 115.970 138.550  1.00  0.00           C
ATOM   2013  HA  SER A 140      84.360 116.030 137.470  1.00  0.00           H
ATOM   2014  CB  SER A 140      83.180 115.110 138.900  1.00  0.00           C
ATOM   2015  HB1 SER A 140      83.180 115.110 140.010  1.00  0.00           H
ATOM   2016  HB2 SER A 140      83.350 114.040 138.620  1.00  0.00           H
ATOM   2017  OG  SER A 140      81.840 115.470 138.520  1.00  0.00           O
ATOM   2018  HG1 SER A 140      81.620 115.150 137.650  1.00  0.00           H
ATOM   2019  C   SER A 140      83.960 117.300 139.040  1.00  0.00           C
ATOM   2020  O   SER A 140      84.210 117.680 140.180  1.00  0.00           O
ATOM   2021  N   GLY A 141      83.310 118.160 138.190  1.00  0.00           N
ATOM   2022  HN  GLY A 141      83.110 117.780 137.290  1.00  0.00           H
ATOM   2023  CA  GLY A 141      82.780 119.510 138.400  1.00  0.00           C
ATOM   2024  HA1 GLY A 141      83.160 120.130 137.600  1.00  0.00           H
ATOM   2025  HA2 GLY A 141      82.990 119.860 139.400  1.00  0.00           H
ATOM   2026  C   GLY A 141      81.260 119.560 138.290  1.00  0.00           C
ATOM   2027  O   GLY A 141      80.710 120.640 138.070  1.00  0.00           O
ATOM   2028  N   GLU A 142      80.620 118.430 138.300  1.00  0.00           N
ATOM   2029  HN  GLU A 142      81.220 117.660 138.490  1.00  0.00           H
ATOM   2030  CA  GLU A 142      79.140 118.340 138.200  1.00  0.00           C
ATOM   2031  HA  GLU A 142      78.780 119.260 137.750  1.00  0.00           H
ATOM   2032  CB  GLU A 142      78.680 117.030 137.520  1.00  0.00           C
ATOM   2033  HB1 GLU A 142      79.090 116.220 138.150  1.00  0.00           H
ATOM   2034  HB2 GLU A 142      77.570 117.000 137.510  1.00  0.00           H
ATOM   2035  CG  GLU A 142      79.020 116.740 136.060  1.00  0.00           C
ATOM   2036  HG1 GLU A 142      78.420 115.830 135.830  1.00  0.00           H
ATOM   2037  HG2 GLU A 142      80.100 116.530 135.920  1.00  0.00           H
ATOM   2038  CD  GLU A 142      78.720 117.840 135.010  1.00  0.00           C
ATOM   2039  OE1 GLU A 142      78.230 117.450 133.900  1.00  0.00           O
ATOM   2040  OE2 GLU A 142      79.060 119.040 135.170  1.00  0.00           O
ATOM   2041  C   GLU A 142      78.460 118.440 139.590  1.00  0.00           C
ATOM   2042  O   GLU A 142      77.230 118.270 139.730  1.00  0.00           O
ATOM   2043  N   GLN A 143      79.190 118.750 140.650  1.00  0.00           N
ATOM   2044  HN  GLN A 143      80.170 118.800 140.520  1.00  0.00           H
ATOM   2045  CA  GLN A 143      78.570 118.910 142.020  1.00  0.00           C
ATOM   2046  HA  GLN A 143      77.500 118.970 142.030  1.00  0.00           H
ATOM   2047  CB  GLN A 143      79.130 117.810 142.940  1.00  0.00           C
ATOM   2048  HB1 GLN A 143      79.040 116.830 142.420  1.00  0.00           H
ATOM   2049  HB2 GLN A 143      80.230 117.890 143.040  1.00  0.00           H
ATOM   2050  CG  GLN A 143      78.450 117.640 144.330  1.00  0.00           C
ATOM   2051  HG1 GLN A 143      78.680 118.570 144.890  1.00  0.00           H
ATOM   2052  HG2 GLN A 143      78.910 116.770 144.830  1.00  0.00           H
ATOM   2053  CD  GLN A 143      76.910 117.370 144.330  1.00  0.00           C
ATOM   2054  OE1 GLN A 143      76.180 117.950 145.120  1.00  0.00           O
ATOM   2055  NE2 GLN A 143      76.480 116.410 143.530  1.00  0.00           N
ATOM   2056 HE21 GLN A 143      77.140 115.990 142.900  1.00  0.00           H
ATOM   2057 HE22 GLN A 143      75.510 116.200 143.430  1.00  0.00           H
ATOM   2058  C   GLN A 143      79.190 120.220 142.520  1.00  0.00           C
ATOM   2059  O   GLN A 143      80.400 120.520 142.380  1.00  0.00           O
ATOM   2060  N   VAL A 144      78.360 121.150 142.940  1.00  0.00           N
ATOM   2061  HN  VAL A 144      77.410 120.860 142.960  1.00  0.00           H
ATOM   2062  CA  VAL A 144      78.650 122.580 142.970  1.00  0.00           C
ATOM   2063  HA  VAL A 144      79.700 122.680 143.200  1.00  0.00           H
ATOM   2064  CB  VAL A 144      78.310 123.350 141.750  1.00  0.00           C
ATOM   2065  HB  VAL A 144      78.230 124.440 141.950  1.00  0.00           H
ATOM   2066  CG1 VAL A 144      79.300 123.070 140.580  1.00  0.00           C
ATOM   2067 HG11 VAL A 144      79.030 123.580 139.630  1.00  0.00           H
ATOM   2068 HG12 VAL A 144      80.340 123.210 140.950  1.00  0.00           H
ATOM   2069 HG13 VAL A 144      79.340 122.010 140.280  1.00  0.00           H
ATOM   2070  CG2 VAL A 144      76.870 123.000 141.260  1.00  0.00           C
ATOM   2071 HG21 VAL A 144      76.610 123.600 140.360  1.00  0.00           H
ATOM   2072 HG22 VAL A 144      76.830 121.960 140.880  1.00  0.00           H
ATOM   2073 HG23 VAL A 144      76.120 123.130 142.060  1.00  0.00           H
ATOM   2074  C   VAL A 144      77.970 123.180 144.210  1.00  0.00           C
ATOM   2075  O   VAL A 144      76.910 122.740 144.660  1.00  0.00           O
ATOM   2076  N   GLY A 145      78.680 124.210 144.800  1.00  0.00           N
ATOM   2077  HN  GLY A 145      79.590 124.420 144.460  1.00  0.00           H
ATOM   2078  CA  GLY A 145      78.290 124.870 146.040  1.00  0.00           C
ATOM   2079  HA1 GLY A 145      77.220 124.950 146.170  1.00  0.00           H
ATOM   2080  HA2 GLY A 145      78.740 125.850 146.080  1.00  0.00           H
ATOM   2081  C   GLY A 145      78.780 124.280 147.350  1.00  0.00           C
ATOM   2082  O   GLY A 145      79.400 123.200 147.350  1.00  0.00           O
ATOM   2083  N   GLY A 146      78.490 124.820 148.490  1.00  0.00           N
ATOM   2084  HN  GLY A 146      78.060 125.720 148.480  1.00  0.00           H
ATOM   2085  CA  GLY A 146      78.780 124.330 149.820  1.00  0.00           C
ATOM   2086  HA1 GLY A 146      78.300 125.030 150.490  1.00  0.00           H
ATOM   2087  HA2 GLY A 146      79.840 124.230 149.990  1.00  0.00           H
ATOM   2088  C   GLY A 146      78.250 122.940 150.170  1.00  0.00           C
ATOM   2089  O   GLY A 146      77.860 122.170 149.310  1.00  0.00           O
ATOM   2090  N   ILE A 147      78.290 122.570 151.440  1.00  0.00           N
ATOM   2091  HN  ILE A 147      78.600 123.220 152.130  1.00  0.00           H
ATOM   2092  CA  ILE A 147      77.870 121.240 151.880  1.00  0.00           C
ATOM   2093  HA  ILE A 147      77.660 120.560 151.060  1.00  0.00           H
ATOM   2094  CB  ILE A 147      78.990 120.420 152.610  1.00  0.00           C
ATOM   2095  HB  ILE A 147      79.100 120.820 153.640  1.00  0.00           H
ATOM   2096  CG2 ILE A 147      78.550 118.940 152.690  1.00  0.00           C
ATOM   2097 HG21 ILE A 147      77.470 118.950 152.940  1.00  0.00           H
ATOM   2098 HG22 ILE A 147      78.680 118.380 151.740  1.00  0.00           H
ATOM   2099 HG23 ILE A 147      79.150 118.540 153.540  1.00  0.00           H
ATOM   2100  CG1 ILE A 147      80.400 120.360 151.850  1.00  0.00           C
ATOM   2101 HG11 ILE A 147      81.070 119.790 152.530  1.00  0.00           H
ATOM   2102 HG12 ILE A 147      80.870 121.370 151.780  1.00  0.00           H
ATOM   2103  CD  ILE A 147      80.380 119.860 150.410  1.00  0.00           C
ATOM   2104  HD1 ILE A 147      81.350 120.050 149.920  1.00  0.00           H
ATOM   2105  HD2 ILE A 147      80.220 118.760 150.360  1.00  0.00           H
ATOM   2106  HD3 ILE A 147      79.610 120.330 149.760  1.00  0.00           H
ATOM   2107  C   ILE A 147      76.520 121.380 152.540  1.00  0.00           C
ATOM   2108  O   ILE A 147      75.540 120.830 152.030  1.00  0.00           O
ATOM   2109  N   PHE A 148      76.410 122.190 153.610  1.00  0.00           N
ATOM   2110  HN  PHE A 148      77.220 122.700 153.870  1.00  0.00           H
ATOM   2111  CA  PHE A 148      75.230 122.370 154.380  1.00  0.00           C
ATOM   2112  HA  PHE A 148      74.460 122.470 153.630  1.00  0.00           H
ATOM   2113  CB  PHE A 148      75.010 121.110 155.300  1.00  0.00           C
ATOM   2114  HB1 PHE A 148      74.360 121.160 156.200  1.00  0.00           H
ATOM   2115  HB2 PHE A 148      74.640 120.250 154.690  1.00  0.00           H
ATOM   2116  CG  PHE A 148      76.220 120.640 155.960  1.00  0.00           C
ATOM   2117  CD1 PHE A 148      76.680 121.300 157.100  1.00  0.00           C
ATOM   2118  HD1 PHE A 148      76.260 122.260 157.360  1.00  0.00           H
ATOM   2119  CE1 PHE A 148      77.710 120.730 157.820  1.00  0.00           C
ATOM   2120  HE1 PHE A 148      78.150 121.270 158.640  1.00  0.00           H
ATOM   2121  CZ  PHE A 148      78.420 119.610 157.340  1.00  0.00           C
ATOM   2122  HZ  PHE A 148      79.260 119.310 157.950  1.00  0.00           H
ATOM   2123  CD2 PHE A 148      76.740 119.410 155.590  1.00  0.00           C
ATOM   2124  HD2 PHE A 148      76.280 118.940 154.740  1.00  0.00           H
ATOM   2125  CE2 PHE A 148      77.880 118.880 156.260  1.00  0.00           C
ATOM   2126  HE2 PHE A 148      78.250 117.910 155.960  1.00  0.00           H
ATOM   2127  C   PHE A 148      75.250 123.620 155.250  1.00  0.00           C
ATOM   2128  O   PHE A 148      76.320 124.230 155.490  1.00  0.00           O
ATOM   2129  N   SER A 149      73.980 124.020 155.580  1.00  0.00           N
ATOM   2130  HN  SER A 149      73.220 123.380 155.440  1.00  0.00           H
ATOM   2131  CA  SER A 149      73.620 125.000 156.490  1.00  0.00           C
ATOM   2132  HA  SER A 149      73.990 125.910 156.050  1.00  0.00           H
ATOM   2133  CB  SER A 149      72.060 124.980 156.800  1.00  0.00           C
ATOM   2134  HB1 SER A 149      71.800 125.570 157.700  1.00  0.00           H
ATOM   2135  HB2 SER A 149      71.600 123.970 156.860  1.00  0.00           H
ATOM   2136  OG  SER A 149      71.300 125.700 155.830  1.00  0.00           O
ATOM   2137  HG1 SER A 149      71.510 126.640 155.920  1.00  0.00           H
ATOM   2138  C   SER A 149      74.160 124.760 157.910  1.00  0.00           C
ATOM   2139  O   SER A 149      74.230 123.640 158.420  1.00  0.00           O
ATOM   2140  N   PRO A 150      74.400 125.800 158.660  1.00  0.00           N
ATOM   2141  CD  PRO A 150      74.390 127.180 158.320  1.00  0.00           C
ATOM   2142  HD1 PRO A 150      73.450 127.540 157.850  1.00  0.00           H
ATOM   2143  HD2 PRO A 150      75.230 127.430 157.640  1.00  0.00           H
ATOM   2144  CA  PRO A 150      74.550 125.670 160.110  1.00  0.00           C
ATOM   2145  HA  PRO A 150      75.280 124.890 160.290  1.00  0.00           H
ATOM   2146  CB  PRO A 150      75.110 126.970 160.580  1.00  0.00           C
ATOM   2147  HB1 PRO A 150      74.870 127.270 161.610  1.00  0.00           H
ATOM   2148  HB2 PRO A 150      76.220 126.920 160.560  1.00  0.00           H
ATOM   2149  CG  PRO A 150      74.540 128.000 159.620  1.00  0.00           C
ATOM   2150  HG1 PRO A 150      74.890 129.050 159.550  1.00  0.00           H
ATOM   2151  HG2 PRO A 150      73.520 128.180 160.010  1.00  0.00           H
ATOM   2152  C   PRO A 150      73.270 125.250 160.950  1.00  0.00           C
ATOM   2153  O   PRO A 150      73.410 124.800 162.110  1.00  0.00           O
ATOM   2154  N   LEU A 151      72.070 125.460 160.390  1.00  0.00           N
ATOM   2155  HN  LEU A 151      72.010 125.930 159.520  1.00  0.00           H
ATOM   2156  CA  LEU A 151      70.760 125.110 160.950  1.00  0.00           C
ATOM   2157  HA  LEU A 151      70.760 125.630 161.890  1.00  0.00           H
ATOM   2158  CB  LEU A 151      69.620 125.700 160.080  1.00  0.00           C
ATOM   2159  HB1 LEU A 151      69.580 125.300 159.050  1.00  0.00           H
ATOM   2160  HB2 LEU A 151      68.650 125.670 160.630  1.00  0.00           H
ATOM   2161  CG  LEU A 151      69.890 127.240 159.870  1.00  0.00           C
ATOM   2162  HG  LEU A 151      70.780 127.350 159.220  1.00  0.00           H
ATOM   2163  CD1 LEU A 151      68.680 127.910 159.230  1.00  0.00           C
ATOM   2164 HD11 LEU A 151      68.490 127.510 158.210  1.00  0.00           H
ATOM   2165 HD12 LEU A 151      67.720 127.640 159.730  1.00  0.00           H
ATOM   2166 HD13 LEU A 151      68.700 129.020 159.190  1.00  0.00           H
ATOM   2167  CD2 LEU A 151      70.160 128.060 161.130  1.00  0.00           C
ATOM   2168 HD21 LEU A 151      71.150 127.750 161.550  1.00  0.00           H
ATOM   2169 HD22 LEU A 151      70.240 129.130 160.840  1.00  0.00           H
ATOM   2170 HD23 LEU A 151      69.350 127.900 161.870  1.00  0.00           H
ATOM   2171  C   LEU A 151      70.500 123.600 161.220  1.00  0.00           C
ATOM   2172  O   LEU A 151      69.790 123.190 162.140  1.00  0.00           O
ATOM   2173  N   THR A 152      71.140 122.780 160.430  1.00  0.00           N
ATOM   2174  HN  THR A 152      71.630 123.060 159.600  1.00  0.00           H
ATOM   2175  CA  THR A 152      70.960 121.260 160.610  1.00  0.00           C
ATOM   2176  HA  THR A 152      70.490 121.170 161.580  1.00  0.00           H
ATOM   2177  CB  THR A 152      70.190 120.580 159.510  1.00  0.00           C
ATOM   2178  HB  THR A 152      70.210 119.480 159.650  1.00  0.00           H
ATOM   2179  OG1 THR A 152      70.710 120.950 158.270  1.00  0.00           O
ATOM   2180  HG1 THR A 152      70.430 120.250 157.680  1.00  0.00           H
ATOM   2181  CG2 THR A 152      68.770 121.110 159.670  1.00  0.00           C
ATOM   2182 HG21 THR A 152      68.290 120.750 160.610  1.00  0.00           H
ATOM   2183 HG22 THR A 152      68.670 122.210 159.560  1.00  0.00           H
ATOM   2184 HG23 THR A 152      68.050 120.760 158.900  1.00  0.00           H
ATOM   2185  C   THR A 152      72.280 120.640 160.770  1.00  0.00           C
ATOM   2186  O   THR A 152      72.490 119.480 160.580  1.00  0.00           O
ATOM   2187  N   GLN A 153      73.200 121.380 161.450  1.00  0.00           N
ATOM   2188  HN  GLN A 153      73.080 122.340 161.680  1.00  0.00           H
ATOM   2189  CA  GLN A 153      74.560 120.920 161.530  1.00  0.00           C
ATOM   2190  HA  GLN A 153      74.680 120.240 160.700  1.00  0.00           H
ATOM   2191  CB  GLN A 153      75.520 122.140 161.440  1.00  0.00           C
ATOM   2192  HB1 GLN A 153      75.340 122.540 160.420  1.00  0.00           H
ATOM   2193  HB2 GLN A 153      75.130 122.870 162.190  1.00  0.00           H
ATOM   2194  CG  GLN A 153      76.980 121.820 161.710  1.00  0.00           C
ATOM   2195  HG1 GLN A 153      77.380 120.850 161.350  1.00  0.00           H
ATOM   2196  HG2 GLN A 153      76.990 121.740 162.820  1.00  0.00           H
ATOM   2197  CD  GLN A 153      77.850 122.980 161.230  1.00  0.00           C
ATOM   2198  OE1 GLN A 153      77.350 123.930 160.620  1.00  0.00           O
ATOM   2199  NE2 GLN A 153      79.130 122.810 161.420  1.00  0.00           N
ATOM   2200 HE21 GLN A 153      79.360 121.890 161.750  1.00  0.00           H
ATOM   2201 HE22 GLN A 153      79.710 123.480 160.960  1.00  0.00           H
ATOM   2202  C   GLN A 153      74.810 120.080 162.820  1.00  0.00           C
ATOM   2203  O   GLN A 153      75.760 119.320 162.980  1.00  0.00           O
ATOM   2204  N   LYS A 154      73.870 120.180 163.810  1.00  0.00           N
ATOM   2205  HN  LYS A 154      73.100 120.810 163.740  1.00  0.00           H
ATOM   2206  CA  LYS A 154      73.920 119.300 164.950  1.00  0.00           C
ATOM   2207  HA  LYS A 154      74.970 119.220 165.210  1.00  0.00           H
ATOM   2208  CB  LYS A 154      73.260 119.940 166.090  1.00  0.00           C
ATOM   2209  HB1 LYS A 154      72.250 120.160 165.690  1.00  0.00           H
ATOM   2210  HB2 LYS A 154      73.210 119.300 167.000  1.00  0.00           H
ATOM   2211  CG  LYS A 154      73.760 121.350 166.490  1.00  0.00           C
ATOM   2212  HG1 LYS A 154      73.910 121.950 165.570  1.00  0.00           H
ATOM   2213  HG2 LYS A 154      74.710 121.280 167.060  1.00  0.00           H
ATOM   2214  CD  LYS A 154      72.760 122.080 167.410  1.00  0.00           C
ATOM   2215  HD1 LYS A 154      71.830 122.170 166.810  1.00  0.00           H
ATOM   2216  HD2 LYS A 154      73.120 123.100 167.650  1.00  0.00           H
ATOM   2217  CE  LYS A 154      72.380 121.410 168.770  1.00  0.00           C
ATOM   2218  HE1 LYS A 154      73.300 121.050 169.270  1.00  0.00           H
ATOM   2219  HE2 LYS A 154      71.650 120.620 168.460  1.00  0.00           H
ATOM   2220  NZ  LYS A 154      71.630 122.260 169.710  1.00  0.00           N
ATOM   2221  HZ1 LYS A 154      72.140 123.120 170.010  1.00  0.00           H
ATOM   2222  HZ2 LYS A 154      70.700 122.530 169.330  1.00  0.00           H
ATOM   2223  HZ3 LYS A 154      71.560 121.650 170.550  1.00  0.00           H
ATOM   2224  C   LYS A 154      73.420 117.920 164.620  1.00  0.00           C
ATOM   2225  O   LYS A 154      73.630 116.950 165.340  1.00  0.00           O
ATOM   2226  N   CYS A 155      72.740 117.750 163.410  1.00  0.00           N
ATOM   2227  HN  CYS A 155      72.400 118.500 162.850  1.00  0.00           H
ATOM   2228  CA  CYS A 155      72.410 116.420 162.920  1.00  0.00           C
ATOM   2229  HA  CYS A 155      72.110 115.760 163.720  1.00  0.00           H
ATOM   2230  CB  CYS A 155      71.130 116.510 162.010  1.00  0.00           C
ATOM   2231  HB1 CYS A 155      70.990 115.520 161.530  1.00  0.00           H
ATOM   2232  HB2 CYS A 155      71.430 117.190 161.180  1.00  0.00           H
ATOM   2233  SG  CYS A 155      69.700 117.170 162.850  1.00  0.00           S
ATOM   2234  C   CYS A 155      73.480 115.860 162.040  1.00  0.00           C
ATOM   2235  O   CYS A 155      73.460 114.700 161.690  1.00  0.00           O
ATOM   2236  N   LYS A 156      74.460 116.620 161.610  1.00  0.00           N
ATOM   2237  HN  LYS A 156      74.600 117.510 162.040  1.00  0.00           H
ATOM   2238  CA  LYS A 156      75.510 116.090 160.690  1.00  0.00           C
ATOM   2239  HA  LYS A 156      75.120 115.220 160.170  1.00  0.00           H
ATOM   2240  CB  LYS A 156      76.220 117.170 159.780  1.00  0.00           C
ATOM   2241  HB1 LYS A 156      76.960 117.770 160.360  1.00  0.00           H
ATOM   2242  HB2 LYS A 156      76.940 116.730 159.070  1.00  0.00           H
ATOM   2243  CG  LYS A 156      75.270 117.990 158.970  1.00  0.00           C
ATOM   2244  HG1 LYS A 156      75.750 118.950 158.670  1.00  0.00           H
ATOM   2245  HG2 LYS A 156      74.450 118.300 159.650  1.00  0.00           H
ATOM   2246  CD  LYS A 156      74.590 117.360 157.770  1.00  0.00           C
ATOM   2247  HD1 LYS A 156      74.250 116.360 158.090  1.00  0.00           H
ATOM   2248  HD2 LYS A 156      75.370 117.280 156.980  1.00  0.00           H
ATOM   2249  CE  LYS A 156      73.450 118.230 157.320  1.00  0.00           C
ATOM   2250  HE1 LYS A 156      73.770 119.260 157.040  1.00  0.00           H
ATOM   2251  HE2 LYS A 156      72.790 118.370 158.210  1.00  0.00           H
ATOM   2252  NZ  LYS A 156      72.780 117.680 156.070  1.00  0.00           N
ATOM   2253  HZ1 LYS A 156      73.430 117.080 155.540  1.00  0.00           H
ATOM   2254  HZ2 LYS A 156      71.930 117.140 156.340  1.00  0.00           H
ATOM   2255  HZ3 LYS A 156      72.530 118.440 155.410  1.00  0.00           H
ATOM   2256  C   LYS A 156      76.540 115.370 161.620  1.00  0.00           C
ATOM   2257  O   LYS A 156      77.050 115.810 162.640  1.00  0.00           O
ATOM   2258  N   VAL A 157      76.870 114.090 161.330  1.00  0.00           N
ATOM   2259  HN  VAL A 157      76.410 113.630 160.570  1.00  0.00           H
ATOM   2260  CA  VAL A 157      77.650 113.210 162.230  1.00  0.00           C
ATOM   2261  HA  VAL A 157      78.250 113.800 162.910  1.00  0.00           H
ATOM   2262  CB  VAL A 157      76.870 112.360 163.230  1.00  0.00           C
ATOM   2263  HB  VAL A 157      76.150 113.140 163.570  1.00  0.00           H
ATOM   2264  CG1 VAL A 157      76.100 111.140 162.600  1.00  0.00           C
ATOM   2265 HG11 VAL A 157      75.490 111.590 161.790  1.00  0.00           H
ATOM   2266 HG12 VAL A 157      76.780 110.410 162.130  1.00  0.00           H
ATOM   2267 HG13 VAL A 157      75.450 110.640 163.350  1.00  0.00           H
ATOM   2268  CG2 VAL A 157      77.750 111.890 164.440  1.00  0.00           C
ATOM   2269 HG21 VAL A 157      78.260 112.800 164.820  1.00  0.00           H
ATOM   2270 HG22 VAL A 157      77.050 111.450 165.180  1.00  0.00           H
ATOM   2271 HG23 VAL A 157      78.480 111.210 163.960  1.00  0.00           H
ATOM   2272  C   VAL A 157      78.680 112.410 161.430  1.00  0.00           C
ATOM   2273  O   VAL A 157      78.420 111.800 160.400  1.00  0.00           O
ATOM   2274  N   LEU A 158      79.970 112.420 161.840  1.00  0.00           N
ATOM   2275  HN  LEU A 158      80.180 112.680 162.770  1.00  0.00           H
ATOM   2276  CA  LEU A 158      81.080 111.790 161.110  1.00  0.00           C
ATOM   2277  HA  LEU A 158      80.760 111.560 160.100  1.00  0.00           H
ATOM   2278  CB  LEU A 158      82.280 112.760 160.950  1.00  0.00           C
ATOM   2279  HB1 LEU A 158      82.070 113.770 160.540  1.00  0.00           H
ATOM   2280  HB2 LEU A 158      82.450 112.980 162.020  1.00  0.00           H
ATOM   2281  CG  LEU A 158      83.490 112.090 160.350  1.00  0.00           C
ATOM   2282  HG  LEU A 158      83.350 111.040 160.700  1.00  0.00           H
ATOM   2283  CD1 LEU A 158      83.370 111.980 158.830  1.00  0.00           C
ATOM   2284 HD11 LEU A 158      82.390 111.540 158.580  1.00  0.00           H
ATOM   2285 HD12 LEU A 158      83.340 112.990 158.370  1.00  0.00           H
ATOM   2286 HD13 LEU A 158      84.270 111.530 158.360  1.00  0.00           H
ATOM   2287  CD2 LEU A 158      84.810 112.720 160.680  1.00  0.00           C
ATOM   2288 HD21 LEU A 158      85.470 112.280 159.910  1.00  0.00           H
ATOM   2289 HD22 LEU A 158      84.860 113.830 160.630  1.00  0.00           H
ATOM   2290 HD23 LEU A 158      85.000 112.400 161.730  1.00  0.00           H
ATOM   2291  C   LEU A 158      81.300 110.430 161.780  1.00  0.00           C
ATOM   2292  O   LEU A 158      81.130 110.310 163.020  1.00  0.00           O
ATOM   2293  N   MET A 159      81.560 109.390 160.960  1.00  0.00           N
ATOM   2294  HN  MET A 159      81.640 109.440 159.970  1.00  0.00           H
ATOM   2295  CA  MET A 159      81.580 108.040 161.450  1.00  0.00           C
ATOM   2296  HA  MET A 159      82.060 108.190 162.410  1.00  0.00           H
ATOM   2297  CB  MET A 159      80.140 107.370 161.490  1.00  0.00           C
ATOM   2298  HB1 MET A 159      80.140 106.320 161.880  1.00  0.00           H
ATOM   2299  HB2 MET A 159      79.640 108.020 162.240  1.00  0.00           H
ATOM   2300  CG  MET A 159      79.460 107.480 160.140  1.00  0.00           C
ATOM   2301  HG1 MET A 159      79.930 106.810 159.400  1.00  0.00           H
ATOM   2302  HG2 MET A 159      79.660 108.530 159.820  1.00  0.00           H
ATOM   2303  SD  MET A 159      77.700 107.130 160.250  1.00  0.00           S
ATOM   2304  CE  MET A 159      77.940 105.340 160.200  1.00  0.00           C
ATOM   2305  HE1 MET A 159      78.710 105.080 159.440  1.00  0.00           H
ATOM   2306  HE2 MET A 159      78.360 104.930 161.150  1.00  0.00           H
ATOM   2307  HE3 MET A 159      76.910 105.010 159.980  1.00  0.00           H
ATOM   2308  C   MET A 159      82.640 107.220 160.650  1.00  0.00           C
ATOM   2309  O   MET A 159      82.830 107.490 159.400  1.00  0.00           O
ATOM   2310  N   LEU A 160      83.280 106.210 161.250  1.00  0.00           N
ATOM   2311  HN  LEU A 160      83.000 105.980 162.180  1.00  0.00           H
ATOM   2312  CA  LEU A 160      84.540 105.510 160.710  1.00  0.00           C
ATOM   2313  HA  LEU A 160      84.560 105.660 159.650  1.00  0.00           H
ATOM   2314  CB  LEU A 160      85.790 106.040 161.350  1.00  0.00           C
ATOM   2315  HB1 LEU A 160      85.970 107.070 160.960  1.00  0.00           H
ATOM   2316  HB2 LEU A 160      85.590 106.040 162.440  1.00  0.00           H
ATOM   2317  CG  LEU A 160      87.150 105.340 161.230  1.00  0.00           C
ATOM   2318  HG  LEU A 160      87.030 104.250 161.400  1.00  0.00           H
ATOM   2319  CD1 LEU A 160      87.790 105.660 159.880  1.00  0.00           C
ATOM   2320 HD11 LEU A 160      88.360 106.600 159.760  1.00  0.00           H
ATOM   2321 HD12 LEU A 160      88.560 104.860 159.810  1.00  0.00           H
ATOM   2322 HD13 LEU A 160      87.070 105.460 159.060  1.00  0.00           H
ATOM   2323  CD2 LEU A 160      88.140 105.720 162.440  1.00  0.00           C
ATOM   2324 HD21 LEU A 160      87.550 105.400 163.320  1.00  0.00           H
ATOM   2325 HD22 LEU A 160      89.090 105.160 162.340  1.00  0.00           H
ATOM   2326 HD23 LEU A 160      88.220 106.830 162.470  1.00  0.00           H
ATOM   2327  C   LEU A 160      84.460 103.990 160.850  1.00  0.00           C
ATOM   2328  O   LEU A 160      84.360 103.450 161.950  1.00  0.00           O
ATOM   2329  N   GLY A 161      84.620 103.290 159.750  1.00  0.00           N
ATOM   2330  HN  GLY A 161      84.620 103.840 158.920  1.00  0.00           H
ATOM   2331  CA  GLY A 161      84.670 101.880 159.560  1.00  0.00           C
ATOM   2332  HA1 GLY A 161      84.820 101.380 160.500  1.00  0.00           H
ATOM   2333  HA2 GLY A 161      85.450 101.740 158.820  1.00  0.00           H
ATOM   2334  C   GLY A 161      83.470 101.240 159.020  1.00  0.00           C
ATOM   2335  O   GLY A 161      83.410  99.990 158.870  1.00  0.00           O
ATOM   2336  N   GLY A 162      82.480 102.050 158.720  1.00  0.00           N
ATOM   2337  HN  GLY A 162      82.520 103.030 158.920  1.00  0.00           H
ATOM   2338  CA  GLY A 162      81.320 101.520 158.040  1.00  0.00           C
ATOM   2339  HA1 GLY A 162      80.930 100.750 158.670  1.00  0.00           H
ATOM   2340  HA2 GLY A 162      81.660 101.260 157.040  1.00  0.00           H
ATOM   2341  C   GLY A 162      80.170 102.470 157.850  1.00  0.00           C
ATOM   2342  O   GLY A 162      80.330 103.680 157.770  1.00  0.00           O
ATOM   2343  N   SER A 163      78.940 101.950 157.580  1.00  0.00           N
ATOM   2344  HN  SER A 163      78.840 100.960 157.490  1.00  0.00           H
ATOM   2345  CA  SER A 163      77.770 102.780 157.420  1.00  0.00           C
ATOM   2346  HA  SER A 163      78.050 103.820 157.420  1.00  0.00           H
ATOM   2347  CB  SER A 163      77.130 102.440 156.050  1.00  0.00           C
ATOM   2348  HB1 SER A 163      77.880 102.730 155.290  1.00  0.00           H
ATOM   2349  HB2 SER A 163      76.260 103.080 155.790  1.00  0.00           H
ATOM   2350  OG  SER A 163      76.700 101.050 155.890  1.00  0.00           O
ATOM   2351  HG1 SER A 163      76.230 100.810 155.090  1.00  0.00           H
ATOM   2352  C   SER A 163      76.800 102.430 158.450  1.00  0.00           C
ATOM   2353  O   SER A 163      76.920 101.360 159.060  1.00  0.00           O
ATOM   2354  N   ALA A 164      75.760 103.240 158.820  1.00  0.00           N
ATOM   2355  HN  ALA A 164      75.530 104.100 158.380  1.00  0.00           H
ATOM   2356  CA  ALA A 164      74.870 102.770 159.830  1.00  0.00           C
ATOM   2357  HA  ALA A 164      75.520 102.480 160.650  1.00  0.00           H
ATOM   2358  CB  ALA A 164      74.040 103.960 160.240  1.00  0.00           C
ATOM   2359  HB1 ALA A 164      73.320 104.140 159.410  1.00  0.00           H
ATOM   2360  HB2 ALA A 164      73.450 103.820 161.170  1.00  0.00           H
ATOM   2361  HB3 ALA A 164      74.700 104.850 160.310  1.00  0.00           H
ATOM   2362  C   ALA A 164      74.000 101.600 159.430  1.00  0.00           C
ATOM   2363  O   ALA A 164      73.280 100.920 160.190  1.00  0.00           O
ATOM   2364  N   LEU A 165      74.040 101.180 158.080  1.00  0.00           N
ATOM   2365  HN  LEU A 165      74.570 101.670 157.380  1.00  0.00           H
ATOM   2366  CA  LEU A 165      73.470  99.970 157.550  1.00  0.00           C
ATOM   2367  HA  LEU A 165      72.530  99.850 158.080  1.00  0.00           H
ATOM   2368  CB  LEU A 165      73.070 100.170 156.050  1.00  0.00           C
ATOM   2369  HB1 LEU A 165      74.000 100.560 155.590  1.00  0.00           H
ATOM   2370  HB2 LEU A 165      72.710  99.210 155.630  1.00  0.00           H
ATOM   2371  CG  LEU A 165      71.960 101.250 155.700  1.00  0.00           C
ATOM   2372  HG  LEU A 165      72.030 101.390 154.600  1.00  0.00           H
ATOM   2373  CD1 LEU A 165      70.520 100.720 156.100  1.00  0.00           C
ATOM   2374 HD11 LEU A 165      69.800 101.530 156.340  1.00  0.00           H
ATOM   2375 HD12 LEU A 165      70.200 100.140 155.210  1.00  0.00           H
ATOM   2376 HD13 LEU A 165      70.580  99.860 156.810  1.00  0.00           H
ATOM   2377  CD2 LEU A 165      72.280 102.670 156.210  1.00  0.00           C
ATOM   2378 HD21 LEU A 165      73.350 102.840 155.980  1.00  0.00           H
ATOM   2379 HD22 LEU A 165      71.560 103.390 155.770  1.00  0.00           H
ATOM   2380 HD23 LEU A 165      72.140 102.970 157.270  1.00  0.00           H
ATOM   2381  C   LEU A 165      74.330  98.700 157.680  1.00  0.00           C
ATOM   2382  O   LEU A 165      73.980  97.630 157.190  1.00  0.00           O
ATOM   2383  N   ASN A 166      75.540  98.820 158.250  1.00  0.00           N
ATOM   2384  HN  ASN A 166      75.780  99.770 158.440  1.00  0.00           H
ATOM   2385  CA  ASN A 166      76.500  97.710 158.450  1.00  0.00           C
ATOM   2386  HA  ASN A 166      77.230  97.970 159.200  1.00  0.00           H
ATOM   2387  CB  ASN A 166      75.800  96.360 158.910  1.00  0.00           C
ATOM   2388  HB1 ASN A 166      74.880  96.580 159.490  1.00  0.00           H
ATOM   2389  HB2 ASN A 166      75.480  95.870 157.960  1.00  0.00           H
ATOM   2390  CG  ASN A 166      76.710  95.590 159.740  1.00  0.00           C
ATOM   2391  OD1 ASN A 166      77.670  96.120 160.330  1.00  0.00           O
ATOM   2392  ND2 ASN A 166      76.600  94.210 159.660  1.00  0.00           N
ATOM   2393 HD21 ASN A 166      75.830  93.890 159.110  1.00  0.00           H
ATOM   2394 HD22 ASN A 166      77.270  93.670 160.160  1.00  0.00           H
ATOM   2395  C   ASN A 166      77.430  97.350 157.210  1.00  0.00           C
ATOM   2396  O   ASN A 166      78.070  96.320 157.140  1.00  0.00           O
ATOM   2397  N   HIS A 167      77.670  98.290 156.290  1.00  0.00           N
ATOM   2398  HN  HIS A 167      77.130  99.120 156.230  1.00  0.00           H
ATOM   2399  CA  HIS A 167      78.670  98.030 155.170  1.00  0.00           C
ATOM   2400  HA  HIS A 167      78.500  96.990 154.940  1.00  0.00           H
ATOM   2401  CB  HIS A 167      78.340  98.800 153.920  1.00  0.00           C
ATOM   2402  HB1 HIS A 167      78.350  99.880 154.180  1.00  0.00           H
ATOM   2403  HB2 HIS A 167      79.130  98.550 153.170  1.00  0.00           H
ATOM   2404  ND1 HIS A 167      75.810  99.150 153.950  1.00  0.00           N
ATOM   2405  CG  HIS A 167      76.970  98.530 153.370  1.00  0.00           C
ATOM   2406  CE1 HIS A 167      74.850  98.930 153.150  1.00  0.00           C
ATOM   2407  HE1 HIS A 167      73.820  99.300 153.110  1.00  0.00           H
ATOM   2408  NE2 HIS A 167      75.240  98.180 152.060  1.00  0.00           N
ATOM   2409  HE2 HIS A 167      74.660  97.670 151.430  1.00  0.00           H
ATOM   2410  CD2 HIS A 167      76.600  97.910 152.230  1.00  0.00           C
ATOM   2411  HD2 HIS A 167      77.150  97.250 151.570  1.00  0.00           H
ATOM   2412  C   HIS A 167      80.110  98.180 155.620  1.00  0.00           C
ATOM   2413  O   HIS A 167      80.850  98.960 155.030  1.00  0.00           O
ATOM   2414  N   ASN A 168      80.600  97.440 156.640  1.00  0.00           N
ATOM   2415  HN  ASN A 168      79.920  96.860 157.070  1.00  0.00           H
ATOM   2416  CA  ASN A 168      81.910  97.640 157.180  1.00  0.00           C
ATOM   2417  HA  ASN A 168      82.040  98.680 157.420  1.00  0.00           H
ATOM   2418  CB  ASN A 168      82.140  96.880 158.500  1.00  0.00           C
ATOM   2419  HB1 ASN A 168      81.790  95.850 158.300  1.00  0.00           H
ATOM   2420  HB2 ASN A 168      83.220  96.830 158.770  1.00  0.00           H
ATOM   2421  CG  ASN A 168      81.300  97.420 159.650  1.00  0.00           C
ATOM   2422  OD1 ASN A 168      80.340  98.220 159.550  1.00  0.00           O
ATOM   2423  ND2 ASN A 168      81.790  97.090 160.870  1.00  0.00           N
ATOM   2424 HD21 ASN A 168      82.520  96.420 160.950  1.00  0.00           H
ATOM   2425 HD22 ASN A 168      81.390  97.400 161.730  1.00  0.00           H
ATOM   2426  C   ASN A 168      83.190  97.410 156.280  1.00  0.00           C
ATOM   2427  O   ASN A 168      83.320  96.430 155.520  1.00  0.00           O
ATOM   2428  N   TYR A 169      84.150  98.340 156.310  1.00  0.00           N
ATOM   2429  HN  TYR A 169      84.050  99.030 157.020  1.00  0.00           H
ATOM   2430  CA  TYR A 169      85.490  98.160 155.710  1.00  0.00           C
ATOM   2431  HA  TYR A 169      85.320  97.790 154.710  1.00  0.00           H
ATOM   2432  CB  TYR A 169      86.200  99.550 155.580  1.00  0.00           C
ATOM   2433  HB1 TYR A 169      85.670 100.090 154.770  1.00  0.00           H
ATOM   2434  HB2 TYR A 169      86.130 100.000 156.600  1.00  0.00           H
ATOM   2435  CG  TYR A 169      87.690  99.400 155.300  1.00  0.00           C
ATOM   2436  CD1 TYR A 169      88.160  99.170 154.000  1.00  0.00           C
ATOM   2437  HD1 TYR A 169      87.480  99.270 153.170  1.00  0.00           H
ATOM   2438  CE1 TYR A 169      89.590  98.990 153.800  1.00  0.00           C
ATOM   2439  HE1 TYR A 169      90.010  98.800 152.820  1.00  0.00           H
ATOM   2440  CZ  TYR A 169      90.410  99.190 154.820  1.00  0.00           C
ATOM   2441  OH  TYR A 169      91.770  99.280 154.520  1.00  0.00           O
ATOM   2442  HH  TYR A 169      92.350  99.380 155.280  1.00  0.00           H
ATOM   2443  CD2 TYR A 169      88.550  99.540 156.360  1.00  0.00           C
ATOM   2444  HD2 TYR A 169      88.180  99.700 157.360  1.00  0.00           H
ATOM   2445  CE2 TYR A 169      89.900  99.480 156.110  1.00  0.00           C
ATOM   2446  HE2 TYR A 169      90.610  99.640 156.900  1.00  0.00           H
ATOM   2447  C   TYR A 169      86.270  97.150 156.560  1.00  0.00           C
ATOM   2448  O   TYR A 169      86.210  97.090 157.780  1.00  0.00           O
ATOM   2449  N   ARG A 170      87.070  96.340 155.870  1.00  0.00           N
ATOM   2450  HN  ARG A 170      87.080  96.310 154.880  1.00  0.00           H
ATOM   2451  CA  ARG A 170      87.880  95.300 156.500  1.00  0.00           C
ATOM   2452  HA  ARG A 170      87.900  95.500 157.560  1.00  0.00           H
ATOM   2453  CB  ARG A 170      87.320  93.950 156.160  1.00  0.00           C
ATOM   2454  HB1 ARG A 170      86.220  93.970 156.330  1.00  0.00           H
ATOM   2455  HB2 ARG A 170      87.520  93.650 155.110  1.00  0.00           H
ATOM   2456  CG  ARG A 170      87.940  92.870 156.980  1.00  0.00           C
ATOM   2457  HG1 ARG A 170      88.010  93.130 158.060  1.00  0.00           H
ATOM   2458  HG2 ARG A 170      88.980  92.630 156.680  1.00  0.00           H
ATOM   2459  CD  ARG A 170      87.210  91.520 156.950  1.00  0.00           C
ATOM   2460  HD1 ARG A 170      86.170  91.660 157.320  1.00  0.00           H
ATOM   2461  HD2 ARG A 170      87.670  90.680 157.510  1.00  0.00           H
ATOM   2462  NE  ARG A 170      87.220  91.070 155.530  1.00  0.00           N
ATOM   2463  HE  ARG A 170      86.430  91.300 154.970  1.00  0.00           H
ATOM   2464  CZ  ARG A 170      88.140  90.330 154.950  1.00  0.00           C
ATOM   2465  NH1 ARG A 170      89.130  89.720 155.610  1.00  0.00           N
ATOM   2466 HH11 ARG A 170      89.840  89.200 155.120  1.00  0.00           H
ATOM   2467 HH12 ARG A 170      89.250  89.890 156.590  1.00  0.00           H
ATOM   2468  NH2 ARG A 170      88.090  90.130 153.650  1.00  0.00           N
ATOM   2469 HH21 ARG A 170      88.750  89.610 153.110  1.00  0.00           H
ATOM   2470 HH22 ARG A 170      87.450  90.720 153.170  1.00  0.00           H
ATOM   2471  C   ARG A 170      89.350  95.430 156.050  1.00  0.00           C
ATOM   2472  O   ARG A 170      89.680  95.510 154.930  1.00  0.00           O
ATOM   2473  N   GLY A 171      90.280  95.600 157.030  1.00  0.00           N
ATOM   2474  HN  GLY A 171      90.010  95.590 157.990  1.00  0.00           H
ATOM   2475  CA  GLY A 171      91.700  96.050 156.840  1.00  0.00           C
ATOM   2476  HA1 GLY A 171      91.730  96.550 155.880  1.00  0.00           H
ATOM   2477  HA2 GLY A 171      92.330  95.190 157.040  1.00  0.00           H
ATOM   2478  C   GLY A 171      92.140  97.110 157.780  1.00  0.00           C
ATOM   2479  O   GLY A 171      91.570  97.360 158.850  1.00  0.00           O
ATOM   2480  N   TYR A 172      93.360  97.720 157.460  1.00  0.00           N
ATOM   2481  HN  TYR A 172      93.860  97.500 156.620  1.00  0.00           H
ATOM   2482  CA  TYR A 172      93.970  98.770 158.350  1.00  0.00           C
ATOM   2483  HA  TYR A 172      93.690  98.680 159.390  1.00  0.00           H
ATOM   2484  CB  TYR A 172      95.440  98.690 158.310  1.00  0.00           C
ATOM   2485  HB1 TYR A 172      95.840  98.670 157.280  1.00  0.00           H
ATOM   2486  HB2 TYR A 172      95.890  99.580 158.810  1.00  0.00           H
ATOM   2487  CG  TYR A 172      95.990  97.540 159.060  1.00  0.00           C
ATOM   2488  CD1 TYR A 172      96.330  96.360 158.420  1.00  0.00           C
ATOM   2489  HD1 TYR A 172      96.300  96.300 157.340  1.00  0.00           H
ATOM   2490  CE1 TYR A 172      96.880  95.290 159.170  1.00  0.00           C
ATOM   2491  HE1 TYR A 172      97.290  94.420 158.670  1.00  0.00           H
ATOM   2492  CZ  TYR A 172      96.940  95.400 160.570  1.00  0.00           C
ATOM   2493  OH  TYR A 172      97.350  94.260 161.320  1.00  0.00           O
ATOM   2494  HH  TYR A 172      96.990  94.230 162.210  1.00  0.00           H
ATOM   2495  CD2 TYR A 172      96.040  97.620 160.470  1.00  0.00           C
ATOM   2496  HD2 TYR A 172      95.650  98.540 160.880  1.00  0.00           H
ATOM   2497  CE2 TYR A 172      96.420  96.510 161.260  1.00  0.00           C
ATOM   2498  HE2 TYR A 172      96.330  96.580 162.330  1.00  0.00           H
ATOM   2499  C   TYR A 172      93.570 100.200 158.010  1.00  0.00           C
ATOM   2500  O   TYR A 172      93.510 100.510 156.800  1.00  0.00           O
ATOM   2501  N   ILE A 173      93.390 101.110 158.990  1.00  0.00           N
ATOM   2502  HN  ILE A 173      93.260 100.820 159.940  1.00  0.00           H
ATOM   2503  CA  ILE A 173      93.310 102.530 158.840  1.00  0.00           C
ATOM   2504  HA  ILE A 173      93.630 102.860 157.860  1.00  0.00           H
ATOM   2505  CB  ILE A 173      91.870 103.020 159.180  1.00  0.00           C
ATOM   2506  HB  ILE A 173      91.610 102.440 160.100  1.00  0.00           H
ATOM   2507  CG2 ILE A 173      91.810 104.530 159.280  1.00  0.00           C
ATOM   2508 HG21 ILE A 173      90.810 104.810 159.700  1.00  0.00           H
ATOM   2509 HG22 ILE A 173      92.550 104.900 160.030  1.00  0.00           H
ATOM   2510 HG23 ILE A 173      91.990 105.080 158.330  1.00  0.00           H
ATOM   2511  CG1 ILE A 173      91.100 102.470 158.020  1.00  0.00           C
ATOM   2512 HG11 ILE A 173      91.030 101.370 158.160  1.00  0.00           H
ATOM   2513 HG12 ILE A 173      91.630 102.760 157.080  1.00  0.00           H
ATOM   2514  CD  ILE A 173      89.620 102.970 158.110  1.00  0.00           C
ATOM   2515  HD1 ILE A 173      89.380 102.850 159.180  1.00  0.00           H
ATOM   2516  HD2 ILE A 173      89.460 104.040 157.860  1.00  0.00           H
ATOM   2517  HD3 ILE A 173      88.910 102.380 157.490  1.00  0.00           H
ATOM   2518  C   ILE A 173      94.330 103.200 159.710  1.00  0.00           C
ATOM   2519  O   ILE A 173      94.230 102.930 160.940  1.00  0.00           O
ATOM   2520  N   GLU A 174      95.240 104.080 159.200  1.00  0.00           N
ATOM   2521  HN  GLU A 174      95.300 104.100 158.210  1.00  0.00           H
ATOM   2522  CA  GLU A 174      96.000 104.960 160.010  1.00  0.00           C
ATOM   2523  HA  GLU A 174      95.530 105.030 160.980  1.00  0.00           H
ATOM   2524  CB  GLU A 174      97.550 104.530 159.960  1.00  0.00           C
ATOM   2525  HB1 GLU A 174      97.510 103.420 159.920  1.00  0.00           H
ATOM   2526  HB2 GLU A 174      98.060 104.870 159.040  1.00  0.00           H
ATOM   2527  CG  GLU A 174      98.310 104.860 161.290  1.00  0.00           C
ATOM   2528  HG1 GLU A 174      97.910 104.310 162.160  1.00  0.00           H
ATOM   2529  HG2 GLU A 174      98.280 105.970 161.360  1.00  0.00           H
ATOM   2530  CD  GLU A 174      99.860 104.560 161.260  1.00  0.00           C
ATOM   2531  OE1 GLU A 174     100.350 103.530 160.660  1.00  0.00           O
ATOM   2532  OE2 GLU A 174     100.580 105.340 161.960  1.00  0.00           O
ATOM   2533  C   GLU A 174      95.880 106.300 159.370  1.00  0.00           C
ATOM   2534  O   GLU A 174      95.470 106.410 158.220  1.00  0.00           O
ATOM   2535  N   HIS A 175      96.290 107.410 159.990  1.00  0.00           N
ATOM   2536  HN  HIS A 175      96.520 107.310 160.960  1.00  0.00           H
ATOM   2537  CA  HIS A 175      96.550 108.730 159.420  1.00  0.00           C
ATOM   2538  HA  HIS A 175      96.970 109.470 160.090  1.00  0.00           H
ATOM   2539  CB  HIS A 175      97.400 108.660 158.060  1.00  0.00           C
ATOM   2540  HB1 HIS A 175      98.280 108.010 158.260  1.00  0.00           H
ATOM   2541  HB2 HIS A 175      96.940 108.230 157.140  1.00  0.00           H
ATOM   2542  ND1 HIS A 175      99.090 110.530 157.880  1.00  0.00           N
ATOM   2543  CG  HIS A 175      97.930 109.910 157.420  1.00  0.00           C
ATOM   2544  CE1 HIS A 175      99.350 111.570 157.070  1.00  0.00           C
ATOM   2545  HE1 HIS A 175     100.070 112.350 157.320  1.00  0.00           H
ATOM   2546  NE2 HIS A 175      98.410 111.670 156.130  1.00  0.00           N
ATOM   2547  HE2 HIS A 175      98.170 112.550 155.710  1.00  0.00           H
ATOM   2548  CD2 HIS A 175      97.490 110.610 156.350  1.00  0.00           C
ATOM   2549  HD2 HIS A 175      96.590 110.320 155.830  1.00  0.00           H
ATOM   2550  C   HIS A 175      95.180 109.380 159.030  1.00  0.00           C
ATOM   2551  O   HIS A 175      95.150 110.180 158.090  1.00  0.00           O
ATOM   2552  N   PHE A 176      94.180 109.140 159.810  1.00  0.00           N
ATOM   2553  HN  PHE A 176      94.220 108.560 160.620  1.00  0.00           H
ATOM   2554  CA  PHE A 176      92.960 109.840 159.520  1.00  0.00           C
ATOM   2555  HA  PHE A 176      92.820 109.700 158.460  1.00  0.00           H
ATOM   2556  CB  PHE A 176      91.780 109.120 160.340  1.00  0.00           C
ATOM   2557  HB1 PHE A 176      91.810 108.020 160.180  1.00  0.00           H
ATOM   2558  HB2 PHE A 176      91.930 109.240 161.440  1.00  0.00           H
ATOM   2559  CG  PHE A 176      90.390 109.570 159.950  1.00  0.00           C
ATOM   2560  CD1 PHE A 176      89.570 108.900 159.080  1.00  0.00           C
ATOM   2561  HD1 PHE A 176      90.060 108.040 158.650  1.00  0.00           H
ATOM   2562  CE1 PHE A 176      88.240 109.260 158.920  1.00  0.00           C
ATOM   2563  HE1 PHE A 176      87.590 108.570 158.400  1.00  0.00           H
ATOM   2564  CZ  PHE A 176      87.810 110.500 159.370  1.00  0.00           C
ATOM   2565  HZ  PHE A 176      86.770 110.760 159.230  1.00  0.00           H
ATOM   2566  CD2 PHE A 176      89.830 110.790 160.580  1.00  0.00           C
ATOM   2567  HD2 PHE A 176      90.500 111.270 161.280  1.00  0.00           H
ATOM   2568  CE2 PHE A 176      88.540 111.250 160.350  1.00  0.00           C
ATOM   2569  HE2 PHE A 176      88.110 112.090 160.870  1.00  0.00           H
ATOM   2570  C   PHE A 176      92.990 111.380 159.720  1.00  0.00           C
ATOM   2571  O   PHE A 176      92.990 111.910 160.820  1.00  0.00           O
ATOM   2572  N   SER A 177      92.940 112.140 158.620  1.00  0.00           N
ATOM   2573  HN  SER A 177      92.960 111.710 157.720  1.00  0.00           H
ATOM   2574  CA  SER A 177      93.110 113.560 158.740  1.00  0.00           C
ATOM   2575  HA  SER A 177      92.930 113.970 159.720  1.00  0.00           H
ATOM   2576  CB  SER A 177      94.570 114.020 158.470  1.00  0.00           C
ATOM   2577  HB1 SER A 177      94.640 114.980 159.020  1.00  0.00           H
ATOM   2578  HB2 SER A 177      94.750 114.140 157.380  1.00  0.00           H
ATOM   2579  OG  SER A 177      95.490 113.080 159.010  1.00  0.00           O
ATOM   2580  HG1 SER A 177      95.340 112.250 158.550  1.00  0.00           H
ATOM   2581  C   SER A 177      92.060 114.310 157.910  1.00  0.00           C
ATOM   2582  O   SER A 177      92.020 114.180 156.670  1.00  0.00           O
ATOM   2583  N   LEU A 178      91.190 115.140 158.610  1.00  0.00           N
ATOM   2584  HN  LEU A 178      91.340 115.370 159.570  1.00  0.00           H
ATOM   2585  CA  LEU A 178      90.190 115.920 157.980  1.00  0.00           C
ATOM   2586  HA  LEU A 178      90.300 115.850 156.910  1.00  0.00           H
ATOM   2587  CB  LEU A 178      88.810 115.400 158.390  1.00  0.00           C
ATOM   2588  HB1 LEU A 178      88.580 114.410 157.940  1.00  0.00           H
ATOM   2589  HB2 LEU A 178      88.680 115.280 159.480  1.00  0.00           H
ATOM   2590  CG  LEU A 178      87.580 116.310 157.900  1.00  0.00           C
ATOM   2591  HG  LEU A 178      87.660 117.370 158.230  1.00  0.00           H
ATOM   2592  CD1 LEU A 178      87.610 116.300 156.330  1.00  0.00           C
ATOM   2593 HD11 LEU A 178      88.610 116.520 155.910  1.00  0.00           H
ATOM   2594 HD12 LEU A 178      87.410 115.260 156.000  1.00  0.00           H
ATOM   2595 HD13 LEU A 178      86.910 117.010 155.850  1.00  0.00           H
ATOM   2596  CD2 LEU A 178      86.270 115.700 158.420  1.00  0.00           C
ATOM   2597 HD21 LEU A 178      86.070 116.060 159.450  1.00  0.00           H
ATOM   2598 HD22 LEU A 178      85.480 116.140 157.780  1.00  0.00           H
ATOM   2599 HD23 LEU A 178      86.150 114.590 158.340  1.00  0.00           H
ATOM   2600  C   LEU A 178      90.390 117.440 158.300  1.00  0.00           C
ATOM   2601  O   LEU A 178      90.510 117.890 159.440  1.00  0.00           O
ATOM   2602  N   TRP A 179      90.440 118.250 157.230  1.00  0.00           N
ATOM   2603  HN  TRP A 179      90.250 117.940 156.300  1.00  0.00           H
ATOM   2604  CA  TRP A 179      90.770 119.660 157.340  1.00  0.00           C
ATOM   2605  HA  TRP A 179      90.670 119.990 158.370  1.00  0.00           H
ATOM   2606  CB  TRP A 179      92.220 120.040 156.940  1.00  0.00           C
ATOM   2607  HB1 TRP A 179      92.240 119.920 155.840  1.00  0.00           H
ATOM   2608  HB2 TRP A 179      92.560 121.080 157.130  1.00  0.00           H
ATOM   2609  CG  TRP A 179      93.220 119.050 157.290  1.00  0.00           C
ATOM   2610  CD1 TRP A 179      93.380 118.180 158.390  1.00  0.00           C
ATOM   2611  HD1 TRP A 179      92.800 118.280 159.300  1.00  0.00           H
ATOM   2612  NE1 TRP A 179      94.460 117.320 158.210  1.00  0.00           N
ATOM   2613  HE1 TRP A 179      94.990 116.860 158.890  1.00  0.00           H
ATOM   2614  CE2 TRP A 179      95.050 117.560 157.010  1.00  0.00           C
ATOM   2615  CD2 TRP A 179      94.230 118.590 156.410  1.00  0.00           C
ATOM   2616  CE3 TRP A 179      94.650 119.090 155.210  1.00  0.00           C
ATOM   2617  HE3 TRP A 179      94.080 119.850 154.690  1.00  0.00           H
ATOM   2618  CZ3 TRP A 179      95.880 118.630 154.680  1.00  0.00           C
ATOM   2619  HZ3 TRP A 179      96.250 119.090 153.780  1.00  0.00           H
ATOM   2620  CZ2 TRP A 179      96.240 117.080 156.450  1.00  0.00           C
ATOM   2621  HZ2 TRP A 179      96.870 116.460 157.080  1.00  0.00           H
ATOM   2622  CH2 TRP A 179      96.640 117.670 155.280  1.00  0.00           C
ATOM   2623  HH2 TRP A 179      97.530 117.420 154.720  1.00  0.00           H
ATOM   2624  C   TRP A 179      89.740 120.450 156.500  1.00  0.00           C
ATOM   2625  O   TRP A 179      89.010 119.880 155.700  1.00  0.00           O
ATOM   2626  N   LYS A 180      89.690 121.750 156.810  1.00  0.00           N
ATOM   2627  HN  LYS A 180      90.380 122.120 157.430  1.00  0.00           H
ATOM   2628  CA  LYS A 180      88.480 122.530 156.490  1.00  0.00           C
ATOM   2629  HA  LYS A 180      87.620 121.890 156.370  1.00  0.00           H
ATOM   2630  CB  LYS A 180      87.940 123.450 157.680  1.00  0.00           C
ATOM   2631  HB1 LYS A 180      88.850 123.990 158.030  1.00  0.00           H
ATOM   2632  HB2 LYS A 180      87.260 124.210 157.220  1.00  0.00           H
ATOM   2633  CG  LYS A 180      87.210 122.790 158.820  1.00  0.00           C
ATOM   2634  HG1 LYS A 180      87.720 121.870 159.180  1.00  0.00           H
ATOM   2635  HG2 LYS A 180      86.180 122.520 158.510  1.00  0.00           H
ATOM   2636  CD  LYS A 180      86.980 123.830 160.010  1.00  0.00           C
ATOM   2637  HD1 LYS A 180      87.970 124.010 160.480  1.00  0.00           H
ATOM   2638  HD2 LYS A 180      86.230 123.330 160.670  1.00  0.00           H
ATOM   2639  CE  LYS A 180      86.280 125.140 159.700  1.00  0.00           C
ATOM   2640  HE1 LYS A 180      85.420 124.930 159.030  1.00  0.00           H
ATOM   2641  HE2 LYS A 180      86.900 125.850 159.120  1.00  0.00           H
ATOM   2642  NZ  LYS A 180      85.860 125.740 161.000  1.00  0.00           N
ATOM   2643  HZ1 LYS A 180      84.880 125.410 161.180  1.00  0.00           H
ATOM   2644  HZ2 LYS A 180      86.450 125.520 161.830  1.00  0.00           H
ATOM   2645  HZ3 LYS A 180      85.840 126.770 160.890  1.00  0.00           H
ATOM   2646  C   LYS A 180      88.610 123.350 155.170  1.00  0.00           C
ATOM   2647  O   LYS A 180      87.710 124.120 154.840  1.00  0.00           O
ATOM   2648  N   VAL A 181      89.770 123.210 154.480  1.00  0.00           N
ATOM   2649  HN  VAL A 181      90.530 122.600 154.700  1.00  0.00           H
ATOM   2650  CA  VAL A 181      90.040 123.890 153.310  1.00  0.00           C
ATOM   2651  HA  VAL A 181      89.120 124.330 152.950  1.00  0.00           H
ATOM   2652  CB  VAL A 181      90.960 125.130 153.330  1.00  0.00           C
ATOM   2653  HB  VAL A 181      91.050 125.620 152.340  1.00  0.00           H
ATOM   2654  CG1 VAL A 181      90.280 126.220 154.210  1.00  0.00           C
ATOM   2655 HG11 VAL A 181      91.080 126.980 154.300  1.00  0.00           H
ATOM   2656 HG12 VAL A 181      89.430 126.710 153.690  1.00  0.00           H
ATOM   2657 HG13 VAL A 181      89.970 125.890 155.220  1.00  0.00           H
ATOM   2658  CG2 VAL A 181      92.420 124.630 153.850  1.00  0.00           C
ATOM   2659 HG21 VAL A 181      92.980 125.580 154.000  1.00  0.00           H
ATOM   2660 HG22 VAL A 181      92.340 124.030 154.790  1.00  0.00           H
ATOM   2661 HG23 VAL A 181      92.850 123.920 153.110  1.00  0.00           H
ATOM   2662  C   VAL A 181      90.410 122.810 152.280  1.00  0.00           C
ATOM   2663  O   VAL A 181      90.650 121.650 152.640  1.00  0.00           O
ATOM   2664  N   ALA A 182      90.600 123.210 150.970  1.00  0.00           N
ATOM   2665  HN  ALA A 182      90.440 124.160 150.690  1.00  0.00           H
ATOM   2666  CA  ALA A 182      91.260 122.380 149.900  1.00  0.00           C
ATOM   2667  HA  ALA A 182      91.030 121.350 150.130  1.00  0.00           H
ATOM   2668  CB  ALA A 182      90.520 122.690 148.520  1.00  0.00           C
ATOM   2669  HB1 ALA A 182      91.080 122.350 147.630  1.00  0.00           H
ATOM   2670  HB2 ALA A 182      89.540 122.170 148.560  1.00  0.00           H
ATOM   2671  HB3 ALA A 182      90.370 123.790 148.450  1.00  0.00           H
ATOM   2672  C   ALA A 182      92.730 122.630 149.830  1.00  0.00           C
ATOM   2673  O   ALA A 182      93.270 123.770 149.780  1.00  0.00           O
ATOM   2674  N   ARG A 183      93.530 121.490 149.660  1.00  0.00           N
ATOM   2675  HN  ARG A 183      93.180 120.570 149.830  1.00  0.00           H
ATOM   2676  CA  ARG A 183      94.950 121.450 149.340  1.00  0.00           C
ATOM   2677  HA  ARG A 183      95.390 122.430 149.250  1.00  0.00           H
ATOM   2678  CB  ARG A 183      95.650 120.520 150.370  1.00  0.00           C
ATOM   2679  HB1 ARG A 183      95.000 119.630 150.520  1.00  0.00           H
ATOM   2680  HB2 ARG A 183      96.690 120.180 150.170  1.00  0.00           H
ATOM   2681  CG  ARG A 183      95.620 121.150 151.800  1.00  0.00           C
ATOM   2682  HG1 ARG A 183      95.720 120.450 152.650  1.00  0.00           H
ATOM   2683  HG2 ARG A 183      94.660 121.650 152.030  1.00  0.00           H
ATOM   2684  CD  ARG A 183      96.820 122.090 152.120  1.00  0.00           C
ATOM   2685  HD1 ARG A 183      96.600 122.750 152.990  1.00  0.00           H
ATOM   2686  HD2 ARG A 183      97.040 122.700 151.220  1.00  0.00           H
ATOM   2687  NE  ARG A 183      98.040 121.290 152.530  1.00  0.00           N
ATOM   2688  HE  ARG A 183      98.010 120.310 152.760  1.00  0.00           H
ATOM   2689  CZ  ARG A 183      99.160 121.880 152.840  1.00  0.00           C
ATOM   2690  NH1 ARG A 183      99.390 123.150 152.660  1.00  0.00           N
ATOM   2691 HH11 ARG A 183     100.360 123.330 152.840  1.00  0.00           H
ATOM   2692 HH12 ARG A 183      98.830 123.570 151.940  1.00  0.00           H
ATOM   2693  NH2 ARG A 183     100.010 121.120 153.480  1.00  0.00           N
ATOM   2694 HH21 ARG A 183     100.950 121.460 153.550  1.00  0.00           H
ATOM   2695 HH22 ARG A 183      99.880 120.140 153.550  1.00  0.00           H
ATOM   2696  C   ARG A 183      95.200 120.850 147.960  1.00  0.00           C
ATOM   2697  O   ARG A 183      94.550 119.880 147.520  1.00  0.00           O
ATOM   2698  N   THR A 184      96.040 121.490 147.140  1.00  0.00           N
ATOM   2699  HN  THR A 184      96.470 122.320 147.500  1.00  0.00           H
ATOM   2700  CA  THR A 184      96.480 121.110 145.800  1.00  0.00           C
ATOM   2701  HA  THR A 184      95.640 120.860 145.160  1.00  0.00           H
ATOM   2702  CB  THR A 184      97.250 122.090 144.960  1.00  0.00           C
ATOM   2703  HB  THR A 184      97.560 121.680 143.970  1.00  0.00           H
ATOM   2704  OG1 THR A 184      98.390 122.530 145.610  1.00  0.00           O
ATOM   2705  HG1 THR A 184      98.070 122.820 146.460  1.00  0.00           H
ATOM   2706  CG2 THR A 184      96.310 123.300 144.730  1.00  0.00           C
ATOM   2707 HG21 THR A 184      96.090 123.880 145.650  1.00  0.00           H
ATOM   2708 HG22 THR A 184      96.920 124.000 144.100  1.00  0.00           H
ATOM   2709 HG23 THR A 184      95.360 122.980 144.260  1.00  0.00           H
ATOM   2710  C   THR A 184      97.300 119.840 145.890  1.00  0.00           C
ATOM   2711  O   THR A 184      97.910 119.470 146.910  1.00  0.00           O
ATOM   2712  N   GLN A 185      97.480 119.120 144.780  1.00  0.00           N
ATOM   2713  HN  GLN A 185      97.070 119.460 143.940  1.00  0.00           H
ATOM   2714  CA  GLN A 185      98.240 117.930 144.550  1.00  0.00           C
ATOM   2715  HA  GLN A 185      97.830 117.080 145.080  1.00  0.00           H
ATOM   2716  CB  GLN A 185      98.220 117.450 143.080  1.00  0.00           C
ATOM   2717  HB1 GLN A 185      97.150 117.420 142.820  1.00  0.00           H
ATOM   2718  HB2 GLN A 185      98.550 118.310 142.460  1.00  0.00           H
ATOM   2719  CG  GLN A 185      98.880 116.150 142.870  1.00  0.00           C
ATOM   2720  HG1 GLN A 185      98.540 115.370 143.590  1.00  0.00           H
ATOM   2721  HG2 GLN A 185      99.980 116.180 143.010  1.00  0.00           H
ATOM   2722  CD  GLN A 185      98.640 115.560 141.450  1.00  0.00           C
ATOM   2723  OE1 GLN A 185      98.660 116.300 140.470  1.00  0.00           O
ATOM   2724  NE2 GLN A 185      98.560 114.250 141.330  1.00  0.00           N
ATOM   2725 HE21 GLN A 185      98.580 113.710 142.180  1.00  0.00           H
ATOM   2726 HE22 GLN A 185      98.810 113.880 140.440  1.00  0.00           H
ATOM   2727  C   GLN A 185      99.620 118.020 145.000  1.00  0.00           C
ATOM   2728  O   GLN A 185     100.110 117.140 145.670  1.00  0.00           O
ATOM   2729  N   ARG A 186     100.380 119.060 144.760  1.00  0.00           N
ATOM   2730  HN  ARG A 186      99.970 119.750 144.170  1.00  0.00           H
ATOM   2731  CA  ARG A 186     101.670 119.320 145.380  1.00  0.00           C
ATOM   2732  HA  ARG A 186     102.300 118.480 145.110  1.00  0.00           H
ATOM   2733  CB  ARG A 186     102.240 120.590 144.850  1.00  0.00           C
ATOM   2734  HB1 ARG A 186     102.660 120.440 143.830  1.00  0.00           H
ATOM   2735  HB2 ARG A 186     101.370 121.280 144.880  1.00  0.00           H
ATOM   2736  CG  ARG A 186     103.460 121.290 145.550  1.00  0.00           C
ATOM   2737  HG1 ARG A 186     103.200 121.590 146.590  1.00  0.00           H
ATOM   2738  HG2 ARG A 186     103.640 122.260 145.040  1.00  0.00           H
ATOM   2739  CD  ARG A 186     104.800 120.540 145.460  1.00  0.00           C
ATOM   2740  HD1 ARG A 186     104.610 119.530 145.890  1.00  0.00           H
ATOM   2741  HD2 ARG A 186     105.610 121.070 146.000  1.00  0.00           H
ATOM   2742  NE  ARG A 186     105.200 120.430 144.020  1.00  0.00           N
ATOM   2743  HE  ARG A 186     104.970 119.660 143.430  1.00  0.00           H
ATOM   2744  CZ  ARG A 186     105.640 121.440 143.350  1.00  0.00           C
ATOM   2745  NH1 ARG A 186     106.050 122.520 143.960  1.00  0.00           N
ATOM   2746 HH11 ARG A 186     106.040 123.350 143.400  1.00  0.00           H
ATOM   2747 HH12 ARG A 186     105.940 122.600 144.950  1.00  0.00           H
ATOM   2748  NH2 ARG A 186     105.630 121.430 142.030  1.00  0.00           N
ATOM   2749 HH21 ARG A 186     106.030 122.200 141.540  1.00  0.00           H
ATOM   2750 HH22 ARG A 186     105.250 120.650 141.530  1.00  0.00           H
ATOM   2751  C   ARG A 186     101.680 119.360 146.930  1.00  0.00           C
ATOM   2752  O   ARG A 186     102.590 118.840 147.550  1.00  0.00           O
ATOM   2753  N   GLU A 187     100.650 119.900 147.530  1.00  0.00           N
ATOM   2754  HN  GLU A 187      99.860 120.180 146.980  1.00  0.00           H
ATOM   2755  CA  GLU A 187     100.500 119.900 148.950  1.00  0.00           C
ATOM   2756  HA  GLU A 187     101.470 120.170 149.360  1.00  0.00           H
ATOM   2757  CB  GLU A 187      99.500 120.990 149.370  1.00  0.00           C
ATOM   2758  HB1 GLU A 187      98.470 120.640 149.150  1.00  0.00           H
ATOM   2759  HB2 GLU A 187      99.540 121.060 150.480  1.00  0.00           H
ATOM   2760  CG  GLU A 187      99.850 122.370 148.820  1.00  0.00           C
ATOM   2761  HG1 GLU A 187      99.990 122.320 147.720  1.00  0.00           H
ATOM   2762  HG2 GLU A 187     100.750 122.810 149.300  1.00  0.00           H
ATOM   2763  CD  GLU A 187      98.640 123.360 148.910  1.00  0.00           C
ATOM   2764  OE1 GLU A 187      98.550 124.030 149.960  1.00  0.00           O
ATOM   2765  OE2 GLU A 187      97.850 123.500 147.940  1.00  0.00           O
ATOM   2766  C   GLU A 187     100.090 118.450 149.500  1.00  0.00           C
ATOM   2767  O   GLU A 187     100.510 117.970 150.490  1.00  0.00           O
ATOM   2768  N   ILE A 188      99.190 117.790 148.810  1.00  0.00           N
ATOM   2769  HN  ILE A 188      98.700 118.280 148.080  1.00  0.00           H
ATOM   2770  CA  ILE A 188      98.730 116.430 149.130  1.00  0.00           C
ATOM   2771  HA  ILE A 188      98.340 116.500 150.140  1.00  0.00           H
ATOM   2772  CB  ILE A 188      97.600 115.990 148.260  1.00  0.00           C
ATOM   2773  HB  ILE A 188      97.910 116.140 147.210  1.00  0.00           H
ATOM   2774  CG2 ILE A 188      97.280 114.520 148.520  1.00  0.00           C
ATOM   2775 HG21 ILE A 188      96.790 114.420 149.520  1.00  0.00           H
ATOM   2776 HG22 ILE A 188      96.560 114.110 147.790  1.00  0.00           H
ATOM   2777 HG23 ILE A 188      98.190 113.880 148.530  1.00  0.00           H
ATOM   2778  CG1 ILE A 188      96.330 116.870 148.560  1.00  0.00           C
ATOM   2779 HG11 ILE A 188      96.680 117.900 148.320  1.00  0.00           H
ATOM   2780 HG12 ILE A 188      95.940 116.790 149.600  1.00  0.00           H
ATOM   2781  CD  ILE A 188      95.250 116.550 147.470  1.00  0.00           C
ATOM   2782  HD1 ILE A 188      94.630 115.660 147.690  1.00  0.00           H
ATOM   2783  HD2 ILE A 188      94.580 117.430 147.340  1.00  0.00           H
ATOM   2784  HD3 ILE A 188      95.770 116.460 146.490  1.00  0.00           H
ATOM   2785  C   ILE A 188      99.940 115.520 149.080  1.00  0.00           C
ATOM   2786  O   ILE A 188     100.090 114.640 149.920  1.00  0.00           O
ATOM   2787  N   LEU A 189     100.870 115.670 148.100  1.00  0.00           N
ATOM   2788  HN  LEU A 189     100.790 116.390 147.410  1.00  0.00           H
ATOM   2789  CA  LEU A 189     102.160 114.970 148.120  1.00  0.00           C
ATOM   2790  HA  LEU A 189     101.990 113.900 148.140  1.00  0.00           H
ATOM   2791  CB  LEU A 189     102.940 115.290 146.670  1.00  0.00           C
ATOM   2792  HB1 LEU A 189     103.150 116.380 146.570  1.00  0.00           H
ATOM   2793  HB2 LEU A 189     103.920 114.770 146.770  1.00  0.00           H
ATOM   2794  CG  LEU A 189     102.290 114.680 145.450  1.00  0.00           C
ATOM   2795  HG  LEU A 189     101.180 114.700 145.460  1.00  0.00           H
ATOM   2796  CD1 LEU A 189     102.700 115.310 144.150  1.00  0.00           C
ATOM   2797 HD11 LEU A 189     103.780 115.480 143.950  1.00  0.00           H
ATOM   2798 HD12 LEU A 189     102.550 114.630 143.290  1.00  0.00           H
ATOM   2799 HD13 LEU A 189     102.130 116.260 144.070  1.00  0.00           H
ATOM   2800  CD2 LEU A 189     102.520 113.150 145.470  1.00  0.00           C
ATOM   2801 HD21 LEU A 189     102.340 112.730 144.460  1.00  0.00           H
ATOM   2802 HD22 LEU A 189     103.590 112.890 145.650  1.00  0.00           H
ATOM   2803 HD23 LEU A 189     101.950 112.730 146.330  1.00  0.00           H
ATOM   2804  C   LEU A 189     103.180 115.320 149.160  1.00  0.00           C
ATOM   2805  O   LEU A 189     103.890 114.490 149.630  1.00  0.00           O
ATOM   2806  N   SER A 190     103.260 116.630 149.530  1.00  0.00           N
ATOM   2807  HN  SER A 190     102.710 117.270 149.010  1.00  0.00           H
ATOM   2808  CA  SER A 190     104.070 117.110 150.620  1.00  0.00           C
ATOM   2809  HA  SER A 190     105.030 116.650 150.430  1.00  0.00           H
ATOM   2810  CB  SER A 190     104.160 118.660 150.680  1.00  0.00           C
ATOM   2811  HB1 SER A 190     104.420 119.030 149.670  1.00  0.00           H
ATOM   2812  HB2 SER A 190     105.070 119.030 151.200  1.00  0.00           H
ATOM   2813  OG  SER A 190     102.980 119.240 151.100  1.00  0.00           O
ATOM   2814  HG1 SER A 190     102.330 118.900 150.480  1.00  0.00           H
ATOM   2815  C   SER A 190     103.690 116.520 151.960  1.00  0.00           C
ATOM   2816  O   SER A 190     104.550 116.060 152.760  1.00  0.00           O
ATOM   2817  N   ASP A 191     102.360 116.430 152.250  1.00  0.00           N
ATOM   2818  HN  ASP A 191     101.740 117.020 151.730  1.00  0.00           H
ATOM   2819  CA  ASP A 191     101.780 115.730 153.380  1.00  0.00           C
ATOM   2820  HA  ASP A 191     102.390 116.000 154.230  1.00  0.00           H
ATOM   2821  CB  ASP A 191     100.320 116.280 153.610  1.00  0.00           C
ATOM   2822  HB1 ASP A 191      99.570 116.160 152.800  1.00  0.00           H
ATOM   2823  HB2 ASP A 191      99.860 115.800 154.510  1.00  0.00           H
ATOM   2824  CG  ASP A 191     100.450 117.790 153.930  1.00  0.00           C
ATOM   2825  OD1 ASP A 191     101.520 118.120 154.490  1.00  0.00           O
ATOM   2826  OD2 ASP A 191      99.520 118.580 153.700  1.00  0.00           O
ATOM   2827  C   ASP A 191     101.760 114.240 153.270  1.00  0.00           C
ATOM   2828  O   ASP A 191     101.470 113.570 154.260  1.00  0.00           O
ATOM   2829  N   MET A 192     101.930 113.680 152.050  1.00  0.00           N
ATOM   2830  HN  MET A 192     102.040 114.170 151.190  1.00  0.00           H
ATOM   2831  CA  MET A 192     102.290 112.250 151.930  1.00  0.00           C
ATOM   2832  HA  MET A 192     101.530 111.670 152.440  1.00  0.00           H
ATOM   2833  CB  MET A 192     102.280 111.870 150.420  1.00  0.00           C
ATOM   2834  HB1 MET A 192     101.390 112.330 149.940  1.00  0.00           H
ATOM   2835  HB2 MET A 192     103.120 112.320 149.850  1.00  0.00           H
ATOM   2836  CG  MET A 192     102.320 110.300 150.250  1.00  0.00           C
ATOM   2837  HG1 MET A 192     101.440 110.080 150.900  1.00  0.00           H
ATOM   2838  HG2 MET A 192     103.130 109.780 150.800  1.00  0.00           H
ATOM   2839  SD  MET A 192     102.190 109.800 148.590  1.00  0.00           S
ATOM   2840  CE  MET A 192     102.180 108.050 149.020  1.00  0.00           C
ATOM   2841  HE1 MET A 192     102.020 107.460 148.090  1.00  0.00           H
ATOM   2842  HE2 MET A 192     103.150 107.770 149.480  1.00  0.00           H
ATOM   2843  HE3 MET A 192     101.420 107.900 149.820  1.00  0.00           H
ATOM   2844  C   MET A 192     103.580 111.890 152.660  1.00  0.00           C
ATOM   2845  O   MET A 192     103.610 110.970 153.470  1.00  0.00           O
ATOM   2846  N   GLU A 193     104.700 112.630 152.380  1.00  0.00           N
ATOM   2847  HN  GLU A 193     104.730 113.230 151.580  1.00  0.00           H
ATOM   2848  CA  GLU A 193     106.010 112.460 152.950  1.00  0.00           C
ATOM   2849  HA  GLU A 193     106.510 111.550 152.680  1.00  0.00           H
ATOM   2850  CB  GLU A 193     106.880 113.620 152.480  1.00  0.00           C
ATOM   2851  HB1 GLU A 193     106.810 113.810 151.390  1.00  0.00           H
ATOM   2852  HB2 GLU A 193     106.610 114.530 153.050  1.00  0.00           H
ATOM   2853  CG  GLU A 193     108.460 113.450 152.890  1.00  0.00           C
ATOM   2854  HG1 GLU A 193     108.770 112.410 152.680  1.00  0.00           H
ATOM   2855  HG2 GLU A 193     108.670 113.670 153.960  1.00  0.00           H
ATOM   2856  CD  GLU A 193     109.320 114.430 152.100  1.00  0.00           C
ATOM   2857  OE1 GLU A 193     109.030 115.680 152.060  1.00  0.00           O
ATOM   2858  OE2 GLU A 193     110.340 114.030 151.490  1.00  0.00           O
ATOM   2859  C   GLU A 193     106.020 112.370 154.490  1.00  0.00           C
ATOM   2860  O   GLU A 193     106.690 111.440 155.050  1.00  0.00           O
ATOM   2861  N   THR A 194     105.310 113.220 155.190  1.00  0.00           N
ATOM   2862  HN  THR A 194     104.750 113.840 154.650  1.00  0.00           H
ATOM   2863  CA  THR A 194     105.450 113.460 156.660  1.00  0.00           C
ATOM   2864  HA  THR A 194     106.490 113.260 156.870  1.00  0.00           H
ATOM   2865  CB  THR A 194     104.970 114.860 157.170  1.00  0.00           C
ATOM   2866  HB  THR A 194     104.860 114.920 158.280  1.00  0.00           H
ATOM   2867  OG1 THR A 194     103.860 115.360 156.440  1.00  0.00           O
ATOM   2868  HG1 THR A 194     103.180 114.790 156.790  1.00  0.00           H
ATOM   2869  CG2 THR A 194     106.180 115.780 156.740  1.00  0.00           C
ATOM   2870 HG21 THR A 194     107.020 115.620 157.450  1.00  0.00           H
ATOM   2871 HG22 THR A 194     106.540 115.510 155.720  1.00  0.00           H
ATOM   2872 HG23 THR A 194     105.800 116.810 156.930  1.00  0.00           H
ATOM   2873  C   THR A 194     104.830 112.440 157.530  1.00  0.00           C
ATOM   2874  O   THR A 194     105.060 112.410 158.740  1.00  0.00           O
ATOM   2875  N   HIS A 195     103.820 111.630 157.010  1.00  0.00           N
ATOM   2876  HN  HIS A 195     103.710 111.820 156.040  1.00  0.00           H
ATOM   2877  CA  HIS A 195     102.940 110.690 157.700  1.00  0.00           C
ATOM   2878  HA  HIS A 195     102.040 110.620 157.090  1.00  0.00           H
ATOM   2879  CB  HIS A 195     103.590 109.280 157.730  1.00  0.00           C
ATOM   2880  HB1 HIS A 195     103.870 109.170 156.660  1.00  0.00           H
ATOM   2881  HB2 HIS A 195     104.490 109.230 158.370  1.00  0.00           H
ATOM   2882  ND1 HIS A 195     102.540 107.710 159.370  1.00  0.00           N
ATOM   2883  CG  HIS A 195     102.610 108.110 158.040  1.00  0.00           C
ATOM   2884  CE1 HIS A 195     101.790 106.590 159.320  1.00  0.00           C
ATOM   2885  HE1 HIS A 195     101.560 106.000 160.210  1.00  0.00           H
ATOM   2886  NE2 HIS A 195     101.490 106.260 158.030  1.00  0.00           N
ATOM   2887  HE2 HIS A 195     101.140 105.390 157.700  1.00  0.00           H
ATOM   2888  CD2 HIS A 195     102.070 107.210 157.180  1.00  0.00           C
ATOM   2889  HD2 HIS A 195     102.020 107.180 156.100  1.00  0.00           H
ATOM   2890  C   HIS A 195     102.420 111.210 159.070  1.00  0.00           C
ATOM   2891  O   HIS A 195     102.570 110.620 160.110  1.00  0.00           O
ATOM   2892  N   GLY A 196     101.860 112.430 159.020  1.00  0.00           N
ATOM   2893  HN  GLY A 196     101.710 112.890 158.150  1.00  0.00           H
ATOM   2894  CA  GLY A 196     101.180 113.030 160.180  1.00  0.00           C
ATOM   2895  HA1 GLY A 196     100.730 112.260 160.790  1.00  0.00           H
ATOM   2896  HA2 GLY A 196     100.360 113.660 159.870  1.00  0.00           H
ATOM   2897  C   GLY A 196     102.090 113.830 161.050  1.00  0.00           C
ATOM   2898  O   GLY A 196     101.700 114.240 162.120  1.00  0.00           O
ATOM   2899  N   ALA A 197     103.390 113.950 160.790  1.00  0.00           N
ATOM   2900  HN  ALA A 197     103.780 113.540 159.970  1.00  0.00           H
ATOM   2901  CA  ALA A 197     104.340 114.460 161.750  1.00  0.00           C
ATOM   2902  HA  ALA A 197     103.990 114.230 162.750  1.00  0.00           H
ATOM   2903  CB  ALA A 197     105.690 113.810 161.490  1.00  0.00           C
ATOM   2904  HB1 ALA A 197     106.350 114.170 162.300  1.00  0.00           H
ATOM   2905  HB2 ALA A 197     105.500 112.720 161.560  1.00  0.00           H
ATOM   2906  HB3 ALA A 197     106.140 114.170 160.540  1.00  0.00           H
ATOM   2907  C   ALA A 197     104.500 115.970 161.530  1.00  0.00           C
ATOM   2908  O   ALA A 197     105.480 116.420 160.940  1.00  0.00           O
ATOM   2909  N   HIS A 198     103.580 116.750 162.010  1.00  0.00           N
ATOM   2910  HN  HIS A 198     102.800 116.320 162.470  1.00  0.00           H
ATOM   2911  CA  HIS A 198     103.450 118.150 161.980  1.00  0.00           C
ATOM   2912  HA  HIS A 198     104.380 118.580 162.310  1.00  0.00           H
ATOM   2913  CB  HIS A 198     103.190 118.570 160.550  1.00  0.00           C
ATOM   2914  HB1 HIS A 198     103.060 119.670 160.500  1.00  0.00           H
ATOM   2915  HB2 HIS A 198     104.090 118.440 159.920  1.00  0.00           H
ATOM   2916  ND1 HIS A 198     100.930 119.110 159.560  1.00  0.00           N
ATOM   2917  CG  HIS A 198     101.830 118.110 159.870  1.00  0.00           C
ATOM   2918  CE1 HIS A 198      99.970 118.520 158.870  1.00  0.00           C
ATOM   2919  HE1 HIS A 198      99.080 118.970 158.420  1.00  0.00           H
ATOM   2920  NE2 HIS A 198     100.250 117.250 158.710  1.00  0.00           N
ATOM   2921  HE2 HIS A 198      99.590 116.660 158.250  1.00  0.00           H
ATOM   2922  CD2 HIS A 198     101.440 116.920 159.320  1.00  0.00           C
ATOM   2923  HD2 HIS A 198     101.890 115.950 159.140  1.00  0.00           H
ATOM   2924  C   HIS A 198     102.380 118.760 162.930  1.00  0.00           C
ATOM   2925  O   HIS A 198     101.360 118.120 163.250  1.00  0.00           O
ATOM   2926  N   THR A 199     102.540 119.930 163.430  1.00  0.00           N
ATOM   2927  HN  THR A 199     103.290 120.540 163.170  1.00  0.00           H
ATOM   2928  CA  THR A 199     101.760 120.450 164.540  1.00  0.00           C
ATOM   2929  HA  THR A 199     101.520 119.630 165.200  1.00  0.00           H
ATOM   2930  CB  THR A 199     102.470 121.560 165.280  1.00  0.00           C
ATOM   2931  HB  THR A 199     101.790 122.290 165.760  1.00  0.00           H
ATOM   2932  OG1 THR A 199     103.300 122.220 164.360  1.00  0.00           O
ATOM   2933  HG1 THR A 199     102.670 122.670 163.800  1.00  0.00           H
ATOM   2934  CG2 THR A 199     103.430 120.860 166.210  1.00  0.00           C
ATOM   2935 HG21 THR A 199     103.840 121.620 166.910  1.00  0.00           H
ATOM   2936 HG22 THR A 199     102.870 120.200 166.900  1.00  0.00           H
ATOM   2937 HG23 THR A 199     104.140 120.230 165.630  1.00  0.00           H
ATOM   2938  C   THR A 199     100.430 120.990 164.050  1.00  0.00           C
ATOM   2939  O   THR A 199     100.320 121.220 162.850  1.00  0.00           O
ATOM   2940  N   ALA A 200      99.460 121.130 164.960  1.00  0.00           N
ATOM   2941  HN  ALA A 200      99.630 121.110 165.940  1.00  0.00           H
ATOM   2942  CA  ALA A 200      98.100 121.480 164.640  1.00  0.00           C
ATOM   2943  HA  ALA A 200      97.820 120.830 163.820  1.00  0.00           H
ATOM   2944  CB  ALA A 200      97.220 121.160 165.840  1.00  0.00           C
ATOM   2945  HB1 ALA A 200      97.420 121.830 166.700  1.00  0.00           H
ATOM   2946  HB2 ALA A 200      96.160 121.200 165.490  1.00  0.00           H
ATOM   2947  HB3 ALA A 200      97.470 120.160 166.240  1.00  0.00           H
ATOM   2948  C   ALA A 200      97.900 122.950 164.080  1.00  0.00           C
ATOM   2949  O   ALA A 200      98.130 123.930 164.780  1.00  0.00           O
ATOM   2950  N   LEU A 201      97.510 122.910 162.810  1.00  0.00           N
ATOM   2951  HN  LEU A 201      97.310 122.040 162.350  1.00  0.00           H
ATOM   2952  CA  LEU A 201      97.350 124.150 162.080  1.00  0.00           C
ATOM   2953  HA  LEU A 201      98.140 124.790 162.430  1.00  0.00           H
ATOM   2954  CB  LEU A 201      97.640 123.900 160.620  1.00  0.00           C
ATOM   2955  HB1 LEU A 201      96.810 123.280 160.230  1.00  0.00           H
ATOM   2956  HB2 LEU A 201      97.630 124.840 160.030  1.00  0.00           H
ATOM   2957  CG  LEU A 201      98.950 123.220 160.250  1.00  0.00           C
ATOM   2958  HG  LEU A 201      99.230 122.260 160.750  1.00  0.00           H
ATOM   2959  CD1 LEU A 201      98.890 122.890 158.780  1.00  0.00           C
ATOM   2960 HD11 LEU A 201      99.280 123.720 158.160  1.00  0.00           H
ATOM   2961 HD12 LEU A 201      99.590 122.030 158.640  1.00  0.00           H
ATOM   2962 HD13 LEU A 201      97.870 122.610 158.440  1.00  0.00           H
ATOM   2963  CD2 LEU A 201     100.110 124.230 160.550  1.00  0.00           C
ATOM   2964 HD21 LEU A 201     101.110 123.740 160.600  1.00  0.00           H
ATOM   2965 HD22 LEU A 201     100.090 125.100 159.870  1.00  0.00           H
ATOM   2966 HD23 LEU A 201      99.980 124.750 161.530  1.00  0.00           H
ATOM   2967  C   LEU A 201      96.010 124.840 162.260  1.00  0.00           C
ATOM   2968  O   LEU A 201      95.010 124.100 162.590  1.00  0.00           O
ATOM   2969  N   PRO A 202      95.790 126.110 161.980  1.00  0.00           N
ATOM   2970  CD  PRO A 202      96.820 127.070 161.970  1.00  0.00           C
ATOM   2971  HD1 PRO A 202      97.670 126.820 161.300  1.00  0.00           H
ATOM   2972  HD2 PRO A 202      97.290 127.190 162.970  1.00  0.00           H
ATOM   2973  CA  PRO A 202      94.480 126.730 162.130  1.00  0.00           C
ATOM   2974  HA  PRO A 202      94.060 126.460 163.090  1.00  0.00           H
ATOM   2975  CB  PRO A 202      94.680 128.250 161.910  1.00  0.00           C
ATOM   2976  HB1 PRO A 202      94.090 128.750 161.110  1.00  0.00           H
ATOM   2977  HB2 PRO A 202      94.430 128.680 162.900  1.00  0.00           H
ATOM   2978  CG  PRO A 202      96.150 128.380 161.530  1.00  0.00           C
ATOM   2979  HG1 PRO A 202      96.650 129.290 161.920  1.00  0.00           H
ATOM   2980  HG2 PRO A 202      96.300 128.460 160.430  1.00  0.00           H
ATOM   2981  C   PRO A 202      93.590 126.320 161.000  1.00  0.00           C
ATOM   2982  O   PRO A 202      92.390 126.450 161.180  1.00  0.00           O
ATOM   2983  N   GLN A 203      94.070 125.810 159.830  1.00  0.00           N
ATOM   2984  HN  GLN A 203      95.050 125.930 159.700  1.00  0.00           H
ATOM   2985  CA  GLN A 203      93.210 125.150 158.820  1.00  0.00           C
ATOM   2986  HA  GLN A 203      92.320 125.770 158.850  1.00  0.00           H
ATOM   2987  CB  GLN A 203      93.780 125.260 157.450  1.00  0.00           C
ATOM   2988  HB1 GLN A 203      94.800 124.810 157.470  1.00  0.00           H
ATOM   2989  HB2 GLN A 203      93.160 124.700 156.720  1.00  0.00           H
ATOM   2990  CG  GLN A 203      93.810 126.710 156.810  1.00  0.00           C
ATOM   2991  HG1 GLN A 203      92.770 127.090 156.680  1.00  0.00           H
ATOM   2992  HG2 GLN A 203      94.120 126.560 155.750  1.00  0.00           H
ATOM   2993  CD  GLN A 203      94.750 127.720 157.430  1.00  0.00           C
ATOM   2994  OE1 GLN A 203      95.960 127.560 157.420  1.00  0.00           O
ATOM   2995  NE2 GLN A 203      94.280 128.980 157.730  1.00  0.00           N
ATOM   2996 HE21 GLN A 203      93.330 129.200 157.520  1.00  0.00           H
ATOM   2997 HE22 GLN A 203      94.940 129.690 157.960  1.00  0.00           H
ATOM   2998  C   GLN A 203      92.820 123.770 159.120  1.00  0.00           C
ATOM   2999  O   GLN A 203      91.830 123.250 158.550  1.00  0.00           O
ATOM   3000  N   LEU A 204      93.590 123.110 159.980  1.00  0.00           N
ATOM   3001  HN  LEU A 204      94.280 123.610 160.500  1.00  0.00           H
ATOM   3002  CA  LEU A 204      93.420 121.760 160.380  1.00  0.00           C
ATOM   3003  HA  LEU A 204      93.140 121.180 159.520  1.00  0.00           H
ATOM   3004  CB  LEU A 204      94.700 121.260 161.030  1.00  0.00           C
ATOM   3005  HB1 LEU A 204      95.450 121.480 160.230  1.00  0.00           H
ATOM   3006  HB2 LEU A 204      94.890 122.030 161.810  1.00  0.00           H
ATOM   3007  CG  LEU A 204      94.830 119.870 161.530  1.00  0.00           C
ATOM   3008  HG  LEU A 204      94.420 119.220 160.730  1.00  0.00           H
ATOM   3009  CD1 LEU A 204      96.330 119.370 161.580  1.00  0.00           C
ATOM   3010 HD11 LEU A 204      97.070 120.110 161.950  1.00  0.00           H
ATOM   3011 HD12 LEU A 204      96.460 118.430 162.150  1.00  0.00           H
ATOM   3012 HD13 LEU A 204      96.720 119.180 160.550  1.00  0.00           H
ATOM   3013  CD2 LEU A 204      94.200 119.540 162.940  1.00  0.00           C
ATOM   3014 HD21 LEU A 204      94.130 118.440 163.090  1.00  0.00           H
ATOM   3015 HD22 LEU A 204      94.960 119.900 163.660  1.00  0.00           H
ATOM   3016 HD23 LEU A 204      93.260 120.090 163.130  1.00  0.00           H
ATOM   3017  C   LEU A 204      92.260 121.690 161.400  1.00  0.00           C
ATOM   3018  O   LEU A 204      92.050 122.480 162.300  1.00  0.00           O
ATOM   3019  N   LEU A 205      91.410 120.630 161.230  1.00  0.00           N
ATOM   3020  HN  LEU A 205      91.380 120.120 160.370  1.00  0.00           H
ATOM   3021  CA  LEU A 205      90.330 120.280 162.170  1.00  0.00           C
ATOM   3022  HA  LEU A 205      90.290 121.100 162.870  1.00  0.00           H
ATOM   3023  CB  LEU A 205      88.910 119.960 161.520  1.00  0.00           C
ATOM   3024  HB1 LEU A 205      88.610 120.830 160.890  1.00  0.00           H
ATOM   3025  HB2 LEU A 205      88.950 119.070 160.860  1.00  0.00           H
ATOM   3026  CG  LEU A 205      87.820 119.500 162.540  1.00  0.00           C
ATOM   3027  HG  LEU A 205      88.280 118.750 163.230  1.00  0.00           H
ATOM   3028  CD1 LEU A 205      87.310 120.520 163.560  1.00  0.00           C
ATOM   3029 HD11 LEU A 205      86.660 121.270 163.050  1.00  0.00           H
ATOM   3030 HD12 LEU A 205      86.750 120.000 164.370  1.00  0.00           H
ATOM   3031 HD13 LEU A 205      88.150 120.970 164.130  1.00  0.00           H
ATOM   3032  CD2 LEU A 205      86.550 118.920 161.770  1.00  0.00           C
ATOM   3033 HD21 LEU A 205      85.780 118.730 162.550  1.00  0.00           H
ATOM   3034 HD22 LEU A 205      86.280 119.690 161.020  1.00  0.00           H
ATOM   3035 HD23 LEU A 205      86.840 117.990 161.240  1.00  0.00           H
ATOM   3036  C   LEU A 205      90.800 119.050 162.940  1.00  0.00           C
ATOM   3037  O   LEU A 205      91.000 119.090 164.140  1.00  0.00           O
ATOM   3038  N   LEU A 206      90.930 117.900 162.280  1.00  0.00           N
ATOM   3039  HN  LEU A 206      90.780 117.970 161.300  1.00  0.00           H
ATOM   3040  CA  LEU A 206      91.080 116.620 162.880  1.00  0.00           C
ATOM   3041  HA  LEU A 206      91.330 116.740 163.920  1.00  0.00           H
ATOM   3042  CB  LEU A 206      89.760 115.810 162.610  1.00  0.00           C
ATOM   3043  HB1 LEU A 206      88.830 116.400 162.800  1.00  0.00           H
ATOM   3044  HB2 LEU A 206      89.750 115.530 161.540  1.00  0.00           H
ATOM   3045  CG  LEU A 206      89.590 114.560 163.500  1.00  0.00           C
ATOM   3046  HG  LEU A 206      90.380 113.850 163.190  1.00  0.00           H
ATOM   3047  CD1 LEU A 206      89.630 114.920 165.010  1.00  0.00           C
ATOM   3048 HD11 LEU A 206      89.040 114.160 165.560  1.00  0.00           H
ATOM   3049 HD12 LEU A 206      90.710 114.960 165.270  1.00  0.00           H
ATOM   3050 HD13 LEU A 206      89.230 115.940 165.230  1.00  0.00           H
ATOM   3051  CD2 LEU A 206      88.200 113.880 163.210  1.00  0.00           C
ATOM   3052 HD21 LEU A 206      87.470 114.410 163.850  1.00  0.00           H
ATOM   3053 HD22 LEU A 206      88.040 113.850 162.110  1.00  0.00           H
ATOM   3054 HD23 LEU A 206      88.310 112.860 163.650  1.00  0.00           H
ATOM   3055  C   LEU A 206      92.310 116.100 162.140  1.00  0.00           C
ATOM   3056  O   LEU A 206      92.310 116.080 160.950  1.00  0.00           O
ATOM   3057  N   GLN A 207      93.300 115.630 162.870  1.00  0.00           N
ATOM   3058  HN  GLN A 207      93.260 115.510 163.860  1.00  0.00           H
ATOM   3059  CA  GLN A 207      94.370 114.780 162.430  1.00  0.00           C
ATOM   3060  HA  GLN A 207      94.060 114.210 161.570  1.00  0.00           H
ATOM   3061  CB  GLN A 207      95.570 115.710 162.230  1.00  0.00           C
ATOM   3062  HB1 GLN A 207      95.260 116.580 161.610  1.00  0.00           H
ATOM   3063  HB2 GLN A 207      95.820 116.140 163.230  1.00  0.00           H
ATOM   3064  CG  GLN A 207      96.860 115.010 161.760  1.00  0.00           C
ATOM   3065  HG1 GLN A 207      96.700 114.100 161.140  1.00  0.00           H
ATOM   3066  HG2 GLN A 207      97.450 114.720 162.660  1.00  0.00           H
ATOM   3067  CD  GLN A 207      97.680 115.940 160.960  1.00  0.00           C
ATOM   3068  OE1 GLN A 207      97.540 115.890 159.730  1.00  0.00           O
ATOM   3069  NE2 GLN A 207      98.600 116.770 161.510  1.00  0.00           N
ATOM   3070 HE21 GLN A 207      98.760 116.750 162.500  1.00  0.00           H
ATOM   3071 HE22 GLN A 207      99.070 117.420 160.910  1.00  0.00           H
ATOM   3072  C   GLN A 207      94.840 113.680 163.420  1.00  0.00           C
ATOM   3073  O   GLN A 207      95.640 114.030 164.320  1.00  0.00           O
ATOM   3074  N   GLU A 208      94.380 112.400 163.270  1.00  0.00           N
ATOM   3075  HN  GLU A 208      93.930 112.070 162.450  1.00  0.00           H
ATOM   3076  CA  GLU A 208      94.480 111.460 164.360  1.00  0.00           C
ATOM   3077  HA  GLU A 208      94.880 111.980 165.220  1.00  0.00           H
ATOM   3078  CB  GLU A 208      93.110 110.850 164.790  1.00  0.00           C
ATOM   3079  HB1 GLU A 208      92.400 110.510 164.010  1.00  0.00           H
ATOM   3080  HB2 GLU A 208      93.250 110.020 165.520  1.00  0.00           H
ATOM   3081  CG  GLU A 208      92.240 111.950 165.450  1.00  0.00           C
ATOM   3082  HG1 GLU A 208      91.240 111.510 165.630  1.00  0.00           H
ATOM   3083  HG2 GLU A 208      92.120 112.830 164.770  1.00  0.00           H
ATOM   3084  CD  GLU A 208      92.710 112.340 166.830  1.00  0.00           C
ATOM   3085  OE1 GLU A 208      92.510 111.540 167.790  1.00  0.00           O
ATOM   3086  OE2 GLU A 208      93.190 113.490 167.010  1.00  0.00           O
ATOM   3087  C   GLU A 208      95.380 110.400 163.930  1.00  0.00           C
ATOM   3088  O   GLU A 208      95.210 109.790 162.870  1.00  0.00           O
ATOM   3089  N   ASN A 209      96.420 110.130 164.690  1.00  0.00           N
ATOM   3090  HN  ASN A 209      96.500 110.690 165.510  1.00  0.00           H
ATOM   3091  CA  ASN A 209      97.430 109.150 164.390  1.00  0.00           C
ATOM   3092  HA  ASN A 209      97.260 108.700 163.430  1.00  0.00           H
ATOM   3093  CB  ASN A 209      98.800 109.800 164.350  1.00  0.00           C
ATOM   3094  HB1 ASN A 209      99.080 110.220 165.340  1.00  0.00           H
ATOM   3095  HB2 ASN A 209      99.520 109.010 164.050  1.00  0.00           H
ATOM   3096  CG  ASN A 209      98.890 110.940 163.300  1.00  0.00           C
ATOM   3097  OD1 ASN A 209      98.900 112.120 163.640  1.00  0.00           O
ATOM   3098  ND2 ASN A 209      98.800 110.570 162.000  1.00  0.00           N
ATOM   3099 HD21 ASN A 209      99.170 109.730 161.600  1.00  0.00           H
ATOM   3100 HD22 ASN A 209      98.580 111.270 161.330  1.00  0.00           H
ATOM   3101  C   ASN A 209      97.350 108.010 165.370  1.00  0.00           C
ATOM   3102  O   ASN A 209      98.230 107.150 165.430  1.00  0.00           O
ATOM   3103  N   TRP A 210      96.230 107.910 166.150  1.00  0.00           N
ATOM   3104  HN  TRP A 210      95.480 108.560 166.140  1.00  0.00           H
ATOM   3105  CA  TRP A 210      95.900 106.740 166.980  1.00  0.00           C
ATOM   3106  HA  TRP A 210      94.930 106.880 167.430  1.00  0.00           H
ATOM   3107  CB  TRP A 210      95.920 105.410 166.170  1.00  0.00           C
ATOM   3108  HB1 TRP A 210      96.950 105.170 165.820  1.00  0.00           H
ATOM   3109  HB2 TRP A 210      95.680 104.610 166.900  1.00  0.00           H
ATOM   3110  CG  TRP A 210      94.990 105.330 164.980  1.00  0.00           C
ATOM   3111  CD1 TRP A 210      95.230 104.580 163.890  1.00  0.00           C
ATOM   3112  HD1 TRP A 210      96.100 103.960 163.740  1.00  0.00           H
ATOM   3113  NE1 TRP A 210      94.140 104.690 162.960  1.00  0.00           N
ATOM   3114  HE1 TRP A 210      93.900 104.060 162.260  1.00  0.00           H
ATOM   3115  CE2 TRP A 210      93.350 105.700 163.370  1.00  0.00           C
ATOM   3116  CD2 TRP A 210      93.760 106.100 164.700  1.00  0.00           C
ATOM   3117  CE3 TRP A 210      92.860 106.920 165.420  1.00  0.00           C
ATOM   3118  HE3 TRP A 210      93.080 107.140 166.450  1.00  0.00           H
ATOM   3119  CZ3 TRP A 210      91.670 107.330 164.820  1.00  0.00           C
ATOM   3120  HZ3 TRP A 210      91.000 107.890 165.450  1.00  0.00           H
ATOM   3121  CZ2 TRP A 210      92.170 106.200 162.780  1.00  0.00           C
ATOM   3122  HZ2 TRP A 210      91.810 105.880 161.810  1.00  0.00           H
ATOM   3123  CH2 TRP A 210      91.380 107.090 163.500  1.00  0.00           C
ATOM   3124  HH2 TRP A 210      90.410 107.390 163.120  1.00  0.00           H
ATOM   3125  C   TRP A 210      96.770 106.660 168.190  1.00  0.00           C
ATOM   3126  O   TRP A 210      97.010 105.620 168.750  1.00  0.00           O
ATOM   3127  N   ASP A 211      97.300 107.850 168.560  1.00  0.00           N
ATOM   3128  HN  ASP A 211      96.980 108.650 168.060  1.00  0.00           H
ATOM   3129  CA  ASP A 211      97.950 107.940 169.870  1.00  0.00           C
ATOM   3130  HA  ASP A 211      98.740 107.220 170.040  1.00  0.00           H
ATOM   3131  CB  ASP A 211      98.630 109.320 170.010  1.00  0.00           C
ATOM   3132  HB1 ASP A 211      97.880 110.130 169.860  1.00  0.00           H
ATOM   3133  HB2 ASP A 211      99.070 109.540 171.000  1.00  0.00           H
ATOM   3134  CG  ASP A 211      99.730 109.360 168.930  1.00  0.00           C
ATOM   3135  OD1 ASP A 211     100.660 108.530 168.810  1.00  0.00           O
ATOM   3136  OD2 ASP A 211      99.620 110.410 168.140  1.00  0.00           O
ATOM   3137  C   ASP A 211      97.000 107.760 171.010  1.00  0.00           C
ATOM   3138  O   ASP A 211      97.190 107.060 172.010  1.00  0.00           O
ATOM   3139  N   ASN A 212      95.760 108.360 170.930  1.00  0.00           N
ATOM   3140  HN  ASN A 212      95.390 108.670 170.060  1.00  0.00           H
ATOM   3141  CA  ASN A 212      94.750 107.960 171.860  1.00  0.00           C
ATOM   3142  HA  ASN A 212      94.880 106.980 172.290  1.00  0.00           H
ATOM   3143  CB  ASN A 212      94.590 109.000 173.000  1.00  0.00           C
ATOM   3144  HB1 ASN A 212      95.590 109.130 173.460  1.00  0.00           H
ATOM   3145  HB2 ASN A 212      94.290 110.000 172.620  1.00  0.00           H
ATOM   3146  CG  ASN A 212      93.480 108.710 174.040  1.00  0.00           C
ATOM   3147  OD1 ASN A 212      92.870 107.640 173.980  1.00  0.00           O
ATOM   3148  ND2 ASN A 212      93.400 109.650 175.030  1.00  0.00           N
ATOM   3149 HD21 ASN A 212      94.140 110.270 175.260  1.00  0.00           H
ATOM   3150 HD22 ASN A 212      92.760 109.570 175.790  1.00  0.00           H
ATOM   3151  C   ASN A 212      93.480 107.680 171.040  1.00  0.00           C
ATOM   3152  O   ASN A 212      92.850 108.640 170.580  1.00  0.00           O
ATOM   3153  N   VAL A 213      93.040 106.440 170.730  1.00  0.00           N
ATOM   3154  HN  VAL A 213      93.540 105.670 171.120  1.00  0.00           H
ATOM   3155  CA  VAL A 213      91.850 106.220 169.980  1.00  0.00           C
ATOM   3156  HA  VAL A 213      91.950 106.730 169.030  1.00  0.00           H
ATOM   3157  CB  VAL A 213      91.760 104.700 169.630  1.00  0.00           C
ATOM   3158  HB  VAL A 213      91.960 104.090 170.540  1.00  0.00           H
ATOM   3159  CG1 VAL A 213      90.370 104.400 169.060  1.00  0.00           C
ATOM   3160 HG11 VAL A 213      90.300 103.360 168.700  1.00  0.00           H
ATOM   3161 HG12 VAL A 213      89.550 104.510 169.800  1.00  0.00           H
ATOM   3162 HG13 VAL A 213      90.050 105.050 168.210  1.00  0.00           H
ATOM   3163  CG2 VAL A 213      92.980 104.420 168.700  1.00  0.00           C
ATOM   3164 HG21 VAL A 213      92.760 103.460 168.190  1.00  0.00           H
ATOM   3165 HG22 VAL A 213      93.270 105.220 167.980  1.00  0.00           H
ATOM   3166 HG23 VAL A 213      93.910 104.230 169.290  1.00  0.00           H
ATOM   3167  C   VAL A 213      90.550 106.860 170.560  1.00  0.00           C
ATOM   3168  O   VAL A 213      89.730 107.510 169.910  1.00  0.00           O
ATOM   3169  N   LYS A 214      90.330 106.630 171.850  1.00  0.00           N
ATOM   3170  HN  LYS A 214      90.970 106.080 172.390  1.00  0.00           H
ATOM   3171  CA  LYS A 214      89.030 106.860 172.450  1.00  0.00           C
ATOM   3172  HA  LYS A 214      88.210 106.730 171.760  1.00  0.00           H
ATOM   3173  CB  LYS A 214      88.860 105.930 173.650  1.00  0.00           C
ATOM   3174  HB1 LYS A 214      89.750 106.020 174.310  1.00  0.00           H
ATOM   3175  HB2 LYS A 214      87.950 106.130 174.240  1.00  0.00           H
ATOM   3176  CG  LYS A 214      88.830 104.460 173.270  1.00  0.00           C
ATOM   3177  HG1 LYS A 214      89.840 104.010 173.150  1.00  0.00           H
ATOM   3178  HG2 LYS A 214      88.360 104.390 172.270  1.00  0.00           H
ATOM   3179  CD  LYS A 214      88.080 103.580 174.310  1.00  0.00           C
ATOM   3180  HD1 LYS A 214      87.040 103.960 174.300  1.00  0.00           H
ATOM   3181  HD2 LYS A 214      88.400 103.620 175.380  1.00  0.00           H
ATOM   3182  CE  LYS A 214      88.140 102.060 174.130  1.00  0.00           C
ATOM   3183  HE1 LYS A 214      87.690 101.840 173.140  1.00  0.00           H
ATOM   3184  HE2 LYS A 214      87.560 101.610 174.970  1.00  0.00           H
ATOM   3185  NZ  LYS A 214      89.500 101.400 174.110  1.00  0.00           N
ATOM   3186  HZ1 LYS A 214      89.990 101.700 173.240  1.00  0.00           H
ATOM   3187  HZ2 LYS A 214      90.130 101.510 174.930  1.00  0.00           H
ATOM   3188  HZ3 LYS A 214      89.290 100.380 174.040  1.00  0.00           H
ATOM   3189  C   LYS A 214      88.900 108.320 172.920  1.00  0.00           C
ATOM   3190  O   LYS A 214      87.910 108.700 173.540  1.00  0.00           O
ATOM   3191  N   HIS A 215      89.950 109.210 172.710  1.00  0.00           N
ATOM   3192  HN  HIS A 215      90.720 109.010 172.110  1.00  0.00           H
ATOM   3193  CA  HIS A 215      89.840 110.640 173.150  1.00  0.00           C
ATOM   3194  HA  HIS A 215      89.650 110.660 174.210  1.00  0.00           H
ATOM   3195  CB  HIS A 215      91.120 111.470 172.820  1.00  0.00           C
ATOM   3196  HB1 HIS A 215      92.020 110.880 173.120  1.00  0.00           H
ATOM   3197  HB2 HIS A 215      91.180 111.640 171.730  1.00  0.00           H
ATOM   3198  ND1 HIS A 215      92.400 113.540 173.260  1.00  0.00           N
ATOM   3199  CG  HIS A 215      91.300 112.770 173.580  1.00  0.00           C
ATOM   3200  CE1 HIS A 215      92.300 114.580 174.070  1.00  0.00           C
ATOM   3201  HE1 HIS A 215      92.930 115.470 174.130  1.00  0.00           H
ATOM   3202  NE2 HIS A 215      91.210 114.580 174.880  1.00  0.00           N
ATOM   3203  HE2 HIS A 215      90.970 115.280 175.550  1.00  0.00           H
ATOM   3204  CD2 HIS A 215      90.520 113.380 174.570  1.00  0.00           C
ATOM   3205  HD2 HIS A 215      89.620 113.060 175.090  1.00  0.00           H
ATOM   3206  C   HIS A 215      88.720 111.390 172.410  1.00  0.00           C
ATOM   3207  O   HIS A 215      87.880 112.040 172.970  1.00  0.00           O
ATOM   3208  N   ALA A 216      88.790 111.310 171.040  1.00  0.00           N
ATOM   3209  HN  ALA A 216      89.600 111.060 170.520  1.00  0.00           H
ATOM   3210  CA  ALA A 216      87.840 112.030 170.270  1.00  0.00           C
ATOM   3211  HA  ALA A 216      87.320 112.800 170.830  1.00  0.00           H
ATOM   3212  CB  ALA A 216      88.500 112.800 169.120  1.00  0.00           C
ATOM   3213  HB1 ALA A 216      88.730 112.140 168.250  1.00  0.00           H
ATOM   3214  HB2 ALA A 216      87.810 113.590 168.760  1.00  0.00           H
ATOM   3215  HB3 ALA A 216      89.500 113.220 169.360  1.00  0.00           H
ATOM   3216  C   ALA A 216      86.790 111.160 169.630  1.00  0.00           C
ATOM   3217  O   ALA A 216      85.780 111.650 169.140  1.00  0.00           O
ATOM   3218  N   TRP A 217      86.850 109.810 169.760  1.00  0.00           N
ATOM   3219  HN  TRP A 217      87.580 109.420 170.300  1.00  0.00           H
ATOM   3220  CA  TRP A 217      85.990 108.870 169.040  1.00  0.00           C
ATOM   3221  HA  TRP A 217      85.240 109.440 168.520  1.00  0.00           H
ATOM   3222  CB  TRP A 217      86.790 107.970 168.060  1.00  0.00           C
ATOM   3223  HB1 TRP A 217      87.670 107.560 168.600  1.00  0.00           H
ATOM   3224  HB2 TRP A 217      86.250 107.040 167.760  1.00  0.00           H
ATOM   3225  CG  TRP A 217      87.360 108.630 166.840  1.00  0.00           C
ATOM   3226  CD1 TRP A 217      88.520 109.360 166.890  1.00  0.00           C
ATOM   3227  HD1 TRP A 217      89.170 109.420 167.750  1.00  0.00           H
ATOM   3228  NE1 TRP A 217      88.760 109.940 165.600  1.00  0.00           N
ATOM   3229  HE1 TRP A 217      89.540 110.470 165.340  1.00  0.00           H
ATOM   3230  CE2 TRP A 217      87.800 109.510 164.730  1.00  0.00           C
ATOM   3231  CD2 TRP A 217      86.840 108.830 165.510  1.00  0.00           C
ATOM   3232  CE3 TRP A 217      85.670 108.430 164.860  1.00  0.00           C
ATOM   3233  HE3 TRP A 217      84.900 107.900 165.410  1.00  0.00           H
ATOM   3234  CZ3 TRP A 217      85.470 108.730 163.480  1.00  0.00           C
ATOM   3235  HZ3 TRP A 217      84.560 108.400 163.010  1.00  0.00           H
ATOM   3236  CZ2 TRP A 217      87.630 109.920 163.460  1.00  0.00           C
ATOM   3237  HZ2 TRP A 217      88.320 110.510 162.880  1.00  0.00           H
ATOM   3238  CH2 TRP A 217      86.460 109.430 162.790  1.00  0.00           C
ATOM   3239  HH2 TRP A 217      86.400 109.680 161.740  1.00  0.00           H
ATOM   3240  C   TRP A 217      85.260 107.990 169.960  1.00  0.00           C
ATOM   3241  O   TRP A 217      85.830 107.400 170.850  1.00  0.00           O
ATOM   3242  N   SER A 218      83.920 107.790 169.830  1.00  0.00           N
ATOM   3243  HN  SER A 218      83.400 108.290 169.140  1.00  0.00           H
ATOM   3244  CA  SER A 218      83.040 106.920 170.570  1.00  0.00           C
ATOM   3245  HA  SER A 218      83.540 106.730 171.510  1.00  0.00           H
ATOM   3246  CB  SER A 218      81.690 107.710 170.840  1.00  0.00           C
ATOM   3247  HB1 SER A 218      81.980 108.750 170.570  1.00  0.00           H
ATOM   3248  HB2 SER A 218      81.450 107.740 171.920  1.00  0.00           H
ATOM   3249  OG  SER A 218      80.570 107.260 170.110  1.00  0.00           O
ATOM   3250  HG1 SER A 218      79.780 107.600 170.550  1.00  0.00           H
ATOM   3251  C   SER A 218      82.870 105.540 169.820  1.00  0.00           C
ATOM   3252  O   SER A 218      83.080 105.460 168.620  1.00  0.00           O
ATOM   3253  N   PRO A 219      82.410 104.460 170.360  1.00  0.00           N
ATOM   3254  CD  PRO A 219      81.720 104.430 171.660  1.00  0.00           C
ATOM   3255  HD1 PRO A 219      80.800 105.040 171.500  1.00  0.00           H
ATOM   3256  HD2 PRO A 219      82.440 104.820 172.410  1.00  0.00           H
ATOM   3257  CA  PRO A 219      82.260 103.180 169.670  1.00  0.00           C
ATOM   3258  HA  PRO A 219      82.950 103.030 168.850  1.00  0.00           H
ATOM   3259  CB  PRO A 219      82.240 102.210 170.840  1.00  0.00           C
ATOM   3260  HB1 PRO A 219      81.830 101.180 170.740  1.00  0.00           H
ATOM   3261  HB2 PRO A 219      83.280 101.910 171.080  1.00  0.00           H
ATOM   3262  CG  PRO A 219      81.450 102.950 171.930  1.00  0.00           C
ATOM   3263  HG1 PRO A 219      81.700 102.660 172.980  1.00  0.00           H
ATOM   3264  HG2 PRO A 219      80.360 102.870 171.710  1.00  0.00           H
ATOM   3265  C   PRO A 219      80.870 103.070 168.950  1.00  0.00           C
ATOM   3266  O   PRO A 219      80.360 101.970 168.740  1.00  0.00           O
ATOM   3267  N   MET A 220      80.290 104.240 168.590  1.00  0.00           N
ATOM   3268  HN  MET A 220      80.850 105.050 168.750  1.00  0.00           H
ATOM   3269  CA  MET A 220      79.080 104.280 167.790  1.00  0.00           C
ATOM   3270  HA  MET A 220      78.730 105.300 167.810  1.00  0.00           H
ATOM   3271  CB  MET A 220      79.360 103.880 166.340  1.00  0.00           C
ATOM   3272  HB1 MET A 220      80.030 104.630 165.870  1.00  0.00           H
ATOM   3273  HB2 MET A 220      79.890 102.910 166.290  1.00  0.00           H
ATOM   3274  CG  MET A 220      78.130 103.780 165.350  1.00  0.00           C
ATOM   3275  HG1 MET A 220      77.520 102.940 165.730  1.00  0.00           H
ATOM   3276  HG2 MET A 220      78.600 103.510 164.380  1.00  0.00           H
ATOM   3277  SD  MET A 220      77.160 105.390 165.150  1.00  0.00           S
ATOM   3278  CE  MET A 220      76.110 104.760 163.890  1.00  0.00           C
ATOM   3279  HE1 MET A 220      76.640 104.320 163.020  1.00  0.00           H
ATOM   3280  HE2 MET A 220      75.610 103.960 164.480  1.00  0.00           H
ATOM   3281  HE3 MET A 220      75.340 105.430 163.460  1.00  0.00           H
ATOM   3282  C   MET A 220      77.800 103.630 168.490  1.00  0.00           C
ATOM   3283  O   MET A 220      76.780 103.320 167.930  1.00  0.00           O
ATOM   3284  N   LYS A 221      77.890 103.360 169.830  1.00  0.00           N
ATOM   3285  HN  LYS A 221      78.610 103.770 170.390  1.00  0.00           H
ATOM   3286  CA  LYS A 221      76.960 102.570 170.660  1.00  0.00           C
ATOM   3287  HA  LYS A 221      77.450 102.560 171.630  1.00  0.00           H
ATOM   3288  CB  LYS A 221      75.610 103.370 170.910  1.00  0.00           C
ATOM   3289  HB1 LYS A 221      75.220 103.700 169.920  1.00  0.00           H
ATOM   3290  HB2 LYS A 221      74.910 102.660 171.420  1.00  0.00           H
ATOM   3291  CG  LYS A 221      75.830 104.630 171.810  1.00  0.00           C
ATOM   3292  HG1 LYS A 221      76.690 105.210 171.400  1.00  0.00           H
ATOM   3293  HG2 LYS A 221      76.210 104.280 172.790  1.00  0.00           H
ATOM   3294  CD  LYS A 221      74.540 105.560 171.910  1.00  0.00           C
ATOM   3295  HD1 LYS A 221      73.740 104.980 172.420  1.00  0.00           H
ATOM   3296  HD2 LYS A 221      74.180 105.850 170.900  1.00  0.00           H
ATOM   3297  CE  LYS A 221      74.900 106.830 172.770  1.00  0.00           C
ATOM   3298  HE1 LYS A 221      74.000 107.440 172.970  1.00  0.00           H
ATOM   3299  HE2 LYS A 221      75.650 107.460 172.250  1.00  0.00           H
ATOM   3300  NZ  LYS A 221      75.500 106.500 174.060  1.00  0.00           N
ATOM   3301  HZ1 LYS A 221      76.490 106.180 174.020  1.00  0.00           H
ATOM   3302  HZ2 LYS A 221      75.540 107.410 174.560  1.00  0.00           H
ATOM   3303  HZ3 LYS A 221      74.970 105.760 174.580  1.00  0.00           H
ATOM   3304  C   LYS A 221      76.830 101.040 170.360  1.00  0.00           C
ATOM   3305  O   LYS A 221      76.040 100.300 170.920  1.00  0.00           O
ATOM   3306  N   ASP A 222      77.690 100.440 169.540  1.00  0.00           N
ATOM   3307  HN  ASP A 222      78.290 100.970 168.950  1.00  0.00           H
ATOM   3308  CA  ASP A 222      77.800  99.040 169.390  1.00  0.00           C
ATOM   3309  HA  ASP A 222      76.870  98.500 169.500  1.00  0.00           H
ATOM   3310  CB  ASP A 222      78.370  98.720 168.040  1.00  0.00           C
ATOM   3311  HB1 ASP A 222      77.580  98.970 167.300  1.00  0.00           H
ATOM   3312  HB2 ASP A 222      79.280  99.320 167.810  1.00  0.00           H
ATOM   3313  CG  ASP A 222      78.840  97.290 167.780  1.00  0.00           C
ATOM   3314  OD1 ASP A 222      80.050  96.970 168.010  1.00  0.00           O
ATOM   3315  OD2 ASP A 222      77.980  96.400 167.520  1.00  0.00           O
ATOM   3316  C   ASP A 222      78.600  98.400 170.480  1.00  0.00           C
ATOM   3317  O   ASP A 222      78.130  97.490 171.230  1.00  0.00           O
ATOM   3318  N   GLY A 223      79.800  98.930 170.750  1.00  0.00           N
ATOM   3319  HN  GLY A 223      80.060  99.610 170.070  1.00  0.00           H
ATOM   3320  CA  GLY A 223      80.680  98.520 171.810  1.00  0.00           C
ATOM   3321  HA1 GLY A 223      80.130  98.040 172.610  1.00  0.00           H
ATOM   3322  HA2 GLY A 223      81.240  99.390 172.120  1.00  0.00           H
ATOM   3323  C   GLY A 223      81.830  97.630 171.420  1.00  0.00           C
ATOM   3324  O   GLY A 223      82.830  97.440 172.140  1.00  0.00           O
ATOM   3325  N   SER A 224      81.820  97.000 170.260  1.00  0.00           N
ATOM   3326  HN  SER A 224      81.110  97.190 169.590  1.00  0.00           H
ATOM   3327  CA  SER A 224      83.010  96.180 169.900  1.00  0.00           C
ATOM   3328  HA  SER A 224      83.410  95.670 170.760  1.00  0.00           H
ATOM   3329  CB  SER A 224      82.760  95.020 168.860  1.00  0.00           C
ATOM   3330  HB1 SER A 224      82.020  94.370 169.390  1.00  0.00           H
ATOM   3331  HB2 SER A 224      83.660  94.410 168.640  1.00  0.00           H
ATOM   3332  OG  SER A 224      82.190  95.520 167.580  1.00  0.00           O
ATOM   3333  HG1 SER A 224      81.320  95.900 167.640  1.00  0.00           H
ATOM   3334  C   SER A 224      84.170  97.000 169.280  1.00  0.00           C
ATOM   3335  O   SER A 224      84.050  97.700 168.320  1.00  0.00           O
ATOM   3336  N   SER A 225      85.210  97.070 170.030  1.00  0.00           N
ATOM   3337  HN  SER A 225      85.290  96.580 170.900  1.00  0.00           H
ATOM   3338  CA  SER A 225      86.170  98.160 169.700  1.00  0.00           C
ATOM   3339  HA  SER A 225      85.750  99.060 169.270  1.00  0.00           H
ATOM   3340  CB  SER A 225      86.960  98.560 170.970  1.00  0.00           C
ATOM   3341  HB1 SER A 225      86.260  98.890 171.770  1.00  0.00           H
ATOM   3342  HB2 SER A 225      87.560  99.480 170.840  1.00  0.00           H
ATOM   3343  OG  SER A 225      87.700  97.440 171.520  1.00  0.00           O
ATOM   3344  HG1 SER A 225      87.090  96.750 171.790  1.00  0.00           H
ATOM   3345  C   SER A 225      87.060  97.590 168.590  1.00  0.00           C
ATOM   3346  O   SER A 225      87.280  96.390 168.620  1.00  0.00           O
ATOM   3347  N   PRO A 226      87.560  98.360 167.590  1.00  0.00           N
ATOM   3348  CD  PRO A 226      87.140  99.690 167.210  1.00  0.00           C
ATOM   3349  HD1 PRO A 226      87.130 100.430 168.040  1.00  0.00           H
ATOM   3350  HD2 PRO A 226      86.130  99.680 166.750  1.00  0.00           H
ATOM   3351  CA  PRO A 226      88.600  97.840 166.650  1.00  0.00           C
ATOM   3352  HA  PRO A 226      88.340  96.820 166.390  1.00  0.00           H
ATOM   3353  CB  PRO A 226      88.570  98.950 165.600  1.00  0.00           C
ATOM   3354  HB1 PRO A 226      89.550  98.930 165.080  1.00  0.00           H
ATOM   3355  HB2 PRO A 226      87.780  98.650 164.880  1.00  0.00           H
ATOM   3356  CG  PRO A 226      88.080 100.260 166.220  1.00  0.00           C
ATOM   3357  HG1 PRO A 226      87.620 100.920 165.450  1.00  0.00           H
ATOM   3358  HG2 PRO A 226      88.930 100.700 166.780  1.00  0.00           H
ATOM   3359  C   PRO A 226      89.950  97.800 167.330  1.00  0.00           C
ATOM   3360  O   PRO A 226      90.180  98.600 168.240  1.00  0.00           O
ATOM   3361  N   LYS A 227      90.680  96.740 167.020  1.00  0.00           N
ATOM   3362  HN  LYS A 227      90.350  96.120 166.310  1.00  0.00           H
ATOM   3363  CA  LYS A 227      91.960  96.380 167.720  1.00  0.00           C
ATOM   3364  HA  LYS A 227      91.890  96.690 168.750  1.00  0.00           H
ATOM   3365  CB  LYS A 227      92.230  94.790 167.630  1.00  0.00           C
ATOM   3366  HB1 LYS A 227      92.410  94.630 166.550  1.00  0.00           H
ATOM   3367  HB2 LYS A 227      93.200  94.550 168.110  1.00  0.00           H
ATOM   3368  CG  LYS A 227      91.170  93.930 168.230  1.00  0.00           C
ATOM   3369  HG1 LYS A 227      91.500  92.870 168.090  1.00  0.00           H
ATOM   3370  HG2 LYS A 227      90.210  94.120 167.710  1.00  0.00           H
ATOM   3371  CD  LYS A 227      91.040  94.230 169.760  1.00  0.00           C
ATOM   3372  HD1 LYS A 227      90.930  95.320 169.940  1.00  0.00           H
ATOM   3373  HD2 LYS A 227      91.980  93.980 170.300  1.00  0.00           H
ATOM   3374  CE  LYS A 227      89.830  93.550 170.400  1.00  0.00           C
ATOM   3375  HE1 LYS A 227      88.890  93.860 169.890  1.00  0.00           H
ATOM   3376  HE2 LYS A 227      89.720  93.900 171.450  1.00  0.00           H
ATOM   3377  NZ  LYS A 227      89.870  92.090 170.350  1.00  0.00           N
ATOM   3378  HZ1 LYS A 227      89.600  91.730 169.410  1.00  0.00           H
ATOM   3379  HZ2 LYS A 227      90.840  91.770 170.570  1.00  0.00           H
ATOM   3380  HZ3 LYS A 227      89.200  91.690 171.040  1.00  0.00           H
ATOM   3381  C   LYS A 227      93.130  97.170 167.120  1.00  0.00           C
ATOM   3382  O   LYS A 227      93.350  97.140 165.890  1.00  0.00           O
ATOM   3383  N   VAL A 228      93.860  97.840 168.000  1.00  0.00           N
ATOM   3384  HN  VAL A 228      93.500  98.100 168.900  1.00  0.00           H
ATOM   3385  CA  VAL A 228      95.070  98.630 167.760  1.00  0.00           C
ATOM   3386  HA  VAL A 228      94.870  99.050 166.780  1.00  0.00           H
ATOM   3387  CB  VAL A 228      95.310  99.790 168.710  1.00  0.00           C
ATOM   3388  HB  VAL A 228      95.870  99.480 169.620  1.00  0.00           H
ATOM   3389  CG1 VAL A 228      96.110 100.870 167.960  1.00  0.00           C
ATOM   3390 HG11 VAL A 228      96.180 101.840 168.500  1.00  0.00           H
ATOM   3391 HG12 VAL A 228      97.180 100.570 167.860  1.00  0.00           H
ATOM   3392 HG13 VAL A 228      95.630 101.100 166.980  1.00  0.00           H
ATOM   3393  CG2 VAL A 228      93.970 100.390 169.200  1.00  0.00           C
ATOM   3394 HG21 VAL A 228      93.280 100.650 168.370  1.00  0.00           H
ATOM   3395 HG22 VAL A 228      93.370  99.710 169.840  1.00  0.00           H
ATOM   3396 HG23 VAL A 228      94.170 101.340 169.750  1.00  0.00           H
ATOM   3397  C   VAL A 228      96.310  97.780 167.750  1.00  0.00           C
ATOM   3398  O   VAL A 228      96.460  96.830 168.480  1.00  0.00           O
ATOM   3399  N   GLU A 229      97.210  97.980 166.770  1.00  0.00           N
ATOM   3400  HN  GLU A 229      97.060  98.700 166.100  1.00  0.00           H
ATOM   3401  CA  GLU A 229      98.450  97.200 166.660  1.00  0.00           C
ATOM   3402  HA  GLU A 229      98.640  96.730 167.620  1.00  0.00           H
ATOM   3403  CB  GLU A 229      98.350  96.060 165.590  1.00  0.00           C
ATOM   3404  HB1 GLU A 229      98.250  96.470 164.560  1.00  0.00           H
ATOM   3405  HB2 GLU A 229      99.250  95.420 165.540  1.00  0.00           H
ATOM   3406  CG  GLU A 229      97.240  95.060 165.890  1.00  0.00           C
ATOM   3407  HG1 GLU A 229      96.270  95.570 165.750  1.00  0.00           H
ATOM   3408  HG2 GLU A 229      97.300  94.760 166.960  1.00  0.00           H
ATOM   3409  CD  GLU A 229      97.290  93.820 165.150  1.00  0.00           C
ATOM   3410  OE1 GLU A 229      97.110  93.860 163.860  1.00  0.00           O
ATOM   3411  OE2 GLU A 229      97.680  92.790 165.730  1.00  0.00           O
ATOM   3412  C   GLU A 229      99.560  98.110 166.370  1.00  0.00           C
ATOM   3413  O   GLU A 229      99.400  99.250 166.100  1.00  0.00           O
ATOM   3414  N   PHE A 230     100.760  97.630 166.520  1.00  0.00           N
ATOM   3415  HN  PHE A 230     100.890  96.730 166.930  1.00  0.00           H
ATOM   3416  CA  PHE A 230     101.960  98.240 166.000  1.00  0.00           C
ATOM   3417  HA  PHE A 230     101.900  99.310 166.160  1.00  0.00           H
ATOM   3418  CB  PHE A 230     103.230  97.560 166.770  1.00  0.00           C
ATOM   3419  HB1 PHE A 230     103.220  98.180 167.690  1.00  0.00           H
ATOM   3420  HB2 PHE A 230     102.870  96.510 166.860  1.00  0.00           H
ATOM   3421  CG  PHE A 230     104.660  97.610 166.160  1.00  0.00           C
ATOM   3422  CD1 PHE A 230     105.440  98.740 166.460  1.00  0.00           C
ATOM   3423  HD1 PHE A 230     105.030  99.630 166.900  1.00  0.00           H
ATOM   3424  CE1 PHE A 230     106.750  98.730 166.020  1.00  0.00           C
ATOM   3425  HE1 PHE A 230     107.310  99.650 166.140  1.00  0.00           H
ATOM   3426  CZ  PHE A 230     107.280  97.610 165.360  1.00  0.00           C
ATOM   3427  HZ  PHE A 230     108.330  97.700 165.120  1.00  0.00           H
ATOM   3428  CD2 PHE A 230     105.170  96.510 165.430  1.00  0.00           C
ATOM   3429  HD2 PHE A 230     104.480  95.720 165.190  1.00  0.00           H
ATOM   3430  CE2 PHE A 230     106.460  96.540 164.990  1.00  0.00           C
ATOM   3431  HE2 PHE A 230     106.890  95.760 164.380  1.00  0.00           H
ATOM   3432  C   PHE A 230     102.130  98.120 164.470  1.00  0.00           C
ATOM   3433  O   PHE A 230     102.050  97.010 163.910  1.00  0.00           O
ATOM   3434  N   SER A 231     102.230  99.260 163.760  1.00  0.00           N
ATOM   3435  HN  SER A 231     102.420 100.120 164.230  1.00  0.00           H
ATOM   3436  CA  SER A 231     102.080  99.440 162.300  1.00  0.00           C
ATOM   3437  HA  SER A 231     101.110  99.010 162.150  1.00  0.00           H
ATOM   3438  CB  SER A 231     102.080 100.880 161.720  1.00  0.00           C
ATOM   3439  HB1 SER A 231     101.740 100.810 160.670  1.00  0.00           H
ATOM   3440  HB2 SER A 231     103.140 101.200 161.870  1.00  0.00           H
ATOM   3441  OG  SER A 231     101.290 101.800 162.470  1.00  0.00           O
ATOM   3442  HG1 SER A 231     100.880 102.390 161.840  1.00  0.00           H
ATOM   3443  C   SER A 231     103.040  98.660 161.390  1.00  0.00           C
ATOM   3444  O   SER A 231     104.250  98.520 161.710  1.00  0.00           O
ATOM   3445  N   ASN A 232     102.560  98.110 160.270  1.00  0.00           N
ATOM   3446  HN  ASN A 232     101.570  98.180 160.140  1.00  0.00           H
ATOM   3447  CA  ASN A 232     103.330  97.570 159.150  1.00  0.00           C
ATOM   3448  HA  ASN A 232     104.180  97.020 159.500  1.00  0.00           H
ATOM   3449  CB  ASN A 232     102.440  96.760 158.120  1.00  0.00           C
ATOM   3450  HB1 ASN A 232     101.670  97.410 157.640  1.00  0.00           H
ATOM   3451  HB2 ASN A 232     103.040  96.440 157.240  1.00  0.00           H
ATOM   3452  CG  ASN A 232     101.780  95.590 158.850  1.00  0.00           C
ATOM   3453  OD1 ASN A 232     101.970  95.240 160.050  1.00  0.00           O
ATOM   3454  ND2 ASN A 232     100.960  94.830 158.060  1.00  0.00           N
ATOM   3455 HD21 ASN A 232     100.810  95.180 157.140  1.00  0.00           H
ATOM   3456 HD22 ASN A 232     100.430  94.090 158.470  1.00  0.00           H
ATOM   3457  C   ASN A 232     103.940  98.800 158.490  1.00  0.00           C
ATOM   3458  O   ASN A 232     103.220  99.690 158.140  1.00  0.00           O
ATOM   3459  N   ALA A 233     105.290  98.830 158.520  1.00  0.00           N
ATOM   3460  HN  ALA A 233     105.890  98.070 158.790  1.00  0.00           H
ATOM   3461  CA  ALA A 233     105.990  99.950 157.870  1.00  0.00           C
ATOM   3462  HA  ALA A 233     105.650 100.820 158.420  1.00  0.00           H
ATOM   3463  CB  ALA A 233     107.520 100.020 158.130  1.00  0.00           C
ATOM   3464  HB1 ALA A 233     108.090  99.250 157.560  1.00  0.00           H
ATOM   3465  HB2 ALA A 233     107.900 101.030 157.900  1.00  0.00           H
ATOM   3466  HB3 ALA A 233     107.740  99.830 159.200  1.00  0.00           H
ATOM   3467  C   ALA A 233     105.620 100.130 156.380  1.00  0.00           C
ATOM   3468  O   ALA A 233     105.820  99.220 155.570  1.00  0.00           O
ATOM   3469  N   HIS A 234     105.110 101.360 156.030  1.00  0.00           N
ATOM   3470  HN  HIS A 234     105.010 102.090 156.700  1.00  0.00           H
ATOM   3471  CA  HIS A 234     104.840 101.740 154.620  1.00  0.00           C
ATOM   3472  HA  HIS A 234     104.640 100.900 153.970  1.00  0.00           H
ATOM   3473  CB  HIS A 234     103.660 102.740 154.620  1.00  0.00           C
ATOM   3474  HB1 HIS A 234     103.210 102.850 153.610  1.00  0.00           H
ATOM   3475  HB2 HIS A 234     102.780 102.350 155.170  1.00  0.00           H
ATOM   3476  ND1 HIS A 234     103.900 104.390 156.350  1.00  0.00           N
ATOM   3477  CG  HIS A 234     103.850 104.140 155.030  1.00  0.00           C
ATOM   3478  CE1 HIS A 234     104.180 105.700 156.420  1.00  0.00           C
ATOM   3479  HE1 HIS A 234     104.320 106.290 157.330  1.00  0.00           H
ATOM   3480  NE2 HIS A 234     104.300 106.290 155.150  1.00  0.00           N
ATOM   3481  HE2 HIS A 234     104.720 107.180 154.970  1.00  0.00           H
ATOM   3482  CD2 HIS A 234     104.030 105.300 154.270  1.00  0.00           C
ATOM   3483  HD2 HIS A 234     104.280 105.530 153.240  1.00  0.00           H
ATOM   3484  C   HIS A 234     106.100 102.510 154.080  1.00  0.00           C
ATOM   3485  O   HIS A 234     106.160 102.930 152.880  1.00  0.00           O
ATOM   3486  N   GLY A 235     107.150 102.650 154.910  1.00  0.00           N
ATOM   3487  HN  GLY A 235     107.110 102.310 155.840  1.00  0.00           H
ATOM   3488  CA  GLY A 235     108.380 103.350 154.590  1.00  0.00           C
ATOM   3489  HA1 GLY A 235     108.760 103.740 155.530  1.00  0.00           H
ATOM   3490  HA2 GLY A 235     108.230 104.180 153.910  1.00  0.00           H
ATOM   3491  C   GLY A 235     109.450 102.640 153.860  1.00  0.00           C
ATOM   3492  O   GLY A 235     110.620 102.990 153.980  1.00  0.00           O
ATOM   3493  N   PHE A 236     109.150 101.550 153.090  1.00  0.00           N
ATOM   3494  HN  PHE A 236     108.240 101.130 153.060  1.00  0.00           H
ATOM   3495  CA  PHE A 236     109.960 101.040 152.050  1.00  0.00           C
ATOM   3496  HA  PHE A 236     110.990 100.960 152.360  1.00  0.00           H
ATOM   3497  CB  PHE A 236     109.540  99.690 151.450  1.00  0.00           C
ATOM   3498  HB1 PHE A 236     110.030  99.510 150.460  1.00  0.00           H
ATOM   3499  HB2 PHE A 236     109.710  98.770 152.050  1.00  0.00           H
ATOM   3500  CG  PHE A 236     108.030  99.740 151.170  1.00  0.00           C
ATOM   3501  CD1 PHE A 236     107.090  99.400 152.160  1.00  0.00           C
ATOM   3502  HD1 PHE A 236     107.390  98.990 153.110  1.00  0.00           H
ATOM   3503  CE1 PHE A 236     105.690  99.400 151.910  1.00  0.00           C
ATOM   3504  HE1 PHE A 236     105.060  99.100 152.740  1.00  0.00           H
ATOM   3505  CZ  PHE A 236     105.230  99.800 150.620  1.00  0.00           C
ATOM   3506  HZ  PHE A 236     104.190  99.730 150.320  1.00  0.00           H
ATOM   3507  CD2 PHE A 236     107.580 100.330 150.000  1.00  0.00           C
ATOM   3508  HD2 PHE A 236     108.240 100.730 149.250  1.00  0.00           H
ATOM   3509  CE2 PHE A 236     106.150 100.330 149.650  1.00  0.00           C
ATOM   3510  HE2 PHE A 236     105.810 100.690 148.690  1.00  0.00           H
ATOM   3511  C   PHE A 236     110.080 102.210 151.030  1.00  0.00           C
ATOM   3512  O   PHE A 236     109.170 103.020 150.910  1.00  0.00           O
ATOM   3513  N   LEU A 237     111.230 102.370 150.430  1.00  0.00           N
ATOM   3514  HN  LEU A 237     112.110 101.930 150.620  1.00  0.00           H
ATOM   3515  CA  LEU A 237     111.430 103.450 149.490  1.00  0.00           C
ATOM   3516  HA  LEU A 237     110.530 104.040 149.390  1.00  0.00           H
ATOM   3517  CB  LEU A 237     112.530 104.480 150.040  1.00  0.00           C
ATOM   3518  HB1 LEU A 237     113.500 103.940 150.140  1.00  0.00           H
ATOM   3519  HB2 LEU A 237     112.680 105.230 149.230  1.00  0.00           H
ATOM   3520  CG  LEU A 237     112.220 105.140 151.390  1.00  0.00           C
ATOM   3521  HG  LEU A 237     111.980 104.390 152.170  1.00  0.00           H
ATOM   3522  CD1 LEU A 237     113.310 106.070 151.890  1.00  0.00           C
ATOM   3523 HD11 LEU A 237     113.460 106.790 151.060  1.00  0.00           H
ATOM   3524 HD12 LEU A 237     113.020 106.620 152.810  1.00  0.00           H
ATOM   3525 HD13 LEU A 237     114.230 105.470 152.030  1.00  0.00           H
ATOM   3526  CD2 LEU A 237     110.920 105.890 151.180  1.00  0.00           C
ATOM   3527 HD21 LEU A 237     110.090 105.160 151.030  1.00  0.00           H
ATOM   3528 HD22 LEU A 237     110.640 106.480 152.070  1.00  0.00           H
ATOM   3529 HD23 LEU A 237     110.970 106.550 150.290  1.00  0.00           H
ATOM   3530  C   LEU A 237     111.570 102.940 148.030  1.00  0.00           C
ATOM   3531  O   LEU A 237     111.760 103.770 147.130  1.00  0.00           O
ATOM   3532  N   LEU A 238     111.570 101.640 147.810  1.00  0.00           N
ATOM   3533  HN  LEU A 238     111.550 101.040 148.600  1.00  0.00           H
ATOM   3534  CA  LEU A 238     111.830 100.930 146.600  1.00  0.00           C
ATOM   3535  HA  LEU A 238     111.620 101.550 145.750  1.00  0.00           H
ATOM   3536  CB  LEU A 238     113.290 100.430 146.570  1.00  0.00           C
ATOM   3537  HB1 LEU A 238     113.900 101.340 146.750  1.00  0.00           H
ATOM   3538  HB2 LEU A 238     113.460  99.800 147.470  1.00  0.00           H
ATOM   3539  CG  LEU A 238     113.800  99.680 145.330  1.00  0.00           C
ATOM   3540  HG  LEU A 238     114.880  99.490 145.520  1.00  0.00           H
ATOM   3541  CD1 LEU A 238     113.230  98.230 145.290  1.00  0.00           C
ATOM   3542 HD11 LEU A 238     113.360  97.770 146.290  1.00  0.00           H
ATOM   3543 HD12 LEU A 238     112.180  98.150 144.950  1.00  0.00           H
ATOM   3544 HD13 LEU A 238     113.860  97.670 144.560  1.00  0.00           H
ATOM   3545  CD2 LEU A 238     113.560 100.370 143.970  1.00  0.00           C
ATOM   3546 HD21 LEU A 238     113.850  99.740 143.100  1.00  0.00           H
ATOM   3547 HD22 LEU A 238     112.480 100.610 143.870  1.00  0.00           H
ATOM   3548 HD23 LEU A 238     114.050 101.360 143.980  1.00  0.00           H
ATOM   3549  C   LEU A 238     110.810  99.770 146.500  1.00  0.00           C
ATOM   3550  O   LEU A 238     110.510  99.100 147.490  1.00  0.00           O
ATOM   3551  N   ASP A 239     110.010  99.710 145.420  1.00  0.00           N
ATOM   3552  HN  ASP A 239     109.960 100.500 144.820  1.00  0.00           H
ATOM   3553  CA  ASP A 239     109.070  98.590 145.130  1.00  0.00           C
ATOM   3554  HA  ASP A 239     108.680  98.220 146.070  1.00  0.00           H
ATOM   3555  CB  ASP A 239     107.990  99.220 144.230  1.00  0.00           C
ATOM   3556  HB1 ASP A 239     107.590 100.100 144.780  1.00  0.00           H
ATOM   3557  HB2 ASP A 239     108.410  99.650 143.300  1.00  0.00           H
ATOM   3558  CG  ASP A 239     106.920  98.290 143.740  1.00  0.00           C
ATOM   3559  OD1 ASP A 239     106.670  97.270 144.420  1.00  0.00           O
ATOM   3560  OD2 ASP A 239     106.230  98.740 142.740  1.00  0.00           O
ATOM   3561  C   ASP A 239     109.700  97.310 144.510  1.00  0.00           C
ATOM   3562  O   ASP A 239     110.130  97.330 143.360  1.00  0.00           O
ATOM   3563  N   THR A 240     109.670  96.090 145.190  1.00  0.00           N
ATOM   3564  HN  THR A 240     109.260  96.000 146.090  1.00  0.00           H
ATOM   3565  CA  THR A 240     110.480  94.980 144.730  1.00  0.00           C
ATOM   3566  HA  THR A 240     111.220  95.330 144.020  1.00  0.00           H
ATOM   3567  CB  THR A 240     111.180  94.200 145.800  1.00  0.00           C
ATOM   3568  HB  THR A 240     111.710  93.300 145.410  1.00  0.00           H
ATOM   3569  OG1 THR A 240     110.230  93.810 146.770  1.00  0.00           O
ATOM   3570  HG1 THR A 240     110.550  94.180 147.600  1.00  0.00           H
ATOM   3571  CG2 THR A 240     112.250  95.150 146.410  1.00  0.00           C
ATOM   3572 HG21 THR A 240     112.960  95.500 145.630  1.00  0.00           H
ATOM   3573 HG22 THR A 240     111.760  96.020 146.900  1.00  0.00           H
ATOM   3574 HG23 THR A 240     112.900  94.710 147.200  1.00  0.00           H
ATOM   3575  C   THR A 240     109.730  93.980 143.890  1.00  0.00           C
ATOM   3576  O   THR A 240     110.300  92.990 143.440  1.00  0.00           O
ATOM   3577  N   SER A 241     108.460  94.320 143.800  1.00  0.00           N
ATOM   3578  HN  SER A 241     108.230  95.220 144.150  1.00  0.00           H
ATOM   3579  CA  SER A 241     107.430  93.620 143.030  1.00  0.00           C
ATOM   3580  HA  SER A 241     107.730  92.610 142.790  1.00  0.00           H
ATOM   3581  CB  SER A 241     106.030  93.560 143.670  1.00  0.00           C
ATOM   3582  HB1 SER A 241     106.000  93.060 144.660  1.00  0.00           H
ATOM   3583  HB2 SER A 241     105.440  92.970 142.930  1.00  0.00           H
ATOM   3584  OG  SER A 241     105.330  94.800 143.720  1.00  0.00           O
ATOM   3585  HG1 SER A 241     105.870  95.550 143.990  1.00  0.00           H
ATOM   3586  C   SER A 241     107.320  94.180 141.570  1.00  0.00           C
ATOM   3587  O   SER A 241     106.790  95.290 141.340  1.00  0.00           O
ATOM   3588  N   LEU A 242     107.800  93.420 140.560  1.00  0.00           N
ATOM   3589  HN  LEU A 242     108.240  92.530 140.710  1.00  0.00           H
ATOM   3590  CA  LEU A 242     107.630  93.690 139.150  1.00  0.00           C
ATOM   3591  HA  LEU A 242     107.520  94.750 138.990  1.00  0.00           H
ATOM   3592  CB  LEU A 242     108.810  93.200 138.340  1.00  0.00           C
ATOM   3593  HB1 LEU A 242     108.850  92.100 138.490  1.00  0.00           H
ATOM   3594  HB2 LEU A 242     108.450  93.360 137.300  1.00  0.00           H
ATOM   3595  CG  LEU A 242     110.180  93.880 138.560  1.00  0.00           C
ATOM   3596  HG  LEU A 242     110.830  93.440 137.770  1.00  0.00           H
ATOM   3597  CD1 LEU A 242     110.340  95.390 138.520  1.00  0.00           C
ATOM   3598 HD11 LEU A 242     110.000  95.760 137.530  1.00  0.00           H
ATOM   3599 HD12 LEU A 242     109.780  95.850 139.370  1.00  0.00           H
ATOM   3600 HD13 LEU A 242     111.410  95.670 138.620  1.00  0.00           H
ATOM   3601  CD2 LEU A 242     110.890  93.280 139.780  1.00  0.00           C
ATOM   3602 HD21 LEU A 242     110.900  92.170 139.820  1.00  0.00           H
ATOM   3603 HD22 LEU A 242     111.940  93.630 139.780  1.00  0.00           H
ATOM   3604 HD23 LEU A 242     110.420  93.490 140.770  1.00  0.00           H
ATOM   3605  C   LEU A 242     106.370  93.000 138.690  1.00  0.00           C
ATOM   3606  O   LEU A 242     106.000  91.880 139.170  1.00  0.00           O
ATOM   3607  N   GLU A 243     105.540  93.690 137.890  1.00  0.00           N
ATOM   3608  HN  GLU A 243     105.800  94.610 137.600  1.00  0.00           H
ATOM   3609  CA  GLU A 243     104.370  93.270 137.260  1.00  0.00           C
ATOM   3610  HA  GLU A 243     104.010  92.540 137.970  1.00  0.00           H
ATOM   3611  CB  GLU A 243     103.250  94.400 137.220  1.00  0.00           C
ATOM   3612  HB1 GLU A 243     103.290  94.820 138.250  1.00  0.00           H
ATOM   3613  HB2 GLU A 243     103.680  95.180 136.550  1.00  0.00           H
ATOM   3614  CG  GLU A 243     101.920  93.950 136.680  1.00  0.00           C
ATOM   3615  HG1 GLU A 243     101.500  93.190 137.380  1.00  0.00           H
ATOM   3616  HG2 GLU A 243     102.170  93.480 135.710  1.00  0.00           H
ATOM   3617  CD  GLU A 243     100.880  95.080 136.360  1.00  0.00           C
ATOM   3618  OE1 GLU A 243     101.180  95.840 135.390  1.00  0.00           O
ATOM   3619  OE2 GLU A 243      99.850  95.250 137.100  1.00  0.00           O
ATOM   3620  C   GLU A 243     104.730  92.630 135.970  1.00  0.00           C
ATOM   3621  O   GLU A 243     105.300  93.310 135.070  1.00  0.00           O
ATOM   3622  N   PRO A 244     104.500  91.390 135.620  1.00  0.00           N
ATOM   3623  CD  PRO A 244     103.790  90.420 136.500  1.00  0.00           C
ATOM   3624  HD1 PRO A 244     102.710  90.690 136.610  1.00  0.00           H
ATOM   3625  HD2 PRO A 244     104.130  90.540 137.550  1.00  0.00           H
ATOM   3626  CA  PRO A 244     104.470  90.920 134.180  1.00  0.00           C
ATOM   3627  HA  PRO A 244     105.500  90.900 133.880  1.00  0.00           H
ATOM   3628  CB  PRO A 244     103.840  89.490 134.300  1.00  0.00           C
ATOM   3629  HB1 PRO A 244     102.790  89.380 133.960  1.00  0.00           H
ATOM   3630  HB2 PRO A 244     104.470  88.770 133.730  1.00  0.00           H
ATOM   3631  CG  PRO A 244     103.940  89.120 135.760  1.00  0.00           C
ATOM   3632  HG1 PRO A 244     104.910  88.610 135.940  1.00  0.00           H
ATOM   3633  HG2 PRO A 244     103.220  88.340 136.100  1.00  0.00           H
ATOM   3634  C   PRO A 244     103.670  91.710 133.190  1.00  0.00           C
ATOM   3635  O   PRO A 244     102.680  92.280 133.690  1.00  0.00           O
ATOM   3636  N   PRO A 245     103.980  91.770 131.870  1.00  0.00           N
ATOM   3637  CD  PRO A 245     105.180  91.460 131.210  1.00  0.00           C
ATOM   3638  HD1 PRO A 245     105.630  90.470 131.440  1.00  0.00           H
ATOM   3639  HD2 PRO A 245     105.940  92.220 131.490  1.00  0.00           H
ATOM   3640  CA  PRO A 245     102.910  92.340 130.970  1.00  0.00           C
ATOM   3641  HA  PRO A 245     102.620  93.300 131.370  1.00  0.00           H
ATOM   3642  CB  PRO A 245     103.640  92.440 129.590  1.00  0.00           C
ATOM   3643  HB1 PRO A 245     102.960  92.290 128.730  1.00  0.00           H
ATOM   3644  HB2 PRO A 245     104.120  93.430 129.460  1.00  0.00           H
ATOM   3645  CG  PRO A 245     104.740  91.410 129.700  1.00  0.00           C
ATOM   3646  HG1 PRO A 245     105.600  91.690 129.050  1.00  0.00           H
ATOM   3647  HG2 PRO A 245     104.390  90.370 129.500  1.00  0.00           H
ATOM   3648  C   PRO A 245     101.670  91.480 130.800  1.00  0.00           C
ATOM   3649  O   PRO A 245     101.590  90.380 131.250  1.00  0.00           O
ATOM   3650  N   LEU A 246     100.680  92.020 130.040  1.00  0.00           N
ATOM   3651  HN  LEU A 246     100.690  92.980 129.770  1.00  0.00           H
ATOM   3652  CA  LEU A 246      99.420  91.400 129.560  1.00  0.00           C
ATOM   3653  HA  LEU A 246      98.850  91.150 130.450  1.00  0.00           H
ATOM   3654  CB  LEU A 246      98.690  92.360 128.570  1.00  0.00           C
ATOM   3655  HB1 LEU A 246      99.240  92.460 127.610  1.00  0.00           H
ATOM   3656  HB2 LEU A 246      97.700  91.960 128.270  1.00  0.00           H
ATOM   3657  CG  LEU A 246      98.470  93.760 129.170  1.00  0.00           C
ATOM   3658  HG  LEU A 246      99.450  94.170 129.520  1.00  0.00           H
ATOM   3659  CD1 LEU A 246      98.010  94.700 128.100  1.00  0.00           C
ATOM   3660 HD11 LEU A 246      97.010  94.480 127.680  1.00  0.00           H
ATOM   3661 HD12 LEU A 246      98.010  95.690 128.590  1.00  0.00           H
ATOM   3662 HD13 LEU A 246      98.660  94.590 127.200  1.00  0.00           H
ATOM   3663  CD2 LEU A 246      97.570  93.830 130.410  1.00  0.00           C
ATOM   3664 HD21 LEU A 246      97.340  94.840 130.800  1.00  0.00           H
ATOM   3665 HD22 LEU A 246      96.600  93.340 130.200  1.00  0.00           H
ATOM   3666 HD23 LEU A 246      98.110  93.320 131.230  1.00  0.00           H
ATOM   3667  C   LEU A 246      99.620  90.090 128.830  1.00  0.00           C
ATOM   3668  O   LEU A 246      98.860  89.180 128.960  1.00  0.00           O
ATOM   3669  N   CYS A 247     100.730  90.030 128.100  1.00  0.00           N
ATOM   3670  HN  CYS A 247     101.240  90.880 128.020  1.00  0.00           H
ATOM   3671  CA  CYS A 247     101.090  88.990 127.150  1.00  0.00           C
ATOM   3672  HA  CYS A 247     100.240  88.330 127.060  1.00  0.00           H
ATOM   3673  CB  CYS A 247     101.340  89.610 125.750  1.00  0.00           C
ATOM   3674  HB1 CYS A 247     101.560  88.850 124.970  1.00  0.00           H
ATOM   3675  HB2 CYS A 247     102.200  90.300 125.860  1.00  0.00           H
ATOM   3676  SG  CYS A 247     100.040  90.820 125.200  1.00  0.00           S
ATOM   3677  C   CYS A 247     102.200  88.050 127.720  1.00  0.00           C
ATOM   3678  O   CYS A 247     102.770  87.240 127.010  1.00  0.00           O
ATOM   3679  N   GLY A 248     102.590  88.270 128.980  1.00  0.00           N
ATOM   3680  HN  GLY A 248     102.140  89.010 129.470  1.00  0.00           H
ATOM   3681  CA  GLY A 248     103.510  87.420 129.700  1.00  0.00           C
ATOM   3682  HA1 GLY A 248     104.260  88.090 130.070  1.00  0.00           H
ATOM   3683  HA2 GLY A 248     103.990  86.680 129.070  1.00  0.00           H
ATOM   3684  C   GLY A 248     102.880  86.800 130.870  1.00  0.00           C
ATOM   3685  O   GLY A 248     101.650  86.950 131.080  1.00  0.00           O
ATOM   3686  N   GLN A 249     103.660  86.100 131.730  1.00  0.00           N
ATOM   3687  HN  GLN A 249     104.620  85.960 131.490  1.00  0.00           H
ATOM   3688  CA  GLN A 249     103.220  85.470 132.920  1.00  0.00           C
ATOM   3689  HA  GLN A 249     102.330  85.950 133.280  1.00  0.00           H
ATOM   3690  CB  GLN A 249     102.940  83.900 132.760  1.00  0.00           C
ATOM   3691  HB1 GLN A 249     103.880  83.460 132.380  1.00  0.00           H
ATOM   3692  HB2 GLN A 249     102.730  83.520 133.780  1.00  0.00           H
ATOM   3693  CG  GLN A 249     101.800  83.400 131.780  1.00  0.00           C
ATOM   3694  HG1 GLN A 249     101.550  82.310 131.750  1.00  0.00           H
ATOM   3695  HG2 GLN A 249     102.150  83.590 130.740  1.00  0.00           H
ATOM   3696  CD  GLN A 249     100.430  84.060 131.970  1.00  0.00           C
ATOM   3697  OE1 GLN A 249      99.660  84.240 131.010  1.00  0.00           O
ATOM   3698  NE2 GLN A 249     100.050  84.350 133.230  1.00  0.00           N
ATOM   3699 HE21 GLN A 249     100.650  84.170 134.000  1.00  0.00           H
ATOM   3700 HE22 GLN A 249      99.130  84.650 133.490  1.00  0.00           H
ATOM   3701  C   GLN A 249     104.210  85.580 134.050  1.00  0.00           C
ATOM   3702  O   GLN A 249     103.840  85.670 135.220  1.00  0.00           O
ATOM   3703  N   THR A 250     105.550  85.620 133.740  1.00  0.00           N
ATOM   3704  HN  THR A 250     105.840  85.650 132.780  1.00  0.00           H
ATOM   3705  CA  THR A 250     106.600  85.540 134.830  1.00  0.00           C
ATOM   3706  HA  THR A 250     106.150  85.750 135.790  1.00  0.00           H
ATOM   3707  CB  THR A 250     107.410  84.270 134.960  1.00  0.00           C
ATOM   3708  HB  THR A 250     108.500  84.460 135.010  1.00  0.00           H
ATOM   3709  OG1 THR A 250     106.980  83.290 134.000  1.00  0.00           O
ATOM   3710  HG1 THR A 250     107.450  83.590 133.220  1.00  0.00           H
ATOM   3711  CG2 THR A 250     107.010  83.500 136.290  1.00  0.00           C
ATOM   3712 HG21 THR A 250     107.440  82.480 136.430  1.00  0.00           H
ATOM   3713 HG22 THR A 250     107.240  84.080 137.210  1.00  0.00           H
ATOM   3714 HG23 THR A 250     105.910  83.410 136.200  1.00  0.00           H
ATOM   3715  C   THR A 250     107.550  86.780 134.710  1.00  0.00           C
ATOM   3716  O   THR A 250     107.460  87.480 133.700  1.00  0.00           O
ATOM   3717  N   LEU A 251     108.490  86.850 135.630  1.00  0.00           N
ATOM   3718  HN  LEU A 251     108.560  86.290 136.450  1.00  0.00           H
ATOM   3719  CA  LEU A 251     109.420  87.960 135.730  1.00  0.00           C
ATOM   3720  HA  LEU A 251     108.840  88.850 135.880  1.00  0.00           H
ATOM   3721  CB  LEU A 251     110.390  87.700 136.860  1.00  0.00           C
ATOM   3722  HB1 LEU A 251     109.710  87.760 137.740  1.00  0.00           H
ATOM   3723  HB2 LEU A 251     110.890  86.720 136.990  1.00  0.00           H
ATOM   3724  CG  LEU A 251     111.420  88.740 137.070  1.00  0.00           C
ATOM   3725  HG  LEU A 251     112.090  88.710 136.190  1.00  0.00           H
ATOM   3726  CD1 LEU A 251     110.800  90.150 137.150  1.00  0.00           C
ATOM   3727 HD11 LEU A 251     111.560  90.890 137.480  1.00  0.00           H
ATOM   3728 HD12 LEU A 251     110.380  90.570 136.210  1.00  0.00           H
ATOM   3729 HD13 LEU A 251     109.940  90.180 137.860  1.00  0.00           H
ATOM   3730  CD2 LEU A 251     112.220  88.540 138.370  1.00  0.00           C
ATOM   3731 HD21 LEU A 251     112.750  87.560 138.360  1.00  0.00           H
ATOM   3732 HD22 LEU A 251     112.940  89.380 138.500  1.00  0.00           H
ATOM   3733 HD23 LEU A 251     111.560  88.530 139.260  1.00  0.00           H
ATOM   3734  C   LEU A 251     110.230  88.140 134.410  1.00  0.00           C
ATOM   3735  O   LEU A 251     110.400  89.210 133.850  1.00  0.00           O
ATOM   3736  N   CYS A 252     110.780  87.090 133.760  1.00  0.00           N
ATOM   3737  HN  CYS A 252     110.570  86.140 134.000  1.00  0.00           H
ATOM   3738  CA  CYS A 252     111.640  87.240 132.660  1.00  0.00           C
ATOM   3739  HA  CYS A 252     112.590  87.680 132.930  1.00  0.00           H
ATOM   3740  CB  CYS A 252     112.090  85.880 132.270  1.00  0.00           C
ATOM   3741  HB1 CYS A 252     112.510  85.970 131.250  1.00  0.00           H
ATOM   3742  HB2 CYS A 252     111.260  85.140 132.230  1.00  0.00           H
ATOM   3743  SG  CYS A 252     113.270  85.220 133.480  1.00  0.00           S
ATOM   3744  C   CYS A 252     110.910  87.840 131.480  1.00  0.00           C
ATOM   3745  O   CYS A 252     111.610  88.370 130.580  1.00  0.00           O
ATOM   3746  N   ASP A 253     109.560  87.830 131.430  1.00  0.00           N
ATOM   3747  HN  ASP A 253     109.040  87.480 132.200  1.00  0.00           H
ATOM   3748  CA  ASP A 253     108.840  88.410 130.320  1.00  0.00           C
ATOM   3749  HA  ASP A 253     109.270  88.220 129.350  1.00  0.00           H
ATOM   3750  CB  ASP A 253     107.300  87.960 130.480  1.00  0.00           C
ATOM   3751  HB1 ASP A 253     106.810  88.220 131.440  1.00  0.00           H
ATOM   3752  HB2 ASP A 253     106.640  88.370 129.680  1.00  0.00           H
ATOM   3753  CG  ASP A 253     107.200  86.480 130.270  1.00  0.00           C
ATOM   3754  OD1 ASP A 253     108.080  85.770 129.680  1.00  0.00           O
ATOM   3755  OD2 ASP A 253     106.150  85.950 130.710  1.00  0.00           O
ATOM   3756  C   ASP A 253     108.760  89.930 130.470  1.00  0.00           C
ATOM   3757  O   ASP A 253     108.350  90.650 129.570  1.00  0.00           O
ATOM   3758  N   ASN A 254     109.230  90.500 131.650  1.00  0.00           N
ATOM   3759  HN  ASN A 254     109.610  90.020 132.440  1.00  0.00           H
ATOM   3760  CA  ASN A 254     109.190  91.970 131.920  1.00  0.00           C
ATOM   3761  HA  ASN A 254     108.200  92.340 131.680  1.00  0.00           H
ATOM   3762  CB  ASN A 254     109.460  92.330 133.380  1.00  0.00           C
ATOM   3763  HB1 ASN A 254     108.590  92.060 134.020  1.00  0.00           H
ATOM   3764  HB2 ASN A 254     110.400  91.780 133.570  1.00  0.00           H
ATOM   3765  CG  ASN A 254     109.740  93.820 133.660  1.00  0.00           C
ATOM   3766  OD1 ASN A 254     110.880  94.180 133.650  1.00  0.00           O
ATOM   3767  ND2 ASN A 254     108.690  94.710 133.810  1.00  0.00           N
ATOM   3768 HD21 ASN A 254     107.760  94.340 133.710  1.00  0.00           H
ATOM   3769 HD22 ASN A 254     109.010  95.660 133.800  1.00  0.00           H
ATOM   3770  C   ASN A 254     110.120  92.620 130.940  1.00  0.00           C
ATOM   3771  O   ASN A 254     111.150  92.110 130.530  1.00  0.00           O
ATOM   3772  N   THR A 255     109.770  93.840 130.520  1.00  0.00           N
ATOM   3773  HN  THR A 255     108.950  94.340 130.790  1.00  0.00           H
ATOM   3774  CA  THR A 255     110.530  94.440 129.440  1.00  0.00           C
ATOM   3775  HA  THR A 255     110.740  93.710 128.670  1.00  0.00           H
ATOM   3776  CB  THR A 255     110.000  95.770 128.880  1.00  0.00           C
ATOM   3777  HB  THR A 255     110.130  96.510 129.690  1.00  0.00           H
ATOM   3778  OG1 THR A 255     108.580  95.630 128.770  1.00  0.00           O
ATOM   3779  HG1 THR A 255     108.350  94.710 128.600  1.00  0.00           H
ATOM   3780  CG2 THR A 255     110.640  96.090 127.570  1.00  0.00           C
ATOM   3781 HG21 THR A 255     111.700  96.360 127.730  1.00  0.00           H
ATOM   3782 HG22 THR A 255     110.560  95.320 126.770  1.00  0.00           H
ATOM   3783 HG23 THR A 255     110.180  96.990 127.080  1.00  0.00           H
ATOM   3784  C   THR A 255     111.970  94.780 129.880  1.00  0.00           C
ATOM   3785  O   THR A 255     112.970  94.590 129.210  1.00  0.00           O
ATOM   3786  N   GLU A 256     112.100  95.320 131.150  1.00  0.00           N
ATOM   3787  HN  GLU A 256     111.290  95.310 131.740  1.00  0.00           H
ATOM   3788  CA  GLU A 256     113.330  95.600 131.810  1.00  0.00           C
ATOM   3789  HA  GLU A 256     113.890  96.140 131.050  1.00  0.00           H
ATOM   3790  CB  GLU A 256     113.270  96.360 133.160  1.00  0.00           C
ATOM   3791  HB1 GLU A 256     112.600  95.770 133.830  1.00  0.00           H
ATOM   3792  HB2 GLU A 256     114.240  96.500 133.670  1.00  0.00           H
ATOM   3793  CG  GLU A 256     112.860  97.800 132.980  1.00  0.00           C
ATOM   3794  HG1 GLU A 256     113.660  98.470 132.590  1.00  0.00           H
ATOM   3795  HG2 GLU A 256     112.690  98.020 134.060  1.00  0.00           H
ATOM   3796  CD  GLU A 256     111.550  98.070 132.160  1.00  0.00           C
ATOM   3797  OE1 GLU A 256     110.460  97.660 132.700  1.00  0.00           O
ATOM   3798  OE2 GLU A 256     111.660  98.710 131.130  1.00  0.00           O
ATOM   3799  C   GLU A 256     114.230  94.320 132.010  1.00  0.00           C
ATOM   3800  O   GLU A 256     115.390  94.390 131.730  1.00  0.00           O
ATOM   3801  N   VAL A 257     113.690  93.230 132.530  1.00  0.00           N
ATOM   3802  HN  VAL A 257     112.730  93.270 132.810  1.00  0.00           H
ATOM   3803  CA  VAL A 257     114.470  92.040 132.820  1.00  0.00           C
ATOM   3804  HA  VAL A 257     115.240  92.230 133.550  1.00  0.00           H
ATOM   3805  CB  VAL A 257     113.610  91.020 133.580  1.00  0.00           C
ATOM   3806  HB  VAL A 257     112.720  90.920 132.920  1.00  0.00           H
ATOM   3807  CG1 VAL A 257     114.290  89.650 133.700  1.00  0.00           C
ATOM   3808 HG11 VAL A 257     113.680  89.000 134.370  1.00  0.00           H
ATOM   3809 HG12 VAL A 257     114.290  89.090 132.740  1.00  0.00           H
ATOM   3810 HG13 VAL A 257     115.340  89.750 134.070  1.00  0.00           H
ATOM   3811  CG2 VAL A 257     113.210  91.730 134.930  1.00  0.00           C
ATOM   3812 HG21 VAL A 257     112.680  92.670 134.670  1.00  0.00           H
ATOM   3813 HG22 VAL A 257     112.620  90.990 135.510  1.00  0.00           H
ATOM   3814 HG23 VAL A 257     114.110  92.020 135.510  1.00  0.00           H
ATOM   3815  C   VAL A 257     115.120  91.430 131.560  1.00  0.00           C
ATOM   3816  O   VAL A 257     116.320  91.120 131.550  1.00  0.00           O
ATOM   3817  N   ILE A 258     114.320  91.290 130.490  1.00  0.00           N
ATOM   3818  HN  ILE A 258     113.430  91.720 130.590  1.00  0.00           H
ATOM   3819  CA  ILE A 258     114.700  90.720 129.170  1.00  0.00           C
ATOM   3820  HA  ILE A 258     115.380  89.930 129.440  1.00  0.00           H
ATOM   3821  CB  ILE A 258     113.610  90.270 128.290  1.00  0.00           C
ATOM   3822  HB  ILE A 258     112.940  89.600 128.870  1.00  0.00           H
ATOM   3823  CG2 ILE A 258     112.800  91.490 127.770  1.00  0.00           C
ATOM   3824 HG21 ILE A 258     112.620  92.280 128.530  1.00  0.00           H
ATOM   3825 HG22 ILE A 258     113.250  91.930 126.860  1.00  0.00           H
ATOM   3826 HG23 ILE A 258     111.840  91.100 127.360  1.00  0.00           H
ATOM   3827  CG1 ILE A 258     114.070  89.420 127.100  1.00  0.00           C
ATOM   3828 HG11 ILE A 258     114.820  90.030 126.550  1.00  0.00           H
ATOM   3829 HG12 ILE A 258     113.240  89.250 126.380  1.00  0.00           H
ATOM   3830  CD  ILE A 258     114.640  88.000 127.430  1.00  0.00           C
ATOM   3831  HD1 ILE A 258     113.770  87.380 127.730  1.00  0.00           H
ATOM   3832  HD2 ILE A 258     115.080  87.580 126.500  1.00  0.00           H
ATOM   3833  HD3 ILE A 258     115.380  87.980 128.260  1.00  0.00           H
ATOM   3834  C   ILE A 258     115.680  91.640 128.500  1.00  0.00           C
ATOM   3835  O   ILE A 258     116.720  91.220 128.000  1.00  0.00           O
ATOM   3836  N   ALA A 259     115.420  92.980 128.510  1.00  0.00           N
ATOM   3837  HN  ALA A 259     114.510  93.290 128.750  1.00  0.00           H
ATOM   3838  CA  ALA A 259     116.430  93.930 128.060  1.00  0.00           C
ATOM   3839  HA  ALA A 259     116.760  93.700 127.060  1.00  0.00           H
ATOM   3840  CB  ALA A 259     115.840  95.320 127.790  1.00  0.00           C
ATOM   3841  HB1 ALA A 259     116.580  96.100 127.500  1.00  0.00           H
ATOM   3842  HB2 ALA A 259     115.150  95.170 126.930  1.00  0.00           H
ATOM   3843  HB3 ALA A 259     115.220  95.700 128.640  1.00  0.00           H
ATOM   3844  C   ALA A 259     117.780  93.880 128.850  1.00  0.00           C
ATOM   3845  O   ALA A 259     118.810  93.870 128.190  1.00  0.00           O
ATOM   3846  N   SER A 260     117.820  93.650 130.170  1.00  0.00           N
ATOM   3847  HN  SER A 260     117.060  93.550 130.810  1.00  0.00           H
ATOM   3848  CA  SER A 260     119.070  93.270 130.850  1.00  0.00           C
ATOM   3849  HA  SER A 260     119.720  94.130 130.850  1.00  0.00           H
ATOM   3850  CB  SER A 260     118.820  92.950 132.330  1.00  0.00           C
ATOM   3851  HB1 SER A 260     118.450  91.910 132.420  1.00  0.00           H
ATOM   3852  HB2 SER A 260     118.120  93.670 132.810  1.00  0.00           H
ATOM   3853  OG  SER A 260     120.030  92.920 133.060  1.00  0.00           O
ATOM   3854  HG1 SER A 260     119.780  92.810 133.980  1.00  0.00           H
ATOM   3855  C   SER A 260     119.830  92.080 130.190  1.00  0.00           C
ATOM   3856  O   SER A 260     120.960  92.200 129.770  1.00  0.00           O
ATOM   3857  N   TYR A 261     119.120  90.940 130.100  1.00  0.00           N
ATOM   3858  HN  TYR A 261     118.240  90.840 130.570  1.00  0.00           H
ATOM   3859  CA  TYR A 261     119.660  89.700 129.580  1.00  0.00           C
ATOM   3860  HA  TYR A 261     120.520  89.480 130.200  1.00  0.00           H
ATOM   3861  CB  TYR A 261     118.560  88.550 129.670  1.00  0.00           C
ATOM   3862  HB1 TYR A 261     117.590  89.090 129.680  1.00  0.00           H
ATOM   3863  HB2 TYR A 261     118.710  87.930 128.760  1.00  0.00           H
ATOM   3864  CG  TYR A 261     118.750  87.810 130.910  1.00  0.00           C
ATOM   3865  CD1 TYR A 261     118.370  88.330 132.130  1.00  0.00           C
ATOM   3866  HD1 TYR A 261     117.810  89.250 132.210  1.00  0.00           H
ATOM   3867  CE1 TYR A 261     118.550  87.540 133.300  1.00  0.00           C
ATOM   3868  HE1 TYR A 261     118.210  88.010 134.220  1.00  0.00           H
ATOM   3869  CZ  TYR A 261     119.170  86.310 133.300  1.00  0.00           C
ATOM   3870  OH  TYR A 261     119.340  85.680 134.520  1.00  0.00           O
ATOM   3871  HH  TYR A 261     119.930  84.930 134.390  1.00  0.00           H
ATOM   3872  CD2 TYR A 261     119.330  86.530 130.910  1.00  0.00           C
ATOM   3873  HD2 TYR A 261     119.540  86.130 129.930  1.00  0.00           H
ATOM   3874  CE2 TYR A 261     119.560  85.690 132.040  1.00  0.00           C
ATOM   3875  HE2 TYR A 261     120.000  84.710 131.930  1.00  0.00           H
ATOM   3876  C   TYR A 261     120.090  89.790 128.120  1.00  0.00           C
ATOM   3877  O   TYR A 261     121.100  89.190 127.720  1.00  0.00           O
ATOM   3878  N   ASN A 262     119.340  90.600 127.250  1.00  0.00           N
ATOM   3879  HN  ASN A 262     118.600  91.100 127.690  1.00  0.00           H
ATOM   3880  CA  ASN A 262     119.790  90.960 125.920  1.00  0.00           C
ATOM   3881  HA  ASN A 262     119.990  90.050 125.370  1.00  0.00           H
ATOM   3882  CB  ASN A 262     118.790  91.740 125.110  1.00  0.00           C
ATOM   3883  HB1 ASN A 262     118.330  92.540 125.730  1.00  0.00           H
ATOM   3884  HB2 ASN A 262     119.220  92.250 124.220  1.00  0.00           H
ATOM   3885  CG  ASN A 262     117.670  90.930 124.560  1.00  0.00           C
ATOM   3886  OD1 ASN A 262     117.590  89.740 124.370  1.00  0.00           O
ATOM   3887  ND2 ASN A 262     116.600  91.660 124.350  1.00  0.00           N
ATOM   3888 HD21 ASN A 262     116.640  92.640 124.570  1.00  0.00           H
ATOM   3889 HD22 ASN A 262     115.750  91.210 124.070  1.00  0.00           H
ATOM   3890  C   ASN A 262     121.040  91.820 125.840  1.00  0.00           C
ATOM   3891  O   ASN A 262     121.970  91.540 125.030  1.00  0.00           O
ATOM   3892  N   GLN A 263     121.160  92.830 126.780  1.00  0.00           N
ATOM   3893  HN  GLN A 263     120.490  93.050 127.490  1.00  0.00           H
ATOM   3894  CA  GLN A 263     122.290  93.680 126.850  1.00  0.00           C
ATOM   3895  HA  GLN A 263     122.520  94.040 125.860  1.00  0.00           H
ATOM   3896  CB  GLN A 263     122.110  94.970 127.630  1.00  0.00           C
ATOM   3897  HB1 GLN A 263     121.770  94.650 128.640  1.00  0.00           H
ATOM   3898  HB2 GLN A 263     123.060  95.520 127.740  1.00  0.00           H
ATOM   3899  CG  GLN A 263     121.050  95.990 127.040  1.00  0.00           C
ATOM   3900  HG1 GLN A 263     121.220  97.000 127.470  1.00  0.00           H
ATOM   3901  HG2 GLN A 263     120.030  95.620 127.300  1.00  0.00           H
ATOM   3902  CD  GLN A 263     120.980  96.100 125.500  1.00  0.00           C
ATOM   3903  OE1 GLN A 263     120.190  95.370 124.850  1.00  0.00           O
ATOM   3904  NE2 GLN A 263     121.780  97.030 124.880  1.00  0.00           N
ATOM   3905 HE21 GLN A 263     122.000  97.880 125.360  1.00  0.00           H
ATOM   3906 HE22 GLN A 263     121.890  97.000 123.890  1.00  0.00           H
ATOM   3907  C   GLN A 263     123.700  93.050 127.280  1.00  0.00           C
ATOM   3908  O   GLN A 263     124.730  93.550 126.980  1.00  0.00           O
ATOM   3909  N   LEU A 264     123.680  92.070 128.190  1.00  0.00           N
ATOM   3910  HN  LEU A 264     122.890  91.540 128.490  1.00  0.00           H
ATOM   3911  CA  LEU A 264     124.870  91.530 128.820  1.00  0.00           C
ATOM   3912  HA  LEU A 264     125.710  92.090 128.460  1.00  0.00           H
ATOM   3913  CB  LEU A 264     124.650  91.470 130.420  1.00  0.00           C
ATOM   3914  HB1 LEU A 264     123.580  91.310 130.670  1.00  0.00           H
ATOM   3915  HB2 LEU A 264     125.220  90.590 130.790  1.00  0.00           H
ATOM   3916  CG  LEU A 264     125.190  92.650 131.300  1.00  0.00           C
ATOM   3917  HG  LEU A 264     124.980  92.400 132.370  1.00  0.00           H
ATOM   3918  CD1 LEU A 264     126.680  93.080 131.070  1.00  0.00           C
ATOM   3919 HD11 LEU A 264     127.090  93.730 131.880  1.00  0.00           H
ATOM   3920 HD12 LEU A 264     127.420  92.260 130.980  1.00  0.00           H
ATOM   3921 HD13 LEU A 264     126.740  93.760 130.200  1.00  0.00           H
ATOM   3922  CD2 LEU A 264     124.220  93.860 131.180  1.00  0.00           C
ATOM   3923 HD21 LEU A 264     124.730  94.630 131.780  1.00  0.00           H
ATOM   3924 HD22 LEU A 264     124.230  94.280 130.150  1.00  0.00           H
ATOM   3925 HD23 LEU A 264     123.230  93.570 131.590  1.00  0.00           H
ATOM   3926  C   LEU A 264     125.060  90.100 128.300  1.00  0.00           C
ATOM   3927  O   LEU A 264     124.150  89.270 128.170  1.00  0.00           O
ATOM   3928  N   SER A 265     126.320  89.730 127.970  1.00  0.00           N
ATOM   3929  HN  SER A 265     127.100  90.330 128.090  1.00  0.00           H
ATOM   3930  CA  SER A 265     126.640  88.370 127.580  1.00  0.00           C
ATOM   3931  HA  SER A 265     125.850  87.930 126.990  1.00  0.00           H
ATOM   3932  CB  SER A 265     127.880  88.370 126.610  1.00  0.00           C
ATOM   3933  HB1 SER A 265     127.710  88.870 125.630  1.00  0.00           H
ATOM   3934  HB2 SER A 265     128.180  87.310 126.450  1.00  0.00           H
ATOM   3935  OG  SER A 265     128.970  89.060 127.190  1.00  0.00           O
ATOM   3936  HG1 SER A 265     129.050  89.950 126.840  1.00  0.00           H
ATOM   3937  C   SER A 265     126.840  87.500 128.810  1.00  0.00           C
ATOM   3938  O   SER A 265     126.710  86.260 128.850  1.00  0.00           O
ATOM   3939  N   SER A 266     127.090  88.130 129.990  1.00  0.00           N
ATOM   3940  HN  SER A 266     127.210  89.110 130.120  1.00  0.00           H
ATOM   3941  CA  SER A 266     127.400  87.420 131.280  1.00  0.00           C
ATOM   3942  HA  SER A 266     128.330  86.920 131.020  1.00  0.00           H
ATOM   3943  CB  SER A 266     127.680  88.410 132.440  1.00  0.00           C
ATOM   3944  HB1 SER A 266     128.590  88.940 132.090  1.00  0.00           H
ATOM   3945  HB2 SER A 266     127.850  87.900 133.420  1.00  0.00           H
ATOM   3946  OG  SER A 266     126.690  89.390 132.580  1.00  0.00           O
ATOM   3947  HG1 SER A 266     125.960  89.100 133.120  1.00  0.00           H
ATOM   3948  C   SER A 266     126.470  86.400 131.830  1.00  0.00           C
ATOM   3949  O   SER A 266     126.930  85.310 132.200  1.00  0.00           O
ATOM   3950  N   PHE A 267     125.180  86.670 131.720  1.00  0.00           N
ATOM   3951  HN  PHE A 267     125.000  87.620 131.490  1.00  0.00           H
ATOM   3952  CA  PHE A 267     124.100  85.830 132.220  1.00  0.00           C
ATOM   3953  HA  PHE A 267     124.380  85.160 133.020  1.00  0.00           H
ATOM   3954  CB  PHE A 267     122.810  86.640 132.590  1.00  0.00           C
ATOM   3955  HB1 PHE A 267     122.270  86.920 131.660  1.00  0.00           H
ATOM   3956  HB2 PHE A 267     122.200  86.050 133.300  1.00  0.00           H
ATOM   3957  CG  PHE A 267     123.180  87.930 133.300  1.00  0.00           C
ATOM   3958  CD1 PHE A 267     124.050  87.980 134.380  1.00  0.00           C
ATOM   3959  HD1 PHE A 267     124.330  87.020 134.790  1.00  0.00           H
ATOM   3960  CE1 PHE A 267     124.430  89.190 135.010  1.00  0.00           C
ATOM   3961  HE1 PHE A 267     125.070  89.160 135.880  1.00  0.00           H
ATOM   3962  CZ  PHE A 267     123.960  90.460 134.500  1.00  0.00           C
ATOM   3963  HZ  PHE A 267     124.210  91.350 135.060  1.00  0.00           H
ATOM   3964  CD2 PHE A 267     122.710  89.170 132.820  1.00  0.00           C
ATOM   3965  HD2 PHE A 267     122.100  89.240 131.930  1.00  0.00           H
ATOM   3966  CE2 PHE A 267     123.160  90.420 133.370  1.00  0.00           C
ATOM   3967  HE2 PHE A 267     122.630  91.310 133.070  1.00  0.00           H
ATOM   3968  C   PHE A 267     123.570  84.860 131.120  1.00  0.00           C
ATOM   3969  O   PHE A 267     122.670  84.060 131.240  1.00  0.00           O
ATOM   3970  N   ARG A 268     124.220  84.870 129.910  1.00  0.00           N
ATOM   3971  HN  ARG A 268     124.810  85.620 129.600  1.00  0.00           H
ATOM   3972  CA  ARG A 268     124.040  83.850 128.950  1.00  0.00           C
ATOM   3973  HA  ARG A 268     123.230  83.190 129.230  1.00  0.00           H
ATOM   3974  CB  ARG A 268     123.900  84.430 127.470  1.00  0.00           C
ATOM   3975  HB1 ARG A 268     124.610  85.270 127.320  1.00  0.00           H
ATOM   3976  HB2 ARG A 268     124.230  83.680 126.720  1.00  0.00           H
ATOM   3977  CG  ARG A 268     122.540  85.160 127.250  1.00  0.00           C
ATOM   3978  HG1 ARG A 268     122.270  85.670 128.200  1.00  0.00           H
ATOM   3979  HG2 ARG A 268     121.820  84.320 127.110  1.00  0.00           H
ATOM   3980  CD  ARG A 268     122.560  86.250 126.180  1.00  0.00           C
ATOM   3981  HD1 ARG A 268     123.420  86.940 126.250  1.00  0.00           H
ATOM   3982  HD2 ARG A 268     121.590  86.800 126.140  1.00  0.00           H
ATOM   3983  NE  ARG A 268     122.810  85.460 124.980  1.00  0.00           N
ATOM   3984  HE  ARG A 268     123.340  84.630 125.140  1.00  0.00           H
ATOM   3985  CZ  ARG A 268     122.930  85.920 123.760  1.00  0.00           C
ATOM   3986  NH1 ARG A 268     122.580  87.150 123.390  1.00  0.00           N
ATOM   3987 HH11 ARG A 268     122.990  87.550 122.570  1.00  0.00           H
ATOM   3988 HH12 ARG A 268     122.470  87.800 124.150  1.00  0.00           H
ATOM   3989  NH2 ARG A 268     123.330  85.120 122.800  1.00  0.00           N
ATOM   3990 HH21 ARG A 268     123.330  85.550 121.900  1.00  0.00           H
ATOM   3991 HH22 ARG A 268     123.400  84.170 123.120  1.00  0.00           H
ATOM   3992  C   ARG A 268     125.300  82.890 128.950  1.00  0.00           C
ATOM   3993  O   ARG A 268     125.410  82.100 128.000  1.00  0.00           O
ATOM   3994  N   GLN A 269     126.180  82.890 129.970  1.00  0.00           N
ATOM   3995  HN  GLN A 269     125.980  83.400 130.800  1.00  0.00           H
ATOM   3996  CA  GLN A 269     127.270  81.990 130.220  1.00  0.00           C
ATOM   3997  HA  GLN A 269     128.010  82.360 129.530  1.00  0.00           H
ATOM   3998  CB  GLN A 269     127.950  82.360 131.590  1.00  0.00           C
ATOM   3999  HB1 GLN A 269     128.900  81.850 131.810  1.00  0.00           H
ATOM   4000  HB2 GLN A 269     128.290  83.420 131.660  1.00  0.00           H
ATOM   4001  CG  GLN A 269     127.120  82.230 132.900  1.00  0.00           C
ATOM   4002  HG1 GLN A 269     126.040  82.450 132.800  1.00  0.00           H
ATOM   4003  HG2 GLN A 269     127.440  83.110 133.510  1.00  0.00           H
ATOM   4004  CD  GLN A 269     127.390  80.890 133.700  1.00  0.00           C
ATOM   4005  OE1 GLN A 269     126.470  80.300 134.300  1.00  0.00           O
ATOM   4006  NE2 GLN A 269     128.600  80.410 133.770  1.00  0.00           N
ATOM   4007 HE21 GLN A 269     129.360  81.000 133.490  1.00  0.00           H
ATOM   4008 HE22 GLN A 269     128.740  79.600 134.350  1.00  0.00           H
ATOM   4009  C   GLN A 269     127.040  80.470 130.110  1.00  0.00           C
ATOM   4010  O   GLN A 269     125.880  80.080 130.310  1.00  0.00           O
ATOM   4011  N   PRO A 270     128.000  79.580 129.820  1.00  0.00           N
ATOM   4012  CD  PRO A 270     129.340  79.940 129.290  1.00  0.00           C
ATOM   4013  HD1 PRO A 270     130.060  80.310 130.060  1.00  0.00           H
ATOM   4014  HD2 PRO A 270     129.330  80.590 128.390  1.00  0.00           H
ATOM   4015  CA  PRO A 270     127.840  78.150 130.000  1.00  0.00           C
ATOM   4016  HA  PRO A 270     127.430  77.780 129.070  1.00  0.00           H
ATOM   4017  CB  PRO A 270     129.240  77.680 130.070  1.00  0.00           C
ATOM   4018  HB1 PRO A 270     129.620  77.980 131.080  1.00  0.00           H
ATOM   4019  HB2 PRO A 270     129.310  76.580 129.900  1.00  0.00           H
ATOM   4020  CG  PRO A 270     129.820  78.520 128.940  1.00  0.00           C
ATOM   4021  HG1 PRO A 270     129.460  78.170 127.950  1.00  0.00           H
ATOM   4022  HG2 PRO A 270     130.920  78.670 128.880  1.00  0.00           H
ATOM   4023  C   PRO A 270     126.950  77.650 131.130  1.00  0.00           C
ATOM   4024  O   PRO A 270     127.190  77.920 132.260  1.00  0.00           O
ATOM   4025  N   LYS A 271     125.970  76.860 130.910  1.00  0.00           N
ATOM   4026  HN  LYS A 271     125.640  76.880 129.970  1.00  0.00           H
ATOM   4027  CA  LYS A 271     125.050  76.180 131.880  1.00  0.00           C
ATOM   4028  HA  LYS A 271     125.650  76.140 132.780  1.00  0.00           H
ATOM   4029  CB  LYS A 271     123.690  76.950 131.900  1.00  0.00           C
ATOM   4030  HB1 LYS A 271     123.400  77.220 130.870  1.00  0.00           H
ATOM   4031  HB2 LYS A 271     123.030  76.180 132.360  1.00  0.00           H
ATOM   4032  CG  LYS A 271     123.650  78.240 132.820  1.00  0.00           C
ATOM   4033  HG1 LYS A 271     124.550  78.870 132.630  1.00  0.00           H
ATOM   4034  HG2 LYS A 271     123.770  77.900 133.870  1.00  0.00           H
ATOM   4035  CD  LYS A 271     122.500  79.160 132.530  1.00  0.00           C
ATOM   4036  HD1 LYS A 271     121.680  78.800 133.190  1.00  0.00           H
ATOM   4037  HD2 LYS A 271     122.190  79.150 131.470  1.00  0.00           H
ATOM   4038  CE  LYS A 271     122.970  80.630 132.830  1.00  0.00           C
ATOM   4039  HE1 LYS A 271     123.640  80.870 131.970  1.00  0.00           H
ATOM   4040  HE2 LYS A 271     123.490  80.740 133.800  1.00  0.00           H
ATOM   4041  NZ  LYS A 271     121.850  81.470 132.760  1.00  0.00           N
ATOM   4042  HZ1 LYS A 271     121.360  81.350 131.850  1.00  0.00           H
ATOM   4043  HZ2 LYS A 271     121.160  81.230 133.490  1.00  0.00           H
ATOM   4044  HZ3 LYS A 271     122.110  82.480 132.760  1.00  0.00           H
ATOM   4045  C   LYS A 271     124.820  74.720 131.470  1.00  0.00           C
ATOM   4046  O   LYS A 271     124.470  74.440 130.330  1.00  0.00           O
ATOM   4047  N   VAL A 272     125.140  73.730 132.280  1.00  0.00           N
ATOM   4048  HN  VAL A 272     125.450  74.030 133.180  1.00  0.00           H
ATOM   4049  CA  VAL A 272     124.680  72.350 131.990  1.00  0.00           C
ATOM   4050  HA  VAL A 272     124.650  72.120 130.940  1.00  0.00           H
ATOM   4051  CB  VAL A 272     125.540  71.260 132.690  1.00  0.00           C
ATOM   4052  HB  VAL A 272     125.560  71.540 133.770  1.00  0.00           H
ATOM   4053  CG1 VAL A 272     124.950  69.840 132.560  1.00  0.00           C
ATOM   4054 HG11 VAL A 272     124.660  69.590 131.520  1.00  0.00           H
ATOM   4055 HG12 VAL A 272     125.640  69.080 133.000  1.00  0.00           H
ATOM   4056 HG13 VAL A 272     123.940  69.720 133.020  1.00  0.00           H
ATOM   4057  CG2 VAL A 272     126.970  71.490 132.240  1.00  0.00           C
ATOM   4058 HG21 VAL A 272     127.620  70.960 132.960  1.00  0.00           H
ATOM   4059 HG22 VAL A 272     127.340  71.030 131.300  1.00  0.00           H
ATOM   4060 HG23 VAL A 272     127.160  72.580 132.380  1.00  0.00           H
ATOM   4061  C   VAL A 272     123.290  72.150 132.510  1.00  0.00           C
ATOM   4062  O   VAL A 272     122.930  72.490 133.690  1.00  0.00           O
ATOM   4063  N   VAL A 273     122.360  71.630 131.640  1.00  0.00           N
ATOM   4064  HN  VAL A 273     122.610  71.430 130.700  1.00  0.00           H
ATOM   4065  CA  VAL A 273     121.020  71.300 132.010  1.00  0.00           C
ATOM   4066  HA  VAL A 273     120.910  71.630 133.030  1.00  0.00           H
ATOM   4067  CB  VAL A 273     119.930  71.880 131.080  1.00  0.00           C
ATOM   4068  HB  VAL A 273     119.720  71.420 130.090  1.00  0.00           H
ATOM   4069  CG1 VAL A 273     118.590  71.840 131.800  1.00  0.00           C
ATOM   4070 HG11 VAL A 273     117.880  72.470 131.220  1.00  0.00           H
ATOM   4071 HG12 VAL A 273     118.220  70.820 132.020  1.00  0.00           H
ATOM   4072 HG13 VAL A 273     118.550  72.220 132.850  1.00  0.00           H
ATOM   4073  CG2 VAL A 273     120.270  73.370 130.940  1.00  0.00           C
ATOM   4074 HG21 VAL A 273     119.440  73.990 130.530  1.00  0.00           H
ATOM   4075 HG22 VAL A 273     120.690  73.840 131.850  1.00  0.00           H
ATOM   4076 HG23 VAL A 273     121.100  73.360 130.200  1.00  0.00           H
ATOM   4077  C   VAL A 273     120.900  69.750 132.080  1.00  0.00           C
ATOM   4078  O   VAL A 273     121.080  69.100 131.070  1.00  0.00           O
ATOM   4079  N   ARG A 274     120.630  69.250 133.280  1.00  0.00           N
ATOM   4080  HN  ARG A 274     120.680  69.870 134.060  1.00  0.00           H
ATOM   4081  CA  ARG A 274     120.300  67.850 133.500  1.00  0.00           C
ATOM   4082  HA  ARG A 274     121.060  67.270 133.000  1.00  0.00           H
ATOM   4083  CB  ARG A 274     120.340  67.580 135.060  1.00  0.00           C
ATOM   4084  HB1 ARG A 274     119.640  68.260 135.600  1.00  0.00           H
ATOM   4085  HB2 ARG A 274     119.880  66.580 135.220  1.00  0.00           H
ATOM   4086  CG  ARG A 274     121.780  67.520 135.540  1.00  0.00           C
ATOM   4087  HG1 ARG A 274     122.440  68.380 135.320  1.00  0.00           H
ATOM   4088  HG2 ARG A 274     122.290  66.730 134.940  1.00  0.00           H
ATOM   4089  CD  ARG A 274     121.810  66.970 137.000  1.00  0.00           C
ATOM   4090  HD1 ARG A 274     122.670  66.300 137.190  1.00  0.00           H
ATOM   4091  HD2 ARG A 274     120.930  66.380 137.330  1.00  0.00           H
ATOM   4092  NE  ARG A 274     121.880  68.230 137.840  1.00  0.00           N
ATOM   4093  HE  ARG A 274     121.490  69.010 137.360  1.00  0.00           H
ATOM   4094  CZ  ARG A 274     121.830  68.200 139.170  1.00  0.00           C
ATOM   4095  NH1 ARG A 274     122.060  67.080 139.850  1.00  0.00           N
ATOM   4096 HH11 ARG A 274     122.110  67.080 140.850  1.00  0.00           H
ATOM   4097 HH12 ARG A 274     122.500  66.300 139.400  1.00  0.00           H
ATOM   4098  NH2 ARG A 274     121.590  69.220 139.930  1.00  0.00           N
ATOM   4099 HH21 ARG A 274     121.360  68.980 140.870  1.00  0.00           H
ATOM   4100 HH22 ARG A 274     121.460  70.120 139.520  1.00  0.00           H
ATOM   4101  C   ARG A 274     118.920  67.380 132.960  1.00  0.00           C
ATOM   4102  O   ARG A 274     117.910  68.090 133.060  1.00  0.00           O
ATOM   4103  N   TYR A 275     118.900  66.200 132.380  1.00  0.00           N
ATOM   4104  HN  TYR A 275     119.740  65.710 132.130  1.00  0.00           H
ATOM   4105  CA  TYR A 275     117.710  65.700 131.790  1.00  0.00           C
ATOM   4106  HA  TYR A 275     116.850  66.070 132.330  1.00  0.00           H
ATOM   4107  CB  TYR A 275     117.440  66.250 130.330  1.00  0.00           C
ATOM   4108  HB1 TYR A 275     116.330  66.310 130.300  1.00  0.00           H
ATOM   4109  HB2 TYR A 275     117.760  67.310 130.270  1.00  0.00           H
ATOM   4110  CG  TYR A 275     117.980  65.510 129.110  1.00  0.00           C
ATOM   4111  CD1 TYR A 275     119.180  65.850 128.630  1.00  0.00           C
ATOM   4112  HD1 TYR A 275     119.830  66.550 129.140  1.00  0.00           H
ATOM   4113  CE1 TYR A 275     119.780  65.200 127.520  1.00  0.00           C
ATOM   4114  HE1 TYR A 275     120.730  65.470 127.100  1.00  0.00           H
ATOM   4115  CZ  TYR A 275     119.050  64.290 126.830  1.00  0.00           C
ATOM   4116  OH  TYR A 275     119.400  63.750 125.550  1.00  0.00           O
ATOM   4117  HH  TYR A 275     120.350  63.920 125.540  1.00  0.00           H
ATOM   4118  CD2 TYR A 275     117.150  64.690 128.320  1.00  0.00           C
ATOM   4119  HD2 TYR A 275     116.180  64.430 128.720  1.00  0.00           H
ATOM   4120  CE2 TYR A 275     117.690  64.010 127.200  1.00  0.00           C
ATOM   4121  HE2 TYR A 275     117.000  63.400 126.640  1.00  0.00           H
ATOM   4122  C   TYR A 275     117.690  64.160 131.680  1.00  0.00           C
ATOM   4123  O   TYR A 275     118.710  63.490 131.720  1.00  0.00           O
ATOM   4124  N   ARG A 276     116.500  63.560 131.700  1.00  0.00           N
ATOM   4125  HN  ARG A 276     115.650  64.070 131.630  1.00  0.00           H
ATOM   4126  CA  ARG A 276     116.280  62.170 132.070  1.00  0.00           C
ATOM   4127  HA  ARG A 276     117.180  61.600 131.840  1.00  0.00           H
ATOM   4128  CB  ARG A 276     115.900  62.080 133.590  1.00  0.00           C
ATOM   4129  HB1 ARG A 276     116.780  62.240 134.250  1.00  0.00           H
ATOM   4130  HB2 ARG A 276     115.090  62.830 133.690  1.00  0.00           H
ATOM   4131  CG  ARG A 276     115.310  60.770 134.050  1.00  0.00           C
ATOM   4132  HG1 ARG A 276     115.850  59.910 133.600  1.00  0.00           H
ATOM   4133  HG2 ARG A 276     114.240  60.740 133.730  1.00  0.00           H
ATOM   4134  CD  ARG A 276     115.420  60.470 135.550  1.00  0.00           C
ATOM   4135  HD1 ARG A 276     116.470  60.350 135.900  1.00  0.00           H
ATOM   4136  HD2 ARG A 276     114.730  59.650 135.850  1.00  0.00           H
ATOM   4137  NE  ARG A 276     114.840  61.630 136.230  1.00  0.00           N
ATOM   4138  HE  ARG A 276     114.220  62.270 135.770  1.00  0.00           H
ATOM   4139  CZ  ARG A 276     115.280  62.260 137.270  1.00  0.00           C
ATOM   4140  NH1 ARG A 276     116.340  61.900 138.010  1.00  0.00           N
ATOM   4141 HH11 ARG A 276     116.760  62.610 138.590  1.00  0.00           H
ATOM   4142 HH12 ARG A 276     116.890  61.080 137.830  1.00  0.00           H
ATOM   4143  NH2 ARG A 276     114.730  63.390 137.710  1.00  0.00           N
ATOM   4144 HH21 ARG A 276     115.150  63.910 138.460  1.00  0.00           H
ATOM   4145 HH22 ARG A 276     113.790  63.570 137.420  1.00  0.00           H
ATOM   4146  C   ARG A 276     115.250  61.420 131.220  1.00  0.00           C
ATOM   4147  O   ARG A 276     114.130  61.840 131.170  1.00  0.00           O
ATOM   4148  N   VAL A 277     115.750  60.350 130.590  1.00  0.00           N
ATOM   4149  HN  VAL A 277     116.720  60.200 130.740  1.00  0.00           H
ATOM   4150  CA  VAL A 277     115.020  59.600 129.550  1.00  0.00           C
ATOM   4151  HA  VAL A 277     114.250  60.250 129.170  1.00  0.00           H
ATOM   4152  CB  VAL A 277     115.950  59.250 128.310  1.00  0.00           C
ATOM   4153  HB  VAL A 277     116.980  59.160 128.710  1.00  0.00           H
ATOM   4154  CG1 VAL A 277     115.470  57.970 127.610  1.00  0.00           C
ATOM   4155 HG11 VAL A 277     115.480  57.070 128.260  1.00  0.00           H
ATOM   4156 HG12 VAL A 277     114.450  58.150 127.200  1.00  0.00           H
ATOM   4157 HG13 VAL A 277     116.010  57.910 126.640  1.00  0.00           H
ATOM   4158  CG2 VAL A 277     115.990  60.360 127.350  1.00  0.00           C
ATOM   4159 HG21 VAL A 277     116.600  60.080 126.470  1.00  0.00           H
ATOM   4160 HG22 VAL A 277     114.970  60.700 127.050  1.00  0.00           H
ATOM   4161 HG23 VAL A 277     116.460  61.200 127.910  1.00  0.00           H
ATOM   4162  C   VAL A 277     114.420  58.450 130.270  1.00  0.00           C
ATOM   4163  O   VAL A 277     115.120  57.670 130.900  1.00  0.00           O
ATOM   4164  N   VAL A 278     113.090  58.280 130.210  1.00  0.00           N
ATOM   4165  HN  VAL A 278     112.470  58.940 129.790  1.00  0.00           H
ATOM   4166  CA  VAL A 278     112.470  57.170 130.840  1.00  0.00           C
ATOM   4167  HA  VAL A 278     113.120  56.670 131.540  1.00  0.00           H
ATOM   4168  CB  VAL A 278     111.150  57.530 131.630  1.00  0.00           C
ATOM   4169  HB  VAL A 278     110.530  58.120 130.910  1.00  0.00           H
ATOM   4170  CG1 VAL A 278     110.440  56.320 132.220  1.00  0.00           C
ATOM   4171 HG11 VAL A 278     109.750  56.700 133.000  1.00  0.00           H
ATOM   4172 HG12 VAL A 278     109.840  55.820 131.420  1.00  0.00           H
ATOM   4173 HG13 VAL A 278     111.120  55.580 132.670  1.00  0.00           H
ATOM   4174  CG2 VAL A 278     111.560  58.490 132.790  1.00  0.00           C
ATOM   4175 HG21 VAL A 278     111.970  59.420 132.330  1.00  0.00           H
ATOM   4176 HG22 VAL A 278     110.680  58.550 133.460  1.00  0.00           H
ATOM   4177 HG23 VAL A 278     112.370  58.050 133.400  1.00  0.00           H
ATOM   4178  C   VAL A 278     112.000  56.080 129.830  1.00  0.00           C
ATOM   4179  O   VAL A 278     111.200  56.310 128.930  1.00  0.00           O
ATOM   4180  N   ASN A 279     112.530  54.860 129.930  1.00  0.00           N
ATOM   4181  HN  ASN A 279     113.290  54.750 130.560  1.00  0.00           H
ATOM   4182  CA  ASN A 279     112.120  53.690 129.130  1.00  0.00           C
ATOM   4183  HA  ASN A 279     111.240  53.970 128.560  1.00  0.00           H
ATOM   4184  CB  ASN A 279     113.290  53.350 128.150  1.00  0.00           C
ATOM   4185  HB1 ASN A 279     113.250  54.190 127.430  1.00  0.00           H
ATOM   4186  HB2 ASN A 279     114.260  53.310 128.690  1.00  0.00           H
ATOM   4187  CG  ASN A 279     113.230  52.090 127.280  1.00  0.00           C
ATOM   4188  OD1 ASN A 279     113.080  52.180 126.080  1.00  0.00           O
ATOM   4189  ND2 ASN A 279     113.470  50.850 127.850  1.00  0.00           N
ATOM   4190 HD21 ASN A 279     113.580  50.760 128.840  1.00  0.00           H
ATOM   4191 HD22 ASN A 279     113.500  50.070 127.230  1.00  0.00           H
ATOM   4192  C   ASN A 279     111.680  52.520 129.960  1.00  0.00           C
ATOM   4193  O   ASN A 279     112.290  52.140 130.930  1.00  0.00           O
ATOM   4194  N   LEU A 280     110.500  51.940 129.590  1.00  0.00           N
ATOM   4195  HN  LEU A 280     109.960  52.340 128.860  1.00  0.00           H
ATOM   4196  CA  LEU A 280     109.970  50.780 130.220  1.00  0.00           C
ATOM   4197  HA  LEU A 280     110.290  50.700 131.250  1.00  0.00           H
ATOM   4198  CB  LEU A 280     108.380  51.020 130.260  1.00  0.00           C
ATOM   4199  HB1 LEU A 280     108.190  52.020 130.720  1.00  0.00           H
ATOM   4200  HB2 LEU A 280     108.060  51.140 129.200  1.00  0.00           H
ATOM   4201  CG  LEU A 280     107.520  49.870 130.870  1.00  0.00           C
ATOM   4202  HG  LEU A 280     107.780  48.930 130.330  1.00  0.00           H
ATOM   4203  CD1 LEU A 280     107.840  49.720 132.360  1.00  0.00           C
ATOM   4204 HD11 LEU A 280     107.170  48.910 132.740  1.00  0.00           H
ATOM   4205 HD12 LEU A 280     108.900  49.400 132.480  1.00  0.00           H
ATOM   4206 HD13 LEU A 280     107.700  50.670 132.920  1.00  0.00           H
ATOM   4207  CD2 LEU A 280     106.000  50.280 130.660  1.00  0.00           C
ATOM   4208 HD21 LEU A 280     105.240  49.620 131.160  1.00  0.00           H
ATOM   4209 HD22 LEU A 280     105.840  51.310 131.040  1.00  0.00           H
ATOM   4210 HD23 LEU A 280     105.750  50.350 129.580  1.00  0.00           H
ATOM   4211  C   LEU A 280     110.240  49.470 129.510  1.00  0.00           C
ATOM   4212  O   LEU A 280     109.890  49.280 128.380  1.00  0.00           O
ATOM   4213  N   TYR A 281     110.740  48.490 130.270  1.00  0.00           N
ATOM   4214  HN  TYR A 281     110.900  48.750 131.220  1.00  0.00           H
ATOM   4215  CA  TYR A 281     110.980  47.130 129.860  1.00  0.00           C
ATOM   4216  HA  TYR A 281     110.950  47.140 128.780  1.00  0.00           H
ATOM   4217  CB  TYR A 281     112.290  46.560 130.440  1.00  0.00           C
ATOM   4218  HB1 TYR A 281     112.290  46.640 131.550  1.00  0.00           H
ATOM   4219  HB2 TYR A 281     112.440  45.490 130.160  1.00  0.00           H
ATOM   4220  CG  TYR A 281     113.360  47.300 129.880  1.00  0.00           C
ATOM   4221  CD1 TYR A 281     114.190  46.820 128.820  1.00  0.00           C
ATOM   4222  HD1 TYR A 281     114.060  45.830 128.410  1.00  0.00           H
ATOM   4223  CE1 TYR A 281     115.430  47.400 128.490  1.00  0.00           C
ATOM   4224  HE1 TYR A 281     115.970  47.000 127.640  1.00  0.00           H
ATOM   4225  CZ  TYR A 281     115.880  48.550 129.200  1.00  0.00           C
ATOM   4226  OH  TYR A 281     117.090  49.110 128.760  1.00  0.00           O
ATOM   4227  HH  TYR A 281     117.330  49.880 129.290  1.00  0.00           H
ATOM   4228  CD2 TYR A 281     113.970  48.290 130.670  1.00  0.00           C
ATOM   4229  HD2 TYR A 281     113.470  48.600 131.580  1.00  0.00           H
ATOM   4230  CE2 TYR A 281     115.110  49.010 130.300  1.00  0.00           C
ATOM   4231  HE2 TYR A 281     115.330  49.900 130.880  1.00  0.00           H
ATOM   4232  C   TYR A 281     109.970  46.250 130.310  1.00  0.00           C
ATOM   4233  O   TYR A 281     109.130  46.520 131.220  1.00  0.00           O
ATOM   4234  N   GLU A 282     109.940  45.050 129.780  1.00  0.00           N
ATOM   4235  HN  GLU A 282     110.570  44.790 129.050  1.00  0.00           H
ATOM   4236  CA  GLU A 282     109.300  43.860 130.380  1.00  0.00           C
ATOM   4237  HA  GLU A 282     108.470  44.180 131.000  1.00  0.00           H
ATOM   4238  CB  GLU A 282     108.690  42.880 129.290  1.00  0.00           C
ATOM   4239  HB1 GLU A 282     109.450  42.730 128.490  1.00  0.00           H
ATOM   4240  HB2 GLU A 282     108.380  41.880 129.660  1.00  0.00           H
ATOM   4241  CG  GLU A 282     107.410  43.590 128.640  1.00  0.00           C
ATOM   4242  HG1 GLU A 282     107.810  44.560 128.270  1.00  0.00           H
ATOM   4243  HG2 GLU A 282     106.550  43.680 129.330  1.00  0.00           H
ATOM   4244  CD  GLU A 282     106.920  42.780 127.450  1.00  0.00           C
ATOM   4245  OE1 GLU A 282     106.730  41.570 127.710  1.00  0.00           O
ATOM   4246  OE2 GLU A 282     106.690  43.350 126.360  1.00  0.00           O
ATOM   4247  C   GLU A 282     110.290  43.100 131.320  1.00  0.00           C
ATOM   4248  O   GLU A 282     111.500  43.220 131.260  1.00  0.00           O
ATOM   4249  N   ASP A 283     109.780  42.180 132.120  1.00  0.00           N
ATOM   4250  HN  ASP A 283     108.820  41.950 131.970  1.00  0.00           H
ATOM   4251  CA  ASP A 283     110.480  41.760 133.310  1.00  0.00           C
ATOM   4252  HA  ASP A 283     111.250  42.430 133.660  1.00  0.00           H
ATOM   4253  CB  ASP A 283     109.460  41.370 134.390  1.00  0.00           C
ATOM   4254  HB1 ASP A 283     108.800  40.560 134.000  1.00  0.00           H
ATOM   4255  HB2 ASP A 283     109.970  41.000 135.310  1.00  0.00           H
ATOM   4256  CG  ASP A 283     108.590  42.570 134.740  1.00  0.00           C
ATOM   4257  OD1 ASP A 283     109.120  43.710 134.980  1.00  0.00           O
ATOM   4258  OD2 ASP A 283     107.350  42.410 134.830  1.00  0.00           O
ATOM   4259  C   ASP A 283     111.390  40.550 132.870  1.00  0.00           C
ATOM   4260  O   ASP A 283     112.370  40.230 133.560  1.00  0.00           O
ATOM   4261  N   ASP A 284     111.250  39.940 131.660  1.00  0.00           N
ATOM   4262  HN  ASP A 284     110.390  40.130 131.210  1.00  0.00           H
ATOM   4263  CA  ASP A 284     112.310  39.070 131.080  1.00  0.00           C
ATOM   4264  HA  ASP A 284     112.800  38.620 131.930  1.00  0.00           H
ATOM   4265  CB  ASP A 284     111.650  38.050 130.000  1.00  0.00           C
ATOM   4266  HB1 ASP A 284     111.150  38.600 129.170  1.00  0.00           H
ATOM   4267  HB2 ASP A 284     112.450  37.510 129.450  1.00  0.00           H
ATOM   4268  CG  ASP A 284     110.660  37.070 130.680  1.00  0.00           C
ATOM   4269  OD1 ASP A 284     110.910  36.760 131.870  1.00  0.00           O
ATOM   4270  OD2 ASP A 284     109.720  36.590 130.090  1.00  0.00           O
ATOM   4271  C   ASP A 284     113.440  39.960 130.450  1.00  0.00           C
ATOM   4272  O   ASP A 284     114.320  39.440 129.730  1.00  0.00           O
ATOM   4273  N   HIS A 285     113.360  41.270 130.670  1.00  0.00           N
ATOM   4274  HN  HIS A 285     112.530  41.730 130.980  1.00  0.00           H
ATOM   4275  CA  HIS A 285     114.340  42.300 130.500  1.00  0.00           C
ATOM   4276  HA  HIS A 285     114.080  43.120 131.160  1.00  0.00           H
ATOM   4277  CB  HIS A 285     115.740  41.780 130.880  1.00  0.00           C
ATOM   4278  HB1 HIS A 285     116.000  40.920 130.220  1.00  0.00           H
ATOM   4279  HB2 HIS A 285     116.570  42.520 130.830  1.00  0.00           H
ATOM   4280  ND1 HIS A 285     115.250  42.270 133.350  1.00  0.00           N
ATOM   4281  CG  HIS A 285     115.730  41.440 132.370  1.00  0.00           C
ATOM   4282  CE1 HIS A 285     115.330  41.620 134.490  1.00  0.00           C
ATOM   4283  HE1 HIS A 285     115.170  42.140 135.440  1.00  0.00           H
ATOM   4284  NE2 HIS A 285     115.880  40.400 134.280  1.00  0.00           N
ATOM   4285  HE2 HIS A 285     116.180  39.700 134.920  1.00  0.00           H
ATOM   4286  CD2 HIS A 285     116.200  40.320 132.960  1.00  0.00           C
ATOM   4287  HD2 HIS A 285     116.660  39.450 132.500  1.00  0.00           H
ATOM   4288  C   HIS A 285     114.260  42.830 129.000  1.00  0.00           C
ATOM   4289  O   HIS A 285     115.170  43.490 128.510  1.00  0.00           O
ATOM   4290  N   LYS A 286     113.140  42.390 128.420  1.00  0.00           N
ATOM   4291  HN  LYS A 286     112.430  42.020 129.010  1.00  0.00           H
ATOM   4292  CA  LYS A 286     112.930  42.460 126.970  1.00  0.00           C
ATOM   4293  HA  LYS A 286     113.890  42.500 126.480  1.00  0.00           H
ATOM   4294  CB  LYS A 286     112.120  41.280 126.330  1.00  0.00           C
ATOM   4295  HB1 LYS A 286     111.150  41.210 126.880  1.00  0.00           H
ATOM   4296  HB2 LYS A 286     111.900  41.420 125.250  1.00  0.00           H
ATOM   4297  CG  LYS A 286     112.710  39.850 126.460  1.00  0.00           C
ATOM   4298  HG1 LYS A 286     112.610  39.790 127.560  1.00  0.00           H
ATOM   4299  HG2 LYS A 286     113.740  39.800 126.050  1.00  0.00           H
ATOM   4300  CD  LYS A 286     111.830  38.830 125.790  1.00  0.00           C
ATOM   4301  HD1 LYS A 286     111.710  39.150 124.730  1.00  0.00           H
ATOM   4302  HD2 LYS A 286     110.840  38.810 126.290  1.00  0.00           H
ATOM   4303  CE  LYS A 286     112.370  37.340 125.740  1.00  0.00           C
ATOM   4304  HE1 LYS A 286     112.730  36.960 126.720  1.00  0.00           H
ATOM   4305  HE2 LYS A 286     113.230  37.340 125.040  1.00  0.00           H
ATOM   4306  NZ  LYS A 286     111.360  36.320 125.300  1.00  0.00           N
ATOM   4307  HZ1 LYS A 286     111.870  35.490 124.960  1.00  0.00           H
ATOM   4308  HZ2 LYS A 286     110.740  36.100 126.100  1.00  0.00           H
ATOM   4309  HZ3 LYS A 286     110.740  36.780 124.600  1.00  0.00           H
ATOM   4310  C   LYS A 286     112.170  43.730 126.600  1.00  0.00           C
ATOM   4311  O   LYS A 286     111.700  44.590 127.390  1.00  0.00           O
ATOM   4312  N   ASN A 287     112.120  43.940 125.260  1.00  0.00           N
ATOM   4313  HN  ASN A 287     112.390  43.230 124.610  1.00  0.00           H
ATOM   4314  CA  ASN A 287     111.320  44.980 124.650  1.00  0.00           C
ATOM   4315  HA  ASN A 287     111.420  44.820 123.580  1.00  0.00           H
ATOM   4316  CB  ASN A 287     109.830  44.610 124.890  1.00  0.00           C
ATOM   4317  HB1 ASN A 287     109.670  43.520 124.710  1.00  0.00           H
ATOM   4318  HB2 ASN A 287     109.560  44.870 125.940  1.00  0.00           H
ATOM   4319  CG  ASN A 287     108.810  45.340 123.990  1.00  0.00           C
ATOM   4320  OD1 ASN A 287     109.270  45.910 122.980  1.00  0.00           O
ATOM   4321  ND2 ASN A 287     107.500  45.340 124.310  1.00  0.00           N
ATOM   4322 HD21 ASN A 287     107.180  44.770 125.070  1.00  0.00           H
ATOM   4323 HD22 ASN A 287     106.840  45.690 123.650  1.00  0.00           H
ATOM   4324  C   ASN A 287     111.740  46.390 124.810  1.00  0.00           C
ATOM   4325  O   ASN A 287     110.960  47.150 125.460  1.00  0.00           O
ATOM   4326  N   PRO A 288     112.850  46.950 124.290  1.00  0.00           N
ATOM   4327  CD  PRO A 288     113.970  46.220 123.720  1.00  0.00           C
ATOM   4328  HD1 PRO A 288     113.660  45.550 122.900  1.00  0.00           H
ATOM   4329  HD2 PRO A 288     114.360  45.640 124.590  1.00  0.00           H
ATOM   4330  CA  PRO A 288     113.120  48.380 124.450  1.00  0.00           C
ATOM   4331  HA  PRO A 288     112.830  48.760 125.410  1.00  0.00           H
ATOM   4332  CB  PRO A 288     114.670  48.530 124.190  1.00  0.00           C
ATOM   4333  HB1 PRO A 288     115.000  49.530 123.810  1.00  0.00           H
ATOM   4334  HB2 PRO A 288     115.130  48.410 125.190  1.00  0.00           H
ATOM   4335  CG  PRO A 288     114.900  47.370 123.250  1.00  0.00           C
ATOM   4336  HG1 PRO A 288     115.950  47.050 123.070  1.00  0.00           H
ATOM   4337  HG2 PRO A 288     114.380  47.600 122.300  1.00  0.00           H
ATOM   4338  C   PRO A 288     112.320  49.150 123.490  1.00  0.00           C
ATOM   4339  O   PRO A 288     112.030  48.700 122.370  1.00  0.00           O
ATOM   4340  N   THR A 289     111.780  50.310 123.960  1.00  0.00           N
ATOM   4341  HN  THR A 289     111.860  50.460 124.940  1.00  0.00           H
ATOM   4342  CA  THR A 289     110.990  51.220 123.120  1.00  0.00           C
ATOM   4343  HA  THR A 289     110.250  50.670 122.550  1.00  0.00           H
ATOM   4344  CB  THR A 289     110.140  52.120 124.110  1.00  0.00           C
ATOM   4345  HB  THR A 289     110.610  52.350 125.090  1.00  0.00           H
ATOM   4346  OG1 THR A 289     108.910  51.510 124.380  1.00  0.00           O
ATOM   4347  HG1 THR A 289     109.090  50.600 124.630  1.00  0.00           H
ATOM   4348  CG2 THR A 289     109.610  53.370 123.360  1.00  0.00           C
ATOM   4349 HG21 THR A 289     108.900  53.970 123.970  1.00  0.00           H
ATOM   4350 HG22 THR A 289     110.470  54.050 123.190  1.00  0.00           H
ATOM   4351 HG23 THR A 289     109.030  53.200 122.430  1.00  0.00           H
ATOM   4352  C   THR A 289     111.760  52.020 122.150  1.00  0.00           C
ATOM   4353  O   THR A 289     111.440  52.000 120.940  1.00  0.00           O
ATOM   4354  N   VAL A 290     112.900  52.680 122.590  1.00  0.00           N
ATOM   4355  HN  VAL A 290     113.110  52.670 123.560  1.00  0.00           H
ATOM   4356  CA  VAL A 290     113.740  53.450 121.680  1.00  0.00           C
ATOM   4357  HA  VAL A 290     113.690  53.020 120.690  1.00  0.00           H
ATOM   4358  CB  VAL A 290     113.280  54.900 121.580  1.00  0.00           C
ATOM   4359  HB  VAL A 290     114.040  55.530 121.060  1.00  0.00           H
ATOM   4360  CG1 VAL A 290     111.990  55.010 120.700  1.00  0.00           C
ATOM   4361 HG11 VAL A 290     111.100  54.640 121.260  1.00  0.00           H
ATOM   4362 HG12 VAL A 290     111.860  56.110 120.590  1.00  0.00           H
ATOM   4363 HG13 VAL A 290     112.040  54.520 119.700  1.00  0.00           H
ATOM   4364  CG2 VAL A 290     113.160  55.540 123.040  1.00  0.00           C
ATOM   4365 HG21 VAL A 290     114.080  55.530 123.660  1.00  0.00           H
ATOM   4366 HG22 VAL A 290     112.990  56.590 122.710  1.00  0.00           H
ATOM   4367 HG23 VAL A 290     112.260  55.130 123.540  1.00  0.00           H
ATOM   4368  C   VAL A 290     115.170  53.390 122.060  1.00  0.00           C
ATOM   4369  O   VAL A 290     116.050  53.860 121.400  1.00  0.00           O
ATOM   4370  N   THR A 291     115.450  52.890 123.340  1.00  0.00           N
ATOM   4371  HN  THR A 291     114.670  52.480 123.810  1.00  0.00           H
ATOM   4372  CA  THR A 291     116.740  52.870 123.950  1.00  0.00           C
ATOM   4373  HA  THR A 291     117.080  53.890 123.970  1.00  0.00           H
ATOM   4374  CB  THR A 291     116.830  52.470 125.420  1.00  0.00           C
ATOM   4375  HB  THR A 291     115.940  52.930 125.910  1.00  0.00           H
ATOM   4376  OG1 THR A 291     117.990  53.010 126.090  1.00  0.00           O
ATOM   4377  HG1 THR A 291     117.630  52.970 126.970  1.00  0.00           H
ATOM   4378  CG2 THR A 291     116.920  50.950 125.720  1.00  0.00           C
ATOM   4379 HG21 THR A 291     117.840  50.440 125.350  1.00  0.00           H
ATOM   4380 HG22 THR A 291     116.980  50.740 126.810  1.00  0.00           H
ATOM   4381 HG23 THR A 291     116.030  50.400 125.350  1.00  0.00           H
ATOM   4382  C   THR A 291     117.740  52.010 123.230  1.00  0.00           C
ATOM   4383  O   THR A 291     117.320  51.190 122.400  1.00  0.00           O
ATOM   4384  N   ARG A 292     119.030  52.180 123.440  1.00  0.00           N
ATOM   4385  HN  ARG A 292     119.340  52.840 124.120  1.00  0.00           H
ATOM   4386  CA  ARG A 292     120.120  51.470 122.730  1.00  0.00           C
ATOM   4387  HA  ARG A 292     121.060  51.700 123.210  1.00  0.00           H
ATOM   4388  CB  ARG A 292     120.080  49.900 122.870  1.00  0.00           C
ATOM   4389  HB1 ARG A 292     119.130  49.490 122.460  1.00  0.00           H
ATOM   4390  HB2 ARG A 292     120.930  49.420 122.330  1.00  0.00           H
ATOM   4391  CG  ARG A 292     120.510  49.590 124.320  1.00  0.00           C
ATOM   4392  HG1 ARG A 292     119.980  50.290 125.010  1.00  0.00           H
ATOM   4393  HG2 ARG A 292     121.590  49.750 124.540  1.00  0.00           H
ATOM   4394  CD  ARG A 292     120.280  48.140 124.860  1.00  0.00           C
ATOM   4395  HD1 ARG A 292     121.190  47.570 124.570  1.00  0.00           H
ATOM   4396  HD2 ARG A 292     119.370  47.750 124.360  1.00  0.00           H
ATOM   4397  NE  ARG A 292     120.040  48.210 126.340  1.00  0.00           N
ATOM   4398  HE  ARG A 292     119.860  49.060 126.850  1.00  0.00           H
ATOM   4399  CZ  ARG A 292     119.910  47.060 127.050  1.00  0.00           C
ATOM   4400  NH1 ARG A 292     119.950  45.880 126.590  1.00  0.00           N
ATOM   4401 HH11 ARG A 292     119.750  45.110 127.200  1.00  0.00           H
ATOM   4402 HH12 ARG A 292     120.250  45.680 125.660  1.00  0.00           H
ATOM   4403  NH2 ARG A 292     119.600  47.270 128.290  1.00  0.00           N
ATOM   4404 HH21 ARG A 292     119.050  46.590 128.780  1.00  0.00           H
ATOM   4405 HH22 ARG A 292     119.470  48.250 128.470  1.00  0.00           H
ATOM   4406  C   ARG A 292     120.260  51.910 121.290  1.00  0.00           C
ATOM   4407  O   ARG A 292     121.190  51.550 120.560  1.00  0.00           O
ATOM   4408  N   GLU A 293     119.330  52.750 120.780  1.00  0.00           N
ATOM   4409  HN  GLU A 293     118.690  53.240 121.370  1.00  0.00           H
ATOM   4410  CA  GLU A 293     119.270  53.090 119.370  1.00  0.00           C
ATOM   4411  HA  GLU A 293     120.280  52.980 119.010  1.00  0.00           H
ATOM   4412  CB  GLU A 293     118.250  52.190 118.550  1.00  0.00           C
ATOM   4413  HB1 GLU A 293     117.210  52.140 118.960  1.00  0.00           H
ATOM   4414  HB2 GLU A 293     118.180  52.560 117.510  1.00  0.00           H
ATOM   4415  CG  GLU A 293     118.750  50.720 118.530  1.00  0.00           C
ATOM   4416  HG1 GLU A 293     118.710  50.360 119.580  1.00  0.00           H
ATOM   4417  HG2 GLU A 293     119.780  50.670 118.100  1.00  0.00           H
ATOM   4418  CD  GLU A 293     117.850  49.800 117.750  1.00  0.00           C
ATOM   4419  OE1 GLU A 293     116.990  49.030 118.270  1.00  0.00           O
ATOM   4420  OE2 GLU A 293     117.930  49.930 116.490  1.00  0.00           O
ATOM   4421  C   GLU A 293     119.140  54.570 119.160  1.00  0.00           C
ATOM   4422  O   GLU A 293     120.070  55.370 118.910  1.00  0.00           O
ATOM   4423  N   GLN A 294     117.830  54.990 119.230  1.00  0.00           N
ATOM   4424  HN  GLN A 294     117.240  54.380 119.750  1.00  0.00           H
ATOM   4425  CA  GLN A 294     117.390  56.360 119.090  1.00  0.00           C
ATOM   4426  HA  GLN A 294     117.760  56.690 118.130  1.00  0.00           H
ATOM   4427  CB  GLN A 294     115.780  56.480 118.990  1.00  0.00           C
ATOM   4428  HB1 GLN A 294     115.360  56.800 119.960  1.00  0.00           H
ATOM   4429  HB2 GLN A 294     115.630  57.360 118.330  1.00  0.00           H
ATOM   4430  CG  GLN A 294     115.050  55.210 118.410  1.00  0.00           C
ATOM   4431  HG1 GLN A 294     113.990  55.490 118.520  1.00  0.00           H
ATOM   4432  HG2 GLN A 294     115.300  54.290 118.990  1.00  0.00           H
ATOM   4433  CD  GLN A 294     115.350  55.030 116.970  1.00  0.00           C
ATOM   4434  OE1 GLN A 294     116.300  55.640 116.460  1.00  0.00           O
ATOM   4435  NE2 GLN A 294     114.620  54.190 116.190  1.00  0.00           N
ATOM   4436 HE21 GLN A 294     113.830  53.750 116.620  1.00  0.00           H
ATOM   4437 HE22 GLN A 294     114.710  54.160 115.190  1.00  0.00           H
ATOM   4438  C   GLN A 294     117.880  57.310 120.150  1.00  0.00           C
ATOM   4439  O   GLN A 294     118.110  58.500 119.870  1.00  0.00           O
ATOM   4440  N   VAL A 295     118.120  56.850 121.440  1.00  0.00           N
ATOM   4441  HN  VAL A 295     118.220  55.880 121.660  1.00  0.00           H
ATOM   4442  CA  VAL A 295     118.410  57.850 122.530  1.00  0.00           C
ATOM   4443  HA  VAL A 295     117.580  58.540 122.530  1.00  0.00           H
ATOM   4444  CB  VAL A 295     118.350  57.230 123.940  1.00  0.00           C
ATOM   4445  HB  VAL A 295     118.990  56.330 124.020  1.00  0.00           H
ATOM   4446  CG1 VAL A 295     118.790  58.240 124.990  1.00  0.00           C
ATOM   4447 HG11 VAL A 295     118.180  59.160 125.140  1.00  0.00           H
ATOM   4448 HG12 VAL A 295     118.780  57.730 125.970  1.00  0.00           H
ATOM   4449 HG13 VAL A 295     119.820  58.580 124.760  1.00  0.00           H
ATOM   4450  CG2 VAL A 295     116.880  56.740 124.150  1.00  0.00           C
ATOM   4451 HG21 VAL A 295     116.760  56.110 125.060  1.00  0.00           H
ATOM   4452 HG22 VAL A 295     116.240  57.640 124.200  1.00  0.00           H
ATOM   4453 HG23 VAL A 295     116.510  56.060 123.350  1.00  0.00           H
ATOM   4454  C   VAL A 295     119.710  58.560 122.300  1.00  0.00           C
ATOM   4455  O   VAL A 295     119.760  59.810 122.260  1.00  0.00           O
ATOM   4456  N   ASP A 296     120.790  57.830 121.980  1.00  0.00           N
ATOM   4457  HN  ASP A 296     120.610  56.850 122.100  1.00  0.00           H
ATOM   4458  CA  ASP A 296     122.150  58.350 121.670  1.00  0.00           C
ATOM   4459  HA  ASP A 296     122.460  59.000 122.470  1.00  0.00           H
ATOM   4460  CB  ASP A 296     123.100  57.180 121.280  1.00  0.00           C
ATOM   4461  HB1 ASP A 296     122.750  56.510 120.460  1.00  0.00           H
ATOM   4462  HB2 ASP A 296     124.060  57.690 121.060  1.00  0.00           H
ATOM   4463  CG  ASP A 296     123.400  56.270 122.430  1.00  0.00           C
ATOM   4464  OD1 ASP A 296     122.650  56.370 123.490  1.00  0.00           O
ATOM   4465  OD2 ASP A 296     124.230  55.360 122.200  1.00  0.00           O
ATOM   4466  C   ASP A 296     122.080  59.200 120.460  1.00  0.00           C
ATOM   4467  O   ASP A 296     122.690  60.240 120.440  1.00  0.00           O
ATOM   4468  N   PHE A 297     121.380  58.790 119.340  1.00  0.00           N
ATOM   4469  HN  PHE A 297     120.930  57.900 119.440  1.00  0.00           H
ATOM   4470  CA  PHE A 297     121.310  59.610 118.150  1.00  0.00           C
ATOM   4471  HA  PHE A 297     122.320  59.750 117.770  1.00  0.00           H
ATOM   4472  CB  PHE A 297     120.590  58.740 117.140  1.00  0.00           C
ATOM   4473  HB1 PHE A 297     121.050  57.730 117.130  1.00  0.00           H
ATOM   4474  HB2 PHE A 297     119.500  58.610 117.330  1.00  0.00           H
ATOM   4475  CG  PHE A 297     120.620  59.460 115.790  1.00  0.00           C
ATOM   4476  CD1 PHE A 297     121.800  59.350 115.050  1.00  0.00           C
ATOM   4477  HD1 PHE A 297     122.640  58.840 115.500  1.00  0.00           H
ATOM   4478  CE1 PHE A 297     121.800  59.790 113.710  1.00  0.00           C
ATOM   4479  HE1 PHE A 297     122.700  59.610 113.130  1.00  0.00           H
ATOM   4480  CZ  PHE A 297     120.660  60.330 113.070  1.00  0.00           C
ATOM   4481  HZ  PHE A 297     120.560  60.560 112.020  1.00  0.00           H
ATOM   4482  CD2 PHE A 297     119.520  60.050 115.220  1.00  0.00           C
ATOM   4483  HD2 PHE A 297     118.640  60.080 115.850  1.00  0.00           H
ATOM   4484  CE2 PHE A 297     119.490  60.540 113.900  1.00  0.00           C
ATOM   4485  HE2 PHE A 297     118.650  60.990 113.400  1.00  0.00           H
ATOM   4486  C   PHE A 297     120.600  60.990 118.350  1.00  0.00           C
ATOM   4487  O   PHE A 297     120.970  62.060 117.900  1.00  0.00           O
ATOM   4488  N   GLN A 298     119.510  60.950 119.140  1.00  0.00           N
ATOM   4489  HN  GLN A 298     119.040  60.150 119.500  1.00  0.00           H
ATOM   4490  CA  GLN A 298     118.850  62.240 119.550  1.00  0.00           C
ATOM   4491  HA  GLN A 298     118.590  62.700 118.610  1.00  0.00           H
ATOM   4492  CB  GLN A 298     117.630  61.970 120.530  1.00  0.00           C
ATOM   4493  HB1 GLN A 298     117.060  61.210 119.960  1.00  0.00           H
ATOM   4494  HB2 GLN A 298     117.920  61.390 121.430  1.00  0.00           H
ATOM   4495  CG  GLN A 298     116.710  63.190 120.760  1.00  0.00           C
ATOM   4496  HG1 GLN A 298     117.380  64.070 120.790  1.00  0.00           H
ATOM   4497  HG2 GLN A 298     116.000  62.980 121.590  1.00  0.00           H
ATOM   4498  CD  GLN A 298     115.830  63.540 119.560  1.00  0.00           C
ATOM   4499  OE1 GLN A 298     116.160  64.370 118.710  1.00  0.00           O
ATOM   4500  NE2 GLN A 298     114.760  62.690 119.370  1.00  0.00           N
ATOM   4501 HE21 GLN A 298     114.800  61.760 119.720  1.00  0.00           H
ATOM   4502 HE22 GLN A 298     113.890  63.030 119.010  1.00  0.00           H
ATOM   4503  C   GLN A 298     119.750  63.180 120.350  1.00  0.00           C
ATOM   4504  O   GLN A 298     119.940  64.370 120.000  1.00  0.00           O
ATOM   4505  N   HIS A 299     120.440  62.570 121.340  1.00  0.00           N
ATOM   4506  HN  HIS A 299     120.260  61.620 121.580  1.00  0.00           H
ATOM   4507  CA  HIS A 299     121.350  63.260 122.260  1.00  0.00           C
ATOM   4508  HA  HIS A 299     120.790  64.050 122.730  1.00  0.00           H
ATOM   4509  CB  HIS A 299     121.790  62.280 123.360  1.00  0.00           C
ATOM   4510  HB1 HIS A 299     120.890  61.930 123.910  1.00  0.00           H
ATOM   4511  HB2 HIS A 299     122.340  61.440 122.870  1.00  0.00           H
ATOM   4512  ND1 HIS A 299     122.200  63.970 125.160  1.00  0.00           N
ATOM   4513  CG  HIS A 299     122.740  62.950 124.360  1.00  0.00           C
ATOM   4514  CE1 HIS A 299     123.150  64.270 126.050  1.00  0.00           C
ATOM   4515  HE1 HIS A 299     123.010  64.960 126.890  1.00  0.00           H
ATOM   4516  NE2 HIS A 299     124.300  63.620 125.780  1.00  0.00           N
ATOM   4517  HE2 HIS A 299     125.160  63.590 126.300  1.00  0.00           H
ATOM   4518  CD2 HIS A 299     124.020  62.730 124.700  1.00  0.00           C
ATOM   4519  HD2 HIS A 299     124.760  61.990 124.410  1.00  0.00           H
ATOM   4520  C   HIS A 299     122.520  63.880 121.520  1.00  0.00           C
ATOM   4521  O   HIS A 299     122.840  65.030 121.740  1.00  0.00           O
ATOM   4522  N   HIS A 300     123.080  63.180 120.500  1.00  0.00           N
ATOM   4523  HN  HIS A 300     122.850  62.220 120.340  1.00  0.00           H
ATOM   4524  CA  HIS A 300     124.090  63.740 119.660  1.00  0.00           C
ATOM   4525  HA  HIS A 300     124.700  64.310 120.340  1.00  0.00           H
ATOM   4526  CB  HIS A 300     124.890  62.720 118.900  1.00  0.00           C
ATOM   4527  HB1 HIS A 300     124.130  62.270 118.220  1.00  0.00           H
ATOM   4528  HB2 HIS A 300     125.570  63.160 118.150  1.00  0.00           H
ATOM   4529  ND1 HIS A 300     126.020  60.450 119.160  1.00  0.00           N
ATOM   4530  CG  HIS A 300     125.760  61.720 119.680  1.00  0.00           C
ATOM   4531  CE1 HIS A 300     126.430  59.690 120.160  1.00  0.00           C
ATOM   4532  HE1 HIS A 300     126.420  58.610 120.080  1.00  0.00           H
ATOM   4533  NE2 HIS A 300     126.380  60.380 121.340  1.00  0.00           N
ATOM   4534  HE2 HIS A 300     126.270  59.970 122.240  1.00  0.00           H
ATOM   4535  CD2 HIS A 300     125.910  61.650 121.020  1.00  0.00           C
ATOM   4536  HD2 HIS A 300     125.640  62.290 121.850  1.00  0.00           H
ATOM   4537  C   HIS A 300     123.550  64.850 118.790  1.00  0.00           C
ATOM   4538  O   HIS A 300     124.290  65.760 118.450  1.00  0.00           O
ATOM   4539  N   GLN A 301     122.260  64.790 118.400  1.00  0.00           N
ATOM   4540  HN  GLN A 301     121.780  63.950 118.620  1.00  0.00           H
ATOM   4541  CA  GLN A 301     121.750  65.890 117.510  1.00  0.00           C
ATOM   4542  HA  GLN A 301     122.480  66.000 116.720  1.00  0.00           H
ATOM   4543  CB  GLN A 301     120.550  65.460 116.640  1.00  0.00           C
ATOM   4544  HB1 GLN A 301     120.870  64.690 115.910  1.00  0.00           H
ATOM   4545  HB2 GLN A 301     119.760  65.090 117.320  1.00  0.00           H
ATOM   4546  CG  GLN A 301     119.910  66.460 115.700  1.00  0.00           C
ATOM   4547  HG1 GLN A 301     119.450  67.320 116.220  1.00  0.00           H
ATOM   4548  HG2 GLN A 301     119.110  66.010 115.080  1.00  0.00           H
ATOM   4549  CD  GLN A 301     120.900  66.960 114.590  1.00  0.00           C
ATOM   4550  OE1 GLN A 301     120.960  66.360 113.540  1.00  0.00           O
ATOM   4551  NE2 GLN A 301     121.680  68.030 114.890  1.00  0.00           N
ATOM   4552 HE21 GLN A 301     121.620  68.470 115.790  1.00  0.00           H
ATOM   4553 HE22 GLN A 301     122.250  68.440 114.180  1.00  0.00           H
ATOM   4554  C   GLN A 301     121.490  67.200 118.290  1.00  0.00           C
ATOM   4555  O   GLN A 301     121.520  68.310 117.700  1.00  0.00           O
ATOM   4556  N   LEU A 302     121.300  67.190 119.610  1.00  0.00           N
ATOM   4557  HN  LEU A 302     121.170  66.290 120.030  1.00  0.00           H
ATOM   4558  CA  LEU A 302     121.110  68.320 120.480  1.00  0.00           C
ATOM   4559  HA  LEU A 302     120.270  68.860 120.080  1.00  0.00           H
ATOM   4560  CB  LEU A 302     120.990  67.820 121.950  1.00  0.00           C
ATOM   4561  HB1 LEU A 302     121.900  67.250 122.230  1.00  0.00           H
ATOM   4562  HB2 LEU A 302     120.780  68.760 122.510  1.00  0.00           H
ATOM   4563  CG  LEU A 302     119.860  66.870 122.370  1.00  0.00           C
ATOM   4564  HG  LEU A 302     119.830  65.950 121.750  1.00  0.00           H
ATOM   4565  CD1 LEU A 302     119.920  66.550 123.860  1.00  0.00           C
ATOM   4566 HD11 LEU A 302     119.590  67.400 124.510  1.00  0.00           H
ATOM   4567 HD12 LEU A 302     119.300  65.640 124.020  1.00  0.00           H
ATOM   4568 HD13 LEU A 302     120.870  66.080 124.180  1.00  0.00           H
ATOM   4569  CD2 LEU A 302     118.540  67.550 121.970  1.00  0.00           C
ATOM   4570 HD21 LEU A 302     117.720  67.080 122.540  1.00  0.00           H
ATOM   4571 HD22 LEU A 302     118.590  68.610 122.290  1.00  0.00           H
ATOM   4572 HD23 LEU A 302     118.320  67.530 120.880  1.00  0.00           H
ATOM   4573  C   LEU A 302     122.370  69.240 120.540  1.00  0.00           C
ATOM   4574  O   LEU A 302     122.280  70.460 120.530  1.00  0.00           O
ATOM   4575  N   ALA A 303     123.580  68.660 120.590  1.00  0.00           N
ATOM   4576  HN  ALA A 303     123.620  67.660 120.640  1.00  0.00           H
ATOM   4577  CA  ALA A 303     124.850  69.360 120.760  1.00  0.00           C
ATOM   4578  HA  ALA A 303     124.720  69.920 121.670  1.00  0.00           H
ATOM   4579  CB  ALA A 303     125.950  68.320 120.910  1.00  0.00           C
ATOM   4580  HB1 ALA A 303     125.900  67.750 121.860  1.00  0.00           H
ATOM   4581  HB2 ALA A 303     125.950  67.610 120.050  1.00  0.00           H
ATOM   4582  HB3 ALA A 303     126.960  68.800 120.980  1.00  0.00           H
ATOM   4583  C   ALA A 303     125.240  70.260 119.660  1.00  0.00           C
ATOM   4584  O   ALA A 303     125.770  71.340 119.940  1.00  0.00           O
ATOM   4585  N   GLU A 304     125.000  69.820 118.420  1.00  0.00           N
ATOM   4586  HN  GLU A 304     124.330  69.120 118.190  1.00  0.00           H
ATOM   4587  CA  GLU A 304     125.240  70.560 117.220  1.00  0.00           C
ATOM   4588  HA  GLU A 304     126.250  70.930 117.240  1.00  0.00           H
ATOM   4589  CB  GLU A 304     124.910  69.760 115.940  1.00  0.00           C
ATOM   4590  HB1 GLU A 304     125.540  68.840 115.900  1.00  0.00           H
ATOM   4591  HB2 GLU A 304     123.860  69.410 115.830  1.00  0.00           H
ATOM   4592  CG  GLU A 304     125.290  70.380 114.550  1.00  0.00           C
ATOM   4593  HG1 GLU A 304     126.370  70.580 114.670  1.00  0.00           H
ATOM   4594  HG2 GLU A 304     124.790  71.320 114.230  1.00  0.00           H
ATOM   4595  CD  GLU A 304     125.100  69.270 113.520  1.00  0.00           C
ATOM   4596  OE1 GLU A 304     126.050  68.480 113.360  1.00  0.00           O
ATOM   4597  OE2 GLU A 304     124.100  69.210 112.860  1.00  0.00           O
ATOM   4598  C   GLU A 304     124.430  71.890 117.170  1.00  0.00           C
ATOM   4599  O   GLU A 304     124.640  72.850 116.440  1.00  0.00           O
ATOM   4600  N   ALA A 305     123.380  71.930 117.920  1.00  0.00           N
ATOM   4601  HN  ALA A 305     123.230  71.250 118.630  1.00  0.00           H
ATOM   4602  CA  ALA A 305     122.390  73.070 117.930  1.00  0.00           C
ATOM   4603  HA  ALA A 305     122.560  73.720 117.090  1.00  0.00           H
ATOM   4604  CB  ALA A 305     120.990  72.510 117.670  1.00  0.00           C
ATOM   4605  HB1 ALA A 305     120.340  73.350 117.360  1.00  0.00           H
ATOM   4606  HB2 ALA A 305     121.080  71.910 116.730  1.00  0.00           H
ATOM   4607  HB3 ALA A 305     120.660  71.830 118.490  1.00  0.00           H
ATOM   4608  C   ALA A 305     122.440  73.970 119.170  1.00  0.00           C
ATOM   4609  O   ALA A 305     122.110  75.130 119.110  1.00  0.00           O
ATOM   4610  N   PHE A 306     122.860  73.440 120.310  1.00  0.00           N
ATOM   4611  HN  PHE A 306     122.880  72.450 120.340  1.00  0.00           H
ATOM   4612  CA  PHE A 306     122.790  74.170 121.600  1.00  0.00           C
ATOM   4613  HA  PHE A 306     122.140  75.020 121.540  1.00  0.00           H
ATOM   4614  CB  PHE A 306     122.330  73.280 122.780  1.00  0.00           C
ATOM   4615  HB1 PHE A 306     122.730  72.250 122.860  1.00  0.00           H
ATOM   4616  HB2 PHE A 306     122.550  73.760 123.760  1.00  0.00           H
ATOM   4617  CG  PHE A 306     120.740  73.220 122.740  1.00  0.00           C
ATOM   4618  CD1 PHE A 306     119.970  72.160 122.370  1.00  0.00           C
ATOM   4619  HD1 PHE A 306     120.400  71.320 121.840  1.00  0.00           H
ATOM   4620  CE1 PHE A 306     118.540  72.250 122.350  1.00  0.00           C
ATOM   4621  HE1 PHE A 306     118.120  71.380 121.870  1.00  0.00           H
ATOM   4622  CZ  PHE A 306     117.910  73.370 122.770  1.00  0.00           C
ATOM   4623  HZ  PHE A 306     116.840  73.420 122.590  1.00  0.00           H
ATOM   4624  CD2 PHE A 306     120.010  74.310 123.240  1.00  0.00           C
ATOM   4625  HD2 PHE A 306     120.610  75.140 123.580  1.00  0.00           H
ATOM   4626  CE2 PHE A 306     118.620  74.460 123.260  1.00  0.00           C
ATOM   4627  HE2 PHE A 306     118.060  75.340 123.550  1.00  0.00           H
ATOM   4628  C   PHE A 306     124.200  74.740 122.070  1.00  0.00           C
ATOM   4629  O   PHE A 306     124.170  75.790 122.650  1.00  0.00           O
ATOM   4630  N   LYS A 307     125.360  74.060 121.710  1.00  0.00           N
ATOM   4631  HN  LYS A 307     125.280  73.250 121.130  1.00  0.00           H
ATOM   4632  CA  LYS A 307     126.620  74.580 122.090  1.00  0.00           C
ATOM   4633  HA  LYS A 307     126.640  74.480 123.170  1.00  0.00           H
ATOM   4634  CB  LYS A 307     127.930  73.810 121.510  1.00  0.00           C
ATOM   4635  HB1 LYS A 307     127.590  73.510 120.500  1.00  0.00           H
ATOM   4636  HB2 LYS A 307     128.890  74.360 121.560  1.00  0.00           H
ATOM   4637  CG  LYS A 307     128.140  72.600 122.330  1.00  0.00           C
ATOM   4638  HG1 LYS A 307     127.250  71.930 122.360  1.00  0.00           H
ATOM   4639  HG2 LYS A 307     128.380  72.950 123.360  1.00  0.00           H
ATOM   4640  CD  LYS A 307     129.320  71.850 121.760  1.00  0.00           C
ATOM   4641  HD1 LYS A 307     130.180  72.500 121.480  1.00  0.00           H
ATOM   4642  HD2 LYS A 307     129.130  71.270 120.830  1.00  0.00           H
ATOM   4643  CE  LYS A 307     129.870  70.910 122.840  1.00  0.00           C
ATOM   4644  HE1 LYS A 307     128.940  70.420 123.210  1.00  0.00           H
ATOM   4645  HE2 LYS A 307     130.390  71.460 123.660  1.00  0.00           H
ATOM   4646  NZ  LYS A 307     130.740  69.840 122.360  1.00  0.00           N
ATOM   4647  HZ1 LYS A 307     131.700  70.090 122.080  1.00  0.00           H
ATOM   4648  HZ2 LYS A 307     130.820  69.130 123.120  1.00  0.00           H
ATOM   4649  HZ3 LYS A 307     130.360  69.270 121.580  1.00  0.00           H
ATOM   4650  C   LYS A 307     126.930  76.140 121.820  1.00  0.00           C
ATOM   4651  O   LYS A 307     127.430  76.820 122.760  1.00  0.00           O
ATOM   4652  N   GLN A 308     126.600  76.550 120.580  1.00  0.00           N
ATOM   4653  HN  GLN A 308     126.070  76.090 119.880  1.00  0.00           H
ATOM   4654  CA  GLN A 308     126.790  77.980 120.250  1.00  0.00           C
ATOM   4655  HA  GLN A 308     127.790  78.200 120.610  1.00  0.00           H
ATOM   4656  CB  GLN A 308     126.820  78.180 118.710  1.00  0.00           C
ATOM   4657  HB1 GLN A 308     127.070  79.250 118.520  1.00  0.00           H
ATOM   4658  HB2 GLN A 308     127.610  77.490 118.360  1.00  0.00           H
ATOM   4659  CG  GLN A 308     125.580  77.720 117.790  1.00  0.00           C
ATOM   4660  HG1 GLN A 308     125.520  78.190 116.790  1.00  0.00           H
ATOM   4661  HG2 GLN A 308     124.660  78.000 118.340  1.00  0.00           H
ATOM   4662  CD  GLN A 308     125.410  76.210 117.560  1.00  0.00           C
ATOM   4663  OE1 GLN A 308     125.790  75.340 118.310  1.00  0.00           O
ATOM   4664  NE2 GLN A 308     124.680  75.770 116.490  1.00  0.00           N
ATOM   4665 HE21 GLN A 308     124.320  76.470 115.870  1.00  0.00           H
ATOM   4666 HE22 GLN A 308     124.420  74.810 116.400  1.00  0.00           H
ATOM   4667  C   GLN A 308     125.910  78.990 120.880  1.00  0.00           C
ATOM   4668  O   GLN A 308     126.240  80.160 120.870  1.00  0.00           O
ATOM   4669  N   TYR A 309     124.870  78.510 121.650  1.00  0.00           N
ATOM   4670  HN  TYR A 309     124.650  77.550 121.770  1.00  0.00           H
ATOM   4671  CA  TYR A 309     124.100  79.380 122.490  1.00  0.00           C
ATOM   4672  HA  TYR A 309     124.450  80.390 122.340  1.00  0.00           H
ATOM   4673  CB  TYR A 309     122.570  79.290 122.150  1.00  0.00           C
ATOM   4674  HB1 TYR A 309     122.190  78.250 122.270  1.00  0.00           H
ATOM   4675  HB2 TYR A 309     121.820  79.880 122.700  1.00  0.00           H
ATOM   4676  CG  TYR A 309     122.550  79.660 120.690  1.00  0.00           C
ATOM   4677  CD1 TYR A 309     122.880  80.920 120.270  1.00  0.00           C
ATOM   4678  HD1 TYR A 309     123.150  81.660 121.010  1.00  0.00           H
ATOM   4679  CE1 TYR A 309     122.970  81.170 118.880  1.00  0.00           C
ATOM   4680  HE1 TYR A 309     123.380  82.080 118.470  1.00  0.00           H
ATOM   4681  CZ  TYR A 309     122.660  80.140 117.990  1.00  0.00           C
ATOM   4682  OH  TYR A 309     122.680  80.330 116.600  1.00  0.00           O
ATOM   4683  HH  TYR A 309     122.560  79.480 116.170  1.00  0.00           H
ATOM   4684  CD2 TYR A 309     122.240  78.680 119.750  1.00  0.00           C
ATOM   4685  HD2 TYR A 309     121.920  77.730 120.150  1.00  0.00           H
ATOM   4686  CE2 TYR A 309     122.280  78.900 118.400  1.00  0.00           C
ATOM   4687  HE2 TYR A 309     122.080  78.090 117.720  1.00  0.00           H
ATOM   4688  C   TYR A 309     124.310  79.180 123.970  1.00  0.00           C
ATOM   4689  O   TYR A 309     123.660  79.760 124.800  1.00  0.00           O
ATOM   4690  N   ASN A 310     125.350  78.350 124.230  1.00  0.00           N
ATOM   4691  HN  ASN A 310     125.980  77.990 123.550  1.00  0.00           H
ATOM   4692  CA  ASN A 310     125.990  78.150 125.530  1.00  0.00           C
ATOM   4693  HA  ASN A 310     126.990  77.790 125.360  1.00  0.00           H
ATOM   4694  CB  ASN A 310     126.310  79.600 126.220  1.00  0.00           C
ATOM   4695  HB1 ASN A 310     125.430  80.250 126.410  1.00  0.00           H
ATOM   4696  HB2 ASN A 310     126.710  79.400 127.240  1.00  0.00           H
ATOM   4697  CG  ASN A 310     127.360  80.400 125.390  1.00  0.00           C
ATOM   4698  OD1 ASN A 310     128.170  79.870 124.580  1.00  0.00           O
ATOM   4699  ND2 ASN A 310     127.300  81.740 125.610  1.00  0.00           N
ATOM   4700 HD21 ASN A 310     126.750  82.180 126.320  1.00  0.00           H
ATOM   4701 HD22 ASN A 310     127.930  82.380 125.170  1.00  0.00           H
ATOM   4702  C   ASN A 310     125.310  77.210 126.560  1.00  0.00           C
ATOM   4703  O   ASN A 310     125.590  77.310 127.740  1.00  0.00           O
ATOM   4704  N   ILE A 311     124.490  76.250 126.060  1.00  0.00           N
ATOM   4705  HN  ILE A 311     124.250  76.250 125.090  1.00  0.00           H
ATOM   4706  CA  ILE A 311     123.840  75.290 126.900  1.00  0.00           C
ATOM   4707  HA  ILE A 311     124.120  75.380 127.940  1.00  0.00           H
ATOM   4708  CB  ILE A 311     122.260  75.370 126.770  1.00  0.00           C
ATOM   4709  HB  ILE A 311     121.990  75.380 125.700  1.00  0.00           H
ATOM   4710  CG2 ILE A 311     121.530  74.200 127.470  1.00  0.00           C
ATOM   4711 HG21 ILE A 311     122.110  73.940 128.380  1.00  0.00           H
ATOM   4712 HG22 ILE A 311     120.450  74.410 127.650  1.00  0.00           H
ATOM   4713 HG23 ILE A 311     121.570  73.290 126.840  1.00  0.00           H
ATOM   4714  CG1 ILE A 311     121.800  76.660 127.500  1.00  0.00           C
ATOM   4715 HG11 ILE A 311     122.640  77.390 127.480  1.00  0.00           H
ATOM   4716 HG12 ILE A 311     121.600  76.620 128.590  1.00  0.00           H
ATOM   4717  CD  ILE A 311     120.430  77.130 126.880  1.00  0.00           C
ATOM   4718  HD1 ILE A 311     119.760  76.280 126.630  1.00  0.00           H
ATOM   4719  HD2 ILE A 311     119.930  77.840 127.570  1.00  0.00           H
ATOM   4720  HD3 ILE A 311     120.620  77.570 125.880  1.00  0.00           H
ATOM   4721  C   ILE A 311     124.370  73.950 126.570  1.00  0.00           C
ATOM   4722  O   ILE A 311     124.450  73.440 125.430  1.00  0.00           O
ATOM   4723  N   SER A 312     124.680  73.160 127.630  1.00  0.00           N
ATOM   4724  HN  SER A 312     124.560  73.500 128.560  1.00  0.00           H
ATOM   4725  CA  SER A 312     125.130  71.750 127.470  1.00  0.00           C
ATOM   4726  HA  SER A 312     125.260  71.360 126.470  1.00  0.00           H
ATOM   4727  CB  SER A 312     126.510  71.420 128.070  1.00  0.00           C
ATOM   4728  HB1 SER A 312     126.710  70.360 127.800  1.00  0.00           H
ATOM   4729  HB2 SER A 312     126.340  71.340 129.160  1.00  0.00           H
ATOM   4730  OG  SER A 312     127.490  72.370 127.630  1.00  0.00           O
ATOM   4731  HG1 SER A 312     127.120  73.180 127.970  1.00  0.00           H
ATOM   4732  C   SER A 312     124.110  70.910 128.180  1.00  0.00           C
ATOM   4733  O   SER A 312     123.450  71.250 129.150  1.00  0.00           O
ATOM   4734  N   TRP A 313     123.890  69.710 127.600  1.00  0.00           N
ATOM   4735  HN  TRP A 313     124.410  69.460 126.790  1.00  0.00           H
ATOM   4736  CA  TRP A 313     122.900  68.890 128.200  1.00  0.00           C
ATOM   4737  HA  TRP A 313     122.250  69.360 128.930  1.00  0.00           H
ATOM   4738  CB  TRP A 313     121.810  68.590 127.170  1.00  0.00           C
ATOM   4739  HB1 TRP A 313     122.300  68.180 126.260  1.00  0.00           H
ATOM   4740  HB2 TRP A 313     121.070  67.900 127.620  1.00  0.00           H
ATOM   4741  CG  TRP A 313     120.970  69.770 126.840  1.00  0.00           C
ATOM   4742  CD1 TRP A 313     121.190  70.530 125.720  1.00  0.00           C
ATOM   4743  HD1 TRP A 313     122.130  70.490 125.180  1.00  0.00           H
ATOM   4744  NE1 TRP A 313     120.120  71.360 125.550  1.00  0.00           N
ATOM   4745  HE1 TRP A 313     120.020  72.030 124.840  1.00  0.00           H
ATOM   4746  CE2 TRP A 313     119.170  71.250 126.510  1.00  0.00           C
ATOM   4747  CD2 TRP A 313     119.650  70.130 127.350  1.00  0.00           C
ATOM   4748  CE3 TRP A 313     118.780  69.650 128.320  1.00  0.00           C
ATOM   4749  HE3 TRP A 313     119.170  68.910 129.000  1.00  0.00           H
ATOM   4750  CZ3 TRP A 313     117.560  70.230 128.570  1.00  0.00           C
ATOM   4751  HZ3 TRP A 313     117.000  69.960 129.450  1.00  0.00           H
ATOM   4752  CZ2 TRP A 313     117.970  71.810 126.740  1.00  0.00           C
ATOM   4753  HZ2 TRP A 313     117.710  72.740 126.240  1.00  0.00           H
ATOM   4754  CH2 TRP A 313     117.170  71.350 127.790  1.00  0.00           C
ATOM   4755  HH2 TRP A 313     116.210  71.780 128.040  1.00  0.00           H
ATOM   4756  C   TRP A 313     123.350  67.520 128.730  1.00  0.00           C
ATOM   4757  O   TRP A 313     123.820  66.640 127.940  1.00  0.00           O
ATOM   4758  N   GLU A 314     123.160  67.240 130.030  1.00  0.00           N
ATOM   4759  HN  GLU A 314     122.580  67.920 130.460  1.00  0.00           H
ATOM   4760  CA  GLU A 314     123.620  66.000 130.630  1.00  0.00           C
ATOM   4761  HA  GLU A 314     124.340  65.460 130.020  1.00  0.00           H
ATOM   4762  CB  GLU A 314     124.490  66.330 131.830  1.00  0.00           C
ATOM   4763  HB1 GLU A 314     125.330  66.960 131.470  1.00  0.00           H
ATOM   4764  HB2 GLU A 314     123.910  67.000 132.510  1.00  0.00           H
ATOM   4765  CG  GLU A 314     124.940  65.070 132.690  1.00  0.00           C
ATOM   4766  HG1 GLU A 314     125.110  64.280 131.920  1.00  0.00           H
ATOM   4767  HG2 GLU A 314     124.120  64.710 133.340  1.00  0.00           H
ATOM   4768  CD  GLU A 314     126.280  65.220 133.380  1.00  0.00           C
ATOM   4769  OE1 GLU A 314     126.440  64.480 134.400  1.00  0.00           O
ATOM   4770  OE2 GLU A 314     127.170  66.040 132.920  1.00  0.00           O
ATOM   4771  C   GLU A 314     122.440  64.970 130.810  1.00  0.00           C
ATOM   4772  O   GLU A 314     121.530  65.160 131.600  1.00  0.00           O
ATOM   4773  N   LEU A 315     122.480  63.950 129.930  1.00  0.00           N
ATOM   4774  HN  LEU A 315     123.190  63.900 129.230  1.00  0.00           H
ATOM   4775  CA  LEU A 315     121.650  62.770 129.900  1.00  0.00           C
ATOM   4776  HA  LEU A 315     120.600  63.040 129.920  1.00  0.00           H
ATOM   4777  CB  LEU A 315     121.930  62.030 128.610  1.00  0.00           C
ATOM   4778  HB1 LEU A 315     121.820  62.790 127.800  1.00  0.00           H
ATOM   4779  HB2 LEU A 315     123.010  61.780 128.540  1.00  0.00           H
ATOM   4780  CG  LEU A 315     121.200  60.760 128.200  1.00  0.00           C
ATOM   4781  HG  LEU A 315     121.570  60.090 129.020  1.00  0.00           H
ATOM   4782  CD1 LEU A 315     119.720  60.840 128.240  1.00  0.00           C
ATOM   4783 HD11 LEU A 315     119.410  61.010 129.300  1.00  0.00           H
ATOM   4784 HD12 LEU A 315     119.270  61.690 127.690  1.00  0.00           H
ATOM   4785 HD13 LEU A 315     119.280  59.860 127.930  1.00  0.00           H
ATOM   4786  CD2 LEU A 315     121.710  60.400 126.800  1.00  0.00           C
ATOM   4787 HD21 LEU A 315     121.350  59.450 126.340  1.00  0.00           H
ATOM   4788 HD22 LEU A 315     121.400  61.310 126.250  1.00  0.00           H
ATOM   4789 HD23 LEU A 315     122.800  60.200 126.870  1.00  0.00           H
ATOM   4790  C   LEU A 315     121.730  61.820 131.080  1.00  0.00           C
ATOM   4791  O   LEU A 315     122.810  61.380 131.420  1.00  0.00           O
ATOM   4792  N   ASP A 316     120.550  61.350 131.620  1.00  0.00           N
ATOM   4793  HN  ASP A 316     119.650  61.690 131.360  1.00  0.00           H
ATOM   4794  CA  ASP A 316     120.570  60.200 132.530  1.00  0.00           C
ATOM   4795  HA  ASP A 316     121.490  59.640 132.460  1.00  0.00           H
ATOM   4796  CB  ASP A 316     120.400  60.820 133.940  1.00  0.00           C
ATOM   4797  HB1 ASP A 316     121.220  61.520 134.190  1.00  0.00           H
ATOM   4798  HB2 ASP A 316     119.410  61.320 134.020  1.00  0.00           H
ATOM   4799  CG  ASP A 316     120.510  59.840 135.080  1.00  0.00           C
ATOM   4800  OD1 ASP A 316     120.430  60.250 136.230  1.00  0.00           O
ATOM   4801  OD2 ASP A 316     120.830  58.700 134.850  1.00  0.00           O
ATOM   4802  C   ASP A 316     119.370  59.350 132.010  1.00  0.00           C
ATOM   4803  O   ASP A 316     118.590  59.710 131.180  1.00  0.00           O
ATOM   4804  N   VAL A 317     119.380  58.120 132.470  1.00  0.00           N
ATOM   4805  HN  VAL A 317     119.840  57.950 133.330  1.00  0.00           H
ATOM   4806  CA  VAL A 317     118.330  57.160 132.100  1.00  0.00           C
ATOM   4807  HA  VAL A 317     117.660  57.570 131.350  1.00  0.00           H
ATOM   4808  CB  VAL A 317     118.920  56.040 131.220  1.00  0.00           C
ATOM   4809  HB  VAL A 317     118.080  55.320 131.100  1.00  0.00           H
ATOM   4810  CG1 VAL A 317     119.270  56.430 129.770  1.00  0.00           C
ATOM   4811 HG11 VAL A 317     119.610  55.540 129.210  1.00  0.00           H
ATOM   4812 HG12 VAL A 317     118.450  56.960 129.240  1.00  0.00           H
ATOM   4813 HG13 VAL A 317     120.080  57.170 129.920  1.00  0.00           H
ATOM   4814  CG2 VAL A 317     120.050  55.100 131.920  1.00  0.00           C
ATOM   4815 HG21 VAL A 317     121.000  55.650 132.120  1.00  0.00           H
ATOM   4816 HG22 VAL A 317     119.650  54.610 132.830  1.00  0.00           H
ATOM   4817 HG23 VAL A 317     120.250  54.370 131.110  1.00  0.00           H
ATOM   4818  C   VAL A 317     117.690  56.680 133.370  1.00  0.00           C
ATOM   4819  O   VAL A 317     118.360  56.560 134.410  1.00  0.00           O
ATOM   4820  N   LEU A 318     116.310  56.460 133.370  1.00  0.00           N
ATOM   4821  HN  LEU A 318     115.980  56.760 132.480  1.00  0.00           H
ATOM   4822  CA  LEU A 318     115.690  55.630 134.300  1.00  0.00           C
ATOM   4823  HA  LEU A 318     116.340  55.240 135.070  1.00  0.00           H
ATOM   4824  CB  LEU A 318     114.390  56.310 134.900  1.00  0.00           C
ATOM   4825  HB1 LEU A 318     114.710  57.290 135.310  1.00  0.00           H
ATOM   4826  HB2 LEU A 318     113.690  56.480 134.060  1.00  0.00           H
ATOM   4827  CG  LEU A 318     113.520  55.510 135.970  1.00  0.00           C
ATOM   4828  HG  LEU A 318     113.320  54.500 135.580  1.00  0.00           H
ATOM   4829  CD1 LEU A 318     114.320  55.440 137.270  1.00  0.00           C
ATOM   4830 HD11 LEU A 318     114.460  56.410 137.800  1.00  0.00           H
ATOM   4831 HD12 LEU A 318     113.780  54.730 137.930  1.00  0.00           H
ATOM   4832 HD13 LEU A 318     115.340  55.020 137.090  1.00  0.00           H
ATOM   4833  CD2 LEU A 318     112.130  56.210 136.070  1.00  0.00           C
ATOM   4834 HD21 LEU A 318     111.580  55.900 136.980  1.00  0.00           H
ATOM   4835 HD22 LEU A 318     112.250  57.320 136.160  1.00  0.00           H
ATOM   4836 HD23 LEU A 318     111.520  56.020 135.160  1.00  0.00           H
ATOM   4837  C   LEU A 318     115.300  54.410 133.650  1.00  0.00           C
ATOM   4838  O   LEU A 318     114.760  54.530 132.510  1.00  0.00           O
ATOM   4839  N   GLU A 319     115.520  53.160 134.170  1.00  0.00           N
ATOM   4840  HN  GLU A 319     116.030  53.000 135.020  1.00  0.00           H
ATOM   4841  CA  GLU A 319     115.150  51.880 133.580  1.00  0.00           C
ATOM   4842  HA  GLU A 319     114.630  52.170 132.670  1.00  0.00           H
ATOM   4843  CB  GLU A 319     116.400  51.060 133.220  1.00  0.00           C
ATOM   4844  HB1 GLU A 319     117.130  50.820 134.030  1.00  0.00           H
ATOM   4845  HB2 GLU A 319     116.160  50.060 132.790  1.00  0.00           H
ATOM   4846  CG  GLU A 319     117.240  51.900 132.220  1.00  0.00           C
ATOM   4847  HG1 GLU A 319     117.820  52.590 132.870  1.00  0.00           H
ATOM   4848  HG2 GLU A 319     116.580  52.430 131.500  1.00  0.00           H
ATOM   4849  CD  GLU A 319     118.190  51.040 131.310  1.00  0.00           C
ATOM   4850  OE1 GLU A 319     118.030  51.240 130.110  1.00  0.00           O
ATOM   4851  OE2 GLU A 319     119.040  50.210 131.740  1.00  0.00           O
ATOM   4852  C   GLU A 319     114.120  51.210 134.490  1.00  0.00           C
ATOM   4853  O   GLU A 319     114.270  50.960 135.700  1.00  0.00           O
ATOM   4854  N   VAL A 320     112.940  51.010 133.880  1.00  0.00           N
ATOM   4855  HN  VAL A 320     112.690  51.340 132.980  1.00  0.00           H
ATOM   4856  CA  VAL A 320     111.720  50.630 134.630  1.00  0.00           C
ATOM   4857  HA  VAL A 320     111.850  50.630 135.700  1.00  0.00           H
ATOM   4858  CB  VAL A 320     110.700  51.680 134.250  1.00  0.00           C
ATOM   4859  HB  VAL A 320     110.470  51.740 133.160  1.00  0.00           H
ATOM   4860  CG1 VAL A 320     109.430  51.460 135.120  1.00  0.00           C
ATOM   4861 HG11 VAL A 320     108.660  52.240 134.950  1.00  0.00           H
ATOM   4862 HG12 VAL A 320     108.900  50.520 134.840  1.00  0.00           H
ATOM   4863 HG13 VAL A 320     109.590  51.300 136.210  1.00  0.00           H
ATOM   4864  CG2 VAL A 320     111.290  52.990 134.570  1.00  0.00           C
ATOM   4865 HG21 VAL A 320     112.120  53.310 133.890  1.00  0.00           H
ATOM   4866 HG22 VAL A 320     110.470  53.730 134.480  1.00  0.00           H
ATOM   4867 HG23 VAL A 320     111.720  53.020 135.590  1.00  0.00           H
ATOM   4868  C   VAL A 320     111.290  49.240 134.110  1.00  0.00           C
ATOM   4869  O   VAL A 320     111.410  48.930 132.950  1.00  0.00           O
ATOM   4870  N   SER A 321     110.910  48.350 135.020  1.00  0.00           N
ATOM   4871  HN  SER A 321     110.940  48.470 136.000  1.00  0.00           H
ATOM   4872  CA  SER A 321     110.380  47.110 134.620  1.00  0.00           C
ATOM   4873  HA  SER A 321     110.370  46.970 133.540  1.00  0.00           H
ATOM   4874  CB  SER A 321     111.340  46.090 135.190  1.00  0.00           C
ATOM   4875  HB1 SER A 321     111.190  45.930 136.280  1.00  0.00           H
ATOM   4876  HB2 SER A 321     112.370  46.480 135.070  1.00  0.00           H
ATOM   4877  OG  SER A 321     111.350  44.910 134.420  1.00  0.00           O
ATOM   4878  HG1 SER A 321     110.540  44.470 134.650  1.00  0.00           H
ATOM   4879  C   SER A 321     109.000  46.910 135.200  1.00  0.00           C
ATOM   4880  O   SER A 321     108.780  47.090 136.380  1.00  0.00           O
ATOM   4881  N   ASN A 322     108.070  46.550 134.270  1.00  0.00           N
ATOM   4882  HN  ASN A 322     108.420  46.480 133.330  1.00  0.00           H
ATOM   4883  CA  ASN A 322     106.740  46.070 134.650  1.00  0.00           C
ATOM   4884  HA  ASN A 322     106.820  45.210 135.310  1.00  0.00           H
ATOM   4885  CB  ASN A 322     106.000  47.200 135.510  1.00  0.00           C
ATOM   4886  HB1 ASN A 322     106.320  47.250 136.570  1.00  0.00           H
ATOM   4887  HB2 ASN A 322     106.020  48.190 135.000  1.00  0.00           H
ATOM   4888  CG  ASN A 322     104.530  47.000 135.830  1.00  0.00           C
ATOM   4889  OD1 ASN A 322     103.800  46.220 135.270  1.00  0.00           O
ATOM   4890  ND2 ASN A 322     103.920  47.670 136.840  1.00  0.00           N
ATOM   4891 HD21 ASN A 322     104.390  48.390 137.340  1.00  0.00           H
ATOM   4892 HD22 ASN A 322     102.980  47.500 137.150  1.00  0.00           H
ATOM   4893  C   ASN A 322     105.980  45.630 133.420  1.00  0.00           C
ATOM   4894  O   ASN A 322     105.510  46.430 132.660  1.00  0.00           O
ATOM   4895  N   SER A 323     105.930  44.270 133.140  1.00  0.00           N
ATOM   4896  HN  SER A 323     106.460  43.640 133.710  1.00  0.00           H
ATOM   4897  CA  SER A 323     105.260  43.700 131.940  1.00  0.00           C
ATOM   4898  HA  SER A 323     105.660  44.200 131.070  1.00  0.00           H
ATOM   4899  CB  SER A 323     105.480  42.170 131.810  1.00  0.00           C
ATOM   4900  HB1 SER A 323     105.220  41.850 130.780  1.00  0.00           H
ATOM   4901  HB2 SER A 323     104.800  41.620 132.500  1.00  0.00           H
ATOM   4902  OG  SER A 323     106.900  41.940 132.160  1.00  0.00           O
ATOM   4903  HG1 SER A 323     106.940  41.990 133.120  1.00  0.00           H
ATOM   4904  C   SER A 323     103.820  44.040 131.700  1.00  0.00           C
ATOM   4905  O   SER A 323     103.410  44.270 130.580  1.00  0.00           O
ATOM   4906  N   SER A 324     102.970  44.130 132.740  1.00  0.00           N
ATOM   4907  HN  SER A 324     103.430  44.160 133.620  1.00  0.00           H
ATOM   4908  CA  SER A 324     101.560  44.500 132.550  1.00  0.00           C
ATOM   4909  HA  SER A 324     100.970  43.870 131.900  1.00  0.00           H
ATOM   4910  CB  SER A 324     100.790  44.280 133.850  1.00  0.00           C
ATOM   4911  HB1 SER A 324     101.380  44.930 134.530  1.00  0.00           H
ATOM   4912  HB2 SER A 324     100.910  43.210 134.130  1.00  0.00           H
ATOM   4913  OG  SER A 324      99.470  44.810 133.850  1.00  0.00           O
ATOM   4914  HG1 SER A 324      99.040  44.370 134.590  1.00  0.00           H
ATOM   4915  C   SER A 324     101.360  45.920 132.020  1.00  0.00           C
ATOM   4916  O   SER A 324     100.560  46.170 131.100  1.00  0.00           O
ATOM   4917  N   LEU A 325     102.120  46.890 132.570  1.00  0.00           N
ATOM   4918  HN  LEU A 325     102.710  46.660 133.330  1.00  0.00           H
ATOM   4919  CA  LEU A 325     102.150  48.210 132.100  1.00  0.00           C
ATOM   4920  HA  LEU A 325     101.150  48.620 132.110  1.00  0.00           H
ATOM   4921  CB  LEU A 325     103.010  49.170 132.870  1.00  0.00           C
ATOM   4922  HB1 LEU A 325     103.970  48.670 133.110  1.00  0.00           H
ATOM   4923  HB2 LEU A 325     103.280  50.120 132.370  1.00  0.00           H
ATOM   4924  CG  LEU A 325     102.410  49.670 134.240  1.00  0.00           C
ATOM   4925  HG  LEU A 325     102.150  48.740 134.780  1.00  0.00           H
ATOM   4926  CD1 LEU A 325     103.540  50.550 134.840  1.00  0.00           C
ATOM   4927 HD11 LEU A 325     103.160  51.250 135.610  1.00  0.00           H
ATOM   4928 HD12 LEU A 325     104.360  50.050 135.400  1.00  0.00           H
ATOM   4929 HD13 LEU A 325     104.040  51.140 134.040  1.00  0.00           H
ATOM   4930  CD2 LEU A 325     101.150  50.590 134.100  1.00  0.00           C
ATOM   4931 HD21 LEU A 325     101.370  51.460 133.440  1.00  0.00           H
ATOM   4932 HD22 LEU A 325     100.330  50.020 133.600  1.00  0.00           H
ATOM   4933 HD23 LEU A 325     100.860  50.850 135.140  1.00  0.00           H
ATOM   4934  C   LEU A 325     102.570  48.400 130.670  1.00  0.00           C
ATOM   4935  O   LEU A 325     101.900  49.070 129.930  1.00  0.00           O
ATOM   4936  N   ARG A 326     103.570  47.690 130.170  1.00  0.00           N
ATOM   4937  HN  ARG A 326     104.200  47.120 130.690  1.00  0.00           H
ATOM   4938  CA  ARG A 326     103.980  47.710 128.770  1.00  0.00           C
ATOM   4939  HA  ARG A 326     104.030  48.750 128.520  1.00  0.00           H
ATOM   4940  CB  ARG A 326     105.420  47.090 128.670  1.00  0.00           C
ATOM   4941  HB1 ARG A 326     106.100  47.380 129.510  1.00  0.00           H
ATOM   4942  HB2 ARG A 326     105.320  45.990 128.800  1.00  0.00           H
ATOM   4943  CG  ARG A 326     106.100  47.370 127.360  1.00  0.00           C
ATOM   4944  HG1 ARG A 326     105.480  46.890 126.580  1.00  0.00           H
ATOM   4945  HG2 ARG A 326     107.040  46.790 127.340  1.00  0.00           H
ATOM   4946  CD  ARG A 326     106.340  48.850 127.150  1.00  0.00           C
ATOM   4947  HD1 ARG A 326     107.220  49.210 127.720  1.00  0.00           H
ATOM   4948  HD2 ARG A 326     105.520  49.560 127.380  1.00  0.00           H
ATOM   4949  NE  ARG A 326     106.580  48.980 125.620  1.00  0.00           N
ATOM   4950  HE  ARG A 326     107.520  48.840 125.330  1.00  0.00           H
ATOM   4951  CZ  ARG A 326     105.670  49.080 124.620  1.00  0.00           C
ATOM   4952  NH1 ARG A 326     104.410  49.080 124.760  1.00  0.00           N
ATOM   4953 HH11 ARG A 326     103.860  49.350 123.970  1.00  0.00           H
ATOM   4954 HH12 ARG A 326     104.010  48.770 125.630  1.00  0.00           H
ATOM   4955  NH2 ARG A 326     106.080  49.240 123.390  1.00  0.00           N
ATOM   4956 HH21 ARG A 326     105.490  49.320 122.600  1.00  0.00           H
ATOM   4957 HH22 ARG A 326     107.070  49.100 123.310  1.00  0.00           H
ATOM   4958  C   ARG A 326     102.980  47.220 127.680  1.00  0.00           C
ATOM   4959  O   ARG A 326     103.080  47.630 126.540  1.00  0.00           O
ATOM   4960  N   ARG A 327     102.050  46.360 128.120  1.00  0.00           N
ATOM   4961  HN  ARG A 327     102.140  46.130 129.090  1.00  0.00           H
ATOM   4962  CA  ARG A 327     100.990  45.830 127.300  1.00  0.00           C
ATOM   4963  HA  ARG A 327     101.370  45.470 126.350  1.00  0.00           H
ATOM   4964  CB  ARG A 327     100.290  44.600 127.880  1.00  0.00           C
ATOM   4965  HB1 ARG A 327      99.690  44.950 128.750  1.00  0.00           H
ATOM   4966  HB2 ARG A 327      99.560  44.230 127.140  1.00  0.00           H
ATOM   4967  CG  ARG A 327     101.320  43.460 128.240  1.00  0.00           C
ATOM   4968  HG1 ARG A 327     102.250  43.990 128.520  1.00  0.00           H
ATOM   4969  HG2 ARG A 327     101.520  43.020 127.240  1.00  0.00           H
ATOM   4970  CD  ARG A 327     100.960  42.370 129.290  1.00  0.00           C
ATOM   4971  HD1 ARG A 327     100.110  41.690 129.110  1.00  0.00           H
ATOM   4972  HD2 ARG A 327     100.700  42.920 130.220  1.00  0.00           H
ATOM   4973  NE  ARG A 327     102.140  41.480 129.590  1.00  0.00           N
ATOM   4974  HE  ARG A 327     102.900  41.420 128.940  1.00  0.00           H
ATOM   4975  CZ  ARG A 327     102.160  40.610 130.580  1.00  0.00           C
ATOM   4976  NH1 ARG A 327     101.210  40.480 131.470  1.00  0.00           N
ATOM   4977 HH11 ARG A 327     101.330  39.740 132.130  1.00  0.00           H
ATOM   4978 HH12 ARG A 327     100.380  41.020 131.300  1.00  0.00           H
ATOM   4979  NH2 ARG A 327     103.170  39.840 130.820  1.00  0.00           N
ATOM   4980 HH21 ARG A 327     103.070  39.070 131.440  1.00  0.00           H
ATOM   4981 HH22 ARG A 327     103.980  39.870 130.250  1.00  0.00           H
ATOM   4982  C   ARG A 327      99.950  46.870 127.070  1.00  0.00           C
ATOM   4983  O   ARG A 327      99.290  46.960 126.030  1.00  0.00           O
ATOM   4984  N   ARG A 328      99.760  47.770 127.990  1.00  0.00           N
ATOM   4985  HN  ARG A 328     100.350  47.830 128.790  1.00  0.00           H
ATOM   4986  CA  ARG A 328      98.860  48.900 127.890  1.00  0.00           C
ATOM   4987  HA  ARG A 328      97.890  48.590 127.540  1.00  0.00           H
ATOM   4988  CB  ARG A 328      98.660  49.690 129.210  1.00  0.00           C
ATOM   4989  HB1 ARG A 328      99.610  50.250 129.360  1.00  0.00           H
ATOM   4990  HB2 ARG A 328      97.840  50.430 129.070  1.00  0.00           H
ATOM   4991  CG  ARG A 328      98.280  48.870 130.490  1.00  0.00           C
ATOM   4992  HG1 ARG A 328      98.780  49.410 131.320  1.00  0.00           H
ATOM   4993  HG2 ARG A 328      98.730  47.850 130.430  1.00  0.00           H
ATOM   4994  CD  ARG A 328      96.770  48.840 130.780  1.00  0.00           C
ATOM   4995  HD1 ARG A 328      96.110  48.300 130.080  1.00  0.00           H
ATOM   4996  HD2 ARG A 328      96.420  49.890 130.720  1.00  0.00           H
ATOM   4997  NE  ARG A 328      96.730  48.170 132.150  1.00  0.00           N
ATOM   4998  HE  ARG A 328      97.410  47.620 132.630  1.00  0.00           H
ATOM   4999  CZ  ARG A 328      95.800  48.710 132.980  1.00  0.00           C
ATOM   5000  NH1 ARG A 328      94.800  49.390 132.700  1.00  0.00           N
ATOM   5001 HH11 ARG A 328      94.380  49.790 133.510  1.00  0.00           H
ATOM   5002 HH12 ARG A 328      94.530  49.540 131.750  1.00  0.00           H
ATOM   5003  NH2 ARG A 328      95.890  48.350 134.220  1.00  0.00           N
ATOM   5004 HH21 ARG A 328      95.110  48.250 134.830  1.00  0.00           H
ATOM   5005 HH22 ARG A 328      96.670  47.780 134.490  1.00  0.00           H
ATOM   5006  C   ARG A 328      99.200  49.920 126.730  1.00  0.00           C
ATOM   5007  O   ARG A 328     100.360  49.950 126.330  1.00  0.00           O
ATOM   5008  N   LEU A 329      98.240  50.640 126.200  1.00  0.00           N
ATOM   5009  HN  LEU A 329      97.300  50.420 126.470  1.00  0.00           H
ATOM   5010  CA  LEU A 329      98.370  51.830 125.380  1.00  0.00           C
ATOM   5011  HA  LEU A 329      99.340  51.850 124.910  1.00  0.00           H
ATOM   5012  CB  LEU A 329      97.400  51.820 124.250  1.00  0.00           C
ATOM   5013  HB1 LEU A 329      97.670  50.940 123.630  1.00  0.00           H
ATOM   5014  HB2 LEU A 329      96.400  51.590 124.680  1.00  0.00           H
ATOM   5015  CG  LEU A 329      97.220  53.070 123.330  1.00  0.00           C
ATOM   5016  HG  LEU A 329      97.000  53.940 123.990  1.00  0.00           H
ATOM   5017  CD1 LEU A 329      98.550  53.410 122.680  1.00  0.00           C
ATOM   5018 HD11 LEU A 329      99.320  53.600 123.450  1.00  0.00           H
ATOM   5019 HD12 LEU A 329      98.910  52.650 121.950  1.00  0.00           H
ATOM   5020 HD13 LEU A 329      98.490  54.380 122.140  1.00  0.00           H
ATOM   5021  CD2 LEU A 329      96.220  52.920 122.190  1.00  0.00           C
ATOM   5022 HD21 LEU A 329      95.240  52.640 122.620  1.00  0.00           H
ATOM   5023 HD22 LEU A 329      96.090  53.800 121.520  1.00  0.00           H
ATOM   5024 HD23 LEU A 329      96.560  52.030 121.610  1.00  0.00           H
ATOM   5025  C   LEU A 329      98.210  53.120 126.170  1.00  0.00           C
ATOM   5026  O   LEU A 329      97.350  53.210 127.060  1.00  0.00           O
ATOM   5027  N   ILE A 330      98.970  54.220 125.920  1.00  0.00           N
ATOM   5028  HN  ILE A 330      99.750  54.200 125.300  1.00  0.00           H
ATOM   5029  CA  ILE A 330      98.860  55.480 126.590  1.00  0.00           C
ATOM   5030  HA  ILE A 330      98.240  55.370 127.470  1.00  0.00           H
ATOM   5031  CB  ILE A 330     100.190  56.060 127.110  1.00  0.00           C
ATOM   5032  HB  ILE A 330     100.650  56.540 126.220  1.00  0.00           H
ATOM   5033  CG2 ILE A 330      99.990  57.080 128.250  1.00  0.00           C
ATOM   5034 HG21 ILE A 330     100.930  57.600 128.510  1.00  0.00           H
ATOM   5035 HG22 ILE A 330      99.270  57.840 127.880  1.00  0.00           H
ATOM   5036 HG23 ILE A 330      99.630  56.610 129.200  1.00  0.00           H
ATOM   5037  CG1 ILE A 330     101.380  55.080 127.550  1.00  0.00           C
ATOM   5038 HG11 ILE A 330     102.130  55.690 128.100  1.00  0.00           H
ATOM   5039 HG12 ILE A 330     101.840  54.660 126.640  1.00  0.00           H
ATOM   5040  CD  ILE A 330     101.040  53.930 128.530  1.00  0.00           C
ATOM   5041  HD1 ILE A 330     100.270  53.190 128.220  1.00  0.00           H
ATOM   5042  HD2 ILE A 330     101.960  53.350 128.740  1.00  0.00           H
ATOM   5043  HD3 ILE A 330     100.700  54.390 129.490  1.00  0.00           H
ATOM   5044  C   ILE A 330      98.290  56.390 125.570  1.00  0.00           C
ATOM   5045  O   ILE A 330      98.680  56.420 124.410  1.00  0.00           O
ATOM   5046  N   LEU A 331      97.320  57.170 126.010  1.00  0.00           N
ATOM   5047  HN  LEU A 331      97.040  57.160 126.970  1.00  0.00           H
ATOM   5048  CA  LEU A 331      96.580  58.030 125.120  1.00  0.00           C
ATOM   5049  HA  LEU A 331      96.900  57.930 124.100  1.00  0.00           H
ATOM   5050  CB  LEU A 331      95.050  57.800 125.210  1.00  0.00           C
ATOM   5051  HB1 LEU A 331      94.660  57.940 126.240  1.00  0.00           H
ATOM   5052  HB2 LEU A 331      94.470  58.500 124.580  1.00  0.00           H
ATOM   5053  CG  LEU A 331      94.650  56.360 124.720  1.00  0.00           C
ATOM   5054  HG  LEU A 331      95.030  55.600 125.440  1.00  0.00           H
ATOM   5055  CD1 LEU A 331      93.150  56.260 124.840  1.00  0.00           C
ATOM   5056 HD11 LEU A 331      92.600  56.870 124.090  1.00  0.00           H
ATOM   5057 HD12 LEU A 331      92.810  55.220 124.650  1.00  0.00           H
ATOM   5058 HD13 LEU A 331      92.850  56.520 125.880  1.00  0.00           H
ATOM   5059  CD2 LEU A 331      94.960  56.240 123.210  1.00  0.00           C
ATOM   5060 HD21 LEU A 331      94.540  55.310 122.770  1.00  0.00           H
[truncated: 3,341,080 more chars]
