# Supplementary material for: Structure of the PAPP-ABP5 complex reveals mechanism of substrate recognition
Source: Nat Commun. 2022 Sep 20;13:5500. doi: 10.1038/s41467-022-33175-2 (PMC9489782; doi:10.1038/s41467-022-33175-2)
Supplement: Supplementary file 4 — Supplementary Data 1 [file 41467_2022_33175_MOESM4_ESM.zip › Simulation Initials/initial_16.pdb]

REMARK    GENERATED BY TRJCONV
TITLE     active-agonist+G_alpha in water t= 73000.00000 step= 36500000
REMARK    THIS IS A SIMULATION BOX
CRYST1  188.333  188.333  188.333  90.00  90.00  90.00 P 1           1
MODEL        1
ATOM      1  N   ARG A  15     100.970 103.440 165.140  1.00  0.00           N
ATOM      2  HT1 ARG A  15     101.120 103.100 164.210  1.00  0.00           H
ATOM      3  HT2 ARG A  15     101.080 104.430 165.120  1.00  0.00           H
ATOM      4  CA  ARG A  15      99.820 102.840 165.790  1.00  0.00           C
ATOM      5  HA  ARG A  15     100.030 101.870 166.220  1.00  0.00           H
ATOM      6  CB  ARG A  15      99.400 103.650 167.030  1.00  0.00           C
ATOM      7  HB1 ARG A  15      99.180 104.710 166.800  1.00  0.00           H
ATOM      8  HB2 ARG A  15      98.440 103.270 167.450  1.00  0.00           H
ATOM      9  CG  ARG A  15     100.430 103.710 168.180  1.00  0.00           C
ATOM     10  HG1 ARG A  15     100.750 102.660 168.350  1.00  0.00           H
ATOM     11  HG2 ARG A  15      99.880 103.970 169.110  1.00  0.00           H
ATOM     12  CD  ARG A  15     101.610 104.590 168.030  1.00  0.00           C
ATOM     13  HD1 ARG A  15     102.320 104.010 167.400  1.00  0.00           H
ATOM     14  HD2 ARG A  15     102.100 104.760 169.010  1.00  0.00           H
ATOM     15  NE  ARG A  15     101.400 105.900 167.400  1.00  0.00           N
ATOM     16  HE  ARG A  15     101.120 105.830 166.440  1.00  0.00           H
ATOM     17  CZ  ARG A  15     101.150 107.070 167.930  1.00  0.00           C
ATOM     18  NH1 ARG A  15     101.270 107.110 169.230  1.00  0.00           N
ATOM     19 HH11 ARG A  15     101.040 107.990 169.640  1.00  0.00           H
ATOM     20 HH12 ARG A  15     101.240 106.260 169.750  1.00  0.00           H
ATOM     21  NH2 ARG A  15     101.080 108.170 167.180  1.00  0.00           N
ATOM     22 HH21 ARG A  15     100.940 109.040 167.650  1.00  0.00           H
ATOM     23 HH22 ARG A  15     101.420 108.100 166.240  1.00  0.00           H
ATOM     24  C   ARG A  15      98.640 102.520 165.030  1.00  0.00           C
ATOM     25  O   ARG A  15      97.520 102.870 165.360  1.00  0.00           O
ATOM     26  N   ALA A  16      98.820 101.840 163.880  1.00  0.00           N
ATOM     27  HN  ALA A  16      99.720 101.510 163.590  1.00  0.00           H
ATOM     28  CA  ALA A  16      97.660 101.480 163.040  1.00  0.00           C
ATOM     29  HA  ALA A  16      97.220 102.430 162.760  1.00  0.00           H
ATOM     30  CB  ALA A  16      98.160 100.820 161.750  1.00  0.00           C
ATOM     31  HB1 ALA A  16      98.910 101.450 161.220  1.00  0.00           H
ATOM     32  HB2 ALA A  16      98.680  99.860 161.990  1.00  0.00           H
ATOM     33  HB3 ALA A  16      97.300 100.600 161.080  1.00  0.00           H
ATOM     34  C   ALA A  16      96.510 100.670 163.640  1.00  0.00           C
ATOM     35  O   ALA A  16      96.680  99.680 164.380  1.00  0.00           O
ATOM     36  N   LEU A  17      95.300 101.120 163.320  1.00  0.00           N
ATOM     37  HN  LEU A  17      95.230 101.970 162.800  1.00  0.00           H
ATOM     38  CA  LEU A  17      94.020 100.690 163.900  1.00  0.00           C
ATOM     39  HA  LEU A  17      94.250 100.200 164.830  1.00  0.00           H
ATOM     40  CB  LEU A  17      93.130 101.910 164.080  1.00  0.00           C
ATOM     41  HB1 LEU A  17      93.610 102.800 164.560  1.00  0.00           H
ATOM     42  HB2 LEU A  17      92.900 102.240 163.040  1.00  0.00           H
ATOM     43  CG  LEU A  17      91.790 101.550 164.720  1.00  0.00           C
ATOM     44  HG  LEU A  17      91.300 100.730 164.160  1.00  0.00           H
ATOM     45  CD1 LEU A  17      92.040 101.080 166.140  1.00  0.00           C
ATOM     46 HD11 LEU A  17      91.080 101.000 166.700  1.00  0.00           H
ATOM     47 HD12 LEU A  17      92.640 100.150 166.240  1.00  0.00           H
ATOM     48 HD13 LEU A  17      92.530 101.950 166.620  1.00  0.00           H
ATOM     49  CD2 LEU A  17      90.800 102.710 164.820  1.00  0.00           C
ATOM     50 HD21 LEU A  17      89.970 102.480 165.530  1.00  0.00           H
ATOM     51 HD22 LEU A  17      91.400 103.520 165.290  1.00  0.00           H
ATOM     52 HD23 LEU A  17      90.380 103.070 163.860  1.00  0.00           H
ATOM     53  C   LEU A  17      93.340  99.630 162.930  1.00  0.00           C
ATOM     54  O   LEU A  17      93.200  99.910 161.770  1.00  0.00           O
ATOM     55  N   TYR A  18      92.990  98.410 163.330  1.00  0.00           N
ATOM     56  HN  TYR A  18      93.160  98.120 164.270  1.00  0.00           H
ATOM     57  CA  TYR A  18      92.440  97.460 162.440  1.00  0.00           C
ATOM     58  HA  TYR A  18      92.440  97.850 161.440  1.00  0.00           H
ATOM     59  CB  TYR A  18      93.210  96.110 162.580  1.00  0.00           C
ATOM     60  HB1 TYR A  18      94.260  96.450 162.480  1.00  0.00           H
ATOM     61  HB2 TYR A  18      92.950  95.720 163.590  1.00  0.00           H
ATOM     62  CG  TYR A  18      92.790  95.120 161.560  1.00  0.00           C
ATOM     63  CD1 TYR A  18      91.850  94.110 161.910  1.00  0.00           C
ATOM     64  HD1 TYR A  18      91.480  94.100 162.930  1.00  0.00           H
ATOM     65  CE1 TYR A  18      91.520  93.200 160.910  1.00  0.00           C
ATOM     66  HE1 TYR A  18      90.840  92.410 161.180  1.00  0.00           H
ATOM     67  CZ  TYR A  18      92.130  93.210 159.620  1.00  0.00           C
ATOM     68  OH  TYR A  18      91.890  92.170 158.680  1.00  0.00           O
ATOM     69  HH  TYR A  18      92.770  91.950 158.350  1.00  0.00           H
ATOM     70  CD2 TYR A  18      93.410  95.110 160.350  1.00  0.00           C
ATOM     71  HD2 TYR A  18      94.070  95.920 160.100  1.00  0.00           H
ATOM     72  CE2 TYR A  18      93.100  94.150 159.420  1.00  0.00           C
ATOM     73  HE2 TYR A  18      93.570  94.280 158.460  1.00  0.00           H
ATOM     74  C   TYR A  18      90.950  97.210 162.710  1.00  0.00           C
ATOM     75  O   TYR A  18      90.460  96.960 163.830  1.00  0.00           O
ATOM     76  N   PHE A  19      90.170  97.300 161.550  1.00  0.00           N
ATOM     77  HN  PHE A  19      90.640  97.430 160.680  1.00  0.00           H
ATOM     78  CA  PHE A  19      88.740  97.030 161.430  1.00  0.00           C
ATOM     79  HA  PHE A  19      88.340  97.010 162.440  1.00  0.00           H
ATOM     80  CB  PHE A  19      88.040  98.090 160.580  1.00  0.00           C
ATOM     81  HB1 PHE A  19      88.640  98.130 159.650  1.00  0.00           H
ATOM     82  HB2 PHE A  19      87.000  97.720 160.430  1.00  0.00           H
ATOM     83  CG  PHE A  19      88.000  99.450 161.230  1.00  0.00           C
ATOM     84  CD1 PHE A  19      86.910  99.640 162.020  1.00  0.00           C
ATOM     85  HD1 PHE A  19      86.160  98.860 162.070  1.00  0.00           H
ATOM     86  CE1 PHE A  19      86.830 100.740 162.800  1.00  0.00           C
ATOM     87  HE1 PHE A  19      86.040 100.880 163.520  1.00  0.00           H
ATOM     88  CZ  PHE A  19      87.790 101.730 162.670  1.00  0.00           C
ATOM     89  HZ  PHE A  19      87.630 102.670 163.180  1.00  0.00           H
ATOM     90  CD2 PHE A  19      89.100 100.420 161.180  1.00  0.00           C
ATOM     91  HD2 PHE A  19      89.980 100.170 160.600  1.00  0.00           H
ATOM     92  CE2 PHE A  19      88.910 101.630 161.910  1.00  0.00           C
ATOM     93  HE2 PHE A  19      89.710 102.350 161.970  1.00  0.00           H
ATOM     94  C   PHE A  19      88.600  95.620 160.890  1.00  0.00           C
ATOM     95  O   PHE A  19      89.050  95.350 159.780  1.00  0.00           O
ATOM     96  N   SER A  20      87.940  94.700 161.590  1.00  0.00           N
ATOM     97  HN  SER A  20      87.490  95.030 162.420  1.00  0.00           H
ATOM     98  CA  SER A  20      87.820  93.270 161.180  1.00  0.00           C
ATOM     99  HA  SER A  20      88.680  93.110 160.560  1.00  0.00           H
ATOM    100  CB  SER A  20      87.850  92.320 162.460  1.00  0.00           C
ATOM    101  HB1 SER A  20      88.700  92.600 163.120  1.00  0.00           H
ATOM    102  HB2 SER A  20      88.010  91.300 162.060  1.00  0.00           H
ATOM    103  OG  SER A  20      86.580  92.250 163.170  1.00  0.00           O
ATOM    104  HG1 SER A  20      86.430  93.100 163.590  1.00  0.00           H
ATOM    105  C   SER A  20      86.630  92.950 160.370  1.00  0.00           C
ATOM    106  O   SER A  20      86.440  91.780 159.950  1.00  0.00           O
ATOM    107  N   GLY A  21      85.690  93.940 160.150  1.00  0.00           N
ATOM    108  HN  GLY A  21      85.830  94.760 160.700  1.00  0.00           H
ATOM    109  CA  GLY A  21      84.490  93.780 159.280  1.00  0.00           C
ATOM    110  HA1 GLY A  21      84.700  93.260 158.350  1.00  0.00           H
ATOM    111  HA2 GLY A  21      84.050  94.750 159.090  1.00  0.00           H
ATOM    112  C   GLY A  21      83.420  92.920 159.880  1.00  0.00           C
ATOM    113  O   GLY A  21      82.750  92.200 159.130  1.00  0.00           O
ATOM    114  N   ARG A  22      83.260  93.050 161.200  1.00  0.00           N
ATOM    115  HN  ARG A  22      83.820  93.730 161.670  1.00  0.00           H
ATOM    116  CA  ARG A  22      82.260  92.280 161.930  1.00  0.00           C
ATOM    117  HA  ARG A  22      81.650  91.700 161.260  1.00  0.00           H
ATOM    118  CB  ARG A  22      83.110  91.420 162.950  1.00  0.00           C
ATOM    119  HB1 ARG A  22      83.950  90.950 162.390  1.00  0.00           H
ATOM    120  HB2 ARG A  22      83.600  92.060 163.710  1.00  0.00           H
ATOM    121  CG  ARG A  22      82.350  90.300 163.750  1.00  0.00           C
ATOM    122  HG1 ARG A  22      81.800  90.950 164.470  1.00  0.00           H
ATOM    123  HG2 ARG A  22      83.090  89.740 164.370  1.00  0.00           H
ATOM    124  CD  ARG A  22      81.400  89.300 162.980  1.00  0.00           C
ATOM    125  HD1 ARG A  22      80.620  89.790 162.350  1.00  0.00           H
ATOM    126  HD2 ARG A  22      80.900  88.610 163.680  1.00  0.00           H
ATOM    127  NE  ARG A  22      82.320  88.460 162.150  1.00  0.00           N
ATOM    128  HE  ARG A  22      82.440  88.720 161.200  1.00  0.00           H
ATOM    129  CZ  ARG A  22      83.180  87.600 162.640  1.00  0.00           C
ATOM    130  NH1 ARG A  22      83.290  87.080 163.840  1.00  0.00           N
ATOM    131 HH11 ARG A  22      83.910  86.310 163.990  1.00  0.00           H
ATOM    132 HH12 ARG A  22      82.740  87.350 164.630  1.00  0.00           H
ATOM    133  NH2 ARG A  22      84.200  87.220 161.870  1.00  0.00           N
ATOM    134 HH21 ARG A  22      84.430  87.700 161.020  1.00  0.00           H
ATOM    135 HH22 ARG A  22      84.910  86.810 162.440  1.00  0.00           H
ATOM    136  C   ARG A  22      81.250  93.140 162.750  1.00  0.00           C
ATOM    137  O   ARG A  22      80.270  92.570 163.140  1.00  0.00           O
ATOM    138  N   GLY A  23      81.470  94.440 162.900  1.00  0.00           N
ATOM    139  HN  GLY A  23      82.210  94.910 162.410  1.00  0.00           H
ATOM    140  CA  GLY A  23      80.570  95.260 163.720  1.00  0.00           C
ATOM    141  HA1 GLY A  23      80.190  94.670 164.540  1.00  0.00           H
ATOM    142  HA2 GLY A  23      79.720  95.520 163.100  1.00  0.00           H
ATOM    143  C   GLY A  23      81.150  96.480 164.280  1.00  0.00           C
ATOM    144  O   GLY A  23      80.460  97.440 164.550  1.00  0.00           O
ATOM    145  N   GLU A  24      82.460  96.500 164.570  1.00  0.00           N
ATOM    146  HN  GLU A  24      82.930  95.670 164.290  1.00  0.00           H
ATOM    147  CA  GLU A  24      83.300  97.590 165.140  1.00  0.00           C
ATOM    148  HA  GLU A  24      82.960  97.900 166.110  1.00  0.00           H
ATOM    149  CB  GLU A  24      84.760  97.160 165.220  1.00  0.00           C
ATOM    150  HB1 GLU A  24      85.280  97.200 164.240  1.00  0.00           H
ATOM    151  HB2 GLU A  24      85.220  97.930 165.870  1.00  0.00           H
ATOM    152  CG  GLU A  24      85.020  95.730 165.780  1.00  0.00           C
ATOM    153  HG1 GLU A  24      84.200  95.100 165.370  1.00  0.00           H
ATOM    154  HG2 GLU A  24      85.010  95.670 166.890  1.00  0.00           H
ATOM    155  CD  GLU A  24      86.230  95.090 165.150  1.00  0.00           C
ATOM    156  OE1 GLU A  24      86.300  95.070 163.860  1.00  0.00           O
ATOM    157  OE2 GLU A  24      87.120  94.490 165.860  1.00  0.00           O
ATOM    158  C   GLU A  24      83.270  98.860 164.250  1.00  0.00           C
ATOM    159  O   GLU A  24      83.830  98.900 163.130  1.00  0.00           O
ATOM    160  N   GLN A  25      82.670  99.970 164.770  1.00  0.00           N
ATOM    161  HN  GLN A  25      82.260 100.040 165.670  1.00  0.00           H
ATOM    162  CA  GLN A  25      82.710 101.250 164.120  1.00  0.00           C
ATOM    163  HA  GLN A  25      83.480 101.340 163.370  1.00  0.00           H
ATOM    164  CB  GLN A  25      81.390 101.620 163.450  1.00  0.00           C
ATOM    165  HB1 GLN A  25      80.480 101.440 164.060  1.00  0.00           H
ATOM    166  HB2 GLN A  25      81.340 102.680 163.130  1.00  0.00           H
ATOM    167  CG  GLN A  25      81.200 100.600 162.240  1.00  0.00           C
ATOM    168  HG1 GLN A  25      81.320  99.550 162.580  1.00  0.00           H
ATOM    169  HG2 GLN A  25      82.010 100.740 161.490  1.00  0.00           H
ATOM    170  CD  GLN A  25      79.830 100.530 161.590  1.00  0.00           C
ATOM    171  OE1 GLN A  25      79.160  99.570 161.400  1.00  0.00           O
ATOM    172  NE2 GLN A  25      79.270 101.800 161.500  1.00  0.00           N
ATOM    173 HE21 GLN A  25      79.770 102.660 161.650  1.00  0.00           H
ATOM    174 HE22 GLN A  25      78.360 102.010 161.130  1.00  0.00           H
ATOM    175  C   GLN A  25      83.030 102.340 165.180  1.00  0.00           C
ATOM    176  O   GLN A  25      82.660 102.230 166.360  1.00  0.00           O
ATOM    177  N   LEU A  26      83.530 103.520 164.760  1.00  0.00           N
ATOM    178  HN  LEU A  26      83.480 103.640 163.770  1.00  0.00           H
ATOM    179  CA  LEU A  26      83.800 104.670 165.580  1.00  0.00           C
ATOM    180  HA  LEU A  26      83.390 104.470 166.560  1.00  0.00           H
ATOM    181  CB  LEU A  26      85.310 105.100 165.710  1.00  0.00           C
ATOM    182  HB1 LEU A  26      85.680 105.210 164.670  1.00  0.00           H
ATOM    183  HB2 LEU A  26      85.410 106.120 166.150  1.00  0.00           H
ATOM    184  CG  LEU A  26      86.150 103.920 166.250  1.00  0.00           C
ATOM    185  HG  LEU A  26      86.080 102.980 165.660  1.00  0.00           H
ATOM    186  CD1 LEU A  26      87.620 104.430 166.330  1.00  0.00           C
ATOM    187 HD11 LEU A  26      88.340 103.640 166.650  1.00  0.00           H
ATOM    188 HD12 LEU A  26      87.960 104.840 165.360  1.00  0.00           H
ATOM    189 HD13 LEU A  26      87.660 105.180 167.150  1.00  0.00           H
ATOM    190  CD2 LEU A  26      85.610 103.560 167.620  1.00  0.00           C
ATOM    191 HD21 LEU A  26      85.210 104.470 168.110  1.00  0.00           H
ATOM    192 HD22 LEU A  26      84.830 102.770 167.530  1.00  0.00           H
ATOM    193 HD23 LEU A  26      86.330 103.010 168.270  1.00  0.00           H
ATOM    194  C   LEU A  26      82.960 105.890 165.000  1.00  0.00           C
ATOM    195  O   LEU A  26      82.750 106.050 163.810  1.00  0.00           O
ATOM    196  N   ARG A  27      82.320 106.680 165.960  1.00  0.00           N
ATOM    197  HN  ARG A  27      82.430 106.480 166.930  1.00  0.00           H
ATOM    198  CA  ARG A  27      81.610 107.910 165.700  1.00  0.00           C
ATOM    199  HA  ARG A  27      81.530 108.140 164.650  1.00  0.00           H
ATOM    200  CB  ARG A  27      80.150 107.730 166.310  1.00  0.00           C
ATOM    201  HB1 ARG A  27      79.600 107.020 165.670  1.00  0.00           H
ATOM    202  HB2 ARG A  27      80.300 107.210 167.280  1.00  0.00           H
ATOM    203  CG  ARG A  27      79.250 109.010 166.370  1.00  0.00           C
ATOM    204  HG1 ARG A  27      79.580 109.700 165.560  1.00  0.00           H
ATOM    205  HG2 ARG A  27      79.650 109.590 167.230  1.00  0.00           H
ATOM    206  CD  ARG A  27      77.740 108.810 166.530  1.00  0.00           C
ATOM    207  HD1 ARG A  27      77.570 108.090 167.360  1.00  0.00           H
ATOM    208  HD2 ARG A  27      77.260 108.410 165.610  1.00  0.00           H
ATOM    209  NE  ARG A  27      77.140 110.120 166.870  1.00  0.00           N
ATOM    210  HE  ARG A  27      77.600 110.960 166.600  1.00  0.00           H
ATOM    211  CZ  ARG A  27      75.910 110.280 167.450  1.00  0.00           C
ATOM    212  NH1 ARG A  27      75.240 109.350 168.030  1.00  0.00           N
ATOM    213 HH11 ARG A  27      74.270 109.420 168.280  1.00  0.00           H
ATOM    214 HH12 ARG A  27      75.610 108.420 168.030  1.00  0.00           H
ATOM    215  NH2 ARG A  27      75.380 111.490 167.480  1.00  0.00           N
ATOM    216 HH21 ARG A  27      74.470 111.680 167.850  1.00  0.00           H
ATOM    217 HH22 ARG A  27      75.890 112.320 167.260  1.00  0.00           H
ATOM    218  C   ARG A  27      82.310 109.030 166.410  1.00  0.00           C
ATOM    219  O   ARG A  27      82.730 108.990 167.550  1.00  0.00           O
ATOM    220  N   LEU A  28      82.460 110.130 165.640  1.00  0.00           N
ATOM    221  HN  LEU A  28      82.080 110.200 164.720  1.00  0.00           H
ATOM    222  CA  LEU A  28      83.230 111.300 166.140  1.00  0.00           C
ATOM    223  HA  LEU A  28      84.040 110.950 166.760  1.00  0.00           H
ATOM    224  CB  LEU A  28      83.780 112.200 164.950  1.00  0.00           C
ATOM    225  HB1 LEU A  28      84.440 111.490 164.400  1.00  0.00           H
ATOM    226  HB2 LEU A  28      82.920 112.500 164.310  1.00  0.00           H
ATOM    227  CG  LEU A  28      84.620 113.400 165.290  1.00  0.00           C
ATOM    228  HG  LEU A  28      84.120 114.140 165.960  1.00  0.00           H
ATOM    229  CD1 LEU A  28      86.020 113.040 165.890  1.00  0.00           C
ATOM    230 HD11 LEU A  28      86.560 113.960 166.190  1.00  0.00           H
ATOM    231 HD12 LEU A  28      85.880 112.430 166.810  1.00  0.00           H
ATOM    232 HD13 LEU A  28      86.620 112.550 165.100  1.00  0.00           H
ATOM    233  CD2 LEU A  28      84.910 114.280 164.070  1.00  0.00           C
ATOM    234 HD21 LEU A  28      85.130 115.350 164.280  1.00  0.00           H
ATOM    235 HD22 LEU A  28      85.760 113.850 163.500  1.00  0.00           H
ATOM    236 HD23 LEU A  28      84.110 114.190 163.310  1.00  0.00           H
ATOM    237  C   LEU A  28      82.450 112.190 167.090  1.00  0.00           C
ATOM    238  O   LEU A  28      81.240 112.310 166.960  1.00  0.00           O
ATOM    239  N   ARG A  29      83.080 112.730 168.130  1.00  0.00           N
ATOM    240  HN  ARG A  29      83.980 112.400 168.400  1.00  0.00           H
ATOM    241  CA  ARG A  29      82.510 113.630 169.060  1.00  0.00           C
ATOM    242  HA  ARG A  29      81.560 113.290 169.440  1.00  0.00           H
ATOM    243  CB  ARG A  29      83.260 113.640 170.460  1.00  0.00           C
ATOM    244  HB1 ARG A  29      84.350 113.680 170.240  1.00  0.00           H
ATOM    245  HB2 ARG A  29      82.900 114.540 171.000  1.00  0.00           H
ATOM    246  CG  ARG A  29      83.100 112.440 171.370  1.00  0.00           C
ATOM    247  HG1 ARG A  29      82.980 111.510 170.760  1.00  0.00           H
ATOM    248  HG2 ARG A  29      82.130 112.630 171.880  1.00  0.00           H
ATOM    249  CD  ARG A  29      84.240 112.230 172.420  1.00  0.00           C
ATOM    250  HD1 ARG A  29      84.590 113.170 172.900  1.00  0.00           H
ATOM    251  HD2 ARG A  29      85.040 111.730 171.820  1.00  0.00           H
ATOM    252  NE  ARG A  29      83.750 111.230 173.480  1.00  0.00           N
ATOM    253  HE  ARG A  29      82.790 110.940 173.430  1.00  0.00           H
ATOM    254  CZ  ARG A  29      84.420 110.940 174.570  1.00  0.00           C
ATOM    255  NH1 ARG A  29      85.670 111.290 174.700  1.00  0.00           N
ATOM    256 HH11 ARG A  29      86.180 111.000 175.510  1.00  0.00           H
ATOM    257 HH12 ARG A  29      86.190 111.820 174.030  1.00  0.00           H
ATOM    258  NH2 ARG A  29      83.810 110.280 175.500  1.00  0.00           N
ATOM    259 HH21 ARG A  29      84.270 110.080 176.370  1.00  0.00           H
ATOM    260 HH22 ARG A  29      82.820 110.140 175.430  1.00  0.00           H
ATOM    261  C   ARG A  29      82.170 115.010 168.480  1.00  0.00           C
ATOM    262  O   ARG A  29      82.920 115.530 167.650  1.00  0.00           O
ATOM    263  N   ALA A  30      81.090 115.680 168.890  1.00  0.00           N
ATOM    264  HN  ALA A  30      80.610 115.280 169.670  1.00  0.00           H
ATOM    265  CA  ALA A  30      80.350 116.750 168.170  1.00  0.00           C
ATOM    266  HA  ALA A  30      80.400 116.690 167.100  1.00  0.00           H
ATOM    267  CB  ALA A  30      78.860 116.820 168.710  1.00  0.00           C
ATOM    268  HB1 ALA A  30      78.140 117.470 168.160  1.00  0.00           H
ATOM    269  HB2 ALA A  30      78.350 115.860 168.470  1.00  0.00           H
ATOM    270  HB3 ALA A  30      78.920 116.970 169.810  1.00  0.00           H
ATOM    271  C   ALA A  30      81.090 118.040 168.560  1.00  0.00           C
ATOM    272  O   ALA A  30      80.690 119.190 168.250  1.00  0.00           O
ATOM    273  N   ASP A  31      82.160 117.910 169.380  1.00  0.00           N
ATOM    274  HN  ASP A  31      82.310 117.010 169.780  1.00  0.00           H
ATOM    275  CA  ASP A  31      83.030 119.010 169.680  1.00  0.00           C
ATOM    276  HA  ASP A  31      82.390 119.830 169.960  1.00  0.00           H
ATOM    277  CB  ASP A  31      84.060 118.680 170.730  1.00  0.00           C
ATOM    278  HB1 ASP A  31      84.750 117.870 170.410  1.00  0.00           H
ATOM    279  HB2 ASP A  31      84.680 119.540 171.080  1.00  0.00           H
ATOM    280  CG  ASP A  31      83.370 118.220 171.930  1.00  0.00           C
ATOM    281  OD1 ASP A  31      82.860 119.080 172.700  1.00  0.00           O
ATOM    282  OD2 ASP A  31      83.300 116.970 172.120  1.00  0.00           O
ATOM    283  C   ASP A  31      83.820 119.590 168.440  1.00  0.00           C
ATOM    284  O   ASP A  31      84.130 120.800 168.430  1.00  0.00           O
ATOM    285  N   LEU A  32      84.180 118.710 167.450  1.00  0.00           N
ATOM    286  HN  LEU A  32      84.020 117.740 167.650  1.00  0.00           H
ATOM    287  CA  LEU A  32      84.840 119.030 166.250  1.00  0.00           C
ATOM    288  HA  LEU A  32      85.580 119.780 166.530  1.00  0.00           H
ATOM    289  CB  LEU A  32      85.550 117.710 165.630  1.00  0.00           C
ATOM    290  HB1 LEU A  32      84.790 116.890 165.590  1.00  0.00           H
ATOM    291  HB2 LEU A  32      85.920 117.930 164.600  1.00  0.00           H
ATOM    292  CG  LEU A  32      86.870 117.200 166.300  1.00  0.00           C
ATOM    293  HG  LEU A  32      87.090 116.330 165.640  1.00  0.00           H
ATOM    294  CD1 LEU A  32      88.060 118.180 166.190  1.00  0.00           C
ATOM    295 HD11 LEU A  32      88.840 117.870 166.920  1.00  0.00           H
ATOM    296 HD12 LEU A  32      88.500 118.210 165.170  1.00  0.00           H
ATOM    297 HD13 LEU A  32      87.590 119.150 166.470  1.00  0.00           H
ATOM    298  CD2 LEU A  32      86.590 116.730 167.710  1.00  0.00           C
ATOM    299 HD21 LEU A  32      85.530 116.410 167.890  1.00  0.00           H
ATOM    300 HD22 LEU A  32      87.360 116.090 168.190  1.00  0.00           H
ATOM    301 HD23 LEU A  32      86.470 117.620 168.360  1.00  0.00           H
ATOM    302  C   LEU A  32      83.840 119.580 165.260  1.00  0.00           C
ATOM    303  O   LEU A  32      83.000 118.930 164.730  1.00  0.00           O
ATOM    304  N   GLU A  33      84.130 120.820 164.830  1.00  0.00           N
ATOM    305  HN  GLU A  33      84.850 121.310 165.310  1.00  0.00           H
ATOM    306  CA  GLU A  33      83.410 121.540 163.790  1.00  0.00           C
ATOM    307  HA  GLU A  33      82.360 121.460 164.000  1.00  0.00           H
ATOM    308  CB  GLU A  33      83.870 122.970 163.920  1.00  0.00           C
ATOM    309  HB1 GLU A  33      84.970 122.990 163.810  1.00  0.00           H
ATOM    310  HB2 GLU A  33      83.300 123.580 163.190  1.00  0.00           H
ATOM    311  CG  GLU A  33      83.560 123.410 165.370  1.00  0.00           C
ATOM    312  HG1 GLU A  33      84.360 123.130 166.090  1.00  0.00           H
ATOM    313  HG2 GLU A  33      82.620 122.950 165.720  1.00  0.00           H
ATOM    314  CD  GLU A  33      83.320 124.950 165.440  1.00  0.00           C
ATOM    315  OE1 GLU A  33      82.120 125.410 165.250  1.00  0.00           O
ATOM    316  OE2 GLU A  33      84.310 125.590 165.770  1.00  0.00           O
ATOM    317  C   GLU A  33      83.560 121.050 162.320  1.00  0.00           C
ATOM    318  O   GLU A  33      84.630 121.110 161.700  1.00  0.00           O
ATOM    319  N   LEU A  34      82.520 120.510 161.690  1.00  0.00           N
ATOM    320  HN  LEU A  34      81.680 120.520 162.230  1.00  0.00           H
ATOM    321  CA  LEU A  34      82.550 119.760 160.480  1.00  0.00           C
ATOM    322  HA  LEU A  34      83.490 119.230 160.510  1.00  0.00           H
ATOM    323  CB  LEU A  34      81.450 118.610 160.490  1.00  0.00           C
ATOM    324  HB1 LEU A  34      80.400 118.980 160.450  1.00  0.00           H
ATOM    325  HB2 LEU A  34      81.520 118.130 159.490  1.00  0.00           H
ATOM    326  CG  LEU A  34      81.610 117.480 161.550  1.00  0.00           C
ATOM    327  HG  LEU A  34      81.520 117.870 162.580  1.00  0.00           H
ATOM    328  CD1 LEU A  34      80.500 116.410 161.410  1.00  0.00           C
ATOM    329 HD11 LEU A  34      80.680 115.780 162.310  1.00  0.00           H
ATOM    330 HD12 LEU A  34      79.480 116.860 161.390  1.00  0.00           H
ATOM    331 HD13 LEU A  34      80.690 115.850 160.470  1.00  0.00           H
ATOM    332  CD2 LEU A  34      83.030 116.780 161.450  1.00  0.00           C
ATOM    333 HD21 LEU A  34      83.290 116.790 160.370  1.00  0.00           H
ATOM    334 HD22 LEU A  34      83.800 117.430 161.910  1.00  0.00           H
ATOM    335 HD23 LEU A  34      82.940 115.840 162.040  1.00  0.00           H
ATOM    336  C   LEU A  34      82.490 120.770 159.290  1.00  0.00           C
ATOM    337  O   LEU A  34      81.780 121.790 159.440  1.00  0.00           O
ATOM    338  N   PRO A  35      83.220 120.660 158.120  1.00  0.00           N
ATOM    339  CD  PRO A  35      84.290 119.700 157.990  1.00  0.00           C
ATOM    340  HD1 PRO A  35      84.000 118.680 157.650  1.00  0.00           H
ATOM    341  HD2 PRO A  35      84.840 119.630 158.960  1.00  0.00           H
ATOM    342  CA  PRO A  35      83.300 121.620 156.980  1.00  0.00           C
ATOM    343  HA  PRO A  35      83.650 122.560 157.360  1.00  0.00           H
ATOM    344  CB  PRO A  35      84.200 120.990 155.990  1.00  0.00           C
ATOM    345  HB1 PRO A  35      83.750 120.130 155.450  1.00  0.00           H
ATOM    346  HB2 PRO A  35      84.700 121.760 155.370  1.00  0.00           H
ATOM    347  CG  PRO A  35      85.140 120.330 156.910  1.00  0.00           C
ATOM    348  HG1 PRO A  35      85.740 121.150 157.340  1.00  0.00           H
ATOM    349  HG2 PRO A  35      85.770 119.550 156.430  1.00  0.00           H
ATOM    350  C   PRO A  35      81.950 121.990 156.390  1.00  0.00           C
ATOM    351  O   PRO A  35      81.220 121.180 155.970  1.00  0.00           O
ATOM    352  N   ARG A  36      81.640 123.300 156.140  1.00  0.00           N
ATOM    353  HN  ARG A  36      82.190 124.060 156.500  1.00  0.00           H
ATOM    354  CA  ARG A  36      80.390 123.660 155.510  1.00  0.00           C
ATOM    355  HA  ARG A  36      79.710 122.820 155.510  1.00  0.00           H
ATOM    356  CB  ARG A  36      79.660 124.940 156.070  1.00  0.00           C
ATOM    357  HB1 ARG A  36      80.290 125.850 156.010  1.00  0.00           H
ATOM    358  HB2 ARG A  36      78.690 125.150 155.560  1.00  0.00           H
ATOM    359  CG  ARG A  36      79.390 124.550 157.590  1.00  0.00           C
ATOM    360  HG1 ARG A  36      80.340 124.740 158.130  1.00  0.00           H
ATOM    361  HG2 ARG A  36      79.060 123.510 157.790  1.00  0.00           H
ATOM    362  CD  ARG A  36      78.200 125.320 158.210  1.00  0.00           C
ATOM    363  HD1 ARG A  36      78.110 125.030 159.280  1.00  0.00           H
ATOM    364  HD2 ARG A  36      77.250 125.090 157.690  1.00  0.00           H
ATOM    365  NE  ARG A  36      78.380 126.810 158.120  1.00  0.00           N
ATOM    366  HE  ARG A  36      78.080 127.340 157.320  1.00  0.00           H
ATOM    367  CZ  ARG A  36      78.920 127.580 159.100  1.00  0.00           C
ATOM    368  NH1 ARG A  36      79.590 127.020 160.070  1.00  0.00           N
ATOM    369 HH11 ARG A  36      79.860 126.090 159.840  1.00  0.00           H
ATOM    370 HH12 ARG A  36      80.190 127.570 160.650  1.00  0.00           H
ATOM    371  NH2 ARG A  36      78.620 128.810 159.130  1.00  0.00           N
ATOM    372 HH21 ARG A  36      78.840 129.280 159.980  1.00  0.00           H
ATOM    373 HH22 ARG A  36      78.070 129.220 158.390  1.00  0.00           H
ATOM    374  C   ARG A  36      80.670 123.990 154.050  1.00  0.00           C
ATOM    375  O   ARG A  36      79.680 123.990 153.320  1.00  0.00           O
ATOM    376  N   ASP A  37      81.940 124.210 153.600  1.00  0.00           N
ATOM    377  HN  ASP A  37      82.680 124.150 154.270  1.00  0.00           H
ATOM    378  CA  ASP A  37      82.280 124.630 152.240  1.00  0.00           C
ATOM    379  HA  ASP A  37      81.410 124.600 151.610  1.00  0.00           H
ATOM    380  CB  ASP A  37      82.950 126.070 152.230  1.00  0.00           C
ATOM    381  HB1 ASP A  37      83.850 126.160 152.870  1.00  0.00           H
ATOM    382  HB2 ASP A  37      83.280 126.260 151.190  1.00  0.00           H
ATOM    383  CG  ASP A  37      81.990 127.170 152.590  1.00  0.00           C
ATOM    384  OD1 ASP A  37      82.520 128.120 153.280  1.00  0.00           O
ATOM    385  OD2 ASP A  37      80.800 127.120 152.250  1.00  0.00           O
ATOM    386  C   ASP A  37      83.200 123.690 151.490  1.00  0.00           C
ATOM    387  O   ASP A  37      82.850 123.210 150.390  1.00  0.00           O
ATOM    388  N   ALA A  38      84.370 123.430 152.150  1.00  0.00           N
ATOM    389  HN  ALA A  38      84.590 123.720 153.080  1.00  0.00           H
ATOM    390  CA  ALA A  38      85.490 122.800 151.360  1.00  0.00           C
ATOM    391  HA  ALA A  38      85.040 122.190 150.590  1.00  0.00           H
ATOM    392  CB  ALA A  38      86.290 123.920 150.720  1.00  0.00           C
ATOM    393  HB1 ALA A  38      85.710 124.420 149.910  1.00  0.00           H
ATOM    394  HB2 ALA A  38      86.590 124.700 151.450  1.00  0.00           H
ATOM    395  HB3 ALA A  38      87.200 123.460 150.280  1.00  0.00           H
ATOM    396  C   ALA A  38      86.250 121.950 152.270  1.00  0.00           C
ATOM    397  O   ALA A  38      86.190 122.100 153.470  1.00  0.00           O
ATOM    398  N   PHE A  39      86.810 120.880 151.790  1.00  0.00           N
ATOM    399  HN  PHE A  39      86.900 120.730 150.810  1.00  0.00           H
ATOM    400  CA  PHE A  39      87.440 120.000 152.720  1.00  0.00           C
ATOM    401  HA  PHE A  39      87.990 120.580 153.440  1.00  0.00           H
ATOM    402  CB  PHE A  39      86.430 119.020 153.360  1.00  0.00           C
ATOM    403  HB1 PHE A  39      86.910 118.530 154.240  1.00  0.00           H
ATOM    404  HB2 PHE A  39      85.580 119.620 153.750  1.00  0.00           H
ATOM    405  CG  PHE A  39      85.780 117.940 152.490  1.00  0.00           C
ATOM    406  CD1 PHE A  39      84.690 118.140 151.650  1.00  0.00           C
ATOM    407  HD1 PHE A  39      84.350 119.150 151.500  1.00  0.00           H
ATOM    408  CE1 PHE A  39      84.070 117.090 150.990  1.00  0.00           C
ATOM    409  HE1 PHE A  39      83.080 117.290 150.610  1.00  0.00           H
ATOM    410  CZ  PHE A  39      84.600 115.830 151.130  1.00  0.00           C
ATOM    411  HZ  PHE A  39      84.140 114.950 150.690  1.00  0.00           H
ATOM    412  CD2 PHE A  39      86.280 116.680 152.660  1.00  0.00           C
ATOM    413  HD2 PHE A  39      87.030 116.530 153.430  1.00  0.00           H
ATOM    414  CE2 PHE A  39      85.720 115.550 151.940  1.00  0.00           C
ATOM    415  HE2 PHE A  39      86.070 114.550 152.150  1.00  0.00           H
ATOM    416  C   PHE A  39      88.470 119.210 151.970  1.00  0.00           C
ATOM    417  O   PHE A  39      88.370 118.720 150.840  1.00  0.00           O
ATOM    418  N   THR A  40      89.510 118.910 152.790  1.00  0.00           N
ATOM    419  HN  THR A  40      89.570 119.410 153.640  1.00  0.00           H
ATOM    420  CA  THR A  40      90.540 117.970 152.430  1.00  0.00           C
ATOM    421  HA  THR A  40      90.300 117.470 151.510  1.00  0.00           H
ATOM    422  CB  THR A  40      91.930 118.650 152.430  1.00  0.00           C
ATOM    423  HB  THR A  40      92.120 119.160 153.390  1.00  0.00           H
ATOM    424  OG1 THR A  40      91.930 119.620 151.420  1.00  0.00           O
ATOM    425  HG1 THR A  40      91.570 120.380 151.890  1.00  0.00           H
ATOM    426  CG2 THR A  40      92.990 117.610 152.180  1.00  0.00           C
ATOM    427 HG21 THR A  40      92.760 117.140 151.200  1.00  0.00           H
ATOM    428 HG22 THR A  40      94.000 118.050 152.030  1.00  0.00           H
ATOM    429 HG23 THR A  40      93.120 116.800 152.940  1.00  0.00           H
ATOM    430  C   THR A  40      90.610 116.770 153.460  1.00  0.00           C
ATOM    431  O   THR A  40      90.690 116.930 154.650  1.00  0.00           O
ATOM    432  N   LEU A  41      90.480 115.580 152.800  1.00  0.00           N
ATOM    433  HN  LEU A  41      90.520 115.440 151.820  1.00  0.00           H
ATOM    434  CA  LEU A  41      90.270 114.390 153.520  1.00  0.00           C
ATOM    435  HA  LEU A  41      90.270 114.610 154.580  1.00  0.00           H
ATOM    436  CB  LEU A  41      88.920 113.720 153.200  1.00  0.00           C
ATOM    437  HB1 LEU A  41      88.100 114.440 153.380  1.00  0.00           H
ATOM    438  HB2 LEU A  41      88.950 113.550 152.100  1.00  0.00           H
ATOM    439  CG  LEU A  41      88.540 112.460 154.020  1.00  0.00           C
ATOM    440  HG  LEU A  41      89.310 111.660 153.980  1.00  0.00           H
ATOM    441  CD1 LEU A  41      88.410 112.840 155.470  1.00  0.00           C
ATOM    442 HD11 LEU A  41      87.670 113.660 155.580  1.00  0.00           H
ATOM    443 HD12 LEU A  41      88.080 111.960 156.050  1.00  0.00           H
ATOM    444 HD13 LEU A  41      89.380 113.290 155.780  1.00  0.00           H
ATOM    445  CD2 LEU A  41      87.240 111.840 153.460  1.00  0.00           C
ATOM    446 HD21 LEU A  41      87.000 110.970 154.100  1.00  0.00           H
ATOM    447 HD22 LEU A  41      86.440 112.610 153.390  1.00  0.00           H
ATOM    448 HD23 LEU A  41      87.420 111.480 152.430  1.00  0.00           H
ATOM    449  C   LEU A  41      91.430 113.450 153.210  1.00  0.00           C
ATOM    450  O   LEU A  41      91.530 113.130 151.990  1.00  0.00           O
ATOM    451  N   GLN A  42      92.130 112.780 154.150  1.00  0.00           N
ATOM    452  HN  GLN A  42      91.920 112.910 155.110  1.00  0.00           H
ATOM    453  CA  GLN A  42      93.230 111.940 153.790  1.00  0.00           C
ATOM    454  HA  GLN A  42      93.120 111.510 152.810  1.00  0.00           H
ATOM    455  CB  GLN A  42      94.620 112.670 153.740  1.00  0.00           C
ATOM    456  HB1 GLN A  42      95.080 112.780 154.750  1.00  0.00           H
ATOM    457  HB2 GLN A  42      95.270 111.910 153.240  1.00  0.00           H
ATOM    458  CG  GLN A  42      94.760 113.970 152.970  1.00  0.00           C
ATOM    459  HG1 GLN A  42      93.870 114.210 152.360  1.00  0.00           H
ATOM    460  HG2 GLN A  42      95.520 113.850 152.160  1.00  0.00           H
ATOM    461  CD  GLN A  42      95.190 115.190 153.750  1.00  0.00           C
ATOM    462  OE1 GLN A  42      96.280 115.720 153.600  1.00  0.00           O
ATOM    463  NE2 GLN A  42      94.270 115.570 154.730  1.00  0.00           N
ATOM    464 HE21 GLN A  42      93.350 115.180 154.630  1.00  0.00           H
ATOM    465 HE22 GLN A  42      94.530 116.120 155.520  1.00  0.00           H
ATOM    466  C   GLN A  42      93.290 110.830 154.680  1.00  0.00           C
ATOM    467  O   GLN A  42      92.840 110.990 155.820  1.00  0.00           O
ATOM    468  N   VAL A  43      93.780 109.660 154.180  1.00  0.00           N
ATOM    469  HN  VAL A  43      94.100 109.580 153.240  1.00  0.00           H
ATOM    470  CA  VAL A  43      94.010 108.490 155.050  1.00  0.00           C
ATOM    471  HA  VAL A  43      94.190 108.930 156.020  1.00  0.00           H
ATOM    472  CB  VAL A  43      92.820 107.670 155.330  1.00  0.00           C
ATOM    473  HB  VAL A  43      92.060 108.400 155.690  1.00  0.00           H
ATOM    474  CG1 VAL A  43      92.290 106.830 154.060  1.00  0.00           C
ATOM    475 HG11 VAL A  43      91.250 106.490 154.260  1.00  0.00           H
ATOM    476 HG12 VAL A  43      92.240 107.490 153.170  1.00  0.00           H
ATOM    477 HG13 VAL A  43      92.830 105.870 153.900  1.00  0.00           H
ATOM    478  CG2 VAL A  43      93.050 106.750 156.570  1.00  0.00           C
ATOM    479 HG21 VAL A  43      93.610 107.320 157.350  1.00  0.00           H
ATOM    480 HG22 VAL A  43      92.030 106.460 156.910  1.00  0.00           H
ATOM    481 HG23 VAL A  43      93.700 105.870 156.350  1.00  0.00           H
ATOM    482  C   VAL A  43      95.140 107.630 154.410  1.00  0.00           C
ATOM    483  O   VAL A  43      95.340 107.590 153.220  1.00  0.00           O
ATOM    484  N   TRP A  44      96.010 106.900 155.210  1.00  0.00           N
ATOM    485  HN  TRP A  44      95.980 106.950 156.200  1.00  0.00           H
ATOM    486  CA  TRP A  44      96.810 105.710 154.840  1.00  0.00           C
ATOM    487  HA  TRP A  44      96.710 105.560 153.770  1.00  0.00           H
ATOM    488  CB  TRP A  44      98.260 105.750 155.350  1.00  0.00           C
ATOM    489  HB1 TRP A  44      98.340 106.010 156.430  1.00  0.00           H
ATOM    490  HB2 TRP A  44      98.680 104.730 155.490  1.00  0.00           H
ATOM    491  CG  TRP A  44      99.200 106.620 154.590  1.00  0.00           C
ATOM    492  CD1 TRP A  44      99.560 107.860 154.880  1.00  0.00           C
ATOM    493  HD1 TRP A  44      98.930 108.570 155.390  1.00  0.00           H
ATOM    494  NE1 TRP A  44     100.690 108.240 154.150  1.00  0.00           N
ATOM    495  HE1 TRP A  44     101.000 109.160 154.000  1.00  0.00           H
ATOM    496  CE2 TRP A  44     101.100 107.200 153.420  1.00  0.00           C
ATOM    497  CD2 TRP A  44     100.150 106.130 153.610  1.00  0.00           C
ATOM    498  CE3 TRP A  44     100.290 104.860 152.950  1.00  0.00           C
ATOM    499  HE3 TRP A  44      99.550 104.080 153.040  1.00  0.00           H
ATOM    500  CZ3 TRP A  44     101.330 104.750 152.110  1.00  0.00           C
ATOM    501  HZ3 TRP A  44     101.500 103.870 151.500  1.00  0.00           H
ATOM    502  CZ2 TRP A  44     102.110 107.050 152.510  1.00  0.00           C
ATOM    503  HZ2 TRP A  44     102.820 107.820 152.240  1.00  0.00           H
ATOM    504  CH2 TRP A  44     102.270 105.730 151.950  1.00  0.00           C
ATOM    505  HH2 TRP A  44     103.000 105.640 151.150  1.00  0.00           H
ATOM    506  C   TRP A  44      96.090 104.460 155.210  1.00  0.00           C
ATOM    507  O   TRP A  44      95.660 104.280 156.360  1.00  0.00           O
ATOM    508  N   LEU A  45      95.970 103.550 154.320  1.00  0.00           N
ATOM    509  HN  LEU A  45      96.270 103.570 153.370  1.00  0.00           H
ATOM    510  CA  LEU A  45      95.080 102.430 154.560  1.00  0.00           C
ATOM    511  HA  LEU A  45      95.130 102.260 155.620  1.00  0.00           H
ATOM    512  CB  LEU A  45      93.640 102.780 154.030  1.00  0.00           C
ATOM    513  HB1 LEU A  45      92.860 102.130 154.500  1.00  0.00           H
ATOM    514  HB2 LEU A  45      93.330 103.810 154.310  1.00  0.00           H
ATOM    515  CG  LEU A  45      93.360 102.700 152.520  1.00  0.00           C
ATOM    516  HG  LEU A  45      94.220 102.210 152.020  1.00  0.00           H
ATOM    517  CD1 LEU A  45      92.170 101.790 152.260  1.00  0.00           C
ATOM    518 HD11 LEU A  45      92.250 100.710 152.510  1.00  0.00           H
ATOM    519 HD12 LEU A  45      91.210 102.010 152.780  1.00  0.00           H
ATOM    520 HD13 LEU A  45      92.090 101.840 151.160  1.00  0.00           H
ATOM    521  CD2 LEU A  45      93.190 104.050 151.840  1.00  0.00           C
ATOM    522 HD21 LEU A  45      94.090 104.690 151.990  1.00  0.00           H
ATOM    523 HD22 LEU A  45      93.070 103.910 150.750  1.00  0.00           H
ATOM    524 HD23 LEU A  45      92.270 104.580 152.170  1.00  0.00           H
ATOM    525  C   LEU A  45      95.660 101.190 153.850  1.00  0.00           C
ATOM    526  O   LEU A  45      96.480 101.230 152.930  1.00  0.00           O
ATOM    527  N   ARG A  46      95.380 100.000 154.490  1.00  0.00           N
ATOM    528  HN  ARG A  46      94.740 100.040 155.250  1.00  0.00           H
ATOM    529  CA  ARG A  46      95.620  98.750 153.880  1.00  0.00           C
ATOM    530  HA  ARG A  46      95.660  98.820 152.800  1.00  0.00           H
ATOM    531  CB  ARG A  46      97.020  98.090 154.460  1.00  0.00           C
ATOM    532  HB1 ARG A  46      97.770  98.470 153.730  1.00  0.00           H
ATOM    533  HB2 ARG A  46      97.230  98.520 155.460  1.00  0.00           H
ATOM    534  CG  ARG A  46      96.900  96.520 154.470  1.00  0.00           C
ATOM    535  HG1 ARG A  46      96.570  96.120 153.480  1.00  0.00           H
ATOM    536  HG2 ARG A  46      96.080  96.290 155.180  1.00  0.00           H
ATOM    537  CD  ARG A  46      98.200  95.770 154.940  1.00  0.00           C
ATOM    538  HD1 ARG A  46      98.650  96.210 155.850  1.00  0.00           H
ATOM    539  HD2 ARG A  46      98.890  95.830 154.070  1.00  0.00           H
ATOM    540  NE  ARG A  46      97.830  94.370 155.240  1.00  0.00           N
ATOM    541  HE  ARG A  46      96.930  94.060 155.540  1.00  0.00           H
ATOM    542  CZ  ARG A  46      98.570  93.320 154.940  1.00  0.00           C
ATOM    543  NH1 ARG A  46      99.860  93.470 154.670  1.00  0.00           N
ATOM    544 HH11 ARG A  46     100.430  92.730 154.310  1.00  0.00           H
ATOM    545 HH12 ARG A  46     100.220  94.410 154.650  1.00  0.00           H
ATOM    546  NH2 ARG A  46      98.110  92.080 154.990  1.00  0.00           N
ATOM    547 HH21 ARG A  46      98.740  91.450 154.530  1.00  0.00           H
ATOM    548 HH22 ARG A  46      97.160  91.810 155.140  1.00  0.00           H
ATOM    549  C   ARG A  46      94.360  97.860 154.010  1.00  0.00           C
ATOM    550  O   ARG A  46      93.840  97.540 155.050  1.00  0.00           O
ATOM    551  N   ALA A  47      93.690  97.650 152.850  1.00  0.00           N
ATOM    552  HN  ALA A  47      94.140  97.850 151.980  1.00  0.00           H
ATOM    553  CA  ALA A  47      92.490  96.890 152.690  1.00  0.00           C
ATOM    554  HA  ALA A  47      91.920  96.930 153.600  1.00  0.00           H
ATOM    555  CB  ALA A  47      91.840  97.590 151.520  1.00  0.00           C
ATOM    556  HB1 ALA A  47      91.770  98.690 151.630  1.00  0.00           H
ATOM    557  HB2 ALA A  47      92.520  97.500 150.650  1.00  0.00           H
ATOM    558  HB3 ALA A  47      90.820  97.220 151.310  1.00  0.00           H
ATOM    559  C   ALA A  47      92.680  95.430 152.410  1.00  0.00           C
ATOM    560  O   ALA A  47      93.520  95.070 151.600  1.00  0.00           O
ATOM    561  N   GLU A  48      92.080  94.580 153.200  1.00  0.00           N
ATOM    562  HN  GLU A  48      91.520  94.960 153.930  1.00  0.00           H
ATOM    563  CA  GLU A  48      92.050  93.150 152.960  1.00  0.00           C
ATOM    564  HA  GLU A  48      93.080  92.830 152.850  1.00  0.00           H
ATOM    565  CB  GLU A  48      91.310  92.420 154.110  1.00  0.00           C
ATOM    566  HB1 GLU A  48      90.310  92.890 154.230  1.00  0.00           H
ATOM    567  HB2 GLU A  48      91.190  91.330 153.940  1.00  0.00           H
ATOM    568  CG  GLU A  48      92.010  92.510 155.490  1.00  0.00           C
ATOM    569  HG1 GLU A  48      91.240  92.370 156.280  1.00  0.00           H
ATOM    570  HG2 GLU A  48      92.380  93.550 155.610  1.00  0.00           H
ATOM    571  CD  GLU A  48      93.180  91.530 155.800  1.00  0.00           C
ATOM    572  OE1 GLU A  48      93.520  90.620 155.010  1.00  0.00           O
ATOM    573  OE2 GLU A  48      93.970  91.810 156.720  1.00  0.00           O
ATOM    574  C   GLU A  48      91.290  92.810 151.710  1.00  0.00           C
ATOM    575  O   GLU A  48      90.410  93.560 151.320  1.00  0.00           O
ATOM    576  N   GLY A  49      91.630  91.750 150.990  1.00  0.00           N
ATOM    577  HN  GLY A  49      92.350  91.130 151.290  1.00  0.00           H
ATOM    578  CA  GLY A  49      90.910  91.280 149.850  1.00  0.00           C
ATOM    579  HA1 GLY A  49      91.560  90.570 149.360  1.00  0.00           H
ATOM    580  HA2 GLY A  49      90.760  92.060 149.120  1.00  0.00           H
ATOM    581  C   GLY A  49      89.580  90.690 150.130  1.00  0.00           C
ATOM    582  O   GLY A  49      89.470  89.840 151.000  1.00  0.00           O
ATOM    583  N   GLY A  50      88.480  91.160 149.440  1.00  0.00           N
ATOM    584  HN  GLY A  50      88.650  91.800 148.690  1.00  0.00           H
ATOM    585  CA  GLY A  50      87.060  90.920 149.630  1.00  0.00           C
ATOM    586  HA1 GLY A  50      87.000  89.890 149.960  1.00  0.00           H
ATOM    587  HA2 GLY A  50      86.470  91.070 148.740  1.00  0.00           H
ATOM    588  C   GLY A  50      86.480  91.770 150.720  1.00  0.00           C
ATOM    589  O   GLY A  50      87.060  91.970 151.790  1.00  0.00           O
ATOM    590  N   GLN A  51      85.340  92.450 150.460  1.00  0.00           N
ATOM    591  HN  GLN A  51      84.840  92.310 149.610  1.00  0.00           H
ATOM    592  CA  GLN A  51      84.840  93.480 151.390  1.00  0.00           C
ATOM    593  HA  GLN A  51      85.170  93.320 152.410  1.00  0.00           H
ATOM    594  CB  GLN A  51      85.440  94.870 150.960  1.00  0.00           C
ATOM    595  HB1 GLN A  51      85.220  94.870 149.870  1.00  0.00           H
ATOM    596  HB2 GLN A  51      84.890  95.680 151.490  1.00  0.00           H
ATOM    597  CG  GLN A  51      87.030  95.090 151.050  1.00  0.00           C
ATOM    598  HG1 GLN A  51      87.290  95.950 150.390  1.00  0.00           H
ATOM    599  HG2 GLN A  51      87.450  94.130 150.690  1.00  0.00           H
ATOM    600  CD  GLN A  51      87.430  95.410 152.470  1.00  0.00           C
ATOM    601  OE1 GLN A  51      86.710  96.070 153.240  1.00  0.00           O
ATOM    602  NE2 GLN A  51      88.620  94.920 152.870  1.00  0.00           N
ATOM    603 HE21 GLN A  51      89.220  94.230 152.460  1.00  0.00           H
ATOM    604 HE22 GLN A  51      89.010  95.140 153.770  1.00  0.00           H
ATOM    605  C   GLN A  51      83.340  93.580 151.250  1.00  0.00           C
ATOM    606  O   GLN A  51      82.790  93.060 150.280  1.00  0.00           O
ATOM    607  N   ARG A  52      82.650  94.150 152.340  1.00  0.00           N
ATOM    608  HN  ARG A  52      83.130  94.510 153.140  1.00  0.00           H
ATOM    609  CA  ARG A  52      81.230  94.460 152.440  1.00  0.00           C
ATOM    610  HA  ARG A  52      80.630  93.640 152.100  1.00  0.00           H
ATOM    611  CB  ARG A  52      80.860  94.710 153.900  1.00  0.00           C
ATOM    612  HB1 ARG A  52      81.480  95.450 154.450  1.00  0.00           H
ATOM    613  HB2 ARG A  52      79.810  95.060 153.960  1.00  0.00           H
ATOM    614  CG  ARG A  52      80.710  93.430 154.740  1.00  0.00           C
ATOM    615  HG1 ARG A  52      80.560  93.730 155.800  1.00  0.00           H
ATOM    616  HG2 ARG A  52      81.650  92.870 154.890  1.00  0.00           H
ATOM    617  CD  ARG A  52      79.610  92.440 154.400  1.00  0.00           C
ATOM    618  HD1 ARG A  52      79.890  91.520 154.960  1.00  0.00           H
ATOM    619  HD2 ARG A  52      79.720  92.260 153.300  1.00  0.00           H
ATOM    620  NE  ARG A  52      78.250  92.980 154.690  1.00  0.00           N
ATOM    621  HE  ARG A  52      78.050  93.730 154.060  1.00  0.00           H
ATOM    622  CZ  ARG A  52      77.700  93.090 155.920  1.00  0.00           C
ATOM    623  NH1 ARG A  52      78.100  92.380 156.950  1.00  0.00           N
ATOM    624 HH11 ARG A  52      77.440  92.450 157.710  1.00  0.00           H
ATOM    625 HH12 ARG A  52      78.640  91.540 156.820  1.00  0.00           H
ATOM    626  NH2 ARG A  52      76.660  93.910 156.150  1.00  0.00           N
ATOM    627 HH21 ARG A  52      76.540  94.040 157.130  1.00  0.00           H
ATOM    628 HH22 ARG A  52      76.270  94.390 155.370  1.00  0.00           H
ATOM    629  C   ARG A  52      80.830  95.620 151.460  1.00  0.00           C
ATOM    630  O   ARG A  52      80.360  96.670 151.880  1.00  0.00           O
ATOM    631  N   SER A  53      81.020  95.550 150.120  1.00  0.00           N
ATOM    632  HN  SER A  53      81.080  94.640 149.710  1.00  0.00           H
ATOM    633  CA  SER A  53      80.650  96.550 149.120  1.00  0.00           C
ATOM    634  HA  SER A  53      81.440  97.280 149.090  1.00  0.00           H
ATOM    635  CB  SER A  53      80.840  95.900 147.670  1.00  0.00           C
ATOM    636  HB1 SER A  53      80.240  94.970 147.590  1.00  0.00           H
ATOM    637  HB2 SER A  53      81.850  95.480 147.470  1.00  0.00           H
ATOM    638  OG  SER A  53      80.570  96.790 146.530  1.00  0.00           O
ATOM    639  HG1 SER A  53      79.670  96.780 146.220  1.00  0.00           H
ATOM    640  C   SER A  53      79.310  97.130 149.250  1.00  0.00           C
ATOM    641  O   SER A  53      78.370  96.370 149.360  1.00  0.00           O
ATOM    642  N   PRO A  54      79.050  98.490 149.060  1.00  0.00           N
ATOM    643  CD  PRO A  54      77.680  98.870 148.680  1.00  0.00           C
ATOM    644  HD1 PRO A  54      76.890  98.430 149.330  1.00  0.00           H
ATOM    645  HD2 PRO A  54      77.520  98.550 147.630  1.00  0.00           H
ATOM    646  CA  PRO A  54      79.990  99.610 149.100  1.00  0.00           C
ATOM    647  HA  PRO A  54      80.830  99.390 148.470  1.00  0.00           H
ATOM    648  CB  PRO A  54      79.150 100.780 148.610  1.00  0.00           C
ATOM    649  HB1 PRO A  54      79.430 101.690 149.180  1.00  0.00           H
ATOM    650  HB2 PRO A  54      79.350 101.010 147.540  1.00  0.00           H
ATOM    651  CG  PRO A  54      77.650 100.370 148.770  1.00  0.00           C
ATOM    652  HG1 PRO A  54      77.060 100.740 147.900  1.00  0.00           H
ATOM    653  HG2 PRO A  54      77.240 100.780 149.720  1.00  0.00           H
ATOM    654  C   PRO A  54      80.550  99.720 150.480  1.00  0.00           C
ATOM    655  O   PRO A  54      79.930 100.210 151.400  1.00  0.00           O
ATOM    656  N   ALA A  55      81.840  99.290 150.570  1.00  0.00           N
ATOM    657  HN  ALA A  55      82.450  99.170 149.800  1.00  0.00           H
ATOM    658  CA  ALA A  55      82.390  99.130 151.960  1.00  0.00           C
ATOM    659  HA  ALA A  55      81.700  98.710 152.670  1.00  0.00           H
ATOM    660  CB  ALA A  55      83.620  98.160 151.870  1.00  0.00           C
ATOM    661  HB1 ALA A  55      83.220  97.130 151.720  1.00  0.00           H
ATOM    662  HB2 ALA A  55      84.480  98.410 151.210  1.00  0.00           H
ATOM    663  HB3 ALA A  55      83.990  97.910 152.890  1.00  0.00           H
ATOM    664  C   ALA A  55      82.910 100.510 152.310  1.00  0.00           C
ATOM    665  O   ALA A  55      83.760 101.080 151.630  1.00  0.00           O
ATOM    666  N   VAL A  56      82.470 101.150 153.410  1.00  0.00           N
ATOM    667  HN  VAL A  56      81.640 100.740 153.790  1.00  0.00           H
ATOM    668  CA  VAL A  56      82.760 102.540 153.730  1.00  0.00           C
ATOM    669  HA  VAL A  56      83.100 103.100 152.870  1.00  0.00           H
ATOM    670  CB  VAL A  56      81.550 103.290 154.370  1.00  0.00           C
ATOM    671  HB  VAL A  56      81.200 102.660 155.210  1.00  0.00           H
ATOM    672  CG1 VAL A  56      81.850 104.710 154.930  1.00  0.00           C
ATOM    673 HG11 VAL A  56      82.560 104.680 155.790  1.00  0.00           H
ATOM    674 HG12 VAL A  56      82.420 105.340 154.200  1.00  0.00           H
ATOM    675 HG13 VAL A  56      80.850 105.110 155.190  1.00  0.00           H
ATOM    676  CG2 VAL A  56      80.450 103.290 153.270  1.00  0.00           C
ATOM    677 HG21 VAL A  56      80.850 103.480 152.250  1.00  0.00           H
ATOM    678 HG22 VAL A  56      79.870 102.360 153.140  1.00  0.00           H
ATOM    679 HG23 VAL A  56      79.790 104.140 153.550  1.00  0.00           H
ATOM    680  C   VAL A  56      83.890 102.630 154.720  1.00  0.00           C
ATOM    681  O   VAL A  56      83.900 102.010 155.800  1.00  0.00           O
ATOM    682  N   ILE A  57      84.900 103.460 154.350  1.00  0.00           N
ATOM    683  HN  ILE A  57      84.840 104.050 153.550  1.00  0.00           H
ATOM    684  CA  ILE A  57      85.970 103.720 155.200  1.00  0.00           C
ATOM    685  HA  ILE A  57      86.130 102.840 155.810  1.00  0.00           H
ATOM    686  CB  ILE A  57      87.180 104.190 154.460  1.00  0.00           C
ATOM    687  HB  ILE A  57      86.920 104.980 153.730  1.00  0.00           H
ATOM    688  CG2 ILE A  57      88.270 104.750 155.370  1.00  0.00           C
ATOM    689 HG21 ILE A  57      88.100 105.830 155.550  1.00  0.00           H
ATOM    690 HG22 ILE A  57      88.450 104.250 156.350  1.00  0.00           H
ATOM    691 HG23 ILE A  57      89.200 104.820 154.770  1.00  0.00           H
ATOM    692  CG1 ILE A  57      87.680 102.990 153.590  1.00  0.00           C
ATOM    693 HG11 ILE A  57      86.860 102.650 152.920  1.00  0.00           H
ATOM    694 HG12 ILE A  57      87.880 102.140 154.270  1.00  0.00           H
ATOM    695  CD  ILE A  57      88.870 103.140 152.660  1.00  0.00           C
ATOM    696  HD1 ILE A  57      88.640 104.000 152.000  1.00  0.00           H
ATOM    697  HD2 ILE A  57      89.850 103.410 153.100  1.00  0.00           H
ATOM    698  HD3 ILE A  57      88.930 102.250 152.000  1.00  0.00           H
ATOM    699  C   ILE A  57      85.590 104.820 156.190  1.00  0.00           C
ATOM    700  O   ILE A  57      85.660 104.620 157.370  1.00  0.00           O
ATOM    701  N   THR A  58      85.010 105.910 155.730  1.00  0.00           N
ATOM    702  HN  THR A  58      84.930 105.970 154.730  1.00  0.00           H
ATOM    703  CA  THR A  58      84.430 107.000 156.570  1.00  0.00           C
ATOM    704  HA  THR A  58      83.930 106.500 157.390  1.00  0.00           H
ATOM    705  CB  THR A  58      85.430 108.000 157.070  1.00  0.00           C
ATOM    706  HB  THR A  58      86.220 107.430 157.600  1.00  0.00           H
ATOM    707  OG1 THR A  58      84.900 108.970 158.020  1.00  0.00           O
ATOM    708  HG1 THR A  58      84.470 108.410 158.670  1.00  0.00           H
ATOM    709  CG2 THR A  58      86.070 108.810 155.880  1.00  0.00           C
ATOM    710 HG21 THR A  58      86.870 109.460 156.300  1.00  0.00           H
ATOM    711 HG22 THR A  58      86.460 108.150 155.080  1.00  0.00           H
ATOM    712 HG23 THR A  58      85.280 109.390 155.340  1.00  0.00           H
ATOM    713  C   THR A  58      83.290 107.720 155.780  1.00  0.00           C
ATOM    714  O   THR A  58      83.320 107.790 154.550  1.00  0.00           O
ATOM    715  N   GLY A  59      82.370 108.390 156.510  1.00  0.00           N
ATOM    716  HN  GLY A  59      82.370 108.510 157.500  1.00  0.00           H
ATOM    717  CA  GLY A  59      81.340 109.190 155.870  1.00  0.00           C
ATOM    718  HA1 GLY A  59      80.490 108.600 155.540  1.00  0.00           H
ATOM    719  HA2 GLY A  59      81.730 109.770 155.040  1.00  0.00           H
ATOM    720  C   GLY A  59      80.810 110.150 156.870  1.00  0.00           C
ATOM    721  O   GLY A  59      80.790 109.970 158.060  1.00  0.00           O
ATOM    722  N   LEU A  60      80.320 111.250 156.300  1.00  0.00           N
ATOM    723  HN  LEU A  60      80.490 111.480 155.340  1.00  0.00           H
ATOM    724  CA  LEU A  60      79.550 112.310 156.950  1.00  0.00           C
ATOM    725  HA  LEU A  60      79.590 112.380 158.030  1.00  0.00           H
ATOM    726  CB  LEU A  60      79.760 113.780 156.460  1.00  0.00           C
ATOM    727  HB1 LEU A  60      80.840 114.010 156.580  1.00  0.00           H
ATOM    728  HB2 LEU A  60      79.660 113.790 155.350  1.00  0.00           H
ATOM    729  CG  LEU A  60      78.840 114.880 157.050  1.00  0.00           C
ATOM    730  HG  LEU A  60      77.750 114.670 157.110  1.00  0.00           H
ATOM    731  CD1 LEU A  60      79.380 115.210 158.460  1.00  0.00           C
ATOM    732 HD11 LEU A  60      79.050 116.240 158.700  1.00  0.00           H
ATOM    733 HD12 LEU A  60      79.040 114.480 159.230  1.00  0.00           H
ATOM    734 HD13 LEU A  60      80.490 115.270 158.470  1.00  0.00           H
ATOM    735  CD2 LEU A  60      78.920 116.190 156.130  1.00  0.00           C
ATOM    736 HD21 LEU A  60      79.900 116.680 156.320  1.00  0.00           H
ATOM    737 HD22 LEU A  60      78.770 115.950 155.060  1.00  0.00           H
ATOM    738 HD23 LEU A  60      78.110 116.940 156.300  1.00  0.00           H
ATOM    739  C   LEU A  60      78.070 112.030 156.610  1.00  0.00           C
ATOM    740  O   LEU A  60      77.650 112.160 155.430  1.00  0.00           O
ATOM    741  N   TYR A  61      77.310 111.590 157.640  1.00  0.00           N
ATOM    742  HN  TYR A  61      77.740 111.410 158.530  1.00  0.00           H
ATOM    743  CA  TYR A  61      75.910 111.200 157.560  1.00  0.00           C
ATOM    744  HA  TYR A  61      75.480 111.310 156.570  1.00  0.00           H
ATOM    745  CB  TYR A  61      75.750 109.810 158.100  1.00  0.00           C
ATOM    746  HB1 TYR A  61      76.070 109.740 159.160  1.00  0.00           H
ATOM    747  HB2 TYR A  61      74.700 109.480 158.190  1.00  0.00           H
ATOM    748  CG  TYR A  61      76.320 108.770 157.210  1.00  0.00           C
ATOM    749  CD1 TYR A  61      75.820 108.470 155.890  1.00  0.00           C
ATOM    750  HD1 TYR A  61      74.850 108.850 155.590  1.00  0.00           H
ATOM    751  CE1 TYR A  61      76.470 107.570 155.030  1.00  0.00           C
ATOM    752  HE1 TYR A  61      76.180 107.610 153.990  1.00  0.00           H
ATOM    753  CZ  TYR A  61      77.610 106.880 155.530  1.00  0.00           C
ATOM    754  OH  TYR A  61      78.230 105.910 154.730  1.00  0.00           O
ATOM    755  HH  TYR A  61      77.610 105.600 154.070  1.00  0.00           H
ATOM    756  CD2 TYR A  61      77.250 107.850 157.730  1.00  0.00           C
ATOM    757  HD2 TYR A  61      77.670 108.140 158.680  1.00  0.00           H
ATOM    758  CE2 TYR A  61      77.940 106.990 156.900  1.00  0.00           C
ATOM    759  HE2 TYR A  61      78.710 106.350 157.280  1.00  0.00           H
ATOM    760  C   TYR A  61      75.070 112.130 158.430  1.00  0.00           C
ATOM    761  O   TYR A  61      75.580 112.830 159.300  1.00  0.00           O
ATOM    762  N   ASP A  62      73.730 112.170 158.080  1.00  0.00           N
ATOM    763  HN  ASP A  62      73.240 111.650 157.390  1.00  0.00           H
ATOM    764  CA  ASP A  62      72.790 113.120 158.730  1.00  0.00           C
ATOM    765  HA  ASP A  62      73.270 113.750 159.470  1.00  0.00           H
ATOM    766  CB  ASP A  62      72.250 113.930 157.540  1.00  0.00           C
ATOM    767  HB1 ASP A  62      73.150 114.440 157.130  1.00  0.00           H
ATOM    768  HB2 ASP A  62      71.770 113.210 156.850  1.00  0.00           H
ATOM    769  CG  ASP A  62      71.240 115.020 157.760  1.00  0.00           C
ATOM    770  OD1 ASP A  62      70.540 115.100 158.770  1.00  0.00           O
ATOM    771  OD2 ASP A  62      70.870 115.770 156.790  1.00  0.00           O
ATOM    772  C   ASP A  62      71.830 112.200 159.440  1.00  0.00           C
ATOM    773  O   ASP A  62      71.290 111.270 158.870  1.00  0.00           O
ATOM    774  N   LYS A  63      71.460 112.520 160.700  1.00  0.00           N
ATOM    775  HN  LYS A  63      72.080 113.230 161.020  1.00  0.00           H
ATOM    776  CA  LYS A  63      70.570 111.640 161.480  1.00  0.00           C
ATOM    777  HA  LYS A  63      70.300 110.770 160.910  1.00  0.00           H
ATOM    778  CB  LYS A  63      71.060 111.410 162.920  1.00  0.00           C
ATOM    779  HB1 LYS A  63      70.270 110.880 163.490  1.00  0.00           H
ATOM    780  HB2 LYS A  63      71.880 110.680 162.760  1.00  0.00           H
ATOM    781  CG  LYS A  63      71.570 112.590 163.710  1.00  0.00           C
ATOM    782  HG1 LYS A  63      71.200 113.620 163.500  1.00  0.00           H
ATOM    783  HG2 LYS A  63      72.640 112.680 163.430  1.00  0.00           H
ATOM    784  CD  LYS A  63      71.580 112.350 165.210  1.00  0.00           C
ATOM    785  HD1 LYS A  63      72.390 112.920 165.710  1.00  0.00           H
ATOM    786  HD2 LYS A  63      71.630 111.250 165.300  1.00  0.00           H
ATOM    787  CE  LYS A  63      70.310 112.860 165.830  1.00  0.00           C
ATOM    788  HE1 LYS A  63      69.500 112.100 165.960  1.00  0.00           H
ATOM    789  HE2 LYS A  63      69.810 113.750 165.380  1.00  0.00           H
ATOM    790  NZ  LYS A  63      70.600 113.230 167.160  1.00  0.00           N
ATOM    791  HZ1 LYS A  63      69.930 113.240 167.950  1.00  0.00           H
ATOM    792  HZ2 LYS A  63      71.350 112.620 167.540  1.00  0.00           H
ATOM    793  HZ3 LYS A  63      71.040 114.150 166.950  1.00  0.00           H
ATOM    794  C   LYS A  63      69.260 112.290 161.660  1.00  0.00           C
ATOM    795  O   LYS A  63      68.340 111.850 162.400  1.00  0.00           O
ATOM    796  N   CYS A  64      69.060 113.490 161.060  1.00  0.00           N
ATOM    797  HN  CYS A  64      69.790 113.930 160.530  1.00  0.00           H
ATOM    798  CA  CYS A  64      67.800 114.270 160.990  1.00  0.00           C
ATOM    799  HA  CYS A  64      67.000 113.680 161.420  1.00  0.00           H
ATOM    800  CB  CYS A  64      67.850 115.630 161.640  1.00  0.00           C
ATOM    801  HB1 CYS A  64      66.810 115.960 161.860  1.00  0.00           H
ATOM    802  HB2 CYS A  64      68.270 116.390 160.940  1.00  0.00           H
ATOM    803  SG  CYS A  64      68.490 115.570 163.390  1.00  0.00           S
ATOM    804  C   CYS A  64      67.450 114.380 159.470  1.00  0.00           C
ATOM    805  O   CYS A  64      66.550 115.160 159.120  1.00  0.00           O
ATOM    806  N   SER A  65      68.110 113.680 158.580  1.00  0.00           N
ATOM    807  HN  SER A  65      69.020 113.320 158.740  1.00  0.00           H
ATOM    808  CA  SER A  65      67.470 113.410 157.230  1.00  0.00           C
ATOM    809  HA  SER A  65      67.300 114.390 156.820  1.00  0.00           H
ATOM    810  CB  SER A  65      68.420 112.960 156.100  1.00  0.00           C
ATOM    811  HB1 SER A  65      69.130 113.800 155.950  1.00  0.00           H
ATOM    812  HB2 SER A  65      67.890 112.740 155.150  1.00  0.00           H
ATOM    813  OG  SER A  65      69.270 111.920 156.570  1.00  0.00           O
ATOM    814  HG1 SER A  65      69.950 112.390 157.060  1.00  0.00           H
ATOM    815  C   SER A  65      66.180 112.540 157.280  1.00  0.00           C
ATOM    816  O   SER A  65      66.210 111.420 157.820  1.00  0.00           O
ATOM    817  N   TYR A  66      65.110 113.050 156.700  1.00  0.00           N
ATOM    818  HN  TYR A  66      64.920 113.970 156.380  1.00  0.00           H
ATOM    819  CA  TYR A  66      63.890 112.240 156.860  1.00  0.00           C
ATOM    820  HA  TYR A  66      64.020 111.300 157.380  1.00  0.00           H
ATOM    821  CB  TYR A  66      62.690 112.980 157.530  1.00  0.00           C
ATOM    822  HB1 TYR A  66      62.380 113.810 156.860  1.00  0.00           H
ATOM    823  HB2 TYR A  66      61.850 112.250 157.650  1.00  0.00           H
ATOM    824  CG  TYR A  66      63.110 113.580 158.850  1.00  0.00           C
ATOM    825  CD1 TYR A  66      63.840 112.720 159.780  1.00  0.00           C
ATOM    826  HD1 TYR A  66      64.070 111.730 159.430  1.00  0.00           H
ATOM    827  CE1 TYR A  66      64.330 113.210 161.070  1.00  0.00           C
ATOM    828  HE1 TYR A  66      65.020 112.680 161.700  1.00  0.00           H
ATOM    829  CZ  TYR A  66      63.920 114.480 161.490  1.00  0.00           C
ATOM    830  OH  TYR A  66      64.260 114.870 162.800  1.00  0.00           O
ATOM    831  HH  TYR A  66      64.640 114.120 163.270  1.00  0.00           H
ATOM    832  CD2 TYR A  66      62.710 114.830 159.330  1.00  0.00           C
ATOM    833  HD2 TYR A  66      61.970 115.400 158.790  1.00  0.00           H
ATOM    834  CE2 TYR A  66      63.070 115.240 160.690  1.00  0.00           C
ATOM    835  HE2 TYR A  66      62.690 116.150 161.130  1.00  0.00           H
ATOM    836  C   TYR A  66      63.500 111.950 155.440  1.00  0.00           C
ATOM    837  O   TYR A  66      62.780 111.030 155.140  1.00  0.00           O
ATOM    838  N   ILE A  67      63.960 112.660 154.440  1.00  0.00           N
ATOM    839  HN  ILE A  67      64.680 113.310 154.690  1.00  0.00           H
ATOM    840  CA  ILE A  67      63.340 112.730 153.140  1.00  0.00           C
ATOM    841  HA  ILE A  67      62.370 112.270 153.210  1.00  0.00           H
ATOM    842  CB  ILE A  67      62.960 114.190 152.700  1.00  0.00           C
ATOM    843  HB  ILE A  67      63.840 114.830 152.900  1.00  0.00           H
ATOM    844  CG2 ILE A  67      62.560 114.110 151.210  1.00  0.00           C
ATOM    845 HG21 ILE A  67      61.880 113.230 151.110  1.00  0.00           H
ATOM    846 HG22 ILE A  67      61.990 114.970 150.810  1.00  0.00           H
ATOM    847 HG23 ILE A  67      63.480 113.990 150.600  1.00  0.00           H
ATOM    848  CG1 ILE A  67      61.900 114.830 153.630  1.00  0.00           C
ATOM    849 HG11 ILE A  67      61.440 115.710 153.150  1.00  0.00           H
ATOM    850 HG12 ILE A  67      62.490 115.200 154.500  1.00  0.00           H
ATOM    851  CD  ILE A  67      60.780 113.850 154.080  1.00  0.00           C
ATOM    852  HD1 ILE A  67      60.380 113.200 153.270  1.00  0.00           H
ATOM    853  HD2 ILE A  67      61.150 113.140 154.850  1.00  0.00           H
ATOM    854  HD3 ILE A  67      59.920 114.340 154.570  1.00  0.00           H
ATOM    855  C   ILE A  67      64.180 111.990 152.110  1.00  0.00           C
ATOM    856  O   ILE A  67      63.650 111.160 151.420  1.00  0.00           O
ATOM    857  N   SER A  68      65.470 112.210 152.100  1.00  0.00           N
ATOM    858  HN  SER A  68      65.730 112.960 152.700  1.00  0.00           H
ATOM    859  CA  SER A  68      66.430 111.340 151.490  1.00  0.00           C
ATOM    860  HA  SER A  68      66.020 110.350 151.360  1.00  0.00           H
ATOM    861  CB  SER A  68      66.660 111.760 150.070  1.00  0.00           C
ATOM    862  HB1 SER A  68      65.670 112.030 149.660  1.00  0.00           H
ATOM    863  HB2 SER A  68      67.150 110.880 149.590  1.00  0.00           H
ATOM    864  OG  SER A  68      67.510 112.880 149.990  1.00  0.00           O
ATOM    865  HG1 SER A  68      68.410 112.540 150.020  1.00  0.00           H
ATOM    866  C   SER A  68      67.680 111.360 152.320  1.00  0.00           C
ATOM    867  O   SER A  68      68.270 112.390 152.730  1.00  0.00           O
ATOM    868  N   ARG A  69      68.230 110.150 152.650  1.00  0.00           N
ATOM    869  HN  ARG A  69      67.890 109.240 152.440  1.00  0.00           H
ATOM    870  CA  ARG A  69      69.280 110.000 153.630  1.00  0.00           C
ATOM    871  HA  ARG A  69      69.110 110.790 154.350  1.00  0.00           H
ATOM    872  CB  ARG A  69      69.230 108.590 154.400  1.00  0.00           C
ATOM    873  HB1 ARG A  69      69.690 107.900 153.660  1.00  0.00           H
ATOM    874  HB2 ARG A  69      69.920 108.660 155.260  1.00  0.00           H
ATOM    875  CG  ARG A  69      67.850 108.100 155.000  1.00  0.00           C
ATOM    876  HG1 ARG A  69      68.000 107.250 155.690  1.00  0.00           H
ATOM    877  HG2 ARG A  69      67.230 107.830 154.120  1.00  0.00           H
ATOM    878  CD  ARG A  69      67.080 109.190 155.760  1.00  0.00           C
ATOM    879  HD1 ARG A  69      66.890 110.060 155.100  1.00  0.00           H
ATOM    880  HD2 ARG A  69      67.710 109.560 156.600  1.00  0.00           H
ATOM    881  NE  ARG A  69      65.810 108.660 156.220  1.00  0.00           N
ATOM    882  HE  ARG A  69      65.100 108.540 155.520  1.00  0.00           H
ATOM    883  CZ  ARG A  69      65.510 108.090 157.400  1.00  0.00           C
ATOM    884  NH1 ARG A  69      66.420 107.950 158.320  1.00  0.00           N
ATOM    885 HH11 ARG A  69      66.170 107.590 159.220  1.00  0.00           H
ATOM    886 HH12 ARG A  69      67.320 108.360 158.200  1.00  0.00           H
ATOM    887  NH2 ARG A  69      64.290 107.680 157.650  1.00  0.00           N
ATOM    888 HH21 ARG A  69      64.110 107.290 158.560  1.00  0.00           H
ATOM    889 HH22 ARG A  69      63.510 107.910 157.070  1.00  0.00           H
ATOM    890  C   ARG A  69      70.580 110.190 152.800  1.00  0.00           C
ATOM    891  O   ARG A  69      71.640 109.900 153.310  1.00  0.00           O
ATOM    892  N   ASP A  70      70.600 110.550 151.490  1.00  0.00           N
ATOM    893  HN  ASP A  70      69.780 110.800 150.980  1.00  0.00           H
ATOM    894  CA  ASP A  70      71.800 110.340 150.650  1.00  0.00           C
ATOM    895  HA  ASP A  70      72.420 109.520 150.970  1.00  0.00           H
ATOM    896  CB  ASP A  70      71.240 109.890 149.300  1.00  0.00           C
ATOM    897  HB1 ASP A  70      72.120 109.850 148.620  1.00  0.00           H
ATOM    898  HB2 ASP A  70      70.730 108.910 149.450  1.00  0.00           H
ATOM    899  CG  ASP A  70      70.210 110.820 148.670  1.00  0.00           C
ATOM    900  OD1 ASP A  70      69.980 111.960 149.170  1.00  0.00           O
ATOM    901  OD2 ASP A  70      69.610 110.480 147.630  1.00  0.00           O
ATOM    902  C   ASP A  70      72.690 111.630 150.590  1.00  0.00           C
ATOM    903  O   ASP A  70      73.830 111.520 150.230  1.00  0.00           O
ATOM    904  N   ARG A  71      72.140 112.760 151.090  1.00  0.00           N
ATOM    905  HN  ARG A  71      71.150 112.780 151.090  1.00  0.00           H
ATOM    906  CA  ARG A  71      72.980 113.920 151.450  1.00  0.00           C
ATOM    907  HA  ARG A  71      73.320 114.370 150.530  1.00  0.00           H
ATOM    908  CB  ARG A  71      72.060 114.980 152.260  1.00  0.00           C
ATOM    909  HB1 ARG A  71      71.460 114.390 152.990  1.00  0.00           H
ATOM    910  HB2 ARG A  71      72.750 115.730 152.730  1.00  0.00           H
ATOM    911  CG  ARG A  71      71.120 115.680 151.350  1.00  0.00           C
ATOM    912  HG1 ARG A  71      70.500 114.990 150.740  1.00  0.00           H
ATOM    913  HG2 ARG A  71      71.540 116.360 150.580  1.00  0.00           H
ATOM    914  CD  ARG A  71      70.110 116.380 152.240  1.00  0.00           C
ATOM    915  HD1 ARG A  71      70.680 117.180 152.770  1.00  0.00           H
ATOM    916  HD2 ARG A  71      69.650 115.790 153.060  1.00  0.00           H
ATOM    917  NE  ARG A  71      69.050 117.040 151.430  1.00  0.00           N
ATOM    918  HE  ARG A  71      69.270 117.040 150.460  1.00  0.00           H
ATOM    919  CZ  ARG A  71      68.250 117.970 151.880  1.00  0.00           C
ATOM    920  NH1 ARG A  71      67.990 118.160 153.170  1.00  0.00           N
ATOM    921 HH11 ARG A  71      67.550 119.020 153.430  1.00  0.00           H
ATOM    922 HH12 ARG A  71      68.340 117.460 153.790  1.00  0.00           H
ATOM    923  NH2 ARG A  71      67.620 118.730 150.970  1.00  0.00           N
ATOM    924 HH21 ARG A  71      66.820 119.320 151.080  1.00  0.00           H
ATOM    925 HH22 ARG A  71      67.830 118.760 149.990  1.00  0.00           H
ATOM    926  C   ARG A  71      74.240 113.590 152.250  1.00  0.00           C
ATOM    927  O   ARG A  71      74.170 112.940 153.340  1.00  0.00           O
ATOM    928  N   GLY A  72      75.390 114.200 151.870  1.00  0.00           N
ATOM    929  HN  GLY A  72      75.380 114.800 151.080  1.00  0.00           H
ATOM    930  CA  GLY A  72      76.630 113.960 152.540  1.00  0.00           C
ATOM    931  HA1 GLY A  72      76.600 113.250 153.350  1.00  0.00           H
ATOM    932  HA2 GLY A  72      76.900 114.930 152.940  1.00  0.00           H
ATOM    933  C   GLY A  72      77.720 113.500 151.640  1.00  0.00           C
ATOM    934  O   GLY A  72      77.480 113.420 150.410  1.00  0.00           O
ATOM    935  N   TRP A  73      78.930 113.230 152.160  1.00  0.00           N
ATOM    936  HN  TRP A  73      79.110 113.240 153.140  1.00  0.00           H
ATOM    937  CA  TRP A  73      80.070 112.650 151.380  1.00  0.00           C
ATOM    938  HA  TRP A  73      79.780 112.440 150.360  1.00  0.00           H
ATOM    939  CB  TRP A  73      81.260 113.640 151.240  1.00  0.00           C
ATOM    940  HB1 TRP A  73      82.170 113.210 150.760  1.00  0.00           H
ATOM    941  HB2 TRP A  73      80.940 114.480 150.580  1.00  0.00           H
ATOM    942  CG  TRP A  73      81.810 114.360 152.480  1.00  0.00           C
ATOM    943  CD1 TRP A  73      81.580 115.710 152.820  1.00  0.00           C
ATOM    944  HD1 TRP A  73      80.950 116.300 152.170  1.00  0.00           H
ATOM    945  NE1 TRP A  73      82.140 115.970 154.020  1.00  0.00           N
ATOM    946  HE1 TRP A  73      82.070 116.720 154.650  1.00  0.00           H
ATOM    947  CE2 TRP A  73      82.860 114.900 154.450  1.00  0.00           C
ATOM    948  CD2 TRP A  73      82.690 113.850 153.540  1.00  0.00           C
ATOM    949  CE3 TRP A  73      83.370 112.650 153.750  1.00  0.00           C
ATOM    950  HE3 TRP A  73      83.440 111.880 153.000  1.00  0.00           H
ATOM    951  CZ3 TRP A  73      84.140 112.500 154.850  1.00  0.00           C
ATOM    952  HZ3 TRP A  73      84.830 111.670 154.850  1.00  0.00           H
ATOM    953  CZ2 TRP A  73      83.610 114.750 155.600  1.00  0.00           C
ATOM    954  HZ2 TRP A  73      83.730 115.540 156.330  1.00  0.00           H
ATOM    955  CH2 TRP A  73      84.290 113.540 155.740  1.00  0.00           C
ATOM    956  HH2 TRP A  73      84.850 113.440 156.670  1.00  0.00           H
ATOM    957  C   TRP A  73      80.430 111.330 151.910  1.00  0.00           C
ATOM    958  O   TRP A  73      80.370 111.170 153.140  1.00  0.00           O
ATOM    959  N   VAL A  74      80.840 110.330 151.040  1.00  0.00           N
ATOM    960  HN  VAL A  74      80.940 110.520 150.070  1.00  0.00           H
ATOM    961  CA  VAL A  74      81.240 109.060 151.520  1.00  0.00           C
ATOM    962  HA  VAL A  74      81.630 109.190 152.520  1.00  0.00           H
ATOM    963  CB  VAL A  74      80.200 107.960 151.320  1.00  0.00           C
ATOM    964  HB  VAL A  74      80.000 107.760 150.240  1.00  0.00           H
ATOM    965  CG1 VAL A  74      80.640 106.540 151.890  1.00  0.00           C
ATOM    966 HG11 VAL A  74      80.970 106.760 152.920  1.00  0.00           H
ATOM    967 HG12 VAL A  74      79.740 105.900 152.010  1.00  0.00           H
ATOM    968 HG13 VAL A  74      81.520 106.200 151.290  1.00  0.00           H
ATOM    969  CG2 VAL A  74      78.810 108.360 152.010  1.00  0.00           C
ATOM    970 HG21 VAL A  74      78.960 108.620 153.080  1.00  0.00           H
ATOM    971 HG22 VAL A  74      78.480 109.310 151.540  1.00  0.00           H
ATOM    972 HG23 VAL A  74      78.130 107.480 151.880  1.00  0.00           H
ATOM    973  C   VAL A  74      82.560 108.750 150.800  1.00  0.00           C
ATOM    974  O   VAL A  74      82.780 109.150 149.660  1.00  0.00           O
ATOM    975  N   VAL A  75      83.560 108.030 151.470  1.00  0.00           N
ATOM    976  HN  VAL A  75      83.400 107.750 152.420  1.00  0.00           H
ATOM    977  CA  VAL A  75      84.710 107.410 150.810  1.00  0.00           C
ATOM    978  HA  VAL A  75      84.770 107.600 149.740  1.00  0.00           H
ATOM    979  CB  VAL A  75      86.040 108.060 151.210  1.00  0.00           C
ATOM    980  HB  VAL A  75      86.260 108.160 152.290  1.00  0.00           H
ATOM    981  CG1 VAL A  75      87.150 107.310 150.480  1.00  0.00           C
ATOM    982 HG11 VAL A  75      88.150 107.790 150.490  1.00  0.00           H
ATOM    983 HG12 VAL A  75      87.360 106.270 150.810  1.00  0.00           H
ATOM    984 HG13 VAL A  75      86.730 107.290 149.450  1.00  0.00           H
ATOM    985  CG2 VAL A  75      86.040 109.460 150.630  1.00  0.00           C
ATOM    986 HG21 VAL A  75      86.000 109.480 149.520  1.00  0.00           H
ATOM    987 HG22 VAL A  75      85.270 110.100 151.120  1.00  0.00           H
ATOM    988 HG23 VAL A  75      87.010 109.960 150.840  1.00  0.00           H
ATOM    989  C   VAL A  75      84.790 105.920 151.100  1.00  0.00           C
ATOM    990  O   VAL A  75      84.720 105.510 152.230  1.00  0.00           O
ATOM    991  N   GLY A  76      84.910 105.000 150.090  1.00  0.00           N
ATOM    992  HN  GLY A  76      84.890 105.310 149.150  1.00  0.00           H
ATOM    993  CA  GLY A  76      85.020 103.570 150.340  1.00  0.00           C
ATOM    994  HA1 GLY A  76      84.020 103.270 150.620  1.00  0.00           H
ATOM    995  HA2 GLY A  76      85.880 103.530 150.990  1.00  0.00           H
ATOM    996  C   GLY A  76      85.410 102.820 149.130  1.00  0.00           C
ATOM    997  O   GLY A  76      85.910 103.340 148.130  1.00  0.00           O
ATOM    998  N   ILE A  77      85.180 101.470 149.150  1.00  0.00           N
ATOM    999  HN  ILE A  77      84.860 101.100 150.020  1.00  0.00           H
ATOM   1000  CA  ILE A  77      85.500 100.410 148.200  1.00  0.00           C
ATOM   1001  HA  ILE A  77      86.120 100.850 147.430  1.00  0.00           H
ATOM   1002  CB  ILE A  77      86.300  99.270 148.830  1.00  0.00           C
ATOM   1003  HB  ILE A  77      85.750  98.600 149.520  1.00  0.00           H
ATOM   1004  CG2 ILE A  77      86.810  98.380 147.710  1.00  0.00           C
ATOM   1005 HG21 ILE A  77      86.090  98.240 146.880  1.00  0.00           H
ATOM   1006 HG22 ILE A  77      87.680  98.950 147.330  1.00  0.00           H
ATOM   1007 HG23 ILE A  77      87.200  97.410 148.100  1.00  0.00           H
ATOM   1008  CG1 ILE A  77      87.440  99.820 149.740  1.00  0.00           C
ATOM   1009 HG11 ILE A  77      87.050 100.210 150.700  1.00  0.00           H
ATOM   1010 HG12 ILE A  77      87.890 100.770 149.380  1.00  0.00           H
ATOM   1011  CD  ILE A  77      88.540  98.890 150.210  1.00  0.00           C
ATOM   1012  HD1 ILE A  77      89.050  98.380 149.370  1.00  0.00           H
ATOM   1013  HD2 ILE A  77      89.420  99.410 150.630  1.00  0.00           H
ATOM   1014  HD3 ILE A  77      88.240  98.160 150.980  1.00  0.00           H
ATOM   1015  C   ILE A  77      84.160  99.840 147.660  1.00  0.00           C
ATOM   1016  O   ILE A  77      83.330  99.310 148.390  1.00  0.00           O
ATOM   1017  N   HIS A  78      83.880  99.950 146.330  1.00  0.00           N
ATOM   1018  HN  HIS A  78      84.600 100.210 145.690  1.00  0.00           H
ATOM   1019  CA  HIS A  78      82.680  99.350 145.740  1.00  0.00           C
ATOM   1020  HA  HIS A  78      82.280  98.670 146.470  1.00  0.00           H
ATOM   1021  CB  HIS A  78      81.570 100.480 145.520  1.00  0.00           C
ATOM   1022  HB1 HIS A  78      80.560 100.020 145.460  1.00  0.00           H
ATOM   1023  HB2 HIS A  78      81.610 101.050 146.480  1.00  0.00           H
ATOM   1024  ND1 HIS A  78      80.640 101.640 143.590  1.00  0.00           N
ATOM   1025  CG  HIS A  78      81.730 101.450 144.380  1.00  0.00           C
ATOM   1026  CE1 HIS A  78      81.040 102.360 142.610  1.00  0.00           C
ATOM   1027  HE1 HIS A  78      80.510 102.680 141.720  1.00  0.00           H
ATOM   1028  NE2 HIS A  78      82.330 102.760 142.770  1.00  0.00           N
ATOM   1029  HE2 HIS A  78      82.830 103.440 142.230  1.00  0.00           H
ATOM   1030  CD2 HIS A  78      82.790 102.180 143.950  1.00  0.00           C
ATOM   1031  HD2 HIS A  78      83.830 102.290 144.250  1.00  0.00           H
ATOM   1032  C   HIS A  78      82.850  98.690 144.460  1.00  0.00           C
ATOM   1033  O   HIS A  78      83.640  99.050 143.600  1.00  0.00           O
ATOM   1034  N   THR A  79      82.060  97.710 144.140  1.00  0.00           N
ATOM   1035  HN  THR A  79      81.380  97.400 144.800  1.00  0.00           H
ATOM   1036  CA  THR A  79      82.160  97.040 142.880  1.00  0.00           C
ATOM   1037  HA  THR A  79      83.200  96.920 142.600  1.00  0.00           H
ATOM   1038  CB  THR A  79      81.720  95.660 143.010  1.00  0.00           C
ATOM   1039  HB  THR A  79      81.880  95.220 142.000  1.00  0.00           H
ATOM   1040  OG1 THR A  79      80.370  95.520 143.470  1.00  0.00           O
ATOM   1041  HG1 THR A  79      79.810  96.160 143.030  1.00  0.00           H
ATOM   1042  CG2 THR A  79      82.550  94.920 144.040  1.00  0.00           C
ATOM   1043 HG21 THR A  79      82.460  93.850 143.780  1.00  0.00           H
ATOM   1044 HG22 THR A  79      83.600  95.250 143.910  1.00  0.00           H
ATOM   1045 HG23 THR A  79      82.260  95.130 145.090  1.00  0.00           H
ATOM   1046  C   THR A  79      81.400  97.730 141.770  1.00  0.00           C
ATOM   1047  O   THR A  79      80.200  97.630 141.780  1.00  0.00           O
ATOM   1048  N   ILE A  80      82.050  98.450 140.820  1.00  0.00           N
ATOM   1049  HN  ILE A  80      83.010  98.670 140.960  1.00  0.00           H
ATOM   1050  CA  ILE A  80      81.490  98.830 139.510  1.00  0.00           C
ATOM   1051  HA  ILE A  80      80.610  99.430 139.670  1.00  0.00           H
ATOM   1052  CB  ILE A  80      82.530  99.660 138.720  1.00  0.00           C
ATOM   1053  HB  ILE A  80      83.520  99.170 138.820  1.00  0.00           H
ATOM   1054  CG2 ILE A  80      82.230  99.760 137.230  1.00  0.00           C
ATOM   1055 HG21 ILE A  80      81.190 100.130 137.110  1.00  0.00           H
ATOM   1056 HG22 ILE A  80      82.990 100.420 136.750  1.00  0.00           H
ATOM   1057 HG23 ILE A  80      82.250  98.810 136.660  1.00  0.00           H
ATOM   1058  CG1 ILE A  80      82.670 101.070 139.400  1.00  0.00           C
ATOM   1059 HG11 ILE A  80      82.990 100.930 140.460  1.00  0.00           H
ATOM   1060 HG12 ILE A  80      81.620 101.420 139.340  1.00  0.00           H
ATOM   1061  CD  ILE A  80      83.630 102.060 138.700  1.00  0.00           C
ATOM   1062  HD1 ILE A  80      83.090 102.400 137.800  1.00  0.00           H
ATOM   1063  HD2 ILE A  80      83.770 102.910 139.390  1.00  0.00           H
ATOM   1064  HD3 ILE A  80      84.540 101.520 138.350  1.00  0.00           H
ATOM   1065  C   ILE A  80      80.970  97.590 138.810  1.00  0.00           C
ATOM   1066  O   ILE A  80      81.680  96.600 138.750  1.00  0.00           O
ATOM   1067  N   SER A  81      79.760  97.590 138.400  1.00  0.00           N
ATOM   1068  HN  SER A  81      79.120  98.350 138.290  1.00  0.00           H
ATOM   1069  CA  SER A  81      79.160  96.340 137.890  1.00  0.00           C
ATOM   1070  HA  SER A  81      79.900  95.610 137.600  1.00  0.00           H
ATOM   1071  CB  SER A  81      78.230  95.690 138.850  1.00  0.00           C
ATOM   1072  HB1 SER A  81      77.200  96.110 138.850  1.00  0.00           H
ATOM   1073  HB2 SER A  81      78.740  95.730 139.840  1.00  0.00           H
ATOM   1074  OG  SER A  81      78.140  94.290 138.590  1.00  0.00           O
ATOM   1075  HG1 SER A  81      77.420  94.160 137.970  1.00  0.00           H
ATOM   1076  C   SER A  81      78.520  96.700 136.580  1.00  0.00           C
ATOM   1077  O   SER A  81      77.470  97.410 136.630  1.00  0.00           O
ATOM   1078  N   ASP A  82      79.130  96.330 135.470  1.00  0.00           N
ATOM   1079  HN  ASP A  82      80.030  95.900 135.530  1.00  0.00           H
ATOM   1080  CA  ASP A  82      78.550  96.280 134.120  1.00  0.00           C
ATOM   1081  HA  ASP A  82      77.510  96.550 134.240  1.00  0.00           H
ATOM   1082  CB  ASP A  82      79.400  97.050 133.030  1.00  0.00           C
ATOM   1083  HB1 ASP A  82      80.450  96.720 133.220  1.00  0.00           H
ATOM   1084  HB2 ASP A  82      79.070  96.790 132.010  1.00  0.00           H
ATOM   1085  CG  ASP A  82      79.220  98.540 133.120  1.00  0.00           C
ATOM   1086  OD1 ASP A  82      80.110  99.240 132.610  1.00  0.00           O
ATOM   1087  OD2 ASP A  82      78.190  99.030 133.610  1.00  0.00           O
ATOM   1088  C   ASP A  82      78.590  94.800 133.750  1.00  0.00           C
ATOM   1089  O   ASP A  82      79.640  94.160 133.880  1.00  0.00           O
ATOM   1090  N   GLN A  83      77.450  94.210 133.310  1.00  0.00           N
ATOM   1091  HN  GLN A  83      76.620  94.750 133.320  1.00  0.00           H
ATOM   1092  CA  GLN A  83      77.320  92.860 132.760  1.00  0.00           C
ATOM   1093  HA  GLN A  83      76.300  92.830 132.430  1.00  0.00           H
ATOM   1094  CB  GLN A  83      78.210  92.690 131.450  1.00  0.00           C
ATOM   1095  HB1 GLN A  83      79.260  92.730 131.820  1.00  0.00           H
ATOM   1096  HB2 GLN A  83      78.090  91.660 131.050  1.00  0.00           H
ATOM   1097  CG  GLN A  83      78.080  93.840 130.370  1.00  0.00           C
ATOM   1098  HG1 GLN A  83      78.470  94.740 130.880  1.00  0.00           H
ATOM   1099  HG2 GLN A  83      76.990  94.010 130.230  1.00  0.00           H
ATOM   1100  CD  GLN A  83      78.790  93.400 129.090  1.00  0.00           C
ATOM   1101  OE1 GLN A  83      79.930  92.910 129.200  1.00  0.00           O
ATOM   1102  NE2 GLN A  83      78.140  93.460 127.930  1.00  0.00           N
ATOM   1103 HE21 GLN A  83      77.230  93.880 128.000  1.00  0.00           H
ATOM   1104 HE22 GLN A  83      78.510  93.010 127.120  1.00  0.00           H
ATOM   1105  C   GLN A  83      77.410  91.660 133.740  1.00  0.00           C
ATOM   1106  O   GLN A  83      77.710  90.530 133.310  1.00  0.00           O
ATOM   1107  N   ASP A  84      77.280  92.050 135.040  1.00  0.00           N
ATOM   1108  HN  ASP A  84      77.000  92.970 135.290  1.00  0.00           H
ATOM   1109  CA  ASP A  84      77.520  91.150 136.170  1.00  0.00           C
ATOM   1110  HA  ASP A  84      77.180  91.710 137.020  1.00  0.00           H
ATOM   1111  CB  ASP A  84      76.670  89.900 136.250  1.00  0.00           C
ATOM   1112  HB1 ASP A  84      76.750  89.430 135.250  1.00  0.00           H
ATOM   1113  HB2 ASP A  84      76.990  89.040 136.880  1.00  0.00           H
ATOM   1114  CG  ASP A  84      75.250  90.230 136.310  1.00  0.00           C
ATOM   1115  OD1 ASP A  84      74.420  89.340 136.040  1.00  0.00           O
ATOM   1116  OD2 ASP A  84      74.950  91.380 136.700  1.00  0.00           O
ATOM   1117  C   ASP A  84      78.980  90.830 136.510  1.00  0.00           C
ATOM   1118  O   ASP A  84      79.210  89.840 137.240  1.00  0.00           O
ATOM   1119  N   ASN A  85      79.910  91.680 136.200  1.00  0.00           N
ATOM   1120  HN  ASN A  85      79.630  92.510 135.710  1.00  0.00           H
ATOM   1121  CA  ASN A  85      81.280  91.400 136.450  1.00  0.00           C
ATOM   1122  HA  ASN A  85      81.430  90.430 136.910  1.00  0.00           H
ATOM   1123  CB  ASN A  85      82.110  91.420 135.130  1.00  0.00           C
ATOM   1124  HB1 ASN A  85      81.910  92.400 134.640  1.00  0.00           H
ATOM   1125  HB2 ASN A  85      83.210  91.350 135.230  1.00  0.00           H
ATOM   1126  CG  ASN A  85      81.570  90.280 134.310  1.00  0.00           C
ATOM   1127  OD1 ASN A  85      81.970  89.120 134.400  1.00  0.00           O
ATOM   1128  ND2 ASN A  85      80.560  90.560 133.460  1.00  0.00           N
ATOM   1129 HD21 ASN A  85      80.330  91.520 133.300  1.00  0.00           H
ATOM   1130 HD22 ASN A  85      80.140  89.840 132.910  1.00  0.00           H
ATOM   1131  C   ASN A  85      81.780  92.450 137.380  1.00  0.00           C
ATOM   1132  O   ASN A  85      81.730  93.610 137.140  1.00  0.00           O
ATOM   1133  N   LYS A  86      82.080  91.990 138.680  1.00  0.00           N
ATOM   1134  HN  LYS A  86      81.970  91.040 139.000  1.00  0.00           H
ATOM   1135  CA  LYS A  86      82.480  92.960 139.670  1.00  0.00           C
ATOM   1136  HA  LYS A  86      81.710  93.720 139.600  1.00  0.00           H
ATOM   1137  CB  LYS A  86      82.240  92.340 141.010  1.00  0.00           C
ATOM   1138  HB1 LYS A  86      83.080  91.620 141.150  1.00  0.00           H
ATOM   1139  HB2 LYS A  86      82.500  93.040 141.830  1.00  0.00           H
ATOM   1140  CG  LYS A  86      80.830  91.840 141.230  1.00  0.00           C
ATOM   1141  HG1 LYS A  86      80.720  91.300 142.200  1.00  0.00           H
ATOM   1142  HG2 LYS A  86      80.670  91.110 140.410  1.00  0.00           H
ATOM   1143  CD  LYS A  86      79.710  92.920 141.210  1.00  0.00           C
ATOM   1144  HD1 LYS A  86      79.740  93.440 140.230  1.00  0.00           H
ATOM   1145  HD2 LYS A  86      80.160  93.610 141.960  1.00  0.00           H
ATOM   1146  CE  LYS A  86      78.410  92.460 141.700  1.00  0.00           C
ATOM   1147  HE1 LYS A  86      78.430  92.290 142.800  1.00  0.00           H
ATOM   1148  HE2 LYS A  86      78.170  91.470 141.270  1.00  0.00           H
ATOM   1149  NZ  LYS A  86      77.350  93.390 141.430  1.00  0.00           N
ATOM   1150  HZ1 LYS A  86      77.410  94.360 141.820  1.00  0.00           H
ATOM   1151  HZ2 LYS A  86      77.270  93.480 140.400  1.00  0.00           H
ATOM   1152  HZ3 LYS A  86      76.420  93.050 141.760  1.00  0.00           H
ATOM   1153  C   LYS A  86      83.880  93.550 139.470  1.00  0.00           C
ATOM   1154  O   LYS A  86      84.900  92.860 139.430  1.00  0.00           O
ATOM   1155  N   ASP A  87      84.040  94.860 139.370  1.00  0.00           N
ATOM   1156  HN  ASP A  87      83.270  95.460 139.540  1.00  0.00           H
ATOM   1157  CA  ASP A  87      85.390  95.480 139.310  1.00  0.00           C
ATOM   1158  HA  ASP A  87      86.200  94.770 139.260  1.00  0.00           H
ATOM   1159  CB  ASP A  87      85.370  96.320 138.000  1.00  0.00           C
ATOM   1160  HB1 ASP A  87      84.850  95.820 137.150  1.00  0.00           H
ATOM   1161  HB2 ASP A  87      84.870  97.300 138.190  1.00  0.00           H
ATOM   1162  CG  ASP A  87      86.850  96.710 137.640  1.00  0.00           C
ATOM   1163  OD1 ASP A  87      87.560  97.250 138.500  1.00  0.00           O
ATOM   1164  OD2 ASP A  87      87.240  96.720 136.470  1.00  0.00           O
ATOM   1165  C   ASP A  87      85.490  96.290 140.590  1.00  0.00           C
ATOM   1166  O   ASP A  87      84.820  97.330 140.700  1.00  0.00           O
ATOM   1167  N   PRO A  88      86.260  95.910 141.640  1.00  0.00           N
ATOM   1168  CD  PRO A  88      86.720  94.520 141.820  1.00  0.00           C
ATOM   1169  HD1 PRO A  88      87.500  94.360 141.040  1.00  0.00           H
ATOM   1170  HD2 PRO A  88      85.860  93.820 141.720  1.00  0.00           H
ATOM   1171  CA  PRO A  88      86.190  96.560 142.920  1.00  0.00           C
ATOM   1172  HA  PRO A  88      85.190  96.930 143.050  1.00  0.00           H
ATOM   1173  CB  PRO A  88      86.530  95.500 144.040  1.00  0.00           C
ATOM   1174  HB1 PRO A  88      86.920  95.950 144.980  1.00  0.00           H
ATOM   1175  HB2 PRO A  88      85.540  95.120 144.360  1.00  0.00           H
ATOM   1176  CG  PRO A  88      87.320  94.440 143.230  1.00  0.00           C
ATOM   1177  HG1 PRO A  88      87.260  93.400 143.600  1.00  0.00           H
ATOM   1178  HG2 PRO A  88      88.340  94.890 143.260  1.00  0.00           H
ATOM   1179  C   PRO A  88      87.140  97.740 143.030  1.00  0.00           C
ATOM   1180  O   PRO A  88      88.350  97.650 142.950  1.00  0.00           O
ATOM   1181  N   ARG A  89      86.510  98.920 143.140  1.00  0.00           N
ATOM   1182  HN  ARG A  89      85.550  99.170 143.120  1.00  0.00           H
ATOM   1183  CA  ARG A  89      87.330 100.090 143.060  1.00  0.00           C
ATOM   1184  HA  ARG A  89      88.390  99.880 143.030  1.00  0.00           H
ATOM   1185  CB  ARG A  89      87.020 100.970 141.820  1.00  0.00           C
ATOM   1186  HB1 ARG A  89      86.020 101.440 141.950  1.00  0.00           H
ATOM   1187  HB2 ARG A  89      87.880 101.640 141.640  1.00  0.00           H
ATOM   1188  CG  ARG A  89      87.020 100.040 140.570  1.00  0.00           C
ATOM   1189  HG1 ARG A  89      86.070  99.560 140.250  1.00  0.00           H
ATOM   1190  HG2 ARG A  89      87.800  99.260 140.640  1.00  0.00           H
ATOM   1191  CD  ARG A  89      87.580 100.880 139.430  1.00  0.00           C
ATOM   1192  HD1 ARG A  89      88.590 101.320 139.570  1.00  0.00           H
ATOM   1193  HD2 ARG A  89      86.820 101.650 139.190  1.00  0.00           H
ATOM   1194  NE  ARG A  89      87.600  99.990 138.230  1.00  0.00           N
ATOM   1195  HE  ARG A  89      87.390  99.020 138.340  1.00  0.00           H
ATOM   1196  CZ  ARG A  89      87.630 100.410 136.980  1.00  0.00           C
ATOM   1197  NH1 ARG A  89      87.970 101.670 136.630  1.00  0.00           N
ATOM   1198 HH11 ARG A  89      87.860 101.970 135.680  1.00  0.00           H
ATOM   1199 HH12 ARG A  89      88.180 102.350 137.330  1.00  0.00           H
ATOM   1200  NH2 ARG A  89      87.530  99.580 136.030  1.00  0.00           N
ATOM   1201 HH21 ARG A  89      87.610  99.860 135.070  1.00  0.00           H
ATOM   1202 HH22 ARG A  89      87.230  98.650 136.240  1.00  0.00           H
ATOM   1203  C   ARG A  89      87.110 100.990 144.260  1.00  0.00           C
ATOM   1204  O   ARG A  89      86.110 100.890 145.000  1.00  0.00           O
ATOM   1205  N   TYR A  90      88.020 101.930 144.540  1.00  0.00           N
ATOM   1206  HN  TYR A  90      88.900 101.980 144.090  1.00  0.00           H
ATOM   1207  CA  TYR A  90      87.780 103.020 145.490  1.00  0.00           C
ATOM   1208  HA  TYR A  90      87.370 102.710 146.450  1.00  0.00           H
ATOM   1209  CB  TYR A  90      89.000 103.870 145.780  1.00  0.00           C
ATOM   1210  HB1 TYR A  90      89.400 104.190 144.800  1.00  0.00           H
ATOM   1211  HB2 TYR A  90      88.830 104.660 146.550  1.00  0.00           H
ATOM   1212  CG  TYR A  90      90.170 103.030 146.390  1.00  0.00           C
ATOM   1213  CD1 TYR A  90      89.910 102.330 147.530  1.00  0.00           C
ATOM   1214  HD1 TYR A  90      89.000 102.560 148.050  1.00  0.00           H
ATOM   1215  CE1 TYR A  90      91.010 101.720 148.110  1.00  0.00           C
ATOM   1216  HE1 TYR A  90      90.850 101.150 149.010  1.00  0.00           H
ATOM   1217  CZ  TYR A  90      92.210 101.450 147.410  1.00  0.00           C
ATOM   1218  OH  TYR A  90      93.190 100.550 147.920  1.00  0.00           O
ATOM   1219  HH  TYR A  90      93.900 100.530 147.270  1.00  0.00           H
ATOM   1220  CD2 TYR A  90      91.410 102.980 145.720  1.00  0.00           C
ATOM   1221  HD2 TYR A  90      91.710 103.570 144.860  1.00  0.00           H
ATOM   1222  CE2 TYR A  90      92.420 102.230 146.240  1.00  0.00           C
ATOM   1223  HE2 TYR A  90      93.380 102.220 145.740  1.00  0.00           H
ATOM   1224  C   TYR A  90      86.780 103.930 144.840  1.00  0.00           C
ATOM   1225  O   TYR A  90      86.610 104.000 143.670  1.00  0.00           O
ATOM   1226  N   PHE A  91      86.000 104.670 145.680  1.00  0.00           N
ATOM   1227  HN  PHE A  91      86.030 104.590 146.670  1.00  0.00           H
ATOM   1228  CA  PHE A  91      85.110 105.720 145.300  1.00  0.00           C
ATOM   1229  HA  PHE A  91      85.380 106.050 144.310  1.00  0.00           H
ATOM   1230  CB  PHE A  91      83.660 105.350 145.030  1.00  0.00           C
ATOM   1231  HB1 PHE A  91      83.100 106.110 144.440  1.00  0.00           H
ATOM   1232  HB2 PHE A  91      83.770 104.420 144.440  1.00  0.00           H
ATOM   1233  CG  PHE A  91      82.840 104.850 146.310  1.00  0.00           C
ATOM   1234  CD1 PHE A  91      82.950 103.520 146.850  1.00  0.00           C
ATOM   1235  HD1 PHE A  91      83.710 102.940 146.350  1.00  0.00           H
ATOM   1236  CE1 PHE A  91      82.260 103.140 147.970  1.00  0.00           C
ATOM   1237  HE1 PHE A  91      82.380 102.210 148.510  1.00  0.00           H
ATOM   1238  CZ  PHE A  91      81.310 104.040 148.510  1.00  0.00           C
ATOM   1239  HZ  PHE A  91      80.790 103.700 149.390  1.00  0.00           H
ATOM   1240  CD2 PHE A  91      81.940 105.740 146.910  1.00  0.00           C
ATOM   1241  HD2 PHE A  91      81.970 106.780 146.610  1.00  0.00           H
ATOM   1242  CE2 PHE A  91      81.160 105.290 147.980  1.00  0.00           C
ATOM   1243  HE2 PHE A  91      80.560 106.080 148.410  1.00  0.00           H
ATOM   1244  C   PHE A  91      85.120 106.890 146.270  1.00  0.00           C
ATOM   1245  O   PHE A  91      85.510 106.790 147.410  1.00  0.00           O
ATOM   1246  N   PHE A  92      84.610 108.010 145.710  1.00  0.00           N
ATOM   1247  HN  PHE A  92      84.340 107.890 144.750  1.00  0.00           H
ATOM   1248  CA  PHE A  92      84.310 109.180 146.460  1.00  0.00           C
ATOM   1249  HA  PHE A  92      84.100 108.990 147.500  1.00  0.00           H
ATOM   1250  CB  PHE A  92      85.480 110.190 146.250  1.00  0.00           C
ATOM   1251  HB1 PHE A  92      86.370 109.690 146.690  1.00  0.00           H
ATOM   1252  HB2 PHE A  92      85.760 110.280 145.180  1.00  0.00           H
ATOM   1253  CG  PHE A  92      85.340 111.550 146.810  1.00  0.00           C
ATOM   1254  CD1 PHE A  92      84.480 111.960 147.870  1.00  0.00           C
ATOM   1255  HD1 PHE A  92      83.850 111.320 148.460  1.00  0.00           H
ATOM   1256  CE1 PHE A  92      84.540 113.230 148.410  1.00  0.00           C
ATOM   1257  HE1 PHE A  92      83.980 113.430 149.310  1.00  0.00           H
ATOM   1258  CZ  PHE A  92      85.320 114.180 147.730  1.00  0.00           C
ATOM   1259  HZ  PHE A  92      85.400 115.180 148.140  1.00  0.00           H
ATOM   1260  CD2 PHE A  92      86.270 112.510 146.310  1.00  0.00           C
ATOM   1261  HD2 PHE A  92      87.000 112.220 145.560  1.00  0.00           H
ATOM   1262  CE2 PHE A  92      86.220 113.860 146.700  1.00  0.00           C
ATOM   1263  HE2 PHE A  92      86.870 114.590 146.250  1.00  0.00           H
ATOM   1264  C   PHE A  92      83.020 109.670 145.900  1.00  0.00           C
ATOM   1265  O   PHE A  92      82.820 109.830 144.720  1.00  0.00           O
ATOM   1266  N   SER A  93      82.090 109.970 146.740  1.00  0.00           N
ATOM   1267  HN  SER A  93      82.100 109.800 147.720  1.00  0.00           H
ATOM   1268  CA  SER A  93      80.780 110.490 146.370  1.00  0.00           C
ATOM   1269  HA  SER A  93      80.830 110.770 145.330  1.00  0.00           H
ATOM   1270  CB  SER A  93      79.700 109.470 146.440  1.00  0.00           C
ATOM   1271  HB1 SER A  93      79.740 108.570 145.780  1.00  0.00           H
ATOM   1272  HB2 SER A  93      78.820 110.010 146.020  1.00  0.00           H
ATOM   1273  OG  SER A  93      79.380 109.120 147.770  1.00  0.00           O
ATOM   1274  HG1 SER A  93      78.920 109.900 148.090  1.00  0.00           H
ATOM   1275  C   SER A  93      80.430 111.720 147.230  1.00  0.00           C
ATOM   1276  O   SER A  93      80.920 111.910 148.370  1.00  0.00           O
ATOM   1277  N   LEU A  94      79.650 112.690 146.680  1.00  0.00           N
ATOM   1278  HN  LEU A  94      79.190 112.650 145.800  1.00  0.00           H
ATOM   1279  CA  LEU A  94      79.310 113.850 147.320  1.00  0.00           C
ATOM   1280  HA  LEU A  94      79.250 113.700 148.390  1.00  0.00           H
ATOM   1281  CB  LEU A  94      80.330 115.030 147.170  1.00  0.00           C
ATOM   1282  HB1 LEU A  94      81.200 114.790 147.820  1.00  0.00           H
ATOM   1283  HB2 LEU A  94      80.640 115.130 146.110  1.00  0.00           H
ATOM   1284  CG  LEU A  94      80.010 116.490 147.700  1.00  0.00           C
ATOM   1285  HG  LEU A  94      78.990 116.790 147.340  1.00  0.00           H
ATOM   1286  CD1 LEU A  94      80.030 116.610 149.180  1.00  0.00           C
ATOM   1287 HD11 LEU A  94      79.290 115.900 149.620  1.00  0.00           H
ATOM   1288 HD12 LEU A  94      81.050 116.410 149.580  1.00  0.00           H
ATOM   1289 HD13 LEU A  94      79.780 117.630 149.550  1.00  0.00           H
ATOM   1290  CD2 LEU A  94      81.110 117.500 147.230  1.00  0.00           C
ATOM   1291 HD21 LEU A  94      82.100 117.190 147.620  1.00  0.00           H
ATOM   1292 HD22 LEU A  94      81.270 117.450 146.130  1.00  0.00           H
ATOM   1293 HD23 LEU A  94      80.900 118.550 147.510  1.00  0.00           H
ATOM   1294  C   LEU A  94      77.900 114.260 146.820  1.00  0.00           C
ATOM   1295  O   LEU A  94      77.620 114.450 145.650  1.00  0.00           O
ATOM   1296  N   LYS A  95      77.040 114.510 147.800  1.00  0.00           N
ATOM   1297  HN  LYS A  95      77.280 114.350 148.750  1.00  0.00           H
ATOM   1298  CA  LYS A  95      75.720 115.040 147.510  1.00  0.00           C
ATOM   1299  HA  LYS A  95      75.670 115.500 146.530  1.00  0.00           H
ATOM   1300  CB  LYS A  95      74.660 113.990 147.520  1.00  0.00           C
ATOM   1301  HB1 LYS A  95      74.920 113.110 146.900  1.00  0.00           H
ATOM   1302  HB2 LYS A  95      74.630 113.530 148.530  1.00  0.00           H
ATOM   1303  CG  LYS A  95      73.360 114.560 147.010  1.00  0.00           C
ATOM   1304  HG1 LYS A  95      73.470 114.930 145.960  1.00  0.00           H
ATOM   1305  HG2 LYS A  95      73.050 115.400 147.660  1.00  0.00           H
ATOM   1306  CD  LYS A  95      72.180 113.540 146.950  1.00  0.00           C
ATOM   1307  HD1 LYS A  95      72.230 112.920 147.860  1.00  0.00           H
ATOM   1308  HD2 LYS A  95      72.400 112.820 146.130  1.00  0.00           H
ATOM   1309  CE  LYS A  95      70.800 114.200 146.770  1.00  0.00           C
ATOM   1310  HE1 LYS A  95      70.860 114.750 145.810  1.00  0.00           H
ATOM   1311  HE2 LYS A  95      70.730 114.860 147.660  1.00  0.00           H
ATOM   1312  NZ  LYS A  95      69.810 113.130 146.660  1.00  0.00           N
ATOM   1313  HZ1 LYS A  95      70.050 112.580 145.810  1.00  0.00           H
ATOM   1314  HZ2 LYS A  95      69.910 112.450 147.440  1.00  0.00           H
ATOM   1315  HZ3 LYS A  95      68.830 113.460 146.680  1.00  0.00           H
ATOM   1316  C   LYS A  95      75.490 116.130 148.470  1.00  0.00           C
ATOM   1317  O   LYS A  95      75.480 115.870 149.670  1.00  0.00           O
ATOM   1318  N   THR A  96      75.370 117.340 147.990  1.00  0.00           N
ATOM   1319  HN  THR A  96      75.470 117.580 147.030  1.00  0.00           H
ATOM   1320  CA  THR A  96      75.150 118.440 148.960  1.00  0.00           C
ATOM   1321  HA  THR A  96      75.580 118.170 149.910  1.00  0.00           H
ATOM   1322  CB  THR A  96      75.690 119.860 148.560  1.00  0.00           C
ATOM   1323  HB  THR A  96      75.590 120.580 149.410  1.00  0.00           H
ATOM   1324  OG1 THR A  96      75.050 120.330 147.350  1.00  0.00           O
ATOM   1325  HG1 THR A  96      75.070 121.290 147.320  1.00  0.00           H
ATOM   1326  CG2 THR A  96      77.170 119.540 148.270  1.00  0.00           C
ATOM   1327 HG21 THR A  96      77.780 120.450 148.080  1.00  0.00           H
ATOM   1328 HG22 THR A  96      77.570 118.870 149.060  1.00  0.00           H
ATOM   1329 HG23 THR A  96      77.340 119.050 147.290  1.00  0.00           H
ATOM   1330  C   THR A  96      73.660 118.530 149.340  1.00  0.00           C
ATOM   1331  O   THR A  96      72.920 117.830 148.780  1.00  0.00           O
ATOM   1332  N   ASP A  97      73.390 119.360 150.350  1.00  0.00           N
ATOM   1333  HN  ASP A  97      74.140 119.760 150.880  1.00  0.00           H
ATOM   1334  CA  ASP A  97      72.080 119.610 150.810  1.00  0.00           C
ATOM   1335  HA  ASP A  97      71.420 118.760 150.790  1.00  0.00           H
ATOM   1336  CB  ASP A  97      72.060 120.230 152.250  1.00  0.00           C
ATOM   1337  HB1 ASP A  97      72.710 121.120 152.320  1.00  0.00           H
ATOM   1338  HB2 ASP A  97      70.980 120.460 152.400  1.00  0.00           H
ATOM   1339  CG  ASP A  97      72.420 119.240 153.390  1.00  0.00           C
ATOM   1340  OD1 ASP A  97      72.830 118.070 153.170  1.00  0.00           O
ATOM   1341  OD2 ASP A  97      72.190 119.640 154.580  1.00  0.00           O
ATOM   1342  C   ASP A  97      71.300 120.620 149.830  1.00  0.00           C
ATOM   1343  O   ASP A  97      70.110 120.820 150.050  1.00  0.00           O
ATOM   1344  N   ARG A  98      71.940 121.240 148.810  1.00  0.00           N
ATOM   1345  HN  ARG A  98      72.930 121.200 148.710  1.00  0.00           H
ATOM   1346  CA  ARG A  98      71.110 121.890 147.740  1.00  0.00           C
ATOM   1347  HA  ARG A  98      70.140 122.250 148.060  1.00  0.00           H
ATOM   1348  CB  ARG A  98      71.930 123.110 147.210  1.00  0.00           C
ATOM   1349  HB1 ARG A  98      72.930 122.780 146.870  1.00  0.00           H
ATOM   1350  HB2 ARG A  98      71.470 123.590 146.320  1.00  0.00           H
ATOM   1351  CG  ARG A  98      72.260 124.330 148.150  1.00  0.00           C
ATOM   1352  HG1 ARG A  98      72.870 123.860 148.950  1.00  0.00           H
ATOM   1353  HG2 ARG A  98      71.350 124.770 148.600  1.00  0.00           H
ATOM   1354  CD  ARG A  98      73.010 125.460 147.400  1.00  0.00           C
ATOM   1355  HD1 ARG A  98      72.340 125.930 146.640  1.00  0.00           H
ATOM   1356  HD2 ARG A  98      73.870 125.030 146.860  1.00  0.00           H
ATOM   1357  NE  ARG A  98      73.490 126.530 148.340  1.00  0.00           N
ATOM   1358  HE  ARG A  98      73.250 126.280 149.270  1.00  0.00           H
ATOM   1359  CZ  ARG A  98      74.370 127.480 148.050  1.00  0.00           C
ATOM   1360  NH1 ARG A  98      74.810 127.820 146.860  1.00  0.00           N
ATOM   1361 HH11 ARG A  98      75.530 128.510 146.850  1.00  0.00           H
ATOM   1362 HH12 ARG A  98      74.790 127.130 146.140  1.00  0.00           H
ATOM   1363  NH2 ARG A  98      74.910 128.210 149.020  1.00  0.00           N
ATOM   1364 HH21 ARG A  98      75.380 129.060 148.780  1.00  0.00           H
ATOM   1365 HH22 ARG A  98      74.330 128.250 149.830  1.00  0.00           H
ATOM   1366  C   ARG A  98      71.010 121.000 146.440  1.00  0.00           C
ATOM   1367  O   ARG A  98      70.210 121.260 145.550  1.00  0.00           O
ATOM   1368  N   ALA A  99      71.740 119.870 146.290  1.00  0.00           N
ATOM   1369  HN  ALA A  99      72.430 119.550 146.940  1.00  0.00           H
ATOM   1370  CA  ALA A  99      71.740 119.000 145.140  1.00  0.00           C
ATOM   1371  HA  ALA A  99      71.650 119.610 144.250  1.00  0.00           H
ATOM   1372  CB  ALA A  99      73.080 118.220 145.130  1.00  0.00           C
ATOM   1373  HB1 ALA A  99      73.070 117.520 146.000  1.00  0.00           H
ATOM   1374  HB2 ALA A  99      73.200 117.700 144.160  1.00  0.00           H
ATOM   1375  HB3 ALA A  99      73.900 118.960 145.230  1.00  0.00           H
ATOM   1376  C   ALA A  99      70.550 118.000 145.090  1.00  0.00           C
ATOM   1377  O   ALA A  99      70.240 117.430 146.150  1.00  0.00           O
ATOM   1378  N   ARG A 100      70.000 117.750 143.920  1.00  0.00           N
ATOM   1379  HN  ARG A 100      70.370 118.200 143.120  1.00  0.00           H
ATOM   1380  CA  ARG A 100      68.930 116.690 143.640  1.00  0.00           C
ATOM   1381  HA  ARG A 100      68.410 116.660 144.580  1.00  0.00           H
ATOM   1382  CB  ARG A 100      68.080 117.020 142.420  1.00  0.00           C
ATOM   1383  HB1 ARG A 100      68.720 117.080 141.520  1.00  0.00           H
ATOM   1384  HB2 ARG A 100      67.320 116.220 142.250  1.00  0.00           H
ATOM   1385  CG  ARG A 100      67.340 118.390 142.410  1.00  0.00           C
ATOM   1386  HG1 ARG A 100      67.010 118.660 141.380  1.00  0.00           H
ATOM   1387  HG2 ARG A 100      68.090 119.140 142.760  1.00  0.00           H
ATOM   1388  CD  ARG A 100      66.190 118.260 143.390  1.00  0.00           C
ATOM   1389  HD1 ARG A 100      66.510 118.040 144.420  1.00  0.00           H
ATOM   1390  HD2 ARG A 100      65.550 117.390 143.100  1.00  0.00           H
ATOM   1391  NE  ARG A 100      65.300 119.450 143.270  1.00  0.00           N
ATOM   1392  HE  ARG A 100      65.320 120.110 142.520  1.00  0.00           H
ATOM   1393  CZ  ARG A 100      64.210 119.610 144.070  1.00  0.00           C
ATOM   1394  NH1 ARG A 100      63.750 118.550 144.760  1.00  0.00           N
ATOM   1395 HH11 ARG A 100      62.910 118.710 145.290  1.00  0.00           H
ATOM   1396 HH12 ARG A 100      64.130 117.630 144.660  1.00  0.00           H
ATOM   1397  NH2 ARG A 100      63.570 120.750 144.100  1.00  0.00           N
ATOM   1398 HH21 ARG A 100      62.770 120.810 144.700  1.00  0.00           H
ATOM   1399 HH22 ARG A 100      63.870 121.420 143.430  1.00  0.00           H
ATOM   1400  C   ARG A 100      69.670 115.370 143.500  1.00  0.00           C
ATOM   1401  O   ARG A 100      69.260 114.360 144.070  1.00  0.00           O
ATOM   1402  N   GLN A 101      70.860 115.360 142.830  1.00  0.00           N
ATOM   1403  HN  GLN A 101      71.210 116.140 142.310  1.00  0.00           H
ATOM   1404  CA  GLN A 101      71.570 114.120 142.540  1.00  0.00           C
ATOM   1405  HA  GLN A 101      70.990 113.220 142.710  1.00  0.00           H
ATOM   1406  CB  GLN A 101      71.840 114.090 141.030  1.00  0.00           C
ATOM   1407  HB1 GLN A 101      72.530 114.900 140.710  1.00  0.00           H
ATOM   1408  HB2 GLN A 101      72.380 113.150 140.800  1.00  0.00           H
ATOM   1409  CG  GLN A 101      70.690 114.260 140.000  1.00  0.00           C
ATOM   1410  HG1 GLN A 101      70.990 113.950 138.980  1.00  0.00           H
ATOM   1411  HG2 GLN A 101      70.440 115.340 139.940  1.00  0.00           H
ATOM   1412  CD  GLN A 101      69.390 113.530 140.410  1.00  0.00           C
ATOM   1413  OE1 GLN A 101      68.300 114.050 140.610  1.00  0.00           O
ATOM   1414  NE2 GLN A 101      69.550 112.150 140.330  1.00  0.00           N
ATOM   1415 HE21 GLN A 101      70.330 111.720 139.890  1.00  0.00           H
ATOM   1416 HE22 GLN A 101      68.680 111.680 140.510  1.00  0.00           H
ATOM   1417  C   GLN A 101      72.930 113.940 143.220  1.00  0.00           C
ATOM   1418  O   GLN A 101      73.670 114.930 143.440  1.00  0.00           O
ATOM   1419  N   VAL A 102      73.370 112.730 143.610  1.00  0.00           N
ATOM   1420  HN  VAL A 102      72.770 111.940 143.480  1.00  0.00           H
ATOM   1421  CA  VAL A 102      74.720 112.420 144.060  1.00  0.00           C
ATOM   1422  HA  VAL A 102      75.010 113.210 144.740  1.00  0.00           H
ATOM   1423  CB  VAL A 102      74.830 111.070 144.850  1.00  0.00           C
ATOM   1424  HB  VAL A 102      74.100 111.030 145.680  1.00  0.00           H
ATOM   1425  CG1 VAL A 102      74.560 109.790 144.080  1.00  0.00           C
ATOM   1426 HG11 VAL A 102      73.670 109.860 143.420  1.00  0.00           H
ATOM   1427 HG12 VAL A 102      75.400 109.460 143.430  1.00  0.00           H
ATOM   1428 HG13 VAL A 102      74.440 108.930 144.780  1.00  0.00           H
ATOM   1429  CG2 VAL A 102      76.250 110.940 145.560  1.00  0.00           C
ATOM   1430 HG21 VAL A 102      77.080 110.880 144.820  1.00  0.00           H
ATOM   1431 HG22 VAL A 102      76.460 111.870 146.130  1.00  0.00           H
ATOM   1432 HG23 VAL A 102      76.380 110.020 146.160  1.00  0.00           H
ATOM   1433  C   VAL A 102      75.750 112.380 142.880  1.00  0.00           C
ATOM   1434  O   VAL A 102      75.500 111.910 141.750  1.00  0.00           O
ATOM   1435  N   THR A 103      76.950 112.980 143.150  1.00  0.00           N
ATOM   1436  HN  THR A 103      77.130 113.520 143.970  1.00  0.00           H
ATOM   1437  CA  THR A 103      78.030 112.930 142.190  1.00  0.00           C
ATOM   1438  HA  THR A 103      77.750 112.390 141.290  1.00  0.00           H
ATOM   1439  CB  THR A 103      78.590 114.330 141.930  1.00  0.00           C
ATOM   1440  HB  THR A 103      79.250 114.690 142.750  1.00  0.00           H
ATOM   1441  OG1 THR A 103      77.620 115.300 141.610  1.00  0.00           O
ATOM   1442  HG1 THR A 103      77.070 114.800 141.010  1.00  0.00           H
ATOM   1443  CG2 THR A 103      79.530 114.310 140.660  1.00  0.00           C
ATOM   1444 HG21 THR A 103      80.430 113.690 140.840  1.00  0.00           H
ATOM   1445 HG22 THR A 103      78.910 113.940 139.810  1.00  0.00           H
ATOM   1446 HG23 THR A 103      79.770 115.370 140.450  1.00  0.00           H
ATOM   1447  C   THR A 103      79.100 112.020 142.640  1.00  0.00           C
ATOM   1448  O   THR A 103      79.490 112.040 143.820  1.00  0.00           O
ATOM   1449  N   THR A 104      79.540 111.030 141.790  1.00  0.00           N
ATOM   1450  HN  THR A 104      79.310 110.990 140.820  1.00  0.00           H
ATOM   1451  CA  THR A 104      80.430 109.970 142.220  1.00  0.00           C
ATOM   1452  HA  THR A 104      80.740 110.230 143.220  1.00  0.00           H
ATOM   1453  CB  THR A 104      79.710 108.590 142.230  1.00  0.00           C
ATOM   1454  HB  THR A 104      79.350 108.350 141.210  1.00  0.00           H
ATOM   1455  OG1 THR A 104      78.450 108.610 142.980  1.00  0.00           O
ATOM   1456  HG1 THR A 104      77.760 108.860 142.360  1.00  0.00           H
ATOM   1457  CG2 THR A 104      80.540 107.490 142.880  1.00  0.00           C
ATOM   1458 HG21 THR A 104      80.740 107.820 143.920  1.00  0.00           H
ATOM   1459 HG22 THR A 104      79.910 106.580 142.950  1.00  0.00           H
ATOM   1460 HG23 THR A 104      81.510 107.350 142.370  1.00  0.00           H
ATOM   1461  C   THR A 104      81.630 109.900 141.290  1.00  0.00           C
ATOM   1462  O   THR A 104      81.470 110.070 140.110  1.00  0.00           O
ATOM   1463  N   ILE A 105      82.850 109.840 141.740  1.00  0.00           N
ATOM   1464  HN  ILE A 105      83.090 109.820 142.710  1.00  0.00           H
ATOM   1465  CA  ILE A 105      84.010 109.570 140.880  1.00  0.00           C
ATOM   1466  HA  ILE A 105      83.660 109.250 139.910  1.00  0.00           H
ATOM   1467  CB  ILE A 105      85.020 110.810 140.900  1.00  0.00           C
ATOM   1468  HB  ILE A 105      86.070 110.440 140.860  1.00  0.00           H
ATOM   1469  CG2 ILE A 105      84.790 111.500 139.470  1.00  0.00           C
ATOM   1470 HG21 ILE A 105      85.340 112.440 139.220  1.00  0.00           H
ATOM   1471 HG22 ILE A 105      85.200 110.840 138.680  1.00  0.00           H
ATOM   1472 HG23 ILE A 105      83.690 111.510 139.300  1.00  0.00           H
ATOM   1473  CG1 ILE A 105      84.870 111.770 142.060  1.00  0.00           C
ATOM   1474 HG11 ILE A 105      84.720 111.160 142.970  1.00  0.00           H
ATOM   1475 HG12 ILE A 105      83.960 112.390 141.980  1.00  0.00           H
ATOM   1476  CD  ILE A 105      86.120 112.670 142.210  1.00  0.00           C
ATOM   1477  HD1 ILE A 105      86.020 113.440 141.420  1.00  0.00           H
ATOM   1478  HD2 ILE A 105      86.020 113.030 143.260  1.00  0.00           H
ATOM   1479  HD3 ILE A 105      87.060 112.090 142.100  1.00  0.00           H
ATOM   1480  C   ILE A 105      84.800 108.410 141.510  1.00  0.00           C
ATOM   1481  O   ILE A 105      84.700 108.130 142.740  1.00  0.00           O
ATOM   1482  N   ASN A 106      85.560 107.630 140.680  1.00  0.00           N
ATOM   1483  HN  ASN A 106      85.670 107.800 139.710  1.00  0.00           H
ATOM   1484  CA  ASN A 106      86.110 106.330 141.000  1.00  0.00           C
ATOM   1485  HA  ASN A 106      85.870 106.150 142.040  1.00  0.00           H
ATOM   1486  CB  ASN A 106      85.420 105.200 140.180  1.00  0.00           C
ATOM   1487  HB1 ASN A 106      85.620 105.220 139.080  1.00  0.00           H
ATOM   1488  HB2 ASN A 106      85.730 104.250 140.660  1.00  0.00           H
ATOM   1489  CG  ASN A 106      83.940 105.290 140.500  1.00  0.00           C
ATOM   1490  OD1 ASN A 106      83.270 104.760 141.370  1.00  0.00           O
ATOM   1491  ND2 ASN A 106      83.280 105.980 139.550  1.00  0.00           N
ATOM   1492 HD21 ASN A 106      83.760 106.440 138.810  1.00  0.00           H
ATOM   1493 HD22 ASN A 106      82.280 105.910 139.560  1.00  0.00           H
ATOM   1494  C   ASN A 106      87.590 106.200 140.680  1.00  0.00           C
ATOM   1495  O   ASN A 106      88.320 107.140 140.230  1.00  0.00           O
ATOM   1496  N   ALA A 107      88.260 105.090 140.930  1.00  0.00           N
ATOM   1497  HN  ALA A 107      87.830 104.380 141.480  1.00  0.00           H
ATOM   1498  CA  ALA A 107      89.630 104.890 140.650  1.00  0.00           C
ATOM   1499  HA  ALA A 107      90.200 105.810 140.700  1.00  0.00           H
ATOM   1500  CB  ALA A 107      90.230 103.880 141.670  1.00  0.00           C
ATOM   1501  HB1 ALA A 107      89.460 103.130 141.960  1.00  0.00           H
ATOM   1502  HB2 ALA A 107      91.120 103.360 141.250  1.00  0.00           H
ATOM   1503  HB3 ALA A 107      90.510 104.430 142.590  1.00  0.00           H
ATOM   1504  C   ALA A 107      89.790 104.310 139.210  1.00  0.00           C
ATOM   1505  O   ALA A 107      88.930 103.580 138.750  1.00  0.00           O
ATOM   1506  N   HIS A 108      90.900 104.480 138.510  1.00  0.00           N
ATOM   1507  HN  HIS A 108      91.650 104.840 139.050  1.00  0.00           H
ATOM   1508  CA  HIS A 108      91.290 103.970 137.220  1.00  0.00           C
ATOM   1509  HA  HIS A 108      90.510 104.270 136.540  1.00  0.00           H
ATOM   1510  CB  HIS A 108      92.610 104.590 136.850  1.00  0.00           C
ATOM   1511  HB1 HIS A 108      92.960 104.380 135.810  1.00  0.00           H
ATOM   1512  HB2 HIS A 108      92.530 105.690 136.860  1.00  0.00           H
ATOM   1513  ND1 HIS A 108      93.800 104.700 139.040  1.00  0.00           N
ATOM   1514  CG  HIS A 108      93.670 104.220 137.770  1.00  0.00           C
ATOM   1515  CE1 HIS A 108      94.960 104.280 139.480  1.00  0.00           C
ATOM   1516  HE1 HIS A 108      95.350 104.840 140.330  1.00  0.00           H
ATOM   1517  NE2 HIS A 108      95.620 103.600 138.570  1.00  0.00           N
ATOM   1518  HE2 HIS A 108      96.600 103.400 138.530  1.00  0.00           H
ATOM   1519  CD2 HIS A 108      94.830 103.520 137.430  1.00  0.00           C
ATOM   1520  HD2 HIS A 108      95.000 103.020 136.480  1.00  0.00           H
ATOM   1521  C   HIS A 108      91.310 102.420 137.040  1.00  0.00           C
ATOM   1522  O   HIS A 108      90.900 101.800 136.030  1.00  0.00           O
ATOM   1523  N   ARG A 109      91.640 101.720 138.070  1.00  0.00           N
ATOM   1524  HN  ARG A 109      91.920 102.100 138.940  1.00  0.00           H
ATOM   1525  CA  ARG A 109      91.780 100.270 138.040  1.00  0.00           C
ATOM   1526  HA  ARG A 109      91.160  99.830 137.270  1.00  0.00           H
ATOM   1527  CB  ARG A 109      93.270  99.840 137.770  1.00  0.00           C
ATOM   1528  HB1 ARG A 109      93.270  98.750 137.520  1.00  0.00           H
ATOM   1529  HB2 ARG A 109      93.590 100.470 136.910  1.00  0.00           H
ATOM   1530  CG  ARG A 109      94.280 100.220 138.830  1.00  0.00           C
ATOM   1531  HG1 ARG A 109      94.100  99.470 139.630  1.00  0.00           H
ATOM   1532  HG2 ARG A 109      94.180 101.270 139.160  1.00  0.00           H
ATOM   1533  CD  ARG A 109      95.690 100.190 138.280  1.00  0.00           C
ATOM   1534  HD1 ARG A 109      96.330 100.800 138.940  1.00  0.00           H
ATOM   1535  HD2 ARG A 109      95.720 100.530 137.220  1.00  0.00           H
ATOM   1536  NE  ARG A 109      96.210  98.820 138.270  1.00  0.00           N
ATOM   1537  HE  ARG A 109      95.680  98.170 138.810  1.00  0.00           H
ATOM   1538  CZ  ARG A 109      97.450  98.460 138.110  1.00  0.00           C
ATOM   1539  NH1 ARG A 109      98.330  99.240 137.560  1.00  0.00           N
ATOM   1540 HH11 ARG A 109      99.250  98.910 137.370  1.00  0.00           H
ATOM   1541 HH12 ARG A 109      97.990 100.180 137.520  1.00  0.00           H
ATOM   1542  NH2 ARG A 109      97.950  97.320 138.510  1.00  0.00           N
ATOM   1543 HH21 ARG A 109      98.850  97.090 138.120  1.00  0.00           H
ATOM   1544 HH22 ARG A 109      97.410  96.620 138.970  1.00  0.00           H
ATOM   1545  C   ARG A 109      91.290  99.770 139.390  1.00  0.00           C
ATOM   1546  O   ARG A 109      91.150 100.570 140.330  1.00  0.00           O
ATOM   1547  N   SER A 110      91.130  98.420 139.490  1.00  0.00           N
ATOM   1548  HN  SER A 110      91.380  97.870 138.700  1.00  0.00           H
ATOM   1549  CA  SER A 110      90.590  97.830 140.690  1.00  0.00           C
ATOM   1550  HA  SER A 110      89.720  98.420 140.920  1.00  0.00           H
ATOM   1551  CB  SER A 110      90.220  96.240 140.570  1.00  0.00           C
ATOM   1552  HB1 SER A 110      89.600  95.930 141.430  1.00  0.00           H
ATOM   1553  HB2 SER A 110      91.130  95.620 140.730  1.00  0.00           H
ATOM   1554  OG  SER A 110      89.650  95.820 139.310  1.00  0.00           O
ATOM   1555  HG1 SER A 110      88.920  96.400 139.120  1.00  0.00           H
ATOM   1556  C   SER A 110      91.620  97.970 141.830  1.00  0.00           C
ATOM   1557  O   SER A 110      92.780  97.890 141.480  1.00  0.00           O
ATOM   1558  N   TYR A 111      91.190  97.960 143.160  1.00  0.00           N
ATOM   1559  HN  TYR A 111      90.210  98.090 143.270  1.00  0.00           H
ATOM   1560  CA  TYR A 111      91.940  98.250 144.360  1.00  0.00           C
ATOM   1561  HA  TYR A 111      92.420  99.190 144.160  1.00  0.00           H
ATOM   1562  CB  TYR A 111      91.030  98.400 145.650  1.00  0.00           C
ATOM   1563  HB1 TYR A 111      91.640  98.970 146.390  1.00  0.00           H
ATOM   1564  HB2 TYR A 111      90.120  98.970 145.390  1.00  0.00           H
ATOM   1565  CG  TYR A 111      90.580  97.150 146.390  1.00  0.00           C
ATOM   1566  CD1 TYR A 111      89.520  96.460 145.940  1.00  0.00           C
ATOM   1567  HD1 TYR A 111      89.050  96.800 145.030  1.00  0.00           H
ATOM   1568  CE1 TYR A 111      89.000  95.400 146.700  1.00  0.00           C
ATOM   1569  HE1 TYR A 111      88.250  94.760 146.260  1.00  0.00           H
ATOM   1570  CZ  TYR A 111      89.610  95.030 147.940  1.00  0.00           C
ATOM   1571  OH  TYR A 111      89.100  93.980 148.740  1.00  0.00           O
ATOM   1572  HH  TYR A 111      89.330  94.140 149.660  1.00  0.00           H
ATOM   1573  CD2 TYR A 111      91.190  96.810 147.600  1.00  0.00           C
ATOM   1574  HD2 TYR A 111      92.170  97.200 147.840  1.00  0.00           H
ATOM   1575  CE2 TYR A 111      90.710  95.800 148.430  1.00  0.00           C
ATOM   1576  HE2 TYR A 111      91.180  95.530 149.360  1.00  0.00           H
ATOM   1577  C   TYR A 111      93.100  97.130 144.600  1.00  0.00           C
ATOM   1578  O   TYR A 111      92.800  95.990 144.350  1.00  0.00           O
ATOM   1579  N   LEU A 112      94.310  97.550 145.110  1.00  0.00           N
ATOM   1580  HN  LEU A 112      94.460  98.510 145.340  1.00  0.00           H
ATOM   1581  CA  LEU A 112      95.430  96.620 145.270  1.00  0.00           C
ATOM   1582  HA  LEU A 112      95.340  95.890 144.470  1.00  0.00           H
ATOM   1583  CB  LEU A 112      96.690  97.530 145.260  1.00  0.00           C
ATOM   1584  HB1 LEU A 112      96.790  98.120 144.320  1.00  0.00           H
ATOM   1585  HB2 LEU A 112      96.630  98.200 146.140  1.00  0.00           H
ATOM   1586  CG  LEU A 112      98.080  96.890 145.380  1.00  0.00           C
ATOM   1587  HG  LEU A 112      98.020  96.290 146.320  1.00  0.00           H
ATOM   1588  CD1 LEU A 112      98.400  95.850 144.270  1.00  0.00           C
ATOM   1589 HD11 LEU A 112      99.460  95.520 144.310  1.00  0.00           H
ATOM   1590 HD12 LEU A 112      97.760  95.000 144.560  1.00  0.00           H
ATOM   1591 HD13 LEU A 112      98.090  96.250 143.280  1.00  0.00           H
ATOM   1592  CD2 LEU A 112      99.240  97.890 145.470  1.00  0.00           C
ATOM   1593 HD21 LEU A 112      99.110  98.630 146.290  1.00  0.00           H
ATOM   1594 HD22 LEU A 112     100.220  97.380 145.620  1.00  0.00           H
ATOM   1595 HD23 LEU A 112      99.290  98.470 144.520  1.00  0.00           H
ATOM   1596  C   LEU A 112      95.290  95.890 146.640  1.00  0.00           C
ATOM   1597  O   LEU A 112      95.350  96.620 147.670  1.00  0.00           O
ATOM   1598  N   PRO A 113      95.160  94.520 146.840  1.00  0.00           N
ATOM   1599  CD  PRO A 113      95.150  93.460 145.740  1.00  0.00           C
ATOM   1600  HD1 PRO A 113      96.060  93.430 145.090  1.00  0.00           H
ATOM   1601  HD2 PRO A 113      94.290  93.670 145.070  1.00  0.00           H
ATOM   1602  CA  PRO A 113      94.840  93.860 148.140  1.00  0.00           C
ATOM   1603  HA  PRO A 113      94.130  94.570 148.540  1.00  0.00           H
ATOM   1604  CB  PRO A 113      94.220  92.530 147.800  1.00  0.00           C
ATOM   1605  HB1 PRO A 113      94.430  91.790 148.600  1.00  0.00           H
ATOM   1606  HB2 PRO A 113      93.120  92.660 147.720  1.00  0.00           H
ATOM   1607  CG  PRO A 113      94.790  92.150 146.440  1.00  0.00           C
ATOM   1608  HG1 PRO A 113      94.040  91.740 145.730  1.00  0.00           H
ATOM   1609  HG2 PRO A 113      95.640  91.430 146.430  1.00  0.00           H
ATOM   1610  C   PRO A 113      95.990  93.840 149.070  1.00  0.00           C
ATOM   1611  O   PRO A 113      97.090  93.420 148.650  1.00  0.00           O
ATOM   1612  N   GLY A 114      95.900  94.160 150.360  1.00  0.00           N
ATOM   1613  HN  GLY A 114      95.060  94.440 150.820  1.00  0.00           H
ATOM   1614  CA  GLY A 114      96.980  93.930 151.340  1.00  0.00           C
ATOM   1615  HA1 GLY A 114      97.280  92.900 151.240  1.00  0.00           H
ATOM   1616  HA2 GLY A 114      96.580  94.330 152.260  1.00  0.00           H
ATOM   1617  C   GLY A 114      98.240  94.760 151.120  1.00  0.00           C
ATOM   1618  O   GLY A 114      99.310  94.310 151.530  1.00  0.00           O
ATOM   1619  N   GLN A 115      98.250  95.960 150.570  1.00  0.00           N
ATOM   1620  HN  GLN A 115      97.400  96.410 150.290  1.00  0.00           H
ATOM   1621  CA  GLN A 115      99.430  96.810 150.500  1.00  0.00           C
ATOM   1622  HA  GLN A 115     100.330  96.650 151.070  1.00  0.00           H
ATOM   1623  CB  GLN A 115      99.900  97.010 149.040  1.00  0.00           C
ATOM   1624  HB1 GLN A 115      99.090  97.520 148.460  1.00  0.00           H
ATOM   1625  HB2 GLN A 115     100.770  97.690 149.030  1.00  0.00           H
ATOM   1626  CG  GLN A 115     100.400  95.680 148.400  1.00  0.00           C
ATOM   1627  HG1 GLN A 115     100.530  95.810 147.300  1.00  0.00           H
ATOM   1628  HG2 GLN A 115      99.710  94.820 148.510  1.00  0.00           H
ATOM   1629  CD  GLN A 115     101.800  95.340 148.930  1.00  0.00           C
ATOM   1630  OE1 GLN A 115     101.950  94.480 149.850  1.00  0.00           O
ATOM   1631  NE2 GLN A 115     102.890  95.920 148.430  1.00  0.00           N
ATOM   1632 HE21 GLN A 115     102.820  96.540 147.650  1.00  0.00           H
ATOM   1633 HE22 GLN A 115     103.820  95.600 148.620  1.00  0.00           H
ATOM   1634  C   GLN A 115      98.990  98.170 151.010  1.00  0.00           C
ATOM   1635  O   GLN A 115      97.800  98.490 150.860  1.00  0.00           O
ATOM   1636  N   TRP A 116      99.930  99.040 151.550  1.00  0.00           N
ATOM   1637  HN  TRP A 116     100.860  98.730 151.730  1.00  0.00           H
ATOM   1638  CA  TRP A 116      99.630 100.390 151.920  1.00  0.00           C
ATOM   1639  HA  TRP A 116      98.740 100.280 152.530  1.00  0.00           H
ATOM   1640  CB  TRP A 116     100.720 101.060 152.830  1.00  0.00           C
ATOM   1641  HB1 TRP A 116     101.670 101.010 152.250  1.00  0.00           H
ATOM   1642  HB2 TRP A 116     100.470 102.120 153.020  1.00  0.00           H
ATOM   1643  CG  TRP A 116     100.820 100.430 154.140  1.00  0.00           C
ATOM   1644  CD1 TRP A 116     101.780  99.560 154.650  1.00  0.00           C
ATOM   1645  HD1 TRP A 116     102.610  99.220 154.050  1.00  0.00           H
ATOM   1646  NE1 TRP A 116     101.580  99.240 155.950  1.00  0.00           N
ATOM   1647  HE1 TRP A 116     102.340  99.190 156.560  1.00  0.00           H
ATOM   1648  CE2 TRP A 116     100.500  99.920 156.370  1.00  0.00           C
ATOM   1649  CD2 TRP A 116     100.000 100.720 155.260  1.00  0.00           C
ATOM   1650  CE3 TRP A 116      98.840 101.450 155.470  1.00  0.00           C
ATOM   1651  HE3 TRP A 116      98.410 102.000 154.650  1.00  0.00           H
ATOM   1652  CZ3 TRP A 116      98.210 101.440 156.700  1.00  0.00           C
ATOM   1653  HZ3 TRP A 116      97.290 101.930 157.010  1.00  0.00           H
ATOM   1654  CZ2 TRP A 116      99.840  99.920 157.670  1.00  0.00           C
ATOM   1655  HZ2 TRP A 116     100.230  99.370 158.520  1.00  0.00           H
ATOM   1656  CH2 TRP A 116      98.700 100.760 157.770  1.00  0.00           C
ATOM   1657  HH2 TRP A 116      98.030 100.610 158.600  1.00  0.00           H
ATOM   1658  C   TRP A 116      99.340 101.330 150.800  1.00  0.00           C
ATOM   1659  O   TRP A 116     100.200 101.650 150.010  1.00  0.00           O
ATOM   1660  N   VAL A 117      98.110 101.920 150.830  1.00  0.00           N
ATOM   1661  HN  VAL A 117      97.490 101.600 151.540  1.00  0.00           H
ATOM   1662  CA  VAL A 117      97.500 102.840 149.850  1.00  0.00           C
ATOM   1663  HA  VAL A 117      98.130 102.970 148.980  1.00  0.00           H
ATOM   1664  CB  VAL A 117      96.220 102.230 149.300  1.00  0.00           C
ATOM   1665  HB  VAL A 117      95.500 101.850 150.040  1.00  0.00           H
ATOM   1666  CG1 VAL A 117      95.530 103.090 148.200  1.00  0.00           C
ATOM   1667 HG11 VAL A 117      94.570 102.620 147.890  1.00  0.00           H
ATOM   1668 HG12 VAL A 117      95.370 104.130 148.550  1.00  0.00           H
ATOM   1669 HG13 VAL A 117      96.240 103.120 147.350  1.00  0.00           H
ATOM   1670  CG2 VAL A 117      96.750 100.950 148.550  1.00  0.00           C
ATOM   1671 HG21 VAL A 117      96.990 100.290 149.410  1.00  0.00           H
ATOM   1672 HG22 VAL A 117      95.960 100.460 147.930  1.00  0.00           H
ATOM   1673 HG23 VAL A 117      97.560 101.130 147.820  1.00  0.00           H
ATOM   1674  C   VAL A 117      97.310 104.150 150.570  1.00  0.00           C
ATOM   1675  O   VAL A 117      96.830 104.180 151.670  1.00  0.00           O
ATOM   1676  N   TYR A 118      97.530 105.250 149.860  1.00  0.00           N
ATOM   1677  HN  TYR A 118      97.880 105.240 148.930  1.00  0.00           H
ATOM   1678  CA  TYR A 118      97.290 106.590 150.440  1.00  0.00           C
ATOM   1679  HA  TYR A 118      96.930 106.430 151.450  1.00  0.00           H
ATOM   1680  CB  TYR A 118      98.510 107.570 150.260  1.00  0.00           C
ATOM   1681  HB1 TYR A 118      99.330 107.270 150.940  1.00  0.00           H
ATOM   1682  HB2 TYR A 118      98.820 107.480 149.200  1.00  0.00           H
ATOM   1683  CG  TYR A 118      98.280 109.030 150.450  1.00  0.00           C
ATOM   1684  CD1 TYR A 118      97.900 109.390 151.800  1.00  0.00           C
ATOM   1685  HD1 TYR A 118      97.780 108.660 152.580  1.00  0.00           H
ATOM   1686  CE1 TYR A 118      97.960 110.690 152.210  1.00  0.00           C
ATOM   1687  HE1 TYR A 118      97.740 111.010 153.220  1.00  0.00           H
ATOM   1688  CZ  TYR A 118      98.370 111.690 151.260  1.00  0.00           C
ATOM   1689  OH  TYR A 118      98.610 112.990 151.580  1.00  0.00           O
ATOM   1690  HH  TYR A 118      98.950 113.410 150.780  1.00  0.00           H
ATOM   1691  CD2 TYR A 118      98.700 110.070 149.600  1.00  0.00           C
ATOM   1692  HD2 TYR A 118      99.240 109.840 148.690  1.00  0.00           H
ATOM   1693  CE2 TYR A 118      98.700 111.380 149.990  1.00  0.00           C
ATOM   1694  HE2 TYR A 118      99.090 112.090 149.270  1.00  0.00           H
ATOM   1695  C   TYR A 118      96.060 107.100 149.710  1.00  0.00           C
ATOM   1696  O   TYR A 118      96.160 107.370 148.540  1.00  0.00           O
ATOM   1697  N   LEU A 119      94.870 107.190 150.330  1.00  0.00           N
ATOM   1698  HN  LEU A 119      94.770 106.910 151.280  1.00  0.00           H
ATOM   1699  CA  LEU A 119      93.740 107.580 149.560  1.00  0.00           C
ATOM   1700  HA  LEU A 119      93.900 107.530 148.490  1.00  0.00           H
ATOM   1701  CB  LEU A 119      92.620 106.530 149.870  1.00  0.00           C
ATOM   1702  HB1 LEU A 119      92.920 105.510 149.550  1.00  0.00           H
ATOM   1703  HB2 LEU A 119      92.510 106.550 150.970  1.00  0.00           H
ATOM   1704  CG  LEU A 119      91.220 106.690 149.170  1.00  0.00           C
ATOM   1705  HG  LEU A 119      90.880 107.720 149.420  1.00  0.00           H
ATOM   1706  CD1 LEU A 119      91.230 106.460 147.630  1.00  0.00           C
ATOM   1707 HD11 LEU A 119      91.980 107.130 147.140  1.00  0.00           H
ATOM   1708 HD12 LEU A 119      91.530 105.460 147.250  1.00  0.00           H
ATOM   1709 HD13 LEU A 119      90.220 106.670 147.230  1.00  0.00           H
ATOM   1710  CD2 LEU A 119      90.150 105.680 149.700  1.00  0.00           C
ATOM   1711 HD21 LEU A 119      89.230 105.730 149.080  1.00  0.00           H
ATOM   1712 HD22 LEU A 119      90.670 104.700 149.580  1.00  0.00           H
ATOM   1713 HD23 LEU A 119      89.970 105.820 150.780  1.00  0.00           H
ATOM   1714  C   LEU A 119      93.240 108.990 149.980  1.00  0.00           C
ATOM   1715  O   LEU A 119      93.030 109.220 151.190  1.00  0.00           O
ATOM   1716  N   ALA A 120      93.130 109.950 149.100  1.00  0.00           N
ATOM   1717  HN  ALA A 120      93.090 109.790 148.120  1.00  0.00           H
ATOM   1718  CA  ALA A 120      92.910 111.280 149.430  1.00  0.00           C
ATOM   1719  HA  ALA A 120      92.430 111.390 150.390  1.00  0.00           H
ATOM   1720  CB  ALA A 120      94.230 112.010 149.560  1.00  0.00           C
ATOM   1721  HB1 ALA A 120      95.100 111.580 149.010  1.00  0.00           H
ATOM   1722  HB2 ALA A 120      94.120 113.080 149.290  1.00  0.00           H
ATOM   1723  HB3 ALA A 120      94.570 111.880 150.610  1.00  0.00           H
ATOM   1724  C   ALA A 120      91.860 111.940 148.470  1.00  0.00           C
ATOM   1725  O   ALA A 120      91.790 111.580 147.280  1.00  0.00           O
ATOM   1726  N   ALA A 121      90.970 112.730 149.080  1.00  0.00           N
ATOM   1727  HN  ALA A 121      90.990 112.980 150.050  1.00  0.00           H
ATOM   1728  CA  ALA A 121      89.750 113.290 148.530  1.00  0.00           C
ATOM   1729  HA  ALA A 121      89.810 113.270 147.450  1.00  0.00           H
ATOM   1730  CB  ALA A 121      88.500 112.490 148.940  1.00  0.00           C
ATOM   1731  HB1 ALA A 121      88.440 111.550 148.350  1.00  0.00           H
ATOM   1732  HB2 ALA A 121      88.550 112.230 150.020  1.00  0.00           H
ATOM   1733  HB3 ALA A 121      87.550 113.060 148.860  1.00  0.00           H
ATOM   1734  C   ALA A 121      89.630 114.740 148.940  1.00  0.00           C
ATOM   1735  O   ALA A 121      89.700 114.980 150.160  1.00  0.00           O
ATOM   1736  N   THR A 122      89.500 115.630 147.960  1.00  0.00           N
ATOM   1737  HN  THR A 122      89.480 115.360 147.000  1.00  0.00           H
ATOM   1738  CA  THR A 122      89.330 117.030 148.180  1.00  0.00           C
ATOM   1739  HA  THR A 122      89.040 117.060 149.220  1.00  0.00           H
ATOM   1740  CB  THR A 122      90.590 117.910 148.010  1.00  0.00           C
ATOM   1741  HB  THR A 122      90.350 118.780 148.650  1.00  0.00           H
ATOM   1742  OG1 THR A 122      90.870 118.220 146.640  1.00  0.00           O
ATOM   1743  HG1 THR A 122      90.090 118.710 146.400  1.00  0.00           H
ATOM   1744  CG2 THR A 122      91.860 117.200 148.510  1.00  0.00           C
ATOM   1745 HG21 THR A 122      92.630 118.000 148.520  1.00  0.00           H
ATOM   1746 HG22 THR A 122      91.790 116.720 149.510  1.00  0.00           H
ATOM   1747 HG23 THR A 122      92.170 116.390 147.820  1.00  0.00           H
ATOM   1748  C   THR A 122      88.130 117.580 147.440  1.00  0.00           C
ATOM   1749  O   THR A 122      87.890 117.210 146.300  1.00  0.00           O
ATOM   1750  N   TYR A 123      87.320 118.400 148.130  1.00  0.00           N
ATOM   1751  HN  TYR A 123      87.460 118.430 149.120  1.00  0.00           H
ATOM   1752  CA  TYR A 123      86.380 119.330 147.490  1.00  0.00           C
ATOM   1753  HA  TYR A 123      86.350 119.250 146.420  1.00  0.00           H
ATOM   1754  CB  TYR A 123      84.980 118.940 147.960  1.00  0.00           C
ATOM   1755  HB1 TYR A 123      84.670 117.960 147.540  1.00  0.00           H
ATOM   1756  HB2 TYR A 123      84.880 118.990 149.060  1.00  0.00           H
ATOM   1757  CG  TYR A 123      83.910 119.820 147.350  1.00  0.00           C
ATOM   1758  CD1 TYR A 123      83.710 119.900 145.970  1.00  0.00           C
ATOM   1759  HD1 TYR A 123      84.320 119.340 145.280  1.00  0.00           H
ATOM   1760  CE1 TYR A 123      82.630 120.610 145.420  1.00  0.00           C
ATOM   1761  HE1 TYR A 123      82.470 120.460 144.370  1.00  0.00           H
ATOM   1762  CZ  TYR A 123      81.730 121.290 146.330  1.00  0.00           C
ATOM   1763  OH  TYR A 123      80.420 121.640 145.860  1.00  0.00           O
ATOM   1764  HH  TYR A 123      80.000 122.190 146.520  1.00  0.00           H
ATOM   1765  CD2 TYR A 123      83.120 120.690 148.260  1.00  0.00           C
ATOM   1766  HD2 TYR A 123      83.260 120.630 149.330  1.00  0.00           H
ATOM   1767  CE2 TYR A 123      81.970 121.340 147.710  1.00  0.00           C
ATOM   1768  HE2 TYR A 123      81.360 121.890 148.410  1.00  0.00           H
ATOM   1769  C   TYR A 123      86.660 120.740 147.820  1.00  0.00           C
ATOM   1770  O   TYR A 123      86.890 121.150 148.930  1.00  0.00           O
ATOM   1771  N   ASP A 124      86.720 121.660 146.830  1.00  0.00           N
ATOM   1772  HN  ASP A 124      86.380 121.470 145.920  1.00  0.00           H
ATOM   1773  CA  ASP A 124      87.150 123.050 146.970  1.00  0.00           C
ATOM   1774  HA  ASP A 124      87.600 123.250 147.930  1.00  0.00           H
ATOM   1775  CB  ASP A 124      88.270 123.310 145.890  1.00  0.00           C
ATOM   1776  HB1 ASP A 124      88.630 124.370 145.920  1.00  0.00           H
ATOM   1777  HB2 ASP A 124      89.160 122.700 146.140  1.00  0.00           H
ATOM   1778  CG  ASP A 124      87.840 123.150 144.430  1.00  0.00           C
ATOM   1779  OD1 ASP A 124      86.690 122.950 144.130  1.00  0.00           O
ATOM   1780  OD2 ASP A 124      88.770 123.340 143.560  1.00  0.00           O
ATOM   1781  C   ASP A 124      85.960 124.070 146.860  1.00  0.00           C
ATOM   1782  O   ASP A 124      86.180 125.270 146.930  1.00  0.00           O
ATOM   1783  N   GLY A 125      84.720 123.650 146.860  1.00  0.00           N
ATOM   1784  HN  GLY A 125      84.540 122.720 147.170  1.00  0.00           H
ATOM   1785  CA  GLY A 125      83.560 124.560 146.600  1.00  0.00           C
ATOM   1786  HA1 GLY A 125      83.860 125.590 146.500  1.00  0.00           H
ATOM   1787  HA2 GLY A 125      82.860 124.390 147.400  1.00  0.00           H
ATOM   1788  C   GLY A 125      82.990 124.360 145.250  1.00  0.00           C
ATOM   1789  O   GLY A 125      81.920 124.950 144.940  1.00  0.00           O
ATOM   1790  N   GLN A 126      83.630 123.710 144.230  1.00  0.00           N
ATOM   1791  HN  GLN A 126      84.560 123.400 144.390  1.00  0.00           H
ATOM   1792  CA  GLN A 126      83.050 123.480 142.920  1.00  0.00           C
ATOM   1793  HA  GLN A 126      82.030 123.150 143.020  1.00  0.00           H
ATOM   1794  CB  GLN A 126      83.000 124.740 142.060  1.00  0.00           C
ATOM   1795  HB1 GLN A 126      82.490 124.550 141.100  1.00  0.00           H
ATOM   1796  HB2 GLN A 126      82.450 125.570 142.540  1.00  0.00           H
ATOM   1797  CG  GLN A 126      84.360 125.390 141.730  1.00  0.00           C
ATOM   1798  HG1 GLN A 126      84.160 126.150 140.950  1.00  0.00           H
ATOM   1799  HG2 GLN A 126      85.050 124.640 141.290  1.00  0.00           H
ATOM   1800  CD  GLN A 126      85.060 126.080 142.950  1.00  0.00           C
ATOM   1801  OE1 GLN A 126      84.500 127.070 143.400  1.00  0.00           O
ATOM   1802  NE2 GLN A 126      86.260 125.590 143.350  1.00  0.00           N
ATOM   1803 HE21 GLN A 126      86.570 124.650 143.210  1.00  0.00           H
ATOM   1804 HE22 GLN A 126      86.680 126.020 144.140  1.00  0.00           H
ATOM   1805  C   GLN A 126      83.760 122.340 142.060  1.00  0.00           C
ATOM   1806  O   GLN A 126      83.200 121.870 141.060  1.00  0.00           O
ATOM   1807  N   PHE A 127      84.920 121.810 142.460  1.00  0.00           N
ATOM   1808  HN  PHE A 127      85.460 122.320 143.120  1.00  0.00           H
ATOM   1809  CA  PHE A 127      85.460 120.610 141.910  1.00  0.00           C
ATOM   1810  HA  PHE A 127      84.770 120.170 141.200  1.00  0.00           H
ATOM   1811  CB  PHE A 127      86.830 120.760 141.240  1.00  0.00           C
ATOM   1812  HB1 PHE A 127      87.470 121.540 141.700  1.00  0.00           H
ATOM   1813  HB2 PHE A 127      87.400 119.810 141.200  1.00  0.00           H
ATOM   1814  CG  PHE A 127      86.610 121.370 139.870  1.00  0.00           C
ATOM   1815  CD1 PHE A 127      86.280 120.490 138.860  1.00  0.00           C
ATOM   1816  HD1 PHE A 127      86.380 119.420 138.990  1.00  0.00           H
ATOM   1817  CE1 PHE A 127      85.970 120.990 137.610  1.00  0.00           C
ATOM   1818  HE1 PHE A 127      85.820 120.280 136.810  1.00  0.00           H
ATOM   1819  CZ  PHE A 127      85.770 122.330 137.380  1.00  0.00           C
ATOM   1820  HZ  PHE A 127      85.510 122.780 136.430  1.00  0.00           H
ATOM   1821  CD2 PHE A 127      86.520 122.780 139.660  1.00  0.00           C
ATOM   1822  HD2 PHE A 127      86.820 123.440 140.460  1.00  0.00           H
ATOM   1823  CE2 PHE A 127      86.140 123.240 138.380  1.00  0.00           C
ATOM   1824  HE2 PHE A 127      86.100 124.290 138.140  1.00  0.00           H
ATOM   1825  C   PHE A 127      85.810 119.560 142.930  1.00  0.00           C
ATOM   1826  O   PHE A 127      86.410 119.850 143.940  1.00  0.00           O
ATOM   1827  N   MET A 128      85.380 118.280 142.800  1.00  0.00           N
ATOM   1828  HN  MET A 128      84.790 118.080 142.020  1.00  0.00           H
ATOM   1829  CA  MET A 128      85.720 117.170 143.710  1.00  0.00           C
ATOM   1830  HA  MET A 128      86.130 117.600 144.610  1.00  0.00           H
ATOM   1831  CB  MET A 128      84.490 116.250 144.040  1.00  0.00           C
ATOM   1832  HB1 MET A 128      84.860 115.450 144.720  1.00  0.00           H
ATOM   1833  HB2 MET A 128      83.830 116.900 144.670  1.00  0.00           H
ATOM   1834  CG  MET A 128      83.510 115.800 142.880  1.00  0.00           C
ATOM   1835  HG1 MET A 128      84.140 115.070 142.330  1.00  0.00           H
ATOM   1836  HG2 MET A 128      83.180 116.650 142.250  1.00  0.00           H
ATOM   1837  SD  MET A 128      81.940 115.120 143.480  1.00  0.00           S
ATOM   1838  CE  MET A 128      82.640 113.870 144.670  1.00  0.00           C
ATOM   1839  HE1 MET A 128      81.960 113.070 145.040  1.00  0.00           H
ATOM   1840  HE2 MET A 128      83.460 113.350 144.130  1.00  0.00           H
ATOM   1841  HE3 MET A 128      83.130 114.310 145.570  1.00  0.00           H
ATOM   1842  C   MET A 128      86.810 116.310 143.080  1.00  0.00           C
ATOM   1843  O   MET A 128      86.760 115.950 141.920  1.00  0.00           O
ATOM   1844  N   LYS A 129      87.900 116.120 143.840  1.00  0.00           N
ATOM   1845  HN  LYS A 129      87.940 116.490 144.760  1.00  0.00           H
ATOM   1846  CA  LYS A 129      89.110 115.480 143.390  1.00  0.00           C
ATOM   1847  HA  LYS A 129      88.990 115.010 142.420  1.00  0.00           H
ATOM   1848  CB  LYS A 129      90.250 116.500 143.180  1.00  0.00           C
ATOM   1849  HB1 LYS A 129      90.530 116.890 144.190  1.00  0.00           H
ATOM   1850  HB2 LYS A 129      91.120 115.970 142.740  1.00  0.00           H
ATOM   1851  CG  LYS A 129      89.940 117.660 142.220  1.00  0.00           C
ATOM   1852  HG1 LYS A 129      89.020 118.190 142.540  1.00  0.00           H
ATOM   1853  HG2 LYS A 129      89.710 117.240 141.220  1.00  0.00           H
ATOM   1854  CD  LYS A 129      91.090 118.630 141.900  1.00  0.00           C
ATOM   1855  HD1 LYS A 129      91.880 118.090 141.330  1.00  0.00           H
ATOM   1856  HD2 LYS A 129      91.600 118.900 142.850  1.00  0.00           H
ATOM   1857  CE  LYS A 129      90.790 119.870 141.080  1.00  0.00           C
ATOM   1858  HE1 LYS A 129      90.330 120.670 141.700  1.00  0.00           H
ATOM   1859  HE2 LYS A 129      90.210 119.620 140.160  1.00  0.00           H
ATOM   1860  NZ  LYS A 129      92.090 120.450 140.630  1.00  0.00           N
ATOM   1861  HZ1 LYS A 129      92.510 120.740 141.540  1.00  0.00           H
ATOM   1862  HZ2 LYS A 129      92.680 119.810 140.060  1.00  0.00           H
ATOM   1863  HZ3 LYS A 129      91.800 121.350 140.200  1.00  0.00           H
ATOM   1864  C   LYS A 129      89.440 114.270 144.220  1.00  0.00           C
ATOM   1865  O   LYS A 129      89.350 114.260 145.420  1.00  0.00           O
ATOM   1866  N   LEU A 130      89.960 113.270 143.560  1.00  0.00           N
ATOM   1867  HN  LEU A 130      90.100 113.320 142.570  1.00  0.00           H
ATOM   1868  CA  LEU A 130      90.180 112.010 144.140  1.00  0.00           C
ATOM   1869  HA  LEU A 130      90.130 112.090 145.210  1.00  0.00           H
ATOM   1870  CB  LEU A 130      89.100 111.000 143.730  1.00  0.00           C
ATOM   1871  HB1 LEU A 130      88.130 111.390 144.100  1.00  0.00           H
ATOM   1872  HB2 LEU A 130      88.940 111.110 142.640  1.00  0.00           H
ATOM   1873  CG  LEU A 130      89.400 109.590 144.140  1.00  0.00           C
ATOM   1874  HG  LEU A 130      90.340 109.210 143.670  1.00  0.00           H
ATOM   1875  CD1 LEU A 130      89.520 109.500 145.690  1.00  0.00           C
ATOM   1876 HD11 LEU A 130      89.120 108.540 146.070  1.00  0.00           H
ATOM   1877 HD12 LEU A 130      90.520 109.720 146.120  1.00  0.00           H
ATOM   1878 HD13 LEU A 130      88.740 110.190 146.080  1.00  0.00           H
ATOM   1879  CD2 LEU A 130      88.260 108.630 143.600  1.00  0.00           C
ATOM   1880 HD21 LEU A 130      87.450 108.480 144.350  1.00  0.00           H
ATOM   1881 HD22 LEU A 130      87.940 109.020 142.610  1.00  0.00           H
ATOM   1882 HD23 LEU A 130      88.780 107.650 143.480  1.00  0.00           H
ATOM   1883  C   LEU A 130      91.570 111.570 143.680  1.00  0.00           C
ATOM   1884  O   LEU A 130      91.940 111.580 142.490  1.00  0.00           O
ATOM   1885  N   TYR A 131      92.480 111.250 144.630  1.00  0.00           N
ATOM   1886  HN  TYR A 131      92.140 111.280 145.570  1.00  0.00           H
ATOM   1887  CA  TYR A 131      93.860 110.880 144.530  1.00  0.00           C
ATOM   1888  HA  TYR A 131      94.000 110.910 143.460  1.00  0.00           H
ATOM   1889  CB  TYR A 131      94.800 111.940 145.230  1.00  0.00           C
ATOM   1890  HB1 TYR A 131      94.460 111.910 146.290  1.00  0.00           H
ATOM   1891  HB2 TYR A 131      95.870 111.630 145.190  1.00  0.00           H
ATOM   1892  CG  TYR A 131      94.590 113.350 144.770  1.00  0.00           C
ATOM   1893  CD1 TYR A 131      95.520 113.960 143.890  1.00  0.00           C
ATOM   1894  HD1 TYR A 131      96.310 113.300 143.570  1.00  0.00           H
ATOM   1895  CE1 TYR A 131      95.390 115.230 143.380  1.00  0.00           C
ATOM   1896  HE1 TYR A 131      96.050 115.700 142.670  1.00  0.00           H
ATOM   1897  CZ  TYR A 131      94.290 116.010 143.840  1.00  0.00           C
ATOM   1898  OH  TYR A 131      94.250 117.300 143.350  1.00  0.00           O
ATOM   1899  HH  TYR A 131      94.060 117.920 144.060  1.00  0.00           H
ATOM   1900  CD2 TYR A 131      93.500 114.110 145.240  1.00  0.00           C
ATOM   1901  HD2 TYR A 131      92.810 113.720 145.970  1.00  0.00           H
ATOM   1902  CE2 TYR A 131      93.350 115.470 144.720  1.00  0.00           C
ATOM   1903  HE2 TYR A 131      92.580 116.100 145.160  1.00  0.00           H
ATOM   1904  C   TYR A 131      94.130 109.570 145.160  1.00  0.00           C
ATOM   1905  O   TYR A 131      93.610 109.280 146.220  1.00  0.00           O
ATOM   1906  N   VAL A 132      94.990 108.730 144.550  1.00  0.00           N
ATOM   1907  HN  VAL A 132      95.560 109.010 143.780  1.00  0.00           H
ATOM   1908  CA  VAL A 132      95.480 107.480 145.090  1.00  0.00           C
ATOM   1909  HA  VAL A 132      95.140 107.500 146.110  1.00  0.00           H
ATOM   1910  CB  VAL A 132      94.810 106.200 144.370  1.00  0.00           C
ATOM   1911  HB  VAL A 132      94.790 106.480 143.300  1.00  0.00           H
ATOM   1912  CG1 VAL A 132      95.650 104.900 144.520  1.00  0.00           C
ATOM   1913 HG11 VAL A 132      96.650 104.970 144.040  1.00  0.00           H
ATOM   1914 HG12 VAL A 132      95.700 104.780 145.620  1.00  0.00           H
ATOM   1915 HG13 VAL A 132      95.120 104.090 143.960  1.00  0.00           H
ATOM   1916  CG2 VAL A 132      93.370 106.100 144.770  1.00  0.00           C
ATOM   1917 HG21 VAL A 132      92.990 105.100 144.460  1.00  0.00           H
ATOM   1918 HG22 VAL A 132      93.230 106.070 145.880  1.00  0.00           H
ATOM   1919 HG23 VAL A 132      92.690 106.900 144.400  1.00  0.00           H
ATOM   1920  C   VAL A 132      96.960 107.460 145.000  1.00  0.00           C
ATOM   1921  O   VAL A 132      97.550 107.560 143.950  1.00  0.00           O
ATOM   1922  N   ASN A 133      97.670 107.380 146.140  1.00  0.00           N
ATOM   1923  HN  ASN A 133      97.070 107.270 146.930  1.00  0.00           H
ATOM   1924  CA  ASN A 133      99.090 107.610 146.260  1.00  0.00           C
ATOM   1925  HA  ASN A 133      99.180 107.710 147.330  1.00  0.00           H
ATOM   1926  CB  ASN A 133      99.820 106.360 145.710  1.00  0.00           C
ATOM   1927  HB1 ASN A 133      99.780 106.420 144.600  1.00  0.00           H
ATOM   1928  HB2 ASN A 133     100.870 106.500 146.040  1.00  0.00           H
ATOM   1929  CG  ASN A 133      99.380 105.040 146.280  1.00  0.00           C
ATOM   1930  OD1 ASN A 133      98.920 104.960 147.400  1.00  0.00           O
ATOM   1931  ND2 ASN A 133      99.560 103.950 145.490  1.00  0.00           N
ATOM   1932 HD21 ASN A 133     100.170 104.120 144.720  1.00  0.00           H
ATOM   1933 HD22 ASN A 133      99.270 103.020 145.720  1.00  0.00           H
ATOM   1934  C   ASN A 133      99.640 108.960 145.780  1.00  0.00           C
ATOM   1935  O   ASN A 133     100.760 109.110 145.290  1.00  0.00           O
ATOM   1936  N   GLY A 134      98.880 110.050 145.920  1.00  0.00           N
ATOM   1937  HN  GLY A 134      97.990 109.750 146.280  1.00  0.00           H
ATOM   1938  CA  GLY A 134      99.260 111.430 145.570  1.00  0.00           C
ATOM   1939  HA1 GLY A 134     100.300 111.560 145.820  1.00  0.00           H
ATOM   1940  HA2 GLY A 134      98.570 112.100 146.060  1.00  0.00           H
ATOM   1941  C   GLY A 134      98.960 111.690 144.130  1.00  0.00           C
ATOM   1942  O   GLY A 134      99.070 112.830 143.720  1.00  0.00           O
ATOM   1943  N   ALA A 135      98.550 110.670 143.390  1.00  0.00           N
ATOM   1944  HN  ALA A 135      98.340 109.780 143.790  1.00  0.00           H
ATOM   1945  CA  ALA A 135      98.270 110.780 141.990  1.00  0.00           C
ATOM   1946  HA  ALA A 135      98.740 111.690 141.650  1.00  0.00           H
ATOM   1947  CB  ALA A 135      98.680 109.550 141.250  1.00  0.00           C
ATOM   1948  HB1 ALA A 135      98.720 109.760 140.160  1.00  0.00           H
ATOM   1949  HB2 ALA A 135      99.720 109.330 141.580  1.00  0.00           H
ATOM   1950  HB3 ALA A 135      98.090 108.620 141.400  1.00  0.00           H
ATOM   1951  C   ALA A 135      96.720 110.950 141.790  1.00  0.00           C
ATOM   1952  O   ALA A 135      95.990 110.110 142.290  1.00  0.00           O
ATOM   1953  N   GLN A 136      96.300 112.010 141.080  1.00  0.00           N
ATOM   1954  HN  GLN A 136      97.030 112.530 140.650  1.00  0.00           H
ATOM   1955  CA  GLN A 136      94.990 112.310 140.840  1.00  0.00           C
ATOM   1956  HA  GLN A 136      94.390 112.310 141.730  1.00  0.00           H
ATOM   1957  CB  GLN A 136      94.880 113.700 140.200  1.00  0.00           C
ATOM   1958  HB1 GLN A 136      95.290 114.380 140.970  1.00  0.00           H
ATOM   1959  HB2 GLN A 136      95.650 113.750 139.400  1.00  0.00           H
ATOM   1960  CG  GLN A 136      93.480 114.080 139.640  1.00  0.00           C
ATOM   1961  HG1 GLN A 136      92.820 114.390 140.470  1.00  0.00           H
ATOM   1962  HG2 GLN A 136      92.950 113.280 139.070  1.00  0.00           H
ATOM   1963  CD  GLN A 136      93.690 115.320 138.800  1.00  0.00           C
ATOM   1964  OE1 GLN A 136      94.420 116.240 139.270  1.00  0.00           O
ATOM   1965  NE2 GLN A 136      93.060 115.270 137.640  1.00  0.00           N
ATOM   1966 HE21 GLN A 136      92.720 114.380 137.350  1.00  0.00           H
ATOM   1967 HE22 GLN A 136      93.100 116.060 137.030  1.00  0.00           H
ATOM   1968  C   GLN A 136      94.350 111.310 139.960  1.00  0.00           C
ATOM   1969  O   GLN A 136      94.760 111.220 138.820  1.00  0.00           O
ATOM   1970  N   VAL A 137      93.430 110.420 140.460  1.00  0.00           N
ATOM   1971  HN  VAL A 137      93.100 110.460 141.390  1.00  0.00           H
ATOM   1972  CA  VAL A 137      92.950 109.290 139.630  1.00  0.00           C
ATOM   1973  HA  VAL A 137      93.630 109.080 138.810  1.00  0.00           H
ATOM   1974  CB  VAL A 137      92.850 107.990 140.360  1.00  0.00           C
ATOM   1975  HB  VAL A 137      92.500 107.200 139.660  1.00  0.00           H
ATOM   1976  CG1 VAL A 137      94.270 107.690 140.840  1.00  0.00           C
ATOM   1977 HG11 VAL A 137      94.690 108.360 141.610  1.00  0.00           H
ATOM   1978 HG12 VAL A 137      94.200 106.620 141.150  1.00  0.00           H
ATOM   1979 HG13 VAL A 137      95.040 107.790 140.050  1.00  0.00           H
ATOM   1980  CG2 VAL A 137      91.960 108.100 141.640  1.00  0.00           C
ATOM   1981 HG21 VAL A 137      90.980 108.540 141.350  1.00  0.00           H
ATOM   1982 HG22 VAL A 137      91.780 107.130 142.150  1.00  0.00           H
ATOM   1983 HG23 VAL A 137      92.390 108.820 142.370  1.00  0.00           H
ATOM   1984  C   VAL A 137      91.640 109.660 139.050  1.00  0.00           C
ATOM   1985  O   VAL A 137      91.150 108.840 138.260  1.00  0.00           O
ATOM   1986  N   ALA A 138      91.020 110.760 139.470  1.00  0.00           N
ATOM   1987  HN  ALA A 138      91.400 111.400 140.120  1.00  0.00           H
ATOM   1988  CA  ALA A 138      89.780 111.190 138.930  1.00  0.00           C
ATOM   1989  HA  ALA A 138      89.960 111.360 137.880  1.00  0.00           H
ATOM   1990  CB  ALA A 138      88.580 110.200 139.150  1.00  0.00           C
ATOM   1991  HB1 ALA A 138      88.580 109.970 140.240  1.00  0.00           H
ATOM   1992  HB2 ALA A 138      87.630 110.640 138.760  1.00  0.00           H
ATOM   1993  HB3 ALA A 138      88.740 109.200 138.680  1.00  0.00           H
ATOM   1994  C   ALA A 138      89.430 112.520 139.470  1.00  0.00           C
ATOM   1995  O   ALA A 138      90.010 113.050 140.410  1.00  0.00           O
ATOM   1996  N   THR A 139      88.450 113.220 138.830  1.00  0.00           N
ATOM   1997  HN  THR A 139      87.930 112.840 138.080  1.00  0.00           H
ATOM   1998  CA  THR A 139      88.100 114.600 139.170  1.00  0.00           C
ATOM   1999  HA  THR A 139      88.030 114.680 140.240  1.00  0.00           H
ATOM   2000  CB  THR A 139      89.000 115.620 138.470  1.00  0.00           C
ATOM   2001  HB  THR A 139      89.200 115.210 137.460  1.00  0.00           H
ATOM   2002  OG1 THR A 139      90.240 115.680 139.130  1.00  0.00           O
ATOM   2003  HG1 THR A 139      90.280 114.810 139.520  1.00  0.00           H
ATOM   2004  CG2 THR A 139      88.330 117.010 138.540  1.00  0.00           C
ATOM   2005 HG21 THR A 139      89.060 117.720 138.080  1.00  0.00           H
ATOM   2006 HG22 THR A 139      87.450 117.190 137.900  1.00  0.00           H
ATOM   2007 HG23 THR A 139      88.050 117.360 139.560  1.00  0.00           H
ATOM   2008  C   THR A 139      86.670 114.740 138.630  1.00  0.00           C
ATOM   2009  O   THR A 139      86.350 114.020 137.700  1.00  0.00           O
ATOM   2010  N   SER A 140      85.730 115.470 139.250  1.00  0.00           N
ATOM   2011  HN  SER A 140      85.960 115.800 140.170  1.00  0.00           H
ATOM   2012  CA  SER A 140      84.460 115.890 138.710  1.00  0.00           C
ATOM   2013  HA  SER A 140      84.540 115.820 137.630  1.00  0.00           H
ATOM   2014  CB  SER A 140      83.290 114.820 138.910  1.00  0.00           C
ATOM   2015  HB1 SER A 140      83.040 114.730 139.990  1.00  0.00           H
ATOM   2016  HB2 SER A 140      83.500 113.780 138.580  1.00  0.00           H
ATOM   2017  OG  SER A 140      82.190 115.270 138.220  1.00  0.00           O
ATOM   2018  HG1 SER A 140      82.400 115.310 137.280  1.00  0.00           H
ATOM   2019  C   SER A 140      84.060 117.340 139.080  1.00  0.00           C
ATOM   2020  O   SER A 140      84.430 117.780 140.200  1.00  0.00           O
ATOM   2021  N   GLY A 141      83.170 118.040 138.280  1.00  0.00           N
ATOM   2022  HN  GLY A 141      82.940 117.590 137.420  1.00  0.00           H
ATOM   2023  CA  GLY A 141      82.790 119.400 138.510  1.00  0.00           C
ATOM   2024  HA1 GLY A 141      83.120 120.070 137.720  1.00  0.00           H
ATOM   2025  HA2 GLY A 141      83.130 119.690 139.490  1.00  0.00           H
ATOM   2026  C   GLY A 141      81.290 119.670 138.310  1.00  0.00           C
ATOM   2027  O   GLY A 141      80.830 120.820 138.200  1.00  0.00           O
ATOM   2028  N   GLU A 142      80.540 118.590 138.430  1.00  0.00           N
ATOM   2029  HN  GLU A 142      80.990 117.700 138.420  1.00  0.00           H
ATOM   2030  CA  GLU A 142      79.070 118.500 138.380  1.00  0.00           C
ATOM   2031  HA  GLU A 142      78.600 119.210 137.720  1.00  0.00           H
ATOM   2032  CB  GLU A 142      78.540 117.070 137.890  1.00  0.00           C
ATOM   2033  HB1 GLU A 142      79.040 116.380 138.600  1.00  0.00           H
ATOM   2034  HB2 GLU A 142      77.430 117.080 137.950  1.00  0.00           H
ATOM   2035  CG  GLU A 142      79.130 116.720 136.530  1.00  0.00           C
ATOM   2036  HG1 GLU A 142      78.630 115.790 136.170  1.00  0.00           H
ATOM   2037  HG2 GLU A 142      80.240 116.670 136.470  1.00  0.00           H
ATOM   2038  CD  GLU A 142      78.600 117.730 135.510  1.00  0.00           C
ATOM   2039  OE1 GLU A 142      77.420 118.190 135.520  1.00  0.00           O
ATOM   2040  OE2 GLU A 142      79.490 118.030 134.690  1.00  0.00           O
ATOM   2041  C   GLU A 142      78.470 118.650 139.770  1.00  0.00           C
ATOM   2042  O   GLU A 142      77.260 118.500 139.940  1.00  0.00           O
ATOM   2043  N   GLN A 143      79.230 118.900 140.840  1.00  0.00           N
ATOM   2044  HN  GLN A 143      80.200 118.970 140.610  1.00  0.00           H
ATOM   2045  CA  GLN A 143      78.700 119.010 142.140  1.00  0.00           C
ATOM   2046  HA  GLN A 143      77.620 119.040 142.130  1.00  0.00           H
ATOM   2047  CB  GLN A 143      79.230 117.930 143.110  1.00  0.00           C
ATOM   2048  HB1 GLN A 143      79.110 116.960 142.560  1.00  0.00           H
ATOM   2049  HB2 GLN A 143      80.320 118.130 143.190  1.00  0.00           H
ATOM   2050  CG  GLN A 143      78.510 117.860 144.490  1.00  0.00           C
ATOM   2051  HG1 GLN A 143      78.640 118.860 144.970  1.00  0.00           H
ATOM   2052  HG2 GLN A 143      78.790 117.020 145.160  1.00  0.00           H
ATOM   2053  CD  GLN A 143      76.950 117.570 144.450  1.00  0.00           C
ATOM   2054  OE1 GLN A 143      76.310 117.850 145.440  1.00  0.00           O
ATOM   2055  NE2 GLN A 143      76.480 116.930 143.370  1.00  0.00           N
ATOM   2056 HE21 GLN A 143      77.160 116.540 142.760  1.00  0.00           H
ATOM   2057 HE22 GLN A 143      75.510 116.710 143.250  1.00  0.00           H
ATOM   2058  C   GLN A 143      79.200 120.340 142.490  1.00  0.00           C
ATOM   2059  O   GLN A 143      80.390 120.690 142.320  1.00  0.00           O
ATOM   2060  N   VAL A 144      78.310 121.230 143.020  1.00  0.00           N
ATOM   2061  HN  VAL A 144      77.370 120.880 143.090  1.00  0.00           H
ATOM   2062  CA  VAL A 144      78.550 122.720 143.170  1.00  0.00           C
ATOM   2063  HA  VAL A 144      79.610 122.860 143.250  1.00  0.00           H
ATOM   2064  CB  VAL A 144      77.990 123.580 142.000  1.00  0.00           C
ATOM   2065  HB  VAL A 144      78.050 124.660 142.230  1.00  0.00           H
ATOM   2066  CG1 VAL A 144      78.890 123.330 140.760  1.00  0.00           C
ATOM   2067 HG11 VAL A 144      79.970 123.500 140.960  1.00  0.00           H
ATOM   2068 HG12 VAL A 144      78.740 122.250 140.530  1.00  0.00           H
ATOM   2069 HG13 VAL A 144      78.590 123.980 139.910  1.00  0.00           H
ATOM   2070  CG2 VAL A 144      76.480 123.080 141.690  1.00  0.00           C
ATOM   2071 HG21 VAL A 144      76.520 122.070 141.210  1.00  0.00           H
ATOM   2072 HG22 VAL A 144      75.850 123.160 142.610  1.00  0.00           H
ATOM   2073 HG23 VAL A 144      76.040 123.790 140.960  1.00  0.00           H
ATOM   2074  C   VAL A 144      77.980 123.230 144.460  1.00  0.00           C
ATOM   2075  O   VAL A 144      76.920 122.820 144.930  1.00  0.00           O
ATOM   2076  N   GLY A 145      78.600 124.320 144.990  1.00  0.00           N
ATOM   2077  HN  GLY A 145      79.400 124.730 144.560  1.00  0.00           H
ATOM   2078  CA  GLY A 145      78.290 125.000 146.240  1.00  0.00           C
ATOM   2079  HA1 GLY A 145      77.240 125.260 146.200  1.00  0.00           H
ATOM   2080  HA2 GLY A 145      78.760 125.970 146.300  1.00  0.00           H
ATOM   2081  C   GLY A 145      78.720 124.240 147.490  1.00  0.00           C
ATOM   2082  O   GLY A 145      78.950 123.040 147.490  1.00  0.00           O
ATOM   2083  N   GLY A 146      78.760 124.970 148.680  1.00  0.00           N
ATOM   2084  HN  GLY A 146      78.780 125.960 148.750  1.00  0.00           H
ATOM   2085  CA  GLY A 146      78.990 124.250 149.920  1.00  0.00           C
ATOM   2086  HA1 GLY A 146      78.980 125.050 150.650  1.00  0.00           H
ATOM   2087  HA2 GLY A 146      79.870 123.630 149.830  1.00  0.00           H
ATOM   2088  C   GLY A 146      77.980 123.220 150.340  1.00  0.00           C
ATOM   2089  O   GLY A 146      76.970 122.890 149.740  1.00  0.00           O
ATOM   2090  N   ILE A 147      78.330 122.640 151.470  1.00  0.00           N
ATOM   2091  HN  ILE A 147      78.990 123.050 152.090  1.00  0.00           H
ATOM   2092  CA  ILE A 147      77.950 121.240 151.720  1.00  0.00           C
ATOM   2093  HA  ILE A 147      77.810 120.830 150.740  1.00  0.00           H
ATOM   2094  CB  ILE A 147      79.040 120.440 152.500  1.00  0.00           C
ATOM   2095  HB  ILE A 147      78.990 120.670 153.590  1.00  0.00           H
ATOM   2096  CG2 ILE A 147      78.740 118.950 152.330  1.00  0.00           C
ATOM   2097 HG21 ILE A 147      77.670 118.900 152.640  1.00  0.00           H
ATOM   2098 HG22 ILE A 147      78.880 118.670 151.260  1.00  0.00           H
ATOM   2099 HG23 ILE A 147      79.420 118.330 152.950  1.00  0.00           H
ATOM   2100  CG1 ILE A 147      80.490 120.690 151.980  1.00  0.00           C
ATOM   2101 HG11 ILE A 147      80.710 121.770 152.090  1.00  0.00           H
ATOM   2102 HG12 ILE A 147      80.390 120.480 150.890  1.00  0.00           H
ATOM   2103  CD  ILE A 147      81.580 119.870 152.750  1.00  0.00           C
ATOM   2104  HD1 ILE A 147      81.660 120.280 153.780  1.00  0.00           H
ATOM   2105  HD2 ILE A 147      81.330 118.790 152.830  1.00  0.00           H
ATOM   2106  HD3 ILE A 147      82.510 119.990 152.160  1.00  0.00           H
ATOM   2107  C   ILE A 147      76.640 121.250 152.520  1.00  0.00           C
ATOM   2108  O   ILE A 147      75.720 120.550 152.080  1.00  0.00           O
ATOM   2109  N   PHE A 148      76.520 122.050 153.620  1.00  0.00           N
ATOM   2110  HN  PHE A 148      77.280 122.660 153.820  1.00  0.00           H
ATOM   2111  CA  PHE A 148      75.310 122.220 154.420  1.00  0.00           C
ATOM   2112  HA  PHE A 148      74.430 122.280 153.790  1.00  0.00           H
ATOM   2113  CB  PHE A 148      75.130 120.970 155.340  1.00  0.00           C
ATOM   2114  HB1 PHE A 148      74.230 121.110 155.980  1.00  0.00           H
ATOM   2115  HB2 PHE A 148      74.940 120.110 154.650  1.00  0.00           H
ATOM   2116  CG  PHE A 148      76.230 120.660 156.310  1.00  0.00           C
ATOM   2117  CD1 PHE A 148      76.240 121.190 157.600  1.00  0.00           C
ATOM   2118  HD1 PHE A 148      75.490 121.930 157.850  1.00  0.00           H
ATOM   2119  CE1 PHE A 148      77.320 121.020 158.470  1.00  0.00           C
ATOM   2120  HE1 PHE A 148      77.470 121.590 159.370  1.00  0.00           H
ATOM   2121  CZ  PHE A 148      78.400 120.240 158.030  1.00  0.00           C
ATOM   2122  HZ  PHE A 148      79.260 120.360 158.670  1.00  0.00           H
ATOM   2123  CD2 PHE A 148      77.300 119.780 155.990  1.00  0.00           C
ATOM   2124  HD2 PHE A 148      77.240 119.400 154.990  1.00  0.00           H
ATOM   2125  CE2 PHE A 148      78.370 119.610 156.810  1.00  0.00           C
ATOM   2126  HE2 PHE A 148      79.140 118.900 156.530  1.00  0.00           H
ATOM   2127  C   PHE A 148      75.300 123.490 155.290  1.00  0.00           C
ATOM   2128  O   PHE A 148      76.290 124.190 155.680  1.00  0.00           O
ATOM   2129  N   SER A 149      74.050 123.890 155.580  1.00  0.00           N
ATOM   2130  HN  SER A 149      73.350 123.250 155.270  1.00  0.00           H
ATOM   2131  CA  SER A 149      73.540 124.920 156.490  1.00  0.00           C
ATOM   2132  HA  SER A 149      73.870 125.910 156.230  1.00  0.00           H
ATOM   2133  CB  SER A 149      72.010 124.980 156.340  1.00  0.00           C
ATOM   2134  HB1 SER A 149      71.440 124.040 156.520  1.00  0.00           H
ATOM   2135  HB2 SER A 149      71.750 125.270 155.300  1.00  0.00           H
ATOM   2136  OG  SER A 149      71.460 125.770 157.300  1.00  0.00           O
ATOM   2137  HG1 SER A 149      71.520 126.650 156.920  1.00  0.00           H
ATOM   2138  C   SER A 149      73.960 124.720 157.960  1.00  0.00           C
ATOM   2139  O   SER A 149      74.030 123.600 158.410  1.00  0.00           O
ATOM   2140  N   PRO A 150      74.250 125.750 158.790  1.00  0.00           N
ATOM   2141  CD  PRO A 150      74.300 127.190 158.510  1.00  0.00           C
ATOM   2142  HD1 PRO A 150      73.300 127.550 158.190  1.00  0.00           H
ATOM   2143  HD2 PRO A 150      75.010 127.450 157.690  1.00  0.00           H
ATOM   2144  CA  PRO A 150      74.510 125.620 160.200  1.00  0.00           C
ATOM   2145  HA  PRO A 150      75.170 124.780 160.350  1.00  0.00           H
ATOM   2146  CB  PRO A 150      75.160 126.920 160.760  1.00  0.00           C
ATOM   2147  HB1 PRO A 150      74.780 127.130 161.780  1.00  0.00           H
ATOM   2148  HB2 PRO A 150      76.270 126.940 160.680  1.00  0.00           H
ATOM   2149  CG  PRO A 150      74.590 127.950 159.760  1.00  0.00           C
ATOM   2150  HG1 PRO A 150      75.270 128.830 159.690  1.00  0.00           H
ATOM   2151  HG2 PRO A 150      73.620 128.260 160.210  1.00  0.00           H
ATOM   2152  C   PRO A 150      73.200 125.240 160.910  1.00  0.00           C
ATOM   2153  O   PRO A 150      73.250 124.580 162.010  1.00  0.00           O
ATOM   2154  N   LEU A 151      72.040 125.590 160.350  1.00  0.00           N
ATOM   2155  HN  LEU A 151      72.070 125.970 159.430  1.00  0.00           H
ATOM   2156  CA  LEU A 151      70.790 125.150 160.990  1.00  0.00           C
ATOM   2157  HA  LEU A 151      70.840 125.710 161.910  1.00  0.00           H
ATOM   2158  CB  LEU A 151      69.470 125.620 160.190  1.00  0.00           C
ATOM   2159  HB1 LEU A 151      69.170 124.830 159.480  1.00  0.00           H
ATOM   2160  HB2 LEU A 151      68.540 125.540 160.790  1.00  0.00           H
ATOM   2161  CG  LEU A 151      69.470 127.120 159.730  1.00  0.00           C
ATOM   2162  HG  LEU A 151      70.320 127.170 159.020  1.00  0.00           H
ATOM   2163  CD1 LEU A 151      68.090 127.420 158.960  1.00  0.00           C
ATOM   2164 HD11 LEU A 151      67.810 126.620 158.240  1.00  0.00           H
ATOM   2165 HD12 LEU A 151      67.320 127.490 159.750  1.00  0.00           H
ATOM   2166 HD13 LEU A 151      68.180 128.380 158.410  1.00  0.00           H
ATOM   2167  CD2 LEU A 151      69.790 128.050 160.880  1.00  0.00           C
ATOM   2168 HD21 LEU A 151      69.680 129.100 160.550  1.00  0.00           H
ATOM   2169 HD22 LEU A 151      69.110 127.950 161.750  1.00  0.00           H
ATOM   2170 HD23 LEU A 151      70.860 128.140 161.160  1.00  0.00           H
ATOM   2171  C   LEU A 151      70.630 123.680 161.270  1.00  0.00           C
ATOM   2172  O   LEU A 151      70.110 123.320 162.390  1.00  0.00           O
ATOM   2173  N   THR A 152      71.060 122.800 160.330  1.00  0.00           N
ATOM   2174  HN  THR A 152      71.380 123.140 159.440  1.00  0.00           H
ATOM   2175  CA  THR A 152      71.030 121.360 160.570  1.00  0.00           C
ATOM   2176  HA  THR A 152      70.370 121.110 161.390  1.00  0.00           H
ATOM   2177  CB  THR A 152      70.460 120.560 159.460  1.00  0.00           C
ATOM   2178  HB  THR A 152      70.360 119.460 159.500  1.00  0.00           H
ATOM   2179  OG1 THR A 152      71.200 120.740 158.210  1.00  0.00           O
ATOM   2180  HG1 THR A 152      70.670 120.460 157.460  1.00  0.00           H
ATOM   2181  CG2 THR A 152      69.080 121.190 159.140  1.00  0.00           C
ATOM   2182 HG21 THR A 152      69.170 122.280 158.940  1.00  0.00           H
ATOM   2183 HG22 THR A 152      68.520 120.780 158.280  1.00  0.00           H
ATOM   2184 HG23 THR A 152      68.430 121.010 160.020  1.00  0.00           H
ATOM   2185  C   THR A 152      72.350 120.820 160.960  1.00  0.00           C
ATOM   2186  O   THR A 152      72.490 119.590 160.990  1.00  0.00           O
ATOM   2187  N   GLN A 153      73.420 121.620 161.240  1.00  0.00           N
ATOM   2188  HN  GLN A 153      73.310 122.610 161.210  1.00  0.00           H
ATOM   2189  CA  GLN A 153      74.750 121.040 161.630  1.00  0.00           C
ATOM   2190  HA  GLN A 153      75.000 120.330 160.850  1.00  0.00           H
ATOM   2191  CB  GLN A 153      75.700 122.240 161.650  1.00  0.00           C
ATOM   2192  HB1 GLN A 153      75.780 122.670 160.630  1.00  0.00           H
ATOM   2193  HB2 GLN A 153      75.170 122.980 162.290  1.00  0.00           H
ATOM   2194  CG  GLN A 153      77.110 122.090 162.270  1.00  0.00           C
ATOM   2195  HG1 GLN A 153      77.710 121.410 161.630  1.00  0.00           H
ATOM   2196  HG2 GLN A 153      77.100 121.680 163.300  1.00  0.00           H
ATOM   2197  CD  GLN A 153      77.840 123.470 162.320  1.00  0.00           C
ATOM   2198  OE1 GLN A 153      77.350 124.480 161.730  1.00  0.00           O
ATOM   2199  NE2 GLN A 153      79.030 123.650 162.910  1.00  0.00           N
ATOM   2200 HE21 GLN A 153      79.310 122.990 163.600  1.00  0.00           H
ATOM   2201 HE22 GLN A 153      79.410 124.570 163.010  1.00  0.00           H
ATOM   2202  C   GLN A 153      74.840 120.130 162.860  1.00  0.00           C
ATOM   2203  O   GLN A 153      75.700 119.210 162.950  1.00  0.00           O
ATOM   2204  N   LYS A 154      73.850 120.260 163.780  1.00  0.00           N
ATOM   2205  HN  LYS A 154      73.410 121.150 163.890  1.00  0.00           H
ATOM   2206  CA  LYS A 154      73.860 119.340 164.910  1.00  0.00           C
ATOM   2207  HA  LYS A 154      74.870 119.390 165.310  1.00  0.00           H
ATOM   2208  CB  LYS A 154      72.900 119.830 165.930  1.00  0.00           C
ATOM   2209  HB1 LYS A 154      72.870 119.190 166.840  1.00  0.00           H
ATOM   2210  HB2 LYS A 154      73.410 120.760 166.250  1.00  0.00           H
ATOM   2211  CG  LYS A 154      71.410 120.100 165.560  1.00  0.00           C
ATOM   2212  HG1 LYS A 154      71.070 119.170 165.060  1.00  0.00           H
ATOM   2213  HG2 LYS A 154      71.400 120.880 164.780  1.00  0.00           H
ATOM   2214  CD  LYS A 154      70.480 120.480 166.710  1.00  0.00           C
ATOM   2215  HD1 LYS A 154      70.820 121.450 167.130  1.00  0.00           H
ATOM   2216  HD2 LYS A 154      70.650 119.720 167.500  1.00  0.00           H
ATOM   2217  CE  LYS A 154      68.970 120.710 166.350  1.00  0.00           C
ATOM   2218  HE1 LYS A 154      68.370 119.780 166.430  1.00  0.00           H
ATOM   2219  HE2 LYS A 154      68.870 121.080 165.310  1.00  0.00           H
ATOM   2220  NZ  LYS A 154      68.270 121.750 167.170  1.00  0.00           N
ATOM   2221  HZ1 LYS A 154      68.870 122.560 167.380  1.00  0.00           H
ATOM   2222  HZ2 LYS A 154      67.440 122.060 166.620  1.00  0.00           H
ATOM   2223  HZ3 LYS A 154      67.940 121.330 168.070  1.00  0.00           H
ATOM   2224  C   LYS A 154      73.580 117.960 164.600  1.00  0.00           C
ATOM   2225  O   LYS A 154      73.920 117.040 165.350  1.00  0.00           O
ATOM   2226  N   CYS A 155      72.920 117.700 163.450  1.00  0.00           N
ATOM   2227  HN  CYS A 155      72.650 118.480 162.900  1.00  0.00           H
ATOM   2228  CA  CYS A 155      72.480 116.410 162.990  1.00  0.00           C
ATOM   2229  HA  CYS A 155      72.400 115.670 163.770  1.00  0.00           H
ATOM   2230  CB  CYS A 155      71.050 116.380 162.280  1.00  0.00           C
ATOM   2231  HB1 CYS A 155      70.790 115.320 162.060  1.00  0.00           H
ATOM   2232  HB2 CYS A 155      71.000 116.750 161.240  1.00  0.00           H
ATOM   2233  SG  CYS A 155      69.780 117.120 163.360  1.00  0.00           S
ATOM   2234  C   CYS A 155      73.360 115.840 161.980  1.00  0.00           C
ATOM   2235  O   CYS A 155      73.120 114.740 161.430  1.00  0.00           O
ATOM   2236  N   LYS A 156      74.520 116.500 161.790  1.00  0.00           N
ATOM   2237  HN  LYS A 156      74.650 117.350 162.280  1.00  0.00           H
ATOM   2238  CA  LYS A 156      75.570 116.000 160.840  1.00  0.00           C
ATOM   2239  HA  LYS A 156      75.140 115.310 160.130  1.00  0.00           H
ATOM   2240  CB  LYS A 156      76.240 117.130 159.940  1.00  0.00           C
ATOM   2241  HB1 LYS A 156      76.780 117.900 160.540  1.00  0.00           H
ATOM   2242  HB2 LYS A 156      76.960 116.690 159.220  1.00  0.00           H
ATOM   2243  CG  LYS A 156      75.220 117.880 159.040  1.00  0.00           C
ATOM   2244  HG1 LYS A 156      75.830 118.630 158.490  1.00  0.00           H
ATOM   2245  HG2 LYS A 156      74.510 118.370 159.740  1.00  0.00           H
ATOM   2246  CD  LYS A 156      74.420 116.990 158.030  1.00  0.00           C
ATOM   2247  HD1 LYS A 156      73.700 116.350 158.580  1.00  0.00           H
ATOM   2248  HD2 LYS A 156      75.120 116.300 157.510  1.00  0.00           H
ATOM   2249  CE  LYS A 156      73.600 117.910 157.110  1.00  0.00           C
ATOM   2250  HE1 LYS A 156      74.250 118.720 156.710  1.00  0.00           H
ATOM   2251  HE2 LYS A 156      72.770 118.460 157.600  1.00  0.00           H
ATOM   2252  NZ  LYS A 156      73.010 117.160 156.030  1.00  0.00           N
ATOM   2253  HZ1 LYS A 156      72.160 116.730 156.440  1.00  0.00           H
ATOM   2254  HZ2 LYS A 156      72.880 117.820 155.230  1.00  0.00           H
ATOM   2255  HZ3 LYS A 156      73.560 116.370 155.640  1.00  0.00           H
ATOM   2256  C   LYS A 156      76.590 115.290 161.690  1.00  0.00           C
ATOM   2257  O   LYS A 156      77.040 115.700 162.720  1.00  0.00           O
ATOM   2258  N   VAL A 157      76.860 114.010 161.240  1.00  0.00           N
ATOM   2259  HN  VAL A 157      76.480 113.730 160.360  1.00  0.00           H
ATOM   2260  CA  VAL A 157      77.520 113.100 162.100  1.00  0.00           C
ATOM   2261  HA  VAL A 157      78.100 113.520 162.910  1.00  0.00           H
ATOM   2262  CB  VAL A 157      76.530 112.100 162.770  1.00  0.00           C
ATOM   2263  HB  VAL A 157      75.800 111.860 161.970  1.00  0.00           H
ATOM   2264  CG1 VAL A 157      77.310 110.850 163.270  1.00  0.00           C
ATOM   2265 HG11 VAL A 157      76.640 110.310 163.970  1.00  0.00           H
ATOM   2266 HG12 VAL A 157      77.550 110.230 162.380  1.00  0.00           H
ATOM   2267 HG13 VAL A 157      78.270 111.130 163.770  1.00  0.00           H
ATOM   2268  CG2 VAL A 157      75.770 112.780 163.890  1.00  0.00           C
ATOM   2269 HG21 VAL A 157      75.460 113.780 163.510  1.00  0.00           H
ATOM   2270 HG22 VAL A 157      74.860 112.250 164.250  1.00  0.00           H
ATOM   2271 HG23 VAL A 157      76.440 112.860 164.780  1.00  0.00           H
ATOM   2272  C   VAL A 157      78.580 112.410 161.340  1.00  0.00           C
ATOM   2273  O   VAL A 157      78.380 111.870 160.250  1.00  0.00           O
ATOM   2274  N   LEU A 158      79.830 112.450 161.780  1.00  0.00           N
ATOM   2275  HN  LEU A 158      79.960 112.610 162.760  1.00  0.00           H
ATOM   2276  CA  LEU A 158      80.930 111.790 161.140  1.00  0.00           C
ATOM   2277  HA  LEU A 158      80.680 111.640 160.100  1.00  0.00           H
ATOM   2278  CB  LEU A 158      82.130 112.780 161.120  1.00  0.00           C
ATOM   2279  HB1 LEU A 158      81.780 113.630 160.500  1.00  0.00           H
ATOM   2280  HB2 LEU A 158      82.360 113.140 162.150  1.00  0.00           H
ATOM   2281  CG  LEU A 158      83.410 112.410 160.400  1.00  0.00           C
ATOM   2282  HG  LEU A 158      84.020 113.330 160.370  1.00  0.00           H
ATOM   2283  CD1 LEU A 158      84.330 111.430 161.140  1.00  0.00           C
ATOM   2284 HD11 LEU A 158      83.960 110.390 161.230  1.00  0.00           H
ATOM   2285 HD12 LEU A 158      85.330 111.390 160.650  1.00  0.00           H
ATOM   2286 HD13 LEU A 158      84.570 111.740 162.180  1.00  0.00           H
ATOM   2287  CD2 LEU A 158      83.160 111.920 158.970  1.00  0.00           C
ATOM   2288 HD21 LEU A 158      84.100 111.610 158.470  1.00  0.00           H
ATOM   2289 HD22 LEU A 158      82.480 111.030 158.940  1.00  0.00           H
ATOM   2290 HD23 LEU A 158      82.680 112.710 158.350  1.00  0.00           H
ATOM   2291  C   LEU A 158      81.370 110.450 161.830  1.00  0.00           C
ATOM   2292  O   LEU A 158      81.540 110.480 163.020  1.00  0.00           O
ATOM   2293  N   MET A 159      81.490 109.380 161.090  1.00  0.00           N
ATOM   2294  HN  MET A 159      81.530 109.570 160.110  1.00  0.00           H
ATOM   2295  CA  MET A 159      81.660 107.970 161.580  1.00  0.00           C
ATOM   2296  HA  MET A 159      82.180 108.100 162.520  1.00  0.00           H
ATOM   2297  CB  MET A 159      80.350 107.220 161.720  1.00  0.00           C
ATOM   2298  HB1 MET A 159      80.520 106.260 162.240  1.00  0.00           H
ATOM   2299  HB2 MET A 159      79.580 107.650 162.390  1.00  0.00           H
ATOM   2300  CG  MET A 159      79.600 106.850 160.440  1.00  0.00           C
ATOM   2301  HG1 MET A 159      80.270 106.210 159.830  1.00  0.00           H
ATOM   2302  HG2 MET A 159      79.270 107.710 159.810  1.00  0.00           H
ATOM   2303  SD  MET A 159      78.130 105.800 160.830  1.00  0.00           S
ATOM   2304  CE  MET A 159      77.170 107.300 161.150  1.00  0.00           C
ATOM   2305  HE1 MET A 159      76.170 107.130 160.690  1.00  0.00           H
ATOM   2306  HE2 MET A 159      77.050 107.480 162.240  1.00  0.00           H
ATOM   2307  HE3 MET A 159      77.560 108.200 160.630  1.00  0.00           H
ATOM   2308  C   MET A 159      82.770 107.310 160.770  1.00  0.00           C
ATOM   2309  O   MET A 159      83.040 107.730 159.660  1.00  0.00           O
ATOM   2310  N   LEU A 160      83.320 106.210 161.280  1.00  0.00           N
ATOM   2311  HN  LEU A 160      82.990 105.840 162.150  1.00  0.00           H
ATOM   2312  CA  LEU A 160      84.520 105.580 160.810  1.00  0.00           C
ATOM   2313  HA  LEU A 160      84.790 105.860 159.810  1.00  0.00           H
ATOM   2314  CB  LEU A 160      85.690 106.110 161.650  1.00  0.00           C
ATOM   2315  HB1 LEU A 160      85.710 107.200 161.460  1.00  0.00           H
ATOM   2316  HB2 LEU A 160      85.330 105.960 162.680  1.00  0.00           H
ATOM   2317  CG  LEU A 160      87.080 105.480 161.480  1.00  0.00           C
ATOM   2318  HG  LEU A 160      86.930 104.400 161.680  1.00  0.00           H
ATOM   2319  CD1 LEU A 160      87.710 105.710 160.090  1.00  0.00           C
ATOM   2320 HD11 LEU A 160      87.670 106.740 159.690  1.00  0.00           H
ATOM   2321 HD12 LEU A 160      88.790 105.460 160.190  1.00  0.00           H
ATOM   2322 HD13 LEU A 160      87.210 105.010 159.380  1.00  0.00           H
ATOM   2323  CD2 LEU A 160      87.900 106.040 162.640  1.00  0.00           C
ATOM   2324 HD21 LEU A 160      87.400 106.050 163.630  1.00  0.00           H
ATOM   2325 HD22 LEU A 160      88.860 105.490 162.760  1.00  0.00           H
ATOM   2326 HD23 LEU A 160      88.220 107.070 162.360  1.00  0.00           H
ATOM   2327  C   LEU A 160      84.470 104.040 160.930  1.00  0.00           C
ATOM   2328  O   LEU A 160      84.200 103.580 162.010  1.00  0.00           O
ATOM   2329  N   GLY A 161      84.670 103.360 159.820  1.00  0.00           N
ATOM   2330  HN  GLY A 161      84.770 103.850 158.950  1.00  0.00           H
ATOM   2331  CA  GLY A 161      84.750 101.890 159.800  1.00  0.00           C
ATOM   2332  HA1 GLY A 161      84.990 101.450 160.760  1.00  0.00           H
ATOM   2333  HA2 GLY A 161      85.480 101.690 159.030  1.00  0.00           H
ATOM   2334  C   GLY A 161      83.570 101.280 159.170  1.00  0.00           C
ATOM   2335  O   GLY A 161      83.470 100.100 159.120  1.00  0.00           O
ATOM   2336  N   GLY A 162      82.600 102.060 158.750  1.00  0.00           N
ATOM   2337  HN  GLY A 162      82.600 103.040 158.900  1.00  0.00           H
ATOM   2338  CA  GLY A 162      81.400 101.540 158.090  1.00  0.00           C
ATOM   2339  HA1 GLY A 162      81.110 100.660 158.650  1.00  0.00           H
ATOM   2340  HA2 GLY A 162      81.760 101.200 157.140  1.00  0.00           H
ATOM   2341  C   GLY A 162      80.230 102.530 157.900  1.00  0.00           C
ATOM   2342  O   GLY A 162      80.450 103.730 158.090  1.00  0.00           O
ATOM   2343  N   SER A 163      79.030 101.990 157.680  1.00  0.00           N
ATOM   2344  HN  SER A 163      78.850 101.010 157.650  1.00  0.00           H
ATOM   2345  CA  SER A 163      77.840 102.730 157.350  1.00  0.00           C
ATOM   2346  HA  SER A 163      78.170 103.760 157.340  1.00  0.00           H
ATOM   2347  CB  SER A 163      77.220 102.330 155.990  1.00  0.00           C
ATOM   2348  HB1 SER A 163      78.050 102.340 155.250  1.00  0.00           H
ATOM   2349  HB2 SER A 163      76.390 102.980 155.640  1.00  0.00           H
ATOM   2350  OG  SER A 163      76.710 101.010 156.060  1.00  0.00           O
ATOM   2351  HG1 SER A 163      76.200 100.770 155.280  1.00  0.00           H
ATOM   2352  C   SER A 163      76.900 102.430 158.570  1.00  0.00           C
ATOM   2353  O   SER A 163      77.180 101.600 159.400  1.00  0.00           O
ATOM   2354  N   ALA A 164      75.800 103.200 158.730  1.00  0.00           N
ATOM   2355  HN  ALA A 164      75.590 103.790 157.950  1.00  0.00           H
ATOM   2356  CA  ALA A 164      74.800 102.960 159.750  1.00  0.00           C
ATOM   2357  HA  ALA A 164      75.480 102.790 160.570  1.00  0.00           H
ATOM   2358  CB  ALA A 164      73.890 104.250 160.050  1.00  0.00           C
ATOM   2359  HB1 ALA A 164      74.600 105.100 160.100  1.00  0.00           H
ATOM   2360  HB2 ALA A 164      73.220 104.360 159.170  1.00  0.00           H
ATOM   2361  HB3 ALA A 164      73.350 104.180 161.020  1.00  0.00           H
ATOM   2362  C   ALA A 164      74.000 101.670 159.520  1.00  0.00           C
ATOM   2363  O   ALA A 164      73.380 101.070 160.420  1.00  0.00           O
ATOM   2364  N   LEU A 165      74.110 101.070 158.270  1.00  0.00           N
ATOM   2365  HN  LEU A 165      74.550 101.550 157.510  1.00  0.00           H
ATOM   2366  CA  LEU A 165      73.650  99.700 158.020  1.00  0.00           C
ATOM   2367  HA  LEU A 165      73.130  99.240 158.840  1.00  0.00           H
ATOM   2368  CB  LEU A 165      72.750  99.750 156.720  1.00  0.00           C
ATOM   2369  HB1 LEU A 165      73.370 100.420 156.090  1.00  0.00           H
ATOM   2370  HB2 LEU A 165      72.550  98.780 156.210  1.00  0.00           H
ATOM   2371  CG  LEU A 165      71.420 100.430 156.850  1.00  0.00           C
ATOM   2372  HG  LEU A 165      71.540 101.320 157.500  1.00  0.00           H
ATOM   2373  CD1 LEU A 165      70.770 100.800 155.510  1.00  0.00           C
ATOM   2374 HD11 LEU A 165      69.940 100.170 155.120  1.00  0.00           H
ATOM   2375 HD12 LEU A 165      70.240 101.750 155.730  1.00  0.00           H
ATOM   2376 HD13 LEU A 165      71.510 101.090 154.740  1.00  0.00           H
ATOM   2377  CD2 LEU A 165      70.390  99.580 157.630  1.00  0.00           C
ATOM   2378 HD21 LEU A 165      69.310  99.790 157.460  1.00  0.00           H
ATOM   2379 HD22 LEU A 165      70.370  98.530 157.270  1.00  0.00           H
ATOM   2380 HD23 LEU A 165      70.840  99.680 158.640  1.00  0.00           H
ATOM   2381  C   LEU A 165      74.730  98.730 157.850  1.00  0.00           C
ATOM   2382  O   LEU A 165      74.620  97.680 157.250  1.00  0.00           O
ATOM   2383  N   ASN A 166      75.920  98.970 158.380  1.00  0.00           N
ATOM   2384  HN  ASN A 166      76.120  99.850 158.810  1.00  0.00           H
ATOM   2385  CA  ASN A 166      76.910  97.940 158.520  1.00  0.00           C
ATOM   2386  HA  ASN A 166      77.680  98.480 159.050  1.00  0.00           H
ATOM   2387  CB  ASN A 166      76.610  96.740 159.530  1.00  0.00           C
ATOM   2388  HB1 ASN A 166      75.860  96.110 159.010  1.00  0.00           H
ATOM   2389  HB2 ASN A 166      77.570  96.220 159.770  1.00  0.00           H
ATOM   2390  CG  ASN A 166      76.000  97.260 160.830  1.00  0.00           C
ATOM   2391  OD1 ASN A 166      75.050  96.680 161.310  1.00  0.00           O
ATOM   2392  ND2 ASN A 166      76.520  98.470 161.250  1.00  0.00           N
ATOM   2393 HD21 ASN A 166      77.400  98.860 161.000  1.00  0.00           H
ATOM   2394 HD22 ASN A 166      76.210  98.760 162.150  1.00  0.00           H
ATOM   2395  C   ASN A 166      77.620  97.500 157.270  1.00  0.00           C
ATOM   2396  O   ASN A 166      78.080  96.380 157.090  1.00  0.00           O
ATOM   2397  N   HIS A 167      77.910  98.410 156.310  1.00  0.00           N
ATOM   2398  HN  HIS A 167      77.560  99.340 156.340  1.00  0.00           H
ATOM   2399  CA  HIS A 167      78.810  98.220 155.230  1.00  0.00           C
ATOM   2400  HA  HIS A 167      78.920  97.200 154.920  1.00  0.00           H
ATOM   2401  CB  HIS A 167      78.550  99.090 153.950  1.00  0.00           C
ATOM   2402  HB1 HIS A 167      78.440 100.140 154.280  1.00  0.00           H
ATOM   2403  HB2 HIS A 167      79.350  98.910 153.200  1.00  0.00           H
ATOM   2404  ND1 HIS A 167      76.080  99.090 153.660  1.00  0.00           N
ATOM   2405  CG  HIS A 167      77.350  98.550 153.350  1.00  0.00           C
ATOM   2406  CE1 HIS A 167      75.280  98.640 152.700  1.00  0.00           C
ATOM   2407  HE1 HIS A 167      74.210  98.690 152.530  1.00  0.00           H
ATOM   2408  NE2 HIS A 167      75.950  97.880 151.820  1.00  0.00           N
ATOM   2409  HE2 HIS A 167      75.540  97.660 150.940  1.00  0.00           H
ATOM   2410  CD2 HIS A 167      77.270  97.790 152.280  1.00  0.00           C
ATOM   2411  HD2 HIS A 167      78.000  97.280 151.660  1.00  0.00           H
ATOM   2412  C   HIS A 167      80.230  98.500 155.730  1.00  0.00           C
ATOM   2413  O   HIS A 167      80.820  99.510 155.340  1.00  0.00           O
ATOM   2414  N   ASN A 168      80.750  97.580 156.620  1.00  0.00           N
ATOM   2415  HN  ASN A 168      80.170  96.780 156.780  1.00  0.00           H
ATOM   2416  CA  ASN A 168      82.000  97.720 157.330  1.00  0.00           C
ATOM   2417  HA  ASN A 168      82.030  98.710 157.770  1.00  0.00           H
ATOM   2418  CB  ASN A 168      82.200  96.670 158.440  1.00  0.00           C
ATOM   2419  HB1 ASN A 168      82.000  95.750 157.850  1.00  0.00           H
ATOM   2420  HB2 ASN A 168      83.170  96.700 158.980  1.00  0.00           H
ATOM   2421  CG  ASN A 168      81.150  96.690 159.580  1.00  0.00           C
ATOM   2422  OD1 ASN A 168      80.210  95.910 159.790  1.00  0.00           O
ATOM   2423  ND2 ASN A 168      81.380  97.630 160.520  1.00  0.00           N
ATOM   2424 HD21 ASN A 168      82.280  98.060 160.530  1.00  0.00           H
ATOM   2425 HD22 ASN A 168      80.660  97.980 161.120  1.00  0.00           H
ATOM   2426  C   ASN A 168      83.230  97.510 156.400  1.00  0.00           C
ATOM   2427  O   ASN A 168      83.530  96.430 155.890  1.00  0.00           O
ATOM   2428  N   TYR A 169      84.160  98.510 156.460  1.00  0.00           N
ATOM   2429  HN  TYR A 169      83.970  99.420 156.840  1.00  0.00           H
ATOM   2430  CA  TYR A 169      85.510  98.240 156.020  1.00  0.00           C
ATOM   2431  HA  TYR A 169      85.400  97.910 154.990  1.00  0.00           H
ATOM   2432  CB  TYR A 169      86.130  99.650 155.920  1.00  0.00           C
ATOM   2433  HB1 TYR A 169      85.730 100.340 155.140  1.00  0.00           H
ATOM   2434  HB2 TYR A 169      86.070 100.130 156.920  1.00  0.00           H
ATOM   2435  CG  TYR A 169      87.670  99.510 155.730  1.00  0.00           C
ATOM   2436  CD1 TYR A 169      88.160  99.130 154.490  1.00  0.00           C
ATOM   2437  HD1 TYR A 169      87.440  98.830 153.730  1.00  0.00           H
ATOM   2438  CE1 TYR A 169      89.450  98.860 154.230  1.00  0.00           C
ATOM   2439  HE1 TYR A 169      89.880  98.600 153.270  1.00  0.00           H
ATOM   2440  CZ  TYR A 169      90.360  99.290 155.210  1.00  0.00           C
ATOM   2441  OH  TYR A 169      91.700  99.350 154.880  1.00  0.00           O
ATOM   2442  HH  TYR A 169      92.240  99.810 155.540  1.00  0.00           H
ATOM   2443  CD2 TYR A 169      88.630  99.710 156.740  1.00  0.00           C
ATOM   2444  HD2 TYR A 169      88.220 100.050 157.680  1.00  0.00           H
ATOM   2445  CE2 TYR A 169      89.950  99.650 156.480  1.00  0.00           C
ATOM   2446  HE2 TYR A 169      90.590  99.790 157.340  1.00  0.00           H
ATOM   2447  C   TYR A 169      86.180  97.160 156.750  1.00  0.00           C
ATOM   2448  O   TYR A 169      85.840  96.900 157.930  1.00  0.00           O
ATOM   2449  N   ARG A 170      87.110  96.330 156.050  1.00  0.00           N
ATOM   2450  HN  ARG A 170      87.320  96.400 155.070  1.00  0.00           H
ATOM   2451  CA  ARG A 170      87.850  95.320 156.710  1.00  0.00           C
ATOM   2452  HA  ARG A 170      87.780  95.420 157.780  1.00  0.00           H
ATOM   2453  CB  ARG A 170      87.270  93.900 156.410  1.00  0.00           C
ATOM   2454  HB1 ARG A 170      86.230  93.920 156.770  1.00  0.00           H
ATOM   2455  HB2 ARG A 170      87.240  93.810 155.300  1.00  0.00           H
ATOM   2456  CG  ARG A 170      88.040  92.780 157.170  1.00  0.00           C
ATOM   2457  HG1 ARG A 170      88.190  93.010 158.240  1.00  0.00           H
ATOM   2458  HG2 ARG A 170      89.110  92.810 156.870  1.00  0.00           H
ATOM   2459  CD  ARG A 170      87.270  91.510 156.990  1.00  0.00           C
ATOM   2460  HD1 ARG A 170      86.270  91.660 157.460  1.00  0.00           H
ATOM   2461  HD2 ARG A 170      87.700  90.660 157.580  1.00  0.00           H
ATOM   2462  NE  ARG A 170      87.220  91.080 155.560  1.00  0.00           N
ATOM   2463  HE  ARG A 170      86.330  91.160 155.110  1.00  0.00           H
ATOM   2464  CZ  ARG A 170      88.160  90.420 154.960  1.00  0.00           C
ATOM   2465  NH1 ARG A 170      89.200  89.830 155.580  1.00  0.00           N
ATOM   2466 HH11 ARG A 170      89.890  89.370 155.030  1.00  0.00           H
ATOM   2467 HH12 ARG A 170      89.320  90.140 156.530  1.00  0.00           H
ATOM   2468  NH2 ARG A 170      88.190  90.280 153.630  1.00  0.00           N
ATOM   2469 HH21 ARG A 170      89.020  89.930 153.190  1.00  0.00           H
ATOM   2470 HH22 ARG A 170      87.460  90.820 153.210  1.00  0.00           H
ATOM   2471  C   ARG A 170      89.340  95.560 156.330  1.00  0.00           C
ATOM   2472  O   ARG A 170      89.700  95.540 155.170  1.00  0.00           O
ATOM   2473  N   GLY A 171      90.190  95.900 157.260  1.00  0.00           N
ATOM   2474  HN  GLY A 171      90.030  95.890 158.250  1.00  0.00           H
ATOM   2475  CA  GLY A 171      91.520  96.340 157.030  1.00  0.00           C
ATOM   2476  HA1 GLY A 171      91.600  96.660 156.010  1.00  0.00           H
ATOM   2477  HA2 GLY A 171      92.040  95.430 157.310  1.00  0.00           H
ATOM   2478  C   GLY A 171      92.020  97.310 157.980  1.00  0.00           C
ATOM   2479  O   GLY A 171      91.320  97.640 158.930  1.00  0.00           O
ATOM   2480  N   TYR A 172      93.290  97.700 157.810  1.00  0.00           N
ATOM   2481  HN  TYR A 172      93.750  97.320 157.010  1.00  0.00           H
ATOM   2482  CA  TYR A 172      93.930  98.740 158.660  1.00  0.00           C
ATOM   2483  HA  TYR A 172      93.560  98.590 159.660  1.00  0.00           H
ATOM   2484  CB  TYR A 172      95.530  98.780 158.550  1.00  0.00           C
ATOM   2485  HB1 TYR A 172      95.720  98.780 157.450  1.00  0.00           H
ATOM   2486  HB2 TYR A 172      96.000  99.640 159.080  1.00  0.00           H
ATOM   2487  CG  TYR A 172      96.090  97.490 159.200  1.00  0.00           C
ATOM   2488  CD1 TYR A 172      96.490  96.390 158.370  1.00  0.00           C
ATOM   2489  HD1 TYR A 172      96.460  96.610 157.310  1.00  0.00           H
ATOM   2490  CE1 TYR A 172      97.050  95.310 159.010  1.00  0.00           C
ATOM   2491  HE1 TYR A 172      97.440  94.550 158.350  1.00  0.00           H
ATOM   2492  CZ  TYR A 172      97.150  95.180 160.320  1.00  0.00           C
ATOM   2493  OH  TYR A 172      97.710  94.040 160.950  1.00  0.00           O
ATOM   2494  HH  TYR A 172      97.810  94.340 161.850  1.00  0.00           H
ATOM   2495  CD2 TYR A 172      96.250  97.490 160.590  1.00  0.00           C
ATOM   2496  HD2 TYR A 172      95.970  98.330 161.200  1.00  0.00           H
ATOM   2497  CE2 TYR A 172      96.780  96.310 161.170  1.00  0.00           C
ATOM   2498  HE2 TYR A 172      96.920  96.290 162.240  1.00  0.00           H
ATOM   2499  C   TYR A 172      93.510 100.130 158.120  1.00  0.00           C
ATOM   2500  O   TYR A 172      93.200 100.320 156.910  1.00  0.00           O
ATOM   2501  N   ILE A 173      93.330 101.120 159.120  1.00  0.00           N
ATOM   2502  HN  ILE A 173      93.590 100.800 160.030  1.00  0.00           H
ATOM   2503  CA  ILE A 173      93.330 102.570 158.910  1.00  0.00           C
ATOM   2504  HA  ILE A 173      93.580 102.690 157.870  1.00  0.00           H
ATOM   2505  CB  ILE A 173      92.020 103.240 159.380  1.00  0.00           C
ATOM   2506  HB  ILE A 173      91.820 102.870 160.410  1.00  0.00           H
ATOM   2507  CG2 ILE A 173      92.120 104.770 159.410  1.00  0.00           C
ATOM   2508 HG21 ILE A 173      92.680 105.000 158.470  1.00  0.00           H
ATOM   2509 HG22 ILE A 173      91.090 105.180 159.460  1.00  0.00           H
ATOM   2510 HG23 ILE A 173      92.690 105.150 160.280  1.00  0.00           H
ATOM   2511  CG1 ILE A 173      90.810 102.730 158.540  1.00  0.00           C
ATOM   2512 HG11 ILE A 173      89.910 103.130 159.060  1.00  0.00           H
ATOM   2513 HG12 ILE A 173      90.790 101.620 158.590  1.00  0.00           H
ATOM   2514  CD  ILE A 173      90.880 103.170 157.080  1.00  0.00           C
ATOM   2515  HD1 ILE A 173      91.780 102.830 156.530  1.00  0.00           H
ATOM   2516  HD2 ILE A 173      90.030 102.860 156.430  1.00  0.00           H
ATOM   2517  HD3 ILE A 173      90.720 104.270 157.080  1.00  0.00           H
ATOM   2518  C   ILE A 173      94.460 103.170 159.720  1.00  0.00           C
ATOM   2519  O   ILE A 173      94.610 102.920 160.910  1.00  0.00           O
ATOM   2520  N   GLU A 174      95.280 104.000 159.120  1.00  0.00           N
ATOM   2521  HN  GLU A 174      95.400 104.090 158.130  1.00  0.00           H
ATOM   2522  CA  GLU A 174      96.210 104.890 159.920  1.00  0.00           C
ATOM   2523  HA  GLU A 174      96.040 104.900 160.980  1.00  0.00           H
ATOM   2524  CB  GLU A 174      97.660 104.280 159.810  1.00  0.00           C
ATOM   2525  HB1 GLU A 174      97.530 103.210 160.080  1.00  0.00           H
ATOM   2526  HB2 GLU A 174      97.900 104.260 158.730  1.00  0.00           H
ATOM   2527  CG  GLU A 174      98.610 104.990 160.890  1.00  0.00           C
ATOM   2528  HG1 GLU A 174      98.040 104.740 161.800  1.00  0.00           H
ATOM   2529  HG2 GLU A 174      98.710 106.080 160.680  1.00  0.00           H
ATOM   2530  CD  GLU A 174     100.050 104.370 161.130  1.00  0.00           C
ATOM   2531  OE1 GLU A 174     100.510 103.590 160.280  1.00  0.00           O
ATOM   2532  OE2 GLU A 174     100.720 104.710 162.180  1.00  0.00           O
ATOM   2533  C   GLU A 174      96.130 106.280 159.310  1.00  0.00           C
ATOM   2534  O   GLU A 174      95.890 106.500 158.170  1.00  0.00           O
ATOM   2535  N   HIS A 175      96.350 107.370 160.130  1.00  0.00           N
ATOM   2536  HN  HIS A 175      96.600 107.280 161.090  1.00  0.00           H
ATOM   2537  CA  HIS A 175      96.510 108.730 159.570  1.00  0.00           C
ATOM   2538  HA  HIS A 175      96.650 109.310 160.470  1.00  0.00           H
ATOM   2539  CB  HIS A 175      97.700 108.810 158.630  1.00  0.00           C
ATOM   2540  HB1 HIS A 175      98.670 108.390 158.950  1.00  0.00           H
ATOM   2541  HB2 HIS A 175      97.380 108.380 157.650  1.00  0.00           H
ATOM   2542  ND1 HIS A 175      98.690 111.030 159.030  1.00  0.00           N
ATOM   2543  CG  HIS A 175      97.990 110.130 158.240  1.00  0.00           C
ATOM   2544  CE1 HIS A 175      98.730 112.170 158.330  1.00  0.00           C
ATOM   2545  HE1 HIS A 175      99.450 112.980 158.420  1.00  0.00           H
ATOM   2546  NE2 HIS A 175      98.050 112.030 157.180  1.00  0.00           N
ATOM   2547  HE2 HIS A 175      97.970 112.670 156.430  1.00  0.00           H
ATOM   2548  CD2 HIS A 175      97.580 110.750 157.110  1.00  0.00           C
ATOM   2549  HD2 HIS A 175      96.910 110.330 156.370  1.00  0.00           H
ATOM   2550  C   HIS A 175      95.210 109.330 159.070  1.00  0.00           C
ATOM   2551  O   HIS A 175      95.120 109.960 158.040  1.00  0.00           O
ATOM   2552  N   PHE A 176      94.140 109.350 159.860  1.00  0.00           N
ATOM   2553  HN  PHE A 176      94.180 108.920 160.760  1.00  0.00           H
ATOM   2554  CA  PHE A 176      92.930 110.070 159.670  1.00  0.00           C
ATOM   2555  HA  PHE A 176      92.630 109.800 158.660  1.00  0.00           H
ATOM   2556  CB  PHE A 176      91.830 109.480 160.690  1.00  0.00           C
ATOM   2557  HB1 PHE A 176      91.830 108.370 160.600  1.00  0.00           H
ATOM   2558  HB2 PHE A 176      92.170 109.800 161.690  1.00  0.00           H
ATOM   2559  CG  PHE A 176      90.460 110.100 160.460  1.00  0.00           C
ATOM   2560  CD1 PHE A 176      89.470 109.310 159.890  1.00  0.00           C
ATOM   2561  HD1 PHE A 176      89.580 108.250 159.730  1.00  0.00           H
ATOM   2562  CE1 PHE A 176      88.260 109.930 159.360  1.00  0.00           C
ATOM   2563  HE1 PHE A 176      87.470 109.370 158.870  1.00  0.00           H
ATOM   2564  CZ  PHE A 176      88.080 111.260 159.640  1.00  0.00           C
ATOM   2565  HZ  PHE A 176      87.190 111.820 159.390  1.00  0.00           H
ATOM   2566  CD2 PHE A 176      90.170 111.420 160.750  1.00  0.00           C
ATOM   2567  HD2 PHE A 176      90.970 112.030 161.140  1.00  0.00           H
ATOM   2568  CE2 PHE A 176      89.030 112.050 160.320  1.00  0.00           C
ATOM   2569  HE2 PHE A 176      88.860 113.070 160.620  1.00  0.00           H
ATOM   2570  C   PHE A 176      93.120 111.540 159.720  1.00  0.00           C
ATOM   2571  O   PHE A 176      93.590 112.150 160.710  1.00  0.00           O
ATOM   2572  N   SER A 177      92.870 112.290 158.610  1.00  0.00           N
ATOM   2573  HN  SER A 177      92.450 111.880 157.800  1.00  0.00           H
ATOM   2574  CA  SER A 177      93.180 113.680 158.520  1.00  0.00           C
ATOM   2575  HA  SER A 177      93.160 114.060 159.530  1.00  0.00           H
ATOM   2576  CB  SER A 177      94.430 113.930 157.770  1.00  0.00           C
ATOM   2577  HB1 SER A 177      94.300 113.790 156.670  1.00  0.00           H
ATOM   2578  HB2 SER A 177      95.150 113.160 158.100  1.00  0.00           H
ATOM   2579  OG  SER A 177      94.940 115.280 158.040  1.00  0.00           O
ATOM   2580  HG1 SER A 177      95.460 115.310 158.850  1.00  0.00           H
ATOM   2581  C   SER A 177      92.000 114.240 157.860  1.00  0.00           C
ATOM   2582  O   SER A 177      91.570 113.830 156.770  1.00  0.00           O
ATOM   2583  N   LEU A 178      91.340 115.310 158.500  1.00  0.00           N
ATOM   2584  HN  LEU A 178      91.580 115.420 159.460  1.00  0.00           H
ATOM   2585  CA  LEU A 178      90.170 116.030 158.040  1.00  0.00           C
ATOM   2586  HA  LEU A 178      90.130 115.830 156.980  1.00  0.00           H
ATOM   2587  CB  LEU A 178      88.790 115.550 158.550  1.00  0.00           C
ATOM   2588  HB1 LEU A 178      88.520 114.520 158.210  1.00  0.00           H
ATOM   2589  HB2 LEU A 178      88.810 115.600 159.660  1.00  0.00           H
ATOM   2590  CG  LEU A 178      87.600 116.310 157.910  1.00  0.00           C
ATOM   2591  HG  LEU A 178      87.920 117.350 158.160  1.00  0.00           H
ATOM   2592  CD1 LEU A 178      87.460 116.190 156.420  1.00  0.00           C
ATOM   2593 HD11 LEU A 178      88.470 116.260 155.960  1.00  0.00           H
ATOM   2594 HD12 LEU A 178      86.880 115.300 156.090  1.00  0.00           H
ATOM   2595 HD13 LEU A 178      86.800 117.030 156.110  1.00  0.00           H
ATOM   2596  CD2 LEU A 178      86.270 115.770 158.540  1.00  0.00           C
ATOM   2597 HD21 LEU A 178      86.070 114.710 158.250  1.00  0.00           H
ATOM   2598 HD22 LEU A 178      86.210 115.830 159.640  1.00  0.00           H
ATOM   2599 HD23 LEU A 178      85.430 116.440 158.250  1.00  0.00           H
ATOM   2600  C   LEU A 178      90.360 117.550 158.310  1.00  0.00           C
ATOM   2601  O   LEU A 178      90.590 117.990 159.410  1.00  0.00           O
ATOM   2602  N   TRP A 179      90.460 118.350 157.200  1.00  0.00           N
ATOM   2603  HN  TRP A 179      90.160 118.040 156.300  1.00  0.00           H
ATOM   2604  CA  TRP A 179      90.820 119.780 157.220  1.00  0.00           C
ATOM   2605  HA  TRP A 179      90.870 120.070 158.260  1.00  0.00           H
ATOM   2606  CB  TRP A 179      92.150 120.110 156.510  1.00  0.00           C
ATOM   2607  HB1 TRP A 179      91.910 119.850 155.460  1.00  0.00           H
ATOM   2608  HB2 TRP A 179      92.380 121.200 156.480  1.00  0.00           H
ATOM   2609  CG  TRP A 179      93.380 119.360 156.900  1.00  0.00           C
ATOM   2610  CD1 TRP A 179      93.720 118.040 156.720  1.00  0.00           C
ATOM   2611  HD1 TRP A 179      93.020 117.290 156.370  1.00  0.00           H
ATOM   2612  NE1 TRP A 179      95.020 117.830 157.140  1.00  0.00           N
ATOM   2613  HE1 TRP A 179      95.510 116.990 157.230  1.00  0.00           H
ATOM   2614  CE2 TRP A 179      95.590 119.030 157.440  1.00  0.00           C
ATOM   2615  CD2 TRP A 179      94.580 120.040 157.240  1.00  0.00           C
ATOM   2616  CE3 TRP A 179      94.930 121.370 157.400  1.00  0.00           C
ATOM   2617  HE3 TRP A 179      94.150 122.100 157.260  1.00  0.00           H
ATOM   2618  CZ3 TRP A 179      96.180 121.650 157.960  1.00  0.00           C
ATOM   2619  HZ3 TRP A 179      96.590 122.640 158.050  1.00  0.00           H
ATOM   2620  CZ2 TRP A 179      96.880 119.310 157.820  1.00  0.00           C
ATOM   2621  HZ2 TRP A 179      97.620 118.570 158.110  1.00  0.00           H
ATOM   2622  CH2 TRP A 179      97.160 120.670 158.080  1.00  0.00           C
ATOM   2623  HH2 TRP A 179      98.150 120.920 158.450  1.00  0.00           H
ATOM   2624  C   TRP A 179      89.640 120.580 156.720  1.00  0.00           C
ATOM   2625  O   TRP A 179      88.790 120.030 155.980  1.00  0.00           O
ATOM   2626  N   LYS A 180      89.580 121.880 156.960  1.00  0.00           N
ATOM   2627  HN  LYS A 180      90.150 122.290 157.670  1.00  0.00           H
ATOM   2628  CA  LYS A 180      88.540 122.800 156.580  1.00  0.00           C
ATOM   2629  HA  LYS A 180      87.660 122.180 156.470  1.00  0.00           H
ATOM   2630  CB  LYS A 180      88.110 123.860 157.660  1.00  0.00           C
ATOM   2631  HB1 LYS A 180      87.170 124.360 157.330  1.00  0.00           H
ATOM   2632  HB2 LYS A 180      87.780 123.360 158.590  1.00  0.00           H
ATOM   2633  CG  LYS A 180      89.210 124.760 158.100  1.00  0.00           C
ATOM   2634  HG1 LYS A 180      89.370 125.370 157.180  1.00  0.00           H
ATOM   2635  HG2 LYS A 180      90.010 124.150 158.570  1.00  0.00           H
ATOM   2636  CD  LYS A 180      88.570 125.780 159.060  1.00  0.00           C
ATOM   2637  HD1 LYS A 180      88.380 125.310 160.040  1.00  0.00           H
ATOM   2638  HD2 LYS A 180      87.610 126.070 158.580  1.00  0.00           H
ATOM   2639  CE  LYS A 180      89.390 127.020 159.220  1.00  0.00           C
ATOM   2640  HE1 LYS A 180      89.330 127.600 158.280  1.00  0.00           H
ATOM   2641  HE2 LYS A 180      90.420 126.750 159.520  1.00  0.00           H
ATOM   2642  NZ  LYS A 180      88.850 127.900 160.290  1.00  0.00           N
ATOM   2643  HZ1 LYS A 180      88.830 128.890 159.960  1.00  0.00           H
ATOM   2644  HZ2 LYS A 180      87.890 127.550 160.510  1.00  0.00           H
ATOM   2645  HZ3 LYS A 180      89.520 127.880 161.090  1.00  0.00           H
ATOM   2646  C   LYS A 180      88.670 123.550 155.230  1.00  0.00           C
ATOM   2647  O   LYS A 180      87.850 124.400 154.910  1.00  0.00           O
ATOM   2648  N   VAL A 181      89.660 123.170 154.370  1.00  0.00           N
ATOM   2649  HN  VAL A 181      90.410 122.570 154.630  1.00  0.00           H
ATOM   2650  CA  VAL A 181      89.890 123.900 153.110  1.00  0.00           C
ATOM   2651  HA  VAL A 181      88.990 124.300 152.660  1.00  0.00           H
ATOM   2652  CB  VAL A 181      90.990 124.960 153.270  1.00  0.00           C
ATOM   2653  HB  VAL A 181      91.130 125.410 152.270  1.00  0.00           H
ATOM   2654  CG1 VAL A 181      90.520 126.110 154.130  1.00  0.00           C
ATOM   2655 HG11 VAL A 181      91.350 126.840 154.160  1.00  0.00           H
ATOM   2656 HG12 VAL A 181      89.600 126.580 153.720  1.00  0.00           H
ATOM   2657 HG13 VAL A 181      90.410 125.730 155.170  1.00  0.00           H
ATOM   2658  CG2 VAL A 181      92.300 124.500 153.830  1.00  0.00           C
ATOM   2659 HG21 VAL A 181      92.220 124.030 154.840  1.00  0.00           H
ATOM   2660 HG22 VAL A 181      92.640 123.620 153.250  1.00  0.00           H
ATOM   2661 HG23 VAL A 181      93.190 125.170 153.820  1.00  0.00           H
ATOM   2662  C   VAL A 181      90.500 122.850 152.200  1.00  0.00           C
ATOM   2663  O   VAL A 181      91.050 121.810 152.660  1.00  0.00           O
ATOM   2664  N   ALA A 182      90.540 123.180 150.950  1.00  0.00           N
ATOM   2665  HN  ALA A 182      90.090 123.950 150.510  1.00  0.00           H
ATOM   2666  CA  ALA A 182      91.250 122.420 149.940  1.00  0.00           C
ATOM   2667  HA  ALA A 182      91.050 121.380 150.120  1.00  0.00           H
ATOM   2668  CB  ALA A 182      90.530 122.620 148.520  1.00  0.00           C
ATOM   2669  HB1 ALA A 182      91.040 121.920 147.830  1.00  0.00           H
ATOM   2670  HB2 ALA A 182      89.450 122.400 148.640  1.00  0.00           H
ATOM   2671  HB3 ALA A 182      90.700 123.620 148.070  1.00  0.00           H
ATOM   2672  C   ALA A 182      92.780 122.610 149.780  1.00  0.00           C
ATOM   2673  O   ALA A 182      93.240 123.730 149.630  1.00  0.00           O
ATOM   2674  N   ARG A 183      93.610 121.490 149.700  1.00  0.00           N
ATOM   2675  HN  ARG A 183      93.210 120.590 149.870  1.00  0.00           H
ATOM   2676  CA  ARG A 183      94.920 121.480 149.390  1.00  0.00           C
ATOM   2677  HA  ARG A 183      95.260 122.490 149.550  1.00  0.00           H
ATOM   2678  CB  ARG A 183      95.750 120.450 150.270  1.00  0.00           C
ATOM   2679  HB1 ARG A 183      95.410 119.400 150.120  1.00  0.00           H
ATOM   2680  HB2 ARG A 183      96.830 120.530 150.060  1.00  0.00           H
ATOM   2681  CG  ARG A 183      95.580 120.730 151.810  1.00  0.00           C
ATOM   2682  HG1 ARG A 183      96.310 120.160 152.420  1.00  0.00           H
ATOM   2683  HG2 ARG A 183      94.600 120.450 152.230  1.00  0.00           H
ATOM   2684  CD  ARG A 183      95.790 122.180 152.090  1.00  0.00           C
ATOM   2685  HD1 ARG A 183      94.930 122.780 151.730  1.00  0.00           H
ATOM   2686  HD2 ARG A 183      96.650 122.570 151.500  1.00  0.00           H
ATOM   2687  NE  ARG A 183      96.210 122.390 153.540  1.00  0.00           N
ATOM   2688  HE  ARG A 183      96.340 121.570 154.110  1.00  0.00           H
ATOM   2689  CZ  ARG A 183      96.420 123.540 154.160  1.00  0.00           C
ATOM   2690  NH1 ARG A 183      96.320 124.670 153.440  1.00  0.00           N
ATOM   2691 HH11 ARG A 183      96.660 125.560 153.750  1.00  0.00           H
ATOM   2692 HH12 ARG A 183      96.030 124.640 152.490  1.00  0.00           H
ATOM   2693  NH2 ARG A 183      96.640 123.590 155.440  1.00  0.00           N
ATOM   2694 HH21 ARG A 183      96.870 124.500 155.790  1.00  0.00           H
ATOM   2695 HH22 ARG A 183      97.310 122.900 155.710  1.00  0.00           H
ATOM   2696  C   ARG A 183      95.160 121.010 147.990  1.00  0.00           C
ATOM   2697  O   ARG A 183      94.400 120.200 147.460  1.00  0.00           O
ATOM   2698  N   THR A 184      96.170 121.590 147.290  1.00  0.00           N
ATOM   2699  HN  THR A 184      96.730 122.320 147.670  1.00  0.00           H
ATOM   2700  CA  THR A 184      96.560 121.270 145.910  1.00  0.00           C
ATOM   2701  HA  THR A 184      95.670 121.340 145.300  1.00  0.00           H
ATOM   2702  CB  THR A 184      97.290 122.480 145.330  1.00  0.00           C
ATOM   2703  HB  THR A 184      97.570 122.240 144.280  1.00  0.00           H
ATOM   2704  OG1 THR A 184      98.360 122.920 146.130  1.00  0.00           O
ATOM   2705  HG1 THR A 184      98.100 123.050 147.040  1.00  0.00           H
ATOM   2706  CG2 THR A 184      96.250 123.670 145.170  1.00  0.00           C
ATOM   2707 HG21 THR A 184      96.890 124.530 144.870  1.00  0.00           H
ATOM   2708 HG22 THR A 184      95.550 123.400 144.360  1.00  0.00           H
ATOM   2709 HG23 THR A 184      95.660 123.920 146.080  1.00  0.00           H
ATOM   2710  C   THR A 184      97.340 119.960 145.870  1.00  0.00           C
ATOM   2711  O   THR A 184      97.750 119.350 146.940  1.00  0.00           O
ATOM   2712  N   GLN A 185      97.540 119.350 144.710  1.00  0.00           N
ATOM   2713  HN  GLN A 185      97.070 119.600 143.860  1.00  0.00           H
ATOM   2714  CA  GLN A 185      98.240 118.010 144.640  1.00  0.00           C
ATOM   2715  HA  GLN A 185      97.680 117.250 145.160  1.00  0.00           H
ATOM   2716  CB  GLN A 185      98.180 117.620 143.210  1.00  0.00           C
ATOM   2717  HB1 GLN A 185      97.110 117.450 142.940  1.00  0.00           H
ATOM   2718  HB2 GLN A 185      98.670 118.420 142.620  1.00  0.00           H
ATOM   2719  CG  GLN A 185      98.900 116.320 142.780  1.00  0.00           C
ATOM   2720  HG1 GLN A 185      98.600 115.570 143.540  1.00  0.00           H
ATOM   2721  HG2 GLN A 185     100.000 116.480 142.860  1.00  0.00           H
ATOM   2722  CD  GLN A 185      98.740 115.900 141.330  1.00  0.00           C
ATOM   2723  OE1 GLN A 185      98.630 116.700 140.450  1.00  0.00           O
ATOM   2724  NE2 GLN A 185      98.760 114.550 141.050  1.00  0.00           N
ATOM   2725 HE21 GLN A 185      99.070 114.030 141.840  1.00  0.00           H
ATOM   2726 HE22 GLN A 185      98.830 114.170 140.130  1.00  0.00           H
ATOM   2727  C   GLN A 185      99.670 117.970 145.190  1.00  0.00           C
ATOM   2728  O   GLN A 185     100.080 117.030 145.860  1.00  0.00           O
ATOM   2729  N   ARG A 186     100.380 119.090 144.990  1.00  0.00           N
ATOM   2730  HN  ARG A 186     100.080 119.740 144.300  1.00  0.00           H
ATOM   2731  CA  ARG A 186     101.710 119.420 145.560  1.00  0.00           C
ATOM   2732  HA  ARG A 186     102.350 118.670 145.120  1.00  0.00           H
ATOM   2733  CB  ARG A 186     102.020 120.870 145.120  1.00  0.00           C
ATOM   2734  HB1 ARG A 186     102.030 121.030 144.020  1.00  0.00           H
ATOM   2735  HB2 ARG A 186     101.190 121.540 145.450  1.00  0.00           H
ATOM   2736  CG  ARG A 186     103.380 121.390 145.570  1.00  0.00           C
ATOM   2737  HG1 ARG A 186     104.140 120.900 144.920  1.00  0.00           H
ATOM   2738  HG2 ARG A 186     103.750 121.150 146.590  1.00  0.00           H
ATOM   2739  CD  ARG A 186     103.570 122.870 145.320  1.00  0.00           C
ATOM   2740  HD1 ARG A 186     104.550 123.200 145.720  1.00  0.00           H
ATOM   2741  HD2 ARG A 186     102.760 123.430 145.830  1.00  0.00           H
ATOM   2742  NE  ARG A 186     103.450 123.250 143.880  1.00  0.00           N
ATOM   2743  HE  ARG A 186     103.480 122.570 143.150  1.00  0.00           H
ATOM   2744  CZ  ARG A 186     103.510 124.500 143.410  1.00  0.00           C
ATOM   2745  NH1 ARG A 186     103.530 125.600 144.110  1.00  0.00           N
ATOM   2746 HH11 ARG A 186     103.490 126.440 143.580  1.00  0.00           H
ATOM   2747 HH12 ARG A 186     103.310 125.510 145.080  1.00  0.00           H
ATOM   2748  NH2 ARG A 186     103.580 124.660 142.090  1.00  0.00           N
ATOM   2749 HH21 ARG A 186     103.940 125.520 141.710  1.00  0.00           H
ATOM   2750 HH22 ARG A 186     103.460 123.880 141.470  1.00  0.00           H
ATOM   2751  C   ARG A 186     101.720 119.330 147.100  1.00  0.00           C
ATOM   2752  O   ARG A 186     102.530 118.620 147.690  1.00  0.00           O
ATOM   2753  N   GLU A 187     100.750 120.030 147.770  1.00  0.00           N
ATOM   2754  HN  GLU A 187     100.100 120.540 147.210  1.00  0.00           H
ATOM   2755  CA  GLU A 187     100.530 119.960 149.160  1.00  0.00           C
ATOM   2756  HA  GLU A 187     101.480 120.240 149.600  1.00  0.00           H
ATOM   2757  CB  GLU A 187      99.400 121.030 149.500  1.00  0.00           C
ATOM   2758  HB1 GLU A 187      98.490 120.740 148.940  1.00  0.00           H
ATOM   2759  HB2 GLU A 187      99.170 120.850 150.570  1.00  0.00           H
ATOM   2760  CG  GLU A 187      99.760 122.520 149.280  1.00  0.00           C
ATOM   2761  HG1 GLU A 187      99.860 122.750 148.200  1.00  0.00           H
ATOM   2762  HG2 GLU A 187     100.630 122.830 149.890  1.00  0.00           H
ATOM   2763  CD  GLU A 187      98.590 123.470 149.560  1.00  0.00           C
ATOM   2764  OE1 GLU A 187      98.610 124.250 150.540  1.00  0.00           O
ATOM   2765  OE2 GLU A 187      97.680 123.500 148.690  1.00  0.00           O
ATOM   2766  C   GLU A 187     100.150 118.540 149.690  1.00  0.00           C
ATOM   2767  O   GLU A 187     100.650 118.180 150.740  1.00  0.00           O
ATOM   2768  N   ILE A 188      99.180 117.830 148.980  1.00  0.00           N
ATOM   2769  HN  ILE A 188      98.600 118.310 148.320  1.00  0.00           H
ATOM   2770  CA  ILE A 188      98.890 116.420 149.150  1.00  0.00           C
ATOM   2771  HA  ILE A 188      98.550 116.320 150.170  1.00  0.00           H
ATOM   2772  CB  ILE A 188      97.750 115.940 148.230  1.00  0.00           C
ATOM   2773  HB  ILE A 188      98.080 116.180 147.200  1.00  0.00           H
ATOM   2774  CG2 ILE A 188      97.480 114.380 148.300  1.00  0.00           C
ATOM   2775 HG21 ILE A 188      97.310 114.070 149.350  1.00  0.00           H
ATOM   2776 HG22 ILE A 188      96.670 114.070 147.610  1.00  0.00           H
ATOM   2777 HG23 ILE A 188      98.400 113.790 148.060  1.00  0.00           H
ATOM   2778  CG1 ILE A 188      96.520 116.740 148.600  1.00  0.00           C
ATOM   2779 HG11 ILE A 188      96.720 117.840 148.670  1.00  0.00           H
ATOM   2780 HG12 ILE A 188      96.240 116.600 149.660  1.00  0.00           H
ATOM   2781  CD  ILE A 188      95.330 116.630 147.700  1.00  0.00           C
ATOM   2782  HD1 ILE A 188      94.760 117.580 147.640  1.00  0.00           H
ATOM   2783  HD2 ILE A 188      95.700 116.490 146.660  1.00  0.00           H
ATOM   2784  HD3 ILE A 188      94.700 115.730 147.870  1.00  0.00           H
ATOM   2785  C   ILE A 188     100.140 115.490 149.170  1.00  0.00           C
ATOM   2786  O   ILE A 188     100.250 114.550 149.960  1.00  0.00           O
ATOM   2787  N   LEU A 189     101.090 115.690 148.230  1.00  0.00           N
ATOM   2788  HN  LEU A 189     100.970 116.420 147.560  1.00  0.00           H
ATOM   2789  CA  LEU A 189     102.340 115.010 148.170  1.00  0.00           C
ATOM   2790  HA  LEU A 189     102.150 113.950 148.250  1.00  0.00           H
ATOM   2791  CB  LEU A 189     102.870 115.300 146.670  1.00  0.00           C
ATOM   2792  HB1 LEU A 189     102.690 116.390 146.530  1.00  0.00           H
ATOM   2793  HB2 LEU A 189     103.980 115.190 146.660  1.00  0.00           H
ATOM   2794  CG  LEU A 189     102.170 114.650 145.430  1.00  0.00           C
ATOM   2795  HG  LEU A 189     101.090 114.580 145.670  1.00  0.00           H
ATOM   2796  CD1 LEU A 189     102.350 115.490 144.130  1.00  0.00           C
ATOM   2797 HD11 LEU A 189     103.410 115.740 143.890  1.00  0.00           H
ATOM   2798 HD12 LEU A 189     102.070 114.900 143.230  1.00  0.00           H
ATOM   2799 HD13 LEU A 189     101.830 116.470 144.170  1.00  0.00           H
ATOM   2800  CD2 LEU A 189     102.510 113.130 145.360  1.00  0.00           C
ATOM   2801 HD21 LEU A 189     102.460 112.830 146.430  1.00  0.00           H
ATOM   2802 HD22 LEU A 189     101.870 112.500 144.710  1.00  0.00           H
ATOM   2803 HD23 LEU A 189     103.550 113.050 144.980  1.00  0.00           H
ATOM   2804  C   LEU A 189     103.300 115.310 149.280  1.00  0.00           C
ATOM   2805  O   LEU A 189     103.970 114.430 149.910  1.00  0.00           O
ATOM   2806  N   SER A 190     103.350 116.560 149.720  1.00  0.00           N
ATOM   2807  HN  SER A 190     102.760 117.240 149.300  1.00  0.00           H
ATOM   2808  CA  SER A 190     104.060 117.110 150.920  1.00  0.00           C
ATOM   2809  HA  SER A 190     105.110 116.910 150.790  1.00  0.00           H
ATOM   2810  CB  SER A 190     104.090 118.660 150.850  1.00  0.00           C
ATOM   2811  HB1 SER A 190     103.100 119.140 151.040  1.00  0.00           H
ATOM   2812  HB2 SER A 190     104.510 119.020 149.890  1.00  0.00           H
ATOM   2813  OG  SER A 190     104.930 119.150 151.970  1.00  0.00           O
ATOM   2814  HG1 SER A 190     104.870 120.100 151.850  1.00  0.00           H
ATOM   2815  C   SER A 190     103.600 116.530 152.210  1.00  0.00           C
ATOM   2816  O   SER A 190     104.450 116.090 153.010  1.00  0.00           O
ATOM   2817  N   ASP A 191     102.270 116.260 152.380  1.00  0.00           N
ATOM   2818  HN  ASP A 191     101.540 116.480 151.730  1.00  0.00           H
ATOM   2819  CA  ASP A 191     101.770 115.640 153.640  1.00  0.00           C
ATOM   2820  HA  ASP A 191     102.390 115.870 154.480  1.00  0.00           H
ATOM   2821  CB  ASP A 191     100.410 116.020 154.060  1.00  0.00           C
ATOM   2822  HB1 ASP A 191      99.650 115.850 153.270  1.00  0.00           H
ATOM   2823  HB2 ASP A 191     100.050 115.560 155.010  1.00  0.00           H
ATOM   2824  CG  ASP A 191     100.360 117.540 154.210  1.00  0.00           C
ATOM   2825  OD1 ASP A 191      99.200 118.070 154.280  1.00  0.00           O
ATOM   2826  OD2 ASP A 191     101.380 118.180 154.320  1.00  0.00           O
ATOM   2827  C   ASP A 191     101.590 114.160 153.580  1.00  0.00           C
ATOM   2828  O   ASP A 191     101.440 113.470 154.590  1.00  0.00           O
ATOM   2829  N   MET A 192     101.700 113.660 152.320  1.00  0.00           N
ATOM   2830  HN  MET A 192     101.660 114.130 151.440  1.00  0.00           H
ATOM   2831  CA  MET A 192     102.090 112.220 152.140  1.00  0.00           C
ATOM   2832  HA  MET A 192     101.380 111.670 152.740  1.00  0.00           H
ATOM   2833  CB  MET A 192     102.140 111.780 150.680  1.00  0.00           C
ATOM   2834  HB1 MET A 192     101.250 112.260 150.210  1.00  0.00           H
ATOM   2835  HB2 MET A 192     103.020 112.250 150.200  1.00  0.00           H
ATOM   2836  CG  MET A 192     102.110 110.320 150.470  1.00  0.00           C
ATOM   2837  HG1 MET A 192     101.230 109.900 151.010  1.00  0.00           H
ATOM   2838  HG2 MET A 192     102.950 109.820 150.990  1.00  0.00           H
ATOM   2839  SD  MET A 192     102.350 109.870 148.740  1.00  0.00           S
ATOM   2840  CE  MET A 192     102.310 108.090 149.030  1.00  0.00           C
ATOM   2841  HE1 MET A 192     101.670 107.530 148.310  1.00  0.00           H
ATOM   2842  HE2 MET A 192     103.350 107.730 148.920  1.00  0.00           H
ATOM   2843  HE3 MET A 192     101.930 107.780 150.020  1.00  0.00           H
ATOM   2844  C   MET A 192     103.440 111.940 152.750  1.00  0.00           C
ATOM   2845  O   MET A 192     103.490 110.950 153.490  1.00  0.00           O
ATOM   2846  N   GLU A 193     104.460 112.820 152.530  1.00  0.00           N
ATOM   2847  HN  GLU A 193     104.320 113.660 152.010  1.00  0.00           H
ATOM   2848  CA  GLU A 193     105.790 112.440 152.940  1.00  0.00           C
ATOM   2849  HA  GLU A 193     105.970 111.470 152.500  1.00  0.00           H
ATOM   2850  CB  GLU A 193     106.790 113.450 152.290  1.00  0.00           C
ATOM   2851  HB1 GLU A 193     106.700 113.400 151.190  1.00  0.00           H
ATOM   2852  HB2 GLU A 193     106.450 114.470 152.590  1.00  0.00           H
ATOM   2853  CG  GLU A 193     108.280 113.210 152.670  1.00  0.00           C
ATOM   2854  HG1 GLU A 193     108.550 112.150 152.480  1.00  0.00           H
ATOM   2855  HG2 GLU A 193     108.310 113.460 153.750  1.00  0.00           H
ATOM   2856  CD  GLU A 193     109.240 114.200 152.050  1.00  0.00           C
ATOM   2857  OE1 GLU A 193     109.100 115.420 152.300  1.00  0.00           O
ATOM   2858  OE2 GLU A 193     109.920 113.700 151.130  1.00  0.00           O
ATOM   2859  C   GLU A 193     106.050 112.370 154.440  1.00  0.00           C
ATOM   2860  O   GLU A 193     106.930 111.660 155.000  1.00  0.00           O
ATOM   2861  N   THR A 194     105.340 113.240 155.180  1.00  0.00           N
ATOM   2862  HN  THR A 194     104.650 113.870 154.850  1.00  0.00           H
ATOM   2863  CA  THR A 194     105.700 113.330 156.570  1.00  0.00           C
ATOM   2864  HA  THR A 194     106.780 113.250 156.660  1.00  0.00           H
ATOM   2865  CB  THR A 194     105.190 114.660 157.120  1.00  0.00           C
ATOM   2866  HB  THR A 194     105.250 114.680 158.230  1.00  0.00           H
ATOM   2867  OG1 THR A 194     103.850 114.850 156.760  1.00  0.00           O
ATOM   2868  HG1 THR A 194     103.570 115.650 157.220  1.00  0.00           H
ATOM   2869  CG2 THR A 194     105.940 115.850 156.490  1.00  0.00           C
ATOM   2870 HG21 THR A 194     107.030 115.830 156.700  1.00  0.00           H
ATOM   2871 HG22 THR A 194     105.770 115.980 155.400  1.00  0.00           H
ATOM   2872 HG23 THR A 194     105.490 116.840 156.740  1.00  0.00           H
ATOM   2873  C   THR A 194     105.030 112.380 157.500  1.00  0.00           C
ATOM   2874  O   THR A 194     105.370 112.280 158.700  1.00  0.00           O
ATOM   2875  N   HIS A 195     103.950 111.620 157.040  1.00  0.00           N
ATOM   2876  HN  HIS A 195     103.670 111.700 156.090  1.00  0.00           H
ATOM   2877  CA  HIS A 195     103.000 110.710 157.790  1.00  0.00           C
ATOM   2878  HA  HIS A 195     102.190 110.390 157.150  1.00  0.00           H
ATOM   2879  CB  HIS A 195     103.780 109.410 158.160  1.00  0.00           C
ATOM   2880  HB1 HIS A 195     104.460 109.220 157.300  1.00  0.00           H
ATOM   2881  HB2 HIS A 195     104.390 109.560 159.080  1.00  0.00           H
ATOM   2882  ND1 HIS A 195     102.920 107.420 159.390  1.00  0.00           N
ATOM   2883  CG  HIS A 195     102.870 108.220 158.290  1.00  0.00           C
ATOM   2884  CE1 HIS A 195     102.140 106.370 159.070  1.00  0.00           C
ATOM   2885  HE1 HIS A 195     101.840 105.530 159.700  1.00  0.00           H
ATOM   2886  NE2 HIS A 195     101.610 106.500 157.840  1.00  0.00           N
ATOM   2887  HE2 HIS A 195     100.950 105.860 157.450  1.00  0.00           H
ATOM   2888  CD2 HIS A 195     102.100 107.680 157.330  1.00  0.00           C
ATOM   2889  HD2 HIS A 195     102.110 108.070 156.320  1.00  0.00           H
ATOM   2890  C   HIS A 195     102.350 111.250 159.060  1.00  0.00           C
ATOM   2891  O   HIS A 195     102.210 110.580 160.090  1.00  0.00           O
ATOM   2892  N   GLY A 196     101.940 112.530 159.080  1.00  0.00           N
ATOM   2893  HN  GLY A 196     101.880 113.090 158.250  1.00  0.00           H
ATOM   2894  CA  GLY A 196     101.270 113.040 160.280  1.00  0.00           C
ATOM   2895  HA1 GLY A 196     100.980 112.280 161.000  1.00  0.00           H
ATOM   2896  HA2 GLY A 196     100.460 113.680 159.970  1.00  0.00           H
ATOM   2897  C   GLY A 196     102.150 113.960 161.010  1.00  0.00           C
ATOM   2898  O   GLY A 196     101.670 114.870 161.650  1.00  0.00           O
ATOM   2899  N   ALA A 197     103.530 113.880 160.820  1.00  0.00           N
ATOM   2900  HN  ALA A 197     103.890 113.350 160.060  1.00  0.00           H
ATOM   2901  CA  ALA A 197     104.450 114.400 161.830  1.00  0.00           C
ATOM   2902  HA  ALA A 197     104.000 114.160 162.780  1.00  0.00           H
ATOM   2903  CB  ALA A 197     105.800 113.670 161.860  1.00  0.00           C
ATOM   2904  HB1 ALA A 197     105.710 112.580 161.680  1.00  0.00           H
ATOM   2905  HB2 ALA A 197     106.390 114.060 161.000  1.00  0.00           H
ATOM   2906  HB3 ALA A 197     106.420 113.680 162.770  1.00  0.00           H
ATOM   2907  C   ALA A 197     104.650 115.990 161.600  1.00  0.00           C
ATOM   2908  O   ALA A 197     105.660 116.480 161.070  1.00  0.00           O
ATOM   2909  N   HIS A 198     103.650 116.780 162.160  1.00  0.00           N
ATOM   2910  HN  HIS A 198     102.840 116.410 162.610  1.00  0.00           H
ATOM   2911  CA  HIS A 198     103.540 118.230 162.090  1.00  0.00           C
ATOM   2912  HA  HIS A 198     104.430 118.720 162.460  1.00  0.00           H
ATOM   2913  CB  HIS A 198     103.160 118.790 160.640  1.00  0.00           C
ATOM   2914  HB1 HIS A 198     103.990 118.380 160.020  1.00  0.00           H
ATOM   2915  HB2 HIS A 198     102.140 118.410 160.440  1.00  0.00           H
ATOM   2916  ND1 HIS A 198     104.380 120.980 160.830  1.00  0.00           N
ATOM   2917  CG  HIS A 198     103.190 120.320 160.500  1.00  0.00           C
ATOM   2918  CE1 HIS A 198     104.120 122.230 160.550  1.00  0.00           C
ATOM   2919  HE1 HIS A 198     104.850 122.970 160.850  1.00  0.00           H
ATOM   2920  NE2 HIS A 198     102.940 122.400 160.040  1.00  0.00           N
ATOM   2921  HE2 HIS A 198     102.580 123.200 159.570  1.00  0.00           H
ATOM   2922  CD2 HIS A 198     102.360 121.170 159.880  1.00  0.00           C
ATOM   2923  HD2 HIS A 198     101.380 121.040 159.430  1.00  0.00           H
ATOM   2924  C   HIS A 198     102.510 118.710 163.120  1.00  0.00           C
ATOM   2925  O   HIS A 198     101.620 117.980 163.490  1.00  0.00           O
ATOM   2926  N   THR A 199     102.680 119.930 163.620  1.00  0.00           N
ATOM   2927  HN  THR A 199     103.460 120.370 163.180  1.00  0.00           H
ATOM   2928  CA  THR A 199     102.020 120.720 164.630  1.00  0.00           C
ATOM   2929  HA  THR A 199     101.980 120.020 165.460  1.00  0.00           H
ATOM   2930  CB  THR A 199     102.670 122.050 165.090  1.00  0.00           C
ATOM   2931  HB  THR A 199     103.700 121.890 165.470  1.00  0.00           H
ATOM   2932  OG1 THR A 199     101.960 122.640 166.180  1.00  0.00           O
ATOM   2933  HG1 THR A 199     102.000 122.030 166.920  1.00  0.00           H
ATOM   2934  CG2 THR A 199     102.730 123.080 163.980  1.00  0.00           C
ATOM   2935 HG21 THR A 199     101.740 123.530 163.760  1.00  0.00           H
ATOM   2936 HG22 THR A 199     103.370 123.950 164.250  1.00  0.00           H
ATOM   2937 HG23 THR A 199     103.150 122.610 163.070  1.00  0.00           H
ATOM   2938  C   THR A 199     100.560 120.970 164.190  1.00  0.00           C
ATOM   2939  O   THR A 199     100.350 121.180 163.000  1.00  0.00           O
ATOM   2940  N   ALA A 200      99.520 120.990 165.070  1.00  0.00           N
ATOM   2941  HN  ALA A 200      99.640 120.920 166.060  1.00  0.00           H
ATOM   2942  CA  ALA A 200      98.220 121.560 164.760  1.00  0.00           C
ATOM   2943  HA  ALA A 200      97.810 120.810 164.090  1.00  0.00           H
ATOM   2944  CB  ALA A 200      97.340 121.600 165.940  1.00  0.00           C
ATOM   2945  HB1 ALA A 200      96.290 121.670 165.580  1.00  0.00           H
ATOM   2946  HB2 ALA A 200      97.370 120.650 166.520  1.00  0.00           H
ATOM   2947  HB3 ALA A 200      97.660 122.400 166.650  1.00  0.00           H
ATOM   2948  C   ALA A 200      98.200 122.960 164.150  1.00  0.00           C
ATOM   2949  O   ALA A 200      98.870 123.910 164.580  1.00  0.00           O
ATOM   2950  N   LEU A 201      97.520 123.060 162.980  1.00  0.00           N
ATOM   2951  HN  LEU A 201      97.130 122.240 162.570  1.00  0.00           H
ATOM   2952  CA  LEU A 201      97.410 124.380 162.270  1.00  0.00           C
ATOM   2953  HA  LEU A 201      98.010 125.100 162.820  1.00  0.00           H
ATOM   2954  CB  LEU A 201      97.890 124.210 160.770  1.00  0.00           C
ATOM   2955  HB1 LEU A 201      97.310 123.340 160.380  1.00  0.00           H
ATOM   2956  HB2 LEU A 201      97.630 125.140 160.220  1.00  0.00           H
ATOM   2957  CG  LEU A 201      99.380 124.000 160.630  1.00  0.00           C
ATOM   2958  HG  LEU A 201      99.600 122.960 160.960  1.00  0.00           H
ATOM   2959  CD1 LEU A 201      99.670 124.060 159.090  1.00  0.00           C
ATOM   2960 HD11 LEU A 201     100.760 124.020 158.880  1.00  0.00           H
ATOM   2961 HD12 LEU A 201      99.150 123.280 158.490  1.00  0.00           H
ATOM   2962 HD13 LEU A 201      99.300 124.990 158.620  1.00  0.00           H
ATOM   2963  CD2 LEU A 201     100.240 124.890 161.500  1.00  0.00           C
ATOM   2964 HD21 LEU A 201      99.860 125.930 161.420  1.00  0.00           H
ATOM   2965 HD22 LEU A 201     100.150 124.540 162.550  1.00  0.00           H
ATOM   2966 HD23 LEU A 201     101.310 124.770 161.250  1.00  0.00           H
ATOM   2967  C   LEU A 201      95.970 124.890 162.210  1.00  0.00           C
ATOM   2968  O   LEU A 201      95.080 124.130 162.380  1.00  0.00           O
ATOM   2969  N   PRO A 202      95.690 126.200 161.900  1.00  0.00           N
ATOM   2970  CD  PRO A 202      96.670 127.300 162.000  1.00  0.00           C
ATOM   2971  HD1 PRO A 202      97.210 127.340 161.040  1.00  0.00           H
ATOM   2972  HD2 PRO A 202      97.390 127.260 162.840  1.00  0.00           H
ATOM   2973  CA  PRO A 202      94.340 126.760 162.040  1.00  0.00           C
ATOM   2974  HA  PRO A 202      93.900 126.520 163.000  1.00  0.00           H
ATOM   2975  CB  PRO A 202      94.480 128.260 161.870  1.00  0.00           C
ATOM   2976  HB1 PRO A 202      94.480 128.650 160.830  1.00  0.00           H
ATOM   2977  HB2 PRO A 202      93.750 128.760 162.550  1.00  0.00           H
ATOM   2978  CG  PRO A 202      95.860 128.530 162.490  1.00  0.00           C
ATOM   2979  HG1 PRO A 202      95.760 128.670 163.590  1.00  0.00           H
ATOM   2980  HG2 PRO A 202      96.220 129.550 162.230  1.00  0.00           H
ATOM   2981  C   PRO A 202      93.390 126.240 161.030  1.00  0.00           C
ATOM   2982  O   PRO A 202      92.190 126.210 161.340  1.00  0.00           O
ATOM   2983  N   GLN A 203      93.890 125.880 159.850  1.00  0.00           N
ATOM   2984  HN  GLN A 203      94.830 126.110 159.630  1.00  0.00           H
ATOM   2985  CA  GLN A 203      93.190 125.050 158.890  1.00  0.00           C
ATOM   2986  HA  GLN A 203      92.190 125.380 158.660  1.00  0.00           H
ATOM   2987  CB  GLN A 203      93.950 125.130 157.540  1.00  0.00           C
ATOM   2988  HB1 GLN A 203      94.860 124.500 157.670  1.00  0.00           H
ATOM   2989  HB2 GLN A 203      93.360 124.640 156.730  1.00  0.00           H
ATOM   2990  CG  GLN A 203      94.440 126.580 157.140  1.00  0.00           C
ATOM   2991  HG1 GLN A 203      94.880 126.570 156.120  1.00  0.00           H
ATOM   2992  HG2 GLN A 203      95.180 126.880 157.910  1.00  0.00           H
ATOM   2993  CD  GLN A 203      93.270 127.520 157.210  1.00  0.00           C
ATOM   2994  OE1 GLN A 203      92.210 127.130 156.800  1.00  0.00           O
ATOM   2995  NE2 GLN A 203      93.460 128.820 157.570  1.00  0.00           N
ATOM   2996 HE21 GLN A 203      94.380 129.120 157.820  1.00  0.00           H
ATOM   2997 HE22 GLN A 203      92.690 129.450 157.460  1.00  0.00           H
ATOM   2998  C   GLN A 203      92.960 123.570 159.210  1.00  0.00           C
ATOM   2999  O   GLN A 203      91.970 122.940 158.790  1.00  0.00           O
ATOM   3000  N   LEU A 204      93.820 122.890 159.980  1.00  0.00           N
ATOM   3001  HN  LEU A 204      94.520 123.460 160.400  1.00  0.00           H
ATOM   3002  CA  LEU A 204      93.590 121.580 160.470  1.00  0.00           C
ATOM   3003  HA  LEU A 204      93.480 120.960 159.580  1.00  0.00           H
ATOM   3004  CB  LEU A 204      94.850 121.060 161.150  1.00  0.00           C
ATOM   3005  HB1 LEU A 204      95.820 121.300 160.660  1.00  0.00           H
ATOM   3006  HB2 LEU A 204      94.930 121.640 162.090  1.00  0.00           H
ATOM   3007  CG  LEU A 204      94.790 119.550 161.670  1.00  0.00           C
ATOM   3008  HG  LEU A 204      94.010 119.500 162.460  1.00  0.00           H
ATOM   3009  CD1 LEU A 204      94.250 118.540 160.590  1.00  0.00           C
ATOM   3010 HD11 LEU A 204      94.090 117.520 161.010  1.00  0.00           H
ATOM   3011 HD12 LEU A 204      93.340 118.960 160.120  1.00  0.00           H
ATOM   3012 HD13 LEU A 204      95.010 118.360 159.800  1.00  0.00           H
ATOM   3013  CD2 LEU A 204      96.060 119.140 162.320  1.00  0.00           C
ATOM   3014 HD21 LEU A 204      95.970 118.260 162.990  1.00  0.00           H
ATOM   3015 HD22 LEU A 204      96.850 119.020 161.550  1.00  0.00           H
ATOM   3016 HD23 LEU A 204      96.460 119.950 162.960  1.00  0.00           H
ATOM   3017  C   LEU A 204      92.380 121.510 161.410  1.00  0.00           C
ATOM   3018  O   LEU A 204      92.320 122.310 162.370  1.00  0.00           O
ATOM   3019  N   LEU A 205      91.390 120.580 161.230  1.00  0.00           N
ATOM   3020  HN  LEU A 205      91.500 120.000 160.430  1.00  0.00           H
ATOM   3021  CA  LEU A 205      90.440 120.290 162.230  1.00  0.00           C
ATOM   3022  HA  LEU A 205      90.370 121.150 162.880  1.00  0.00           H
ATOM   3023  CB  LEU A 205      89.030 120.000 161.590  1.00  0.00           C
ATOM   3024  HB1 LEU A 205      89.090 119.050 161.020  1.00  0.00           H
ATOM   3025  HB2 LEU A 205      88.200 119.840 162.310  1.00  0.00           H
ATOM   3026  CG  LEU A 205      88.520 121.090 160.590  1.00  0.00           C
ATOM   3027  HG  LEU A 205      89.330 121.190 159.840  1.00  0.00           H
ATOM   3028  CD1 LEU A 205      87.200 120.600 159.960  1.00  0.00           C
ATOM   3029 HD11 LEU A 205      86.670 121.470 159.520  1.00  0.00           H
ATOM   3030 HD12 LEU A 205      87.410 119.820 159.200  1.00  0.00           H
ATOM   3031 HD13 LEU A 205      86.590 120.110 160.740  1.00  0.00           H
ATOM   3032  CD2 LEU A 205      88.240 122.370 161.330  1.00  0.00           C
ATOM   3033 HD21 LEU A 205      88.970 122.580 162.150  1.00  0.00           H
ATOM   3034 HD22 LEU A 205      88.170 123.230 160.640  1.00  0.00           H
ATOM   3035 HD23 LEU A 205      87.330 122.230 161.960  1.00  0.00           H
ATOM   3036  C   LEU A 205      90.960 119.130 162.980  1.00  0.00           C
ATOM   3037  O   LEU A 205      91.200 119.230 164.200  1.00  0.00           O
ATOM   3038  N   LEU A 206      90.980 117.920 162.320  1.00  0.00           N
ATOM   3039  HN  LEU A 206      90.840 117.830 161.330  1.00  0.00           H
ATOM   3040  CA  LEU A 206      91.290 116.730 163.030  1.00  0.00           C
ATOM   3041  HA  LEU A 206      91.820 116.940 163.940  1.00  0.00           H
ATOM   3042  CB  LEU A 206      89.980 115.850 163.290  1.00  0.00           C
ATOM   3043  HB1 LEU A 206      89.240 116.510 163.800  1.00  0.00           H
ATOM   3044  HB2 LEU A 206      89.600 115.670 162.260  1.00  0.00           H
ATOM   3045  CG  LEU A 206      90.180 114.600 164.130  1.00  0.00           C
ATOM   3046  HG  LEU A 206      91.090 114.040 163.830  1.00  0.00           H
ATOM   3047  CD1 LEU A 206      90.340 115.050 165.530  1.00  0.00           C
ATOM   3048 HD11 LEU A 206      89.340 115.300 165.940  1.00  0.00           H
ATOM   3049 HD12 LEU A 206      90.780 114.230 166.130  1.00  0.00           H
ATOM   3050 HD13 LEU A 206      90.950 115.970 165.600  1.00  0.00           H
ATOM   3051  CD2 LEU A 206      88.980 113.570 163.990  1.00  0.00           C
ATOM   3052 HD21 LEU A 206      89.050 112.690 164.660  1.00  0.00           H
ATOM   3053 HD22 LEU A 206      88.090 114.220 164.100  1.00  0.00           H
ATOM   3054 HD23 LEU A 206      88.990 113.280 162.920  1.00  0.00           H
ATOM   3055  C   LEU A 206      92.420 115.890 162.320  1.00  0.00           C
ATOM   3056  O   LEU A 206      92.410 115.520 161.150  1.00  0.00           O
ATOM   3057  N   GLN A 207      93.540 115.660 163.010  1.00  0.00           N
ATOM   3058  HN  GLN A 207      93.610 115.900 163.980  1.00  0.00           H
ATOM   3059  CA  GLN A 207      94.680 114.820 162.570  1.00  0.00           C
ATOM   3060  HA  GLN A 207      94.450 114.390 161.610  1.00  0.00           H
ATOM   3061  CB  GLN A 207      96.040 115.650 162.530  1.00  0.00           C
ATOM   3062  HB1 GLN A 207      95.860 116.330 161.670  1.00  0.00           H
ATOM   3063  HB2 GLN A 207      96.180 116.280 163.430  1.00  0.00           H
ATOM   3064  CG  GLN A 207      97.410 115.000 162.160  1.00  0.00           C
ATOM   3065  HG1 GLN A 207      97.870 114.380 162.960  1.00  0.00           H
ATOM   3066  HG2 GLN A 207      98.140 115.750 161.780  1.00  0.00           H
ATOM   3067  CD  GLN A 207      97.270 114.040 161.000  1.00  0.00           C
ATOM   3068  OE1 GLN A 207      97.030 114.330 159.790  1.00  0.00           O
ATOM   3069  NE2 GLN A 207      97.660 112.790 161.310  1.00  0.00           N
ATOM   3070 HE21 GLN A 207      97.860 112.500 162.250  1.00  0.00           H
ATOM   3071 HE22 GLN A 207      97.610 112.200 160.510  1.00  0.00           H
ATOM   3072  C   GLN A 207      94.670 113.840 163.720  1.00  0.00           C
ATOM   3073  O   GLN A 207      94.850 114.170 164.920  1.00  0.00           O
ATOM   3074  N   GLU A 208      94.390 112.600 163.380  1.00  0.00           N
ATOM   3075  HN  GLU A 208      94.150 112.440 162.430  1.00  0.00           H
ATOM   3076  CA  GLU A 208      94.540 111.550 164.270  1.00  0.00           C
ATOM   3077  HA  GLU A 208      94.840 111.870 165.260  1.00  0.00           H
ATOM   3078  CB  GLU A 208      93.150 110.910 164.480  1.00  0.00           C
ATOM   3079  HB1 GLU A 208      92.550 111.800 164.760  1.00  0.00           H
ATOM   3080  HB2 GLU A 208      92.850 110.530 163.480  1.00  0.00           H
ATOM   3081  CG  GLU A 208      92.950 109.760 165.530  1.00  0.00           C
ATOM   3082  HG1 GLU A 208      93.550 108.870 165.240  1.00  0.00           H
ATOM   3083  HG2 GLU A 208      91.860 109.520 165.540  1.00  0.00           H
ATOM   3084  CD  GLU A 208      93.560 110.200 166.800  1.00  0.00           C
ATOM   3085  OE1 GLU A 208      94.570 109.610 167.320  1.00  0.00           O
ATOM   3086  OE2 GLU A 208      93.000 111.100 167.490  1.00  0.00           O
ATOM   3087  C   GLU A 208      95.600 110.530 163.850  1.00  0.00           C
ATOM   3088  O   GLU A 208      95.570 109.930 162.740  1.00  0.00           O
ATOM   3089  N   ASN A 209      96.550 110.100 164.730  1.00  0.00           N
ATOM   3090  HN  ASN A 209      96.460 110.430 165.670  1.00  0.00           H
ATOM   3091  CA  ASN A 209      97.610 109.070 164.480  1.00  0.00           C
ATOM   3092  HA  ASN A 209      97.330 108.510 163.600  1.00  0.00           H
ATOM   3093  CB  ASN A 209      99.110 109.530 164.300  1.00  0.00           C
ATOM   3094  HB1 ASN A 209      99.580 110.200 165.050  1.00  0.00           H
ATOM   3095  HB2 ASN A 209      99.760 108.640 164.190  1.00  0.00           H
ATOM   3096  CG  ASN A 209      99.130 110.430 163.070  1.00  0.00           C
ATOM   3097  OD1 ASN A 209      99.140 111.640 163.330  1.00  0.00           O
ATOM   3098  ND2 ASN A 209      99.300 109.900 161.850  1.00  0.00           N
ATOM   3099 HD21 ASN A 209      99.540 108.930 161.740  1.00  0.00           H
ATOM   3100 HD22 ASN A 209      99.340 110.510 161.070  1.00  0.00           H
ATOM   3101  C   ASN A 209      97.480 108.020 165.550  1.00  0.00           C
ATOM   3102  O   ASN A 209      98.410 107.250 165.740  1.00  0.00           O
ATOM   3103  N   TRP A 210      96.350 107.880 166.270  1.00  0.00           N
ATOM   3104  HN  TRP A 210      95.560 108.490 166.190  1.00  0.00           H
ATOM   3105  CA  TRP A 210      95.910 106.720 167.070  1.00  0.00           C
ATOM   3106  HA  TRP A 210      94.940 107.010 167.460  1.00  0.00           H
ATOM   3107  CB  TRP A 210      95.860 105.350 166.440  1.00  0.00           C
ATOM   3108  HB1 TRP A 210      96.900 105.140 166.120  1.00  0.00           H
ATOM   3109  HB2 TRP A 210      95.550 104.630 167.220  1.00  0.00           H
ATOM   3110  CG  TRP A 210      94.900 105.170 165.290  1.00  0.00           C
ATOM   3111  CD1 TRP A 210      95.180 104.800 164.010  1.00  0.00           C
ATOM   3112  HD1 TRP A 210      96.140 104.360 163.770  1.00  0.00           H
ATOM   3113  NE1 TRP A 210      94.200 105.080 163.110  1.00  0.00           N
ATOM   3114  HE1 TRP A 210      94.100 104.620 162.250  1.00  0.00           H
ATOM   3115  CE2 TRP A 210      93.150 105.530 163.800  1.00  0.00           C
ATOM   3116  CD2 TRP A 210      93.490 105.670 165.220  1.00  0.00           C
ATOM   3117  CE3 TRP A 210      92.520 106.100 166.150  1.00  0.00           C
ATOM   3118  HE3 TRP A 210      92.890 106.220 167.160  1.00  0.00           H
ATOM   3119  CZ3 TRP A 210      91.250 106.400 165.630  1.00  0.00           C
ATOM   3120  HZ3 TRP A 210      90.440 106.690 166.290  1.00  0.00           H
ATOM   3121  CZ2 TRP A 210      91.930 105.930 163.320  1.00  0.00           C
ATOM   3122  HZ2 TRP A 210      91.730 105.970 162.260  1.00  0.00           H
ATOM   3123  CH2 TRP A 210      91.000 106.360 164.240  1.00  0.00           C
ATOM   3124  HH2 TRP A 210      90.030 106.780 164.020  1.00  0.00           H
ATOM   3125  C   TRP A 210      96.680 106.760 168.400  1.00  0.00           C
ATOM   3126  O   TRP A 210      96.930 105.700 169.040  1.00  0.00           O
ATOM   3127  N   ASP A 211      97.080 108.000 168.790  1.00  0.00           N
ATOM   3128  HN  ASP A 211      96.750 108.800 168.300  1.00  0.00           H
ATOM   3129  CA  ASP A 211      97.910 108.260 169.990  1.00  0.00           C
ATOM   3130  HA  ASP A 211      98.770 107.610 169.990  1.00  0.00           H
ATOM   3131  CB  ASP A 211      98.320 109.740 169.890  1.00  0.00           C
ATOM   3132  HB1 ASP A 211      98.750 110.020 168.910  1.00  0.00           H
ATOM   3133  HB2 ASP A 211      97.450 110.430 170.010  1.00  0.00           H
ATOM   3134  CG  ASP A 211      99.460 110.110 170.830  1.00  0.00           C
ATOM   3135  OD1 ASP A 211      99.580 111.310 171.250  1.00  0.00           O
ATOM   3136  OD2 ASP A 211     100.410 109.270 170.950  1.00  0.00           O
ATOM   3137  C   ASP A 211      97.140 107.910 171.220  1.00  0.00           C
ATOM   3138  O   ASP A 211      97.620 107.350 172.200  1.00  0.00           O
ATOM   3139  N   ASN A 212      95.800 108.230 171.160  1.00  0.00           N
ATOM   3140  HN  ASN A 212      95.480 108.840 170.440  1.00  0.00           H
ATOM   3141  CA  ASN A 212      94.770 107.690 172.040  1.00  0.00           C
ATOM   3142  HA  ASN A 212      95.160 106.800 172.500  1.00  0.00           H
ATOM   3143  CB  ASN A 212      94.410 108.740 173.120  1.00  0.00           C
ATOM   3144  HB1 ASN A 212      94.250 109.690 172.560  1.00  0.00           H
ATOM   3145  HB2 ASN A 212      93.460 108.500 173.650  1.00  0.00           H
ATOM   3146  CG  ASN A 212      95.490 108.970 174.080  1.00  0.00           C
ATOM   3147  OD1 ASN A 212      96.200 109.980 174.150  1.00  0.00           O
ATOM   3148  ND2 ASN A 212      95.600 107.950 175.000  1.00  0.00           N
ATOM   3149 HD21 ASN A 212      95.210 107.060 174.780  1.00  0.00           H
ATOM   3150 HD22 ASN A 212      96.150 108.150 175.810  1.00  0.00           H
ATOM   3151  C   ASN A 212      93.560 107.470 171.180  1.00  0.00           C
ATOM   3152  O   ASN A 212      93.030 108.450 170.650  1.00  0.00           O
ATOM   3153  N   VAL A 213      93.080 106.300 170.980  1.00  0.00           N
ATOM   3154  HN  VAL A 213      93.390 105.450 171.390  1.00  0.00           H
ATOM   3155  CA  VAL A 213      91.910 106.170 170.050  1.00  0.00           C
ATOM   3156  HA  VAL A 213      92.120 106.690 169.130  1.00  0.00           H
ATOM   3157  CB  VAL A 213      91.760 104.660 169.660  1.00  0.00           C
ATOM   3158  HB  VAL A 213      91.550 104.130 170.610  1.00  0.00           H
ATOM   3159  CG1 VAL A 213      90.640 104.330 168.660  1.00  0.00           C
ATOM   3160 HG11 VAL A 213      90.760 103.240 168.470  1.00  0.00           H
ATOM   3161 HG12 VAL A 213      89.600 104.310 169.050  1.00  0.00           H
ATOM   3162 HG13 VAL A 213      90.580 104.810 167.650  1.00  0.00           H
ATOM   3163  CG2 VAL A 213      93.090 104.020 169.030  1.00  0.00           C
ATOM   3164 HG21 VAL A 213      93.210 104.340 167.970  1.00  0.00           H
ATOM   3165 HG22 VAL A 213      93.950 104.340 169.660  1.00  0.00           H
ATOM   3166 HG23 VAL A 213      93.030 102.910 169.000  1.00  0.00           H
ATOM   3167  C   VAL A 213      90.580 106.740 170.540  1.00  0.00           C
ATOM   3168  O   VAL A 213      89.800 107.240 169.770  1.00  0.00           O
ATOM   3169  N   LYS A 214      90.420 106.750 171.830  1.00  0.00           N
ATOM   3170  HN  LYS A 214      91.160 106.330 172.350  1.00  0.00           H
ATOM   3171  CA  LYS A 214      89.120 107.020 172.420  1.00  0.00           C
ATOM   3172  HA  LYS A 214      88.390 106.820 171.650  1.00  0.00           H
ATOM   3173  CB  LYS A 214      88.860 106.060 173.550  1.00  0.00           C
ATOM   3174  HB1 LYS A 214      87.910 106.310 174.070  1.00  0.00           H
ATOM   3175  HB2 LYS A 214      88.730 105.030 173.170  1.00  0.00           H
ATOM   3176  CG  LYS A 214      90.000 106.080 174.630  1.00  0.00           C
ATOM   3177  HG1 LYS A 214      89.970 107.030 175.200  1.00  0.00           H
ATOM   3178  HG2 LYS A 214      90.950 105.950 174.060  1.00  0.00           H
ATOM   3179  CD  LYS A 214      89.810 104.840 175.510  1.00  0.00           C
ATOM   3180  HD1 LYS A 214      90.810 104.900 175.990  1.00  0.00           H
ATOM   3181  HD2 LYS A 214      89.810 103.900 174.920  1.00  0.00           H
ATOM   3182  CE  LYS A 214      88.700 104.850 176.610  1.00  0.00           C
ATOM   3183  HE1 LYS A 214      87.670 104.610 176.260  1.00  0.00           H
ATOM   3184  HE2 LYS A 214      88.700 105.880 177.040  1.00  0.00           H
ATOM   3185  NZ  LYS A 214      88.930 103.970 177.770  1.00  0.00           N
ATOM   3186  HZ1 LYS A 214      88.080 104.120 178.360  1.00  0.00           H
ATOM   3187  HZ2 LYS A 214      88.900 102.950 177.570  1.00  0.00           H
ATOM   3188  HZ3 LYS A 214      89.790 104.190 178.310  1.00  0.00           H
ATOM   3189  C   LYS A 214      88.980 108.410 172.880  1.00  0.00           C
ATOM   3190  O   LYS A 214      87.950 108.740 173.470  1.00  0.00           O
ATOM   3191  N   HIS A 215      90.040 109.250 172.720  1.00  0.00           N
ATOM   3192  HN  HIS A 215      90.780 108.950 172.120  1.00  0.00           H
ATOM   3193  CA  HIS A 215      90.000 110.650 173.190  1.00  0.00           C
ATOM   3194  HA  HIS A 215      89.650 110.640 174.210  1.00  0.00           H
ATOM   3195  CB  HIS A 215      91.360 111.380 173.060  1.00  0.00           C
ATOM   3196  HB1 HIS A 215      92.160 110.790 173.570  1.00  0.00           H
ATOM   3197  HB2 HIS A 215      91.620 111.630 172.010  1.00  0.00           H
ATOM   3198  ND1 HIS A 215      91.710 112.820 175.140  1.00  0.00           N
ATOM   3199  CG  HIS A 215      91.300 112.680 173.830  1.00  0.00           C
ATOM   3200  CE1 HIS A 215      91.750 114.150 175.400  1.00  0.00           C
ATOM   3201  HE1 HIS A 215      91.850 114.610 176.380  1.00  0.00           H
ATOM   3202  NE2 HIS A 215      91.430 114.810 174.230  1.00  0.00           N
ATOM   3203  HE2 HIS A 215      91.420 115.810 174.250  1.00  0.00           H
ATOM   3204  CD2 HIS A 215      91.240 113.920 173.220  1.00  0.00           C
ATOM   3205  HD2 HIS A 215      90.890 114.080 172.210  1.00  0.00           H
ATOM   3206  C   HIS A 215      88.950 111.520 172.450  1.00  0.00           C
ATOM   3207  O   HIS A 215      88.040 112.120 173.060  1.00  0.00           O
ATOM   3208  N   ALA A 216      89.060 111.480 171.090  1.00  0.00           N
ATOM   3209  HN  ALA A 216      89.890 111.110 170.680  1.00  0.00           H
ATOM   3210  CA  ALA A 216      88.090 112.170 170.270  1.00  0.00           C
ATOM   3211  HA  ALA A 216      87.570 112.930 170.840  1.00  0.00           H
ATOM   3212  CB  ALA A 216      88.760 112.970 169.150  1.00  0.00           C
ATOM   3213  HB1 ALA A 216      87.980 113.550 168.600  1.00  0.00           H
ATOM   3214  HB2 ALA A 216      89.570 113.640 169.510  1.00  0.00           H
ATOM   3215  HB3 ALA A 216      89.160 112.270 168.390  1.00  0.00           H
ATOM   3216  C   ALA A 216      86.990 111.260 169.670  1.00  0.00           C
ATOM   3217  O   ALA A 216      85.960 111.740 169.200  1.00  0.00           O
ATOM   3218  N   TRP A 217      87.080 109.910 169.790  1.00  0.00           N
ATOM   3219  HN  TRP A 217      87.970 109.500 169.950  1.00  0.00           H
ATOM   3220  CA  TRP A 217      86.220 108.930 169.040  1.00  0.00           C
ATOM   3221  HA  TRP A 217      85.500 109.500 168.460  1.00  0.00           H
ATOM   3222  CB  TRP A 217      87.150 108.110 168.040  1.00  0.00           C
ATOM   3223  HB1 TRP A 217      87.830 107.340 168.460  1.00  0.00           H
ATOM   3224  HB2 TRP A 217      86.440 107.460 167.480  1.00  0.00           H
ATOM   3225  CG  TRP A 217      87.850 108.780 166.900  1.00  0.00           C
ATOM   3226  CD1 TRP A 217      89.040 109.420 166.860  1.00  0.00           C
ATOM   3227  HD1 TRP A 217      89.690 109.580 167.700  1.00  0.00           H
ATOM   3228  NE1 TRP A 217      89.290 109.900 165.570  1.00  0.00           N
ATOM   3229  HE1 TRP A 217      90.140 110.310 165.340  1.00  0.00           H
ATOM   3230  CE2 TRP A 217      88.150 109.620 164.800  1.00  0.00           C
ATOM   3231  CD2 TRP A 217      87.160 108.980 165.620  1.00  0.00           C
ATOM   3232  CE3 TRP A 217      85.890 108.700 165.110  1.00  0.00           C
ATOM   3233  HE3 TRP A 217      85.120 108.280 165.740  1.00  0.00           H
ATOM   3234  CZ3 TRP A 217      85.600 109.130 163.830  1.00  0.00           C
ATOM   3235  HZ3 TRP A 217      84.600 108.980 163.450  1.00  0.00           H
ATOM   3236  CZ2 TRP A 217      87.890 109.830 163.500  1.00  0.00           C
ATOM   3237  HZ2 TRP A 217      88.670 110.320 162.930  1.00  0.00           H
ATOM   3238  CH2 TRP A 217      86.630 109.570 163.020  1.00  0.00           C
ATOM   3239  HH2 TRP A 217      86.360 109.740 161.990  1.00  0.00           H
ATOM   3240  C   TRP A 217      85.410 108.020 169.970  1.00  0.00           C
ATOM   3241  O   TRP A 217      85.870 107.480 170.990  1.00  0.00           O
ATOM   3242  N   SER A 218      84.110 107.780 169.610  1.00  0.00           N
ATOM   3243  HN  SER A 218      83.810 108.070 168.700  1.00  0.00           H
ATOM   3244  CA  SER A 218      83.160 107.050 170.480  1.00  0.00           C
ATOM   3245  HA  SER A 218      83.810 106.760 171.300  1.00  0.00           H
ATOM   3246  CB  SER A 218      81.800 107.780 170.810  1.00  0.00           C
ATOM   3247  HB1 SER A 218      81.580 108.470 169.980  1.00  0.00           H
ATOM   3248  HB2 SER A 218      82.080 108.420 171.680  1.00  0.00           H
ATOM   3249  OG  SER A 218      80.640 106.930 171.230  1.00  0.00           O
ATOM   3250  HG1 SER A 218      80.780 106.790 172.170  1.00  0.00           H
ATOM   3251  C   SER A 218      82.860 105.730 169.850  1.00  0.00           C
ATOM   3252  O   SER A 218      83.070 105.810 168.630  1.00  0.00           O
ATOM   3253  N   PRO A 219      82.530 104.600 170.480  1.00  0.00           N
ATOM   3254  CD  PRO A 219      82.770 104.450 171.930  1.00  0.00           C
ATOM   3255  HD1 PRO A 219      81.830 104.620 172.490  1.00  0.00           H
ATOM   3256  HD2 PRO A 219      83.610 104.970 172.440  1.00  0.00           H
ATOM   3257  CA  PRO A 219      82.330 103.310 169.810  1.00  0.00           C
ATOM   3258  HA  PRO A 219      83.140 103.090 169.130  1.00  0.00           H
ATOM   3259  CB  PRO A 219      82.220 102.320 170.970  1.00  0.00           C
ATOM   3260  HB1 PRO A 219      81.170 102.280 171.330  1.00  0.00           H
ATOM   3261  HB2 PRO A 219      82.470 101.260 170.740  1.00  0.00           H
ATOM   3262  CG  PRO A 219      83.060 102.950 172.090  1.00  0.00           C
ATOM   3263  HG1 PRO A 219      84.150 102.890 171.870  1.00  0.00           H
ATOM   3264  HG2 PRO A 219      82.640 102.480 173.010  1.00  0.00           H
ATOM   3265  C   PRO A 219      81.040 103.170 168.990  1.00  0.00           C
ATOM   3266  O   PRO A 219      80.630 102.020 168.650  1.00  0.00           O
ATOM   3267  N   MET A 220      80.390 104.280 168.660  1.00  0.00           N
ATOM   3268  HN  MET A 220      80.690 105.090 169.160  1.00  0.00           H
ATOM   3269  CA  MET A 220      79.160 104.280 167.830  1.00  0.00           C
ATOM   3270  HA  MET A 220      78.920 105.330 167.810  1.00  0.00           H
ATOM   3271  CB  MET A 220      79.460 103.930 166.330  1.00  0.00           C
ATOM   3272  HB1 MET A 220      80.150 104.740 166.020  1.00  0.00           H
ATOM   3273  HB2 MET A 220      80.090 103.020 166.230  1.00  0.00           H
ATOM   3274  CG  MET A 220      78.320 103.840 165.280  1.00  0.00           C
ATOM   3275  HG1 MET A 220      77.840 102.870 165.490  1.00  0.00           H
ATOM   3276  HG2 MET A 220      78.850 103.860 164.300  1.00  0.00           H
ATOM   3277  SD  MET A 220      77.130 105.270 165.260  1.00  0.00           S
ATOM   3278  CE  MET A 220      76.080 104.600 163.880  1.00  0.00           C
ATOM   3279  HE1 MET A 220      75.230 105.300 163.920  1.00  0.00           H
ATOM   3280  HE2 MET A 220      76.650 104.640 162.930  1.00  0.00           H
ATOM   3281  HE3 MET A 220      75.780 103.550 164.130  1.00  0.00           H
ATOM   3282  C   MET A 220      78.000 103.550 168.450  1.00  0.00           C
ATOM   3283  O   MET A 220      77.150 102.980 167.760  1.00  0.00           O
ATOM   3284  N   LYS A 221      78.000 103.480 169.760  1.00  0.00           N
ATOM   3285  HN  LYS A 221      78.670 104.030 170.250  1.00  0.00           H
ATOM   3286  CA  LYS A 221      77.120 102.760 170.600  1.00  0.00           C
ATOM   3287  HA  LYS A 221      77.540 103.030 171.560  1.00  0.00           H
ATOM   3288  CB  LYS A 221      75.670 103.360 170.590  1.00  0.00           C
ATOM   3289  HB1 LYS A 221      75.320 103.330 169.530  1.00  0.00           H
ATOM   3290  HB2 LYS A 221      74.950 102.730 171.150  1.00  0.00           H
ATOM   3291  CG  LYS A 221      75.680 104.800 171.120  1.00  0.00           C
ATOM   3292  HG1 LYS A 221      74.680 105.280 171.080  1.00  0.00           H
ATOM   3293  HG2 LYS A 221      76.380 105.380 170.470  1.00  0.00           H
ATOM   3294  CD  LYS A 221      76.290 104.950 172.570  1.00  0.00           C
ATOM   3295  HD1 LYS A 221      77.390 104.760 172.580  1.00  0.00           H
ATOM   3296  HD2 LYS A 221      75.770 104.120 173.110  1.00  0.00           H
ATOM   3297  CE  LYS A 221      76.080 106.280 173.270  1.00  0.00           C
ATOM   3298  HE1 LYS A 221      76.310 107.060 172.520  1.00  0.00           H
ATOM   3299  HE2 LYS A 221      76.710 106.330 174.190  1.00  0.00           H
ATOM   3300  NZ  LYS A 221      74.800 106.500 173.820  1.00  0.00           N
ATOM   3301  HZ1 LYS A 221      74.380 105.790 174.460  1.00  0.00           H
ATOM   3302  HZ2 LYS A 221      74.700 107.460 174.200  1.00  0.00           H
ATOM   3303  HZ3 LYS A 221      74.250 106.450 172.940  1.00  0.00           H
ATOM   3304  C   LYS A 221      77.060 101.230 170.530  1.00  0.00           C
ATOM   3305  O   LYS A 221      76.260 100.540 171.250  1.00  0.00           O
ATOM   3306  N   ASP A 222      77.750 100.590 169.620  1.00  0.00           N
ATOM   3307  HN  ASP A 222      78.360 101.010 168.950  1.00  0.00           H
ATOM   3308  CA  ASP A 222      77.700  99.080 169.300  1.00  0.00           C
ATOM   3309  HA  ASP A 222      76.690  98.740 169.480  1.00  0.00           H
ATOM   3310  CB  ASP A 222      77.920  98.810 167.820  1.00  0.00           C
ATOM   3311  HB1 ASP A 222      78.840  99.160 167.320  1.00  0.00           H
ATOM   3312  HB2 ASP A 222      77.960  97.700 167.690  1.00  0.00           H
ATOM   3313  CG  ASP A 222      76.650  99.350 167.120  1.00  0.00           C
ATOM   3314  OD1 ASP A 222      76.760 100.060 166.070  1.00  0.00           O
ATOM   3315  OD2 ASP A 222      75.550  98.980 167.480  1.00  0.00           O
ATOM   3316  C   ASP A 222      78.660  98.380 170.220  1.00  0.00           C
ATOM   3317  O   ASP A 222      78.340  97.220 170.540  1.00  0.00           O
ATOM   3318  N   GLY A 223      79.720  99.070 170.750  1.00  0.00           N
ATOM   3319  HN  GLY A 223      79.870 100.000 170.410  1.00  0.00           H
ATOM   3320  CA  GLY A 223      80.580  98.560 171.870  1.00  0.00           C
ATOM   3321  HA1 GLY A 223      79.830  98.030 172.430  1.00  0.00           H
ATOM   3322  HA2 GLY A 223      81.040  99.440 172.290  1.00  0.00           H
ATOM   3323  C   GLY A 223      81.720  97.560 171.620  1.00  0.00           C
ATOM   3324  O   GLY A 223      82.400  97.150 172.560  1.00  0.00           O
ATOM   3325  N   SER A 224      81.940  97.170 170.350  1.00  0.00           N
ATOM   3326  HN  SER A 224      81.320  97.310 169.580  1.00  0.00           H
ATOM   3327  CA  SER A 224      83.060  96.380 169.950  1.00  0.00           C
ATOM   3328  HA  SER A 224      83.580  95.970 170.800  1.00  0.00           H
ATOM   3329  CB  SER A 224      82.570  95.210 168.980  1.00  0.00           C
ATOM   3330  HB1 SER A 224      82.220  95.600 168.000  1.00  0.00           H
ATOM   3331  HB2 SER A 224      81.710  94.790 169.550  1.00  0.00           H
ATOM   3332  OG  SER A 224      83.540  94.190 168.830  1.00  0.00           O
ATOM   3333  HG1 SER A 224      83.490  93.690 169.650  1.00  0.00           H
ATOM   3334  C   SER A 224      84.130  97.250 169.370  1.00  0.00           C
ATOM   3335  O   SER A 224      83.870  98.060 168.490  1.00  0.00           O
ATOM   3336  N   SER A 225      85.420  97.210 169.910  1.00  0.00           N
ATOM   3337  HN  SER A 225      85.580  96.480 170.570  1.00  0.00           H
ATOM   3338  CA  SER A 225      86.430  98.270 169.730  1.00  0.00           C
ATOM   3339  HA  SER A 225      85.840  99.100 169.380  1.00  0.00           H
ATOM   3340  CB  SER A 225      87.300  98.690 171.010  1.00  0.00           C
ATOM   3341  HB1 SER A 225      87.750  97.760 171.430  1.00  0.00           H
ATOM   3342  HB2 SER A 225      86.630  99.200 171.740  1.00  0.00           H
ATOM   3343  OG  SER A 225      88.350  99.550 170.640  1.00  0.00           O
ATOM   3344  HG1 SER A 225      88.990  98.990 170.210  1.00  0.00           H
ATOM   3345  C   SER A 225      87.360  97.720 168.600  1.00  0.00           C
ATOM   3346  O   SER A 225      87.580  96.510 168.610  1.00  0.00           O
ATOM   3347  N   PRO A 226      87.780  98.510 167.580  1.00  0.00           N
ATOM   3348  CD  PRO A 226      87.200  99.870 167.200  1.00  0.00           C
ATOM   3349  HD1 PRO A 226      86.890 100.440 168.100  1.00  0.00           H
ATOM   3350  HD2 PRO A 226      86.280  99.640 166.610  1.00  0.00           H
ATOM   3351  CA  PRO A 226      88.780  98.120 166.630  1.00  0.00           C
ATOM   3352  HA  PRO A 226      88.480  97.160 166.250  1.00  0.00           H
ATOM   3353  CB  PRO A 226      88.830  99.170 165.520  1.00  0.00           C
ATOM   3354  HB1 PRO A 226      89.840  99.250 165.050  1.00  0.00           H
ATOM   3355  HB2 PRO A 226      88.150  98.930 164.670  1.00  0.00           H
ATOM   3356  CG  PRO A 226      88.210 100.410 166.210  1.00  0.00           C
ATOM   3357  HG1 PRO A 226      87.690 101.170 165.580  1.00  0.00           H
ATOM   3358  HG2 PRO A 226      89.000 100.940 166.780  1.00  0.00           H
ATOM   3359  C   PRO A 226      90.100  97.850 167.330  1.00  0.00           C
ATOM   3360  O   PRO A 226      90.410  98.610 168.250  1.00  0.00           O
ATOM   3361  N   LYS A 227      90.790  96.770 167.000  1.00  0.00           N
ATOM   3362  HN  LYS A 227      90.380  96.090 166.380  1.00  0.00           H
ATOM   3363  CA  LYS A 227      92.070  96.440 167.530  1.00  0.00           C
ATOM   3364  HA  LYS A 227      91.930  96.510 168.600  1.00  0.00           H
ATOM   3365  CB  LYS A 227      92.460  94.950 167.310  1.00  0.00           C
ATOM   3366  HB1 LYS A 227      92.290  94.730 166.240  1.00  0.00           H
ATOM   3367  HB2 LYS A 227      93.480  94.620 167.590  1.00  0.00           H
ATOM   3368  CG  LYS A 227      91.460  94.020 168.090  1.00  0.00           C
ATOM   3369  HG1 LYS A 227      90.420  94.160 167.740  1.00  0.00           H
ATOM   3370  HG2 LYS A 227      91.410  94.250 169.170  1.00  0.00           H
ATOM   3371  CD  LYS A 227      91.780  92.500 167.850  1.00  0.00           C
ATOM   3372  HD1 LYS A 227      92.820  92.220 168.150  1.00  0.00           H
ATOM   3373  HD2 LYS A 227      91.710  92.360 166.750  1.00  0.00           H
ATOM   3374  CE  LYS A 227      90.770  91.560 168.610  1.00  0.00           C
ATOM   3375  HE1 LYS A 227      91.270  90.580 168.510  1.00  0.00           H
ATOM   3376  HE2 LYS A 227      89.750  91.520 168.170  1.00  0.00           H
ATOM   3377  NZ  LYS A 227      90.600  91.770 170.040  1.00  0.00           N
ATOM   3378  HZ1 LYS A 227      89.960  92.580 170.150  1.00  0.00           H
ATOM   3379  HZ2 LYS A 227      90.220  90.890 170.430  1.00  0.00           H
ATOM   3380  HZ3 LYS A 227      91.560  91.910 170.420  1.00  0.00           H
ATOM   3381  C   LYS A 227      93.230  97.310 167.120  1.00  0.00           C
ATOM   3382  O   LYS A 227      93.410  97.470 165.880  1.00  0.00           O
ATOM   3383  N   VAL A 228      94.050  97.920 168.080  1.00  0.00           N
ATOM   3384  HN  VAL A 228      94.030  97.640 169.030  1.00  0.00           H
ATOM   3385  CA  VAL A 228      95.150  98.810 167.700  1.00  0.00           C
ATOM   3386  HA  VAL A 228      95.120  98.930 166.630  1.00  0.00           H
ATOM   3387  CB  VAL A 228      95.240 100.050 168.570  1.00  0.00           C
ATOM   3388  HB  VAL A 228      94.190 100.410 168.670  1.00  0.00           H
ATOM   3389  CG1 VAL A 228      95.750  99.870 170.000  1.00  0.00           C
ATOM   3390 HG11 VAL A 228      96.850  99.750 169.930  1.00  0.00           H
ATOM   3391 HG12 VAL A 228      95.340 100.710 170.600  1.00  0.00           H
ATOM   3392 HG13 VAL A 228      95.320  98.930 170.410  1.00  0.00           H
ATOM   3393  CG2 VAL A 228      96.050 101.180 167.900  1.00  0.00           C
ATOM   3394 HG21 VAL A 228      96.020 102.060 168.570  1.00  0.00           H
ATOM   3395 HG22 VAL A 228      97.030 100.660 167.890  1.00  0.00           H
ATOM   3396 HG23 VAL A 228      95.690 101.470 166.890  1.00  0.00           H
ATOM   3397  C   VAL A 228      96.400  97.950 167.770  1.00  0.00           C
ATOM   3398  O   VAL A 228      96.580  97.060 168.610  1.00  0.00           O
ATOM   3399  N   GLU A 229      97.260  98.110 166.740  1.00  0.00           N
ATOM   3400  HN  GLU A 229      97.020  98.730 166.000  1.00  0.00           H
ATOM   3401  CA  GLU A 229      98.490  97.330 166.630  1.00  0.00           C
ATOM   3402  HA  GLU A 229      98.680  96.820 167.560  1.00  0.00           H
ATOM   3403  CB  GLU A 229      98.420  96.300 165.540  1.00  0.00           C
ATOM   3404  HB1 GLU A 229      98.390  96.900 164.610  1.00  0.00           H
ATOM   3405  HB2 GLU A 229      99.370  95.710 165.540  1.00  0.00           H
ATOM   3406  CG  GLU A 229      97.220  95.330 165.680  1.00  0.00           C
ATOM   3407  HG1 GLU A 229      96.240  95.780 165.420  1.00  0.00           H
ATOM   3408  HG2 GLU A 229      97.160  94.900 166.700  1.00  0.00           H
ATOM   3409  CD  GLU A 229      97.460  94.170 164.700  1.00  0.00           C
ATOM   3410  OE1 GLU A 229      97.630  93.000 165.240  1.00  0.00           O
ATOM   3411  OE2 GLU A 229      97.690  94.400 163.490  1.00  0.00           O
ATOM   3412  C   GLU A 229      99.750  98.260 166.410  1.00  0.00           C
ATOM   3413  O   GLU A 229      99.590  99.500 166.220  1.00  0.00           O
ATOM   3414  N   PHE A 230     100.940  97.730 166.520  1.00  0.00           N
ATOM   3415  HN  PHE A 230     101.010  96.780 166.810  1.00  0.00           H
ATOM   3416  CA  PHE A 230     102.190  98.330 165.990  1.00  0.00           C
ATOM   3417  HA  PHE A 230     102.220  99.350 166.350  1.00  0.00           H
ATOM   3418  CB  PHE A 230     103.460  97.500 166.570  1.00  0.00           C
ATOM   3419  HB1 PHE A 230     103.550  97.600 167.670  1.00  0.00           H
ATOM   3420  HB2 PHE A 230     103.300  96.430 166.330  1.00  0.00           H
ATOM   3421  CG  PHE A 230     104.790  97.970 165.930  1.00  0.00           C
ATOM   3422  CD1 PHE A 230     105.530  98.940 166.600  1.00  0.00           C
ATOM   3423  HD1 PHE A 230     105.240  99.370 167.550  1.00  0.00           H
ATOM   3424  CE1 PHE A 230     106.740  99.450 166.060  1.00  0.00           C
ATOM   3425  HE1 PHE A 230     107.270 100.200 166.640  1.00  0.00           H
ATOM   3426  CZ  PHE A 230     107.160  99.030 164.810  1.00  0.00           C
ATOM   3427  HZ  PHE A 230     108.120  99.320 164.390  1.00  0.00           H
ATOM   3428  CD2 PHE A 230     105.180  97.660 164.610  1.00  0.00           C
ATOM   3429  HD2 PHE A 230     104.570  96.960 164.060  1.00  0.00           H
ATOM   3430  CE2 PHE A 230     106.340  98.140 164.110  1.00  0.00           C
ATOM   3431  HE2 PHE A 230     106.610  97.860 163.100  1.00  0.00           H
ATOM   3432  C   PHE A 230     102.150  98.270 164.470  1.00  0.00           C
ATOM   3433  O   PHE A 230     101.700  97.270 163.880  1.00  0.00           O
ATOM   3434  N   SER A 231     102.410  99.410 163.750  1.00  0.00           N
ATOM   3435  HN  SER A 231     102.920 100.140 164.200  1.00  0.00           H
ATOM   3436  CA  SER A 231     102.130  99.520 162.320  1.00  0.00           C
ATOM   3437  HA  SER A 231     101.100  99.190 162.270  1.00  0.00           H
ATOM   3438  CB  SER A 231     102.280 100.950 161.660  1.00  0.00           C
ATOM   3439  HB1 SER A 231     101.940 101.020 160.600  1.00  0.00           H
ATOM   3440  HB2 SER A 231     103.340 101.280 161.700  1.00  0.00           H
ATOM   3441  OG  SER A 231     101.470 101.840 162.390  1.00  0.00           O
ATOM   3442  HG1 SER A 231     101.260 102.650 161.910  1.00  0.00           H
ATOM   3443  C   SER A 231     103.010  98.640 161.460  1.00  0.00           C
ATOM   3444  O   SER A 231     104.230  98.490 161.690  1.00  0.00           O
ATOM   3445  N   ASN A 232     102.370  97.970 160.390  1.00  0.00           N
ATOM   3446  HN  ASN A 232     101.370  98.020 160.320  1.00  0.00           H
ATOM   3447  CA  ASN A 232     103.210  97.460 159.270  1.00  0.00           C
ATOM   3448  HA  ASN A 232     104.060  96.910 159.650  1.00  0.00           H
ATOM   3449  CB  ASN A 232     102.370  96.690 158.220  1.00  0.00           C
ATOM   3450  HB1 ASN A 232     101.490  97.260 157.850  1.00  0.00           H
ATOM   3451  HB2 ASN A 232     102.990  96.370 157.360  1.00  0.00           H
ATOM   3452  CG  ASN A 232     101.870  95.340 158.600  1.00  0.00           C
ATOM   3453  OD1 ASN A 232     102.140  94.650 159.610  1.00  0.00           O
ATOM   3454  ND2 ASN A 232     100.920  94.960 157.720  1.00  0.00           N
ATOM   3455 HD21 ASN A 232     100.740  95.510 156.900  1.00  0.00           H
ATOM   3456 HD22 ASN A 232     100.630  94.030 157.910  1.00  0.00           H
ATOM   3457  C   ASN A 232     103.900  98.720 158.580  1.00  0.00           C
ATOM   3458  O   ASN A 232     103.270  99.600 158.030  1.00  0.00           O
ATOM   3459  N   ALA A 233     105.280  98.800 158.620  1.00  0.00           N
ATOM   3460  HN  ALA A 233     105.740  98.170 159.240  1.00  0.00           H
ATOM   3461  CA  ALA A 233     105.970  99.900 157.980  1.00  0.00           C
ATOM   3462  HA  ALA A 233     105.790 100.770 158.600  1.00  0.00           H
ATOM   3463  CB  ALA A 233     107.500  99.620 158.090  1.00  0.00           C
ATOM   3464  HB1 ALA A 233     107.750  99.380 159.140  1.00  0.00           H
ATOM   3465  HB2 ALA A 233     107.720  98.650 157.600  1.00  0.00           H
ATOM   3466  HB3 ALA A 233     108.060 100.520 157.740  1.00  0.00           H
ATOM   3467  C   ALA A 233     105.690 100.110 156.550  1.00  0.00           C
ATOM   3468  O   ALA A 233     105.720  99.210 155.690  1.00  0.00           O
ATOM   3469  N   HIS A 234     105.360 101.380 156.220  1.00  0.00           N
ATOM   3470  HN  HIS A 234     105.220 102.010 156.980  1.00  0.00           H
ATOM   3471  CA  HIS A 234     104.990 101.840 154.870  1.00  0.00           C
ATOM   3472  HA  HIS A 234     104.860 100.960 154.250  1.00  0.00           H
ATOM   3473  CB  HIS A 234     103.710 102.710 154.920  1.00  0.00           C
ATOM   3474  HB1 HIS A 234     103.200 102.990 153.970  1.00  0.00           H
ATOM   3475  HB2 HIS A 234     102.990 102.190 155.590  1.00  0.00           H
ATOM   3476  ND1 HIS A 234     104.250 104.230 156.910  1.00  0.00           N
ATOM   3477  CG  HIS A 234     104.000 104.090 155.580  1.00  0.00           C
ATOM   3478  CE1 HIS A 234     104.560 105.520 157.050  1.00  0.00           C
ATOM   3479  HE1 HIS A 234     104.530 106.110 157.960  1.00  0.00           H
ATOM   3480  NE2 HIS A 234     104.520 106.210 155.860  1.00  0.00           N
ATOM   3481  HE2 HIS A 234     104.580 107.200 155.720  1.00  0.00           H
ATOM   3482  CD2 HIS A 234     104.180 105.260 154.960  1.00  0.00           C
ATOM   3483  HD2 HIS A 234     104.070 105.480 153.900  1.00  0.00           H
ATOM   3484  C   HIS A 234     106.130 102.550 154.290  1.00  0.00           C
ATOM   3485  O   HIS A 234     106.110 103.020 153.150  1.00  0.00           O
ATOM   3486  N   GLY A 235     107.260 102.640 155.020  1.00  0.00           N
ATOM   3487  HN  GLY A 235     107.310 102.240 155.930  1.00  0.00           H
ATOM   3488  CA  GLY A 235     108.480 103.390 154.710  1.00  0.00           C
ATOM   3489  HA1 GLY A 235     108.890 103.810 155.620  1.00  0.00           H
ATOM   3490  HA2 GLY A 235     108.180 104.270 154.160  1.00  0.00           H
ATOM   3491  C   GLY A 235     109.510 102.570 154.080  1.00  0.00           C
ATOM   3492  O   GLY A 235     110.720 102.760 154.280  1.00  0.00           O
ATOM   3493  N   PHE A 236     109.140 101.660 153.270  1.00  0.00           N
ATOM   3494  HN  PHE A 236     108.170 101.450 153.170  1.00  0.00           H
ATOM   3495  CA  PHE A 236     109.940 101.170 152.140  1.00  0.00           C
ATOM   3496  HA  PHE A 236     110.900 100.860 152.510  1.00  0.00           H
ATOM   3497  CB  PHE A 236     109.360  99.870 151.430  1.00  0.00           C
ATOM   3498  HB1 PHE A 236     109.770  99.710 150.410  1.00  0.00           H
ATOM   3499  HB2 PHE A 236     109.690  99.100 152.160  1.00  0.00           H
ATOM   3500  CG  PHE A 236     107.850  99.900 151.310  1.00  0.00           C
ATOM   3501  CD1 PHE A 236     107.070  99.260 152.290  1.00  0.00           C
ATOM   3502  HD1 PHE A 236     107.590  98.780 153.100  1.00  0.00           H
ATOM   3503  CE1 PHE A 236     105.670  99.260 152.150  1.00  0.00           C
ATOM   3504  HE1 PHE A 236     105.040  98.800 152.900  1.00  0.00           H
ATOM   3505  CZ  PHE A 236     105.080  99.850 150.980  1.00  0.00           C
ATOM   3506  HZ  PHE A 236     104.030  99.760 150.730  1.00  0.00           H
ATOM   3507  CD2 PHE A 236     107.230 100.450 150.160  1.00  0.00           C
ATOM   3508  HD2 PHE A 236     107.800 100.970 149.410  1.00  0.00           H
ATOM   3509  CE2 PHE A 236     105.840 100.420 149.990  1.00  0.00           C
ATOM   3510  HE2 PHE A 236     105.310 100.730 149.100  1.00  0.00           H
ATOM   3511  C   PHE A 236     110.140 102.280 151.130  1.00  0.00           C
ATOM   3512  O   PHE A 236     109.210 103.030 150.850  1.00  0.00           O
ATOM   3513  N   LEU A 237     111.320 102.430 150.490  1.00  0.00           N
ATOM   3514  HN  LEU A 237     112.090 101.860 150.760  1.00  0.00           H
ATOM   3515  CA  LEU A 237     111.550 103.510 149.490  1.00  0.00           C
ATOM   3516  HA  LEU A 237     110.740 104.220 149.450  1.00  0.00           H
ATOM   3517  CB  LEU A 237     112.820 104.340 149.820  1.00  0.00           C
ATOM   3518  HB1 LEU A 237     113.710 103.690 149.950  1.00  0.00           H
ATOM   3519  HB2 LEU A 237     113.110 105.030 149.000  1.00  0.00           H
ATOM   3520  CG  LEU A 237     112.590 105.380 150.990  1.00  0.00           C
ATOM   3521  HG  LEU A 237     112.300 104.790 151.880  1.00  0.00           H
ATOM   3522  CD1 LEU A 237     113.970 106.090 151.390  1.00  0.00           C
ATOM   3523 HD11 LEU A 237     114.820 105.380 151.490  1.00  0.00           H
ATOM   3524 HD12 LEU A 237     114.300 106.730 150.550  1.00  0.00           H
ATOM   3525 HD13 LEU A 237     114.030 106.670 152.340  1.00  0.00           H
ATOM   3526  CD2 LEU A 237     111.520 106.420 150.730  1.00  0.00           C
ATOM   3527 HD21 LEU A 237     110.620 105.950 150.290  1.00  0.00           H
ATOM   3528 HD22 LEU A 237     111.120 106.910 151.640  1.00  0.00           H
ATOM   3529 HD23 LEU A 237     111.850 107.260 150.080  1.00  0.00           H
ATOM   3530  C   LEU A 237     111.500 103.010 148.090  1.00  0.00           C
ATOM   3531  O   LEU A 237     111.280 103.800 147.130  1.00  0.00           O
ATOM   3532  N   LEU A 238     111.670 101.660 147.950  1.00  0.00           N
ATOM   3533  HN  LEU A 238     111.640 101.090 148.770  1.00  0.00           H
ATOM   3534  CA  LEU A 238     111.810 101.050 146.680  1.00  0.00           C
ATOM   3535  HA  LEU A 238     111.780 101.750 145.870  1.00  0.00           H
ATOM   3536  CB  LEU A 238     113.260 100.400 146.640  1.00  0.00           C
ATOM   3537  HB1 LEU A 238     113.970 101.230 146.840  1.00  0.00           H
ATOM   3538  HB2 LEU A 238     113.430  99.560 147.340  1.00  0.00           H
ATOM   3539  CG  LEU A 238     113.630  99.630 145.320  1.00  0.00           C
ATOM   3540  HG  LEU A 238     112.750  99.020 145.000  1.00  0.00           H
ATOM   3541  CD1 LEU A 238     113.900 100.550 144.180  1.00  0.00           C
ATOM   3542 HD11 LEU A 238     114.850 101.120 144.100  1.00  0.00           H
ATOM   3543 HD12 LEU A 238     113.700  99.990 143.250  1.00  0.00           H
ATOM   3544 HD13 LEU A 238     113.090 101.310 144.100  1.00  0.00           H
ATOM   3545  CD2 LEU A 238     114.860  98.750 145.300  1.00  0.00           C
ATOM   3546 HD21 LEU A 238     114.640  97.920 146.010  1.00  0.00           H
ATOM   3547 HD22 LEU A 238     114.960  98.300 144.290  1.00  0.00           H
ATOM   3548 HD23 LEU A 238     115.770  99.240 145.700  1.00  0.00           H
ATOM   3549  C   LEU A 238     110.720  99.940 146.590  1.00  0.00           C
ATOM   3550  O   LEU A 238     110.570  99.100 147.480  1.00  0.00           O
ATOM   3551  N   ASP A 239     109.960  99.980 145.450  1.00  0.00           N
ATOM   3552  HN  ASP A 239     110.150 100.570 144.670  1.00  0.00           H
ATOM   3553  CA  ASP A 239     109.060  98.860 145.200  1.00  0.00           C
ATOM   3554  HA  ASP A 239     108.550  98.560 146.100  1.00  0.00           H
ATOM   3555  CB  ASP A 239     107.960  99.290 144.280  1.00  0.00           C
ATOM   3556  HB1 ASP A 239     107.720 100.300 144.660  1.00  0.00           H
ATOM   3557  HB2 ASP A 239     108.300  99.370 143.220  1.00  0.00           H
ATOM   3558  CG  ASP A 239     106.680  98.400 144.220  1.00  0.00           C
ATOM   3559  OD1 ASP A 239     106.540  97.310 144.770  1.00  0.00           O
ATOM   3560  OD2 ASP A 239     105.870  98.870 143.390  1.00  0.00           O
ATOM   3561  C   ASP A 239     109.900  97.690 144.620  1.00  0.00           C
ATOM   3562  O   ASP A 239     110.590  97.800 143.610  1.00  0.00           O
ATOM   3563  N   THR A 240     109.800  96.500 145.350  1.00  0.00           N
ATOM   3564  HN  THR A 240     109.290  96.400 146.200  1.00  0.00           H
ATOM   3565  CA  THR A 240     110.500  95.270 144.910  1.00  0.00           C
ATOM   3566  HA  THR A 240     111.180  95.640 144.170  1.00  0.00           H
ATOM   3567  CB  THR A 240     111.350  94.610 146.010  1.00  0.00           C
ATOM   3568  HB  THR A 240     112.060  93.880 145.550  1.00  0.00           H
ATOM   3569  OG1 THR A 240     110.590  94.060 147.080  1.00  0.00           O
ATOM   3570  HG1 THR A 240     110.120  94.820 147.440  1.00  0.00           H
ATOM   3571  CG2 THR A 240     112.150  95.760 146.700  1.00  0.00           C
ATOM   3572 HG21 THR A 240     111.450  96.560 147.030  1.00  0.00           H
ATOM   3573 HG22 THR A 240     112.780  95.410 147.540  1.00  0.00           H
ATOM   3574 HG23 THR A 240     112.870  96.190 145.970  1.00  0.00           H
ATOM   3575  C   THR A 240     109.720  94.240 144.210  1.00  0.00           C
ATOM   3576  O   THR A 240     110.330  93.200 144.030  1.00  0.00           O
ATOM   3577  N   SER A 241     108.480  94.500 143.790  1.00  0.00           N
ATOM   3578  HN  SER A 241     108.020  95.380 143.920  1.00  0.00           H
ATOM   3579  CA  SER A 241     107.700  93.560 142.950  1.00  0.00           C
ATOM   3580  HA  SER A 241     108.220  92.630 142.770  1.00  0.00           H
ATOM   3581  CB  SER A 241     106.310  93.240 143.610  1.00  0.00           C
ATOM   3582  HB1 SER A 241     105.460  93.120 142.910  1.00  0.00           H
ATOM   3583  HB2 SER A 241     105.990  94.110 144.220  1.00  0.00           H
ATOM   3584  OG  SER A 241     106.360  92.040 144.410  1.00  0.00           O
ATOM   3585  HG1 SER A 241     106.760  92.350 145.220  1.00  0.00           H
ATOM   3586  C   SER A 241     107.330  94.070 141.610  1.00  0.00           C
ATOM   3587  O   SER A 241     106.630  95.030 141.410  1.00  0.00           O
ATOM   3588  N   LEU A 242     107.830  93.380 140.550  1.00  0.00           N
ATOM   3589  HN  LEU A 242     108.350  92.540 140.680  1.00  0.00           H
ATOM   3590  CA  LEU A 242     107.550  93.780 139.220  1.00  0.00           C
ATOM   3591  HA  LEU A 242     107.390  94.850 139.210  1.00  0.00           H
ATOM   3592  CB  LEU A 242     108.710  93.510 138.240  1.00  0.00           C
ATOM   3593  HB1 LEU A 242     108.860  92.420 138.140  1.00  0.00           H
ATOM   3594  HB2 LEU A 242     108.460  94.090 137.320  1.00  0.00           H
ATOM   3595  CG  LEU A 242     110.070  94.180 138.670  1.00  0.00           C
ATOM   3596  HG  LEU A 242     110.650  93.590 139.420  1.00  0.00           H
ATOM   3597  CD1 LEU A 242     110.830  94.180 137.390  1.00  0.00           C
ATOM   3598 HD11 LEU A 242     110.850  93.130 137.040  1.00  0.00           H
ATOM   3599 HD12 LEU A 242     110.450  94.820 136.560  1.00  0.00           H
ATOM   3600 HD13 LEU A 242     111.870  94.490 137.620  1.00  0.00           H
ATOM   3601  CD2 LEU A 242     110.100  95.630 139.220  1.00  0.00           C
ATOM   3602 HD21 LEU A 242     111.130  96.040 139.190  1.00  0.00           H
ATOM   3603 HD22 LEU A 242     109.470  96.380 138.700  1.00  0.00           H
ATOM   3604 HD23 LEU A 242     109.760  95.750 140.270  1.00  0.00           H
ATOM   3605  C   LEU A 242     106.290  93.130 138.740  1.00  0.00           C
ATOM   3606  O   LEU A 242     105.940  91.950 138.970  1.00  0.00           O
ATOM   3607  N   GLU A 243     105.450  93.950 138.000  1.00  0.00           N
ATOM   3608  HN  GLU A 243     105.590  94.930 137.900  1.00  0.00           H
ATOM   3609  CA  GLU A 243     104.280  93.520 137.300  1.00  0.00           C
ATOM   3610  HA  GLU A 243     103.650  92.860 137.880  1.00  0.00           H
ATOM   3611  CB  GLU A 243     103.420  94.720 137.000  1.00  0.00           C
ATOM   3612  HB1 GLU A 243     103.930  95.540 136.450  1.00  0.00           H
ATOM   3613  HB2 GLU A 243     102.500  94.330 136.510  1.00  0.00           H
ATOM   3614  CG  GLU A 243     102.850  95.430 138.260  1.00  0.00           C
ATOM   3615  HG1 GLU A 243     103.650  95.920 138.850  1.00  0.00           H
ATOM   3616  HG2 GLU A 243     102.250  94.770 138.920  1.00  0.00           H
ATOM   3617  CD  GLU A 243     101.850  96.530 137.960  1.00  0.00           C
ATOM   3618  OE1 GLU A 243     102.340  97.640 137.520  1.00  0.00           O
ATOM   3619  OE2 GLU A 243     100.580  96.330 138.080  1.00  0.00           O
ATOM   3620  C   GLU A 243     104.560  92.890 135.950  1.00  0.00           C
ATOM   3621  O   GLU A 243     105.020  93.680 135.050  1.00  0.00           O
ATOM   3622  N   PRO A 244     104.410  91.600 135.560  1.00  0.00           N
ATOM   3623  CD  PRO A 244     104.000  90.530 136.480  1.00  0.00           C
ATOM   3624  HD1 PRO A 244     102.890  90.550 136.570  1.00  0.00           H
ATOM   3625  HD2 PRO A 244     104.450  90.600 137.500  1.00  0.00           H
ATOM   3626  CA  PRO A 244     104.510  91.110 134.170  1.00  0.00           C
ATOM   3627  HA  PRO A 244     105.540  91.190 133.840  1.00  0.00           H
ATOM   3628  CB  PRO A 244     104.350  89.550 134.290  1.00  0.00           C
ATOM   3629  HB1 PRO A 244     103.360  89.260 133.880  1.00  0.00           H
ATOM   3630  HB2 PRO A 244     105.160  89.040 133.720  1.00  0.00           H
ATOM   3631  CG  PRO A 244     104.520  89.260 135.780  1.00  0.00           C
ATOM   3632  HG1 PRO A 244     105.590  89.030 135.960  1.00  0.00           H
ATOM   3633  HG2 PRO A 244     104.000  88.330 136.090  1.00  0.00           H
ATOM   3634  C   PRO A 244     103.600  91.840 133.180  1.00  0.00           C
ATOM   3635  O   PRO A 244     102.560  92.350 133.640  1.00  0.00           O
ATOM   3636  N   PRO A 245     103.850  92.000 131.820  1.00  0.00           N
ATOM   3637  CD  PRO A 245     105.190  91.800 131.310  1.00  0.00           C
ATOM   3638  HD1 PRO A 245     105.720  90.830 131.470  1.00  0.00           H
ATOM   3639  HD2 PRO A 245     105.840  92.640 131.620  1.00  0.00           H
ATOM   3640  CA  PRO A 245     103.010  92.610 130.810  1.00  0.00           C
ATOM   3641  HA  PRO A 245     102.600  93.530 131.210  1.00  0.00           H
ATOM   3642  CB  PRO A 245     103.850  92.640 129.520  1.00  0.00           C
ATOM   3643  HB1 PRO A 245     103.190  92.420 128.660  1.00  0.00           H
ATOM   3644  HB2 PRO A 245     104.300  93.640 129.360  1.00  0.00           H
ATOM   3645  CG  PRO A 245     104.990  91.630 129.820  1.00  0.00           C
ATOM   3646  HG1 PRO A 245     105.810  92.100 129.250  1.00  0.00           H
ATOM   3647  HG2 PRO A 245     104.730  90.610 129.460  1.00  0.00           H
ATOM   3648  C   PRO A 245     101.780  91.740 130.700  1.00  0.00           C
ATOM   3649  O   PRO A 245     101.890  90.580 131.140  1.00  0.00           O
ATOM   3650  N   LEU A 246     100.680  92.170 130.010  1.00  0.00           N
ATOM   3651  HN  LEU A 246     100.820  92.980 129.440  1.00  0.00           H
ATOM   3652  CA  LEU A 246      99.420  91.430 129.950  1.00  0.00           C
ATOM   3653  HA  LEU A 246      99.190  91.170 130.970  1.00  0.00           H
ATOM   3654  CB  LEU A 246      98.230  92.300 129.460  1.00  0.00           C
ATOM   3655  HB1 LEU A 246      98.450  92.470 128.390  1.00  0.00           H
ATOM   3656  HB2 LEU A 246      97.350  91.620 129.560  1.00  0.00           H
ATOM   3657  CG  LEU A 246      98.080  93.660 130.180  1.00  0.00           C
ATOM   3658  HG  LEU A 246      99.080  94.100 130.380  1.00  0.00           H
ATOM   3659  CD1 LEU A 246      97.560  94.740 129.260  1.00  0.00           C
ATOM   3660 HD11 LEU A 246      97.440  95.730 129.750  1.00  0.00           H
ATOM   3661 HD12 LEU A 246      98.330  94.870 128.470  1.00  0.00           H
ATOM   3662 HD13 LEU A 246      96.600  94.330 128.880  1.00  0.00           H
ATOM   3663  CD2 LEU A 246      97.250  93.510 131.480  1.00  0.00           C
ATOM   3664 HD21 LEU A 246      96.180  93.310 131.270  1.00  0.00           H
ATOM   3665 HD22 LEU A 246      97.610  92.700 132.150  1.00  0.00           H
ATOM   3666 HD23 LEU A 246      97.350  94.490 132.000  1.00  0.00           H
ATOM   3667  C   LEU A 246      99.610  90.140 129.140  1.00  0.00           C
ATOM   3668  O   LEU A 246      98.810  89.220 129.270  1.00  0.00           O
ATOM   3669  N   CYS A 247     100.640  90.080 128.250  1.00  0.00           N
ATOM   3670  HN  CYS A 247     101.120  90.960 128.200  1.00  0.00           H
ATOM   3671  CA  CYS A 247     101.010  89.000 127.310  1.00  0.00           C
ATOM   3672  HA  CYS A 247     100.210  88.280 127.250  1.00  0.00           H
ATOM   3673  CB  CYS A 247     101.300  89.600 125.930  1.00  0.00           C
ATOM   3674  HB1 CYS A 247     101.240  88.780 125.180  1.00  0.00           H
ATOM   3675  HB2 CYS A 247     102.250  90.170 125.870  1.00  0.00           H
ATOM   3676  SG  CYS A 247      99.830  90.720 125.560  1.00  0.00           S
ATOM   3677  C   CYS A 247     102.110  88.100 127.790  1.00  0.00           C
ATOM   3678  O   CYS A 247     102.600  87.310 127.000  1.00  0.00           O
ATOM   3679  N   GLY A 248     102.500  88.280 129.110  1.00  0.00           N
ATOM   3680  HN  GLY A 248     102.020  88.980 129.620  1.00  0.00           H
ATOM   3681  CA  GLY A 248     103.550  87.600 129.770  1.00  0.00           C
ATOM   3682  HA1 GLY A 248     104.240  88.370 130.110  1.00  0.00           H
ATOM   3683  HA2 GLY A 248     104.070  86.910 129.120  1.00  0.00           H
ATOM   3684  C   GLY A 248     102.980  86.910 130.920  1.00  0.00           C
ATOM   3685  O   GLY A 248     101.790  87.060 131.290  1.00  0.00           O
ATOM   3686  N   GLN A 249     103.780  86.160 131.680  1.00  0.00           N
ATOM   3687  HN  GLN A 249     104.700  86.060 131.310  1.00  0.00           H
ATOM   3688  CA  GLN A 249     103.260  85.560 132.960  1.00  0.00           C
ATOM   3689  HA  GLN A 249     102.310  85.950 133.320  1.00  0.00           H
ATOM   3690  CB  GLN A 249     102.840  84.080 132.580  1.00  0.00           C
ATOM   3691  HB1 GLN A 249     101.980  84.040 131.870  1.00  0.00           H
ATOM   3692  HB2 GLN A 249     103.760  83.710 132.090  1.00  0.00           H
ATOM   3693  CG  GLN A 249     102.500  83.090 133.770  1.00  0.00           C
ATOM   3694  HG1 GLN A 249     103.400  82.750 134.330  1.00  0.00           H
ATOM   3695  HG2 GLN A 249     102.070  82.220 133.230  1.00  0.00           H
ATOM   3696  CD  GLN A 249     101.430  83.630 134.780  1.00  0.00           C
ATOM   3697  OE1 GLN A 249     101.650  83.900 135.990  1.00  0.00           O
ATOM   3698  NE2 GLN A 249     100.200  83.750 134.300  1.00  0.00           N
ATOM   3699 HE21 GLN A 249      99.470  83.940 134.960  1.00  0.00           H
ATOM   3700 HE22 GLN A 249      99.960  83.320 133.430  1.00  0.00           H
ATOM   3701  C   GLN A 249     104.260  85.570 134.090  1.00  0.00           C
ATOM   3702  O   GLN A 249     103.920  85.600 135.270  1.00  0.00           O
ATOM   3703  N   THR A 250     105.590  85.710 133.820  1.00  0.00           N
ATOM   3704  HN  THR A 250     105.800  85.820 132.850  1.00  0.00           H
ATOM   3705  CA  THR A 250     106.700  85.560 134.820  1.00  0.00           C
ATOM   3706  HA  THR A 250     106.270  85.680 135.800  1.00  0.00           H
ATOM   3707  CB  THR A 250     107.370  84.140 134.740  1.00  0.00           C
ATOM   3708  HB  THR A 250     108.350  84.150 134.230  1.00  0.00           H
ATOM   3709  OG1 THR A 250     106.610  83.200 133.990  1.00  0.00           O
ATOM   3710  HG1 THR A 250     106.900  83.280 133.080  1.00  0.00           H
ATOM   3711  CG2 THR A 250     107.650  83.710 136.150  1.00  0.00           C
ATOM   3712 HG21 THR A 250     108.310  84.370 136.750  1.00  0.00           H
ATOM   3713 HG22 THR A 250     106.640  83.660 136.620  1.00  0.00           H
ATOM   3714 HG23 THR A 250     108.210  82.750 136.140  1.00  0.00           H
ATOM   3715  C   THR A 250     107.720  86.630 134.570  1.00  0.00           C
ATOM   3716  O   THR A 250     107.700  87.360 133.640  1.00  0.00           O
ATOM   3717  N   LEU A 251     108.540  86.860 135.560  1.00  0.00           N
ATOM   3718  HN  LEU A 251     108.460  86.240 136.340  1.00  0.00           H
ATOM   3719  CA  LEU A 251     109.370  87.950 135.650  1.00  0.00           C
ATOM   3720  HA  LEU A 251     108.860  88.890 135.780  1.00  0.00           H
ATOM   3721  CB  LEU A 251     110.140  87.660 136.970  1.00  0.00           C
ATOM   3722  HB1 LEU A 251     109.370  87.610 137.770  1.00  0.00           H
ATOM   3723  HB2 LEU A 251     110.720  86.710 136.930  1.00  0.00           H
ATOM   3724  CG  LEU A 251     111.060  88.910 137.480  1.00  0.00           C
ATOM   3725  HG  LEU A 251     111.890  89.120 136.770  1.00  0.00           H
ATOM   3726  CD1 LEU A 251     110.150  90.140 137.630  1.00  0.00           C
ATOM   3727 HD11 LEU A 251     109.970  90.620 136.640  1.00  0.00           H
ATOM   3728 HD12 LEU A 251     109.190  89.930 138.140  1.00  0.00           H
ATOM   3729 HD13 LEU A 251     110.650  90.820 138.350  1.00  0.00           H
ATOM   3730  CD2 LEU A 251     111.640  88.600 138.860  1.00  0.00           C
ATOM   3731 HD21 LEU A 251     110.880  88.190 139.560  1.00  0.00           H
ATOM   3732 HD22 LEU A 251     112.550  87.960 138.780  1.00  0.00           H
ATOM   3733 HD23 LEU A 251     111.980  89.470 139.460  1.00  0.00           H
ATOM   3734  C   LEU A 251     110.410  88.210 134.560  1.00  0.00           C
ATOM   3735  O   LEU A 251     110.700  89.400 134.300  1.00  0.00           O
ATOM   3736  N   CYS A 252     110.830  87.190 133.770  1.00  0.00           N
ATOM   3737  HN  CYS A 252     110.430  86.280 133.830  1.00  0.00           H
ATOM   3738  CA  CYS A 252     111.600  87.380 132.590  1.00  0.00           C
ATOM   3739  HA  CYS A 252     112.470  87.960 132.870  1.00  0.00           H
ATOM   3740  CB  CYS A 252     111.890  85.940 132.120  1.00  0.00           C
ATOM   3741  HB1 CYS A 252     112.450  86.020 131.170  1.00  0.00           H
ATOM   3742  HB2 CYS A 252     110.950  85.380 131.920  1.00  0.00           H
ATOM   3743  SG  CYS A 252     113.090  85.030 133.160  1.00  0.00           S
ATOM   3744  C   CYS A 252     110.930  88.060 131.510  1.00  0.00           C
ATOM   3745  O   CYS A 252     111.560  88.470 130.580  1.00  0.00           O
ATOM   3746  N   ASP A 253     109.590  88.040 131.510  1.00  0.00           N
ATOM   3747  HN  ASP A 253     109.090  87.600 132.250  1.00  0.00           H
ATOM   3748  CA  ASP A 253     108.810  88.560 130.410  1.00  0.00           C
ATOM   3749  HA  ASP A 253     109.300  88.310 129.470  1.00  0.00           H
ATOM   3750  CB  ASP A 253     107.460  88.000 130.600  1.00  0.00           C
ATOM   3751  HB1 ASP A 253     107.010  88.490 131.480  1.00  0.00           H
ATOM   3752  HB2 ASP A 253     106.730  88.210 129.780  1.00  0.00           H
ATOM   3753  CG  ASP A 253     107.340  86.500 130.560  1.00  0.00           C
ATOM   3754  OD1 ASP A 253     108.210  85.820 130.020  1.00  0.00           O
ATOM   3755  OD2 ASP A 253     106.340  85.960 131.070  1.00  0.00           O
ATOM   3756  C   ASP A 253     108.690  90.060 130.490  1.00  0.00           C
ATOM   3757  O   ASP A 253     108.280  90.790 129.570  1.00  0.00           O
ATOM   3758  N   ASN A 254     109.050  90.620 131.710  1.00  0.00           N
ATOM   3759  HN  ASN A 254     109.290  90.000 132.450  1.00  0.00           H
ATOM   3760  CA  ASN A 254     109.000  92.020 132.060  1.00  0.00           C
ATOM   3761  HA  ASN A 254     108.080  92.470 131.720  1.00  0.00           H
ATOM   3762  CB  ASN A 254     109.220  92.250 133.520  1.00  0.00           C
ATOM   3763  HB1 ASN A 254     108.550  91.780 134.270  1.00  0.00           H
ATOM   3764  HB2 ASN A 254     110.230  91.840 133.700  1.00  0.00           H
ATOM   3765  CG  ASN A 254     109.520  93.670 133.880  1.00  0.00           C
ATOM   3766  OD1 ASN A 254     110.610  94.230 133.780  1.00  0.00           O
ATOM   3767  ND2 ASN A 254     108.440  94.350 134.320  1.00  0.00           N
ATOM   3768 HD21 ASN A 254     107.550  94.170 133.910  1.00  0.00           H
ATOM   3769 HD22 ASN A 254     108.590  95.260 134.710  1.00  0.00           H
ATOM   3770  C   ASN A 254     110.080  92.760 131.160  1.00  0.00           C
ATOM   3771  O   ASN A 254     111.250  92.330 131.020  1.00  0.00           O
ATOM   3772  N   THR A 255     109.790  93.870 130.480  1.00  0.00           N
ATOM   3773  HN  THR A 255     108.860  94.250 130.470  1.00  0.00           H
ATOM   3774  CA  THR A 255     110.680  94.440 129.430  1.00  0.00           C
ATOM   3775  HA  THR A 255     110.830  93.680 128.680  1.00  0.00           H
ATOM   3776  CB  THR A 255     110.160  95.640 128.580  1.00  0.00           C
ATOM   3777  HB  THR A 255     110.980  95.900 127.870  1.00  0.00           H
ATOM   3778  OG1 THR A 255     109.730  96.720 129.460  1.00  0.00           O
ATOM   3779  HG1 THR A 255     110.490  96.900 130.010  1.00  0.00           H
ATOM   3780  CG2 THR A 255     108.980  95.260 127.770  1.00  0.00           C
ATOM   3781 HG21 THR A 255     109.040  95.850 126.820  1.00  0.00           H
ATOM   3782 HG22 THR A 255     109.020  94.210 127.400  1.00  0.00           H
ATOM   3783 HG23 THR A 255     108.010  95.520 128.230  1.00  0.00           H
ATOM   3784  C   THR A 255     112.100  94.780 129.960  1.00  0.00           C
ATOM   3785  O   THR A 255     113.100  94.590 129.270  1.00  0.00           O
ATOM   3786  N   GLU A 256     112.190  95.180 131.240  1.00  0.00           N
ATOM   3787  HN  GLU A 256     111.280  95.250 131.640  1.00  0.00           H
ATOM   3788  CA  GLU A 256     113.400  95.600 131.910  1.00  0.00           C
ATOM   3789  HA  GLU A 256     113.890  96.360 131.330  1.00  0.00           H
ATOM   3790  CB  GLU A 256     113.120  96.440 133.200  1.00  0.00           C
ATOM   3791  HB1 GLU A 256     112.420  95.920 133.890  1.00  0.00           H
ATOM   3792  HB2 GLU A 256     114.050  96.610 133.790  1.00  0.00           H
ATOM   3793  CG  GLU A 256     112.630  97.870 132.900  1.00  0.00           C
ATOM   3794  HG1 GLU A 256     113.470  98.540 132.600  1.00  0.00           H
ATOM   3795  HG2 GLU A 256     112.340  98.190 133.920  1.00  0.00           H
ATOM   3796  CD  GLU A 256     111.490  97.970 131.990  1.00  0.00           C
ATOM   3797  OE1 GLU A 256     111.650  98.190 130.740  1.00  0.00           O
ATOM   3798  OE2 GLU A 256     110.330  97.890 132.520  1.00  0.00           O
ATOM   3799  C   GLU A 256     114.390  94.470 132.210  1.00  0.00           C
ATOM   3800  O   GLU A 256     115.570  94.640 131.980  1.00  0.00           O
ATOM   3801  N   VAL A 257     113.830  93.370 132.630  1.00  0.00           N
ATOM   3802  HN  VAL A 257     112.890  93.390 132.960  1.00  0.00           H
ATOM   3803  CA  VAL A 257     114.440  92.120 132.840  1.00  0.00           C
ATOM   3804  HA  VAL A 257     115.250  92.250 133.540  1.00  0.00           H
ATOM   3805  CB  VAL A 257     113.440  91.200 133.420  1.00  0.00           C
ATOM   3806  HB  VAL A 257     112.500  91.180 132.830  1.00  0.00           H
ATOM   3807  CG1 VAL A 257     114.080  89.850 133.670  1.00  0.00           C
ATOM   3808 HG11 VAL A 257     115.070  90.010 134.140  1.00  0.00           H
ATOM   3809 HG12 VAL A 257     113.390  89.170 134.220  1.00  0.00           H
ATOM   3810 HG13 VAL A 257     114.090  89.250 132.740  1.00  0.00           H
ATOM   3811  CG2 VAL A 257     113.060  91.790 134.820  1.00  0.00           C
ATOM   3812 HG21 VAL A 257     112.410  91.120 135.420  1.00  0.00           H
ATOM   3813 HG22 VAL A 257     113.920  91.950 135.510  1.00  0.00           H
ATOM   3814 HG23 VAL A 257     112.510  92.740 134.740  1.00  0.00           H
ATOM   3815  C   VAL A 257     114.960  91.570 131.540  1.00  0.00           C
ATOM   3816  O   VAL A 257     116.140  91.350 131.460  1.00  0.00           O
ATOM   3817  N   ILE A 258     114.100  91.330 130.500  1.00  0.00           N
ATOM   3818  HN  ILE A 258     113.140  91.580 130.520  1.00  0.00           H
ATOM   3819  CA  ILE A 258     114.710  90.860 129.260  1.00  0.00           C
ATOM   3820  HA  ILE A 258     115.280  89.980 129.480  1.00  0.00           H
ATOM   3821  CB  ILE A 258     113.570  90.500 128.230  1.00  0.00           C
ATOM   3822  HB  ILE A 258     112.960  89.750 128.780  1.00  0.00           H
ATOM   3823  CG2 ILE A 258     112.760  91.720 127.780  1.00  0.00           C
ATOM   3824 HG21 ILE A 258     112.270  92.140 128.680  1.00  0.00           H
ATOM   3825 HG22 ILE A 258     113.330  92.600 127.420  1.00  0.00           H
ATOM   3826 HG23 ILE A 258     112.060  91.330 127.000  1.00  0.00           H
ATOM   3827  CG1 ILE A 258     114.080  89.700 127.010  1.00  0.00           C
ATOM   3828 HG11 ILE A 258     114.810  90.310 126.430  1.00  0.00           H
ATOM   3829 HG12 ILE A 258     113.140  89.490 126.450  1.00  0.00           H
ATOM   3830  CD  ILE A 258     114.700  88.330 127.440  1.00  0.00           C
ATOM   3831  HD1 ILE A 258     115.090  87.820 126.540  1.00  0.00           H
ATOM   3832  HD2 ILE A 258     115.480  88.430 128.230  1.00  0.00           H
ATOM   3833  HD3 ILE A 258     113.850  87.720 127.810  1.00  0.00           H
ATOM   3834  C   ILE A 258     115.740  91.790 128.580  1.00  0.00           C
ATOM   3835  O   ILE A 258     116.670  91.360 127.920  1.00  0.00           O
ATOM   3836  N   ALA A 259     115.650  93.120 128.750  1.00  0.00           N
ATOM   3837  HN  ALA A 259     114.810  93.470 129.170  1.00  0.00           H
ATOM   3838  CA  ALA A 259     116.640  94.120 128.360  1.00  0.00           C
ATOM   3839  HA  ALA A 259     116.760  94.120 127.280  1.00  0.00           H
ATOM   3840  CB  ALA A 259     116.160  95.560 128.650  1.00  0.00           C
ATOM   3841  HB1 ALA A 259     115.170  95.790 128.190  1.00  0.00           H
ATOM   3842  HB2 ALA A 259     116.120  95.860 129.720  1.00  0.00           H
ATOM   3843  HB3 ALA A 259     116.880  96.250 128.140  1.00  0.00           H
ATOM   3844  C   ALA A 259     118.010  93.910 129.010  1.00  0.00           C
ATOM   3845  O   ALA A 259     119.020  93.840 128.310  1.00  0.00           O
ATOM   3846  N   SER A 260     118.050  93.720 130.310  1.00  0.00           N
ATOM   3847  HN  SER A 260     117.220  93.780 130.870  1.00  0.00           H
ATOM   3848  CA  SER A 260     119.240  93.310 130.970  1.00  0.00           C
ATOM   3849  HA  SER A 260     119.990  94.070 130.780  1.00  0.00           H
ATOM   3850  CB  SER A 260     118.960  93.240 132.510  1.00  0.00           C
ATOM   3851  HB1 SER A 260     118.120  92.570 132.780  1.00  0.00           H
ATOM   3852  HB2 SER A 260     118.760  94.310 132.730  1.00  0.00           H
ATOM   3853  OG  SER A 260     120.120  92.820 133.200  1.00  0.00           O
ATOM   3854  HG1 SER A 260     119.730  92.590 134.050  1.00  0.00           H
ATOM   3855  C   SER A 260     119.860  92.000 130.450  1.00  0.00           C
ATOM   3856  O   SER A 260     121.070  92.010 130.140  1.00  0.00           O
ATOM   3857  N   TYR A 261     119.050  90.960 130.200  1.00  0.00           N
ATOM   3858  HN  TYR A 261     118.060  91.040 130.350  1.00  0.00           H
ATOM   3859  CA  TYR A 261     119.610  89.790 129.660  1.00  0.00           C
ATOM   3860  HA  TYR A 261     120.480  89.570 130.260  1.00  0.00           H
ATOM   3861  CB  TYR A 261     118.570  88.640 129.940  1.00  0.00           C
ATOM   3862  HB1 TYR A 261     117.520  88.970 129.820  1.00  0.00           H
ATOM   3863  HB2 TYR A 261     118.710  87.750 129.290  1.00  0.00           H
ATOM   3864  CG  TYR A 261     118.800  87.940 131.330  1.00  0.00           C
ATOM   3865  CD1 TYR A 261     118.710  88.600 132.520  1.00  0.00           C
ATOM   3866  HD1 TYR A 261     118.500  89.660 132.490  1.00  0.00           H
ATOM   3867  CE1 TYR A 261     118.740  87.990 133.730  1.00  0.00           C
ATOM   3868  HE1 TYR A 261     118.500  88.500 134.650  1.00  0.00           H
ATOM   3869  CZ  TYR A 261     119.030  86.610 133.750  1.00  0.00           C
ATOM   3870  OH  TYR A 261     119.300  85.880 134.950  1.00  0.00           O
ATOM   3871  HH  TYR A 261     119.680  85.020 134.760  1.00  0.00           H
ATOM   3872  CD2 TYR A 261     119.080  86.570 131.340  1.00  0.00           C
ATOM   3873  HD2 TYR A 261     119.250  86.100 130.380  1.00  0.00           H
ATOM   3874  CE2 TYR A 261     119.280  85.930 132.500  1.00  0.00           C
ATOM   3875  HE2 TYR A 261     119.630  84.910 132.590  1.00  0.00           H
ATOM   3876  C   TYR A 261     119.900  89.790 128.160  1.00  0.00           C
ATOM   3877  O   TYR A 261     120.730  89.040 127.650  1.00  0.00           O
ATOM   3878  N   ASN A 262     119.310  90.750 127.390  1.00  0.00           N
ATOM   3879  HN  ASN A 262     118.600  91.320 127.790  1.00  0.00           H
ATOM   3880  CA  ASN A 262     119.770  91.050 126.070  1.00  0.00           C
ATOM   3881  HA  ASN A 262     119.960  90.120 125.550  1.00  0.00           H
ATOM   3882  CB  ASN A 262     118.870  92.070 125.370  1.00  0.00           C
ATOM   3883  HB1 ASN A 262     118.670  92.990 125.970  1.00  0.00           H
ATOM   3884  HB2 ASN A 262     119.350  92.480 124.450  1.00  0.00           H
ATOM   3885  CG  ASN A 262     117.600  91.430 124.910  1.00  0.00           C
ATOM   3886  OD1 ASN A 262     117.630  90.210 124.750  1.00  0.00           O
ATOM   3887  ND2 ASN A 262     116.510  92.180 124.620  1.00  0.00           N
ATOM   3888 HD21 ASN A 262     116.500  93.170 124.450  1.00  0.00           H
ATOM   3889 HD22 ASN A 262     115.650  91.830 124.240  1.00  0.00           H
ATOM   3890  C   ASN A 262     121.100  91.740 126.110  1.00  0.00           C
ATOM   3891  O   ASN A 262     121.940  91.360 125.330  1.00  0.00           O
ATOM   3892  N   GLN A 263     121.310  92.820 126.940  1.00  0.00           N
ATOM   3893  HN  GLN A 263     120.630  93.180 127.580  1.00  0.00           H
ATOM   3894  CA  GLN A 263     122.500  93.660 126.900  1.00  0.00           C
ATOM   3895  HA  GLN A 263     122.660  93.890 125.850  1.00  0.00           H
ATOM   3896  CB  GLN A 263     122.260  94.880 127.710  1.00  0.00           C
ATOM   3897  HB1 GLN A 263     121.730  94.700 128.670  1.00  0.00           H
ATOM   3898  HB2 GLN A 263     123.160  95.400 128.090  1.00  0.00           H
ATOM   3899  CG  GLN A 263     121.450  96.000 127.020  1.00  0.00           C
ATOM   3900  HG1 GLN A 263     121.620  97.040 127.360  1.00  0.00           H
ATOM   3901  HG2 GLN A 263     120.380  95.730 127.090  1.00  0.00           H
ATOM   3902  CD  GLN A 263     121.740  95.990 125.490  1.00  0.00           C
ATOM   3903  OE1 GLN A 263     121.070  95.370 124.670  1.00  0.00           O
ATOM   3904  NE2 GLN A 263     122.740  96.840 125.060  1.00  0.00           N
ATOM   3905 HE21 GLN A 263     123.190  97.370 125.780  1.00  0.00           H
ATOM   3906 HE22 GLN A 263     122.990  96.720 124.100  1.00  0.00           H
ATOM   3907  C   GLN A 263     123.780  93.020 127.360  1.00  0.00           C
ATOM   3908  O   GLN A 263     124.830  93.150 126.710  1.00  0.00           O
ATOM   3909  N   LEU A 264     123.640  92.170 128.390  1.00  0.00           N
ATOM   3910  HN  LEU A 264     122.730  91.970 128.750  1.00  0.00           H
ATOM   3911  CA  LEU A 264     124.830  91.610 128.990  1.00  0.00           C
ATOM   3912  HA  LEU A 264     125.690  92.230 128.790  1.00  0.00           H
ATOM   3913  CB  LEU A 264     124.790  91.620 130.510  1.00  0.00           C
ATOM   3914  HB1 LEU A 264     123.990  91.000 130.960  1.00  0.00           H
ATOM   3915  HB2 LEU A 264     125.800  91.250 130.800  1.00  0.00           H
ATOM   3916  CG  LEU A 264     124.600  93.090 131.100  1.00  0.00           C
ATOM   3917  HG  LEU A 264     123.660  93.510 130.680  1.00  0.00           H
ATOM   3918  CD1 LEU A 264     124.430  92.920 132.670  1.00  0.00           C
ATOM   3919 HD11 LEU A 264     123.520  92.320 132.890  1.00  0.00           H
ATOM   3920 HD12 LEU A 264     125.280  92.300 133.030  1.00  0.00           H
ATOM   3921 HD13 LEU A 264     124.390  93.930 133.130  1.00  0.00           H
ATOM   3922  CD2 LEU A 264     125.680  94.070 130.760  1.00  0.00           C
ATOM   3923 HD21 LEU A 264     126.660  93.770 131.170  1.00  0.00           H
ATOM   3924 HD22 LEU A 264     125.870  94.300 129.690  1.00  0.00           H
ATOM   3925 HD23 LEU A 264     125.300  95.010 131.230  1.00  0.00           H
ATOM   3926  C   LEU A 264     125.060  90.180 128.380  1.00  0.00           C
ATOM   3927  O   LEU A 264     124.220  89.370 128.300  1.00  0.00           O
ATOM   3928  N   SER A 265     126.320  89.860 128.030  1.00  0.00           N
ATOM   3929  HN  SER A 265     126.820  90.710 127.880  1.00  0.00           H
ATOM   3930  CA  SER A 265     126.760  88.500 127.580  1.00  0.00           C
ATOM   3931  HA  SER A 265     125.940  88.080 127.000  1.00  0.00           H
ATOM   3932  CB  SER A 265     127.940  88.570 126.620  1.00  0.00           C
ATOM   3933  HB1 SER A 265     127.560  89.040 125.680  1.00  0.00           H
ATOM   3934  HB2 SER A 265     128.400  87.570 126.480  1.00  0.00           H
ATOM   3935  OG  SER A 265     128.980  89.390 127.180  1.00  0.00           O
ATOM   3936  HG1 SER A 265     128.650  90.290 127.040  1.00  0.00           H
ATOM   3937  C   SER A 265     126.950  87.520 128.700  1.00  0.00           C
ATOM   3938  O   SER A 265     126.780  86.350 128.490  1.00  0.00           O
ATOM   3939  N   SER A 266     127.230  88.030 129.900  1.00  0.00           N
ATOM   3940  HN  SER A 266     127.390  89.020 129.860  1.00  0.00           H
ATOM   3941  CA  SER A 266     127.540  87.370 131.210  1.00  0.00           C
ATOM   3942  HA  SER A 266     128.310  86.620 131.130  1.00  0.00           H
ATOM   3943  CB  SER A 266     127.940  88.320 132.390  1.00  0.00           C
ATOM   3944  HB1 SER A 266     128.800  88.900 131.980  1.00  0.00           H
ATOM   3945  HB2 SER A 266     128.010  87.880 133.400  1.00  0.00           H
ATOM   3946  OG  SER A 266     126.970  89.370 132.480  1.00  0.00           O
ATOM   3947  HG1 SER A 266     127.310  90.020 131.860  1.00  0.00           H
ATOM   3948  C   SER A 266     126.490  86.470 131.790  1.00  0.00           C
ATOM   3949  O   SER A 266     126.840  85.370 132.160  1.00  0.00           O
ATOM   3950  N   PHE A 267     125.170  86.790 131.720  1.00  0.00           N
ATOM   3951  HN  PHE A 267     125.010  87.760 131.530  1.00  0.00           H
ATOM   3952  CA  PHE A 267     124.130  85.990 132.280  1.00  0.00           C
ATOM   3953  HA  PHE A 267     124.380  85.590 133.250  1.00  0.00           H
ATOM   3954  CB  PHE A 267     122.860  86.860 132.370  1.00  0.00           C
ATOM   3955  HB1 PHE A 267     122.520  87.320 131.410  1.00  0.00           H
ATOM   3956  HB2 PHE A 267     122.010  86.250 132.720  1.00  0.00           H
ATOM   3957  CG  PHE A 267     123.090  88.000 133.350  1.00  0.00           C
ATOM   3958  CD1 PHE A 267     123.840  87.870 134.500  1.00  0.00           C
ATOM   3959  HD1 PHE A 267     124.330  86.970 134.820  1.00  0.00           H
ATOM   3960  CE1 PHE A 267     124.030  88.940 135.380  1.00  0.00           C
ATOM   3961  HE1 PHE A 267     124.580  88.910 136.310  1.00  0.00           H
ATOM   3962  CZ  PHE A 267     123.320  90.120 135.070  1.00  0.00           C
ATOM   3963  HZ  PHE A 267     123.400  90.990 135.710  1.00  0.00           H
ATOM   3964  CD2 PHE A 267     122.290  89.110 133.170  1.00  0.00           C
ATOM   3965  HD2 PHE A 267     121.470  89.210 132.470  1.00  0.00           H
ATOM   3966  CE2 PHE A 267     122.330  90.190 134.070  1.00  0.00           C
ATOM   3967  HE2 PHE A 267     121.790  91.110 133.880  1.00  0.00           H
ATOM   3968  C   PHE A 267     123.720  84.910 131.280  1.00  0.00           C
ATOM   3969  O   PHE A 267     122.780  84.180 131.590  1.00  0.00           O
ATOM   3970  N   ARG A 268     124.470  84.820 130.130  1.00  0.00           N
ATOM   3971  HN  ARG A 268     125.210  85.480 130.040  1.00  0.00           H
ATOM   3972  CA  ARG A 268     124.280  83.850 129.050  1.00  0.00           C
ATOM   3973  HA  ARG A 268     123.430  83.230 129.240  1.00  0.00           H
ATOM   3974  CB  ARG A 268     123.860  84.480 127.710  1.00  0.00           C
ATOM   3975  HB1 ARG A 268     124.540  85.320 127.450  1.00  0.00           H
ATOM   3976  HB2 ARG A 268     123.960  83.790 126.850  1.00  0.00           H
ATOM   3977  CG  ARG A 268     122.420  85.140 127.600  1.00  0.00           C
ATOM   3978  HG1 ARG A 268     121.860  85.270 128.550  1.00  0.00           H
ATOM   3979  HG2 ARG A 268     121.810  84.410 127.020  1.00  0.00           H
ATOM   3980  CD  ARG A 268     122.360  86.660 127.100  1.00  0.00           C
ATOM   3981  HD1 ARG A 268     122.890  87.260 127.880  1.00  0.00           H
ATOM   3982  HD2 ARG A 268     121.360  87.010 126.770  1.00  0.00           H
ATOM   3983  NE  ARG A 268     123.160  86.600 125.890  1.00  0.00           N
ATOM   3984  HE  ARG A 268     123.520  85.710 125.610  1.00  0.00           H
ATOM   3985  CZ  ARG A 268     123.730  87.590 125.210  1.00  0.00           C
ATOM   3986  NH1 ARG A 268     123.430  88.810 125.560  1.00  0.00           N
ATOM   3987 HH11 ARG A 268     124.020  89.560 125.240  1.00  0.00           H
ATOM   3988 HH12 ARG A 268     122.760  88.940 126.290  1.00  0.00           H
ATOM   3989  NH2 ARG A 268     124.600  87.330 124.290  1.00  0.00           N
ATOM   3990 HH21 ARG A 268     125.040  88.060 123.760  1.00  0.00           H
ATOM   3991 HH22 ARG A 268     124.830  86.370 124.180  1.00  0.00           H
ATOM   3992  C   ARG A 268     125.580  82.970 128.930  1.00  0.00           C
ATOM   3993  O   ARG A 268     125.940  82.350 127.900  1.00  0.00           O
ATOM   3994  N   GLN A 269     126.280  82.970 130.030  1.00  0.00           N
ATOM   3995  HN  GLN A 269     125.970  83.420 130.860  1.00  0.00           H
ATOM   3996  CA  GLN A 269     127.550  82.180 130.140  1.00  0.00           C
ATOM   3997  HA  GLN A 269     128.050  82.360 129.200  1.00  0.00           H
ATOM   3998  CB  GLN A 269     128.440  82.590 131.290  1.00  0.00           C
ATOM   3999  HB1 GLN A 269     127.870  83.100 132.090  1.00  0.00           H
ATOM   4000  HB2 GLN A 269     128.970  81.760 131.800  1.00  0.00           H
ATOM   4001  CG  GLN A 269     129.480  83.710 130.990  1.00  0.00           C
ATOM   4002  HG1 GLN A 269     130.100  83.900 131.890  1.00  0.00           H
ATOM   4003  HG2 GLN A 269     128.980  84.670 130.740  1.00  0.00           H
ATOM   4004  CD  GLN A 269     130.500  83.370 129.850  1.00  0.00           C
ATOM   4005  OE1 GLN A 269     130.240  83.540 128.620  1.00  0.00           O
ATOM   4006  NE2 GLN A 269     131.710  82.900 130.280  1.00  0.00           N
ATOM   4007 HE21 GLN A 269     131.920  82.800 131.250  1.00  0.00           H
ATOM   4008 HE22 GLN A 269     132.480  82.930 129.640  1.00  0.00           H
ATOM   4009  C   GLN A 269     127.270  80.670 130.190  1.00  0.00           C
ATOM   4010  O   GLN A 269     126.160  80.270 130.560  1.00  0.00           O
ATOM   4011  N   PRO A 270     128.130  79.670 129.970  1.00  0.00           N
ATOM   4012  CD  PRO A 270     129.420  79.920 129.350  1.00  0.00           C
ATOM   4013  HD1 PRO A 270     129.970  80.190 130.270  1.00  0.00           H
ATOM   4014  HD2 PRO A 270     129.330  80.770 128.630  1.00  0.00           H
ATOM   4015  CA  PRO A 270     127.840  78.240 129.950  1.00  0.00           C
ATOM   4016  HA  PRO A 270     127.100  78.110 129.170  1.00  0.00           H
ATOM   4017  CB  PRO A 270     129.230  77.620 129.640  1.00  0.00           C
ATOM   4018  HB1 PRO A 270     129.750  77.690 130.630  1.00  0.00           H
ATOM   4019  HB2 PRO A 270     129.170  76.580 129.270  1.00  0.00           H
ATOM   4020  CG  PRO A 270     129.900  78.690 128.720  1.00  0.00           C
ATOM   4021  HG1 PRO A 270     129.430  78.410 127.750  1.00  0.00           H
ATOM   4022  HG2 PRO A 270     131.000  78.570 128.720  1.00  0.00           H
ATOM   4023  C   PRO A 270     127.190  77.680 131.190  1.00  0.00           C
ATOM   4024  O   PRO A 270     127.790  77.760 132.250  1.00  0.00           O
ATOM   4025  N   LYS A 271     126.070  76.950 130.910  1.00  0.00           N
ATOM   4026  HN  LYS A 271     125.780  76.910 129.950  1.00  0.00           H
ATOM   4027  CA  LYS A 271     125.300  76.340 131.950  1.00  0.00           C
ATOM   4028  HA  LYS A 271     125.800  76.410 132.900  1.00  0.00           H
ATOM   4029  CB  LYS A 271     123.930  77.170 132.090  1.00  0.00           C
ATOM   4030  HB1 LYS A 271     123.500  77.260 131.070  1.00  0.00           H
ATOM   4031  HB2 LYS A 271     123.210  76.580 132.690  1.00  0.00           H
ATOM   4032  CG  LYS A 271     124.050  78.580 132.760  1.00  0.00           C
ATOM   4033  HG1 LYS A 271     124.870  79.100 132.220  1.00  0.00           H
ATOM   4034  HG2 LYS A 271     124.140  78.570 133.870  1.00  0.00           H
ATOM   4035  CD  LYS A 271     122.740  79.410 132.490  1.00  0.00           C
ATOM   4036  HD1 LYS A 271     121.930  79.040 133.170  1.00  0.00           H
ATOM   4037  HD2 LYS A 271     122.600  79.290 131.400  1.00  0.00           H
ATOM   4038  CE  LYS A 271     122.990  80.870 132.850  1.00  0.00           C
ATOM   4039  HE1 LYS A 271     123.870  81.320 132.340  1.00  0.00           H
ATOM   4040  HE2 LYS A 271     123.230  80.870 133.930  1.00  0.00           H
ATOM   4041  NZ  LYS A 271     121.870  81.780 132.530  1.00  0.00           N
ATOM   4042  HZ1 LYS A 271     121.560  81.510 131.570  1.00  0.00           H
ATOM   4043  HZ2 LYS A 271     121.120  81.600 133.240  1.00  0.00           H
ATOM   4044  HZ3 LYS A 271     122.150  82.780 132.560  1.00  0.00           H
ATOM   4045  C   LYS A 271     124.970  74.930 131.530  1.00  0.00           C
ATOM   4046  O   LYS A 271     124.460  74.710 130.480  1.00  0.00           O
ATOM   4047  N   VAL A 272     125.300  73.920 132.370  1.00  0.00           N
ATOM   4048  HN  VAL A 272     125.790  74.160 133.200  1.00  0.00           H
ATOM   4049  CA  VAL A 272     124.980  72.520 132.070  1.00  0.00           C
ATOM   4050  HA  VAL A 272     124.970  72.410 130.990  1.00  0.00           H
ATOM   4051  CB  VAL A 272     125.930  71.650 132.850  1.00  0.00           C
ATOM   4052  HB  VAL A 272     125.610  71.790 133.910  1.00  0.00           H
ATOM   4053  CG1 VAL A 272     125.870  70.150 132.330  1.00  0.00           C
ATOM   4054 HG11 VAL A 272     124.830  69.790 132.230  1.00  0.00           H
ATOM   4055 HG12 VAL A 272     126.300  70.110 131.300  1.00  0.00           H
ATOM   4056 HG13 VAL A 272     126.330  69.410 133.020  1.00  0.00           H
ATOM   4057  CG2 VAL A 272     127.360  72.120 132.710  1.00  0.00           C
ATOM   4058 HG21 VAL A 272     128.070  71.510 133.310  1.00  0.00           H
ATOM   4059 HG22 VAL A 272     127.720  72.050 131.660  1.00  0.00           H
ATOM   4060 HG23 VAL A 272     127.470  73.180 133.040  1.00  0.00           H
ATOM   4061  C   VAL A 272     123.540  72.210 132.490  1.00  0.00           C
ATOM   4062  O   VAL A 272     123.160  72.330 133.660  1.00  0.00           O
ATOM   4063  N   VAL A 273     122.670  71.740 131.640  1.00  0.00           N
ATOM   4064  HN  VAL A 273     122.890  71.600 130.670  1.00  0.00           H
ATOM   4065  CA  VAL A 273     121.330  71.400 132.000  1.00  0.00           C
ATOM   4066  HA  VAL A 273     121.010  71.740 132.980  1.00  0.00           H
ATOM   4067  CB  VAL A 273     120.350  72.090 131.090  1.00  0.00           C
ATOM   4068  HB  VAL A 273     120.570  71.600 130.110  1.00  0.00           H
ATOM   4069  CG1 VAL A 273     118.860  71.960 131.570  1.00  0.00           C
ATOM   4070 HG11 VAL A 273     118.610  70.950 131.950  1.00  0.00           H
ATOM   4071 HG12 VAL A 273     118.750  72.630 132.450  1.00  0.00           H
ATOM   4072 HG13 VAL A 273     118.080  72.180 130.810  1.00  0.00           H
ATOM   4073  CG2 VAL A 273     120.590  73.660 131.140  1.00  0.00           C
ATOM   4074 HG21 VAL A 273     121.570  73.910 130.680  1.00  0.00           H
ATOM   4075 HG22 VAL A 273     119.850  74.190 130.490  1.00  0.00           H
ATOM   4076 HG23 VAL A 273     120.500  74.050 132.170  1.00  0.00           H
ATOM   4077  C   VAL A 273     121.060  69.850 132.100  1.00  0.00           C
ATOM   4078  O   VAL A 273     121.330  69.100 131.200  1.00  0.00           O
ATOM   4079  N   ARG A 274     120.610  69.320 133.280  1.00  0.00           N
ATOM   4080  HN  ARG A 274     120.570  69.880 134.100  1.00  0.00           H
ATOM   4081  CA  ARG A 274     120.340  67.900 133.550  1.00  0.00           C
ATOM   4082  HA  ARG A 274     121.040  67.290 133.000  1.00  0.00           H
ATOM   4083  CB  ARG A 274     120.560  67.600 135.030  1.00  0.00           C
ATOM   4084  HB1 ARG A 274     120.000  68.340 135.640  1.00  0.00           H
ATOM   4085  HB2 ARG A 274     120.170  66.570 135.180  1.00  0.00           H
ATOM   4086  CG  ARG A 274     122.040  67.640 135.570  1.00  0.00           C
ATOM   4087  HG1 ARG A 274     122.560  68.610 135.390  1.00  0.00           H
ATOM   4088  HG2 ARG A 274     122.650  66.950 134.950  1.00  0.00           H
ATOM   4089  CD  ARG A 274     122.150  67.180 136.980  1.00  0.00           C
ATOM   4090  HD1 ARG A 274     123.230  67.110 137.190  1.00  0.00           H
ATOM   4091  HD2 ARG A 274     121.530  66.260 137.010  1.00  0.00           H
ATOM   4092  NE  ARG A 274     121.510  68.230 137.780  1.00  0.00           N
ATOM   4093  HE  ARG A 274     121.410  69.140 137.370  1.00  0.00           H
ATOM   4094  CZ  ARG A 274     121.350  68.090 139.120  1.00  0.00           C
ATOM   4095  NH1 ARG A 274     121.890  67.060 139.670  1.00  0.00           N
ATOM   4096 HH11 ARG A 274     121.730  66.810 140.630  1.00  0.00           H
ATOM   4097 HH12 ARG A 274     122.180  66.270 139.130  1.00  0.00           H
ATOM   4098  NH2 ARG A 274     120.800  69.010 139.880  1.00  0.00           N
ATOM   4099 HH21 ARG A 274     120.430  68.570 140.700  1.00  0.00           H
ATOM   4100 HH22 ARG A 274     120.490  69.850 139.440  1.00  0.00           H
ATOM   4101  C   ARG A 274     119.020  67.490 132.950  1.00  0.00           C
ATOM   4102  O   ARG A 274     118.040  68.170 133.190  1.00  0.00           O
ATOM   4103  N   TYR A 275     118.850  66.270 132.320  1.00  0.00           N
ATOM   4104  HN  TYR A 275     119.640  65.780 131.970  1.00  0.00           H
ATOM   4105  CA  TYR A 275     117.560  65.810 131.840  1.00  0.00           C
ATOM   4106  HA  TYR A 275     116.780  66.120 132.510  1.00  0.00           H
ATOM   4107  CB  TYR A 275     117.390  66.380 130.390  1.00  0.00           C
ATOM   4108  HB1 TYR A 275     116.320  66.400 130.090  1.00  0.00           H
ATOM   4109  HB2 TYR A 275     117.760  67.430 130.370  1.00  0.00           H
ATOM   4110  CG  TYR A 275     118.070  65.540 129.280  1.00  0.00           C
ATOM   4111  CD1 TYR A 275     119.410  65.720 128.920  1.00  0.00           C
ATOM   4112  HD1 TYR A 275     120.050  66.260 129.600  1.00  0.00           H
ATOM   4113  CE1 TYR A 275     119.920  65.250 127.740  1.00  0.00           C
ATOM   4114  HE1 TYR A 275     120.970  65.400 127.540  1.00  0.00           H
ATOM   4115  CZ  TYR A 275     119.060  64.620 126.780  1.00  0.00           C
ATOM   4116  OH  TYR A 275     119.600  64.150 125.620  1.00  0.00           O
ATOM   4117  HH  TYR A 275     120.550  64.140 125.750  1.00  0.00           H
ATOM   4118  CD2 TYR A 275     117.230  64.870 128.360  1.00  0.00           C
ATOM   4119  HD2 TYR A 275     116.170  64.940 128.580  1.00  0.00           H
ATOM   4120  CE2 TYR A 275     117.710  64.400 127.110  1.00  0.00           C
ATOM   4121  HE2 TYR A 275     116.980  63.980 126.430  1.00  0.00           H
ATOM   4122  C   TYR A 275     117.610  64.260 131.900  1.00  0.00           C
ATOM   4123  O   TYR A 275     118.690  63.690 131.720  1.00  0.00           O
ATOM   4124  N   ARG A 276     116.430  63.620 132.010  1.00  0.00           N
ATOM   4125  HN  ARG A 276     115.540  64.060 131.910  1.00  0.00           H
ATOM   4126  CA  ARG A 276     116.380  62.200 132.180  1.00  0.00           C
ATOM   4127  HA  ARG A 276     117.340  61.790 131.910  1.00  0.00           H
ATOM   4128  CB  ARG A 276     116.360  61.930 133.640  1.00  0.00           C
ATOM   4129  HB1 ARG A 276     117.330  62.210 134.100  1.00  0.00           H
ATOM   4130  HB2 ARG A 276     115.510  62.450 134.130  1.00  0.00           H
ATOM   4131  CG  ARG A 276     116.150  60.420 133.980  1.00  0.00           C
ATOM   4132  HG1 ARG A 276     116.620  59.790 133.200  1.00  0.00           H
ATOM   4133  HG2 ARG A 276     115.050  60.240 133.970  1.00  0.00           H
ATOM   4134  CD  ARG A 276     116.580  59.970 135.370  1.00  0.00           C
ATOM   4135  HD1 ARG A 276     117.690  60.000 135.460  1.00  0.00           H
ATOM   4136  HD2 ARG A 276     116.160  58.980 135.630  1.00  0.00           H
ATOM   4137  NE  ARG A 276     116.000  60.900 136.400  1.00  0.00           N
ATOM   4138  HE  ARG A 276     115.400  61.680 136.250  1.00  0.00           H
ATOM   4139  CZ  ARG A 276     116.070  60.610 137.710  1.00  0.00           C
ATOM   4140  NH1 ARG A 276     116.540  59.510 138.130  1.00  0.00           N
ATOM   4141 HH11 ARG A 276     116.720  59.230 139.070  1.00  0.00           H
ATOM   4142 HH12 ARG A 276     117.110  58.940 137.540  1.00  0.00           H
ATOM   4143  NH2 ARG A 276     115.520  61.430 138.540  1.00  0.00           N
ATOM   4144 HH21 ARG A 276     115.460  61.230 139.520  1.00  0.00           H
ATOM   4145 HH22 ARG A 276     115.040  62.220 138.170  1.00  0.00           H
ATOM   4146  C   ARG A 276     115.320  61.550 131.330  1.00  0.00           C
ATOM   4147  O   ARG A 276     114.170  61.960 131.290  1.00  0.00           O
ATOM   4148  N   VAL A 277     115.850  60.530 130.610  1.00  0.00           N
ATOM   4149  HN  VAL A 277     116.790  60.230 130.720  1.00  0.00           H
ATOM   4150  CA  VAL A 277     115.020  59.840 129.640  1.00  0.00           C
ATOM   4151  HA  VAL A 277     114.240  60.510 129.310  1.00  0.00           H
ATOM   4152  CB  VAL A 277     115.940  59.400 128.440  1.00  0.00           C
ATOM   4153  HB  VAL A 277     116.850  58.870 128.790  1.00  0.00           H
ATOM   4154  CG1 VAL A 277     115.190  58.420 127.560  1.00  0.00           C
ATOM   4155 HG11 VAL A 277     115.140  57.400 128.010  1.00  0.00           H
ATOM   4156 HG12 VAL A 277     114.140  58.710 127.370  1.00  0.00           H
ATOM   4157 HG13 VAL A 277     115.830  58.350 126.660  1.00  0.00           H
ATOM   4158  CG2 VAL A 277     116.180  60.710 127.540  1.00  0.00           C
ATOM   4159 HG21 VAL A 277     117.000  60.700 126.800  1.00  0.00           H
ATOM   4160 HG22 VAL A 277     115.230  60.860 126.980  1.00  0.00           H
ATOM   4161 HG23 VAL A 277     116.340  61.590 128.200  1.00  0.00           H
ATOM   4162  C   VAL A 277     114.370  58.550 130.340  1.00  0.00           C
ATOM   4163  O   VAL A 277     115.110  57.760 131.000  1.00  0.00           O
ATOM   4164  N   VAL A 278     113.070  58.280 130.200  1.00  0.00           N
ATOM   4165  HN  VAL A 278     112.350  58.810 129.750  1.00  0.00           H
ATOM   4166  CA  VAL A 278     112.430  57.260 131.020  1.00  0.00           C
ATOM   4167  HA  VAL A 278     113.080  56.870 131.800  1.00  0.00           H
ATOM   4168  CB  VAL A 278     111.220  57.670 131.780  1.00  0.00           C
ATOM   4169  HB  VAL A 278     110.520  58.190 131.090  1.00  0.00           H
ATOM   4170  CG1 VAL A 278     110.610  56.420 132.420  1.00  0.00           C
ATOM   4171 HG11 VAL A 278     109.850  55.860 131.830  1.00  0.00           H
ATOM   4172 HG12 VAL A 278     111.440  55.750 132.720  1.00  0.00           H
ATOM   4173 HG13 VAL A 278     109.990  56.730 133.290  1.00  0.00           H
ATOM   4174  CG2 VAL A 278     111.600  58.600 132.940  1.00  0.00           C
ATOM   4175 HG21 VAL A 278     112.260  59.440 132.640  1.00  0.00           H
ATOM   4176 HG22 VAL A 278     110.620  58.920 133.350  1.00  0.00           H
ATOM   4177 HG23 VAL A 278     112.060  58.010 133.760  1.00  0.00           H
ATOM   4178  C   VAL A 278     112.020  56.110 130.150  1.00  0.00           C
ATOM   4179  O   VAL A 278     111.130  56.350 129.320  1.00  0.00           O
ATOM   4180  N   ASN A 279     112.550  54.900 130.290  1.00  0.00           N
ATOM   4181  HN  ASN A 279     113.310  54.790 130.920  1.00  0.00           H
ATOM   4182  CA  ASN A 279     112.430  53.730 129.460  1.00  0.00           C
ATOM   4183  HA  ASN A 279     111.880  53.950 128.550  1.00  0.00           H
ATOM   4184  CB  ASN A 279     113.850  53.370 129.080  1.00  0.00           C
ATOM   4185  HB1 ASN A 279     114.380  53.270 130.050  1.00  0.00           H
ATOM   4186  HB2 ASN A 279     114.070  52.450 128.500  1.00  0.00           H
ATOM   4187  CG  ASN A 279     114.530  54.470 128.300  1.00  0.00           C
ATOM   4188  OD1 ASN A 279     114.070  54.860 127.180  1.00  0.00           O
ATOM   4189  ND2 ASN A 279     115.740  54.920 128.730  1.00  0.00           N
ATOM   4190 HD21 ASN A 279     116.170  54.440 129.490  1.00  0.00           H
ATOM   4191 HD22 ASN A 279     116.190  55.540 128.090  1.00  0.00           H
ATOM   4192  C   ASN A 279     111.870  52.580 130.160  1.00  0.00           C
ATOM   4193  O   ASN A 279     112.480  52.050 131.080  1.00  0.00           O
ATOM   4194  N   LEU A 280     110.690  52.120 129.750  1.00  0.00           N
ATOM   4195  HN  LEU A 280     110.070  52.680 129.200  1.00  0.00           H
ATOM   4196  CA  LEU A 280     110.220  50.870 130.330  1.00  0.00           C
ATOM   4197  HA  LEU A 280     110.540  50.830 131.360  1.00  0.00           H
ATOM   4198  CB  LEU A 280     108.640  50.950 130.330  1.00  0.00           C
ATOM   4199  HB1 LEU A 280     108.300  51.990 130.500  1.00  0.00           H
ATOM   4200  HB2 LEU A 280     108.170  50.740 129.350  1.00  0.00           H
ATOM   4201  CG  LEU A 280     107.860  49.970 131.300  1.00  0.00           C
ATOM   4202  HG  LEU A 280     108.100  48.930 131.010  1.00  0.00           H
ATOM   4203  CD1 LEU A 280     108.220  50.230 132.770  1.00  0.00           C
ATOM   4204 HD11 LEU A 280     108.140  51.300 133.050  1.00  0.00           H
ATOM   4205 HD12 LEU A 280     107.530  49.610 133.370  1.00  0.00           H
ATOM   4206 HD13 LEU A 280     109.230  49.860 133.020  1.00  0.00           H
ATOM   4207  CD2 LEU A 280     106.370  50.210 131.120  1.00  0.00           C
ATOM   4208 HD21 LEU A 280     106.070  49.990 130.070  1.00  0.00           H
ATOM   4209 HD22 LEU A 280     105.740  49.600 131.800  1.00  0.00           H
ATOM   4210 HD23 LEU A 280     106.180  51.250 131.470  1.00  0.00           H
ATOM   4211  C   LEU A 280     110.640  49.530 129.650  1.00  0.00           C
ATOM   4212  O   LEU A 280     110.730  49.470 128.390  1.00  0.00           O
ATOM   4213  N   TYR A 281     110.930  48.540 130.420  1.00  0.00           N
ATOM   4214  HN  TYR A 281     111.200  48.630 131.380  1.00  0.00           H
ATOM   4215  CA  TYR A 281     111.190  47.210 129.940  1.00  0.00           C
ATOM   4216  HA  TYR A 281     111.380  47.230 128.870  1.00  0.00           H
ATOM   4217  CB  TYR A 281     112.480  46.600 130.580  1.00  0.00           C
ATOM   4218  HB1 TYR A 281     112.410  46.630 131.690  1.00  0.00           H
ATOM   4219  HB2 TYR A 281     112.540  45.510 130.360  1.00  0.00           H
ATOM   4220  CG  TYR A 281     113.640  47.390 130.100  1.00  0.00           C
ATOM   4221  CD1 TYR A 281     114.190  47.110 128.810  1.00  0.00           C
ATOM   4222  HD1 TYR A 281     113.720  46.340 128.220  1.00  0.00           H
ATOM   4223  CE1 TYR A 281     115.350  47.700 128.380  1.00  0.00           C
ATOM   4224  HE1 TYR A 281     115.690  47.490 127.380  1.00  0.00           H
ATOM   4225  CZ  TYR A 281     115.990  48.660 129.180  1.00  0.00           C
ATOM   4226  OH  TYR A 281     117.040  49.410 128.670  1.00  0.00           O
ATOM   4227  HH  TYR A 281     117.350  50.030 129.340  1.00  0.00           H
ATOM   4228  CD2 TYR A 281     114.320  48.290 130.910  1.00  0.00           C
ATOM   4229  HD2 TYR A 281     113.800  48.590 131.810  1.00  0.00           H
ATOM   4230  CE2 TYR A 281     115.390  48.970 130.400  1.00  0.00           C
ATOM   4231  HE2 TYR A 281     115.810  49.730 131.050  1.00  0.00           H
ATOM   4232  C   TYR A 281     110.070  46.210 130.380  1.00  0.00           C
ATOM   4233  O   TYR A 281     109.270  46.510 131.270  1.00  0.00           O
ATOM   4234  N   GLU A 282     110.020  45.030 129.740  1.00  0.00           N
ATOM   4235  HN  GLU A 282     110.530  44.840 128.910  1.00  0.00           H
ATOM   4236  CA  GLU A 282     109.380  43.920 130.430  1.00  0.00           C
ATOM   4237  HA  GLU A 282     108.610  44.380 131.030  1.00  0.00           H
ATOM   4238  CB  GLU A 282     108.590  42.960 129.540  1.00  0.00           C
ATOM   4239  HB1 GLU A 282     109.260  42.350 128.900  1.00  0.00           H
ATOM   4240  HB2 GLU A 282     108.160  42.110 130.120  1.00  0.00           H
ATOM   4241  CG  GLU A 282     107.560  43.540 128.600  1.00  0.00           C
ATOM   4242  HG1 GLU A 282     108.090  44.060 127.770  1.00  0.00           H
ATOM   4243  HG2 GLU A 282     106.840  44.250 129.050  1.00  0.00           H
ATOM   4244  CD  GLU A 282     106.880  42.400 127.830  1.00  0.00           C
ATOM   4245  OE1 GLU A 282     106.050  42.720 126.950  1.00  0.00           O
ATOM   4246  OE2 GLU A 282     107.090  41.170 127.970  1.00  0.00           O
ATOM   4247  C   GLU A 282     110.340  43.170 131.350  1.00  0.00           C
ATOM   4248  O   GLU A 282     111.530  43.370 131.370  1.00  0.00           O
ATOM   4249  N   ASP A 283     109.790  42.230 132.120  1.00  0.00           N
ATOM   4250  HN  ASP A 283     108.820  42.060 131.960  1.00  0.00           H
ATOM   4251  CA  ASP A 283     110.330  41.710 133.310  1.00  0.00           C
ATOM   4252  HA  ASP A 283     111.040  42.390 133.760  1.00  0.00           H
ATOM   4253  CB  ASP A 283     109.210  41.370 134.450  1.00  0.00           C
ATOM   4254  HB1 ASP A 283     108.540  40.680 133.900  1.00  0.00           H
ATOM   4255  HB2 ASP A 283     109.660  40.930 135.360  1.00  0.00           H
ATOM   4256  CG  ASP A 283     108.520  42.630 134.830  1.00  0.00           C
ATOM   4257  OD1 ASP A 283     109.210  43.600 134.980  1.00  0.00           O
ATOM   4258  OD2 ASP A 283     107.260  42.490 135.150  1.00  0.00           O
ATOM   4259  C   ASP A 283     111.240  40.510 133.040  1.00  0.00           C
ATOM   4260  O   ASP A 283     111.890  39.950 133.940  1.00  0.00           O
ATOM   4261  N   ASP A 284     111.320  40.070 131.820  1.00  0.00           N
ATOM   4262  HN  ASP A 284     110.540  40.380 131.290  1.00  0.00           H
ATOM   4263  CA  ASP A 284     112.250  39.080 131.230  1.00  0.00           C
ATOM   4264  HA  ASP A 284     112.490  38.390 132.030  1.00  0.00           H
ATOM   4265  CB  ASP A 284     111.470  38.330 130.220  1.00  0.00           C
ATOM   4266  HB1 ASP A 284     110.420  38.160 130.530  1.00  0.00           H
ATOM   4267  HB2 ASP A 284     111.430  38.980 129.310  1.00  0.00           H
ATOM   4268  CG  ASP A 284     112.130  37.100 129.640  1.00  0.00           C
ATOM   4269  OD1 ASP A 284     112.880  36.380 130.320  1.00  0.00           O
ATOM   4270  OD2 ASP A 284     111.630  36.710 128.550  1.00  0.00           O
ATOM   4271  C   ASP A 284     113.470  39.860 130.630  1.00  0.00           C
ATOM   4272  O   ASP A 284     114.420  39.340 130.120  1.00  0.00           O
ATOM   4273  N   HIS A 285     113.390  41.200 130.820  1.00  0.00           N
ATOM   4274  HN  HIS A 285     112.660  41.670 131.310  1.00  0.00           H
ATOM   4275  CA  HIS A 285     114.430  42.200 130.410  1.00  0.00           C
ATOM   4276  HA  HIS A 285     114.100  43.140 130.830  1.00  0.00           H
ATOM   4277  CB  HIS A 285     115.840  41.860 130.810  1.00  0.00           C
ATOM   4278  HB1 HIS A 285     116.200  40.880 130.430  1.00  0.00           H
ATOM   4279  HB2 HIS A 285     116.590  42.660 130.610  1.00  0.00           H
ATOM   4280  ND1 HIS A 285     115.910  42.970 133.000  1.00  0.00           N
ATOM   4281  CG  HIS A 285     116.090  41.820 132.270  1.00  0.00           C
ATOM   4282  CE1 HIS A 285     116.120  42.600 134.240  1.00  0.00           C
ATOM   4283  HE1 HIS A 285     115.920  43.140 135.150  1.00  0.00           H
ATOM   4284  NE2 HIS A 285     116.440  41.260 134.320  1.00  0.00           N
ATOM   4285  HE2 HIS A 285     116.500  40.820 135.220  1.00  0.00           H
ATOM   4286  CD2 HIS A 285     116.370  40.780 133.050  1.00  0.00           C
ATOM   4287  HD2 HIS A 285     116.260  39.710 132.930  1.00  0.00           H
ATOM   4288  C   HIS A 285     114.330  42.640 128.950  1.00  0.00           C
ATOM   4289  O   HIS A 285     115.220  43.010 128.190  1.00  0.00           O
ATOM   4290  N   LYS A 286     113.150  42.580 128.410  1.00  0.00           N
ATOM   4291  HN  LYS A 286     112.310  42.500 128.940  1.00  0.00           H
ATOM   4292  CA  LYS A 286     112.820  42.540 127.010  1.00  0.00           C
ATOM   4293  HA  LYS A 286     113.740  42.480 126.460  1.00  0.00           H
ATOM   4294  CB  LYS A 286     111.980  41.200 126.690  1.00  0.00           C
ATOM   4295  HB1 LYS A 286     111.110  41.150 127.370  1.00  0.00           H
ATOM   4296  HB2 LYS A 286     111.620  41.180 125.640  1.00  0.00           H
ATOM   4297  CG  LYS A 286     112.880  39.910 126.910  1.00  0.00           C
ATOM   4298  HG1 LYS A 286     112.210  39.040 126.770  1.00  0.00           H
ATOM   4299  HG2 LYS A 286     113.060  39.850 128.010  1.00  0.00           H
ATOM   4300  CD  LYS A 286     114.140  39.720 126.120  1.00  0.00           C
ATOM   4301  HD1 LYS A 286     114.790  40.580 126.370  1.00  0.00           H
ATOM   4302  HD2 LYS A 286     113.920  39.670 125.030  1.00  0.00           H
ATOM   4303  CE  LYS A 286     114.940  38.350 126.320  1.00  0.00           C
ATOM   4304  HE1 LYS A 286     115.640  38.280 125.450  1.00  0.00           H
ATOM   4305  HE2 LYS A 286     114.240  37.500 126.390  1.00  0.00           H
ATOM   4306  NZ  LYS A 286     115.750  38.410 127.510  1.00  0.00           N
ATOM   4307  HZ1 LYS A 286     115.230  38.770 128.340  1.00  0.00           H
ATOM   4308  HZ2 LYS A 286     116.210  37.500 127.710  1.00  0.00           H
ATOM   4309  HZ3 LYS A 286     116.460  39.170 127.440  1.00  0.00           H
ATOM   4310  C   LYS A 286     112.050  43.820 126.580  1.00  0.00           C
ATOM   4311  O   LYS A 286     111.510  44.590 127.470  1.00  0.00           O
ATOM   4312  N   ASN A 287     111.980  44.100 125.270  1.00  0.00           N
ATOM   4313  HN  ASN A 287     112.360  43.400 124.660  1.00  0.00           H
ATOM   4314  CA  ASN A 287     111.290  45.150 124.560  1.00  0.00           C
ATOM   4315  HA  ASN A 287     111.600  45.020 123.540  1.00  0.00           H
ATOM   4316  CB  ASN A 287     109.770  44.900 124.700  1.00  0.00           C
ATOM   4317  HB1 ASN A 287     109.400  45.000 125.750  1.00  0.00           H
ATOM   4318  HB2 ASN A 287     109.220  45.630 124.060  1.00  0.00           H
ATOM   4319  CG  ASN A 287     109.330  43.500 124.160  1.00  0.00           C
ATOM   4320  OD1 ASN A 287     109.950  42.880 123.290  1.00  0.00           O
ATOM   4321  ND2 ASN A 287     108.240  43.000 124.770  1.00  0.00           N
ATOM   4322 HD21 ASN A 287     107.910  43.330 125.660  1.00  0.00           H
ATOM   4323 HD22 ASN A 287     107.700  42.310 124.300  1.00  0.00           H
ATOM   4324  C   ASN A 287     111.790  46.560 124.950  1.00  0.00           C
ATOM   4325  O   ASN A 287     111.010  47.280 125.510  1.00  0.00           O
ATOM   4326  N   PRO A 288     113.050  46.970 124.530  1.00  0.00           N
ATOM   4327  CD  PRO A 288     114.080  46.150 123.870  1.00  0.00           C
ATOM   4328  HD1 PRO A 288     113.650  45.610 122.990  1.00  0.00           H
ATOM   4329  HD2 PRO A 288     114.400  45.380 124.600  1.00  0.00           H
ATOM   4330  CA  PRO A 288     113.340  48.400 124.500  1.00  0.00           C
ATOM   4331  HA  PRO A 288     113.240  48.830 125.480  1.00  0.00           H
ATOM   4332  CB  PRO A 288     114.920  48.350 124.140  1.00  0.00           C
ATOM   4333  HB1 PRO A 288     115.220  49.200 123.500  1.00  0.00           H
ATOM   4334  HB2 PRO A 288     115.530  48.230 125.060  1.00  0.00           H
ATOM   4335  CG  PRO A 288     115.130  47.110 123.290  1.00  0.00           C
ATOM   4336  HG1 PRO A 288     116.150  46.680 123.260  1.00  0.00           H
ATOM   4337  HG2 PRO A 288     114.690  47.260 122.280  1.00  0.00           H
ATOM   4338  C   PRO A 288     112.440  49.250 123.560  1.00  0.00           C
ATOM   4339  O   PRO A 288     112.270  48.860 122.460  1.00  0.00           O
ATOM   4340  N   THR A 289     111.860  50.380 124.020  1.00  0.00           N
ATOM   4341  HN  THR A 289     111.920  50.650 124.970  1.00  0.00           H
ATOM   4342  CA  THR A 289     110.950  51.250 123.180  1.00  0.00           C
ATOM   4343  HA  THR A 289     110.400  50.710 122.430  1.00  0.00           H
ATOM   4344  CB  THR A 289     110.000  52.120 124.020  1.00  0.00           C
ATOM   4345  HB  THR A 289     110.170  53.220 123.990  1.00  0.00           H
ATOM   4346  OG1 THR A 289     110.000  51.660 125.370  1.00  0.00           O
ATOM   4347  HG1 THR A 289     109.490  52.230 125.950  1.00  0.00           H
ATOM   4348  CG2 THR A 289     108.570  51.930 123.540  1.00  0.00           C
ATOM   4349 HG21 THR A 289     107.900  52.580 124.140  1.00  0.00           H
ATOM   4350 HG22 THR A 289     108.370  52.150 122.470  1.00  0.00           H
ATOM   4351 HG23 THR A 289     108.150  50.930 123.770  1.00  0.00           H
ATOM   4352  C   THR A 289     111.810  52.120 122.270  1.00  0.00           C
ATOM   4353  O   THR A 289     111.520  52.160 121.050  1.00  0.00           O
ATOM   4354  N   VAL A 290     112.930  52.770 122.740  1.00  0.00           N
ATOM   4355  HN  VAL A 290     113.080  52.850 123.720  1.00  0.00           H
ATOM   4356  CA  VAL A 290     113.730  53.640 121.910  1.00  0.00           C
ATOM   4357  HA  VAL A 290     113.780  53.330 120.870  1.00  0.00           H
ATOM   4358  CB  VAL A 290     113.430  55.150 122.050  1.00  0.00           C
ATOM   4359  HB  VAL A 290     114.160  55.810 121.550  1.00  0.00           H
ATOM   4360  CG1 VAL A 290     112.080  55.270 121.320  1.00  0.00           C
ATOM   4361 HG11 VAL A 290     112.060  54.710 120.350  1.00  0.00           H
ATOM   4362 HG12 VAL A 290     111.330  54.920 122.070  1.00  0.00           H
ATOM   4363 HG13 VAL A 290     111.830  56.330 121.140  1.00  0.00           H
ATOM   4364  CG2 VAL A 290     113.260  55.670 123.470  1.00  0.00           C
ATOM   4365 HG21 VAL A 290     114.110  55.390 124.130  1.00  0.00           H
ATOM   4366 HG22 VAL A 290     113.300  56.770 123.330  1.00  0.00           H
ATOM   4367 HG23 VAL A 290     112.330  55.420 124.010  1.00  0.00           H
ATOM   4368  C   VAL A 290     115.230  53.510 122.230  1.00  0.00           C
ATOM   4369  O   VAL A 290     116.020  54.090 121.490  1.00  0.00           O
ATOM   4370  N   THR A 291     115.540  52.800 123.290  1.00  0.00           N
ATOM   4371  HN  THR A 291     114.680  52.490 123.680  1.00  0.00           H
ATOM   4372  CA  THR A 291     116.870  52.800 123.980  1.00  0.00           C
ATOM   4373  HA  THR A 291     117.230  53.820 123.910  1.00  0.00           H
ATOM   4374  CB  THR A 291     116.830  52.450 125.510  1.00  0.00           C
ATOM   4375  HB  THR A 291     116.020  53.090 125.920  1.00  0.00           H
ATOM   4376  OG1 THR A 291     118.030  52.660 126.230  1.00  0.00           O
ATOM   4377  HG1 THR A 291     117.840  52.580 127.170  1.00  0.00           H
ATOM   4378  CG2 THR A 291     116.440  50.960 125.760  1.00  0.00           C
ATOM   4379 HG21 THR A 291     115.770  50.720 124.910  1.00  0.00           H
ATOM   4380 HG22 THR A 291     117.370  50.360 125.750  1.00  0.00           H
ATOM   4381 HG23 THR A 291     115.890  50.870 126.720  1.00  0.00           H
ATOM   4382  C   THR A 291     117.870  51.970 123.210  1.00  0.00           C
ATOM   4383  O   THR A 291     117.530  51.080 122.390  1.00  0.00           O
ATOM   4384  N   ARG A 292     119.160  52.240 123.400  1.00  0.00           N
ATOM   4385  HN  ARG A 292     119.360  52.910 124.110  1.00  0.00           H
ATOM   4386  CA  ARG A 292     120.320  51.620 122.710  1.00  0.00           C
ATOM   4387  HA  ARG A 292     121.150  52.170 123.130  1.00  0.00           H
ATOM   4388  CB  ARG A 292     120.490  50.100 122.870  1.00  0.00           C
ATOM   4389  HB1 ARG A 292     119.640  49.480 122.510  1.00  0.00           H
ATOM   4390  HB2 ARG A 292     121.350  49.800 122.230  1.00  0.00           H
ATOM   4391  CG  ARG A 292     120.840  49.680 124.340  1.00  0.00           C
ATOM   4392  HG1 ARG A 292     121.060  48.600 124.380  1.00  0.00           H
ATOM   4393  HG2 ARG A 292     119.920  49.850 124.930  1.00  0.00           H
ATOM   4394  CD  ARG A 292     122.080  50.500 124.900  1.00  0.00           C
ATOM   4395  HD1 ARG A 292     121.790  51.570 124.860  1.00  0.00           H
ATOM   4396  HD2 ARG A 292     123.030  50.370 124.340  1.00  0.00           H
ATOM   4397  NE  ARG A 292     122.220  50.080 126.310  1.00  0.00           N
ATOM   4398  HE  ARG A 292     121.680  49.300 126.640  1.00  0.00           H
ATOM   4399  CZ  ARG A 292     123.310  50.250 127.070  1.00  0.00           C
ATOM   4400  NH1 ARG A 292     124.260  51.120 126.760  1.00  0.00           N
ATOM   4401 HH11 ARG A 292     125.110  51.150 127.280  1.00  0.00           H
ATOM   4402 HH12 ARG A 292     123.920  51.800 126.120  1.00  0.00           H
ATOM   4403  NH2 ARG A 292     123.370  49.630 128.210  1.00  0.00           N
ATOM   4404 HH21 ARG A 292     124.260  49.550 128.670  1.00  0.00           H
ATOM   4405 HH22 ARG A 292     122.690  49.020 128.610  1.00  0.00           H
ATOM   4406  C   ARG A 292     120.550  52.060 121.250  1.00  0.00           C
ATOM   4407  O   ARG A 292     121.670  51.770 120.810  1.00  0.00           O
ATOM   4408  N   GLU A 293     119.570  52.710 120.570  1.00  0.00           N
ATOM   4409  HN  GLU A 293     118.800  53.050 121.110  1.00  0.00           H
ATOM   4410  CA  GLU A 293     119.490  53.170 119.200  1.00  0.00           C
ATOM   4411  HA  GLU A 293     120.440  53.030 118.710  1.00  0.00           H
ATOM   4412  CB  GLU A 293     118.640  52.290 118.290  1.00  0.00           C
ATOM   4413  HB1 GLU A 293     117.630  52.240 118.750  1.00  0.00           H
ATOM   4414  HB2 GLU A 293     118.600  52.800 117.310  1.00  0.00           H
ATOM   4415  CG  GLU A 293     119.150  50.850 118.170  1.00  0.00           C
ATOM   4416  HG1 GLU A 293     119.100  50.290 119.130  1.00  0.00           H
ATOM   4417  HG2 GLU A 293     120.160  50.930 117.730  1.00  0.00           H
ATOM   4418  CD  GLU A 293     118.430  50.050 117.110  1.00  0.00           C
ATOM   4419  OE1 GLU A 293     118.940  49.980 115.960  1.00  0.00           O
ATOM   4420  OE2 GLU A 293     117.330  49.540 117.450  1.00  0.00           O
ATOM   4421  C   GLU A 293     119.160  54.680 119.130  1.00  0.00           C
ATOM   4422  O   GLU A 293     120.070  55.530 118.910  1.00  0.00           O
ATOM   4423  N   GLN A 294     117.900  55.110 119.260  1.00  0.00           N
ATOM   4424  HN  GLN A 294     117.140  54.550 119.580  1.00  0.00           H
ATOM   4425  CA  GLN A 294     117.450  56.470 119.110  1.00  0.00           C
ATOM   4426  HA  GLN A 294     117.730  56.750 118.100  1.00  0.00           H
ATOM   4427  CB  GLN A 294     115.890  56.470 119.220  1.00  0.00           C
ATOM   4428  HB1 GLN A 294     115.610  55.710 119.980  1.00  0.00           H
ATOM   4429  HB2 GLN A 294     115.520  57.460 119.550  1.00  0.00           H
ATOM   4430  CG  GLN A 294     115.070  56.250 117.920  1.00  0.00           C
ATOM   4431  HG1 GLN A 294     115.140  57.110 117.230  1.00  0.00           H
ATOM   4432  HG2 GLN A 294     113.990  56.160 118.180  1.00  0.00           H
ATOM   4433  CD  GLN A 294     115.470  55.070 117.060  1.00  0.00           C
ATOM   4434  OE1 GLN A 294     115.300  53.910 117.450  1.00  0.00           O
ATOM   4435  NE2 GLN A 294     115.800  55.260 115.790  1.00  0.00           N
ATOM   4436 HE21 GLN A 294     116.440  56.020 115.650  1.00  0.00           H
ATOM   4437 HE22 GLN A 294     115.800  54.470 115.190  1.00  0.00           H
ATOM   4438  C   GLN A 294     118.050  57.440 120.110  1.00  0.00           C
ATOM   4439  O   GLN A 294     118.560  58.490 119.760  1.00  0.00           O
ATOM   4440  N   VAL A 295     118.120  56.990 121.320  1.00  0.00           N
ATOM   4441  HN  VAL A 295     117.910  56.030 121.500  1.00  0.00           H
ATOM   4442  CA  VAL A 295     118.340  57.930 122.420  1.00  0.00           C
ATOM   4443  HA  VAL A 295     117.660  58.750 122.260  1.00  0.00           H
ATOM   4444  CB  VAL A 295     118.030  57.290 123.880  1.00  0.00           C
ATOM   4445  HB  VAL A 295     118.740  56.440 124.000  1.00  0.00           H
ATOM   4446  CG1 VAL A 295     118.180  58.260 124.990  1.00  0.00           C
ATOM   4447 HG11 VAL A 295     117.440  59.090 124.940  1.00  0.00           H
ATOM   4448 HG12 VAL A 295     118.140  57.650 125.910  1.00  0.00           H
ATOM   4449 HG13 VAL A 295     119.200  58.690 124.960  1.00  0.00           H
ATOM   4450  CG2 VAL A 295     116.660  56.780 123.860  1.00  0.00           C
ATOM   4451 HG21 VAL A 295     115.960  57.640 123.770  1.00  0.00           H
ATOM   4452 HG22 VAL A 295     116.440  56.160 122.960  1.00  0.00           H
ATOM   4453 HG23 VAL A 295     116.450  56.300 124.840  1.00  0.00           H
ATOM   4454  C   VAL A 295     119.730  58.610 122.460  1.00  0.00           C
ATOM   4455  O   VAL A 295     119.920  59.780 122.640  1.00  0.00           O
ATOM   4456  N   ASP A 296     120.790  57.750 122.100  1.00  0.00           N
ATOM   4457  HN  ASP A 296     120.540  56.790 122.050  1.00  0.00           H
ATOM   4458  CA  ASP A 296     122.150  58.260 121.720  1.00  0.00           C
ATOM   4459  HA  ASP A 296     122.610  58.720 122.580  1.00  0.00           H
ATOM   4460  CB  ASP A 296     122.990  56.990 121.350  1.00  0.00           C
ATOM   4461  HB1 ASP A 296     122.560  56.410 120.510  1.00  0.00           H
ATOM   4462  HB2 ASP A 296     123.980  57.360 121.010  1.00  0.00           H
ATOM   4463  CG  ASP A 296     123.170  56.120 122.570  1.00  0.00           C
ATOM   4464  OD1 ASP A 296     123.050  54.880 122.460  1.00  0.00           O
ATOM   4465  OD2 ASP A 296     123.400  56.600 123.740  1.00  0.00           O
ATOM   4466  C   ASP A 296     122.210  59.240 120.490  1.00  0.00           C
ATOM   4467  O   ASP A 296     122.820  60.310 120.430  1.00  0.00           O
ATOM   4468  N   PHE A 297     121.500  58.850 119.450  1.00  0.00           N
ATOM   4469  HN  PHE A 297     121.090  57.950 119.400  1.00  0.00           H
ATOM   4470  CA  PHE A 297     121.400  59.630 118.230  1.00  0.00           C
ATOM   4471  HA  PHE A 297     122.400  59.930 117.950  1.00  0.00           H
ATOM   4472  CB  PHE A 297     120.760  58.790 117.030  1.00  0.00           C
ATOM   4473  HB1 PHE A 297     121.470  57.940 116.960  1.00  0.00           H
ATOM   4474  HB2 PHE A 297     119.700  58.510 117.170  1.00  0.00           H
ATOM   4475  CG  PHE A 297     120.830  59.460 115.760  1.00  0.00           C
ATOM   4476  CD1 PHE A 297     121.730  59.030 114.750  1.00  0.00           C
ATOM   4477  HD1 PHE A 297     122.410  58.210 114.940  1.00  0.00           H
ATOM   4478  CE1 PHE A 297     121.740  59.540 113.440  1.00  0.00           C
ATOM   4479  HE1 PHE A 297     122.410  59.160 112.680  1.00  0.00           H
ATOM   4480  CZ  PHE A 297     120.790  60.490 113.100  1.00  0.00           C
ATOM   4481  HZ  PHE A 297     120.790  60.930 112.120  1.00  0.00           H
ATOM   4482  CD2 PHE A 297     119.840  60.400 115.350  1.00  0.00           C
ATOM   4483  HD2 PHE A 297     119.090  60.660 116.070  1.00  0.00           H
ATOM   4484  CE2 PHE A 297     119.890  60.920 114.050  1.00  0.00           C
ATOM   4485  HE2 PHE A 297     119.120  61.650 113.850  1.00  0.00           H
ATOM   4486  C   PHE A 297     120.690  60.970 118.450  1.00  0.00           C
ATOM   4487  O   PHE A 297     121.280  61.960 118.060  1.00  0.00           O
ATOM   4488  N   GLN A 298     119.590  60.900 119.240  1.00  0.00           N
ATOM   4489  HN  GLN A 298     119.270  60.030 119.590  1.00  0.00           H
ATOM   4490  CA  GLN A 298     118.910  62.160 119.700  1.00  0.00           C
ATOM   4491  HA  GLN A 298     118.630  62.710 118.820  1.00  0.00           H
ATOM   4492  CB  GLN A 298     117.500  61.830 120.330  1.00  0.00           C
ATOM   4493  HB1 GLN A 298     116.800  61.370 119.600  1.00  0.00           H
ATOM   4494  HB2 GLN A 298     117.750  61.010 121.040  1.00  0.00           H
ATOM   4495  CG  GLN A 298     116.710  62.940 121.050  1.00  0.00           C
ATOM   4496  HG1 GLN A 298     117.300  63.410 121.860  1.00  0.00           H
ATOM   4497  HG2 GLN A 298     115.810  62.450 121.480  1.00  0.00           H
ATOM   4498  CD  GLN A 298     116.220  63.960 120.020  1.00  0.00           C
ATOM   4499  OE1 GLN A 298     115.170  63.620 119.410  1.00  0.00           O
ATOM   4500  NE2 GLN A 298     116.740  65.180 119.780  1.00  0.00           N
ATOM   4501 HE21 GLN A 298     117.570  65.440 120.280  1.00  0.00           H
ATOM   4502 HE22 GLN A 298     116.310  65.800 119.120  1.00  0.00           H
ATOM   4503  C   GLN A 298     119.660  63.140 120.630  1.00  0.00           C
ATOM   4504  O   GLN A 298     119.460  64.340 120.610  1.00  0.00           O
ATOM   4505  N   HIS A 299     120.420  62.590 121.530  1.00  0.00           N
ATOM   4506  HN  HIS A 299     120.460  61.650 121.860  1.00  0.00           H
ATOM   4507  CA  HIS A 299     121.370  63.290 122.420  1.00  0.00           C
ATOM   4508  HA  HIS A 299     120.870  64.170 122.810  1.00  0.00           H
ATOM   4509  CB  HIS A 299     121.760  62.340 123.540  1.00  0.00           C
ATOM   4510  HB1 HIS A 299     120.870  62.120 124.170  1.00  0.00           H
ATOM   4511  HB2 HIS A 299     122.150  61.330 123.260  1.00  0.00           H
ATOM   4512  ND1 HIS A 299     122.320  63.630 125.490  1.00  0.00           N
ATOM   4513  CG  HIS A 299     122.780  62.850 124.450  1.00  0.00           C
ATOM   4514  CE1 HIS A 299     123.430  63.920 126.190  1.00  0.00           C
ATOM   4515  HE1 HIS A 299     123.420  64.420 127.160  1.00  0.00           H
ATOM   4516  NE2 HIS A 299     124.550  63.400 125.610  1.00  0.00           N
ATOM   4517  HE2 HIS A 299     125.510  63.400 125.910  1.00  0.00           H
ATOM   4518  CD2 HIS A 299     124.120  62.720 124.540  1.00  0.00           C
ATOM   4519  HD2 HIS A 299     124.780  62.310 123.780  1.00  0.00           H
ATOM   4520  C   HIS A 299     122.660  63.840 121.780  1.00  0.00           C
ATOM   4521  O   HIS A 299     123.180  64.900 122.090  1.00  0.00           O
ATOM   4522  N   HIS A 300     123.220  63.180 120.740  1.00  0.00           N
ATOM   4523  HN  HIS A 300     123.140  62.190 120.630  1.00  0.00           H
ATOM   4524  CA  HIS A 300     124.180  63.770 119.830  1.00  0.00           C
ATOM   4525  HA  HIS A 300     125.000  64.170 120.420  1.00  0.00           H
ATOM   4526  CB  HIS A 300     124.840  62.820 118.790  1.00  0.00           C
ATOM   4527  HB1 HIS A 300     124.090  62.360 118.120  1.00  0.00           H
ATOM   4528  HB2 HIS A 300     125.500  63.430 118.130  1.00  0.00           H
ATOM   4529  ND1 HIS A 300     126.590  61.810 120.360  1.00  0.00           N
ATOM   4530  CG  HIS A 300     125.570  61.610 119.370  1.00  0.00           C
ATOM   4531  CE1 HIS A 300     126.990  60.570 120.620  1.00  0.00           C
ATOM   4532  HE1 HIS A 300     127.780  60.290 121.320  1.00  0.00           H
ATOM   4533  NE2 HIS A 300     126.340  59.650 119.900  1.00  0.00           N
ATOM   4534  HE2 HIS A 300     126.470  58.660 119.770  1.00  0.00           H
ATOM   4535  CD2 HIS A 300     125.450  60.290 119.100  1.00  0.00           C
ATOM   4536  HD2 HIS A 300     124.830  59.830 118.330  1.00  0.00           H
ATOM   4537  C   HIS A 300     123.700  64.890 119.010  1.00  0.00           C
ATOM   4538  O   HIS A 300     124.390  65.870 118.750  1.00  0.00           O
ATOM   4539  N   GLN A 301     122.460  64.870 118.520  1.00  0.00           N
ATOM   4540  HN  GLN A 301     121.880  64.070 118.500  1.00  0.00           H
ATOM   4541  CA  GLN A 301     121.840  65.870 117.710  1.00  0.00           C
ATOM   4542  HA  GLN A 301     122.480  66.010 116.860  1.00  0.00           H
ATOM   4543  CB  GLN A 301     120.520  65.500 117.050  1.00  0.00           C
ATOM   4544  HB1 GLN A 301     119.860  65.150 117.870  1.00  0.00           H
ATOM   4545  HB2 GLN A 301     120.190  66.460 116.610  1.00  0.00           H
ATOM   4546  CG  GLN A 301     120.430  64.490 115.890  1.00  0.00           C
ATOM   4547  HG1 GLN A 301     119.770  64.920 115.110  1.00  0.00           H
ATOM   4548  HG2 GLN A 301     120.070  63.480 116.180  1.00  0.00           H
ATOM   4549  CD  GLN A 301     121.730  64.240 115.070  1.00  0.00           C
ATOM   4550  OE1 GLN A 301     122.160  65.170 114.390  1.00  0.00           O
ATOM   4551  NE2 GLN A 301     122.390  63.080 115.390  1.00  0.00           N
ATOM   4552 HE21 GLN A 301     121.900  62.350 115.860  1.00  0.00           H
ATOM   4553 HE22 GLN A 301     123.320  62.900 115.090  1.00  0.00           H
ATOM   4554  C   GLN A 301     121.700  67.220 118.500  1.00  0.00           C
ATOM   4555  O   GLN A 301     121.880  68.250 117.880  1.00  0.00           O
ATOM   4556  N   LEU A 302     121.390  67.290 119.810  1.00  0.00           N
ATOM   4557  HN  LEU A 302     121.230  66.500 120.400  1.00  0.00           H
ATOM   4558  CA  LEU A 302     121.190  68.580 120.440  1.00  0.00           C
ATOM   4559  HA  LEU A 302     120.430  69.120 119.900  1.00  0.00           H
ATOM   4560  CB  LEU A 302     120.760  68.470 121.940  1.00  0.00           C
ATOM   4561  HB1 LEU A 302     121.640  68.260 122.580  1.00  0.00           H
ATOM   4562  HB2 LEU A 302     120.240  69.410 122.250  1.00  0.00           H
ATOM   4563  CG  LEU A 302     119.820  67.290 122.280  1.00  0.00           C
ATOM   4564  HG  LEU A 302     120.430  66.400 122.030  1.00  0.00           H
ATOM   4565  CD1 LEU A 302     119.710  67.140 123.780  1.00  0.00           C
ATOM   4566 HD11 LEU A 302     120.600  66.930 124.420  1.00  0.00           H
ATOM   4567 HD12 LEU A 302     119.290  68.040 124.280  1.00  0.00           H
ATOM   4568 HD13 LEU A 302     118.980  66.330 123.990  1.00  0.00           H
ATOM   4569  CD2 LEU A 302     118.440  67.360 121.600  1.00  0.00           C
ATOM   4570 HD21 LEU A 302     117.810  66.560 122.050  1.00  0.00           H
ATOM   4571 HD22 LEU A 302     117.940  68.290 121.940  1.00  0.00           H
ATOM   4572 HD23 LEU A 302     118.390  67.300 120.490  1.00  0.00           H
ATOM   4573  C   LEU A 302     122.430  69.470 120.550  1.00  0.00           C
ATOM   4574  O   LEU A 302     122.360  70.640 120.260  1.00  0.00           O
ATOM   4575  N   ALA A 303     123.620  68.820 120.870  1.00  0.00           N
ATOM   4576  HN  ALA A 303     123.620  67.850 121.110  1.00  0.00           H
ATOM   4577  CA  ALA A 303     124.970  69.390 120.750  1.00  0.00           C
ATOM   4578  HA  ALA A 303     125.120  70.030 121.610  1.00  0.00           H
ATOM   4579  CB  ALA A 303     125.950  68.260 120.730  1.00  0.00           C
ATOM   4580  HB1 ALA A 303     125.810  67.630 121.640  1.00  0.00           H
ATOM   4581  HB2 ALA A 303     125.760  67.580 119.860  1.00  0.00           H
ATOM   4582  HB3 ALA A 303     127.010  68.550 120.860  1.00  0.00           H
ATOM   4583  C   ALA A 303     125.260  70.260 119.580  1.00  0.00           C
ATOM   4584  O   ALA A 303     126.140  71.150 119.690  1.00  0.00           O
ATOM   4585  N   GLU A 304     124.720  69.910 118.390  1.00  0.00           N
ATOM   4586  HN  GLU A 304     124.190  69.070 118.360  1.00  0.00           H
ATOM   4587  CA  GLU A 304     125.080  70.550 117.150  1.00  0.00           C
ATOM   4588  HA  GLU A 304     126.140  70.770 117.170  1.00  0.00           H
ATOM   4589  CB  GLU A 304     124.580  69.830 115.850  1.00  0.00           C
ATOM   4590  HB1 GLU A 304     123.480  69.680 115.950  1.00  0.00           H
ATOM   4591  HB2 GLU A 304     124.770  70.520 115.010  1.00  0.00           H
ATOM   4592  CG  GLU A 304     125.190  68.430 115.750  1.00  0.00           C
ATOM   4593  HG1 GLU A 304     125.020  67.910 114.780  1.00  0.00           H
ATOM   4594  HG2 GLU A 304     124.880  67.710 116.540  1.00  0.00           H
ATOM   4595  CD  GLU A 304     126.730  68.580 115.820  1.00  0.00           C
ATOM   4596  OE1 GLU A 304     127.350  68.980 114.780  1.00  0.00           O
ATOM   4597  OE2 GLU A 304     127.380  68.190 116.850  1.00  0.00           O
ATOM   4598  C   GLU A 304     124.480  71.960 117.200  1.00  0.00           C
ATOM   4599  O   GLU A 304     124.970  72.950 116.600  1.00  0.00           O
ATOM   4600  N   ALA A 305     123.350  72.020 117.910  1.00  0.00           N
ATOM   4601  HN  ALA A 305     123.060  71.180 118.360  1.00  0.00           H
ATOM   4602  CA  ALA A 305     122.470  73.160 117.930  1.00  0.00           C
ATOM   4603  HA  ALA A 305     122.640  73.760 117.050  1.00  0.00           H
ATOM   4604  CB  ALA A 305     120.950  72.630 117.840  1.00  0.00           C
ATOM   4605  HB1 ALA A 305     120.880  72.250 116.800  1.00  0.00           H
ATOM   4606  HB2 ALA A 305     120.710  71.850 118.600  1.00  0.00           H
ATOM   4607  HB3 ALA A 305     120.270  73.500 117.930  1.00  0.00           H
ATOM   4608  C   ALA A 305     122.740  73.990 119.210  1.00  0.00           C
ATOM   4609  O   ALA A 305     122.870  75.200 119.170  1.00  0.00           O
ATOM   4610  N   PHE A 306     122.850  73.390 120.410  1.00  0.00           N
ATOM   4611  HN  PHE A 306     122.800  72.400 120.420  1.00  0.00           H
ATOM   4612  CA  PHE A 306     122.870  74.210 121.630  1.00  0.00           C
ATOM   4613  HA  PHE A 306     122.250  75.070 121.480  1.00  0.00           H
ATOM   4614  CB  PHE A 306     122.180  73.470 122.780  1.00  0.00           C
ATOM   4615  HB1 PHE A 306     122.480  72.400 122.830  1.00  0.00           H
ATOM   4616  HB2 PHE A 306     122.390  73.950 123.760  1.00  0.00           H
ATOM   4617  CG  PHE A 306     120.690  73.390 122.680  1.00  0.00           C
ATOM   4618  CD1 PHE A 306     119.970  72.370 122.060  1.00  0.00           C
ATOM   4619  HD1 PHE A 306     120.470  71.560 121.550  1.00  0.00           H
ATOM   4620  CE1 PHE A 306     118.570  72.430 121.930  1.00  0.00           C
ATOM   4621  HE1 PHE A 306     118.090  71.680 121.320  1.00  0.00           H
ATOM   4622  CZ  PHE A 306     117.810  73.480 122.620  1.00  0.00           C
ATOM   4623  HZ  PHE A 306     116.740  73.600 122.590  1.00  0.00           H
ATOM   4624  CD2 PHE A 306     119.950  74.440 123.190  1.00  0.00           C
ATOM   4625  HD2 PHE A 306     120.500  75.180 123.750  1.00  0.00           H
ATOM   4626  CE2 PHE A 306     118.540  74.450 123.210  1.00  0.00           C
ATOM   4627  HE2 PHE A 306     118.060  75.320 123.640  1.00  0.00           H
ATOM   4628  C   PHE A 306     124.180  74.760 122.030  1.00  0.00           C
ATOM   4629  O   PHE A 306     124.210  75.720 122.780  1.00  0.00           O
ATOM   4630  N   LYS A 307     125.320  74.180 121.570  1.00  0.00           N
ATOM   4631  HN  LYS A 307     125.240  73.460 120.890  1.00  0.00           H
ATOM   4632  CA  LYS A 307     126.630  74.690 122.090  1.00  0.00           C
ATOM   4633  HA  LYS A 307     126.560  74.570 123.160  1.00  0.00           H
ATOM   4634  CB  LYS A 307     127.770  73.770 121.600  1.00  0.00           C
ATOM   4635  HB1 LYS A 307     127.600  73.680 120.500  1.00  0.00           H
ATOM   4636  HB2 LYS A 307     128.660  74.400 121.830  1.00  0.00           H
ATOM   4637  CG  LYS A 307     127.790  72.450 122.410  1.00  0.00           C
ATOM   4638  HG1 LYS A 307     126.850  71.950 122.070  1.00  0.00           H
ATOM   4639  HG2 LYS A 307     127.780  72.560 123.510  1.00  0.00           H
ATOM   4640  CD  LYS A 307     129.000  71.630 121.940  1.00  0.00           C
ATOM   4641  HD1 LYS A 307     129.920  72.220 122.120  1.00  0.00           H
ATOM   4642  HD2 LYS A 307     128.980  71.550 120.830  1.00  0.00           H
ATOM   4643  CE  LYS A 307     129.020  70.170 122.460  1.00  0.00           C
ATOM   4644  HE1 LYS A 307     128.480  69.460 121.790  1.00  0.00           H
ATOM   4645  HE2 LYS A 307     128.600  70.040 123.480  1.00  0.00           H
ATOM   4646  NZ  LYS A 307     130.450  69.790 122.360  1.00  0.00           N
ATOM   4647  HZ1 LYS A 307     130.720  69.930 121.370  1.00  0.00           H
ATOM   4648  HZ2 LYS A 307     130.970  70.480 122.950  1.00  0.00           H
ATOM   4649  HZ3 LYS A 307     130.720  68.850 122.710  1.00  0.00           H
ATOM   4650  C   LYS A 307     126.940  76.210 121.880  1.00  0.00           C
ATOM   4651  O   LYS A 307     127.520  76.940 122.700  1.00  0.00           O
ATOM   4652  N   GLN A 308     126.520  76.680 120.660  1.00  0.00           N
ATOM   4653  HN  GLN A 308     126.150  76.050 119.980  1.00  0.00           H
ATOM   4654  CA  GLN A 308     126.800  78.060 120.260  1.00  0.00           C
ATOM   4655  HA  GLN A 308     127.860  78.170 120.450  1.00  0.00           H
ATOM   4656  CB  GLN A 308     126.600  78.270 118.760  1.00  0.00           C
ATOM   4657  HB1 GLN A 308     127.120  77.420 118.270  1.00  0.00           H
ATOM   4658  HB2 GLN A 308     125.510  78.040 118.650  1.00  0.00           H
ATOM   4659  CG  GLN A 308     126.840  79.640 118.140  1.00  0.00           C
ATOM   4660  HG1 GLN A 308     126.240  80.530 118.410  1.00  0.00           H
ATOM   4661  HG2 GLN A 308     126.700  79.560 117.040  1.00  0.00           H
ATOM   4662  CD  GLN A 308     128.370  79.970 118.160  1.00  0.00           C
ATOM   4663  OE1 GLN A 308     128.950  80.120 117.130  1.00  0.00           O
ATOM   4664  NE2 GLN A 308     128.940  80.290 119.370  1.00  0.00           N
ATOM   4665 HE21 GLN A 308     128.330  80.420 120.150  1.00  0.00           H
ATOM   4666 HE22 GLN A 308     129.890  80.610 119.390  1.00  0.00           H
ATOM   4667  C   GLN A 308     125.970  79.060 121.070  1.00  0.00           C
ATOM   4668  O   GLN A 308     126.230  80.280 121.210  1.00  0.00           O
ATOM   4669  N   TYR A 309     124.860  78.530 121.710  1.00  0.00           N
ATOM   4670  HN  TYR A 309     124.790  77.540 121.600  1.00  0.00           H
ATOM   4671  CA  TYR A 309     123.970  79.280 122.640  1.00  0.00           C
ATOM   4672  HA  TYR A 309     124.190  80.300 122.390  1.00  0.00           H
ATOM   4673  CB  TYR A 309     122.500  78.840 122.360  1.00  0.00           C
ATOM   4674  HB1 TYR A 309     122.430  77.830 122.800  1.00  0.00           H
ATOM   4675  HB2 TYR A 309     121.790  79.550 122.850  1.00  0.00           H
ATOM   4676  CG  TYR A 309     122.160  78.910 120.880  1.00  0.00           C
ATOM   4677  CD1 TYR A 309     122.260  80.100 120.110  1.00  0.00           C
ATOM   4678  HD1 TYR A 309     122.700  81.010 120.510  1.00  0.00           H
ATOM   4679  CE1 TYR A 309     121.900  80.090 118.720  1.00  0.00           C
ATOM   4680  HE1 TYR A 309     122.010  80.970 118.110  1.00  0.00           H
ATOM   4681  CZ  TYR A 309     121.410  78.860 118.220  1.00  0.00           C
ATOM   4682  OH  TYR A 309     121.010  78.740 116.840  1.00  0.00           O
ATOM   4683  HH  TYR A 309     120.960  77.820 116.570  1.00  0.00           H
ATOM   4684  CD2 TYR A 309     121.550  77.730 120.320  1.00  0.00           C
ATOM   4685  HD2 TYR A 309     121.360  76.870 120.940  1.00  0.00           H
ATOM   4686  CE2 TYR A 309     121.160  77.750 119.010  1.00  0.00           C
ATOM   4687  HE2 TYR A 309     120.800  76.890 118.480  1.00  0.00           H
ATOM   4688  C   TYR A 309     124.410  79.100 124.080  1.00  0.00           C
ATOM   4689  O   TYR A 309     123.730  79.620 125.010  1.00  0.00           O
ATOM   4690  N   ASN A 310     125.500  78.420 124.230  1.00  0.00           N
ATOM   4691  HN  ASN A 310     125.910  78.150 123.360  1.00  0.00           H
ATOM   4692  CA  ASN A 310     126.150  78.240 125.540  1.00  0.00           C
ATOM   4693  HA  ASN A 310     127.030  77.630 125.380  1.00  0.00           H
ATOM   4694  CB  ASN A 310     126.620  79.500 126.300  1.00  0.00           C
ATOM   4695  HB1 ASN A 310     125.790  80.250 126.300  1.00  0.00           H
ATOM   4696  HB2 ASN A 310     127.040  79.300 127.310  1.00  0.00           H
ATOM   4697  CG  ASN A 310     127.700  80.250 125.470  1.00  0.00           C
ATOM   4698  OD1 ASN A 310     128.230  79.790 124.490  1.00  0.00           O
ATOM   4699  ND2 ASN A 310     127.960  81.520 125.880  1.00  0.00           N
ATOM   4700 HD21 ASN A 310     127.360  81.870 126.600  1.00  0.00           H
ATOM   4701 HD22 ASN A 310     128.700  82.020 125.430  1.00  0.00           H
ATOM   4702  C   ASN A 310     125.370  77.250 126.410  1.00  0.00           C
ATOM   4703  O   ASN A 310     125.590  77.190 127.600  1.00  0.00           O
ATOM   4704  N   ILE A 311     124.540  76.340 125.940  1.00  0.00           N
ATOM   4705  HN  ILE A 311     124.420  76.420 124.950  1.00  0.00           H
ATOM   4706  CA  ILE A 311     123.870  75.390 126.820  1.00  0.00           C
ATOM   4707  HA  ILE A 311     123.990  75.590 127.870  1.00  0.00           H
ATOM   4708  CB  ILE A 311     122.360  75.480 126.490  1.00  0.00           C
ATOM   4709  HB  ILE A 311     122.280  75.580 125.380  1.00  0.00           H
ATOM   4710  CG2 ILE A 311     121.530  74.250 126.880  1.00  0.00           C
ATOM   4711 HG21 ILE A 311     120.450  74.470 126.710  1.00  0.00           H
ATOM   4712 HG22 ILE A 311     121.840  73.290 126.420  1.00  0.00           H
ATOM   4713 HG23 ILE A 311     121.580  74.130 127.990  1.00  0.00           H
ATOM   4714  CG1 ILE A 311     121.650  76.760 127.060  1.00  0.00           C
ATOM   4715 HG11 ILE A 311     120.550  76.620 126.930  1.00  0.00           H
ATOM   4716 HG12 ILE A 311     121.980  77.600 126.410  1.00  0.00           H
ATOM   4717  CD  ILE A 311     121.930  77.130 128.510  1.00  0.00           C
ATOM   4718  HD1 ILE A 311     122.990  77.400 128.690  1.00  0.00           H
ATOM   4719  HD2 ILE A 311     121.290  77.980 128.820  1.00  0.00           H
ATOM   4720  HD3 ILE A 311     121.900  76.290 129.250  1.00  0.00           H
ATOM   4721  C   ILE A 311     124.450  74.070 126.460  1.00  0.00           C
ATOM   4722  O   ILE A 311     124.790  73.740 125.290  1.00  0.00           O
ATOM   4723  N   SER A 312     124.680  73.270 127.500  1.00  0.00           N
ATOM   4724  HN  SER A 312     124.480  73.560 128.430  1.00  0.00           H
ATOM   4725  CA  SER A 312     125.250  71.950 127.450  1.00  0.00           C
ATOM   4726  HA  SER A 312     125.130  71.630 126.420  1.00  0.00           H
ATOM   4727  CB  SER A 312     126.620  71.830 128.210  1.00  0.00           C
ATOM   4728  HB1 SER A 312     127.030  70.810 128.330  1.00  0.00           H
ATOM   4729  HB2 SER A 312     126.520  72.350 129.190  1.00  0.00           H
ATOM   4730  OG  SER A 312     127.650  72.370 127.390  1.00  0.00           O
ATOM   4731  HG1 SER A 312     127.600  73.320 127.290  1.00  0.00           H
ATOM   4732  C   SER A 312     124.260  71.100 128.090  1.00  0.00           C
ATOM   4733  O   SER A 312     123.490  71.570 128.970  1.00  0.00           O
ATOM   4734  N   TRP A 313     124.140  69.830 127.730  1.00  0.00           N
ATOM   4735  HN  TRP A 313     124.820  69.550 127.060  1.00  0.00           H
ATOM   4736  CA  TRP A 313     123.130  68.950 128.300  1.00  0.00           C
ATOM   4737  HA  TRP A 313     122.570  69.370 129.130  1.00  0.00           H
ATOM   4738  CB  TRP A 313     122.160  68.630 127.150  1.00  0.00           C
ATOM   4739  HB1 TRP A 313     122.820  68.280 126.320  1.00  0.00           H
ATOM   4740  HB2 TRP A 313     121.420  67.830 127.350  1.00  0.00           H
ATOM   4741  CG  TRP A 313     121.330  69.740 126.530  1.00  0.00           C
ATOM   4742  CD1 TRP A 313     121.610  70.210 125.250  1.00  0.00           C
ATOM   4743  HD1 TRP A 313     122.390  69.940 124.540  1.00  0.00           H
ATOM   4744  NE1 TRP A 313     120.760  71.270 125.020  1.00  0.00           N
ATOM   4745  HE1 TRP A 313     120.780  71.860 124.250  1.00  0.00           H
ATOM   4746  CE2 TRP A 313     119.850  71.370 126.040  1.00  0.00           C
ATOM   4747  CD2 TRP A 313     120.090  70.320 126.950  1.00  0.00           C
ATOM   4748  CE3 TRP A 313     119.290  70.200 128.110  1.00  0.00           C
ATOM   4749  HE3 TRP A 313     119.400  69.460 128.900  1.00  0.00           H
ATOM   4750  CZ3 TRP A 313     118.230  71.160 128.260  1.00  0.00           C
ATOM   4751  HZ3 TRP A 313     117.580  71.250 129.120  1.00  0.00           H
ATOM   4752  CZ2 TRP A 313     118.740  72.150 126.120  1.00  0.00           C
ATOM   4753  HZ2 TRP A 313     118.460  72.870 125.360  1.00  0.00           H
ATOM   4754  CH2 TRP A 313     117.980  72.110 127.220  1.00  0.00           C
ATOM   4755  HH2 TRP A 313     117.110  72.740 127.260  1.00  0.00           H
ATOM   4756  C   TRP A 313     123.600  67.650 128.830  1.00  0.00           C
ATOM   4757  O   TRP A 313     124.450  67.010 128.260  1.00  0.00           O
ATOM   4758  N   GLU A 314     123.160  67.270 130.070  1.00  0.00           N
ATOM   4759  HN  GLU A 314     122.610  67.860 130.660  1.00  0.00           H
ATOM   4760  CA  GLU A 314     123.600  66.040 130.700  1.00  0.00           C
ATOM   4761  HA  GLU A 314     124.410  65.630 130.100  1.00  0.00           H
ATOM   4762  CB  GLU A 314     124.090  66.320 132.130  1.00  0.00           C
ATOM   4763  HB1 GLU A 314     124.780  67.180 131.980  1.00  0.00           H
ATOM   4764  HB2 GLU A 314     123.260  66.800 132.700  1.00  0.00           H
ATOM   4765  CG  GLU A 314     124.850  65.160 132.750  1.00  0.00           C
ATOM   4766  HG1 GLU A 314     124.340  64.170 132.720  1.00  0.00           H
ATOM   4767  HG2 GLU A 314     124.960  65.340 133.840  1.00  0.00           H
ATOM   4768  CD  GLU A 314     126.140  65.100 132.090  1.00  0.00           C
ATOM   4769  OE1 GLU A 314     126.980  66.060 132.130  1.00  0.00           O
ATOM   4770  OE2 GLU A 314     126.510  64.030 131.510  1.00  0.00           O
ATOM   4771  C   GLU A 314     122.440  65.090 130.710  1.00  0.00           C
ATOM   4772  O   GLU A 314     121.390  65.280 131.300  1.00  0.00           O
ATOM   4773  N   LEU A 315     122.580  63.890 130.080  1.00  0.00           N
ATOM   4774  HN  LEU A 315     123.500  63.740 129.730  1.00  0.00           H
ATOM   4775  CA  LEU A 315     121.630  62.760 130.040  1.00  0.00           C
ATOM   4776  HA  LEU A 315     120.620  63.140 130.000  1.00  0.00           H
ATOM   4777  CB  LEU A 315     121.890  61.840 128.760  1.00  0.00           C
ATOM   4778  HB1 LEU A 315     122.030  62.570 127.940  1.00  0.00           H
ATOM   4779  HB2 LEU A 315     122.900  61.390 128.930  1.00  0.00           H
ATOM   4780  CG  LEU A 315     120.840  60.760 128.410  1.00  0.00           C
ATOM   4781  HG  LEU A 315     120.810  59.980 129.200  1.00  0.00           H
ATOM   4782  CD1 LEU A 315     119.420  61.300 128.070  1.00  0.00           C
ATOM   4783 HD11 LEU A 315     119.440  61.850 127.110  1.00  0.00           H
ATOM   4784 HD12 LEU A 315     118.730  60.460 127.830  1.00  0.00           H
ATOM   4785 HD13 LEU A 315     118.970  61.900 128.890  1.00  0.00           H
ATOM   4786  CD2 LEU A 315     121.330  59.900 127.190  1.00  0.00           C
ATOM   4787 HD21 LEU A 315     120.620  59.070 127.000  1.00  0.00           H
ATOM   4788 HD22 LEU A 315     121.270  60.550 126.290  1.00  0.00           H
ATOM   4789 HD23 LEU A 315     122.280  59.360 127.410  1.00  0.00           H
ATOM   4790  C   LEU A 315     121.560  62.040 131.340  1.00  0.00           C
ATOM   4791  O   LEU A 315     122.530  62.020 132.100  1.00  0.00           O
ATOM   4792  N   ASP A 316     120.440  61.410 131.700  1.00  0.00           N
ATOM   4793  HN  ASP A 316     119.580  61.690 131.270  1.00  0.00           H
ATOM   4794  CA  ASP A 316     120.420  60.280 132.560  1.00  0.00           C
ATOM   4795  HA  ASP A 316     121.260  59.630 132.380  1.00  0.00           H
ATOM   4796  CB  ASP A 316     120.190  60.780 134.040  1.00  0.00           C
ATOM   4797  HB1 ASP A 316     120.760  61.720 134.190  1.00  0.00           H
ATOM   4798  HB2 ASP A 316     119.120  61.050 134.190  1.00  0.00           H
ATOM   4799  CG  ASP A 316     120.560  59.630 135.040  1.00  0.00           C
ATOM   4800  OD1 ASP A 316     121.390  58.840 134.640  1.00  0.00           O
ATOM   4801  OD2 ASP A 316     120.210  59.670 136.270  1.00  0.00           O
ATOM   4802  C   ASP A 316     119.290  59.350 132.170  1.00  0.00           C
ATOM   4803  O   ASP A 316     118.440  59.800 131.380  1.00  0.00           O
ATOM   4804  N   VAL A 317     119.270  58.100 132.560  1.00  0.00           N
ATOM   4805  HN  VAL A 317     120.050  57.850 133.140  1.00  0.00           H
ATOM   4806  CA  VAL A 317     118.230  57.160 132.070  1.00  0.00           C
ATOM   4807  HA  VAL A 317     117.530  57.670 131.430  1.00  0.00           H
ATOM   4808  CB  VAL A 317     118.760  56.000 131.150  1.00  0.00           C
ATOM   4809  HB  VAL A 317     117.870  55.350 130.990  1.00  0.00           H
ATOM   4810  CG1 VAL A 317     119.010  56.460 129.750  1.00  0.00           C
ATOM   4811 HG11 VAL A 317     119.710  57.320 129.750  1.00  0.00           H
ATOM   4812 HG12 VAL A 317     119.270  55.710 128.980  1.00  0.00           H
ATOM   4813 HG13 VAL A 317     118.080  56.920 129.330  1.00  0.00           H
ATOM   4814  CG2 VAL A 317     119.860  55.170 131.760  1.00  0.00           C
ATOM   4815 HG21 VAL A 317     120.870  55.630 131.690  1.00  0.00           H
ATOM   4816 HG22 VAL A 317     119.630  55.130 132.840  1.00  0.00           H
ATOM   4817 HG23 VAL A 317     120.040  54.200 131.230  1.00  0.00           H
ATOM   4818  C   VAL A 317     117.580  56.630 133.310  1.00  0.00           C
ATOM   4819  O   VAL A 317     118.220  56.330 134.290  1.00  0.00           O
ATOM   4820  N   LEU A 318     116.240  56.480 133.300  1.00  0.00           N
ATOM   4821  HN  LEU A 318     115.690  56.680 132.490  1.00  0.00           H
ATOM   4822  CA  LEU A 318     115.500  55.690 134.240  1.00  0.00           C
ATOM   4823  HA  LEU A 318     116.170  55.440 135.050  1.00  0.00           H
ATOM   4824  CB  LEU A 318     114.230  56.360 134.750  1.00  0.00           C
ATOM   4825  HB1 LEU A 318     114.470  57.440 134.730  1.00  0.00           H
ATOM   4826  HB2 LEU A 318     113.430  56.250 133.980  1.00  0.00           H
ATOM   4827  CG  LEU A 318     113.690  55.940 136.180  1.00  0.00           C
ATOM   4828  HG  LEU A 318     113.670  54.830 136.260  1.00  0.00           H
ATOM   4829  CD1 LEU A 318     114.560  56.430 137.290  1.00  0.00           C
ATOM   4830 HD11 LEU A 318     114.620  57.530 137.430  1.00  0.00           H
ATOM   4831 HD12 LEU A 318     114.130  56.040 138.240  1.00  0.00           H
ATOM   4832 HD13 LEU A 318     115.620  56.100 137.270  1.00  0.00           H
ATOM   4833  CD2 LEU A 318     112.170  56.360 136.360  1.00  0.00           C
ATOM   4834 HD21 LEU A 318     111.540  55.840 135.620  1.00  0.00           H
ATOM   4835 HD22 LEU A 318     111.740  55.940 137.300  1.00  0.00           H
ATOM   4836 HD23 LEU A 318     112.070  57.460 136.230  1.00  0.00           H
ATOM   4837  C   LEU A 318     115.170  54.440 133.490  1.00  0.00           C
ATOM   4838  O   LEU A 318     114.500  54.470 132.460  1.00  0.00           O
ATOM   4839  N   GLU A 319     115.560  53.280 134.110  1.00  0.00           N
ATOM   4840  HN  GLU A 319     116.120  53.220 134.930  1.00  0.00           H
ATOM   4841  CA  GLU A 319     115.240  51.930 133.610  1.00  0.00           C
ATOM   4842  HA  GLU A 319     114.960  51.880 132.570  1.00  0.00           H
ATOM   4843  CB  GLU A 319     116.550  51.080 133.380  1.00  0.00           C
ATOM   4844  HB1 GLU A 319     117.230  51.220 134.250  1.00  0.00           H
ATOM   4845  HB2 GLU A 319     116.250  50.020 133.230  1.00  0.00           H
ATOM   4846  CG  GLU A 319     117.260  51.590 132.140  1.00  0.00           C
ATOM   4847  HG1 GLU A 319     117.550  52.650 132.250  1.00  0.00           H
ATOM   4848  HG2 GLU A 319     116.660  51.690 131.210  1.00  0.00           H
ATOM   4849  CD  GLU A 319     118.420  50.710 131.740  1.00  0.00           C
ATOM   4850  OE1 GLU A 319     119.140  50.110 132.600  1.00  0.00           O
ATOM   4851  OE2 GLU A 319     118.710  50.580 130.520  1.00  0.00           O
ATOM   4852  C   GLU A 319     114.220  51.310 134.480  1.00  0.00           C
ATOM   4853  O   GLU A 319     114.450  51.000 135.650  1.00  0.00           O
ATOM   4854  N   VAL A 320     112.990  51.160 133.940  1.00  0.00           N
ATOM   4855  HN  VAL A 320     112.780  51.310 132.970  1.00  0.00           H
ATOM   4856  CA  VAL A 320     111.910  50.730 134.750  1.00  0.00           C
ATOM   4857  HA  VAL A 320     112.140  50.680 135.810  1.00  0.00           H
ATOM   4858  CB  VAL A 320     110.880  51.830 134.630  1.00  0.00           C
ATOM   4859  HB  VAL A 320     110.600  51.830 133.560  1.00  0.00           H
ATOM   4860  CG1 VAL A 320     109.670  51.570 135.520  1.00  0.00           C
ATOM   4861 HG11 VAL A 320     109.000  52.450 135.460  1.00  0.00           H
ATOM   4862 HG12 VAL A 320     109.110  50.620 135.370  1.00  0.00           H
ATOM   4863 HG13 VAL A 320     110.010  51.460 136.570  1.00  0.00           H
ATOM   4864  CG2 VAL A 320     111.540  53.150 135.050  1.00  0.00           C
ATOM   4865 HG21 VAL A 320     112.150  53.720 134.310  1.00  0.00           H
ATOM   4866 HG22 VAL A 320     110.700  53.810 135.350  1.00  0.00           H
ATOM   4867 HG23 VAL A 320     112.260  53.130 135.890  1.00  0.00           H
ATOM   4868  C   VAL A 320     111.460  49.350 134.150  1.00  0.00           C
ATOM   4869  O   VAL A 320     111.590  49.070 132.980  1.00  0.00           O
ATOM   4870  N   SER A 321     110.880  48.470 135.020  1.00  0.00           N
ATOM   4871  HN  SER A 321     110.780  48.780 135.970  1.00  0.00           H
ATOM   4872  CA  SER A 321     110.370  47.120 134.640  1.00  0.00           C
ATOM   4873  HA  SER A 321     110.390  47.100 133.560  1.00  0.00           H
ATOM   4874  CB  SER A 321     111.460  46.170 135.200  1.00  0.00           C
ATOM   4875  HB1 SER A 321     111.340  45.940 136.280  1.00  0.00           H
ATOM   4876  HB2 SER A 321     112.470  46.630 135.100  1.00  0.00           H
ATOM   4877  OG  SER A 321     111.440  44.850 134.590  1.00  0.00           O
ATOM   4878  HG1 SER A 321     110.590  44.430 134.710  1.00  0.00           H
ATOM   4879  C   SER A 321     108.960  46.820 135.300  1.00  0.00           C
ATOM   4880  O   SER A 321     108.760  46.970 136.510  1.00  0.00           O
ATOM   4881  N   ASN A 322     108.010  46.400 134.470  1.00  0.00           N
ATOM   4882  HN  ASN A 322     108.250  46.310 133.510  1.00  0.00           H
ATOM   4883  CA  ASN A 322     106.660  46.050 134.800  1.00  0.00           C
ATOM   4884  HA  ASN A 322     106.800  45.160 135.400  1.00  0.00           H
ATOM   4885  CB  ASN A 322     105.880  47.200 135.540  1.00  0.00           C
ATOM   4886  HB1 ASN A 322     106.210  47.190 136.610  1.00  0.00           H
ATOM   4887  HB2 ASN A 322     106.110  48.190 135.110  1.00  0.00           H
ATOM   4888  CG  ASN A 322     104.380  46.970 135.660  1.00  0.00           C
ATOM   4889  OD1 ASN A 322     103.890  45.910 135.280  1.00  0.00           O
ATOM   4890  ND2 ASN A 322     103.690  47.920 136.310  1.00  0.00           N
ATOM   4891 HD21 ASN A 322     104.180  48.770 136.520  1.00  0.00           H
ATOM   4892 HD22 ASN A 322     102.700  47.870 136.360  1.00  0.00           H
ATOM   4893  C   ASN A 322     106.050  45.680 133.470  1.00  0.00           C
ATOM   4894  O   ASN A 322     105.550  46.530 132.790  1.00  0.00           O
ATOM   4895  N   SER A 323     105.950  44.360 133.250  1.00  0.00           N
ATOM   4896  HN  SER A 323     106.400  43.760 133.910  1.00  0.00           H
ATOM   4897  CA  SER A 323     105.380  43.870 132.030  1.00  0.00           C
ATOM   4898  HA  SER A 323     105.880  44.400 131.220  1.00  0.00           H
ATOM   4899  CB  SER A 323     105.600  42.380 131.670  1.00  0.00           C
ATOM   4900  HB1 SER A 323     105.570  42.290 130.560  1.00  0.00           H
ATOM   4901  HB2 SER A 323     104.860  41.740 132.190  1.00  0.00           H
ATOM   4902  OG  SER A 323     106.870  41.900 132.160  1.00  0.00           O
ATOM   4903  HG1 SER A 323     106.690  42.030 133.090  1.00  0.00           H
ATOM   4904  C   SER A 323     103.930  44.220 131.660  1.00  0.00           C
ATOM   4905  O   SER A 323     103.560  44.490 130.550  1.00  0.00           O
ATOM   4906  N   SER A 324     103.080  44.250 132.720  1.00  0.00           N
ATOM   4907  HN  SER A 324     103.370  44.030 133.640  1.00  0.00           H
ATOM   4908  CA  SER A 324     101.700  44.600 132.670  1.00  0.00           C
ATOM   4909  HA  SER A 324     101.170  43.960 131.980  1.00  0.00           H
ATOM   4910  CB  SER A 324     100.980  44.420 134.060  1.00  0.00           C
ATOM   4911  HB1 SER A 324     101.500  45.090 134.770  1.00  0.00           H
ATOM   4912  HB2 SER A 324     101.000  43.390 134.480  1.00  0.00           H
ATOM   4913  OG  SER A 324      99.590  44.760 134.030  1.00  0.00           O
ATOM   4914  HG1 SER A 324      99.260  43.880 133.800  1.00  0.00           H
ATOM   4915  C   SER A 324     101.490  45.980 132.200  1.00  0.00           C
ATOM   4916  O   SER A 324     100.700  46.220 131.280  1.00  0.00           O
ATOM   4917  N   LEU A 325     102.280  46.940 132.700  1.00  0.00           N
ATOM   4918  HN  LEU A 325     103.000  46.800 133.370  1.00  0.00           H
ATOM   4919  CA  LEU A 325     102.240  48.290 132.240  1.00  0.00           C
ATOM   4920  HA  LEU A 325     101.190  48.550 132.200  1.00  0.00           H
ATOM   4921  CB  LEU A 325     103.000  49.240 133.150  1.00  0.00           C
ATOM   4922  HB1 LEU A 325     102.480  49.140 134.130  1.00  0.00           H
ATOM   4923  HB2 LEU A 325     104.060  49.020 133.380  1.00  0.00           H
ATOM   4924  CG  LEU A 325     102.870  50.800 132.840  1.00  0.00           C
ATOM   4925  HG  LEU A 325     103.250  50.980 131.810  1.00  0.00           H
ATOM   4926  CD1 LEU A 325     101.440  51.340 133.010  1.00  0.00           C
ATOM   4927 HD11 LEU A 325     100.810  50.780 132.280  1.00  0.00           H
ATOM   4928 HD12 LEU A 325     100.980  51.260 134.010  1.00  0.00           H
ATOM   4929 HD13 LEU A 325     101.360  52.440 132.870  1.00  0.00           H
ATOM   4930  CD2 LEU A 325     103.660  51.620 133.860  1.00  0.00           C
ATOM   4931 HD21 LEU A 325     103.630  51.110 134.850  1.00  0.00           H
ATOM   4932 HD22 LEU A 325     104.720  51.530 133.540  1.00  0.00           H
ATOM   4933 HD23 LEU A 325     103.230  52.620 134.040  1.00  0.00           H
ATOM   4934  C   LEU A 325     102.730  48.490 130.850  1.00  0.00           C
ATOM   4935  O   LEU A 325     102.320  49.440 130.190  1.00  0.00           O
ATOM   4936  N   ARG A 326     103.560  47.570 130.340  1.00  0.00           N
ATOM   4937  HN  ARG A 326     103.980  46.890 130.950  1.00  0.00           H
ATOM   4938  CA  ARG A 326     104.120  47.740 129.000  1.00  0.00           C
ATOM   4939  HA  ARG A 326     104.240  48.800 128.810  1.00  0.00           H
ATOM   4940  CB  ARG A 326     105.410  46.900 128.930  1.00  0.00           C
ATOM   4941  HB1 ARG A 326     106.060  47.030 129.820  1.00  0.00           H
ATOM   4942  HB2 ARG A 326     105.100  45.840 128.850  1.00  0.00           H
ATOM   4943  CG  ARG A 326     106.380  47.250 127.770  1.00  0.00           C
ATOM   4944  HG1 ARG A 326     107.370  46.870 128.090  1.00  0.00           H
ATOM   4945  HG2 ARG A 326     106.580  48.350 127.800  1.00  0.00           H
ATOM   4946  CD  ARG A 326     106.130  46.700 126.350  1.00  0.00           C
ATOM   4947  HD1 ARG A 326     105.130  46.960 125.930  1.00  0.00           H
ATOM   4948  HD2 ARG A 326     106.350  45.610 126.410  1.00  0.00           H
ATOM   4949  NE  ARG A 326     107.220  47.380 125.550  1.00  0.00           N
ATOM   4950  HE  ARG A 326     107.820  47.980 126.080  1.00  0.00           H
ATOM   4951  CZ  ARG A 326     107.320  47.310 124.230  1.00  0.00           C
ATOM   4952  NH1 ARG A 326     106.610  46.440 123.540  1.00  0.00           N
ATOM   4953 HH11 ARG A 326     106.700  46.170 122.580  1.00  0.00           H
ATOM   4954 HH12 ARG A 326     105.890  46.010 124.090  1.00  0.00           H
ATOM   4955  NH2 ARG A 326     108.310  47.940 123.790  1.00  0.00           N
ATOM   4956 HH21 ARG A 326     108.510  48.120 122.830  1.00  0.00           H
ATOM   4957 HH22 ARG A 326     108.780  48.550 124.440  1.00  0.00           H
ATOM   4958  C   ARG A 326     103.110  47.340 127.890  1.00  0.00           C
ATOM   4959  O   ARG A 326     103.140  47.970 126.850  1.00  0.00           O
ATOM   4960  N   ARG A 327     102.210  46.310 128.140  1.00  0.00           N
ATOM   4961  HN  ARG A 327     102.310  45.750 128.950  1.00  0.00           H
ATOM   4962  CA  ARG A 327     101.120  45.960 127.260  1.00  0.00           C
ATOM   4963  HA  ARG A 327     101.540  45.810 126.280  1.00  0.00           H
ATOM   4964  CB  ARG A 327     100.500  44.640 127.740  1.00  0.00           C
ATOM   4965  HB1 ARG A 327     100.140  44.590 128.790  1.00  0.00           H
ATOM   4966  HB2 ARG A 327      99.660  44.500 127.030  1.00  0.00           H
ATOM   4967  CG  ARG A 327     101.420  43.440 127.730  1.00  0.00           C
ATOM   4968  HG1 ARG A 327     100.840  42.500 127.820  1.00  0.00           H
ATOM   4969  HG2 ARG A 327     102.140  43.540 128.560  1.00  0.00           H
ATOM   4970  CD  ARG A 327     102.360  43.160 126.490  1.00  0.00           C
ATOM   4971  HD1 ARG A 327     102.930  43.950 125.970  1.00  0.00           H
ATOM   4972  HD2 ARG A 327     101.680  42.810 125.680  1.00  0.00           H
ATOM   4973  NE  ARG A 327     103.420  42.160 126.850  1.00  0.00           N
ATOM   4974  HE  ARG A 327     104.350  42.510 127.000  1.00  0.00           H
ATOM   4975  CZ  ARG A 327     103.300  40.860 127.270  1.00  0.00           C
ATOM   4976  NH1 ARG A 327     102.170  40.220 127.210  1.00  0.00           N
ATOM   4977 HH11 ARG A 327     102.210  39.260 126.930  1.00  0.00           H
ATOM   4978 HH12 ARG A 327     101.440  40.690 126.700  1.00  0.00           H
ATOM   4979  NH2 ARG A 327     104.340  40.210 127.820  1.00  0.00           N
ATOM   4980 HH21 ARG A 327     104.080  39.300 128.140  1.00  0.00           H
ATOM   4981 HH22 ARG A 327     105.280  40.550 127.860  1.00  0.00           H
ATOM   4982  C   ARG A 327     100.110  47.040 127.170  1.00  0.00           C
ATOM   4983  O   ARG A 327      99.480  47.130 126.120  1.00  0.00           O
ATOM   4984  N   ARG A 328      99.880  47.910 128.170  1.00  0.00           N
ATOM   4985  HN  ARG A 328     100.400  47.720 129.000  1.00  0.00           H
ATOM   4986  CA  ARG A 328      98.970  49.040 127.980  1.00  0.00           C
ATOM   4987  HA  ARG A 328      98.030  48.560 127.730  1.00  0.00           H
ATOM   4988  CB  ARG A 328      98.900  49.870 129.240  1.00  0.00           C
ATOM   4989  HB1 ARG A 328      99.920  50.250 129.450  1.00  0.00           H
ATOM   4990  HB2 ARG A 328      98.190  50.720 129.200  1.00  0.00           H
ATOM   4991  CG  ARG A 328      98.410  49.030 130.440  1.00  0.00           C
ATOM   4992  HG1 ARG A 328      98.450  49.710 131.330  1.00  0.00           H
ATOM   4993  HG2 ARG A 328      99.260  48.340 130.620  1.00  0.00           H
ATOM   4994  CD  ARG A 328      97.030  48.380 130.240  1.00  0.00           C
ATOM   4995  HD1 ARG A 328      97.200  47.660 129.410  1.00  0.00           H
ATOM   4996  HD2 ARG A 328      96.310  49.160 129.920  1.00  0.00           H
ATOM   4997  NE  ARG A 328      96.690  47.640 131.530  1.00  0.00           N
ATOM   4998  HE  ARG A 328      97.190  46.790 131.710  1.00  0.00           H
ATOM   4999  CZ  ARG A 328      95.930  48.100 132.530  1.00  0.00           C
ATOM   5000  NH1 ARG A 328      95.210  49.200 132.380  1.00  0.00           N
ATOM   5001 HH11 ARG A 328      94.910  49.720 133.180  1.00  0.00           H
ATOM   5002 HH12 ARG A 328      94.890  49.400 131.450  1.00  0.00           H
ATOM   5003  NH2 ARG A 328      96.090  47.690 133.780  1.00  0.00           N
ATOM   5004 HH21 ARG A 328      95.480  48.070 134.470  1.00  0.00           H
ATOM   5005 HH22 ARG A 328      96.620  46.890 134.060  1.00  0.00           H
ATOM   5006  C   ARG A 328      99.270  50.060 126.870  1.00  0.00           C
ATOM   5007  O   ARG A 328     100.490  50.270 126.520  1.00  0.00           O
ATOM   5008  N   LEU A 329      98.180  50.670 126.290  1.00  0.00           N
ATOM   5009  HN  LEU A 329      97.240  50.360 126.430  1.00  0.00           H
ATOM   5010  CA  LEU A 329      98.280  51.830 125.340  1.00  0.00           C
ATOM   5011  HA  LEU A 329      99.270  51.840 124.930  1.00  0.00           H
ATOM   5012  CB  LEU A 329      97.090  51.770 124.270  1.00  0.00           C
ATOM   5013  HB1 LEU A 329      97.250  50.840 123.680  1.00  0.00           H
ATOM   5014  HB2 LEU A 329      96.080  51.620 124.700  1.00  0.00           H
ATOM   5015  CG  LEU A 329      97.010  52.950 123.310  1.00  0.00           C
ATOM   5016  HG  LEU A 329      96.610  53.840 123.860  1.00  0.00           H
ATOM   5017  CD1 LEU A 329      98.420  53.230 122.640  1.00  0.00           C
ATOM   5018 HD11 LEU A 329      98.810  52.310 122.140  1.00  0.00           H
ATOM   5019 HD12 LEU A 329      98.560  54.090 121.950  1.00  0.00           H
ATOM   5020 HD13 LEU A 329      99.210  53.470 123.380  1.00  0.00           H
ATOM   5021  CD2 LEU A 329      95.950  52.650 122.210  1.00  0.00           C
ATOM   5022 HD21 LEU A 329      95.880  53.570 121.600  1.00  0.00           H
ATOM   5023 HD22 LEU A 329      96.240  51.780 121.570  1.00  0.00           H
ATOM   5024 HD23 LEU A 329      95.050  52.390 122.800  1.00  0.00           H
ATOM   5025  C   LEU A 329      98.120  53.120 126.170  1.00  0.00           C
ATOM   5026  O   LEU A 329      97.310  53.270 127.070  1.00  0.00           O
ATOM   5027  N   ILE A 330      99.000  54.130 125.920  1.00  0.00           N
ATOM   5028  HN  ILE A 330      99.700  54.080 125.210  1.00  0.00           H
ATOM   5029  CA  ILE A 330      98.890  55.410 126.590  1.00  0.00           C
ATOM   5030  HA  ILE A 330      98.280  55.370 127.480  1.00  0.00           H
ATOM   5031  CB  ILE A 330     100.300  55.770 127.050  1.00  0.00           C
ATOM   5032  HB  ILE A 330     100.840  56.000 126.110  1.00  0.00           H
ATOM   5033  CG2 ILE A 330     100.170  57.130 127.870  1.00  0.00           C
ATOM   5034 HG21 ILE A 330      99.680  57.830 127.160  1.00  0.00           H
ATOM   5035 HG22 ILE A 330      99.480  56.960 128.720  1.00  0.00           H
ATOM   5036 HG23 ILE A 330     101.100  57.630 128.220  1.00  0.00           H
ATOM   5037  CG1 ILE A 330     101.100  54.830 127.880  1.00  0.00           C
ATOM   5038 HG11 ILE A 330     102.050  55.330 128.190  1.00  0.00           H
ATOM   5039 HG12 ILE A 330     101.420  53.910 127.340  1.00  0.00           H
ATOM   5040  CD  ILE A 330     100.380  54.280 129.150  1.00  0.00           C
ATOM   5041  HD1 ILE A 330     100.150  55.110 129.850  1.00  0.00           H
ATOM   5042  HD2 ILE A 330      99.390  53.860 128.890  1.00  0.00           H
ATOM   5043  HD3 ILE A 330     100.970  53.540 129.730  1.00  0.00           H
ATOM   5044  C   ILE A 330      98.210  56.410 125.620  1.00  0.00           C
ATOM   5045  O   ILE A 330      98.580  56.270 124.450  1.00  0.00           O
ATOM   5046  N   LEU A 331      97.330  57.300 126.030  1.00  0.00           N
ATOM   5047  HN  LEU A 331      97.080  57.360 127.000  1.00  0.00           H
ATOM   5048  CA  LEU A 331      96.640  58.280 125.140  1.00  0.00           C
ATOM   5049  HA  LEU A 331      97.040  58.150 124.150  1.00  0.00           H
ATOM   5050  CB  LEU A 331      95.060  58.020 125.040  1.00  0.00           C
ATOM   5051  HB1 LEU A 331      94.640  58.160 126.060  1.00  0.00           H
ATOM   5052  HB2 LEU A 331      94.540  58.730 124.370  1.00  0.00           H
ATOM   5053  CG  LEU A 331      94.560  56.650 124.520  1.00  0.00           C
ATOM   5054  HG  LEU A 331      95.100  55.910 125.160  1.00  0.00           H
ATOM   5055  CD1 LEU A 331      93.050  56.550 124.860  1.00  0.00           C
ATOM   5056 HD11 LEU A 331      92.820  56.690 125.930  1.00  0.00           H
ATOM   5057 HD12 LEU A 331      92.490  57.330 124.300  1.00  0.00           H
ATOM   5058 HD13 LEU A 331      92.660  55.540 124.620  1.00  0.00           H
ATOM   5059  CD2 LEU A 331      94.650  56.390 123.010  1.00  0.00           C
ATOM   5060 HD21 LEU A 331      94.200  55.380 122.860  1.00  0.00           H
[truncated: 3,341,080 more chars]
