# Supplementary material for: Structure of the PAPP-ABP5 complex reveals mechanism of substrate recognition
Source: Nat Commun. 2022 Sep 20;13:5500. doi: 10.1038/s41467-022-33175-2 (PMC9489782; doi:10.1038/s41467-022-33175-2)
Supplement: Supplementary file 4 — Supplementary Data 1 [file 41467_2022_33175_MOESM4_ESM.zip › Simulation Initials/initial_12.pdb]

REMARK    GENERATED BY TRJCONV
TITLE     active-agonist+G_alpha in water t= 329.00000 step= 164500
REMARK    THIS IS A SIMULATION BOX
CRYST1  188.291  188.291  188.291  90.00  90.00  90.00 P 1           1
MODEL        1
ATOM      1  N   ARG A  15     100.930 103.430 165.200  1.00  0.00           N
ATOM      2  HT1 ARG A  15     100.810 104.390 165.430  1.00  0.00           H
ATOM      3  HT2 ARG A  15     100.770 103.330 164.210  1.00  0.00           H
ATOM      4  CA  ARG A  15      99.910 102.580 165.980  1.00  0.00           C
ATOM      5  HA  ARG A  15     100.290 101.630 166.330  1.00  0.00           H
ATOM      6  CB  ARG A  15      99.510 103.260 167.300  1.00  0.00           C
ATOM      7  HB1 ARG A  15      98.880 104.160 167.130  1.00  0.00           H
ATOM      8  HB2 ARG A  15      98.910 102.530 167.900  1.00  0.00           H
ATOM      9  CG  ARG A  15     100.640 103.740 168.250  1.00  0.00           C
ATOM     10  HG1 ARG A  15     100.200 104.030 169.240  1.00  0.00           H
ATOM     11  HG2 ARG A  15     101.060 104.670 167.810  1.00  0.00           H
ATOM     12  CD  ARG A  15     101.700 102.730 168.470  1.00  0.00           C
ATOM     13  HD1 ARG A  15     102.620 103.160 168.910  1.00  0.00           H
ATOM     14  HD2 ARG A  15     102.130 102.400 167.500  1.00  0.00           H
ATOM     15  NE  ARG A  15     101.170 101.560 169.240  1.00  0.00           N
ATOM     16  HE  ARG A  15     100.270 101.640 169.690  1.00  0.00           H
ATOM     17  CZ  ARG A  15     101.930 100.510 169.530  1.00  0.00           C
ATOM     18  NH1 ARG A  15     103.130 100.290 169.070  1.00  0.00           N
ATOM     19 HH11 ARG A  15     103.790  99.640 169.430  1.00  0.00           H
ATOM     20 HH12 ARG A  15     103.560 101.030 168.550  1.00  0.00           H
ATOM     21  NH2 ARG A  15     101.480  99.540 170.340  1.00  0.00           N
ATOM     22 HH21 ARG A  15     101.900  98.640 170.230  1.00  0.00           H
ATOM     23 HH22 ARG A  15     100.490  99.630 170.450  1.00  0.00           H
ATOM     24  C   ARG A  15      98.640 102.350 165.100  1.00  0.00           C
ATOM     25  O   ARG A  15      97.570 102.690 165.540  1.00  0.00           O
ATOM     26  N   ALA A  16      98.790 101.680 163.940  1.00  0.00           N
ATOM     27  HN  ALA A  16      99.710 101.440 163.650  1.00  0.00           H
ATOM     28  CA  ALA A  16      97.680 101.460 163.030  1.00  0.00           C
ATOM     29  HA  ALA A  16      97.330 102.410 162.670  1.00  0.00           H
ATOM     30  CB  ALA A  16      98.120 100.680 161.780  1.00  0.00           C
ATOM     31  HB1 ALA A  16      97.300 100.610 161.030  1.00  0.00           H
ATOM     32  HB2 ALA A  16      98.920 101.270 161.300  1.00  0.00           H
ATOM     33  HB3 ALA A  16      98.450  99.640 162.000  1.00  0.00           H
ATOM     34  C   ALA A  16      96.470 100.710 163.670  1.00  0.00           C
ATOM     35  O   ALA A  16      96.680  99.830 164.490  1.00  0.00           O
ATOM     36  N   LEU A  17      95.260 100.930 163.240  1.00  0.00           N
ATOM     37  HN  LEU A  17      95.040 101.620 162.550  1.00  0.00           H
ATOM     38  CA  LEU A  17      94.060 100.380 163.800  1.00  0.00           C
ATOM     39  HA  LEU A  17      94.260  99.700 164.610  1.00  0.00           H
ATOM     40  CB  LEU A  17      93.110 101.560 164.210  1.00  0.00           C
ATOM     41  HB1 LEU A  17      93.830 102.160 164.810  1.00  0.00           H
ATOM     42  HB2 LEU A  17      92.810 102.130 163.310  1.00  0.00           H
ATOM     43  CG  LEU A  17      91.930 101.370 165.130  1.00  0.00           C
ATOM     44  HG  LEU A  17      91.130 100.730 164.710  1.00  0.00           H
ATOM     45  CD1 LEU A  17      92.490 100.690 166.430  1.00  0.00           C
ATOM     46 HD11 LEU A  17      92.940  99.710 166.170  1.00  0.00           H
ATOM     47 HD12 LEU A  17      93.290 101.370 166.790  1.00  0.00           H
ATOM     48 HD13 LEU A  17      91.700 100.780 167.210  1.00  0.00           H
ATOM     49  CD2 LEU A  17      91.310 102.810 165.380  1.00  0.00           C
ATOM     50 HD21 LEU A  17      91.200 103.360 164.420  1.00  0.00           H
ATOM     51 HD22 LEU A  17      90.380 102.750 165.980  1.00  0.00           H
ATOM     52 HD23 LEU A  17      92.020 103.480 165.910  1.00  0.00           H
ATOM     53  C   LEU A  17      93.310  99.520 162.800  1.00  0.00           C
ATOM     54  O   LEU A  17      93.030  99.910 161.740  1.00  0.00           O
ATOM     55  N   TYR A  18      93.020  98.270 163.190  1.00  0.00           N
ATOM     56  HN  TYR A  18      93.110  98.010 164.150  1.00  0.00           H
ATOM     57  CA  TYR A  18      92.430  97.240 162.340  1.00  0.00           C
ATOM     58  HA  TYR A  18      92.530  97.630 161.340  1.00  0.00           H
ATOM     59  CB  TYR A  18      93.290  95.910 162.450  1.00  0.00           C
ATOM     60  HB1 TYR A  18      94.370  96.130 162.370  1.00  0.00           H
ATOM     61  HB2 TYR A  18      93.310  95.480 163.480  1.00  0.00           H
ATOM     62  CG  TYR A  18      92.880  94.880 161.420  1.00  0.00           C
ATOM     63  CD1 TYR A  18      91.910  93.900 161.650  1.00  0.00           C
ATOM     64  HD1 TYR A  18      91.280  94.010 162.520  1.00  0.00           H
ATOM     65  CE1 TYR A  18      91.560  92.930 160.670  1.00  0.00           C
ATOM     66  HE1 TYR A  18      90.790  92.170 160.710  1.00  0.00           H
ATOM     67  CZ  TYR A  18      92.300  92.910 159.490  1.00  0.00           C
ATOM     68  OH  TYR A  18      91.950  91.850 158.660  1.00  0.00           O
ATOM     69  HH  TYR A  18      92.530  91.840 157.900  1.00  0.00           H
ATOM     70  CD2 TYR A  18      93.650  94.690 160.260  1.00  0.00           C
ATOM     71  HD2 TYR A  18      94.390  95.420 159.980  1.00  0.00           H
ATOM     72  CE2 TYR A  18      93.370  93.720 159.340  1.00  0.00           C
ATOM     73  HE2 TYR A  18      94.090  93.480 158.580  1.00  0.00           H
ATOM     74  C   TYR A  18      90.950  96.960 162.730  1.00  0.00           C
ATOM     75  O   TYR A  18      90.660  96.510 163.830  1.00  0.00           O
ATOM     76  N   PHE A  19      90.080  97.170 161.730  1.00  0.00           N
ATOM     77  HN  PHE A  19      90.400  97.480 160.840  1.00  0.00           H
ATOM     78  CA  PHE A  19      88.630  96.890 161.680  1.00  0.00           C
ATOM     79  HA  PHE A  19      88.210  96.860 162.680  1.00  0.00           H
ATOM     80  CB  PHE A  19      87.980  98.000 160.810  1.00  0.00           C
ATOM     81  HB1 PHE A  19      88.460  98.210 159.840  1.00  0.00           H
ATOM     82  HB2 PHE A  19      86.900  97.760 160.690  1.00  0.00           H
ATOM     83  CG  PHE A  19      87.920  99.370 161.530  1.00  0.00           C
ATOM     84  CD1 PHE A  19      86.730  99.860 162.000  1.00  0.00           C
ATOM     85  HD1 PHE A  19      85.850  99.250 161.940  1.00  0.00           H
ATOM     86  CE1 PHE A  19      86.620 100.980 162.790  1.00  0.00           C
ATOM     87  HE1 PHE A  19      85.750 101.280 163.340  1.00  0.00           H
ATOM     88  CZ  PHE A  19      87.780 101.790 163.010  1.00  0.00           C
ATOM     89  HZ  PHE A  19      87.720 102.600 163.730  1.00  0.00           H
ATOM     90  CD2 PHE A  19      89.090 100.180 161.780  1.00  0.00           C
ATOM     91  HD2 PHE A  19      90.080  99.890 161.460  1.00  0.00           H
ATOM     92  CE2 PHE A  19      88.950 101.460 162.390  1.00  0.00           C
ATOM     93  HE2 PHE A  19      89.800 102.100 162.610  1.00  0.00           H
ATOM     94  C   PHE A  19      88.420  95.540 161.020  1.00  0.00           C
ATOM     95  O   PHE A  19      88.980  95.290 159.900  1.00  0.00           O
ATOM     96  N   SER A  20      87.630  94.610 161.620  1.00  0.00           N
ATOM     97  HN  SER A  20      87.170  94.720 162.500  1.00  0.00           H
ATOM     98  CA  SER A  20      87.650  93.260 161.180  1.00  0.00           C
ATOM     99  HA  SER A  20      88.400  93.030 160.430  1.00  0.00           H
ATOM    100  CB  SER A  20      87.930  92.220 162.300  1.00  0.00           C
ATOM    101  HB1 SER A  20      88.850  92.550 162.830  1.00  0.00           H
ATOM    102  HB2 SER A  20      88.100  91.220 161.850  1.00  0.00           H
ATOM    103  OG  SER A  20      86.840  92.180 163.310  1.00  0.00           O
ATOM    104  HG1 SER A  20      86.590  93.080 163.540  1.00  0.00           H
ATOM    105  C   SER A  20      86.440  92.910 160.510  1.00  0.00           C
ATOM    106  O   SER A  20      86.240  91.800 160.150  1.00  0.00           O
ATOM    107  N   GLY A  21      85.580  93.870 160.230  1.00  0.00           N
ATOM    108  HN  GLY A  21      85.650  94.780 160.620  1.00  0.00           H
ATOM    109  CA  GLY A  21      84.480  93.690 159.220  1.00  0.00           C
ATOM    110  HA1 GLY A  21      84.850  93.210 158.330  1.00  0.00           H
ATOM    111  HA2 GLY A  21      84.200  94.710 159.010  1.00  0.00           H
ATOM    112  C   GLY A  21      83.290  92.950 159.780  1.00  0.00           C
ATOM    113  O   GLY A  21      82.540  92.320 159.020  1.00  0.00           O
ATOM    114  N   ARG A  22      83.210  92.920 161.150  1.00  0.00           N
ATOM    115  HN  ARG A  22      83.990  93.260 161.670  1.00  0.00           H
ATOM    116  CA  ARG A  22      82.140  92.220 161.790  1.00  0.00           C
ATOM    117  HA  ARG A  22      81.600  91.660 161.040  1.00  0.00           H
ATOM    118  CB  ARG A  22      82.740  91.300 162.880  1.00  0.00           C
ATOM    119  HB1 ARG A  22      83.200  91.920 163.680  1.00  0.00           H
ATOM    120  HB2 ARG A  22      81.990  90.650 163.390  1.00  0.00           H
ATOM    121  CG  ARG A  22      83.650  90.330 162.190  1.00  0.00           C
ATOM    122  HG1 ARG A  22      84.450  90.790 161.560  1.00  0.00           H
ATOM    123  HG2 ARG A  22      83.090  89.660 161.510  1.00  0.00           H
ATOM    124  CD  ARG A  22      84.220  89.300 163.180  1.00  0.00           C
ATOM    125  HD1 ARG A  22      83.380  88.910 163.790  1.00  0.00           H
ATOM    126  HD2 ARG A  22      84.930  89.680 163.950  1.00  0.00           H
ATOM    127  NE  ARG A  22      84.940  88.170 162.520  1.00  0.00           N
ATOM    128  HE  ARG A  22      85.520  88.320 161.720  1.00  0.00           H
ATOM    129  CZ  ARG A  22      85.270  87.100 163.220  1.00  0.00           C
ATOM    130  NH1 ARG A  22      84.930  86.790 164.460  1.00  0.00           N
ATOM    131 HH11 ARG A  22      85.630  86.180 164.840  1.00  0.00           H
ATOM    132 HH12 ARG A  22      84.640  87.440 165.150  1.00  0.00           H
ATOM    133  NH2 ARG A  22      85.990  86.160 162.650  1.00  0.00           N
ATOM    134 HH21 ARG A  22      85.840  85.290 163.120  1.00  0.00           H
ATOM    135 HH22 ARG A  22      86.260  86.180 161.690  1.00  0.00           H
ATOM    136  C   ARG A  22      81.130  93.160 162.460  1.00  0.00           C
ATOM    137  O   ARG A  22      79.960  92.870 162.370  1.00  0.00           O
ATOM    138  N   GLY A  23      81.560  94.320 163.020  1.00  0.00           N
ATOM    139  HN  GLY A  23      82.550  94.460 163.020  1.00  0.00           H
ATOM    140  CA  GLY A  23      80.690  95.140 163.750  1.00  0.00           C
ATOM    141  HA1 GLY A  23      80.170  94.520 164.460  1.00  0.00           H
ATOM    142  HA2 GLY A  23      80.070  95.610 163.000  1.00  0.00           H
ATOM    143  C   GLY A  23      81.250  96.440 164.340  1.00  0.00           C
ATOM    144  O   GLY A  23      80.520  97.350 164.750  1.00  0.00           O
ATOM    145  N   GLU A  24      82.600  96.590 164.400  1.00  0.00           N
ATOM    146  HN  GLU A  24      83.190  95.910 163.980  1.00  0.00           H
ATOM    147  CA  GLU A  24      83.330  97.770 165.050  1.00  0.00           C
ATOM    148  HA  GLU A  24      82.800  98.090 165.940  1.00  0.00           H
ATOM    149  CB  GLU A  24      84.800  97.250 165.460  1.00  0.00           C
ATOM    150  HB1 GLU A  24      85.640  97.670 164.870  1.00  0.00           H
ATOM    151  HB2 GLU A  24      85.030  97.590 166.490  1.00  0.00           H
ATOM    152  CG  GLU A  24      85.030  95.700 165.530  1.00  0.00           C
ATOM    153  HG1 GLU A  24      84.200  95.280 166.130  1.00  0.00           H
ATOM    154  HG2 GLU A  24      85.920  95.540 166.170  1.00  0.00           H
ATOM    155  CD  GLU A  24      85.320  94.880 164.270  1.00  0.00           C
ATOM    156  OE1 GLU A  24      84.420  94.350 163.550  1.00  0.00           O
ATOM    157  OE2 GLU A  24      86.530  94.630 164.020  1.00  0.00           O
ATOM    158  C   GLU A  24      83.340  98.950 164.180  1.00  0.00           C
ATOM    159  O   GLU A  24      83.880  98.840 163.050  1.00  0.00           O
ATOM    160  N   GLN A  25      82.750 100.050 164.660  1.00  0.00           N
ATOM    161  HN  GLN A  25      82.180  99.980 165.480  1.00  0.00           H
ATOM    162  CA  GLN A  25      82.870 101.320 164.080  1.00  0.00           C
ATOM    163  HA  GLN A  25      83.580 101.290 163.260  1.00  0.00           H
ATOM    164  CB  GLN A  25      81.510 101.710 163.470  1.00  0.00           C
ATOM    165  HB1 GLN A  25      80.760 101.740 164.290  1.00  0.00           H
ATOM    166  HB2 GLN A  25      81.630 102.690 162.980  1.00  0.00           H
ATOM    167  CG  GLN A  25      81.020 100.650 162.440  1.00  0.00           C
ATOM    168  HG1 GLN A  25      80.990  99.640 162.900  1.00  0.00           H
ATOM    169  HG2 GLN A  25      81.790 100.580 161.640  1.00  0.00           H
ATOM    170  CD  GLN A  25      79.650 100.970 161.850  1.00  0.00           C
ATOM    171  OE1 GLN A  25      78.950 101.910 162.260  1.00  0.00           O
ATOM    172  NE2 GLN A  25      79.300 100.250 160.770  1.00  0.00           N
ATOM    173 HE21 GLN A  25      79.960  99.620 160.360  1.00  0.00           H
ATOM    174 HE22 GLN A  25      78.400 100.270 160.340  1.00  0.00           H
ATOM    175  C   GLN A  25      83.180 102.420 165.090  1.00  0.00           C
ATOM    176  O   GLN A  25      82.940 102.370 166.250  1.00  0.00           O
ATOM    177  N   LEU A  26      83.720 103.550 164.660  1.00  0.00           N
ATOM    178  HN  LEU A  26      84.070 103.550 163.730  1.00  0.00           H
ATOM    179  CA  LEU A  26      83.820 104.740 165.520  1.00  0.00           C
ATOM    180  HA  LEU A  26      83.610 104.450 166.530  1.00  0.00           H
ATOM    181  CB  LEU A  26      85.250 105.300 165.670  1.00  0.00           C
ATOM    182  HB1 LEU A  26      85.610 105.670 164.690  1.00  0.00           H
ATOM    183  HB2 LEU A  26      85.060 106.140 166.360  1.00  0.00           H
ATOM    184  CG  LEU A  26      86.280 104.270 166.300  1.00  0.00           C
ATOM    185  HG  LEU A  26      86.130 103.310 165.750  1.00  0.00           H
ATOM    186  CD1 LEU A  26      87.710 104.690 166.100  1.00  0.00           C
ATOM    187 HD11 LEU A  26      87.830 104.790 165.000  1.00  0.00           H
ATOM    188 HD12 LEU A  26      88.000 105.660 166.560  1.00  0.00           H
ATOM    189 HD13 LEU A  26      88.460 103.990 166.520  1.00  0.00           H
ATOM    190  CD2 LEU A  26      85.900 104.100 167.740  1.00  0.00           C
ATOM    191 HD21 LEU A  26      85.120 103.310 167.870  1.00  0.00           H
ATOM    192 HD22 LEU A  26      86.880 103.850 168.190  1.00  0.00           H
ATOM    193 HD23 LEU A  26      85.460 105.030 168.170  1.00  0.00           H
ATOM    194  C   LEU A  26      82.810 105.830 165.130  1.00  0.00           C
ATOM    195  O   LEU A  26      82.210 105.790 164.050  1.00  0.00           O
ATOM    196  N   ARG A  27      82.460 106.750 165.990  1.00  0.00           N
ATOM    197  HN  ARG A  27      82.790 106.690 166.920  1.00  0.00           H
ATOM    198  CA  ARG A  27      81.650 107.940 165.650  1.00  0.00           C
ATOM    199  HA  ARG A  27      81.880 108.110 164.610  1.00  0.00           H
ATOM    200  CB  ARG A  27      80.130 107.880 165.910  1.00  0.00           C
ATOM    201  HB1 ARG A  27      79.600 108.600 165.250  1.00  0.00           H
ATOM    202  HB2 ARG A  27      79.630 106.950 165.550  1.00  0.00           H
ATOM    203  CG  ARG A  27      79.690 108.180 167.310  1.00  0.00           C
ATOM    204  HG1 ARG A  27      80.090 109.210 167.410  1.00  0.00           H
ATOM    205  HG2 ARG A  27      80.200 107.460 167.990  1.00  0.00           H
ATOM    206  CD  ARG A  27      78.200 108.060 167.590  1.00  0.00           C
ATOM    207  HD1 ARG A  27      77.760 107.050 167.440  1.00  0.00           H
ATOM    208  HD2 ARG A  27      77.670 108.790 166.930  1.00  0.00           H
ATOM    209  NE  ARG A  27      78.000 108.460 169.060  1.00  0.00           N
ATOM    210  HE  ARG A  27      78.760 108.960 169.480  1.00  0.00           H
ATOM    211  CZ  ARG A  27      76.850 108.740 169.600  1.00  0.00           C
ATOM    212  NH1 ARG A  27      75.690 108.400 169.120  1.00  0.00           N
ATOM    213 HH11 ARG A  27      74.810 108.690 169.500  1.00  0.00           H
ATOM    214 HH12 ARG A  27      75.670 107.870 168.270  1.00  0.00           H
ATOM    215  NH2 ARG A  27      76.860 109.490 170.730  1.00  0.00           N
ATOM    216 HH21 ARG A  27      76.010 109.890 171.090  1.00  0.00           H
ATOM    217 HH22 ARG A  27      77.700 109.970 170.990  1.00  0.00           H
ATOM    218  C   ARG A  27      82.330 109.090 166.340  1.00  0.00           C
ATOM    219  O   ARG A  27      82.790 108.980 167.480  1.00  0.00           O
ATOM    220  N   LEU A  28      82.440 110.180 165.600  1.00  0.00           N
ATOM    221  HN  LEU A  28      81.920 110.280 164.750  1.00  0.00           H
ATOM    222  CA  LEU A  28      83.280 111.330 166.060  1.00  0.00           C
ATOM    223  HA  LEU A  28      84.060 110.910 166.670  1.00  0.00           H
ATOM    224  CB  LEU A  28      84.020 112.160 164.970  1.00  0.00           C
ATOM    225  HB1 LEU A  28      84.640 111.540 164.290  1.00  0.00           H
ATOM    226  HB2 LEU A  28      83.190 112.540 164.340  1.00  0.00           H
ATOM    227  CG  LEU A  28      84.870 113.370 165.340  1.00  0.00           C
ATOM    228  HG  LEU A  28      84.440 113.910 166.210  1.00  0.00           H
ATOM    229  CD1 LEU A  28      86.300 112.830 165.710  1.00  0.00           C
ATOM    230 HD11 LEU A  28      86.740 112.190 164.910  1.00  0.00           H
ATOM    231 HD12 LEU A  28      86.970 113.670 165.990  1.00  0.00           H
ATOM    232 HD13 LEU A  28      86.110 112.040 166.470  1.00  0.00           H
ATOM    233  CD2 LEU A  28      84.900 114.310 164.150  1.00  0.00           C
ATOM    234 HD21 LEU A  28      83.870 114.740 164.170  1.00  0.00           H
ATOM    235 HD22 LEU A  28      85.600 115.160 164.300  1.00  0.00           H
ATOM    236 HD23 LEU A  28      85.000 113.850 163.150  1.00  0.00           H
ATOM    237  C   LEU A  28      82.530 112.290 166.930  1.00  0.00           C
ATOM    238  O   LEU A  28      81.350 112.600 166.640  1.00  0.00           O
ATOM    239  N   ARG A  29      83.090 112.650 168.110  1.00  0.00           N
ATOM    240  HN  ARG A  29      84.030 112.340 168.240  1.00  0.00           H
ATOM    241  CA  ARG A  29      82.720 113.700 169.040  1.00  0.00           C
ATOM    242  HA  ARG A  29      81.790 113.370 169.460  1.00  0.00           H
ATOM    243  CB  ARG A  29      83.750 113.860 170.190  1.00  0.00           C
ATOM    244  HB1 ARG A  29      84.680 114.290 169.760  1.00  0.00           H
ATOM    245  HB2 ARG A  29      83.380 114.710 170.810  1.00  0.00           H
ATOM    246  CG  ARG A  29      83.830 112.690 171.300  1.00  0.00           C
ATOM    247  HG1 ARG A  29      84.260 111.760 170.870  1.00  0.00           H
ATOM    248  HG2 ARG A  29      82.820 112.490 171.720  1.00  0.00           H
ATOM    249  CD  ARG A  29      84.640 113.200 172.520  1.00  0.00           C
ATOM    250  HD1 ARG A  29      84.170 114.120 172.910  1.00  0.00           H
ATOM    251  HD2 ARG A  29      85.680 113.570 172.400  1.00  0.00           H
ATOM    252  NE  ARG A  29      84.700 112.010 173.420  1.00  0.00           N
ATOM    253  HE  ARG A  29      84.430 111.110 173.090  1.00  0.00           H
ATOM    254  CZ  ARG A  29      84.960 112.080 174.720  1.00  0.00           C
ATOM    255  NH1 ARG A  29      84.920 113.120 175.500  1.00  0.00           N
ATOM    256 HH11 ARG A  29      84.840 113.070 176.500  1.00  0.00           H
ATOM    257 HH12 ARG A  29      84.870 114.030 175.090  1.00  0.00           H
ATOM    258  NH2 ARG A  29      85.070 110.920 175.260  1.00  0.00           N
ATOM    259 HH21 ARG A  29      85.160 110.850 176.260  1.00  0.00           H
ATOM    260 HH22 ARG A  29      84.690 110.110 174.820  1.00  0.00           H
ATOM    261  C   ARG A  29      82.190 115.030 168.420  1.00  0.00           C
ATOM    262  O   ARG A  29      82.920 115.610 167.590  1.00  0.00           O
ATOM    263  N   ALA A  30      81.070 115.500 168.810  1.00  0.00           N
ATOM    264  HN  ALA A  30      80.700 114.840 169.460  1.00  0.00           H
ATOM    265  CA  ALA A  30      80.320 116.660 168.460  1.00  0.00           C
ATOM    266  HA  ALA A  30      80.100 116.580 167.410  1.00  0.00           H
ATOM    267  CB  ALA A  30      78.920 116.620 169.120  1.00  0.00           C
ATOM    268  HB1 ALA A  30      78.320 117.530 168.920  1.00  0.00           H
ATOM    269  HB2 ALA A  30      78.250 115.790 168.820  1.00  0.00           H
ATOM    270  HB3 ALA A  30      78.840 116.480 170.220  1.00  0.00           H
ATOM    271  C   ALA A  30      81.070 117.970 168.620  1.00  0.00           C
ATOM    272  O   ALA A  30      80.840 119.030 167.970  1.00  0.00           O
ATOM    273  N   ASP A  31      82.040 117.920 169.530  1.00  0.00           N
ATOM    274  HN  ASP A  31      82.080 117.100 170.100  1.00  0.00           H
ATOM    275  CA  ASP A  31      82.920 119.070 169.770  1.00  0.00           C
ATOM    276  HA  ASP A  31      82.420 119.970 170.090  1.00  0.00           H
ATOM    277  CB  ASP A  31      84.110 118.570 170.700  1.00  0.00           C
ATOM    278  HB1 ASP A  31      84.640 117.740 170.190  1.00  0.00           H
ATOM    279  HB2 ASP A  31      84.890 119.350 170.740  1.00  0.00           H
ATOM    280  CG  ASP A  31      83.650 118.030 172.080  1.00  0.00           C
ATOM    281  OD1 ASP A  31      84.500 117.410 172.800  1.00  0.00           O
ATOM    282  OD2 ASP A  31      82.480 118.180 172.420  1.00  0.00           O
ATOM    283  C   ASP A  31      83.690 119.610 168.530  1.00  0.00           C
ATOM    284  O   ASP A  31      83.930 120.810 168.380  1.00  0.00           O
ATOM    285  N   LEU A  32      84.050 118.760 167.630  1.00  0.00           N
ATOM    286  HN  LEU A  32      83.760 117.820 167.760  1.00  0.00           H
ATOM    287  CA  LEU A  32      84.740 119.030 166.370  1.00  0.00           C
ATOM    288  HA  LEU A  32      85.530 119.750 166.490  1.00  0.00           H
ATOM    289  CB  LEU A  32      85.250 117.780 165.780  1.00  0.00           C
ATOM    290  HB1 LEU A  32      84.450 117.010 165.870  1.00  0.00           H
ATOM    291  HB2 LEU A  32      85.520 117.880 164.710  1.00  0.00           H
ATOM    292  CG  LEU A  32      86.560 117.160 166.410  1.00  0.00           C
ATOM    293  HG  LEU A  32      86.820 116.460 165.590  1.00  0.00           H
ATOM    294  CD1 LEU A  32      87.750 118.110 166.470  1.00  0.00           C
ATOM    295 HD11 LEU A  32      87.570 119.090 166.950  1.00  0.00           H
ATOM    296 HD12 LEU A  32      88.700 117.670 166.860  1.00  0.00           H
ATOM    297 HD13 LEU A  32      87.950 118.370 165.410  1.00  0.00           H
ATOM    298  CD2 LEU A  32      86.340 116.370 167.620  1.00  0.00           C
ATOM    299 HD21 LEU A  32      86.240 116.980 168.540  1.00  0.00           H
ATOM    300 HD22 LEU A  32      85.540 115.600 167.610  1.00  0.00           H
ATOM    301 HD23 LEU A  32      87.250 115.770 167.840  1.00  0.00           H
ATOM    302  C   LEU A  32      83.680 119.680 165.450  1.00  0.00           C
ATOM    303  O   LEU A  32      82.540 119.210 165.340  1.00  0.00           O
ATOM    304  N   GLU A  33      84.050 120.790 164.750  1.00  0.00           N
ATOM    305  HN  GLU A  33      84.900 121.300 164.850  1.00  0.00           H
ATOM    306  CA  GLU A  33      83.170 121.490 163.820  1.00  0.00           C
ATOM    307  HA  GLU A  33      82.160 121.160 163.990  1.00  0.00           H
ATOM    308  CB  GLU A  33      83.320 123.010 163.980  1.00  0.00           C
ATOM    309  HB1 GLU A  33      83.040 123.120 165.050  1.00  0.00           H
ATOM    310  HB2 GLU A  33      84.390 123.240 163.790  1.00  0.00           H
ATOM    311  CG  GLU A  33      82.410 123.850 163.020  1.00  0.00           C
ATOM    312  HG1 GLU A  33      81.410 123.640 163.470  1.00  0.00           H
ATOM    313  HG2 GLU A  33      82.360 123.420 162.000  1.00  0.00           H
ATOM    314  CD  GLU A  33      82.620 125.350 162.980  1.00  0.00           C
ATOM    315  OE1 GLU A  33      81.660 126.120 163.250  1.00  0.00           O
ATOM    316  OE2 GLU A  33      83.800 125.770 162.740  1.00  0.00           O
ATOM    317  C   GLU A  33      83.470 121.070 162.410  1.00  0.00           C
ATOM    318  O   GLU A  33      84.550 121.360 161.830  1.00  0.00           O
ATOM    319  N   LEU A  34      82.520 120.370 161.810  1.00  0.00           N
ATOM    320  HN  LEU A  34      81.710 120.000 162.260  1.00  0.00           H
ATOM    321  CA  LEU A  34      82.660 119.880 160.440  1.00  0.00           C
ATOM    322  HA  LEU A  34      83.550 119.280 160.570  1.00  0.00           H
ATOM    323  CB  LEU A  34      81.600 118.810 160.090  1.00  0.00           C
ATOM    324  HB1 LEU A  34      80.640 119.190 160.510  1.00  0.00           H
ATOM    325  HB2 LEU A  34      81.500 118.770 158.990  1.00  0.00           H
ATOM    326  CG  LEU A  34      81.870 117.370 160.510  1.00  0.00           C
ATOM    327  HG  LEU A  34      81.040 116.780 160.060  1.00  0.00           H
ATOM    328  CD1 LEU A  34      83.150 116.810 160.030  1.00  0.00           C
ATOM    329 HD11 LEU A  34      83.160 116.800 158.920  1.00  0.00           H
ATOM    330 HD12 LEU A  34      84.080 117.310 160.350  1.00  0.00           H
ATOM    331 HD13 LEU A  34      83.190 115.720 160.270  1.00  0.00           H
ATOM    332  CD2 LEU A  34      81.800 117.210 162.000  1.00  0.00           C
ATOM    333 HD21 LEU A  34      80.990 117.740 162.550  1.00  0.00           H
ATOM    334 HD22 LEU A  34      81.850 116.130 162.270  1.00  0.00           H
ATOM    335 HD23 LEU A  34      82.710 117.620 162.480  1.00  0.00           H
ATOM    336  C   LEU A  34      82.780 120.980 159.380  1.00  0.00           C
ATOM    337  O   LEU A  34      82.390 122.100 159.620  1.00  0.00           O
ATOM    338  N   PRO A  35      83.390 120.820 158.230  1.00  0.00           N
ATOM    339  CD  PRO A  35      84.240 119.560 158.090  1.00  0.00           C
ATOM    340  HD1 PRO A  35      83.600 118.770 157.620  1.00  0.00           H
ATOM    341  HD2 PRO A  35      84.760 119.260 159.020  1.00  0.00           H
ATOM    342  CA  PRO A  35      83.510 121.820 157.130  1.00  0.00           C
ATOM    343  HA  PRO A  35      83.750 122.820 157.460  1.00  0.00           H
ATOM    344  CB  PRO A  35      84.480 121.140 156.140  1.00  0.00           C
ATOM    345  HB1 PRO A  35      83.970 120.530 155.360  1.00  0.00           H
ATOM    346  HB2 PRO A  35      85.240 121.850 155.770  1.00  0.00           H
ATOM    347  CG  PRO A  35      85.240 120.070 157.030  1.00  0.00           C
ATOM    348  HG1 PRO A  35      86.060 120.600 157.560  1.00  0.00           H
ATOM    349  HG2 PRO A  35      85.750 119.250 156.470  1.00  0.00           H
ATOM    350  C   PRO A  35      82.160 122.040 156.420  1.00  0.00           C
ATOM    351  O   PRO A  35      81.360 121.130 156.140  1.00  0.00           O
ATOM    352  N   ARG A  36      81.910 123.320 156.040  1.00  0.00           N
ATOM    353  HN  ARG A  36      82.640 124.000 155.980  1.00  0.00           H
ATOM    354  CA  ARG A  36      80.620 123.730 155.390  1.00  0.00           C
ATOM    355  HA  ARG A  36      79.870 122.970 155.530  1.00  0.00           H
ATOM    356  CB  ARG A  36      80.060 125.020 156.090  1.00  0.00           C
ATOM    357  HB1 ARG A  36      80.820 125.830 156.220  1.00  0.00           H
ATOM    358  HB2 ARG A  36      79.210 125.500 155.550  1.00  0.00           H
ATOM    359  CG  ARG A  36      79.530 124.750 157.490  1.00  0.00           C
ATOM    360  HG1 ARG A  36      80.240 124.120 158.070  1.00  0.00           H
ATOM    361  HG2 ARG A  36      78.530 124.330 157.270  1.00  0.00           H
ATOM    362  CD  ARG A  36      79.260 125.940 158.430  1.00  0.00           C
ATOM    363  HD1 ARG A  36      80.180 126.560 158.510  1.00  0.00           H
ATOM    364  HD2 ARG A  36      78.900 125.680 159.450  1.00  0.00           H
ATOM    365  NE  ARG A  36      78.180 126.840 157.950  1.00  0.00           N
ATOM    366  HE  ARG A  36      77.820 126.700 157.030  1.00  0.00           H
ATOM    367  CZ  ARG A  36      77.870 128.000 158.450  1.00  0.00           C
ATOM    368  NH1 ARG A  36      78.210 128.460 159.650  1.00  0.00           N
ATOM    369 HH11 ARG A  36      77.970 129.410 159.870  1.00  0.00           H
ATOM    370 HH12 ARG A  36      78.890 127.930 160.150  1.00  0.00           H
ATOM    371  NH2 ARG A  36      77.190 128.830 157.760  1.00  0.00           N
ATOM    372 HH21 ARG A  36      76.890 129.740 158.040  1.00  0.00           H
ATOM    373 HH22 ARG A  36      76.710 128.510 156.930  1.00  0.00           H
ATOM    374  C   ARG A  36      80.750 124.080 153.930  1.00  0.00           C
ATOM    375  O   ARG A  36      79.760 124.250 153.250  1.00  0.00           O
ATOM    376  N   ASP A  37      81.920 124.130 153.410  1.00  0.00           N
ATOM    377  HN  ASP A  37      82.730 124.140 154.000  1.00  0.00           H
ATOM    378  CA  ASP A  37      82.020 124.620 152.020  1.00  0.00           C
ATOM    379  HA  ASP A  37      81.180 124.280 151.440  1.00  0.00           H
ATOM    380  CB  ASP A  37      82.090 126.180 151.940  1.00  0.00           C
ATOM    381  HB1 ASP A  37      82.270 126.500 150.900  1.00  0.00           H
ATOM    382  HB2 ASP A  37      81.090 126.540 152.250  1.00  0.00           H
ATOM    383  CG  ASP A  37      83.120 126.850 152.850  1.00  0.00           C
ATOM    384  OD1 ASP A  37      83.870 126.250 153.630  1.00  0.00           O
ATOM    385  OD2 ASP A  37      83.090 128.080 152.790  1.00  0.00           O
ATOM    386  C   ASP A  37      83.140 123.900 151.280  1.00  0.00           C
ATOM    387  O   ASP A  37      83.080 123.750 150.060  1.00  0.00           O
ATOM    388  N   ALA A  38      84.210 123.440 151.990  1.00  0.00           N
ATOM    389  HN  ALA A  38      84.260 123.500 152.980  1.00  0.00           H
ATOM    390  CA  ALA A  38      85.340 122.770 151.330  1.00  0.00           C
ATOM    391  HA  ALA A  38      84.900 122.030 150.680  1.00  0.00           H
ATOM    392  CB  ALA A  38      86.270 123.830 150.670  1.00  0.00           C
ATOM    393  HB1 ALA A  38      85.720 124.370 149.870  1.00  0.00           H
ATOM    394  HB2 ALA A  38      86.490 124.440 151.570  1.00  0.00           H
ATOM    395  HB3 ALA A  38      87.210 123.470 150.210  1.00  0.00           H
ATOM    396  C   ALA A  38      85.950 121.890 152.320  1.00  0.00           C
ATOM    397  O   ALA A  38      85.760 121.990 153.500  1.00  0.00           O
ATOM    398  N   PHE A  39      86.760 120.940 151.920  1.00  0.00           N
ATOM    399  HN  PHE A  39      86.950 120.980 150.940  1.00  0.00           H
ATOM    400  CA  PHE A  39      87.450 119.960 152.810  1.00  0.00           C
ATOM    401  HA  PHE A  39      87.930 120.520 153.600  1.00  0.00           H
ATOM    402  CB  PHE A  39      86.500 118.850 153.480  1.00  0.00           C
ATOM    403  HB1 PHE A  39      87.180 118.200 154.060  1.00  0.00           H
ATOM    404  HB2 PHE A  39      85.900 119.460 154.180  1.00  0.00           H
ATOM    405  CG  PHE A  39      85.630 118.060 152.550  1.00  0.00           C
ATOM    406  CD1 PHE A  39      84.270 118.440 152.370  1.00  0.00           C
ATOM    407  HD1 PHE A  39      83.820 119.280 152.890  1.00  0.00           H
ATOM    408  CE1 PHE A  39      83.500 117.680 151.430  1.00  0.00           C
ATOM    409  HE1 PHE A  39      82.430 117.790 151.330  1.00  0.00           H
ATOM    410  CZ  PHE A  39      84.080 116.620 150.710  1.00  0.00           C
ATOM    411  HZ  PHE A  39      83.490 116.230 149.900  1.00  0.00           H
ATOM    412  CD2 PHE A  39      86.200 117.020 151.830  1.00  0.00           C
ATOM    413  HD2 PHE A  39      87.260 116.810 151.910  1.00  0.00           H
ATOM    414  CE2 PHE A  39      85.380 116.240 150.960  1.00  0.00           C
ATOM    415  HE2 PHE A  39      85.780 115.390 150.430  1.00  0.00           H
ATOM    416  C   PHE A  39      88.630 119.320 152.070  1.00  0.00           C
ATOM    417  O   PHE A  39      88.590 119.240 150.840  1.00  0.00           O
ATOM    418  N   THR A  40      89.640 118.930 152.860  1.00  0.00           N
ATOM    419  HN  THR A  40      89.590 119.170 153.830  1.00  0.00           H
ATOM    420  CA  THR A  40      90.710 118.020 152.530  1.00  0.00           C
ATOM    421  HA  THR A  40      90.650 117.730 151.490  1.00  0.00           H
ATOM    422  CB  THR A  40      92.060 118.650 152.640  1.00  0.00           C
ATOM    423  HB  THR A  40      92.220 119.180 153.600  1.00  0.00           H
ATOM    424  OG1 THR A  40      92.130 119.600 151.600  1.00  0.00           O
ATOM    425  HG1 THR A  40      91.750 120.410 151.960  1.00  0.00           H
ATOM    426  CG2 THR A  40      93.150 117.610 152.320  1.00  0.00           C
ATOM    427 HG21 THR A  40      93.360 116.940 153.180  1.00  0.00           H
ATOM    428 HG22 THR A  40      92.850 117.160 151.350  1.00  0.00           H
ATOM    429 HG23 THR A  40      94.030 118.250 152.100  1.00  0.00           H
ATOM    430  C   THR A  40      90.680 116.800 153.430  1.00  0.00           C
ATOM    431  O   THR A  40      90.630 116.960 154.660  1.00  0.00           O
ATOM    432  N   LEU A  41      90.490 115.560 152.860  1.00  0.00           N
ATOM    433  HN  LEU A  41      90.490 115.330 151.890  1.00  0.00           H
ATOM    434  CA  LEU A  41      90.330 114.340 153.670  1.00  0.00           C
ATOM    435  HA  LEU A  41      90.520 114.580 154.700  1.00  0.00           H
ATOM    436  CB  LEU A  41      88.910 113.900 153.450  1.00  0.00           C
ATOM    437  HB1 LEU A  41      88.260 114.770 153.700  1.00  0.00           H
ATOM    438  HB2 LEU A  41      88.810 113.880 152.340  1.00  0.00           H
ATOM    439  CG  LEU A  41      88.420 112.550 154.040  1.00  0.00           C
ATOM    440  HG  LEU A  41      88.980 111.790 153.450  1.00  0.00           H
ATOM    441  CD1 LEU A  41      88.790 112.460 155.540  1.00  0.00           C
ATOM    442 HD11 LEU A  41      89.710 113.030 155.780  1.00  0.00           H
ATOM    443 HD12 LEU A  41      87.950 112.990 156.030  1.00  0.00           H
ATOM    444 HD13 LEU A  41      88.840 111.460 156.030  1.00  0.00           H
ATOM    445  CD2 LEU A  41      86.910 112.460 153.860  1.00  0.00           C
ATOM    446 HD21 LEU A  41      86.500 113.280 154.490  1.00  0.00           H
ATOM    447 HD22 LEU A  41      86.480 112.640 152.850  1.00  0.00           H
ATOM    448 HD23 LEU A  41      86.580 111.490 154.270  1.00  0.00           H
ATOM    449  C   LEU A  41      91.220 113.300 153.150  1.00  0.00           C
ATOM    450  O   LEU A  41      91.200 113.070 151.930  1.00  0.00           O
ATOM    451  N   GLN A  42      92.050 112.770 153.960  1.00  0.00           N
ATOM    452  HN  GLN A  42      92.140 113.170 154.870  1.00  0.00           H
ATOM    453  CA  GLN A  42      93.040 111.830 153.480  1.00  0.00           C
ATOM    454  HA  GLN A  42      92.580 111.350 152.630  1.00  0.00           H
ATOM    455  CB  GLN A  42      94.460 112.540 153.170  1.00  0.00           C
ATOM    456  HB1 GLN A  42      95.260 111.830 152.850  1.00  0.00           H
ATOM    457  HB2 GLN A  42      94.220 113.050 152.210  1.00  0.00           H
ATOM    458  CG  GLN A  42      95.030 113.410 154.270  1.00  0.00           C
ATOM    459  HG1 GLN A  42      95.120 112.840 155.220  1.00  0.00           H
ATOM    460  HG2 GLN A  42      94.290 114.230 154.400  1.00  0.00           H
ATOM    461  CD  GLN A  42      96.420 113.930 153.850  1.00  0.00           C
ATOM    462  OE1 GLN A  42      97.530 113.450 154.120  1.00  0.00           O
ATOM    463  NE2 GLN A  42      96.290 114.930 152.910  1.00  0.00           N
ATOM    464 HE21 GLN A  42      95.370 115.050 152.540  1.00  0.00           H
ATOM    465 HE22 GLN A  42      97.060 115.490 152.620  1.00  0.00           H
ATOM    466  C   GLN A  42      93.340 110.790 154.550  1.00  0.00           C
ATOM    467  O   GLN A  42      93.100 111.120 155.710  1.00  0.00           O
ATOM    468  N   VAL A  43      93.770 109.620 154.120  1.00  0.00           N
ATOM    469  HN  VAL A  43      93.790 109.410 153.140  1.00  0.00           H
ATOM    470  CA  VAL A  43      94.060 108.510 155.040  1.00  0.00           C
ATOM    471  HA  VAL A  43      94.220 108.890 156.040  1.00  0.00           H
ATOM    472  CB  VAL A  43      92.900 107.480 155.170  1.00  0.00           C
ATOM    473  HB  VAL A  43      93.100 106.420 155.460  1.00  0.00           H
ATOM    474  CG1 VAL A  43      91.870 108.030 156.150  1.00  0.00           C
ATOM    475 HG11 VAL A  43      91.240 108.840 155.720  1.00  0.00           H
ATOM    476 HG12 VAL A  43      91.190 107.190 156.420  1.00  0.00           H
ATOM    477 HG13 VAL A  43      92.340 108.390 157.080  1.00  0.00           H
ATOM    478  CG2 VAL A  43      92.130 107.320 153.880  1.00  0.00           C
ATOM    479 HG21 VAL A  43      92.770 106.910 153.070  1.00  0.00           H
ATOM    480 HG22 VAL A  43      91.220 106.730 154.070  1.00  0.00           H
ATOM    481 HG23 VAL A  43      91.700 108.310 153.600  1.00  0.00           H
ATOM    482  C   VAL A  43      95.140 107.670 154.540  1.00  0.00           C
ATOM    483  O   VAL A  43      95.330 107.590 153.310  1.00  0.00           O
ATOM    484  N   TRP A  44      95.920 106.870 155.430  1.00  0.00           N
ATOM    485  HN  TRP A  44      95.790 106.860 156.420  1.00  0.00           H
ATOM    486  CA  TRP A  44      96.710 105.800 154.860  1.00  0.00           C
ATOM    487  HA  TRP A  44      96.650 105.780 153.780  1.00  0.00           H
ATOM    488  CB  TRP A  44      98.180 105.730 155.330  1.00  0.00           C
ATOM    489  HB1 TRP A  44      98.270 105.950 156.420  1.00  0.00           H
ATOM    490  HB2 TRP A  44      98.480 104.670 155.190  1.00  0.00           H
ATOM    491  CG  TRP A  44      99.190 106.580 154.660  1.00  0.00           C
ATOM    492  CD1 TRP A  44      99.570 107.820 154.980  1.00  0.00           C
ATOM    493  HD1 TRP A  44      99.010 108.380 155.710  1.00  0.00           H
ATOM    494  NE1 TRP A  44     100.670 108.260 154.250  1.00  0.00           N
ATOM    495  HE1 TRP A  44     101.290 109.000 154.390  1.00  0.00           H
ATOM    496  CE2 TRP A  44     100.990 107.200 153.420  1.00  0.00           C
ATOM    497  CD2 TRP A  44     100.110 106.160 153.640  1.00  0.00           C
ATOM    498  CE3 TRP A  44     100.210 104.970 152.990  1.00  0.00           C
ATOM    499  HE3 TRP A  44      99.490 104.170 153.120  1.00  0.00           H
ATOM    500  CZ3 TRP A  44     101.290 104.840 152.080  1.00  0.00           C
ATOM    501  HZ3 TRP A  44     101.640 103.890 151.700  1.00  0.00           H
ATOM    502  CZ2 TRP A  44     101.950 107.100 152.460  1.00  0.00           C
ATOM    503  HZ2 TRP A  44     102.670 107.880 152.280  1.00  0.00           H
ATOM    504  CH2 TRP A  44     102.110 105.890 151.820  1.00  0.00           C
ATOM    505  HH2 TRP A  44     102.860 105.770 151.050  1.00  0.00           H
ATOM    506  C   TRP A  44      96.050 104.440 155.360  1.00  0.00           C
ATOM    507  O   TRP A  44      95.620 104.280 156.490  1.00  0.00           O
ATOM    508  N   LEU A  45      95.840 103.440 154.470  1.00  0.00           N
ATOM    509  HN  LEU A  45      96.310 103.560 153.590  1.00  0.00           H
ATOM    510  CA  LEU A  45      95.090 102.260 154.650  1.00  0.00           C
ATOM    511  HA  LEU A  45      95.240 102.030 155.700  1.00  0.00           H
ATOM    512  CB  LEU A  45      93.550 102.440 154.340  1.00  0.00           C
ATOM    513  HB1 LEU A  45      93.020 101.460 154.360  1.00  0.00           H
ATOM    514  HB2 LEU A  45      93.190 102.840 155.320  1.00  0.00           H
ATOM    515  CG  LEU A  45      93.130 103.430 153.220  1.00  0.00           C
ATOM    516  HG  LEU A  45      93.800 104.310 153.230  1.00  0.00           H
ATOM    517  CD1 LEU A  45      93.430 102.800 151.860  1.00  0.00           C
ATOM    518 HD11 LEU A  45      93.240 103.590 151.110  1.00  0.00           H
ATOM    519 HD12 LEU A  45      94.480 102.460 151.690  1.00  0.00           H
ATOM    520 HD13 LEU A  45      92.590 102.130 151.610  1.00  0.00           H
ATOM    521  CD2 LEU A  45      91.650 103.890 153.430  1.00  0.00           C
ATOM    522 HD21 LEU A  45      91.580 104.610 154.270  1.00  0.00           H
ATOM    523 HD22 LEU A  45      91.280 104.330 152.480  1.00  0.00           H
ATOM    524 HD23 LEU A  45      91.000 103.010 153.660  1.00  0.00           H
ATOM    525  C   LEU A  45      95.670 101.080 153.890  1.00  0.00           C
ATOM    526  O   LEU A  45      96.350 101.240 152.860  1.00  0.00           O
ATOM    527  N   ARG A  46      95.420  99.890 154.390  1.00  0.00           N
ATOM    528  HN  ARG A  46      95.060  99.780 155.310  1.00  0.00           H
ATOM    529  CA  ARG A  46      95.650  98.690 153.560  1.00  0.00           C
ATOM    530  HA  ARG A  46      95.560  98.900 152.500  1.00  0.00           H
ATOM    531  CB  ARG A  46      96.920  97.980 153.780  1.00  0.00           C
ATOM    532  HB1 ARG A  46      96.900  97.050 153.180  1.00  0.00           H
ATOM    533  HB2 ARG A  46      97.750  98.600 153.360  1.00  0.00           H
ATOM    534  CG  ARG A  46      97.420  97.800 155.250  1.00  0.00           C
ATOM    535  HG1 ARG A  46      96.660  97.290 155.880  1.00  0.00           H
ATOM    536  HG2 ARG A  46      97.720  98.770 155.700  1.00  0.00           H
ATOM    537  CD  ARG A  46      98.680  96.920 155.320  1.00  0.00           C
ATOM    538  HD1 ARG A  46      99.100  96.930 156.350  1.00  0.00           H
ATOM    539  HD2 ARG A  46      99.440  97.360 154.640  1.00  0.00           H
ATOM    540  NE  ARG A  46      98.300  95.530 154.970  1.00  0.00           N
ATOM    541  HE  ARG A  46      97.370  95.210 155.150  1.00  0.00           H
ATOM    542  CZ  ARG A  46      99.120  94.550 154.700  1.00  0.00           C
ATOM    543  NH1 ARG A  46     100.400  94.560 154.820  1.00  0.00           N
ATOM    544 HH11 ARG A  46     100.940  93.780 154.510  1.00  0.00           H
ATOM    545 HH12 ARG A  46     100.840  95.430 154.590  1.00  0.00           H
ATOM    546  NH2 ARG A  46      98.600  93.340 154.360  1.00  0.00           N
ATOM    547 HH21 ARG A  46      99.300  92.630 154.320  1.00  0.00           H
ATOM    548 HH22 ARG A  46      97.610  93.170 154.330  1.00  0.00           H
ATOM    549  C   ARG A  46      94.470  97.810 153.740  1.00  0.00           C
ATOM    550  O   ARG A  46      94.010  97.500 154.870  1.00  0.00           O
ATOM    551  N   ALA A  47      93.850  97.330 152.620  1.00  0.00           N
ATOM    552  HN  ALA A  47      94.070  97.640 151.700  1.00  0.00           H
ATOM    553  CA  ALA A  47      92.500  96.730 152.640  1.00  0.00           C
ATOM    554  HA  ALA A  47      92.150  96.840 153.650  1.00  0.00           H
ATOM    555  CB  ALA A  47      91.700  97.520 151.590  1.00  0.00           C
ATOM    556  HB1 ALA A  47      92.150  97.470 150.570  1.00  0.00           H
ATOM    557  HB2 ALA A  47      90.620  97.250 151.540  1.00  0.00           H
ATOM    558  HB3 ALA A  47      91.730  98.590 151.870  1.00  0.00           H
ATOM    559  C   ALA A  47      92.590  95.290 152.250  1.00  0.00           C
ATOM    560  O   ALA A  47      93.240  94.850 151.310  1.00  0.00           O
ATOM    561  N   GLU A  48      91.880  94.450 153.070  1.00  0.00           N
ATOM    562  HN  GLU A  48      91.530  94.770 153.950  1.00  0.00           H
ATOM    563  CA  GLU A  48      91.920  93.070 152.850  1.00  0.00           C
ATOM    564  HA  GLU A  48      92.960  92.780 152.870  1.00  0.00           H
ATOM    565  CB  GLU A  48      91.250  92.380 153.990  1.00  0.00           C
ATOM    566  HB1 GLU A  48      90.160  92.560 153.880  1.00  0.00           H
ATOM    567  HB2 GLU A  48      91.260  91.270 154.000  1.00  0.00           H
ATOM    568  CG  GLU A  48      91.740  92.710 155.450  1.00  0.00           C
ATOM    569  HG1 GLU A  48      90.990  92.260 156.130  1.00  0.00           H
ATOM    570  HG2 GLU A  48      91.760  93.810 155.610  1.00  0.00           H
ATOM    571  CD  GLU A  48      93.130  92.160 155.710  1.00  0.00           C
ATOM    572  OE1 GLU A  48      93.320  91.220 156.520  1.00  0.00           O
ATOM    573  OE2 GLU A  48      94.030  92.890 155.260  1.00  0.00           O
ATOM    574  C   GLU A  48      91.190  92.740 151.570  1.00  0.00           C
ATOM    575  O   GLU A  48      90.180  93.350 151.190  1.00  0.00           O
ATOM    576  N   GLY A  49      91.680  91.710 150.940  1.00  0.00           N
ATOM    577  HN  GLY A  49      92.630  91.440 151.130  1.00  0.00           H
ATOM    578  CA  GLY A  49      90.980  91.110 149.790  1.00  0.00           C
ATOM    579  HA1 GLY A  49      91.440  90.200 149.420  1.00  0.00           H
ATOM    580  HA2 GLY A  49      90.830  91.950 149.130  1.00  0.00           H
ATOM    581  C   GLY A  49      89.560  90.610 150.120  1.00  0.00           C
ATOM    582  O   GLY A  49      89.380  89.750 150.990  1.00  0.00           O
ATOM    583  N   GLY A  50      88.530  90.990 149.420  1.00  0.00           N
ATOM    584  HN  GLY A  50      88.650  91.630 148.670  1.00  0.00           H
ATOM    585  CA  GLY A  50      87.100  90.790 149.650  1.00  0.00           C
ATOM    586  HA1 GLY A  50      86.940  89.820 150.090  1.00  0.00           H
ATOM    587  HA2 GLY A  50      86.520  90.960 148.750  1.00  0.00           H
ATOM    588  C   GLY A  50      86.550  91.730 150.710  1.00  0.00           C
ATOM    589  O   GLY A  50      87.130  92.010 151.720  1.00  0.00           O
ATOM    590  N   GLN A  51      85.420  92.440 150.350  1.00  0.00           N
ATOM    591  HN  GLN A  51      85.060  92.480 149.420  1.00  0.00           H
ATOM    592  CA  GLN A  51      84.880  93.490 151.210  1.00  0.00           C
ATOM    593  HA  GLN A  51      85.100  93.240 152.230  1.00  0.00           H
ATOM    594  CB  GLN A  51      85.300  94.910 150.690  1.00  0.00           C
ATOM    595  HB1 GLN A  51      85.040  94.940 149.610  1.00  0.00           H
ATOM    596  HB2 GLN A  51      84.570  95.690 150.980  1.00  0.00           H
ATOM    597  CG  GLN A  51      86.810  95.240 150.900  1.00  0.00           C
ATOM    598  HG1 GLN A  51      87.070  96.110 150.270  1.00  0.00           H
ATOM    599  HG2 GLN A  51      87.350  94.380 150.440  1.00  0.00           H
ATOM    600  CD  GLN A  51      87.160  95.330 152.410  1.00  0.00           C
ATOM    601  OE1 GLN A  51      86.280  95.680 153.160  1.00  0.00           O
ATOM    602  NE2 GLN A  51      88.420  94.990 152.700  1.00  0.00           N
ATOM    603 HE21 GLN A  51      88.970  94.820 151.890  1.00  0.00           H
ATOM    604 HE22 GLN A  51      88.830  95.050 153.610  1.00  0.00           H
ATOM    605  C   GLN A  51      83.370  93.440 151.060  1.00  0.00           C
ATOM    606  O   GLN A  51      82.800  92.990 150.040  1.00  0.00           O
ATOM    607  N   ARG A  52      82.670  93.960 152.120  1.00  0.00           N
ATOM    608  HN  ARG A  52      83.120  94.180 152.980  1.00  0.00           H
ATOM    609  CA  ARG A  52      81.250  94.170 152.090  1.00  0.00           C
ATOM    610  HA  ARG A  52      80.830  93.340 151.540  1.00  0.00           H
ATOM    611  CB  ARG A  52      80.650  94.260 153.530  1.00  0.00           C
ATOM    612  HB1 ARG A  52      81.180  95.110 154.000  1.00  0.00           H
ATOM    613  HB2 ARG A  52      79.560  94.490 153.530  1.00  0.00           H
ATOM    614  CG  ARG A  52      80.830  92.920 154.280  1.00  0.00           C
ATOM    615  HG1 ARG A  52      81.900  92.730 154.510  1.00  0.00           H
ATOM    616  HG2 ARG A  52      80.550  92.030 153.690  1.00  0.00           H
ATOM    617  CD  ARG A  52      80.140  92.920 155.620  1.00  0.00           C
ATOM    618  HD1 ARG A  52      79.180  93.470 155.510  1.00  0.00           H
ATOM    619  HD2 ARG A  52      80.650  93.500 156.420  1.00  0.00           H
ATOM    620  NE  ARG A  52      80.040  91.480 156.070  1.00  0.00           N
ATOM    621  HE  ARG A  52      80.510  90.780 155.530  1.00  0.00           H
ATOM    622  CZ  ARG A  52      79.210  91.020 157.010  1.00  0.00           C
ATOM    623  NH1 ARG A  52      78.600  91.810 157.780  1.00  0.00           N
ATOM    624 HH11 ARG A  52      78.270  91.460 158.660  1.00  0.00           H
ATOM    625 HH12 ARG A  52      78.980  92.730 157.830  1.00  0.00           H
ATOM    626  NH2 ARG A  52      78.970  89.710 157.060  1.00  0.00           N
ATOM    627 HH21 ARG A  52      78.330  89.500 157.800  1.00  0.00           H
ATOM    628 HH22 ARG A  52      79.580  89.130 156.520  1.00  0.00           H
ATOM    629  C   ARG A  52      80.910  95.560 151.360  1.00  0.00           C
ATOM    630  O   ARG A  52      80.580  96.540 152.030  1.00  0.00           O
ATOM    631  N   SER A  53      81.210  95.580 150.030  1.00  0.00           N
ATOM    632  HN  SER A  53      81.730  94.770 149.740  1.00  0.00           H
ATOM    633  CA  SER A  53      80.950  96.660 149.050  1.00  0.00           C
ATOM    634  HA  SER A  53      81.670  97.450 149.100  1.00  0.00           H
ATOM    635  CB  SER A  53      81.010  95.980 147.650  1.00  0.00           C
ATOM    636  HB1 SER A  53      80.330  95.110 147.680  1.00  0.00           H
ATOM    637  HB2 SER A  53      81.970  95.460 147.450  1.00  0.00           H
ATOM    638  OG  SER A  53      80.820  96.900 146.530  1.00  0.00           O
ATOM    639  HG1 SER A  53      79.890  96.940 146.300  1.00  0.00           H
ATOM    640  C   SER A  53      79.440  97.060 149.080  1.00  0.00           C
ATOM    641  O   SER A  53      78.530  96.290 149.410  1.00  0.00           O
ATOM    642  N   PRO A  54      79.080  98.300 148.830  1.00  0.00           N
ATOM    643  CD  PRO A  54      77.670  98.630 148.580  1.00  0.00           C
ATOM    644  HD1 PRO A  54      77.170  98.630 149.570  1.00  0.00           H
ATOM    645  HD2 PRO A  54      77.160  97.840 147.980  1.00  0.00           H
ATOM    646  CA  PRO A  54      79.900  99.520 149.000  1.00  0.00           C
ATOM    647  HA  PRO A  54      80.770  99.430 148.370  1.00  0.00           H
ATOM    648  CB  PRO A  54      78.910 100.680 148.590  1.00  0.00           C
ATOM    649  HB1 PRO A  54      78.630 101.110 149.570  1.00  0.00           H
ATOM    650  HB2 PRO A  54      79.280 101.470 147.900  1.00  0.00           H
ATOM    651  CG  PRO A  54      77.710 100.000 147.950  1.00  0.00           C
ATOM    652  HG1 PRO A  54      78.000  99.870 146.890  1.00  0.00           H
ATOM    653  HG2 PRO A  54      76.820 100.660 148.050  1.00  0.00           H
ATOM    654  C   PRO A  54      80.480  99.710 150.380  1.00  0.00           C
ATOM    655  O   PRO A  54      79.780 100.120 151.360  1.00  0.00           O
ATOM    656  N   ALA A  55      81.790  99.450 150.600  1.00  0.00           N
ATOM    657  HN  ALA A  55      82.360  99.380 149.790  1.00  0.00           H
ATOM    658  CA  ALA A  55      82.490  99.120 151.840  1.00  0.00           C
ATOM    659  HA  ALA A  55      81.810  98.610 152.500  1.00  0.00           H
ATOM    660  CB  ALA A  55      83.660  98.140 151.600  1.00  0.00           C
ATOM    661  HB1 ALA A  55      83.260  97.120 151.450  1.00  0.00           H
ATOM    662  HB2 ALA A  55      84.250  98.510 150.740  1.00  0.00           H
ATOM    663  HB3 ALA A  55      84.470  98.180 152.370  1.00  0.00           H
ATOM    664  C   ALA A  55      83.000 100.480 152.310  1.00  0.00           C
ATOM    665  O   ALA A  55      83.810 101.130 151.650  1.00  0.00           O
ATOM    666  N   VAL A  56      82.500 100.920 153.540  1.00  0.00           N
ATOM    667  HN  VAL A  56      81.900 100.370 154.120  1.00  0.00           H
ATOM    668  CA  VAL A  56      82.630 102.310 153.910  1.00  0.00           C
ATOM    669  HA  VAL A  56      82.910 102.870 153.030  1.00  0.00           H
ATOM    670  CB  VAL A  56      81.450 103.160 154.420  1.00  0.00           C
ATOM    671  HB  VAL A  56      81.090 102.690 155.360  1.00  0.00           H
ATOM    672  CG1 VAL A  56      81.700 104.680 154.490  1.00  0.00           C
ATOM    673 HG11 VAL A  56      82.530 104.960 155.180  1.00  0.00           H
ATOM    674 HG12 VAL A  56      82.050 105.110 153.530  1.00  0.00           H
ATOM    675 HG13 VAL A  56      80.730 105.120 154.780  1.00  0.00           H
ATOM    676  CG2 VAL A  56      80.240 103.030 153.450  1.00  0.00           C
ATOM    677 HG21 VAL A  56      80.040 101.960 153.260  1.00  0.00           H
ATOM    678 HG22 VAL A  56      79.340 103.570 153.820  1.00  0.00           H
ATOM    679 HG23 VAL A  56      80.550 103.430 152.460  1.00  0.00           H
ATOM    680  C   VAL A  56      83.810 102.560 154.770  1.00  0.00           C
ATOM    681  O   VAL A  56      83.890 102.000 155.890  1.00  0.00           O
ATOM    682  N   ILE A  57      84.840 103.290 154.310  1.00  0.00           N
ATOM    683  HN  ILE A  57      84.780 103.700 153.400  1.00  0.00           H
ATOM    684  CA  ILE A  57      85.980 103.650 155.210  1.00  0.00           C
ATOM    685  HA  ILE A  57      86.120 102.800 155.860  1.00  0.00           H
ATOM    686  CB  ILE A  57      87.140 103.940 154.260  1.00  0.00           C
ATOM    687  HB  ILE A  57      87.060 104.870 153.660  1.00  0.00           H
ATOM    688  CG2 ILE A  57      88.350 104.200 155.160  1.00  0.00           C
ATOM    689 HG21 ILE A  57      89.250 104.510 154.580  1.00  0.00           H
ATOM    690 HG22 ILE A  57      88.050 104.970 155.910  1.00  0.00           H
ATOM    691 HG23 ILE A  57      88.650 103.360 155.830  1.00  0.00           H
ATOM    692  CG1 ILE A  57      87.560 102.770 153.390  1.00  0.00           C
ATOM    693 HG11 ILE A  57      86.660 102.200 153.090  1.00  0.00           H
ATOM    694 HG12 ILE A  57      88.270 102.120 153.950  1.00  0.00           H
ATOM    695  CD  ILE A  57      88.130 103.160 152.000  1.00  0.00           C
ATOM    696  HD1 ILE A  57      89.070 103.740 152.070  1.00  0.00           H
ATOM    697  HD2 ILE A  57      88.440 102.270 151.420  1.00  0.00           H
ATOM    698  HD3 ILE A  57      87.450 103.840 151.450  1.00  0.00           H
ATOM    699  C   ILE A  57      85.600 104.790 156.100  1.00  0.00           C
ATOM    700  O   ILE A  57      85.970 104.910 157.290  1.00  0.00           O
ATOM    701  N   THR A  58      84.950 105.820 155.530  1.00  0.00           N
ATOM    702  HN  THR A  58      84.790 105.620 154.560  1.00  0.00           H
ATOM    703  CA  THR A  58      84.530 107.060 156.280  1.00  0.00           C
ATOM    704  HA  THR A  58      84.190 106.670 157.220  1.00  0.00           H
ATOM    705  CB  THR A  58      85.610 108.160 156.350  1.00  0.00           C
ATOM    706  HB  THR A  58      86.510 107.630 156.740  1.00  0.00           H
ATOM    707  OG1 THR A  58      85.240 109.300 157.110  1.00  0.00           O
ATOM    708  HG1 THR A  58      85.350 109.160 158.060  1.00  0.00           H
ATOM    709  CG2 THR A  58      86.020 108.680 154.910  1.00  0.00           C
ATOM    710 HG21 THR A  58      86.920 109.310 155.120  1.00  0.00           H
ATOM    711 HG22 THR A  58      86.110 107.800 154.240  1.00  0.00           H
ATOM    712 HG23 THR A  58      85.320 109.400 154.440  1.00  0.00           H
ATOM    713  C   THR A  58      83.330 107.700 155.550  1.00  0.00           C
ATOM    714  O   THR A  58      83.100 107.580 154.350  1.00  0.00           O
ATOM    715  N   GLY A  59      82.570 108.500 156.340  1.00  0.00           N
ATOM    716  HN  GLY A  59      82.710 108.470 157.320  1.00  0.00           H
ATOM    717  CA  GLY A  59      81.290 109.070 155.860  1.00  0.00           C
ATOM    718  HA1 GLY A  59      80.370 108.490 155.900  1.00  0.00           H
ATOM    719  HA2 GLY A  59      81.520 109.520 154.900  1.00  0.00           H
ATOM    720  C   GLY A  59      80.800 110.110 156.830  1.00  0.00           C
ATOM    721  O   GLY A  59      80.790 109.910 158.030  1.00  0.00           O
ATOM    722  N   LEU A  60      80.290 111.250 156.320  1.00  0.00           N
ATOM    723  HN  LEU A  60      80.360 111.370 155.330  1.00  0.00           H
ATOM    724  CA  LEU A  60      79.560 112.300 157.050  1.00  0.00           C
ATOM    725  HA  LEU A  60      79.770 112.190 158.100  1.00  0.00           H
ATOM    726  CB  LEU A  60      79.850 113.780 156.700  1.00  0.00           C
ATOM    727  HB1 LEU A  60      80.950 113.950 156.710  1.00  0.00           H
ATOM    728  HB2 LEU A  60      79.560 113.990 155.650  1.00  0.00           H
ATOM    729  CG  LEU A  60      79.240 114.860 157.650  1.00  0.00           C
ATOM    730  HG  LEU A  60      78.130 114.870 157.700  1.00  0.00           H
ATOM    731  CD1 LEU A  60      79.660 114.800 159.120  1.00  0.00           C
ATOM    732 HD11 LEU A  60      79.370 115.770 159.560  1.00  0.00           H
ATOM    733 HD12 LEU A  60      79.160 113.900 159.550  1.00  0.00           H
ATOM    734 HD13 LEU A  60      80.770 114.700 159.190  1.00  0.00           H
ATOM    735  CD2 LEU A  60      79.720 116.160 157.110  1.00  0.00           C
ATOM    736 HD21 LEU A  60      79.170 117.000 157.580  1.00  0.00           H
ATOM    737 HD22 LEU A  60      80.830 116.190 157.170  1.00  0.00           H
ATOM    738 HD23 LEU A  60      79.640 116.290 156.010  1.00  0.00           H
ATOM    739  C   LEU A  60      78.080 112.120 156.770  1.00  0.00           C
ATOM    740  O   LEU A  60      77.720 112.400 155.650  1.00  0.00           O
ATOM    741  N   TYR A  61      77.300 111.620 157.710  1.00  0.00           N
ATOM    742  HN  TYR A  61      77.700 111.450 158.610  1.00  0.00           H
ATOM    743  CA  TYR A  61      75.890 111.210 157.540  1.00  0.00           C
ATOM    744  HA  TYR A  61      75.620 111.270 156.490  1.00  0.00           H
ATOM    745  CB  TYR A  61      75.520 109.830 158.030  1.00  0.00           C
ATOM    746  HB1 TYR A  61      75.710 109.710 159.120  1.00  0.00           H
ATOM    747  HB2 TYR A  61      74.480 109.620 157.730  1.00  0.00           H
ATOM    748  CG  TYR A  61      76.350 108.830 157.320  1.00  0.00           C
ATOM    749  CD1 TYR A  61      76.100 108.470 155.950  1.00  0.00           C
ATOM    750  HD1 TYR A  61      75.250 108.920 155.460  1.00  0.00           H
ATOM    751  CE1 TYR A  61      76.800 107.460 155.290  1.00  0.00           C
ATOM    752  HE1 TYR A  61      76.540 107.090 154.310  1.00  0.00           H
ATOM    753  CZ  TYR A  61      77.720 106.730 156.060  1.00  0.00           C
ATOM    754  OH  TYR A  61      78.240 105.600 155.460  1.00  0.00           O
ATOM    755  HH  TYR A  61      77.680 105.370 154.720  1.00  0.00           H
ATOM    756  CD2 TYR A  61      77.360 108.230 157.990  1.00  0.00           C
ATOM    757  HD2 TYR A  61      77.590 108.600 158.980  1.00  0.00           H
ATOM    758  CE2 TYR A  61      77.980 107.100 157.400  1.00  0.00           C
ATOM    759  HE2 TYR A  61      78.690 106.420 157.860  1.00  0.00           H
ATOM    760  C   TYR A  61      75.010 112.210 158.260  1.00  0.00           C
ATOM    761  O   TYR A  61      75.520 113.040 159.040  1.00  0.00           O
ATOM    762  N   ASP A  62      73.640 112.240 157.940  1.00  0.00           N
ATOM    763  HN  ASP A  62      73.260 111.630 157.250  1.00  0.00           H
ATOM    764  CA  ASP A  62      72.780 113.180 158.590  1.00  0.00           C
ATOM    765  HA  ASP A  62      73.270 113.770 159.360  1.00  0.00           H
ATOM    766  CB  ASP A  62      72.220 114.110 157.380  1.00  0.00           C
ATOM    767  HB1 ASP A  62      73.080 114.680 156.960  1.00  0.00           H
ATOM    768  HB2 ASP A  62      71.860 113.370 156.630  1.00  0.00           H
ATOM    769  CG  ASP A  62      71.240 115.170 157.740  1.00  0.00           C
ATOM    770  OD1 ASP A  62      70.680 115.130 158.880  1.00  0.00           O
ATOM    771  OD2 ASP A  62      70.810 115.960 156.820  1.00  0.00           O
ATOM    772  C   ASP A  62      71.650 112.390 159.320  1.00  0.00           C
ATOM    773  O   ASP A  62      70.860 111.670 158.770  1.00  0.00           O
ATOM    774  N   LYS A  63      71.610 112.570 160.650  1.00  0.00           N
ATOM    775  HN  LYS A  63      72.320 113.150 161.040  1.00  0.00           H
ATOM    776  CA  LYS A  63      70.660 111.770 161.440  1.00  0.00           C
ATOM    777  HA  LYS A  63      70.540 110.810 160.970  1.00  0.00           H
ATOM    778  CB  LYS A  63      71.240 111.610 162.830  1.00  0.00           C
ATOM    779  HB1 LYS A  63      70.860 110.770 163.450  1.00  0.00           H
ATOM    780  HB2 LYS A  63      72.280 111.240 162.710  1.00  0.00           H
ATOM    781  CG  LYS A  63      71.430 112.840 163.740  1.00  0.00           C
ATOM    782  HG1 LYS A  63      70.490 113.440 163.720  1.00  0.00           H
ATOM    783  HG2 LYS A  63      72.180 113.450 163.200  1.00  0.00           H
ATOM    784  CD  LYS A  63      71.740 112.410 165.150  1.00  0.00           C
ATOM    785  HD1 LYS A  63      70.950 111.800 165.650  1.00  0.00           H
ATOM    786  HD2 LYS A  63      71.840 113.370 165.700  1.00  0.00           H
ATOM    787  CE  LYS A  63      73.050 111.500 165.330  1.00  0.00           C
ATOM    788  HE1 LYS A  63      73.950 112.110 165.070  1.00  0.00           H
ATOM    789  HE2 LYS A  63      73.070 110.640 164.620  1.00  0.00           H
ATOM    790  NZ  LYS A  63      73.060 111.090 166.720  1.00  0.00           N
ATOM    791  HZ1 LYS A  63      74.020 110.900 167.080  1.00  0.00           H
ATOM    792  HZ2 LYS A  63      72.790 111.900 167.310  1.00  0.00           H
ATOM    793  HZ3 LYS A  63      72.440 110.290 166.960  1.00  0.00           H
ATOM    794  C   LYS A  63      69.310 112.430 161.460  1.00  0.00           C
ATOM    795  O   LYS A  63      68.500 111.780 162.020  1.00  0.00           O
ATOM    796  N   CYS A  64      69.050 113.570 160.830  1.00  0.00           N
ATOM    797  HN  CYS A  64      69.770 114.090 160.360  1.00  0.00           H
ATOM    798  CA  CYS A  64      67.820 114.290 160.880  1.00  0.00           C
ATOM    799  HA  CYS A  64      67.130 113.730 161.490  1.00  0.00           H
ATOM    800  CB  CYS A  64      67.930 115.710 161.400  1.00  0.00           C
ATOM    801  HB1 CYS A  64      66.940 116.190 161.290  1.00  0.00           H
ATOM    802  HB2 CYS A  64      68.540 116.350 160.720  1.00  0.00           H
ATOM    803  SG  CYS A  64      68.560 115.630 163.100  1.00  0.00           S
ATOM    804  C   CYS A  64      67.250 114.260 159.500  1.00  0.00           C
ATOM    805  O   CYS A  64      66.150 114.720 159.290  1.00  0.00           O
ATOM    806  N   SER A  65      67.940 113.680 158.540  1.00  0.00           N
ATOM    807  HN  SER A  65      68.760 113.200 158.860  1.00  0.00           H
ATOM    808  CA  SER A  65      67.380 113.470 157.190  1.00  0.00           C
ATOM    809  HA  SER A  65      67.070 114.490 156.990  1.00  0.00           H
ATOM    810  CB  SER A  65      68.410 113.130 156.120  1.00  0.00           C
ATOM    811  HB1 SER A  65      67.920 112.600 155.270  1.00  0.00           H
ATOM    812  HB2 SER A  65      69.110 112.350 156.490  1.00  0.00           H
ATOM    813  OG  SER A  65      69.120 114.270 155.640  1.00  0.00           O
ATOM    814  HG1 SER A  65      69.580 114.640 156.400  1.00  0.00           H
ATOM    815  C   SER A  65      66.210 112.470 157.050  1.00  0.00           C
ATOM    816  O   SER A  65      66.410 111.240 157.080  1.00  0.00           O
ATOM    817  N   TYR A  66      65.000 112.970 156.830  1.00  0.00           N
ATOM    818  HN  TYR A  66      64.920 113.960 156.750  1.00  0.00           H
ATOM    819  CA  TYR A  66      63.790 112.160 156.830  1.00  0.00           C
ATOM    820  HA  TYR A  66      63.940 111.220 157.340  1.00  0.00           H
ATOM    821  CB  TYR A  66      62.640 113.020 157.380  1.00  0.00           C
ATOM    822  HB1 TYR A  66      62.620 114.030 156.900  1.00  0.00           H
ATOM    823  HB2 TYR A  66      61.630 112.570 157.300  1.00  0.00           H
ATOM    824  CG  TYR A  66      62.960 113.300 158.830  1.00  0.00           C
ATOM    825  CD1 TYR A  66      63.110 112.220 159.730  1.00  0.00           C
ATOM    826  HD1 TYR A  66      63.020 111.250 159.260  1.00  0.00           H
ATOM    827  CE1 TYR A  66      63.500 112.380 161.000  1.00  0.00           C
ATOM    828  HE1 TYR A  66      63.670 111.520 161.630  1.00  0.00           H
ATOM    829  CZ  TYR A  66      63.630 113.570 161.580  1.00  0.00           C
ATOM    830  OH  TYR A  66      64.090 113.690 162.950  1.00  0.00           O
ATOM    831  HH  TYR A  66      64.470 114.570 163.060  1.00  0.00           H
ATOM    832  CD2 TYR A  66      63.110 114.610 159.420  1.00  0.00           C
ATOM    833  HD2 TYR A  66      63.120 115.470 158.760  1.00  0.00           H
ATOM    834  CE2 TYR A  66      63.470 114.730 160.810  1.00  0.00           C
ATOM    835  HE2 TYR A  66      63.620 115.680 161.300  1.00  0.00           H
ATOM    836  C   TYR A  66      63.370 111.880 155.360  1.00  0.00           C
ATOM    837  O   TYR A  66      62.560 110.960 155.140  1.00  0.00           O
ATOM    838  N   ILE A  67      63.840 112.700 154.360  1.00  0.00           N
ATOM    839  HN  ILE A  67      64.620 113.310 154.490  1.00  0.00           H
ATOM    840  CA  ILE A  67      63.250 112.600 153.000  1.00  0.00           C
ATOM    841  HA  ILE A  67      62.360 111.990 152.970  1.00  0.00           H
ATOM    842  CB  ILE A  67      63.030 114.050 152.370  1.00  0.00           C
ATOM    843  HB  ILE A  67      63.970 114.630 152.450  1.00  0.00           H
ATOM    844  CG2 ILE A  67      62.650 114.090 150.870  1.00  0.00           C
ATOM    845 HG21 ILE A  67      63.500 113.810 150.210  1.00  0.00           H
ATOM    846 HG22 ILE A  67      61.780 113.420 150.690  1.00  0.00           H
ATOM    847 HG23 ILE A  67      62.250 115.100 150.660  1.00  0.00           H
ATOM    848  CG1 ILE A  67      61.950 114.840 153.100  1.00  0.00           C
ATOM    849 HG11 ILE A  67      61.820 114.430 154.120  1.00  0.00           H
ATOM    850 HG12 ILE A  67      60.970 114.650 152.610  1.00  0.00           H
ATOM    851  CD  ILE A  67      62.230 116.340 153.100  1.00  0.00           C
ATOM    852  HD1 ILE A  67      61.310 116.970 153.180  1.00  0.00           H
ATOM    853  HD2 ILE A  67      62.900 116.650 153.930  1.00  0.00           H
ATOM    854  HD3 ILE A  67      62.810 116.690 152.220  1.00  0.00           H
ATOM    855  C   ILE A  67      64.180 111.800 152.080  1.00  0.00           C
ATOM    856  O   ILE A  67      63.690 110.780 151.600  1.00  0.00           O
ATOM    857  N   SER A  68      65.440 112.110 152.020  1.00  0.00           N
ATOM    858  HN  SER A  68      65.830 112.850 152.560  1.00  0.00           H
ATOM    859  CA  SER A  68      66.460 111.240 151.440  1.00  0.00           C
ATOM    860  HA  SER A  68      66.080 110.230 151.420  1.00  0.00           H
ATOM    861  CB  SER A  68      66.640 111.510 149.920  1.00  0.00           C
ATOM    862  HB1 SER A  68      65.660 111.530 149.400  1.00  0.00           H
ATOM    863  HB2 SER A  68      67.140 110.620 149.500  1.00  0.00           H
ATOM    864  OG  SER A  68      67.290 112.750 149.630  1.00  0.00           O
ATOM    865  HG1 SER A  68      68.210 112.470 149.660  1.00  0.00           H
ATOM    866  C   SER A  68      67.710 111.360 152.150  1.00  0.00           C
ATOM    867  O   SER A  68      68.190 112.430 152.450  1.00  0.00           O
ATOM    868  N   ARG A  69      68.240 110.200 152.510  1.00  0.00           N
ATOM    869  HN  ARG A  69      67.850 109.370 152.150  1.00  0.00           H
ATOM    870  CA  ARG A  69      69.280 109.920 153.460  1.00  0.00           C
ATOM    871  HA  ARG A  69      69.260 110.780 154.110  1.00  0.00           H
ATOM    872  CB  ARG A  69      69.110 108.610 154.270  1.00  0.00           C
ATOM    873  HB1 ARG A  69      69.160 107.730 153.600  1.00  0.00           H
ATOM    874  HB2 ARG A  69      69.990 108.530 154.930  1.00  0.00           H
ATOM    875  CG  ARG A  69      67.940 108.700 155.290  1.00  0.00           C
ATOM    876  HG1 ARG A  69      67.940 109.710 155.760  1.00  0.00           H
ATOM    877  HG2 ARG A  69      68.160 108.040 156.160  1.00  0.00           H
ATOM    878  CD  ARG A  69      66.520 108.340 154.780  1.00  0.00           C
ATOM    879  HD1 ARG A  69      66.500 107.360 154.270  1.00  0.00           H
ATOM    880  HD2 ARG A  69      66.120 109.160 154.140  1.00  0.00           H
ATOM    881  NE  ARG A  69      65.670 108.400 156.040  1.00  0.00           N
ATOM    882  HE  ARG A  69      66.080 108.820 156.850  1.00  0.00           H
ATOM    883  CZ  ARG A  69      64.390 108.240 156.080  1.00  0.00           C
ATOM    884  NH1 ARG A  69      63.740 107.700 155.090  1.00  0.00           N
ATOM    885 HH11 ARG A  69      62.750 107.640 155.010  1.00  0.00           H
ATOM    886 HH12 ARG A  69      64.230 107.640 154.220  1.00  0.00           H
ATOM    887  NH2 ARG A  69      63.770 108.430 157.240  1.00  0.00           N
ATOM    888 HH21 ARG A  69      62.780 108.530 157.090  1.00  0.00           H
ATOM    889 HH22 ARG A  69      64.230 109.050 157.870  1.00  0.00           H
ATOM    890  C   ARG A  69      70.700 109.860 152.850  1.00  0.00           C
ATOM    891  O   ARG A  69      71.740 109.590 153.510  1.00  0.00           O
ATOM    892  N   ASP A  70      70.690 110.210 151.520  1.00  0.00           N
ATOM    893  HN  ASP A  70      69.780 110.490 151.230  1.00  0.00           H
ATOM    894  CA  ASP A  70      71.750 110.290 150.580  1.00  0.00           C
ATOM    895  HA  ASP A  70      72.430 109.500 150.860  1.00  0.00           H
ATOM    896  CB  ASP A  70      71.230 109.970 149.080  1.00  0.00           C
ATOM    897  HB1 ASP A  70      72.020 110.250 148.350  1.00  0.00           H
ATOM    898  HB2 ASP A  70      71.130 108.870 149.120  1.00  0.00           H
ATOM    899  CG  ASP A  70      69.930 110.710 148.720  1.00  0.00           C
ATOM    900  OD1 ASP A  70      69.670 111.750 149.340  1.00  0.00           O
ATOM    901  OD2 ASP A  70      69.210 110.300 147.720  1.00  0.00           O
ATOM    902  C   ASP A  70      72.540 111.640 150.580  1.00  0.00           C
ATOM    903  O   ASP A  70      73.620 111.710 150.030  1.00  0.00           O
ATOM    904  N   ARG A  71      72.060 112.670 151.190  1.00  0.00           N
ATOM    905  HN  ARG A  71      71.150 112.630 151.600  1.00  0.00           H
ATOM    906  CA  ARG A  71      72.830 113.820 151.610  1.00  0.00           C
ATOM    907  HA  ARG A  71      73.140 114.410 150.760  1.00  0.00           H
ATOM    908  CB  ARG A  71      71.940 114.720 152.470  1.00  0.00           C
ATOM    909  HB1 ARG A  71      71.480 114.060 153.230  1.00  0.00           H
ATOM    910  HB2 ARG A  71      72.520 115.520 152.980  1.00  0.00           H
ATOM    911  CG  ARG A  71      70.820 115.360 151.570  1.00  0.00           C
ATOM    912  HG1 ARG A  71      70.250 114.530 151.100  1.00  0.00           H
ATOM    913  HG2 ARG A  71      71.210 115.990 150.750  1.00  0.00           H
ATOM    914  CD  ARG A  71      69.720 116.250 152.310  1.00  0.00           C
ATOM    915  HD1 ARG A  71      70.270 116.900 153.030  1.00  0.00           H
ATOM    916  HD2 ARG A  71      68.950 115.620 152.810  1.00  0.00           H
ATOM    917  NE  ARG A  71      69.050 117.170 151.350  1.00  0.00           N
ATOM    918  HE  ARG A  71      69.250 117.070 150.380  1.00  0.00           H
ATOM    919  CZ  ARG A  71      68.320 118.150 151.690  1.00  0.00           C
ATOM    920  NH1 ARG A  71      67.770 118.360 152.890  1.00  0.00           N
ATOM    921 HH11 ARG A  71      67.520 119.320 153.000  1.00  0.00           H
ATOM    922 HH12 ARG A  71      68.100 117.830 153.660  1.00  0.00           H
ATOM    923  NH2 ARG A  71      67.820 119.020 150.810  1.00  0.00           N
ATOM    924 HH21 ARG A  71      67.100 119.650 151.100  1.00  0.00           H
ATOM    925 HH22 ARG A  71      67.990 118.900 149.830  1.00  0.00           H
ATOM    926  C   ARG A  71      74.180 113.650 152.330  1.00  0.00           C
ATOM    927  O   ARG A  71      74.380 112.990 153.380  1.00  0.00           O
ATOM    928  N   GLY A  72      75.240 114.270 151.820  1.00  0.00           N
ATOM    929  HN  GLY A  72      75.190 114.740 150.940  1.00  0.00           H
ATOM    930  CA  GLY A  72      76.570 114.090 152.440  1.00  0.00           C
ATOM    931  HA1 GLY A  72      76.590 113.390 153.260  1.00  0.00           H
ATOM    932  HA2 GLY A  72      76.900 115.060 152.780  1.00  0.00           H
ATOM    933  C   GLY A  72      77.700 113.490 151.570  1.00  0.00           C
ATOM    934  O   GLY A  72      77.600 113.370 150.370  1.00  0.00           O
ATOM    935  N   TRP A  73      78.860 113.220 152.270  1.00  0.00           N
ATOM    936  HN  TRP A  73      78.930 113.290 153.260  1.00  0.00           H
ATOM    937  CA  TRP A  73      79.950 112.600 151.530  1.00  0.00           C
ATOM    938  HA  TRP A  73      79.680 112.250 150.540  1.00  0.00           H
ATOM    939  CB  TRP A  73      81.080 113.620 151.410  1.00  0.00           C
ATOM    940  HB1 TRP A  73      82.010 113.200 150.970  1.00  0.00           H
ATOM    941  HB2 TRP A  73      80.690 114.380 150.700  1.00  0.00           H
ATOM    942  CG  TRP A  73      81.470 114.400 152.670  1.00  0.00           C
ATOM    943  CD1 TRP A  73      81.150 115.730 152.950  1.00  0.00           C
ATOM    944  HD1 TRP A  73      80.550 116.370 152.320  1.00  0.00           H
ATOM    945  NE1 TRP A  73      81.810 116.110 154.120  1.00  0.00           N
ATOM    946  HE1 TRP A  73      81.690 116.990 154.520  1.00  0.00           H
ATOM    947  CE2 TRP A  73      82.510 115.050 154.600  1.00  0.00           C
ATOM    948  CD2 TRP A  73      82.270 113.920 153.710  1.00  0.00           C
ATOM    949  CE3 TRP A  73      82.960 112.670 153.960  1.00  0.00           C
ATOM    950  HE3 TRP A  73      82.820 111.800 153.340  1.00  0.00           H
ATOM    951  CZ3 TRP A  73      83.750 112.600 155.110  1.00  0.00           C
ATOM    952  HZ3 TRP A  73      84.250 111.660 155.290  1.00  0.00           H
ATOM    953  CZ2 TRP A  73      83.440 114.920 155.670  1.00  0.00           C
ATOM    954  HZ2 TRP A  73      83.660 115.790 156.260  1.00  0.00           H
ATOM    955  CH2 TRP A  73      83.950 113.710 155.970  1.00  0.00           C
ATOM    956  HH2 TRP A  73      84.560 113.650 156.850  1.00  0.00           H
ATOM    957  C   TRP A  73      80.370 111.290 152.130  1.00  0.00           C
ATOM    958  O   TRP A  73      80.260 111.040 153.300  1.00  0.00           O
ATOM    959  N   VAL A  74      80.760 110.340 151.270  1.00  0.00           N
ATOM    960  HN  VAL A  74      80.670 110.590 150.300  1.00  0.00           H
ATOM    961  CA  VAL A  74      81.180 109.050 151.570  1.00  0.00           C
ATOM    962  HA  VAL A  74      81.530 109.060 152.600  1.00  0.00           H
ATOM    963  CB  VAL A  74      80.120 107.950 151.280  1.00  0.00           C
ATOM    964  HB  VAL A  74      79.720 108.160 150.260  1.00  0.00           H
ATOM    965  CG1 VAL A  74      80.620 106.470 151.300  1.00  0.00           C
ATOM    966 HG11 VAL A  74      81.390 106.460 150.490  1.00  0.00           H
ATOM    967 HG12 VAL A  74      81.190 106.420 152.250  1.00  0.00           H
ATOM    968 HG13 VAL A  74      79.970 105.580 151.130  1.00  0.00           H
ATOM    969  CG2 VAL A  74      78.980 108.140 152.330  1.00  0.00           C
ATOM    970 HG21 VAL A  74      78.260 107.300 152.340  1.00  0.00           H
ATOM    971 HG22 VAL A  74      79.350 108.340 153.360  1.00  0.00           H
ATOM    972 HG23 VAL A  74      78.370 108.990 151.970  1.00  0.00           H
ATOM    973  C   VAL A  74      82.450 108.820 150.770  1.00  0.00           C
ATOM    974  O   VAL A  74      82.490 109.250 149.630  1.00  0.00           O
ATOM    975  N   VAL A  75      83.470 108.230 151.350  1.00  0.00           N
ATOM    976  HN  VAL A  75      83.590 108.110 152.340  1.00  0.00           H
ATOM    977  CA  VAL A  75      84.640 107.650 150.630  1.00  0.00           C
ATOM    978  HA  VAL A  75      84.400 107.580 149.580  1.00  0.00           H
ATOM    979  CB  VAL A  75      85.960 108.370 150.990  1.00  0.00           C
ATOM    980  HB  VAL A  75      86.470 108.160 151.960  1.00  0.00           H
ATOM    981  CG1 VAL A  75      87.050 107.820 149.960  1.00  0.00           C
ATOM    982 HG11 VAL A  75      86.680 108.080 148.950  1.00  0.00           H
ATOM    983 HG12 VAL A  75      88.050 108.130 150.330  1.00  0.00           H
ATOM    984 HG13 VAL A  75      86.970 106.710 149.910  1.00  0.00           H
ATOM    985  CG2 VAL A  75      85.710 109.910 150.760  1.00  0.00           C
ATOM    986 HG21 VAL A  75      86.640 110.380 151.140  1.00  0.00           H
ATOM    987 HG22 VAL A  75      85.620 110.070 149.660  1.00  0.00           H
ATOM    988 HG23 VAL A  75      84.800 110.240 151.320  1.00  0.00           H
ATOM    989  C   VAL A  75      84.820 106.080 151.000  1.00  0.00           C
ATOM    990  O   VAL A  75      84.920 105.720 152.170  1.00  0.00           O
ATOM    991  N   GLY A  76      84.850 105.150 149.950  1.00  0.00           N
ATOM    992  HN  GLY A  76      84.930 105.480 149.020  1.00  0.00           H
ATOM    993  CA  GLY A  76      84.820 103.710 150.220  1.00  0.00           C
ATOM    994  HA1 GLY A  76      83.800 103.420 150.370  1.00  0.00           H
ATOM    995  HA2 GLY A  76      85.490 103.450 151.030  1.00  0.00           H
ATOM    996  C   GLY A  76      85.300 102.910 149.080  1.00  0.00           C
ATOM    997  O   GLY A  76      86.090 103.400 148.300  1.00  0.00           O
ATOM    998  N   ILE A  77      84.970 101.600 149.160  1.00  0.00           N
ATOM    999  HN  ILE A  77      84.330 101.180 149.800  1.00  0.00           H
ATOM   1000  CA  ILE A  77      85.350 100.640 148.100  1.00  0.00           C
ATOM   1001  HA  ILE A  77      85.920 101.120 147.330  1.00  0.00           H
ATOM   1002  CB  ILE A  77      86.250  99.540 148.660  1.00  0.00           C
ATOM   1003  HB  ILE A  77      85.780  98.730 149.270  1.00  0.00           H
ATOM   1004  CG2 ILE A  77      86.740  98.670 147.410  1.00  0.00           C
ATOM   1005 HG21 ILE A  77      85.890  98.310 146.790  1.00  0.00           H
ATOM   1006 HG22 ILE A  77      87.400  99.330 146.800  1.00  0.00           H
ATOM   1007 HG23 ILE A  77      87.370  97.820 147.770  1.00  0.00           H
ATOM   1008  CG1 ILE A  77      87.340 100.090 149.530  1.00  0.00           C
ATOM   1009 HG11 ILE A  77      86.870 100.390 150.490  1.00  0.00           H
ATOM   1010 HG12 ILE A  77      87.720 101.080 149.190  1.00  0.00           H
ATOM   1011  CD  ILE A  77      88.500  99.230 149.730  1.00  0.00           C
ATOM   1012  HD1 ILE A  77      89.130  99.580 150.580  1.00  0.00           H
ATOM   1013  HD2 ILE A  77      88.130  98.200 149.930  1.00  0.00           H
ATOM   1014  HD3 ILE A  77      89.180  99.230 148.840  1.00  0.00           H
ATOM   1015  C   ILE A  77      84.030 100.050 147.550  1.00  0.00           C
ATOM   1016  O   ILE A  77      83.250  99.520 148.340  1.00  0.00           O
ATOM   1017  N   HIS A  78      83.810 100.030 146.220  1.00  0.00           N
ATOM   1018  HN  HIS A  78      84.500 100.440 145.630  1.00  0.00           H
ATOM   1019  CA  HIS A  78      82.650  99.310 145.740  1.00  0.00           C
ATOM   1020  HA  HIS A  78      82.450  98.480 146.400  1.00  0.00           H
ATOM   1021  CB  HIS A  78      81.370 100.110 145.780  1.00  0.00           C
ATOM   1022  HB1 HIS A  78      80.520  99.420 145.960  1.00  0.00           H
ATOM   1023  HB2 HIS A  78      81.470 100.770 146.670  1.00  0.00           H
ATOM   1024  ND1 HIS A  78      81.810 102.090 144.390  1.00  0.00           N
ATOM   1025  CG  HIS A  78      81.050 100.950 144.620  1.00  0.00           C
ATOM   1026  CE1 HIS A  78      81.300 102.600 143.310  1.00  0.00           C
ATOM   1027  HE1 HIS A  78      81.690 103.550 142.930  1.00  0.00           H
ATOM   1028  NE2 HIS A  78      80.320 101.820 142.800  1.00  0.00           N
ATOM   1029  HE2 HIS A  78      79.720 101.830 142.000  1.00  0.00           H
ATOM   1030  CD2 HIS A  78      80.210 100.750 143.650  1.00  0.00           C
ATOM   1031  HD2 HIS A  78      79.530  99.920 143.500  1.00  0.00           H
ATOM   1032  C   HIS A  78      82.940  98.700 144.350  1.00  0.00           C
ATOM   1033  O   HIS A  78      83.730  99.160 143.510  1.00  0.00           O
ATOM   1034  N   THR A  79      82.180  97.690 144.130  1.00  0.00           N
ATOM   1035  HN  THR A  79      81.400  97.460 144.710  1.00  0.00           H
ATOM   1036  CA  THR A  79      82.220  96.980 142.890  1.00  0.00           C
ATOM   1037  HA  THR A  79      83.220  97.070 142.510  1.00  0.00           H
ATOM   1038  CB  THR A  79      81.830  95.520 142.920  1.00  0.00           C
ATOM   1039  HB  THR A  79      81.930  95.060 141.920  1.00  0.00           H
ATOM   1040  OG1 THR A  79      80.510  95.290 143.430  1.00  0.00           O
ATOM   1041  HG1 THR A  79      80.130  95.990 142.900  1.00  0.00           H
ATOM   1042  CG2 THR A  79      82.870  94.750 143.700  1.00  0.00           C
ATOM   1043 HG21 THR A  79      83.730  94.590 143.020  1.00  0.00           H
ATOM   1044 HG22 THR A  79      83.190  95.350 144.580  1.00  0.00           H
ATOM   1045 HG23 THR A  79      82.380  93.790 143.980  1.00  0.00           H
ATOM   1046  C   THR A  79      81.350  97.590 141.780  1.00  0.00           C
ATOM   1047  O   THR A  79      80.180  97.340 141.640  1.00  0.00           O
ATOM   1048  N   ILE A  80      81.930  98.470 140.930  1.00  0.00           N
ATOM   1049  HN  ILE A  80      82.870  98.760 141.120  1.00  0.00           H
ATOM   1050  CA  ILE A  80      81.430  98.890 139.560  1.00  0.00           C
ATOM   1051  HA  ILE A  80      80.610  99.530 139.820  1.00  0.00           H
ATOM   1052  CB  ILE A  80      82.490  99.680 138.810  1.00  0.00           C
ATOM   1053  HB  ILE A  80      83.480  99.170 138.840  1.00  0.00           H
ATOM   1054  CG2 ILE A  80      82.180  99.860 137.250  1.00  0.00           C
ATOM   1055 HG21 ILE A  80      82.900 100.580 136.800  1.00  0.00           H
ATOM   1056 HG22 ILE A  80      82.170  98.870 136.760  1.00  0.00           H
ATOM   1057 HG23 ILE A  80      81.180 100.350 137.220  1.00  0.00           H
ATOM   1058  CG1 ILE A  80      82.690 101.040 139.530  1.00  0.00           C
ATOM   1059 HG11 ILE A  80      82.260 101.060 140.560  1.00  0.00           H
ATOM   1060 HG12 ILE A  80      82.030 101.790 139.060  1.00  0.00           H
ATOM   1061  CD  ILE A  80      84.120 101.500 139.610  1.00  0.00           C
ATOM   1062  HD1 ILE A  80      84.440 101.980 138.660  1.00  0.00           H
ATOM   1063  HD2 ILE A  80      84.140 102.310 140.370  1.00  0.00           H
ATOM   1064  HD3 ILE A  80      84.900 100.740 139.820  1.00  0.00           H
ATOM   1065  C   ILE A  80      80.950  97.700 138.810  1.00  0.00           C
ATOM   1066  O   ILE A  80      81.770  96.840 138.430  1.00  0.00           O
ATOM   1067  N   SER A  81      79.690  97.540 138.600  1.00  0.00           N
ATOM   1068  HN  SER A  81      79.090  98.280 138.900  1.00  0.00           H
ATOM   1069  CA  SER A  81      79.090  96.340 138.010  1.00  0.00           C
ATOM   1070  HA  SER A  81      79.880  95.610 137.950  1.00  0.00           H
ATOM   1071  CB  SER A  81      78.040  95.670 138.880  1.00  0.00           C
ATOM   1072  HB1 SER A  81      77.190  96.310 139.210  1.00  0.00           H
ATOM   1073  HB2 SER A  81      78.500  95.480 139.880  1.00  0.00           H
ATOM   1074  OG  SER A  81      77.430  94.510 138.410  1.00  0.00           O
ATOM   1075  HG1 SER A  81      76.820  94.690 137.690  1.00  0.00           H
ATOM   1076  C   SER A  81      78.430  96.510 136.730  1.00  0.00           C
ATOM   1077  O   SER A  81      77.310  96.940 136.630  1.00  0.00           O
ATOM   1078  N   ASP A  82      79.110  96.080 135.700  1.00  0.00           N
ATOM   1079  HN  ASP A  82      80.090  95.890 135.730  1.00  0.00           H
ATOM   1080  CA  ASP A  82      78.530  96.120 134.390  1.00  0.00           C
ATOM   1081  HA  ASP A  82      77.470  96.320 134.400  1.00  0.00           H
ATOM   1082  CB  ASP A  82      79.360  97.050 133.420  1.00  0.00           C
ATOM   1083  HB1 ASP A  82      80.070  97.720 133.950  1.00  0.00           H
ATOM   1084  HB2 ASP A  82      80.140  96.440 132.910  1.00  0.00           H
ATOM   1085  CG  ASP A  82      78.470  97.820 132.370  1.00  0.00           C
ATOM   1086  OD1 ASP A  82      77.270  97.450 132.160  1.00  0.00           O
ATOM   1087  OD2 ASP A  82      79.100  98.650 131.710  1.00  0.00           O
ATOM   1088  C   ASP A  82      78.640  94.660 133.850  1.00  0.00           C
ATOM   1089  O   ASP A  82      79.630  94.010 134.110  1.00  0.00           O
ATOM   1090  N   GLN A  83      77.560  94.130 133.210  1.00  0.00           N
ATOM   1091  HN  GLN A  83      76.760  94.670 132.990  1.00  0.00           H
ATOM   1092  CA  GLN A  83      77.430  92.770 132.760  1.00  0.00           C
ATOM   1093  HA  GLN A  83      76.380  92.690 132.510  1.00  0.00           H
ATOM   1094  CB  GLN A  83      78.140  92.540 131.440  1.00  0.00           C
ATOM   1095  HB1 GLN A  83      77.760  91.590 131.010  1.00  0.00           H
ATOM   1096  HB2 GLN A  83      77.840  93.310 130.690  1.00  0.00           H
ATOM   1097  CG  GLN A  83      79.660  92.520 131.390  1.00  0.00           C
ATOM   1098  HG1 GLN A  83      80.060  91.930 132.230  1.00  0.00           H
ATOM   1099  HG2 GLN A  83      79.950  93.590 131.280  1.00  0.00           H
ATOM   1100  CD  GLN A  83      80.180  91.670 130.150  1.00  0.00           C
ATOM   1101  OE1 GLN A  83      79.630  90.680 129.770  1.00  0.00           O
ATOM   1102  NE2 GLN A  83      81.160  92.270 129.390  1.00  0.00           N
ATOM   1103 HE21 GLN A  83      81.400  93.230 129.530  1.00  0.00           H
ATOM   1104 HE22 GLN A  83      81.560  91.640 128.720  1.00  0.00           H
ATOM   1105  C   GLN A  83      77.670  91.740 133.790  1.00  0.00           C
ATOM   1106  O   GLN A  83      77.990  90.600 133.450  1.00  0.00           O
ATOM   1107  N   ASP A  84      77.420  92.030 135.080  1.00  0.00           N
ATOM   1108  HN  ASP A  84      77.100  92.960 135.190  1.00  0.00           H
ATOM   1109  CA  ASP A  84      77.470  91.150 136.210  1.00  0.00           C
ATOM   1110  HA  ASP A  84      77.280  91.780 137.060  1.00  0.00           H
ATOM   1111  CB  ASP A  84      76.380  90.020 136.170  1.00  0.00           C
ATOM   1112  HB1 ASP A  84      76.660  89.420 135.280  1.00  0.00           H
ATOM   1113  HB2 ASP A  84      76.540  89.390 137.080  1.00  0.00           H
ATOM   1114  CG  ASP A  84      74.950  90.530 136.250  1.00  0.00           C
ATOM   1115  OD1 ASP A  84      74.640  91.590 136.950  1.00  0.00           O
ATOM   1116  OD2 ASP A  84      74.060  89.730 135.820  1.00  0.00           O
ATOM   1117  C   ASP A  84      78.870  90.710 136.560  1.00  0.00           C
ATOM   1118  O   ASP A  84      79.150  89.710 137.260  1.00  0.00           O
ATOM   1119  N   ASN A  85      79.820  91.590 136.230  1.00  0.00           N
ATOM   1120  HN  ASN A  85      79.600  92.380 135.670  1.00  0.00           H
ATOM   1121  CA  ASN A  85      81.260  91.420 136.450  1.00  0.00           C
ATOM   1122  HA  ASN A  85      81.370  90.460 136.940  1.00  0.00           H
ATOM   1123  CB  ASN A  85      82.050  91.350 135.130  1.00  0.00           C
ATOM   1124  HB1 ASN A  85      81.470  90.630 134.500  1.00  0.00           H
ATOM   1125  HB2 ASN A  85      82.000  92.420 134.850  1.00  0.00           H
ATOM   1126  CG  ASN A  85      83.510  90.900 135.180  1.00  0.00           C
ATOM   1127  OD1 ASN A  85      83.930  90.320 136.230  1.00  0.00           O
ATOM   1128  ND2 ASN A  85      84.340  91.160 134.220  1.00  0.00           N
ATOM   1129 HD21 ASN A  85      84.020  91.500 133.330  1.00  0.00           H
ATOM   1130 HD22 ASN A  85      85.310  91.160 134.460  1.00  0.00           H
ATOM   1131  C   ASN A  85      81.750  92.560 137.350  1.00  0.00           C
ATOM   1132  O   ASN A  85      81.730  93.750 137.090  1.00  0.00           O
ATOM   1133  N   LYS A  86      82.120  92.160 138.600  1.00  0.00           N
ATOM   1134  HN  LYS A  86      82.000  91.190 138.780  1.00  0.00           H
ATOM   1135  CA  LYS A  86      82.430  93.080 139.640  1.00  0.00           C
ATOM   1136  HA  LYS A  86      81.820  93.960 139.500  1.00  0.00           H
ATOM   1137  CB  LYS A  86      82.210  92.430 141.010  1.00  0.00           C
ATOM   1138  HB1 LYS A  86      82.760  91.460 140.950  1.00  0.00           H
ATOM   1139  HB2 LYS A  86      82.840  92.900 141.790  1.00  0.00           H
ATOM   1140  CG  LYS A  86      80.710  92.140 141.330  1.00  0.00           C
ATOM   1141  HG1 LYS A  86      80.180  91.580 140.530  1.00  0.00           H
ATOM   1142  HG2 LYS A  86      80.260  93.150 141.360  1.00  0.00           H
ATOM   1143  CD  LYS A  86      80.470  91.680 142.820  1.00  0.00           C
ATOM   1144  HD1 LYS A  86      80.970  92.480 143.400  1.00  0.00           H
ATOM   1145  HD2 LYS A  86      81.050  90.740 142.940  1.00  0.00           H
ATOM   1146  CE  LYS A  86      79.010  91.590 143.220  1.00  0.00           C
ATOM   1147  HE1 LYS A  86      78.450  92.560 143.230  1.00  0.00           H
ATOM   1148  HE2 LYS A  86      78.960  91.110 144.220  1.00  0.00           H
ATOM   1149  NZ  LYS A  86      78.270  90.680 142.290  1.00  0.00           N
ATOM   1150  HZ1 LYS A  86      78.670  89.720 142.350  1.00  0.00           H
ATOM   1151  HZ2 LYS A  86      77.240  90.660 142.340  1.00  0.00           H
ATOM   1152  HZ3 LYS A  86      78.460  90.920 141.300  1.00  0.00           H
ATOM   1153  C   LYS A  86      83.830  93.550 139.500  1.00  0.00           C
ATOM   1154  O   LYS A  86      84.820  92.890 139.820  1.00  0.00           O
ATOM   1155  N   ASP A  87      84.100  94.880 139.190  1.00  0.00           N
ATOM   1156  HN  ASP A  87      83.350  95.470 138.930  1.00  0.00           H
ATOM   1157  CA  ASP A  87      85.540  95.440 139.280  1.00  0.00           C
ATOM   1158  HA  ASP A  87      86.240  94.620 139.360  1.00  0.00           H
ATOM   1159  CB  ASP A  87      85.860  96.220 138.000  1.00  0.00           C
ATOM   1160  HB1 ASP A  87      85.710  95.660 137.050  1.00  0.00           H
ATOM   1161  HB2 ASP A  87      85.150  97.080 138.030  1.00  0.00           H
ATOM   1162  CG  ASP A  87      87.290  96.860 137.860  1.00  0.00           C
ATOM   1163  OD1 ASP A  87      87.770  97.340 138.920  1.00  0.00           O
ATOM   1164  OD2 ASP A  87      87.760  97.010 136.700  1.00  0.00           O
ATOM   1165  C   ASP A  87      85.550  96.220 140.520  1.00  0.00           C
ATOM   1166  O   ASP A  87      84.860  97.170 140.600  1.00  0.00           O
ATOM   1167  N   PRO A  88      86.320  95.800 141.620  1.00  0.00           N
ATOM   1168  CD  PRO A  88      86.840  94.450 141.780  1.00  0.00           C
ATOM   1169  HD1 PRO A  88      87.610  94.180 141.030  1.00  0.00           H
ATOM   1170  HD2 PRO A  88      86.100  93.630 141.940  1.00  0.00           H
ATOM   1171  CA  PRO A  88      86.160  96.400 142.930  1.00  0.00           C
ATOM   1172  HA  PRO A  88      85.230  96.940 142.970  1.00  0.00           H
ATOM   1173  CB  PRO A  88      86.380  95.320 143.910  1.00  0.00           C
ATOM   1174  HB1 PRO A  88      86.690  95.830 144.850  1.00  0.00           H
ATOM   1175  HB2 PRO A  88      85.450  94.800 144.210  1.00  0.00           H
ATOM   1176  CG  PRO A  88      87.410  94.480 143.190  1.00  0.00           C
ATOM   1177  HG1 PRO A  88      87.460  93.420 143.520  1.00  0.00           H
ATOM   1178  HG2 PRO A  88      88.400  94.980 143.230  1.00  0.00           H
ATOM   1179  C   PRO A  88      87.150  97.610 143.050  1.00  0.00           C
ATOM   1180  O   PRO A  88      88.360  97.400 143.080  1.00  0.00           O
ATOM   1181  N   ARG A  89      86.570  98.810 143.170  1.00  0.00           N
ATOM   1182  HN  ARG A  89      85.580  98.940 143.140  1.00  0.00           H
ATOM   1183  CA  ARG A  89      87.290 100.040 143.080  1.00  0.00           C
ATOM   1184  HA  ARG A  89      88.360  99.890 143.140  1.00  0.00           H
ATOM   1185  CB  ARG A  89      86.940 100.790 141.770  1.00  0.00           C
ATOM   1186  HB1 ARG A  89      85.860 101.050 141.780  1.00  0.00           H
ATOM   1187  HB2 ARG A  89      87.590 101.690 141.810  1.00  0.00           H
ATOM   1188  CG  ARG A  89      87.360  99.970 140.550  1.00  0.00           C
ATOM   1189  HG1 ARG A  89      86.500  99.300 140.340  1.00  0.00           H
ATOM   1190  HG2 ARG A  89      88.320  99.420 140.660  1.00  0.00           H
ATOM   1191  CD  ARG A  89      87.640 100.920 139.400  1.00  0.00           C
ATOM   1192  HD1 ARG A  89      88.540 101.520 139.620  1.00  0.00           H
ATOM   1193  HD2 ARG A  89      86.850 101.690 139.270  1.00  0.00           H
ATOM   1194  NE  ARG A  89      87.880 100.070 138.170  1.00  0.00           N
ATOM   1195  HE  ARG A  89      88.010  99.090 138.300  1.00  0.00           H
ATOM   1196  CZ  ARG A  89      87.810 100.520 136.910  1.00  0.00           C
ATOM   1197  NH1 ARG A  89      87.730 101.810 136.620  1.00  0.00           N
ATOM   1198 HH11 ARG A  89      87.850 102.120 135.680  1.00  0.00           H
ATOM   1199 HH12 ARG A  89      88.040 102.360 137.400  1.00  0.00           H
ATOM   1200  NH2 ARG A  89      88.140  99.720 135.940  1.00  0.00           N
ATOM   1201 HH21 ARG A  89      88.150  99.990 134.980  1.00  0.00           H
ATOM   1202 HH22 ARG A  89      88.180  98.760 136.200  1.00  0.00           H
ATOM   1203  C   ARG A  89      86.960 101.000 144.180  1.00  0.00           C
ATOM   1204  O   ARG A  89      85.840 101.030 144.680  1.00  0.00           O
ATOM   1205  N   TYR A  90      88.000 101.860 144.630  1.00  0.00           N
ATOM   1206  HN  TYR A  90      88.910 101.720 144.250  1.00  0.00           H
ATOM   1207  CA  TYR A  90      87.780 102.990 145.570  1.00  0.00           C
ATOM   1208  HA  TYR A  90      87.250 102.600 146.430  1.00  0.00           H
ATOM   1209  CB  TYR A  90      89.110 103.720 145.910  1.00  0.00           C
ATOM   1210  HB1 TYR A  90      89.650 103.970 144.960  1.00  0.00           H
ATOM   1211  HB2 TYR A  90      88.920 104.700 146.400  1.00  0.00           H
ATOM   1212  CG  TYR A  90      90.060 102.970 146.790  1.00  0.00           C
ATOM   1213  CD1 TYR A  90      89.670 102.650 148.110  1.00  0.00           C
ATOM   1214  HD1 TYR A  90      88.760 102.940 148.620  1.00  0.00           H
ATOM   1215  CE1 TYR A  90      90.500 101.910 148.900  1.00  0.00           C
ATOM   1216  HE1 TYR A  90      90.240 101.560 149.890  1.00  0.00           H
ATOM   1217  CZ  TYR A  90      91.710 101.360 148.400  1.00  0.00           C
ATOM   1218  OH  TYR A  90      92.480 100.520 149.230  1.00  0.00           O
ATOM   1219  HH  TYR A  90      92.980  99.920 148.670  1.00  0.00           H
ATOM   1220  CD2 TYR A  90      91.300 102.350 146.250  1.00  0.00           C
ATOM   1221  HD2 TYR A  90      91.730 102.540 145.280  1.00  0.00           H
ATOM   1222  CE2 TYR A  90      92.130 101.540 147.080  1.00  0.00           C
ATOM   1223  HE2 TYR A  90      93.050 101.150 146.670  1.00  0.00           H
ATOM   1224  C   TYR A  90      86.840 103.920 144.870  1.00  0.00           C
ATOM   1225  O   TYR A  90      87.050 104.190 143.640  1.00  0.00           O
ATOM   1226  N   PHE A  91      85.940 104.520 145.650  1.00  0.00           N
ATOM   1227  HN  PHE A  91      85.800 104.110 146.550  1.00  0.00           H
ATOM   1228  CA  PHE A  91      84.980 105.570 145.190  1.00  0.00           C
ATOM   1229  HA  PHE A  91      85.350 105.950 144.250  1.00  0.00           H
ATOM   1230  CB  PHE A  91      83.600 104.860 144.940  1.00  0.00           C
ATOM   1231  HB1 PHE A  91      83.080 105.450 144.150  1.00  0.00           H
ATOM   1232  HB2 PHE A  91      83.870 103.930 144.380  1.00  0.00           H
ATOM   1233  CG  PHE A  91      82.730 104.710 146.120  1.00  0.00           C
ATOM   1234  CD1 PHE A  91      82.760 103.550 146.940  1.00  0.00           C
ATOM   1235  HD1 PHE A  91      83.400 102.720 146.690  1.00  0.00           H
ATOM   1236  CE1 PHE A  91      81.850 103.360 147.960  1.00  0.00           C
ATOM   1237  HE1 PHE A  91      81.800 102.410 148.470  1.00  0.00           H
ATOM   1238  CZ  PHE A  91      80.850 104.310 148.230  1.00  0.00           C
ATOM   1239  HZ  PHE A  91      80.120 104.150 149.010  1.00  0.00           H
ATOM   1240  CD2 PHE A  91      81.770 105.670 146.430  1.00  0.00           C
ATOM   1241  HD2 PHE A  91      81.920 106.620 145.930  1.00  0.00           H
ATOM   1242  CE2 PHE A  91      80.780 105.470 147.440  1.00  0.00           C
ATOM   1243  HE2 PHE A  91      80.130 106.280 147.740  1.00  0.00           H
ATOM   1244  C   PHE A  91      84.880 106.740 146.150  1.00  0.00           C
ATOM   1245  O   PHE A  91      85.080 106.510 147.370  1.00  0.00           O
ATOM   1246  N   PHE A  92      84.650 107.970 145.680  1.00  0.00           N
ATOM   1247  HN  PHE A  92      84.550 108.120 144.700  1.00  0.00           H
ATOM   1248  CA  PHE A  92      84.370 109.110 146.510  1.00  0.00           C
ATOM   1249  HA  PHE A  92      84.290 108.940 147.570  1.00  0.00           H
ATOM   1250  CB  PHE A  92      85.560 110.090 146.390  1.00  0.00           C
ATOM   1251  HB1 PHE A  92      86.400 109.730 147.040  1.00  0.00           H
ATOM   1252  HB2 PHE A  92      85.910 110.090 145.340  1.00  0.00           H
ATOM   1253  CG  PHE A  92      85.330 111.510 146.880  1.00  0.00           C
ATOM   1254  CD1 PHE A  92      84.520 111.770 147.990  1.00  0.00           C
ATOM   1255  HD1 PHE A  92      83.910 111.020 148.480  1.00  0.00           H
ATOM   1256  CE1 PHE A  92      84.300 113.110 148.430  1.00  0.00           C
ATOM   1257  HE1 PHE A  92      83.560 113.340 149.180  1.00  0.00           H
ATOM   1258  CZ  PHE A  92      84.920 114.160 147.770  1.00  0.00           C
ATOM   1259  HZ  PHE A  92      84.840 115.190 148.070  1.00  0.00           H
ATOM   1260  CD2 PHE A  92      85.940 112.600 146.220  1.00  0.00           C
ATOM   1261  HD2 PHE A  92      86.680 112.480 145.440  1.00  0.00           H
ATOM   1262  CE2 PHE A  92      85.700 113.900 146.620  1.00  0.00           C
ATOM   1263  HE2 PHE A  92      86.240 114.700 146.150  1.00  0.00           H
ATOM   1264  C   PHE A  92      83.080 109.730 146.010  1.00  0.00           C
ATOM   1265  O   PHE A  92      82.880 109.860 144.790  1.00  0.00           O
ATOM   1266  N   SER A  93      82.050 109.970 146.910  1.00  0.00           N
ATOM   1267  HN  SER A  93      82.060 109.760 147.880  1.00  0.00           H
ATOM   1268  CA  SER A  93      80.790 110.500 146.440  1.00  0.00           C
ATOM   1269  HA  SER A  93      80.820 110.820 145.410  1.00  0.00           H
ATOM   1270  CB  SER A  93      79.550 109.500 146.480  1.00  0.00           C
ATOM   1271  HB1 SER A  93      79.740 108.690 145.750  1.00  0.00           H
ATOM   1272  HB2 SER A  93      78.650 110.090 146.190  1.00  0.00           H
ATOM   1273  OG  SER A  93      79.150 108.850 147.710  1.00  0.00           O
ATOM   1274  HG1 SER A  93      78.900 109.580 148.290  1.00  0.00           H
ATOM   1275  C   SER A  93      80.420 111.690 147.290  1.00  0.00           C
ATOM   1276  O   SER A  93      80.550 111.710 148.500  1.00  0.00           O
ATOM   1277  N   LEU A  94      79.850 112.710 146.690  1.00  0.00           N
ATOM   1278  HN  LEU A  94      79.670 112.690 145.710  1.00  0.00           H
ATOM   1279  CA  LEU A  94      79.350 113.880 147.350  1.00  0.00           C
ATOM   1280  HA  LEU A  94      79.280 113.750 148.420  1.00  0.00           H
ATOM   1281  CB  LEU A  94      80.330 115.070 147.080  1.00  0.00           C
ATOM   1282  HB1 LEU A  94      81.270 114.780 147.610  1.00  0.00           H
ATOM   1283  HB2 LEU A  94      80.490 115.090 145.990  1.00  0.00           H
ATOM   1284  CG  LEU A  94      80.010 116.430 147.660  1.00  0.00           C
ATOM   1285  HG  LEU A  94      79.010 116.720 147.260  1.00  0.00           H
ATOM   1286  CD1 LEU A  94      79.900 116.420 149.190  1.00  0.00           C
ATOM   1287 HD11 LEU A  94      80.850 116.140 149.700  1.00  0.00           H
ATOM   1288 HD12 LEU A  94      79.570 117.420 149.560  1.00  0.00           H
ATOM   1289 HD13 LEU A  94      79.060 115.750 149.460  1.00  0.00           H
ATOM   1290  CD2 LEU A  94      80.920 117.540 147.190  1.00  0.00           C
ATOM   1291 HD21 LEU A  94      80.610 118.490 147.680  1.00  0.00           H
ATOM   1292 HD22 LEU A  94      81.980 117.350 147.460  1.00  0.00           H
ATOM   1293 HD23 LEU A  94      80.860 117.730 146.100  1.00  0.00           H
ATOM   1294  C   LEU A  94      77.950 114.130 146.830  1.00  0.00           C
ATOM   1295  O   LEU A  94      77.790 114.160 145.600  1.00  0.00           O
ATOM   1296  N   LYS A  95      76.990 114.340 147.720  1.00  0.00           N
ATOM   1297  HN  LYS A  95      77.170 114.240 148.690  1.00  0.00           H
ATOM   1298  CA  LYS A  95      75.720 114.950 147.470  1.00  0.00           C
ATOM   1299  HA  LYS A  95      75.720 115.370 146.470  1.00  0.00           H
ATOM   1300  CB  LYS A  95      74.630 113.930 147.590  1.00  0.00           C
ATOM   1301  HB1 LYS A  95      74.680 113.120 146.820  1.00  0.00           H
ATOM   1302  HB2 LYS A  95      74.750 113.390 148.560  1.00  0.00           H
ATOM   1303  CG  LYS A  95      73.230 114.610 147.370  1.00  0.00           C
ATOM   1304  HG1 LYS A  95      73.160 115.110 146.390  1.00  0.00           H
ATOM   1305  HG2 LYS A  95      73.000 115.320 148.200  1.00  0.00           H
ATOM   1306  CD  LYS A  95      72.090 113.570 147.420  1.00  0.00           C
ATOM   1307  HD1 LYS A  95      72.160 113.080 148.420  1.00  0.00           H
ATOM   1308  HD2 LYS A  95      72.250 112.800 146.630  1.00  0.00           H
ATOM   1309  CE  LYS A  95      70.720 114.230 147.140  1.00  0.00           C
ATOM   1310  HE1 LYS A  95      70.910 114.860 146.240  1.00  0.00           H
ATOM   1311  HE2 LYS A  95      70.510 114.890 148.010  1.00  0.00           H
ATOM   1312  NZ  LYS A  95      69.690 113.130 147.020  1.00  0.00           N
ATOM   1313  HZ1 LYS A  95      69.910 112.560 146.180  1.00  0.00           H
ATOM   1314  HZ2 LYS A  95      69.690 112.510 147.850  1.00  0.00           H
ATOM   1315  HZ3 LYS A  95      68.740 113.540 146.930  1.00  0.00           H
ATOM   1316  C   LYS A  95      75.540 116.070 148.480  1.00  0.00           C
ATOM   1317  O   LYS A  95      75.690 115.800 149.610  1.00  0.00           O
ATOM   1318  N   THR A  96      75.290 117.300 148.080  1.00  0.00           N
ATOM   1319  HN  THR A  96      75.380 117.560 147.120  1.00  0.00           H
ATOM   1320  CA  THR A  96      75.080 118.390 148.960  1.00  0.00           C
ATOM   1321  HA  THR A  96      75.540 118.130 149.910  1.00  0.00           H
ATOM   1322  CB  THR A  96      75.550 119.790 148.530  1.00  0.00           C
ATOM   1323  HB  THR A  96      75.490 120.660 149.220  1.00  0.00           H
ATOM   1324  OG1 THR A  96      74.760 120.220 147.380  1.00  0.00           O
ATOM   1325  HG1 THR A  96      75.170 121.050 147.140  1.00  0.00           H
ATOM   1326  CG2 THR A  96      77.040 119.710 148.150  1.00  0.00           C
ATOM   1327 HG21 THR A  96      77.610 119.500 149.080  1.00  0.00           H
ATOM   1328 HG22 THR A  96      77.320 118.930 147.420  1.00  0.00           H
ATOM   1329 HG23 THR A  96      77.390 120.690 147.770  1.00  0.00           H
ATOM   1330  C   THR A  96      73.600 118.590 149.390  1.00  0.00           C
ATOM   1331  O   THR A  96      72.720 117.920 148.850  1.00  0.00           O
ATOM   1332  N   ASP A  97      73.300 119.520 150.290  1.00  0.00           N
ATOM   1333  HN  ASP A  97      74.000 120.050 150.750  1.00  0.00           H
ATOM   1334  CA  ASP A  97      71.950 119.720 150.730  1.00  0.00           C
ATOM   1335  HA  ASP A  97      71.430 118.780 150.720  1.00  0.00           H
ATOM   1336  CB  ASP A  97      71.910 120.290 152.220  1.00  0.00           C
ATOM   1337  HB1 ASP A  97      72.660 121.100 152.190  1.00  0.00           H
ATOM   1338  HB2 ASP A  97      70.910 120.720 152.420  1.00  0.00           H
ATOM   1339  CG  ASP A  97      72.150 119.260 153.300  1.00  0.00           C
ATOM   1340  OD1 ASP A  97      72.420 118.070 152.960  1.00  0.00           O
ATOM   1341  OD2 ASP A  97      72.090 119.630 154.520  1.00  0.00           O
ATOM   1342  C   ASP A  97      71.160 120.720 149.780  1.00  0.00           C
ATOM   1343  O   ASP A  97      69.930 120.970 149.870  1.00  0.00           O
ATOM   1344  N   ARG A  98      71.810 121.270 148.760  1.00  0.00           N
ATOM   1345  HN  ARG A  98      72.790 121.160 148.650  1.00  0.00           H
ATOM   1346  CA  ARG A  98      71.160 121.870 147.650  1.00  0.00           C
ATOM   1347  HA  ARG A  98      70.270 122.420 147.920  1.00  0.00           H
ATOM   1348  CB  ARG A  98      72.170 122.820 146.980  1.00  0.00           C
ATOM   1349  HB1 ARG A  98      73.120 122.300 146.720  1.00  0.00           H
ATOM   1350  HB2 ARG A  98      71.810 123.310 146.050  1.00  0.00           H
ATOM   1351  CG  ARG A  98      72.550 124.080 147.780  1.00  0.00           C
ATOM   1352  HG1 ARG A  98      73.170 123.670 148.600  1.00  0.00           H
ATOM   1353  HG2 ARG A  98      71.660 124.590 148.210  1.00  0.00           H
ATOM   1354  CD  ARG A  98      73.370 125.080 146.940  1.00  0.00           C
ATOM   1355  HD1 ARG A  98      73.140 125.140 145.850  1.00  0.00           H
ATOM   1356  HD2 ARG A  98      74.430 124.750 146.980  1.00  0.00           H
ATOM   1357  NE  ARG A  98      73.250 126.420 147.610  1.00  0.00           N
ATOM   1358  HE  ARG A  98      73.160 126.410 148.610  1.00  0.00           H
ATOM   1359  CZ  ARG A  98      73.880 127.520 147.210  1.00  0.00           C
ATOM   1360  NH1 ARG A  98      74.480 127.700 146.060  1.00  0.00           N
ATOM   1361 HH11 ARG A  98      75.050 128.510 145.990  1.00  0.00           H
ATOM   1362 HH12 ARG A  98      74.880 126.900 145.620  1.00  0.00           H
ATOM   1363  NH2 ARG A  98      73.860 128.530 148.000  1.00  0.00           N
ATOM   1364 HH21 ARG A  98      74.530 129.210 147.710  1.00  0.00           H
ATOM   1365 HH22 ARG A  98      73.600 128.490 148.970  1.00  0.00           H
ATOM   1366  C   ARG A  98      70.840 120.900 146.470  1.00  0.00           C
ATOM   1367  O   ARG A  98      70.010 121.140 145.640  1.00  0.00           O
ATOM   1368  N   ALA A  99      71.590 119.820 146.300  1.00  0.00           N
ATOM   1369  HN  ALA A  99      72.360 119.530 146.860  1.00  0.00           H
ATOM   1370  CA  ALA A  99      71.570 119.060 145.120  1.00  0.00           C
ATOM   1371  HA  ALA A  99      71.600 119.710 144.260  1.00  0.00           H
ATOM   1372  CB  ALA A  99      72.860 118.190 145.050  1.00  0.00           C
ATOM   1373  HB1 ALA A  99      73.720 118.890 145.090  1.00  0.00           H
ATOM   1374  HB2 ALA A  99      72.940 117.450 145.870  1.00  0.00           H
ATOM   1375  HB3 ALA A  99      72.800 117.600 144.110  1.00  0.00           H
ATOM   1376  C   ALA A  99      70.410 118.060 145.020  1.00  0.00           C
ATOM   1377  O   ALA A  99      69.940 117.570 146.040  1.00  0.00           O
ATOM   1378  N   ARG A 100      69.940 117.790 143.780  1.00  0.00           N
ATOM   1379  HN  ARG A 100      70.060 118.470 143.060  1.00  0.00           H
ATOM   1380  CA  ARG A 100      69.000 116.770 143.630  1.00  0.00           C
ATOM   1381  HA  ARG A 100      68.350 116.790 144.490  1.00  0.00           H
ATOM   1382  CB  ARG A 100      68.130 117.050 142.390  1.00  0.00           C
ATOM   1383  HB1 ARG A 100      68.840 117.200 141.550  1.00  0.00           H
ATOM   1384  HB2 ARG A 100      67.470 116.170 142.250  1.00  0.00           H
ATOM   1385  CG  ARG A 100      67.040 118.190 142.520  1.00  0.00           C
ATOM   1386  HG1 ARG A 100      66.600 118.370 141.510  1.00  0.00           H
ATOM   1387  HG2 ARG A 100      67.530 119.090 142.940  1.00  0.00           H
ATOM   1388  CD  ARG A 100      65.910 117.770 143.480  1.00  0.00           C
ATOM   1389  HD1 ARG A 100      66.220 117.610 144.530  1.00  0.00           H
ATOM   1390  HD2 ARG A 100      65.440 116.850 143.070  1.00  0.00           H
ATOM   1391  NE  ARG A 100      64.880 118.830 143.560  1.00  0.00           N
ATOM   1392  HE  ARG A 100      65.250 119.740 143.360  1.00  0.00           H
ATOM   1393  CZ  ARG A 100      63.710 118.830 144.210  1.00  0.00           C
ATOM   1394  NH1 ARG A 100      63.070 117.830 144.730  1.00  0.00           N
ATOM   1395 HH11 ARG A 100      62.320 117.980 145.380  1.00  0.00           H
ATOM   1396 HH12 ARG A 100      63.560 116.960 144.650  1.00  0.00           H
ATOM   1397  NH2 ARG A 100      63.200 119.970 144.650  1.00  0.00           N
ATOM   1398 HH21 ARG A 100      62.470 119.850 145.320  1.00  0.00           H
ATOM   1399 HH22 ARG A 100      63.750 120.800 144.560  1.00  0.00           H
ATOM   1400  C   ARG A 100      69.570 115.410 143.460  1.00  0.00           C
ATOM   1401  O   ARG A 100      68.960 114.450 143.910  1.00  0.00           O
ATOM   1402  N   GLN A 101      70.850 115.270 142.970  1.00  0.00           N
ATOM   1403  HN  GLN A 101      71.310 116.070 142.600  1.00  0.00           H
ATOM   1404  CA  GLN A 101      71.570 114.040 142.860  1.00  0.00           C
ATOM   1405  HA  GLN A 101      70.990 113.280 143.360  1.00  0.00           H
ATOM   1406  CB  GLN A 101      71.690 113.550 141.410  1.00  0.00           C
ATOM   1407  HB1 GLN A 101      71.700 112.440 141.400  1.00  0.00           H
ATOM   1408  HB2 GLN A 101      70.740 113.750 140.870  1.00  0.00           H
ATOM   1409  CG  GLN A 101      72.990 113.990 140.680  1.00  0.00           C
ATOM   1410  HG1 GLN A 101      72.790 113.730 139.620  1.00  0.00           H
ATOM   1411  HG2 GLN A 101      73.930 113.520 141.030  1.00  0.00           H
ATOM   1412  CD  GLN A 101      73.270 115.510 140.670  1.00  0.00           C
ATOM   1413  OE1 GLN A 101      72.490 116.400 140.940  1.00  0.00           O
ATOM   1414  NE2 GLN A 101      74.510 115.910 140.260  1.00  0.00           N
ATOM   1415 HE21 GLN A 101      75.230 115.260 140.020  1.00  0.00           H
ATOM   1416 HE22 GLN A 101      74.680 116.890 140.250  1.00  0.00           H
ATOM   1417  C   GLN A 101      72.900 114.030 143.530  1.00  0.00           C
ATOM   1418  O   GLN A 101      73.460 114.990 144.020  1.00  0.00           O
ATOM   1419  N   VAL A 102      73.430 112.800 143.610  1.00  0.00           N
ATOM   1420  HN  VAL A 102      72.980 111.940 143.360  1.00  0.00           H
ATOM   1421  CA  VAL A 102      74.710 112.420 144.150  1.00  0.00           C
ATOM   1422  HA  VAL A 102      75.010 113.310 144.680  1.00  0.00           H
ATOM   1423  CB  VAL A 102      74.620 111.140 145.070  1.00  0.00           C
ATOM   1424  HB  VAL A 102      73.860 111.310 145.860  1.00  0.00           H
ATOM   1425  CG1 VAL A 102      74.210 109.860 144.350  1.00  0.00           C
ATOM   1426 HG11 VAL A 102      74.320 108.960 144.980  1.00  0.00           H
ATOM   1427 HG12 VAL A 102      73.270 109.890 143.750  1.00  0.00           H
ATOM   1428 HG13 VAL A 102      74.980 109.620 143.590  1.00  0.00           H
ATOM   1429  CG2 VAL A 102      75.960 110.950 145.810  1.00  0.00           C
ATOM   1430 HG21 VAL A 102      75.900 110.140 146.570  1.00  0.00           H
ATOM   1431 HG22 VAL A 102      76.850 110.800 145.160  1.00  0.00           H
ATOM   1432 HG23 VAL A 102      76.230 111.870 146.360  1.00  0.00           H
ATOM   1433  C   VAL A 102      75.650 112.320 143.030  1.00  0.00           C
ATOM   1434  O   VAL A 102      75.260 111.780 142.000  1.00  0.00           O
ATOM   1435  N   THR A 103      76.880 112.750 143.220  1.00  0.00           N
ATOM   1436  HN  THR A 103      77.140 113.220 144.060  1.00  0.00           H
ATOM   1437  CA  THR A 103      77.940 112.800 142.200  1.00  0.00           C
ATOM   1438  HA  THR A 103      77.580 112.190 141.390  1.00  0.00           H
ATOM   1439  CB  THR A 103      78.430 114.210 141.840  1.00  0.00           C
ATOM   1440  HB  THR A 103      78.760 114.670 142.800  1.00  0.00           H
ATOM   1441  OG1 THR A 103      77.430 114.880 141.140  1.00  0.00           O
ATOM   1442  HG1 THR A 103      77.030 114.280 140.500  1.00  0.00           H
ATOM   1443  CG2 THR A 103      79.640 114.060 140.910  1.00  0.00           C
ATOM   1444 HG21 THR A 103      79.370 113.460 140.020  1.00  0.00           H
ATOM   1445 HG22 THR A 103      80.050 114.960 140.410  1.00  0.00           H
ATOM   1446 HG23 THR A 103      80.460 113.630 141.520  1.00  0.00           H
ATOM   1447  C   THR A 103      79.080 111.940 142.750  1.00  0.00           C
ATOM   1448  O   THR A 103      79.590 112.150 143.870  1.00  0.00           O
ATOM   1449  N   THR A 104      79.450 110.920 141.900  1.00  0.00           N
ATOM   1450  HN  THR A 104      78.930 110.780 141.060  1.00  0.00           H
ATOM   1451  CA  THR A 104      80.460 109.920 142.310  1.00  0.00           C
ATOM   1452  HA  THR A 104      80.950 110.130 143.250  1.00  0.00           H
ATOM   1453  CB  THR A 104      80.000 108.490 142.580  1.00  0.00           C
ATOM   1454  HB  THR A 104      79.680 107.950 141.660  1.00  0.00           H
ATOM   1455  OG1 THR A 104      78.790 108.550 143.340  1.00  0.00           O
ATOM   1456  HG1 THR A 104      78.180 108.990 142.740  1.00  0.00           H
ATOM   1457  CG2 THR A 104      80.940 107.670 143.430  1.00  0.00           C
ATOM   1458 HG21 THR A 104      80.950 108.110 144.450  1.00  0.00           H
ATOM   1459 HG22 THR A 104      80.590 106.620 143.410  1.00  0.00           H
ATOM   1460 HG23 THR A 104      81.980 107.700 143.020  1.00  0.00           H
ATOM   1461  C   THR A 104      81.590 109.870 141.310  1.00  0.00           C
ATOM   1462  O   THR A 104      81.420 109.920 140.110  1.00  0.00           O
ATOM   1463  N   ILE A 105      82.830 109.770 141.790  1.00  0.00           N
ATOM   1464  HN  ILE A 105      82.920 109.910 142.770  1.00  0.00           H
ATOM   1465  CA  ILE A 105      83.990 109.450 141.000  1.00  0.00           C
ATOM   1466  HA  ILE A 105      83.590 109.160 140.040  1.00  0.00           H
ATOM   1467  CB  ILE A 105      84.930 110.620 140.880  1.00  0.00           C
ATOM   1468  HB  ILE A 105      85.850 110.170 140.460  1.00  0.00           H
ATOM   1469  CG2 ILE A 105      84.370 111.600 139.760  1.00  0.00           C
ATOM   1470 HG21 ILE A 105      83.470 112.170 140.080  1.00  0.00           H
ATOM   1471 HG22 ILE A 105      85.170 112.340 139.570  1.00  0.00           H
ATOM   1472 HG23 ILE A 105      84.030 111.060 138.850  1.00  0.00           H
ATOM   1473  CG1 ILE A 105      85.380 111.260 142.230  1.00  0.00           C
ATOM   1474 HG11 ILE A 105      85.910 110.450 142.780  1.00  0.00           H
ATOM   1475 HG12 ILE A 105      84.580 111.850 142.730  1.00  0.00           H
ATOM   1476  CD  ILE A 105      86.510 112.270 142.120  1.00  0.00           C
ATOM   1477  HD1 ILE A 105      86.680 112.790 143.090  1.00  0.00           H
ATOM   1478  HD2 ILE A 105      87.360 111.740 141.640  1.00  0.00           H
ATOM   1479  HD3 ILE A 105      86.310 113.070 141.380  1.00  0.00           H
ATOM   1480  C   ILE A 105      84.690 108.320 141.500  1.00  0.00           C
ATOM   1481  O   ILE A 105      84.710 108.060 142.660  1.00  0.00           O
ATOM   1482  N   ASN A 106      85.500 107.610 140.640  1.00  0.00           N
ATOM   1483  HN  ASN A 106      85.600 108.000 139.730  1.00  0.00           H
ATOM   1484  CA  ASN A 106      85.960 106.210 140.920  1.00  0.00           C
ATOM   1485  HA  ASN A 106      85.860 105.910 141.950  1.00  0.00           H
ATOM   1486  CB  ASN A 106      85.170 105.200 140.060  1.00  0.00           C
ATOM   1487  HB1 ASN A 106      85.380 105.310 138.980  1.00  0.00           H
ATOM   1488  HB2 ASN A 106      85.370 104.150 140.380  1.00  0.00           H
ATOM   1489  CG  ASN A 106      83.660 105.260 140.260  1.00  0.00           C
ATOM   1490  OD1 ASN A 106      83.110 105.590 141.350  1.00  0.00           O
ATOM   1491  ND2 ASN A 106      82.900 104.800 139.260  1.00  0.00           N
ATOM   1492 HD21 ASN A 106      83.360 104.470 138.440  1.00  0.00           H
ATOM   1493 HD22 ASN A 106      81.930 105.000 139.370  1.00  0.00           H
ATOM   1494  C   ASN A 106      87.440 106.120 140.530  1.00  0.00           C
ATOM   1495  O   ASN A 106      87.760 106.880 139.610  1.00  0.00           O
ATOM   1496  N   ALA A 107      88.280 105.290 141.150  1.00  0.00           N
ATOM   1497  HN  ALA A 107      87.950 104.860 141.980  1.00  0.00           H
ATOM   1498  CA  ALA A 107      89.530 104.820 140.660  1.00  0.00           C
ATOM   1499  HA  ALA A 107      90.320 105.530 140.880  1.00  0.00           H
ATOM   1500  CB  ALA A 107      89.950 103.650 141.520  1.00  0.00           C
ATOM   1501  HB1 ALA A 107      89.880 103.890 142.600  1.00  0.00           H
ATOM   1502  HB2 ALA A 107      89.420 102.680 141.330  1.00  0.00           H
ATOM   1503  HB3 ALA A 107      90.990 103.370 141.250  1.00  0.00           H
ATOM   1504  C   ALA A 107      89.650 104.360 139.110  1.00  0.00           C
ATOM   1505  O   ALA A 107      88.650 103.970 138.490  1.00  0.00           O
ATOM   1506  N   HIS A 108      90.810 104.270 138.510  1.00  0.00           N
ATOM   1507  HN  HIS A 108      91.610 104.590 139.010  1.00  0.00           H
ATOM   1508  CA  HIS A 108      91.050 103.880 137.140  1.00  0.00           C
ATOM   1509  HA  HIS A 108      90.240 104.190 136.500  1.00  0.00           H
ATOM   1510  CB  HIS A 108      92.440 104.560 136.740  1.00  0.00           C
ATOM   1511  HB1 HIS A 108      92.570 104.680 135.650  1.00  0.00           H
ATOM   1512  HB2 HIS A 108      92.380 105.570 137.200  1.00  0.00           H
ATOM   1513  ND1 HIS A 108      94.030 103.950 138.620  1.00  0.00           N
ATOM   1514  CG  HIS A 108      93.650 103.890 137.300  1.00  0.00           C
ATOM   1515  CE1 HIS A 108      95.240 103.410 138.610  1.00  0.00           C
ATOM   1516  HE1 HIS A 108      95.940 103.410 139.440  1.00  0.00           H
ATOM   1517  NE2 HIS A 108      95.600 102.960 137.440  1.00  0.00           N
ATOM   1518  HE2 HIS A 108      96.420 102.460 137.170  1.00  0.00           H
ATOM   1519  CD2 HIS A 108      94.560 103.240 136.540  1.00  0.00           C
ATOM   1520  HD2 HIS A 108      94.530 102.960 135.500  1.00  0.00           H
ATOM   1521  C   HIS A 108      91.100 102.360 137.000  1.00  0.00           C
ATOM   1522  O   HIS A 108      90.730 101.850 135.980  1.00  0.00           O
ATOM   1523  N   ARG A 109      91.630 101.640 137.970  1.00  0.00           N
ATOM   1524  HN  ARG A 109      92.100 102.150 138.690  1.00  0.00           H
ATOM   1525  CA  ARG A 109      91.650 100.200 137.910  1.00  0.00           C
ATOM   1526  HA  ARG A 109      90.850  99.760 137.330  1.00  0.00           H
ATOM   1527  CB  ARG A 109      93.090  99.640 137.490  1.00  0.00           C
ATOM   1528  HB1 ARG A 109      93.040  98.540 137.350  1.00  0.00           H
ATOM   1529  HB2 ARG A 109      93.330 100.100 136.500  1.00  0.00           H
ATOM   1530  CG  ARG A 109      94.150  99.990 138.500  1.00  0.00           C
ATOM   1531  HG1 ARG A 109      93.910  99.940 139.580  1.00  0.00           H
ATOM   1532  HG2 ARG A 109      94.170 101.080 138.300  1.00  0.00           H
ATOM   1533  CD  ARG A 109      95.580  99.480 138.230  1.00  0.00           C
ATOM   1534  HD1 ARG A 109      96.150 100.140 138.930  1.00  0.00           H
ATOM   1535  HD2 ARG A 109      95.900  99.570 137.180  1.00  0.00           H
ATOM   1536  NE  ARG A 109      95.730  98.070 138.680  1.00  0.00           N
ATOM   1537  HE  ARG A 109      94.920  97.490 138.650  1.00  0.00           H
ATOM   1538  CZ  ARG A 109      96.880  97.430 138.930  1.00  0.00           C
ATOM   1539  NH1 ARG A 109      98.060  98.010 138.790  1.00  0.00           N
ATOM   1540 HH11 ARG A 109      98.780  97.510 139.260  1.00  0.00           H
ATOM   1541 HH12 ARG A 109      98.120  98.980 138.550  1.00  0.00           H
ATOM   1542  NH2 ARG A 109      96.830  96.240 139.510  1.00  0.00           N
ATOM   1543 HH21 ARG A 109      97.680  95.700 139.550  1.00  0.00           H
ATOM   1544 HH22 ARG A 109      95.980  95.730 139.390  1.00  0.00           H
ATOM   1545  C   ARG A 109      91.240  99.710 139.290  1.00  0.00           C
ATOM   1546  O   ARG A 109      91.080 100.460 140.280  1.00  0.00           O
ATOM   1547  N   SER A 110      91.040  98.330 139.400  1.00  0.00           N
ATOM   1548  HN  SER A 110      90.900  97.700 138.640  1.00  0.00           H
ATOM   1549  CA  SER A 110      90.690  97.720 140.720  1.00  0.00           C
ATOM   1550  HA  SER A 110      89.720  98.120 140.960  1.00  0.00           H
ATOM   1551  CB  SER A 110      90.370  96.140 140.680  1.00  0.00           C
ATOM   1552  HB1 SER A 110      89.590  95.950 141.440  1.00  0.00           H
ATOM   1553  HB2 SER A 110      91.290  95.550 140.900  1.00  0.00           H
ATOM   1554  OG  SER A 110      89.780  95.870 139.410  1.00  0.00           O
ATOM   1555  HG1 SER A 110      89.020  96.450 139.340  1.00  0.00           H
ATOM   1556  C   SER A 110      91.580  97.900 141.920  1.00  0.00           C
ATOM   1557  O   SER A 110      92.770  97.950 141.740  1.00  0.00           O
ATOM   1558  N   TYR A 111      91.010  97.990 143.160  1.00  0.00           N
ATOM   1559  HN  TYR A 111      90.040  97.800 143.270  1.00  0.00           H
ATOM   1560  CA  TYR A 111      91.850  98.230 144.360  1.00  0.00           C
ATOM   1561  HA  TYR A 111      92.500  99.060 144.130  1.00  0.00           H
ATOM   1562  CB  TYR A 111      90.940  98.560 145.670  1.00  0.00           C
ATOM   1563  HB1 TYR A 111      91.630  99.230 146.230  1.00  0.00           H
ATOM   1564  HB2 TYR A 111      90.050  99.200 145.460  1.00  0.00           H
ATOM   1565  CG  TYR A 111      90.440  97.340 146.490  1.00  0.00           C
ATOM   1566  CD1 TYR A 111      89.350  96.540 146.080  1.00  0.00           C
ATOM   1567  HD1 TYR A 111      88.880  96.700 145.120  1.00  0.00           H
ATOM   1568  CE1 TYR A 111      89.020  95.370 146.700  1.00  0.00           C
ATOM   1569  HE1 TYR A 111      88.040  94.950 146.520  1.00  0.00           H
ATOM   1570  CZ  TYR A 111      89.720  94.940 147.800  1.00  0.00           C
ATOM   1571  OH  TYR A 111      89.120  93.970 148.580  1.00  0.00           O
ATOM   1572  HH  TYR A 111      89.450  94.080 149.480  1.00  0.00           H
ATOM   1573  CD2 TYR A 111      91.200  96.860 147.580  1.00  0.00           C
ATOM   1574  HD2 TYR A 111      92.030  97.440 147.950  1.00  0.00           H
ATOM   1575  CE2 TYR A 111      90.840  95.660 148.210  1.00  0.00           C
ATOM   1576  HE2 TYR A 111      91.460  95.400 149.050  1.00  0.00           H
ATOM   1577  C   TYR A 111      92.850  97.070 144.640  1.00  0.00           C
ATOM   1578  O   TYR A 111      92.630  95.880 144.470  1.00  0.00           O
ATOM   1579  N   LEU A 112      94.020  97.450 145.070  1.00  0.00           N
ATOM   1580  HN  LEU A 112      94.300  98.410 145.130  1.00  0.00           H
ATOM   1581  CA  LEU A 112      95.220  96.590 145.210  1.00  0.00           C
ATOM   1582  HA  LEU A 112      95.120  95.780 144.500  1.00  0.00           H
ATOM   1583  CB  LEU A 112      96.610  97.220 144.980  1.00  0.00           C
ATOM   1584  HB1 LEU A 112      96.650  98.230 145.440  1.00  0.00           H
ATOM   1585  HB2 LEU A 112      97.410  96.600 145.430  1.00  0.00           H
ATOM   1586  CG  LEU A 112      97.120  97.280 143.510  1.00  0.00           C
ATOM   1587  HG  LEU A 112      98.070  97.860 143.550  1.00  0.00           H
ATOM   1588  CD1 LEU A 112      97.520  95.890 142.890  1.00  0.00           C
ATOM   1589 HD11 LEU A 112      98.030  96.000 141.900  1.00  0.00           H
ATOM   1590 HD12 LEU A 112      98.100  95.220 143.560  1.00  0.00           H
ATOM   1591 HD13 LEU A 112      96.560  95.360 142.730  1.00  0.00           H
ATOM   1592  CD2 LEU A 112      96.270  98.140 142.550  1.00  0.00           C
ATOM   1593 HD21 LEU A 112      95.440  97.470 142.230  1.00  0.00           H
ATOM   1594 HD22 LEU A 112      95.840  98.960 143.170  1.00  0.00           H
ATOM   1595 HD23 LEU A 112      96.920  98.430 141.700  1.00  0.00           H
ATOM   1596  C   LEU A 112      95.180  95.890 146.620  1.00  0.00           C
ATOM   1597  O   LEU A 112      95.530  96.490 147.650  1.00  0.00           O
ATOM   1598  N   PRO A 113      94.770  94.600 146.790  1.00  0.00           N
ATOM   1599  CD  PRO A 113      94.520  93.610 145.700  1.00  0.00           C
ATOM   1600  HD1 PRO A 113      95.410  93.480 145.050  1.00  0.00           H
ATOM   1601  HD2 PRO A 113      93.550  93.710 145.170  1.00  0.00           H
ATOM   1602  CA  PRO A 113      94.660  93.960 148.100  1.00  0.00           C
ATOM   1603  HA  PRO A 113      94.070  94.620 148.720  1.00  0.00           H
ATOM   1604  CB  PRO A 113      94.020  92.600 147.830  1.00  0.00           C
ATOM   1605  HB1 PRO A 113      94.200  91.900 148.680  1.00  0.00           H
ATOM   1606  HB2 PRO A 113      92.930  92.800 147.750  1.00  0.00           H
ATOM   1607  CG  PRO A 113      94.620  92.260 146.440  1.00  0.00           C
ATOM   1608  HG1 PRO A 113      94.160  91.350 146.000  1.00  0.00           H
ATOM   1609  HG2 PRO A 113      95.710  92.070 146.510  1.00  0.00           H
ATOM   1610  C   PRO A 113      95.880  93.800 148.920  1.00  0.00           C
ATOM   1611  O   PRO A 113      96.830  93.170 148.440  1.00  0.00           O
ATOM   1612  N   GLY A 114      95.860  94.270 150.170  1.00  0.00           N
ATOM   1613  HN  GLY A 114      95.110  94.860 150.460  1.00  0.00           H
ATOM   1614  CA  GLY A 114      96.950  93.990 151.140  1.00  0.00           C
ATOM   1615  HA1 GLY A 114      97.130  92.930 151.110  1.00  0.00           H
ATOM   1616  HA2 GLY A 114      96.550  94.240 152.110  1.00  0.00           H
ATOM   1617  C   GLY A 114      98.190  94.660 151.000  1.00  0.00           C
ATOM   1618  O   GLY A 114      99.270  94.130 151.360  1.00  0.00           O
ATOM   1619  N   GLN A 115      98.160  95.940 150.540  1.00  0.00           N
ATOM   1620  HN  GLN A 115      97.360  96.460 150.240  1.00  0.00           H
ATOM   1621  CA  GLN A 115      99.340  96.740 150.410  1.00  0.00           C
ATOM   1622  HA  GLN A 115     100.040  96.360 151.140  1.00  0.00           H
ATOM   1623  CB  GLN A 115      99.840  96.690 148.980  1.00  0.00           C
ATOM   1624  HB1 GLN A 115     100.870  97.110 148.900  1.00  0.00           H
ATOM   1625  HB2 GLN A 115      99.800  95.630 148.630  1.00  0.00           H
ATOM   1626  CG  GLN A 115      99.080  97.430 147.880  1.00  0.00           C
ATOM   1627  HG1 GLN A 115      99.100  98.520 148.110  1.00  0.00           H
ATOM   1628  HG2 GLN A 115      98.040  97.050 147.740  1.00  0.00           H
ATOM   1629  CD  GLN A 115      99.730  97.180 146.510  1.00  0.00           C
ATOM   1630  OE1 GLN A 115      99.830  96.070 146.010  1.00  0.00           O
ATOM   1631  NE2 GLN A 115     100.130  98.270 145.830  1.00  0.00           N
ATOM   1632 HE21 GLN A 115      99.890  99.190 146.140  1.00  0.00           H
ATOM   1633 HE22 GLN A 115     100.670  98.160 144.990  1.00  0.00           H
ATOM   1634  C   GLN A 115      98.900  98.110 150.880  1.00  0.00           C
ATOM   1635  O   GLN A 115      97.700  98.430 150.710  1.00  0.00           O
ATOM   1636  N   TRP A 116      99.800  98.910 151.480  1.00  0.00           N
ATOM   1637  HN  TRP A 116     100.720  98.530 151.580  1.00  0.00           H
ATOM   1638  CA  TRP A 116      99.490 100.290 151.820  1.00  0.00           C
ATOM   1639  HA  TRP A 116      98.660 100.260 152.510  1.00  0.00           H
ATOM   1640  CB  TRP A 116     100.500 101.000 152.630  1.00  0.00           C
ATOM   1641  HB1 TRP A 116     101.430 101.140 152.040  1.00  0.00           H
ATOM   1642  HB2 TRP A 116     100.250 102.070 152.800  1.00  0.00           H
ATOM   1643  CG  TRP A 116     100.780 100.400 153.950  1.00  0.00           C
ATOM   1644  CD1 TRP A 116     101.890  99.680 154.340  1.00  0.00           C
ATOM   1645  HD1 TRP A 116     102.610  99.360 153.600  1.00  0.00           H
ATOM   1646  NE1 TRP A 116     101.900  99.560 155.730  1.00  0.00           N
ATOM   1647  HE1 TRP A 116     102.650  99.350 156.320  1.00  0.00           H
ATOM   1648  CE2 TRP A 116     100.740 100.120 156.220  1.00  0.00           C
ATOM   1649  CD2 TRP A 116      99.980 100.670 155.120  1.00  0.00           C
ATOM   1650  CE3 TRP A 116      98.780 101.270 155.350  1.00  0.00           C
ATOM   1651  HE3 TRP A 116      98.350 101.860 154.550  1.00  0.00           H
ATOM   1652  CZ3 TRP A 116      98.290 101.360 156.640  1.00  0.00           C
ATOM   1653  HZ3 TRP A 116      97.450 102.020 156.790  1.00  0.00           H
ATOM   1654  CZ2 TRP A 116     100.260 100.170 157.540  1.00  0.00           C
ATOM   1655  HZ2 TRP A 116     100.850  99.890 158.410  1.00  0.00           H
ATOM   1656  CH2 TRP A 116      99.080 100.860 157.710  1.00  0.00           C
ATOM   1657  HH2 TRP A 116      98.750 100.940 158.740  1.00  0.00           H
ATOM   1658  C   TRP A 116      99.140 101.120 150.610  1.00  0.00           C
ATOM   1659  O   TRP A 116      99.810 101.150 149.600  1.00  0.00           O
ATOM   1660  N   VAL A 117      97.970 101.820 150.740  1.00  0.00           N
ATOM   1661  HN  VAL A 117      97.440 101.830 151.580  1.00  0.00           H
ATOM   1662  CA  VAL A 117      97.440 102.730 149.780  1.00  0.00           C
ATOM   1663  HA  VAL A 117      98.100 102.800 148.930  1.00  0.00           H
ATOM   1664  CB  VAL A 117      96.130 102.280 149.180  1.00  0.00           C
ATOM   1665  HB  VAL A 117      95.380 102.170 149.990  1.00  0.00           H
ATOM   1666  CG1 VAL A 117      95.600 103.380 148.210  1.00  0.00           C
ATOM   1667 HG11 VAL A 117      95.020 104.230 148.660  1.00  0.00           H
ATOM   1668 HG12 VAL A 117      96.470 103.870 147.720  1.00  0.00           H
ATOM   1669 HG13 VAL A 117      94.880 102.980 147.460  1.00  0.00           H
ATOM   1670  CG2 VAL A 117      96.320 100.880 148.490  1.00  0.00           C
ATOM   1671 HG21 VAL A 117      96.570 100.140 149.280  1.00  0.00           H
ATOM   1672 HG22 VAL A 117      95.560 100.630 147.720  1.00  0.00           H
ATOM   1673 HG23 VAL A 117      97.290 100.870 147.940  1.00  0.00           H
ATOM   1674  C   VAL A 117      97.270 104.020 150.540  1.00  0.00           C
ATOM   1675  O   VAL A 117      96.910 104.010 151.690  1.00  0.00           O
ATOM   1676  N   TYR A 118      97.570 105.220 149.960  1.00  0.00           N
ATOM   1677  HN  TYR A 118      97.730 105.250 148.970  1.00  0.00           H
ATOM   1678  CA  TYR A 118      97.290 106.530 150.520  1.00  0.00           C
ATOM   1679  HA  TYR A 118      96.990 106.440 151.560  1.00  0.00           H
ATOM   1680  CB  TYR A 118      98.460 107.560 150.400  1.00  0.00           C
ATOM   1681  HB1 TYR A 118      99.220 107.200 151.120  1.00  0.00           H
ATOM   1682  HB2 TYR A 118      99.030 107.450 149.450  1.00  0.00           H
ATOM   1683  CG  TYR A 118      98.220 108.950 150.720  1.00  0.00           C
ATOM   1684  CD1 TYR A 118      97.790 109.280 151.950  1.00  0.00           C
ATOM   1685  HD1 TYR A 118      97.670 108.480 152.660  1.00  0.00           H
ATOM   1686  CE1 TYR A 118      97.740 110.680 152.260  1.00  0.00           C
ATOM   1687  HE1 TYR A 118      97.510 110.950 153.270  1.00  0.00           H
ATOM   1688  CZ  TYR A 118      97.980 111.640 151.280  1.00  0.00           C
ATOM   1689  OH  TYR A 118      98.270 112.950 151.640  1.00  0.00           O
ATOM   1690  HH  TYR A 118      98.200 113.000 152.600  1.00  0.00           H
ATOM   1691  CD2 TYR A 118      98.540 109.950 149.690  1.00  0.00           C
ATOM   1692  HD2 TYR A 118      98.930 109.600 148.740  1.00  0.00           H
ATOM   1693  CE2 TYR A 118      98.400 111.270 150.000  1.00  0.00           C
ATOM   1694  HE2 TYR A 118      98.680 111.990 149.250  1.00  0.00           H
ATOM   1695  C   TYR A 118      96.110 107.100 149.680  1.00  0.00           C
ATOM   1696  O   TYR A 118      96.220 107.320 148.500  1.00  0.00           O
ATOM   1697  N   LEU A 119      94.960 107.290 150.320  1.00  0.00           N
ATOM   1698  HN  LEU A 119      94.920 107.100 151.300  1.00  0.00           H
ATOM   1699  CA  LEU A 119      93.700 107.670 149.680  1.00  0.00           C
ATOM   1700  HA  LEU A 119      93.860 107.660 148.610  1.00  0.00           H
ATOM   1701  CB  LEU A 119      92.480 106.790 150.060  1.00  0.00           C
ATOM   1702  HB1 LEU A 119      92.690 105.700 150.160  1.00  0.00           H
ATOM   1703  HB2 LEU A 119      92.130 107.070 151.070  1.00  0.00           H
ATOM   1704  CG  LEU A 119      91.330 106.840 149.050  1.00  0.00           C
ATOM   1705  HG  LEU A 119      91.120 107.930 148.960  1.00  0.00           H
ATOM   1706  CD1 LEU A 119      91.820 106.270 147.740  1.00  0.00           C
ATOM   1707 HD11 LEU A 119      92.560 106.950 147.260  1.00  0.00           H
ATOM   1708 HD12 LEU A 119      92.210 105.250 147.920  1.00  0.00           H
ATOM   1709 HD13 LEU A 119      90.990 106.140 147.020  1.00  0.00           H
ATOM   1710  CD2 LEU A 119      90.120 106.050 149.590  1.00  0.00           C
ATOM   1711 HD21 LEU A 119      89.190 106.060 148.980  1.00  0.00           H
ATOM   1712 HD22 LEU A 119      90.470 105.020 149.770  1.00  0.00           H
ATOM   1713 HD23 LEU A 119      89.890 106.480 150.590  1.00  0.00           H
ATOM   1714  C   LEU A 119      93.260 109.070 150.090  1.00  0.00           C
ATOM   1715  O   LEU A 119      93.190 109.370 151.260  1.00  0.00           O
ATOM   1716  N   ALA A 120      92.930 109.970 149.130  1.00  0.00           N
ATOM   1717  HN  ALA A 120      92.860 109.750 148.160  1.00  0.00           H
ATOM   1718  CA  ALA A 120      92.690 111.320 149.490  1.00  0.00           C
ATOM   1719  HA  ALA A 120      92.290 111.390 150.490  1.00  0.00           H
ATOM   1720  CB  ALA A 120      93.930 112.200 149.340  1.00  0.00           C
ATOM   1721  HB1 ALA A 120      94.580 112.010 150.220  1.00  0.00           H
ATOM   1722  HB2 ALA A 120      94.410 111.800 148.420  1.00  0.00           H
ATOM   1723  HB3 ALA A 120      93.700 113.270 149.150  1.00  0.00           H
ATOM   1724  C   ALA A 120      91.650 111.920 148.530  1.00  0.00           C
ATOM   1725  O   ALA A 120      91.700 111.890 147.310  1.00  0.00           O
ATOM   1726  N   ALA A 121      90.650 112.500 149.140  1.00  0.00           N
ATOM   1727  HN  ALA A 121      90.670 112.730 150.110  1.00  0.00           H
ATOM   1728  CA  ALA A 121      89.490 113.040 148.490  1.00  0.00           C
ATOM   1729  HA  ALA A 121      89.410 112.860 147.430  1.00  0.00           H
ATOM   1730  CB  ALA A 121      88.280 112.220 149.060  1.00  0.00           C
ATOM   1731  HB1 ALA A 121      87.350 112.490 148.520  1.00  0.00           H
ATOM   1732  HB2 ALA A 121      88.470 111.170 148.760  1.00  0.00           H
ATOM   1733  HB3 ALA A 121      88.150 112.400 150.150  1.00  0.00           H
ATOM   1734  C   ALA A 121      89.440 114.510 148.890  1.00  0.00           C
ATOM   1735  O   ALA A 121      89.540 114.790 150.120  1.00  0.00           O
ATOM   1736  N   THR A 122      89.390 115.440 147.940  1.00  0.00           N
ATOM   1737  HN  THR A 122      89.250 115.180 146.980  1.00  0.00           H
ATOM   1738  CA  THR A 122      89.360 116.910 148.160  1.00  0.00           C
ATOM   1739  HA  THR A 122      89.390 117.210 149.200  1.00  0.00           H
ATOM   1740  CB  THR A 122      90.620 117.680 147.610  1.00  0.00           C
ATOM   1741  HB  THR A 122      90.370 118.170 146.650  1.00  0.00           H
ATOM   1742  OG1 THR A 122      91.630 116.760 147.500  1.00  0.00           O
ATOM   1743  HG1 THR A 122      92.260 117.130 146.880  1.00  0.00           H
ATOM   1744  CG2 THR A 122      91.050 118.690 148.680  1.00  0.00           C
ATOM   1745 HG21 THR A 122      91.430 118.260 149.640  1.00  0.00           H
ATOM   1746 HG22 THR A 122      91.870 119.260 148.210  1.00  0.00           H
ATOM   1747 HG23 THR A 122      90.260 119.440 148.870  1.00  0.00           H
ATOM   1748  C   THR A 122      88.190 117.490 147.490  1.00  0.00           C
ATOM   1749  O   THR A 122      87.690 116.940 146.540  1.00  0.00           O
ATOM   1750  N   TYR A 123      87.690 118.670 148.020  1.00  0.00           N
ATOM   1751  HN  TYR A 123      88.080 119.020 148.870  1.00  0.00           H
ATOM   1752  CA  TYR A 123      86.540 119.460 147.490  1.00  0.00           C
ATOM   1753  HA  TYR A 123      86.570 119.220 146.440  1.00  0.00           H
ATOM   1754  CB  TYR A 123      85.180 119.060 148.210  1.00  0.00           C
ATOM   1755  HB1 TYR A 123      85.010 117.970 148.060  1.00  0.00           H
ATOM   1756  HB2 TYR A 123      85.160 119.130 149.310  1.00  0.00           H
ATOM   1757  CG  TYR A 123      84.090 119.820 147.560  1.00  0.00           C
ATOM   1758  CD1 TYR A 123      83.860 119.660 146.190  1.00  0.00           C
ATOM   1759  HD1 TYR A 123      84.490 118.950 145.660  1.00  0.00           H
ATOM   1760  CE1 TYR A 123      82.860 120.340 145.570  1.00  0.00           C
ATOM   1761  HE1 TYR A 123      82.690 120.210 144.510  1.00  0.00           H
ATOM   1762  CZ  TYR A 123      81.960 121.110 146.340  1.00  0.00           C
ATOM   1763  OH  TYR A 123      80.880 121.650 145.620  1.00  0.00           O
ATOM   1764  HH  TYR A 123      80.470 122.280 146.210  1.00  0.00           H
ATOM   1765  CD2 TYR A 123      83.300 120.720 148.270  1.00  0.00           C
ATOM   1766  HD2 TYR A 123      83.510 120.760 149.330  1.00  0.00           H
ATOM   1767  CE2 TYR A 123      82.200 121.430 147.660  1.00  0.00           C
ATOM   1768  HE2 TYR A 123      81.710 122.130 148.320  1.00  0.00           H
ATOM   1769  C   TYR A 123      86.960 120.880 147.780  1.00  0.00           C
ATOM   1770  O   TYR A 123      87.320 121.160 148.900  1.00  0.00           O
ATOM   1771  N   ASP A 124      86.830 121.790 146.780  1.00  0.00           N
ATOM   1772  HN  ASP A 124      86.490 121.470 145.900  1.00  0.00           H
ATOM   1773  CA  ASP A 124      87.130 123.180 146.930  1.00  0.00           C
ATOM   1774  HA  ASP A 124      87.590 123.330 147.900  1.00  0.00           H
ATOM   1775  CB  ASP A 124      88.160 123.480 145.900  1.00  0.00           C
ATOM   1776  HB1 ASP A 124      88.580 124.500 146.050  1.00  0.00           H
ATOM   1777  HB2 ASP A 124      89.110 122.900 145.930  1.00  0.00           H
ATOM   1778  CG  ASP A 124      87.620 123.360 144.420  1.00  0.00           C
ATOM   1779  OD1 ASP A 124      86.360 123.550 144.270  1.00  0.00           O
ATOM   1780  OD2 ASP A 124      88.460 123.390 143.530  1.00  0.00           O
ATOM   1781  C   ASP A 124      85.930 124.190 147.030  1.00  0.00           C
ATOM   1782  O   ASP A 124      86.180 125.370 147.230  1.00  0.00           O
ATOM   1783  N   GLY A 125      84.680 123.710 146.860  1.00  0.00           N
ATOM   1784  HN  GLY A 125      84.630 122.770 146.530  1.00  0.00           H
ATOM   1785  CA  GLY A 125      83.610 124.660 146.450  1.00  0.00           C
ATOM   1786  HA1 GLY A 125      84.070 125.590 146.130  1.00  0.00           H
ATOM   1787  HA2 GLY A 125      82.930 124.740 147.290  1.00  0.00           H
ATOM   1788  C   GLY A 125      82.880 124.280 145.200  1.00  0.00           C
ATOM   1789  O   GLY A 125      81.710 124.580 145.110  1.00  0.00           O
ATOM   1790  N   GLN A 126      83.620 123.780 144.180  1.00  0.00           N
ATOM   1791  HN  GLN A 126      84.620 123.760 144.260  1.00  0.00           H
ATOM   1792  CA  GLN A 126      82.940 123.380 142.880  1.00  0.00           C
ATOM   1793  HA  GLN A 126      81.940 123.010 143.030  1.00  0.00           H
ATOM   1794  CB  GLN A 126      82.770 124.690 142.010  1.00  0.00           C
ATOM   1795  HB1 GLN A 126      82.140 124.520 141.110  1.00  0.00           H
ATOM   1796  HB2 GLN A 126      82.270 125.510 142.560  1.00  0.00           H
ATOM   1797  CG  GLN A 126      84.130 125.240 141.390  1.00  0.00           C
ATOM   1798  HG1 GLN A 126      84.570 124.640 140.570  1.00  0.00           H
ATOM   1799  HG2 GLN A 126      84.950 125.220 142.140  1.00  0.00           H
ATOM   1800  CD  GLN A 126      84.110 126.660 140.840  1.00  0.00           C
ATOM   1801  OE1 GLN A 126      84.540 126.990 139.720  1.00  0.00           O
ATOM   1802  NE2 GLN A 126      83.340 127.530 141.560  1.00  0.00           N
ATOM   1803 HE21 GLN A 126      83.020 127.160 142.430  1.00  0.00           H
ATOM   1804 HE22 GLN A 126      83.270 128.500 141.310  1.00  0.00           H
ATOM   1805  C   GLN A 126      83.580 122.280 142.060  1.00  0.00           C
ATOM   1806  O   GLN A 126      83.030 121.770 141.090  1.00  0.00           O
ATOM   1807  N   PHE A 127      84.820 121.870 142.380  1.00  0.00           N
ATOM   1808  HN  PHE A 127      85.300 122.290 143.150  1.00  0.00           H
ATOM   1809  CA  PHE A 127      85.380 120.640 141.820  1.00  0.00           C
ATOM   1810  HA  PHE A 127      84.670 120.130 141.190  1.00  0.00           H
ATOM   1811  CB  PHE A 127      86.650 120.940 141.050  1.00  0.00           C
ATOM   1812  HB1 PHE A 127      87.370 121.620 141.550  1.00  0.00           H
ATOM   1813  HB2 PHE A 127      87.070 119.940 140.790  1.00  0.00           H
ATOM   1814  CG  PHE A 127      86.330 121.540 139.730  1.00  0.00           C
ATOM   1815  CD1 PHE A 127      85.930 120.740 138.630  1.00  0.00           C
ATOM   1816  HD1 PHE A 127      85.900 119.660 138.730  1.00  0.00           H
ATOM   1817  CE1 PHE A 127      85.500 121.340 137.430  1.00  0.00           C
ATOM   1818  HE1 PHE A 127      84.970 120.770 136.670  1.00  0.00           H
ATOM   1819  CZ  PHE A 127      85.580 122.700 137.300  1.00  0.00           C
ATOM   1820  HZ  PHE A 127      85.370 123.220 136.370  1.00  0.00           H
ATOM   1821  CD2 PHE A 127      86.360 122.930 139.560  1.00  0.00           C
ATOM   1822  HD2 PHE A 127      86.710 123.500 140.410  1.00  0.00           H
ATOM   1823  CE2 PHE A 127      86.000 123.510 138.320  1.00  0.00           C
ATOM   1824  HE2 PHE A 127      85.950 124.570 138.160  1.00  0.00           H
ATOM   1825  C   PHE A 127      85.720 119.670 142.950  1.00  0.00           C
ATOM   1826  O   PHE A 127      86.220 120.070 144.020  1.00  0.00           O
ATOM   1827  N   MET A 128      85.310 118.360 142.790  1.00  0.00           N
ATOM   1828  HN  MET A 128      85.140 118.000 141.870  1.00  0.00           H
ATOM   1829  CA  MET A 128      85.640 117.330 143.710  1.00  0.00           C
ATOM   1830  HA  MET A 128      85.900 117.800 144.640  1.00  0.00           H
ATOM   1831  CB  MET A 128      84.380 116.390 144.090  1.00  0.00           C
ATOM   1832  HB1 MET A 128      84.490 115.690 144.940  1.00  0.00           H
ATOM   1833  HB2 MET A 128      83.660 117.190 144.360  1.00  0.00           H
ATOM   1834  CG  MET A 128      83.820 115.510 142.990  1.00  0.00           C
ATOM   1835  HG1 MET A 128      84.480 114.640 142.790  1.00  0.00           H
ATOM   1836  HG2 MET A 128      83.810 116.050 142.020  1.00  0.00           H
ATOM   1837  SD  MET A 128      82.140 114.810 143.400  1.00  0.00           S
ATOM   1838  CE  MET A 128      82.610 113.390 144.430  1.00  0.00           C
ATOM   1839  HE1 MET A 128      81.720 113.110 145.030  1.00  0.00           H
ATOM   1840  HE2 MET A 128      82.830 112.480 143.830  1.00  0.00           H
ATOM   1841  HE3 MET A 128      83.390 113.730 145.150  1.00  0.00           H
ATOM   1842  C   MET A 128      86.700 116.500 143.150  1.00  0.00           C
ATOM   1843  O   MET A 128      86.670 116.270 141.910  1.00  0.00           O
ATOM   1844  N   LYS A 129      87.720 116.060 143.910  1.00  0.00           N
ATOM   1845  HN  LYS A 129      87.750 116.230 144.900  1.00  0.00           H
ATOM   1846  CA  LYS A 129      88.910 115.390 143.350  1.00  0.00           C
ATOM   1847  HA  LYS A 129      88.790 115.070 142.330  1.00  0.00           H
ATOM   1848  CB  LYS A 129      90.070 116.400 143.240  1.00  0.00           C
ATOM   1849  HB1 LYS A 129      90.440 116.690 144.250  1.00  0.00           H
ATOM   1850  HB2 LYS A 129      90.910 115.780 142.870  1.00  0.00           H
ATOM   1851  CG  LYS A 129      89.860 117.540 142.290  1.00  0.00           C
ATOM   1852  HG1 LYS A 129      88.970 118.090 142.660  1.00  0.00           H
ATOM   1853  HG2 LYS A 129      89.540 117.010 141.370  1.00  0.00           H
ATOM   1854  CD  LYS A 129      91.050 118.490 142.090  1.00  0.00           C
ATOM   1855  HD1 LYS A 129      91.950 117.850 141.960  1.00  0.00           H
ATOM   1856  HD2 LYS A 129      91.260 119.060 143.020  1.00  0.00           H
ATOM   1857  CE  LYS A 129      90.700 119.520 140.970  1.00  0.00           C
ATOM   1858  HE1 LYS A 129      91.480 120.310 140.850  1.00  0.00           H
ATOM   1859  HE2 LYS A 129      89.720 120.000 141.190  1.00  0.00           H
ATOM   1860  NZ  LYS A 129      90.670 118.690 139.830  1.00  0.00           N
ATOM   1861  HZ1 LYS A 129      91.540 118.130 139.750  1.00  0.00           H
ATOM   1862  HZ2 LYS A 129      89.830 118.080 139.920  1.00  0.00           H
ATOM   1863  HZ3 LYS A 129      90.520 119.270 138.980  1.00  0.00           H
ATOM   1864  C   LYS A 129      89.360 114.210 144.160  1.00  0.00           C
ATOM   1865  O   LYS A 129      89.440 114.200 145.370  1.00  0.00           O
ATOM   1866  N   LEU A 130      89.770 113.110 143.470  1.00  0.00           N
ATOM   1867  HN  LEU A 130      89.830 113.100 142.480  1.00  0.00           H
ATOM   1868  CA  LEU A 130      90.160 111.930 144.190  1.00  0.00           C
ATOM   1869  HA  LEU A 130      90.200 112.030 145.260  1.00  0.00           H
ATOM   1870  CB  LEU A 130      89.140 110.780 143.910  1.00  0.00           C
ATOM   1871  HB1 LEU A 130      88.180 111.180 144.280  1.00  0.00           H
ATOM   1872  HB2 LEU A 130      89.020 110.750 142.810  1.00  0.00           H
ATOM   1873  CG  LEU A 130      89.380 109.350 144.530  1.00  0.00           C
ATOM   1874  HG  LEU A 130      90.340 109.020 144.070  1.00  0.00           H
ATOM   1875  CD1 LEU A 130      89.560 109.400 146.060  1.00  0.00           C
ATOM   1876 HD11 LEU A 130      89.870 108.390 146.420  1.00  0.00           H
ATOM   1877 HD12 LEU A 130      90.440 110.040 146.270  1.00  0.00           H
ATOM   1878 HD13 LEU A 130      88.580 109.690 146.510  1.00  0.00           H
ATOM   1879  CD2 LEU A 130      88.250 108.420 144.170  1.00  0.00           C
ATOM   1880 HD21 LEU A 130      87.370 108.560 144.830  1.00  0.00           H
ATOM   1881 HD22 LEU A 130      87.860 108.510 143.130  1.00  0.00           H
ATOM   1882 HD23 LEU A 130      88.580 107.370 144.280  1.00  0.00           H
ATOM   1883  C   LEU A 130      91.620 111.570 143.730  1.00  0.00           C
ATOM   1884  O   LEU A 130      91.990 111.570 142.530  1.00  0.00           O
ATOM   1885  N   TYR A 131      92.440 111.100 144.660  1.00  0.00           N
ATOM   1886  HN  TYR A 131      92.070 111.090 145.590  1.00  0.00           H
ATOM   1887  CA  TYR A 131      93.790 110.750 144.480  1.00  0.00           C
ATOM   1888  HA  TYR A 131      94.050 110.590 143.440  1.00  0.00           H
ATOM   1889  CB  TYR A 131      94.830 111.720 145.040  1.00  0.00           C
ATOM   1890  HB1 TYR A 131      94.560 111.670 146.120  1.00  0.00           H
ATOM   1891  HB2 TYR A 131      95.890 111.470 144.830  1.00  0.00           H
ATOM   1892  CG  TYR A 131      94.550 113.180 144.660  1.00  0.00           C
ATOM   1893  CD1 TYR A 131      95.620 113.780 143.970  1.00  0.00           C
ATOM   1894  HD1 TYR A 131      96.460 113.150 143.710  1.00  0.00           H
ATOM   1895  CE1 TYR A 131      95.580 115.160 143.620  1.00  0.00           C
ATOM   1896  HE1 TYR A 131      96.390 115.620 143.080  1.00  0.00           H
ATOM   1897  CZ  TYR A 131      94.530 115.940 144.010  1.00  0.00           C
ATOM   1898  OH  TYR A 131      94.500 117.340 143.880  1.00  0.00           O
ATOM   1899  HH  TYR A 131      93.880 117.750 144.490  1.00  0.00           H
ATOM   1900  CD2 TYR A 131      93.540 114.030 145.120  1.00  0.00           C
ATOM   1901  HD2 TYR A 131      92.780 113.720 145.830  1.00  0.00           H
ATOM   1902  CE2 TYR A 131      93.520 115.350 144.800  1.00  0.00           C
ATOM   1903  HE2 TYR A 131      92.830 116.030 145.270  1.00  0.00           H
ATOM   1904  C   TYR A 131      94.050 109.430 145.140  1.00  0.00           C
ATOM   1905  O   TYR A 131      93.570 109.130 146.250  1.00  0.00           O
ATOM   1906  N   VAL A 132      94.920 108.630 144.450  1.00  0.00           N
ATOM   1907  HN  VAL A 132      95.180 108.900 143.530  1.00  0.00           H
ATOM   1908  CA  VAL A 132      95.440 107.350 145.070  1.00  0.00           C
ATOM   1909  HA  VAL A 132      95.120 107.360 146.100  1.00  0.00           H
ATOM   1910  CB  VAL A 132      94.970 106.100 144.350  1.00  0.00           C
ATOM   1911  HB  VAL A 132      94.800 106.430 143.300  1.00  0.00           H
ATOM   1912  CG1 VAL A 132      96.040 104.950 144.460  1.00  0.00           C
ATOM   1913 HG11 VAL A 132      95.560 103.990 144.180  1.00  0.00           H
ATOM   1914 HG12 VAL A 132      96.910 105.170 143.800  1.00  0.00           H
ATOM   1915 HG13 VAL A 132      96.360 104.740 145.500  1.00  0.00           H
ATOM   1916  CG2 VAL A 132      93.640 105.520 145.010  1.00  0.00           C
ATOM   1917 HG21 VAL A 132      93.970 105.260 146.040  1.00  0.00           H
ATOM   1918 HG22 VAL A 132      92.860 106.320 144.970  1.00  0.00           H
ATOM   1919 HG23 VAL A 132      93.240 104.620 144.500  1.00  0.00           H
ATOM   1920  C   VAL A 132      96.940 107.540 144.940  1.00  0.00           C
ATOM   1921  O   VAL A 132      97.470 107.660 143.800  1.00  0.00           O
ATOM   1922  N   ASN A 133      97.690 107.470 146.080  1.00  0.00           N
ATOM   1923  HN  ASN A 133      97.220 107.360 146.950  1.00  0.00           H
ATOM   1924  CA  ASN A 133      99.130 107.520 146.280  1.00  0.00           C
ATOM   1925  HA  ASN A 133      99.270 107.700 147.330  1.00  0.00           H
ATOM   1926  CB  ASN A 133      99.820 106.310 145.740  1.00  0.00           C
ATOM   1927  HB1 ASN A 133      99.650 106.120 144.660  1.00  0.00           H
ATOM   1928  HB2 ASN A 133     100.910 106.470 145.910  1.00  0.00           H
ATOM   1929  CG  ASN A 133      99.350 105.030 146.450  1.00  0.00           C
ATOM   1930  OD1 ASN A 133      98.730 105.070 147.550  1.00  0.00           O
ATOM   1931  ND2 ASN A 133      99.450 103.890 145.740  1.00  0.00           N
ATOM   1932 HD21 ASN A 133      99.890 103.780 144.840  1.00  0.00           H
ATOM   1933 HD22 ASN A 133      98.910 103.120 146.070  1.00  0.00           H
ATOM   1934  C   ASN A 133      99.640 108.900 145.850  1.00  0.00           C
ATOM   1935  O   ASN A 133     100.760 109.050 145.340  1.00  0.00           O
ATOM   1936  N   GLY A 134      98.820 109.960 146.000  1.00  0.00           N
ATOM   1937  HN  GLY A 134      97.890 109.950 146.360  1.00  0.00           H
ATOM   1938  CA  GLY A 134      99.260 111.310 145.560  1.00  0.00           C
ATOM   1939  HA1 GLY A 134     100.330 111.410 145.710  1.00  0.00           H
ATOM   1940  HA2 GLY A 134      98.640 111.940 146.170  1.00  0.00           H
ATOM   1941  C   GLY A 134      98.910 111.700 144.160  1.00  0.00           C
ATOM   1942  O   GLY A 134      98.870 112.910 143.820  1.00  0.00           O
ATOM   1943  N   ALA A 135      98.640 110.700 143.300  1.00  0.00           N
ATOM   1944  HN  ALA A 135      98.730 109.740 143.560  1.00  0.00           H
ATOM   1945  CA  ALA A 135      98.270 110.840 141.950  1.00  0.00           C
ATOM   1946  HA  ALA A 135      98.660 111.760 141.550  1.00  0.00           H
ATOM   1947  CB  ALA A 135      98.780 109.810 140.970  1.00  0.00           C
ATOM   1948  HB1 ALA A 135      98.350 108.790 141.120  1.00  0.00           H
ATOM   1949  HB2 ALA A 135      98.510 109.930 139.900  1.00  0.00           H
ATOM   1950  HB3 ALA A 135      99.900 109.820 141.000  1.00  0.00           H
ATOM   1951  C   ALA A 135      96.790 111.040 141.810  1.00  0.00           C
ATOM   1952  O   ALA A 135      96.010 110.210 142.180  1.00  0.00           O
ATOM   1953  N   GLN A 136      96.400 112.140 141.110  1.00  0.00           N
ATOM   1954  HN  GLN A 136      97.050 112.830 140.810  1.00  0.00           H
ATOM   1955  CA  GLN A 136      94.970 112.420 140.770  1.00  0.00           C
ATOM   1956  HA  GLN A 136      94.430 112.260 141.680  1.00  0.00           H
ATOM   1957  CB  GLN A 136      94.620 113.790 140.220  1.00  0.00           C
ATOM   1958  HB1 GLN A 136      95.280 114.540 140.720  1.00  0.00           H
ATOM   1959  HB2 GLN A 136      94.970 113.780 139.170  1.00  0.00           H
ATOM   1960  CG  GLN A 136      93.100 114.090 140.470  1.00  0.00           C
ATOM   1961  HG1 GLN A 136      92.810 114.180 141.540  1.00  0.00           H
ATOM   1962  HG2 GLN A 136      92.490 113.190 140.260  1.00  0.00           H
ATOM   1963  CD  GLN A 136      92.710 115.350 139.760  1.00  0.00           C
ATOM   1964  OE1 GLN A 136      92.510 116.500 140.170  1.00  0.00           O
ATOM   1965  NE2 GLN A 136      92.600 115.270 138.410  1.00  0.00           N
ATOM   1966 HE21 GLN A 136      92.680 114.460 137.820  1.00  0.00           H
ATOM   1967 HE22 GLN A 136      92.520 116.110 137.890  1.00  0.00           H
ATOM   1968  C   GLN A 136      94.360 111.310 139.830  1.00  0.00           C
ATOM   1969  O   GLN A 136      94.730 111.210 138.640  1.00  0.00           O
ATOM   1970  N   VAL A 137      93.490 110.480 140.370  1.00  0.00           N
ATOM   1971  HN  VAL A 137      93.230 110.600 141.330  1.00  0.00           H
ATOM   1972  CA  VAL A 137      92.900 109.380 139.660  1.00  0.00           C
ATOM   1973  HA  VAL A 137      93.520 109.070 138.820  1.00  0.00           H
ATOM   1974  CB  VAL A 137      92.950 108.150 140.490  1.00  0.00           C
ATOM   1975  HB  VAL A 137      93.990 108.000 140.840  1.00  0.00           H
ATOM   1976  CG1 VAL A 137      91.980 108.180 141.630  1.00  0.00           C
ATOM   1977 HG11 VAL A 137      92.060 109.150 142.160  1.00  0.00           H
ATOM   1978 HG12 VAL A 137      90.930 108.120 141.260  1.00  0.00           H
ATOM   1979 HG13 VAL A 137      92.060 107.380 142.400  1.00  0.00           H
ATOM   1980  CG2 VAL A 137      92.530 106.840 139.740  1.00  0.00           C
ATOM   1981 HG21 VAL A 137      91.480 106.940 139.380  1.00  0.00           H
ATOM   1982 HG22 VAL A 137      93.240 106.580 138.930  1.00  0.00           H
ATOM   1983 HG23 VAL A 137      92.460 105.950 140.400  1.00  0.00           H
ATOM   1984  C   VAL A 137      91.570 109.710 139.040  1.00  0.00           C
ATOM   1985  O   VAL A 137      91.200 109.140 138.050  1.00  0.00           O
ATOM   1986  N   ALA A 138      90.870 110.710 139.610  1.00  0.00           N
ATOM   1987  HN  ALA A 138      91.130 111.140 140.470  1.00  0.00           H
ATOM   1988  CA  ALA A 138      89.670 111.200 139.010  1.00  0.00           C
ATOM   1989  HA  ALA A 138      89.850 111.250 137.940  1.00  0.00           H
ATOM   1990  CB  ALA A 138      88.410 110.350 139.380  1.00  0.00           C
ATOM   1991  HB1 ALA A 138      87.410 110.740 139.100  1.00  0.00           H
ATOM   1992  HB2 ALA A 138      88.410 109.370 138.860  1.00  0.00           H
ATOM   1993  HB3 ALA A 138      88.470 110.130 140.470  1.00  0.00           H
ATOM   1994  C   ALA A 138      89.270 112.550 139.560  1.00  0.00           C
ATOM   1995  O   ALA A 138      89.630 112.890 140.660  1.00  0.00           O
ATOM   1996  N   THR A 139      88.440 113.270 138.840  1.00  0.00           N
ATOM   1997  HN  THR A 139      88.190 113.030 137.910  1.00  0.00           H
ATOM   1998  CA  THR A 139      87.930 114.600 139.250  1.00  0.00           C
ATOM   1999  HA  THR A 139      87.820 114.510 140.330  1.00  0.00           H
ATOM   2000  CB  THR A 139      88.910 115.760 138.870  1.00  0.00           C
ATOM   2001  HB  THR A 139      89.730 115.340 139.500  1.00  0.00           H
ATOM   2002  OG1 THR A 139      88.410 117.060 139.230  1.00  0.00           O
ATOM   2003  HG1 THR A 139      87.790 117.220 138.510  1.00  0.00           H
ATOM   2004  CG2 THR A 139      89.270 115.790 137.320  1.00  0.00           C
ATOM   2005 HG21 THR A 139      88.470 115.890 136.560  1.00  0.00           H
ATOM   2006 HG22 THR A 139      90.050 116.550 137.060  1.00  0.00           H
ATOM   2007 HG23 THR A 139      89.790 114.830 137.110  1.00  0.00           H
ATOM   2008  C   THR A 139      86.570 114.840 138.700  1.00  0.00           C
ATOM   2009  O   THR A 139      86.210 114.290 137.640  1.00  0.00           O
ATOM   2010  N   SER A 140      85.690 115.600 139.390  1.00  0.00           N
ATOM   2011  HN  SER A 140      85.960 115.970 140.270  1.00  0.00           H
ATOM   2012  CA  SER A 140      84.360 115.930 138.780  1.00  0.00           C
ATOM   2013  HA  SER A 140      84.420 115.980 137.700  1.00  0.00           H
ATOM   2014  CB  SER A 140      83.260 114.790 139.010  1.00  0.00           C
ATOM   2015  HB1 SER A 140      83.140 114.700 140.110  1.00  0.00           H
ATOM   2016  HB2 SER A 140      83.630 113.830 138.580  1.00  0.00           H
ATOM   2017  OG  SER A 140      81.990 115.050 138.350  1.00  0.00           O
ATOM   2018  HG1 SER A 140      81.490 114.290 138.650  1.00  0.00           H
ATOM   2019  C   SER A 140      83.740 117.290 139.150  1.00  0.00           C
ATOM   2020  O   SER A 140      83.800 117.680 140.320  1.00  0.00           O
ATOM   2021  N   GLY A 141      83.230 118.050 138.160  1.00  0.00           N
ATOM   2022  HN  GLY A 141      83.110 117.740 137.220  1.00  0.00           H
ATOM   2023  CA  GLY A 141      82.720 119.420 138.370  1.00  0.00           C
ATOM   2024  HA1 GLY A 141      83.060 119.960 137.500  1.00  0.00           H
ATOM   2025  HA2 GLY A 141      83.040 119.940 139.260  1.00  0.00           H
ATOM   2026  C   GLY A 141      81.220 119.510 138.350  1.00  0.00           C
ATOM   2027  O   GLY A 141      80.650 120.600 138.200  1.00  0.00           O
ATOM   2028  N   GLU A 142      80.530 118.400 138.480  1.00  0.00           N
ATOM   2029  HN  GLU A 142      80.960 117.510 138.620  1.00  0.00           H
ATOM   2030  CA  GLU A 142      79.080 118.450 138.390  1.00  0.00           C
ATOM   2031  HA  GLU A 142      78.780 119.270 137.760  1.00  0.00           H
ATOM   2032  CB  GLU A 142      78.550 117.130 137.770  1.00  0.00           C
ATOM   2033  HB1 GLU A 142      78.750 116.280 138.470  1.00  0.00           H
ATOM   2034  HB2 GLU A 142      77.440 117.120 137.830  1.00  0.00           H
ATOM   2035  CG  GLU A 142      79.080 116.790 136.370  1.00  0.00           C
ATOM   2036  HG1 GLU A 142      80.160 116.570 136.340  1.00  0.00           H
ATOM   2037  HG2 GLU A 142      78.890 117.670 135.720  1.00  0.00           H
ATOM   2038  CD  GLU A 142      78.400 115.630 135.670  1.00  0.00           C
ATOM   2039  OE1 GLU A 142      79.070 114.620 135.460  1.00  0.00           O
ATOM   2040  OE2 GLU A 142      77.160 115.700 135.480  1.00  0.00           O
ATOM   2041  C   GLU A 142      78.340 118.590 139.700  1.00  0.00           C
ATOM   2042  O   GLU A 142      77.130 118.600 139.710  1.00  0.00           O
ATOM   2043  N   GLN A 143      79.030 118.850 140.790  1.00  0.00           N
ATOM   2044  HN  GLN A 143      80.010 118.950 140.680  1.00  0.00           H
ATOM   2045  CA  GLN A 143      78.550 118.910 142.160  1.00  0.00           C
ATOM   2046  HA  GLN A 143      77.480 118.870 142.230  1.00  0.00           H
ATOM   2047  CB  GLN A 143      79.060 117.570 142.950  1.00  0.00           C
ATOM   2048  HB1 GLN A 143      78.800 116.780 142.210  1.00  0.00           H
ATOM   2049  HB2 GLN A 143      80.160 117.610 143.040  1.00  0.00           H
ATOM   2050  CG  GLN A 143      78.370 117.220 144.390  1.00  0.00           C
ATOM   2051  HG1 GLN A 143      78.720 118.040 145.050  1.00  0.00           H
ATOM   2052  HG2 GLN A 143      78.900 116.350 144.830  1.00  0.00           H
ATOM   2053  CD  GLN A 143      76.830 117.000 144.420  1.00  0.00           C
ATOM   2054  OE1 GLN A 143      76.100 117.460 145.290  1.00  0.00           O
ATOM   2055  NE2 GLN A 143      76.320 116.370 143.360  1.00  0.00           N
ATOM   2056 HE21 GLN A 143      76.920 116.130 142.600  1.00  0.00           H
ATOM   2057 HE22 GLN A 143      75.360 116.120 143.440  1.00  0.00           H
ATOM   2058  C   GLN A 143      79.180 120.290 142.650  1.00  0.00           C
ATOM   2059  O   GLN A 143      80.360 120.490 142.660  1.00  0.00           O
ATOM   2060  N   VAL A 144      78.220 121.230 143.050  1.00  0.00           N
ATOM   2061  HN  VAL A 144      77.300 120.910 143.230  1.00  0.00           H
ATOM   2062  CA  VAL A 144      78.550 122.610 143.120  1.00  0.00           C
ATOM   2063  HA  VAL A 144      79.620 122.650 143.260  1.00  0.00           H
ATOM   2064  CB  VAL A 144      78.300 123.400 141.850  1.00  0.00           C
ATOM   2065  HB  VAL A 144      78.510 124.480 142.040  1.00  0.00           H
ATOM   2066  CG1 VAL A 144      79.170 122.830 140.740  1.00  0.00           C
ATOM   2067 HG11 VAL A 144      78.950 121.760 140.540  1.00  0.00           H
ATOM   2068 HG12 VAL A 144      78.930 123.350 139.790  1.00  0.00           H
ATOM   2069 HG13 VAL A 144      80.270 122.880 140.900  1.00  0.00           H
ATOM   2070  CG2 VAL A 144      76.770 123.280 141.460  1.00  0.00           C
ATOM   2071 HG21 VAL A 144      76.530 123.880 140.560  1.00  0.00           H
ATOM   2072 HG22 VAL A 144      76.500 122.240 141.190  1.00  0.00           H
ATOM   2073 HG23 VAL A 144      76.090 123.610 142.280  1.00  0.00           H
ATOM   2074  C   VAL A 144      77.940 123.230 144.330  1.00  0.00           C
ATOM   2075  O   VAL A 144      76.800 122.900 144.720  1.00  0.00           O
ATOM   2076  N   GLY A 145      78.650 124.160 145.000  1.00  0.00           N
ATOM   2077  HN  GLY A 145      79.560 124.420 144.680  1.00  0.00           H
ATOM   2078  CA  GLY A 145      78.250 124.830 146.220  1.00  0.00           C
ATOM   2079  HA1 GLY A 145      77.170 124.880 146.330  1.00  0.00           H
ATOM   2080  HA2 GLY A 145      78.670 125.830 146.160  1.00  0.00           H
ATOM   2081  C   GLY A 145      78.880 124.340 147.400  1.00  0.00           C
ATOM   2082  O   GLY A 145      79.520 123.340 147.370  1.00  0.00           O
ATOM   2083  N   GLY A 146      78.660 124.970 148.600  1.00  0.00           N
ATOM   2084  HN  GLY A 146      78.150 125.830 148.550  1.00  0.00           H
ATOM   2085  CA  GLY A 146      78.940 124.430 149.950  1.00  0.00           C
ATOM   2086  HA1 GLY A 146      78.720 125.190 150.680  1.00  0.00           H
ATOM   2087  HA2 GLY A 146      79.980 124.160 149.870  1.00  0.00           H
ATOM   2088  C   GLY A 146      78.230 123.160 150.350  1.00  0.00           C
ATOM   2089  O   GLY A 146      77.470 122.580 149.590  1.00  0.00           O
ATOM   2090  N   ILE A 147      78.510 122.630 151.570  1.00  0.00           N
ATOM   2091  HN  ILE A 147      79.180 123.130 152.120  1.00  0.00           H
ATOM   2092  CA  ILE A 147      77.950 121.310 151.900  1.00  0.00           C
ATOM   2093  HA  ILE A 147      77.950 120.750 150.970  1.00  0.00           H
ATOM   2094  CB  ILE A 147      78.990 120.470 152.690  1.00  0.00           C
ATOM   2095  HB  ILE A 147      79.040 120.820 153.750  1.00  0.00           H
ATOM   2096  CG2 ILE A 147      78.380 118.960 152.930  1.00  0.00           C
ATOM   2097 HG21 ILE A 147      77.580 118.950 153.700  1.00  0.00           H
ATOM   2098 HG22 ILE A 147      78.000 118.510 151.990  1.00  0.00           H
ATOM   2099 HG23 ILE A 147      79.240 118.300 153.210  1.00  0.00           H
ATOM   2100  CG1 ILE A 147      80.400 120.550 152.030  1.00  0.00           C
ATOM   2101 HG11 ILE A 147      81.160 119.880 152.510  1.00  0.00           H
ATOM   2102 HG12 ILE A 147      80.830 121.550 152.220  1.00  0.00           H
ATOM   2103  CD  ILE A 147      80.470 120.130 150.540  1.00  0.00           C
ATOM   2104  HD1 ILE A 147      79.600 120.500 149.950  1.00  0.00           H
ATOM   2105  HD2 ILE A 147      81.390 120.470 150.020  1.00  0.00           H
ATOM   2106  HD3 ILE A 147      80.520 119.020 150.500  1.00  0.00           H
ATOM   2107  C   ILE A 147      76.520 121.350 152.520  1.00  0.00           C
ATOM   2108  O   ILE A 147      75.590 120.730 152.000  1.00  0.00           O
ATOM   2109  N   PHE A 148      76.430 122.170 153.630  1.00  0.00           N
ATOM   2110  HN  PHE A 148      77.260 122.640 153.930  1.00  0.00           H
ATOM   2111  CA  PHE A 148      75.280 122.270 154.470  1.00  0.00           C
ATOM   2112  HA  PHE A 148      74.500 122.240 153.730  1.00  0.00           H
ATOM   2113  CB  PHE A 148      75.150 121.200 155.560  1.00  0.00           C
ATOM   2114  HB1 PHE A 148      74.290 121.390 156.240  1.00  0.00           H
ATOM   2115  HB2 PHE A 148      74.930 120.280 154.990  1.00  0.00           H
ATOM   2116  CG  PHE A 148      76.450 121.010 156.420  1.00  0.00           C
ATOM   2117  CD1 PHE A 148      76.760 122.000 157.430  1.00  0.00           C
ATOM   2118  HD1 PHE A 148      76.090 122.830 157.600  1.00  0.00           H
ATOM   2119  CE1 PHE A 148      77.880 122.030 158.230  1.00  0.00           C
ATOM   2120  HE1 PHE A 148      78.010 122.830 158.940  1.00  0.00           H
ATOM   2121  CZ  PHE A 148      78.690 120.930 158.130  1.00  0.00           C
ATOM   2122  HZ  PHE A 148      79.540 120.820 158.780  1.00  0.00           H
ATOM   2123  CD2 PHE A 148      77.310 119.850 156.440  1.00  0.00           C
ATOM   2124  HD2 PHE A 148      77.090 118.970 155.850  1.00  0.00           H
ATOM   2125  CE2 PHE A 148      78.450 119.870 157.240  1.00  0.00           C
ATOM   2126  HE2 PHE A 148      79.100 119.010 157.270  1.00  0.00           H
ATOM   2127  C   PHE A 148      75.040 123.710 155.140  1.00  0.00           C
ATOM   2128  O   PHE A 148      76.010 124.450 155.350  1.00  0.00           O
ATOM   2129  N   SER A 149      73.750 123.990 155.560  1.00  0.00           N
ATOM   2130  HN  SER A 149      73.020 123.400 155.210  1.00  0.00           H
ATOM   2131  CA  SER A 149      73.270 124.990 156.570  1.00  0.00           C
ATOM   2132  HA  SER A 149      73.600 125.950 156.180  1.00  0.00           H
ATOM   2133  CB  SER A 149      71.830 124.940 156.860  1.00  0.00           C
ATOM   2134  HB1 SER A 149      71.540 125.690 157.630  1.00  0.00           H
ATOM   2135  HB2 SER A 149      71.690 123.920 157.280  1.00  0.00           H
ATOM   2136  OG  SER A 149      71.070 125.000 155.710  1.00  0.00           O
ATOM   2137  HG1 SER A 149      71.050 124.130 155.310  1.00  0.00           H
ATOM   2138  C   SER A 149      73.980 124.840 157.990  1.00  0.00           C
ATOM   2139  O   SER A 149      74.090 123.690 158.400  1.00  0.00           O
ATOM   2140  N   PRO A 150      74.280 125.880 158.850  1.00  0.00           N
ATOM   2141  CD  PRO A 150      74.250 127.220 158.460  1.00  0.00           C
ATOM   2142  HD1 PRO A 150      73.290 127.450 157.950  1.00  0.00           H
ATOM   2143  HD2 PRO A 150      75.140 127.470 157.840  1.00  0.00           H
ATOM   2144  CA  PRO A 150      74.430 125.720 160.300  1.00  0.00           C
ATOM   2145  HA  PRO A 150      75.200 125.000 160.530  1.00  0.00           H
ATOM   2146  CB  PRO A 150      74.810 127.140 160.780  1.00  0.00           C
ATOM   2147  HB1 PRO A 150      74.450 127.190 161.830  1.00  0.00           H
ATOM   2148  HB2 PRO A 150      75.910 127.280 160.700  1.00  0.00           H
ATOM   2149  CG  PRO A 150      74.110 128.000 159.760  1.00  0.00           C
ATOM   2150  HG1 PRO A 150      74.600 129.000 159.820  1.00  0.00           H
ATOM   2151  HG2 PRO A 150      73.090 128.110 160.180  1.00  0.00           H
ATOM   2152  C   PRO A 150      73.190 125.120 160.970  1.00  0.00           C
ATOM   2153  O   PRO A 150      73.300 124.500 162.020  1.00  0.00           O
ATOM   2154  N   LEU A 151      72.000 125.370 160.370  1.00  0.00           N
ATOM   2155  HN  LEU A 151      71.950 125.980 159.580  1.00  0.00           H
ATOM   2156  CA  LEU A 151      70.700 125.070 160.850  1.00  0.00           C
ATOM   2157  HA  LEU A 151      70.550 125.490 161.830  1.00  0.00           H
ATOM   2158  CB  LEU A 151      69.640 125.510 159.790  1.00  0.00           C
ATOM   2159  HB1 LEU A 151      69.720 124.960 158.830  1.00  0.00           H
ATOM   2160  HB2 LEU A 151      68.670 125.270 160.270  1.00  0.00           H
ATOM   2161  CG  LEU A 151      69.700 127.020 159.570  1.00  0.00           C
ATOM   2162  HG  LEU A 151      70.640 127.370 159.090  1.00  0.00           H
ATOM   2163  CD1 LEU A 151      68.650 127.370 158.450  1.00  0.00           C
ATOM   2164 HD11 LEU A 151      67.630 127.000 158.670  1.00  0.00           H
ATOM   2165 HD12 LEU A 151      68.720 128.480 158.370  1.00  0.00           H
ATOM   2166 HD13 LEU A 151      68.930 126.930 157.470  1.00  0.00           H
ATOM   2167  CD2 LEU A 151      69.460 127.800 160.820  1.00  0.00           C
ATOM   2168 HD21 LEU A 151      68.450 127.570 161.230  1.00  0.00           H
ATOM   2169 HD22 LEU A 151      70.240 127.580 161.580  1.00  0.00           H
ATOM   2170 HD23 LEU A 151      69.490 128.900 160.660  1.00  0.00           H
ATOM   2171  C   LEU A 151      70.560 123.590 161.130  1.00  0.00           C
ATOM   2172  O   LEU A 151      69.900 123.220 162.110  1.00  0.00           O
ATOM   2173  N   THR A 152      71.170 122.740 160.300  1.00  0.00           N
ATOM   2174  HN  THR A 152      71.830 123.030 159.610  1.00  0.00           H
ATOM   2175  CA  THR A 152      71.120 121.300 160.460  1.00  0.00           C
ATOM   2176  HA  THR A 152      70.420 121.040 161.240  1.00  0.00           H
ATOM   2177  CB  THR A 152      70.700 120.630 159.220  1.00  0.00           C
ATOM   2178  HB  THR A 152      70.850 119.530 159.330  1.00  0.00           H
ATOM   2179  OG1 THR A 152      71.430 121.190 158.100  1.00  0.00           O
ATOM   2180  HG1 THR A 152      71.280 120.600 157.360  1.00  0.00           H
ATOM   2181  CG2 THR A 152      69.300 120.940 158.920  1.00  0.00           C
ATOM   2182 HG21 THR A 152      69.090 122.010 158.710  1.00  0.00           H
ATOM   2183 HG22 THR A 152      68.890 120.320 158.100  1.00  0.00           H
ATOM   2184 HG23 THR A 152      68.710 120.500 159.760  1.00  0.00           H
ATOM   2185  C   THR A 152      72.450 120.680 160.960  1.00  0.00           C
ATOM   2186  O   THR A 152      72.650 119.470 160.870  1.00  0.00           O
ATOM   2187  N   GLN A 153      73.420 121.530 161.450  1.00  0.00           N
ATOM   2188  HN  GLN A 153      73.110 122.470 161.500  1.00  0.00           H
ATOM   2189  CA  GLN A 153      74.810 121.180 161.690  1.00  0.00           C
ATOM   2190  HA  GLN A 153      75.170 120.730 160.780  1.00  0.00           H
ATOM   2191  CB  GLN A 153      75.660 122.460 162.020  1.00  0.00           C
ATOM   2192  HB1 GLN A 153      75.510 123.110 161.120  1.00  0.00           H
ATOM   2193  HB2 GLN A 153      75.260 123.040 162.870  1.00  0.00           H
ATOM   2194  CG  GLN A 153      77.210 122.290 162.150  1.00  0.00           C
ATOM   2195  HG1 GLN A 153      77.540 121.820 161.200  1.00  0.00           H
ATOM   2196  HG2 GLN A 153      77.480 121.600 162.970  1.00  0.00           H
ATOM   2197  CD  GLN A 153      77.990 123.600 162.170  1.00  0.00           C
ATOM   2198  OE1 GLN A 153      77.450 124.730 161.970  1.00  0.00           O
ATOM   2199  NE2 GLN A 153      79.300 123.510 162.330  1.00  0.00           N
ATOM   2200 HE21 GLN A 153      79.720 122.600 162.360  1.00  0.00           H
ATOM   2201 HE22 GLN A 153      79.870 124.330 162.260  1.00  0.00           H
ATOM   2202  C   GLN A 153      74.910 120.150 162.820  1.00  0.00           C
ATOM   2203  O   GLN A 153      75.770 119.310 162.770  1.00  0.00           O
ATOM   2204  N   LYS A 154      74.090 120.240 163.820  1.00  0.00           N
ATOM   2205  HN  LYS A 154      73.460 121.010 163.850  1.00  0.00           H
ATOM   2206  CA  LYS A 154      74.000 119.400 165.040  1.00  0.00           C
ATOM   2207  HA  LYS A 154      74.970 119.250 165.490  1.00  0.00           H
ATOM   2208  CB  LYS A 154      73.090 120.020 166.140  1.00  0.00           C
ATOM   2209  HB1 LYS A 154      72.270 120.570 165.620  1.00  0.00           H
ATOM   2210  HB2 LYS A 154      72.650 119.280 166.830  1.00  0.00           H
ATOM   2211  CG  LYS A 154      73.790 121.170 166.940  1.00  0.00           C
ATOM   2212  HG1 LYS A 154      73.990 121.890 166.120  1.00  0.00           H
ATOM   2213  HG2 LYS A 154      74.720 120.870 167.460  1.00  0.00           H
ATOM   2214  CD  LYS A 154      72.930 121.710 168.090  1.00  0.00           C
ATOM   2215  HD1 LYS A 154      72.710 120.940 168.860  1.00  0.00           H
ATOM   2216  HD2 LYS A 154      71.930 121.830 167.640  1.00  0.00           H
ATOM   2217  CE  LYS A 154      73.300 123.020 168.730  1.00  0.00           C
ATOM   2218  HE1 LYS A 154      74.160 122.880 169.430  1.00  0.00           H
ATOM   2219  HE2 LYS A 154      72.460 123.350 169.370  1.00  0.00           H
ATOM   2220  NZ  LYS A 154      73.610 124.140 167.870  1.00  0.00           N
ATOM   2221  HZ1 LYS A 154      73.720 124.990 168.470  1.00  0.00           H
ATOM   2222  HZ2 LYS A 154      74.540 124.060 167.410  1.00  0.00           H
ATOM   2223  HZ3 LYS A 154      72.950 124.280 167.080  1.00  0.00           H
ATOM   2224  C   LYS A 154      73.490 117.930 164.780  1.00  0.00           C
ATOM   2225  O   LYS A 154      73.550 117.020 165.560  1.00  0.00           O
ATOM   2226  N   CYS A 155      72.960 117.730 163.620  1.00  0.00           N
ATOM   2227  HN  CYS A 155      73.050 118.520 163.010  1.00  0.00           H
ATOM   2228  CA  CYS A 155      72.530 116.480 163.050  1.00  0.00           C
ATOM   2229  HA  CYS A 155      72.330 115.740 163.810  1.00  0.00           H
ATOM   2230  CB  CYS A 155      71.160 116.650 162.250  1.00  0.00           C
ATOM   2231  HB1 CYS A 155      70.880 115.710 161.740  1.00  0.00           H
ATOM   2232  HB2 CYS A 155      71.420 117.330 161.410  1.00  0.00           H
ATOM   2233  SG  CYS A 155      69.790 117.220 163.280  1.00  0.00           S
ATOM   2234  C   CYS A 155      73.540 115.860 162.110  1.00  0.00           C
ATOM   2235  O   CYS A 155      73.290 114.730 161.640  1.00  0.00           O
ATOM   2236  N   LYS A 156      74.680 116.490 161.730  1.00  0.00           N
ATOM   2237  HN  LYS A 156      74.790 117.460 161.950  1.00  0.00           H
ATOM   2238  CA  LYS A 156      75.620 115.850 160.800  1.00  0.00           C
ATOM   2239  HA  LYS A 156      75.180 115.100 160.150  1.00  0.00           H
ATOM   2240  CB  LYS A 156      76.080 116.990 159.780  1.00  0.00           C
ATOM   2241  HB1 LYS A 156      76.850 117.670 160.200  1.00  0.00           H
ATOM   2242  HB2 LYS A 156      76.510 116.380 158.950  1.00  0.00           H
ATOM   2243  CG  LYS A 156      75.120 117.930 159.120  1.00  0.00           C
ATOM   2244  HG1 LYS A 156      75.860 118.670 158.740  1.00  0.00           H
ATOM   2245  HG2 LYS A 156      74.450 118.350 159.900  1.00  0.00           H
ATOM   2246  CD  LYS A 156      74.320 117.290 158.050  1.00  0.00           C
ATOM   2247  HD1 LYS A 156      73.640 116.520 158.480  1.00  0.00           H
ATOM   2248  HD2 LYS A 156      75.050 116.690 157.470  1.00  0.00           H
ATOM   2249  CE  LYS A 156      73.550 118.250 157.130  1.00  0.00           C
ATOM   2250  HE1 LYS A 156      74.220 118.970 156.620  1.00  0.00           H
ATOM   2251  HE2 LYS A 156      72.770 118.690 157.780  1.00  0.00           H
ATOM   2252  NZ  LYS A 156      72.830 117.580 155.930  1.00  0.00           N
ATOM   2253  HZ1 LYS A 156      73.540 117.030 155.410  1.00  0.00           H
ATOM   2254  HZ2 LYS A 156      72.050 116.910 156.130  1.00  0.00           H
ATOM   2255  HZ3 LYS A 156      72.510 118.300 155.260  1.00  0.00           H
ATOM   2256  C   LYS A 156      76.610 115.150 161.640  1.00  0.00           C
ATOM   2257  O   LYS A 156      77.200 115.740 162.540  1.00  0.00           O
ATOM   2258  N   VAL A 157      76.740 113.810 161.560  1.00  0.00           N
ATOM   2259  HN  VAL A 157      76.260 113.290 160.850  1.00  0.00           H
ATOM   2260  CA  VAL A 157      77.590 112.980 162.400  1.00  0.00           C
ATOM   2261  HA  VAL A 157      78.060 113.580 163.160  1.00  0.00           H
ATOM   2262  CB  VAL A 157      76.880 111.890 163.170  1.00  0.00           C
ATOM   2263  HB  VAL A 157      76.250 112.500 163.840  1.00  0.00           H
ATOM   2264  CG1 VAL A 157      75.950 110.940 162.370  1.00  0.00           C
ATOM   2265 HG11 VAL A 157      75.260 111.370 161.620  1.00  0.00           H
ATOM   2266 HG12 VAL A 157      76.660 110.260 161.840  1.00  0.00           H
ATOM   2267 HG13 VAL A 157      75.420 110.320 163.120  1.00  0.00           H
ATOM   2268  CG2 VAL A 157      77.780 111.100 164.130  1.00  0.00           C
ATOM   2269 HG21 VAL A 157      78.400 111.780 164.760  1.00  0.00           H
ATOM   2270 HG22 VAL A 157      77.160 110.630 164.920  1.00  0.00           H
ATOM   2271 HG23 VAL A 157      78.410 110.290 163.720  1.00  0.00           H
ATOM   2272  C   VAL A 157      78.730 112.360 161.620  1.00  0.00           C
ATOM   2273  O   VAL A 157      78.590 111.710 160.590  1.00  0.00           O
ATOM   2274  N   LEU A 158      80.030 112.490 162.050  1.00  0.00           N
ATOM   2275  HN  LEU A 158      80.260 113.010 162.870  1.00  0.00           H
ATOM   2276  CA  LEU A 158      81.090 111.850 161.280  1.00  0.00           C
ATOM   2277  HA  LEU A 158      80.790 111.750 160.250  1.00  0.00           H
ATOM   2278  CB  LEU A 158      82.410 112.680 161.280  1.00  0.00           C
ATOM   2279  HB1 LEU A 158      82.230 113.700 160.890  1.00  0.00           H
ATOM   2280  HB2 LEU A 158      82.780 112.590 162.320  1.00  0.00           H
ATOM   2281  CG  LEU A 158      83.570 112.240 160.310  1.00  0.00           C
ATOM   2282  HG  LEU A 158      83.690 111.180 160.610  1.00  0.00           H
ATOM   2283  CD1 LEU A 158      83.190 112.340 158.810  1.00  0.00           C
ATOM   2284 HD11 LEU A 158      83.050 113.380 158.460  1.00  0.00           H
ATOM   2285 HD12 LEU A 158      83.900 111.790 158.150  1.00  0.00           H
ATOM   2286 HD13 LEU A 158      82.250 111.810 158.540  1.00  0.00           H
ATOM   2287  CD2 LEU A 158      84.940 112.960 160.490  1.00  0.00           C
ATOM   2288 HD21 LEU A 158      85.650 112.540 159.740  1.00  0.00           H
ATOM   2289 HD22 LEU A 158      84.810 114.050 160.370  1.00  0.00           H
ATOM   2290 HD23 LEU A 158      85.420 112.710 161.470  1.00  0.00           H
ATOM   2291  C   LEU A 158      81.410 110.490 161.900  1.00  0.00           C
ATOM   2292  O   LEU A 158      81.490 110.310 163.130  1.00  0.00           O
ATOM   2293  N   MET A 159      81.570 109.450 161.090  1.00  0.00           N
ATOM   2294  HN  MET A 159      81.590 109.490 160.090  1.00  0.00           H
ATOM   2295  CA  MET A 159      81.680 108.110 161.640  1.00  0.00           C
ATOM   2296  HA  MET A 159      82.380 108.210 162.450  1.00  0.00           H
ATOM   2297  CB  MET A 159      80.350 107.470 161.980  1.00  0.00           C
ATOM   2298  HB1 MET A 159      80.540 106.440 162.370  1.00  0.00           H
ATOM   2299  HB2 MET A 159      79.960 108.150 162.770  1.00  0.00           H
ATOM   2300  CG  MET A 159      79.310 107.550 160.880  1.00  0.00           C
ATOM   2301  HG1 MET A 159      79.580 107.030 159.930  1.00  0.00           H
ATOM   2302  HG2 MET A 159      79.210 108.630 160.640  1.00  0.00           H
ATOM   2303  SD  MET A 159      77.650 107.010 161.340  1.00  0.00           S
ATOM   2304  CE  MET A 159      78.180 105.270 161.460  1.00  0.00           C
ATOM   2305  HE1 MET A 159      78.900 105.080 162.290  1.00  0.00           H
ATOM   2306  HE2 MET A 159      77.340 104.550 161.560  1.00  0.00           H
ATOM   2307  HE3 MET A 159      78.780 104.910 160.600  1.00  0.00           H
ATOM   2308  C   MET A 159      82.630 107.300 160.810  1.00  0.00           C
ATOM   2309  O   MET A 159      83.060 107.710 159.710  1.00  0.00           O
ATOM   2310  N   LEU A 160      83.250 106.210 161.350  1.00  0.00           N
ATOM   2311  HN  LEU A 160      82.910 105.840 162.210  1.00  0.00           H
ATOM   2312  CA  LEU A 160      84.440 105.580 160.780  1.00  0.00           C
ATOM   2313  HA  LEU A 160      84.720 105.980 159.810  1.00  0.00           H
ATOM   2314  CB  LEU A 160      85.630 106.140 161.590  1.00  0.00           C
ATOM   2315  HB1 LEU A 160      85.590 107.240 161.740  1.00  0.00           H
ATOM   2316  HB2 LEU A 160      85.470 105.790 162.640  1.00  0.00           H
ATOM   2317  CG  LEU A 160      87.060 105.830 161.250  1.00  0.00           C
ATOM   2318  HG  LEU A 160      87.170 104.730 161.330  1.00  0.00           H
ATOM   2319  CD1 LEU A 160      87.460 106.250 159.830  1.00  0.00           C
ATOM   2320 HD11 LEU A 160      86.600 106.060 159.150  1.00  0.00           H
ATOM   2321 HD12 LEU A 160      87.490 107.350 159.700  1.00  0.00           H
ATOM   2322 HD13 LEU A 160      88.410 105.760 159.510  1.00  0.00           H
ATOM   2323  CD2 LEU A 160      88.110 106.350 162.250  1.00  0.00           C
ATOM   2324 HD21 LEU A 160      88.220 107.450 162.340  1.00  0.00           H
ATOM   2325 HD22 LEU A 160      88.060 105.980 163.290  1.00  0.00           H
ATOM   2326 HD23 LEU A 160      89.050 105.850 161.910  1.00  0.00           H
ATOM   2327  C   LEU A 160      84.470 104.030 160.830  1.00  0.00           C
ATOM   2328  O   LEU A 160      84.560 103.540 162.000  1.00  0.00           O
ATOM   2329  N   GLY A 161      84.530 103.300 159.730  1.00  0.00           N
ATOM   2330  HN  GLY A 161      84.610 103.870 158.920  1.00  0.00           H
ATOM   2331  CA  GLY A 161      84.630 101.850 159.660  1.00  0.00           C
ATOM   2332  HA1 GLY A 161      85.060 101.390 160.540  1.00  0.00           H
ATOM   2333  HA2 GLY A 161      85.300 101.570 158.870  1.00  0.00           H
ATOM   2334  C   GLY A 161      83.280 101.250 159.300  1.00  0.00           C
ATOM   2335  O   GLY A 161      82.950 100.100 159.590  1.00  0.00           O
ATOM   2336  N   GLY A 162      82.420 102.020 158.630  1.00  0.00           N
ATOM   2337  HN  GLY A 162      82.660 102.980 158.500  1.00  0.00           H
ATOM   2338  CA  GLY A 162      81.260 101.520 158.020  1.00  0.00           C
ATOM   2339  HA1 GLY A 162      80.960 100.660 158.590  1.00  0.00           H
ATOM   2340  HA2 GLY A 162      81.610 101.410 157.000  1.00  0.00           H
ATOM   2341  C   GLY A 162      80.120 102.540 158.070  1.00  0.00           C
ATOM   2342  O   GLY A 162      80.250 103.680 158.600  1.00  0.00           O
ATOM   2343  N   SER A 163      78.940 102.090 157.510  1.00  0.00           N
ATOM   2344  HN  SER A 163      78.870 101.190 157.090  1.00  0.00           H
ATOM   2345  CA  SER A 163      77.690 102.870 157.540  1.00  0.00           C
ATOM   2346  HA  SER A 163      77.900 103.930 157.600  1.00  0.00           H
ATOM   2347  CB  SER A 163      76.780 102.560 156.320  1.00  0.00           C
ATOM   2348  HB1 SER A 163      77.260 102.860 155.360  1.00  0.00           H
ATOM   2349  HB2 SER A 163      75.780 103.040 156.360  1.00  0.00           H
ATOM   2350  OG  SER A 163      76.550 101.140 156.230  1.00  0.00           O
ATOM   2351  HG1 SER A 163      76.390 100.930 155.300  1.00  0.00           H
ATOM   2352  C   SER A 163      76.830 102.510 158.670  1.00  0.00           C
ATOM   2353  O   SER A 163      77.050 101.470 159.340  1.00  0.00           O
ATOM   2354  N   ALA A 164      75.730 103.270 158.910  1.00  0.00           N
ATOM   2355  HN  ALA A 164      75.590 104.200 158.580  1.00  0.00           H
ATOM   2356  CA  ALA A 164      74.670 102.960 159.810  1.00  0.00           C
ATOM   2357  HA  ALA A 164      75.160 102.900 160.780  1.00  0.00           H
ATOM   2358  CB  ALA A 164      73.530 104.030 159.730  1.00  0.00           C
ATOM   2359  HB1 ALA A 164      74.040 105.010 159.750  1.00  0.00           H
ATOM   2360  HB2 ALA A 164      72.890 104.050 158.820  1.00  0.00           H
ATOM   2361  HB3 ALA A 164      72.790 104.000 160.560  1.00  0.00           H
ATOM   2362  C   ALA A 164      74.070 101.500 159.530  1.00  0.00           C
ATOM   2363  O   ALA A 164      73.530 100.890 160.430  1.00  0.00           O
ATOM   2364  N   LEU A 165      74.090 101.030 158.270  1.00  0.00           N
ATOM   2365  HN  LEU A 165      74.350 101.660 157.540  1.00  0.00           H
ATOM   2366  CA  LEU A 165      73.480  99.800 157.840  1.00  0.00           C
ATOM   2367  HA  LEU A 165      72.650  99.520 158.460  1.00  0.00           H
ATOM   2368  CB  LEU A 165      72.890  99.850 156.430  1.00  0.00           C
ATOM   2369  HB1 LEU A 165      73.790  99.980 155.790  1.00  0.00           H
ATOM   2370  HB2 LEU A 165      72.320  98.930 156.170  1.00  0.00           H
ATOM   2371  CG  LEU A 165      71.840 100.920 156.130  1.00  0.00           C
ATOM   2372  HG  LEU A 165      71.370 100.630 155.170  1.00  0.00           H
ATOM   2373  CD1 LEU A 165      70.810 101.150 157.230  1.00  0.00           C
ATOM   2374 HD11 LEU A 165      70.030 101.830 156.830  1.00  0.00           H
ATOM   2375 HD12 LEU A 165      70.370 100.130 157.330  1.00  0.00           H
ATOM   2376 HD13 LEU A 165      71.170 101.520 158.210  1.00  0.00           H
ATOM   2377  CD2 LEU A 165      72.480 102.250 155.800  1.00  0.00           C
ATOM   2378 HD21 LEU A 165      73.000 102.670 156.690  1.00  0.00           H
ATOM   2379 HD22 LEU A 165      73.210 102.050 154.980  1.00  0.00           H
ATOM   2380 HD23 LEU A 165      71.780 103.050 155.490  1.00  0.00           H
ATOM   2381  C   LEU A 165      74.480  98.700 157.800  1.00  0.00           C
ATOM   2382  O   LEU A 165      74.120  97.610 157.420  1.00  0.00           O
ATOM   2383  N   ASN A 166      75.720  98.920 158.320  1.00  0.00           N
ATOM   2384  HN  ASN A 166      75.930  99.860 158.580  1.00  0.00           H
ATOM   2385  CA  ASN A 166      76.830  98.040 158.530  1.00  0.00           C
ATOM   2386  HA  ASN A 166      77.560  98.730 158.940  1.00  0.00           H
ATOM   2387  CB  ASN A 166      76.500  96.890 159.530  1.00  0.00           C
ATOM   2388  HB1 ASN A 166      75.870  96.140 159.010  1.00  0.00           H
ATOM   2389  HB2 ASN A 166      77.470  96.480 159.880  1.00  0.00           H
ATOM   2390  CG  ASN A 166      75.760  97.510 160.750  1.00  0.00           C
ATOM   2391  OD1 ASN A 166      76.030  98.610 161.140  1.00  0.00           O
ATOM   2392  ND2 ASN A 166      74.980  96.650 161.430  1.00  0.00           N
ATOM   2393 HD21 ASN A 166      74.670  95.820 160.970  1.00  0.00           H
ATOM   2394 HD22 ASN A 166      74.750  96.810 162.390  1.00  0.00           H
ATOM   2395  C   ASN A 166      77.480  97.490 157.260  1.00  0.00           C
ATOM   2396  O   ASN A 166      77.890  96.350 157.180  1.00  0.00           O
ATOM   2397  N   HIS A 167      77.760  98.350 156.240  1.00  0.00           N
ATOM   2398  HN  HIS A 167      77.170  99.150 156.180  1.00  0.00           H
ATOM   2399  CA  HIS A 167      78.740  98.050 155.250  1.00  0.00           C
ATOM   2400  HA  HIS A 167      78.630  97.000 155.000  1.00  0.00           H
ATOM   2401  CB  HIS A 167      78.400  98.790 153.920  1.00  0.00           C
ATOM   2402  HB1 HIS A 167      78.590  99.880 154.040  1.00  0.00           H
ATOM   2403  HB2 HIS A 167      78.940  98.410 153.030  1.00  0.00           H
ATOM   2404  ND1 HIS A 167      75.910  99.240 154.090  1.00  0.00           N
ATOM   2405  CG  HIS A 167      76.930  98.570 153.530  1.00  0.00           C
ATOM   2406  CE1 HIS A 167      74.850  98.950 153.380  1.00  0.00           C
ATOM   2407  HE1 HIS A 167      73.880  99.440 153.530  1.00  0.00           H
ATOM   2408  NE2 HIS A 167      75.120  98.060 152.430  1.00  0.00           N
ATOM   2409  HE2 HIS A 167      74.590  97.750 151.640  1.00  0.00           H
ATOM   2410  CD2 HIS A 167      76.450  97.870 152.450  1.00  0.00           C
ATOM   2411  HD2 HIS A 167      76.930  97.180 151.770  1.00  0.00           H
ATOM   2412  C   HIS A 167      80.170  98.360 155.720  1.00  0.00           C
ATOM   2413  O   HIS A 167      80.730  99.280 155.230  1.00  0.00           O
ATOM   2414  N   ASN A 168      80.710  97.630 156.690  1.00  0.00           N
ATOM   2415  HN  ASN A 168      80.230  96.910 157.180  1.00  0.00           H
ATOM   2416  CA  ASN A 168      82.010  97.910 157.330  1.00  0.00           C
ATOM   2417  HA  ASN A 168      82.140  98.970 157.460  1.00  0.00           H
ATOM   2418  CB  ASN A 168      82.160  97.210 158.710  1.00  0.00           C
ATOM   2419  HB1 ASN A 168      81.940  96.130 158.570  1.00  0.00           H
ATOM   2420  HB2 ASN A 168      83.170  97.350 159.140  1.00  0.00           H
ATOM   2421  CG  ASN A 168      81.070  97.620 159.730  1.00  0.00           C
ATOM   2422  OD1 ASN A 168      79.950  98.050 159.300  1.00  0.00           O
ATOM   2423  ND2 ASN A 168      81.450  97.550 161.000  1.00  0.00           N
ATOM   2424 HD21 ASN A 168      82.390  97.330 161.260  1.00  0.00           H
ATOM   2425 HD22 ASN A 168      80.830  97.760 161.750  1.00  0.00           H
ATOM   2426  C   ASN A 168      83.120  97.520 156.410  1.00  0.00           C
ATOM   2427  O   ASN A 168      83.110  96.440 155.780  1.00  0.00           O
ATOM   2428  N   TYR A 169      84.140  98.430 156.410  1.00  0.00           N
ATOM   2429  HN  TYR A 169      83.940  99.310 156.830  1.00  0.00           H
ATOM   2430  CA  TYR A 169      85.440  98.290 155.830  1.00  0.00           C
ATOM   2431  HA  TYR A 169      85.240  97.880 154.850  1.00  0.00           H
ATOM   2432  CB  TYR A 169      86.110  99.680 155.740  1.00  0.00           C
ATOM   2433  HB1 TYR A 169      85.630 100.380 155.030  1.00  0.00           H
ATOM   2434  HB2 TYR A 169      86.010 100.120 156.760  1.00  0.00           H
ATOM   2435  CG  TYR A 169      87.550  99.600 155.410  1.00  0.00           C
ATOM   2436  CD1 TYR A 169      88.030  99.220 154.130  1.00  0.00           C
ATOM   2437  HD1 TYR A 169      87.340  98.990 153.330  1.00  0.00           H
ATOM   2438  CE1 TYR A 169      89.430  99.190 153.870  1.00  0.00           C
ATOM   2439  HE1 TYR A 169      89.720  98.890 152.870  1.00  0.00           H
ATOM   2440  CZ  TYR A 169      90.320  99.380 154.980  1.00  0.00           C
ATOM   2441  OH  TYR A 169      91.720  99.290 154.700  1.00  0.00           O
ATOM   2442  HH  TYR A 169      92.190  99.650 155.460  1.00  0.00           H
ATOM   2443  CD2 TYR A 169      88.470  99.840 156.510  1.00  0.00           C
ATOM   2444  HD2 TYR A 169      87.980 100.090 157.440  1.00  0.00           H
ATOM   2445  CE2 TYR A 169      89.920  99.690 156.320  1.00  0.00           C
ATOM   2446  HE2 TYR A 169      90.530  99.860 157.190  1.00  0.00           H
ATOM   2447  C   TYR A 169      86.230  97.180 156.630  1.00  0.00           C
ATOM   2448  O   TYR A 169      86.160  97.100 157.840  1.00  0.00           O
ATOM   2449  N   ARG A 170      87.030  96.330 155.910  1.00  0.00           N
ATOM   2450  HN  ARG A 170      87.040  96.290 154.910  1.00  0.00           H
ATOM   2451  CA  ARG A 170      87.820  95.260 156.570  1.00  0.00           C
ATOM   2452  HA  ARG A 170      87.660  95.230 157.630  1.00  0.00           H
ATOM   2453  CB  ARG A 170      87.260  93.850 156.130  1.00  0.00           C
ATOM   2454  HB1 ARG A 170      86.200  93.910 156.440  1.00  0.00           H
ATOM   2455  HB2 ARG A 170      87.270  93.690 155.030  1.00  0.00           H
ATOM   2456  CG  ARG A 170      87.750  92.650 157.120  1.00  0.00           C
ATOM   2457  HG1 ARG A 170      87.570  92.970 158.160  1.00  0.00           H
ATOM   2458  HG2 ARG A 170      88.820  92.480 156.860  1.00  0.00           H
ATOM   2459  CD  ARG A 170      86.950  91.350 156.870  1.00  0.00           C
ATOM   2460  HD1 ARG A 170      85.860  91.490 157.030  1.00  0.00           H
ATOM   2461  HD2 ARG A 170      87.420  90.660 157.600  1.00  0.00           H
ATOM   2462  NE  ARG A 170      87.060  90.970 155.440  1.00  0.00           N
ATOM   2463  HE  ARG A 170      86.300  91.300 154.870  1.00  0.00           H
ATOM   2464  CZ  ARG A 170      88.060  90.320 154.810  1.00  0.00           C
ATOM   2465  NH1 ARG A 170      89.110  89.810 155.470  1.00  0.00           N
ATOM   2466 HH11 ARG A 170      89.710  89.160 155.010  1.00  0.00           H
ATOM   2467 HH12 ARG A 170      89.290  89.910 156.450  1.00  0.00           H
ATOM   2468  NH2 ARG A 170      88.130  90.160 153.490  1.00  0.00           N
ATOM   2469 HH21 ARG A 170      89.070  89.910 153.260  1.00  0.00           H
ATOM   2470 HH22 ARG A 170      87.480  90.580 152.850  1.00  0.00           H
ATOM   2471  C   ARG A 170      89.320  95.510 156.180  1.00  0.00           C
ATOM   2472  O   ARG A 170      89.680  95.470 155.020  1.00  0.00           O
ATOM   2473  N   GLY A 171      90.240  95.800 157.200  1.00  0.00           N
ATOM   2474  HN  GLY A 171      89.890  95.820 158.130  1.00  0.00           H
ATOM   2475  CA  GLY A 171      91.600  96.310 156.980  1.00  0.00           C
ATOM   2476  HA1 GLY A 171      91.540  96.820 156.030  1.00  0.00           H
ATOM   2477  HA2 GLY A 171      92.350  95.540 157.030  1.00  0.00           H
ATOM   2478  C   GLY A 171      92.050  97.340 158.000  1.00  0.00           C
ATOM   2479  O   GLY A 171      91.320  97.840 158.900  1.00  0.00           O
ATOM   2480  N   TYR A 172      93.340  97.830 157.760  1.00  0.00           N
ATOM   2481  HN  TYR A 172      93.830  97.530 156.950  1.00  0.00           H
ATOM   2482  CA  TYR A 172      93.930  98.910 158.520  1.00  0.00           C
ATOM   2483  HA  TYR A 172      93.500  98.800 159.510  1.00  0.00           H
ATOM   2484  CB  TYR A 172      95.450  98.870 158.500  1.00  0.00           C
ATOM   2485  HB1 TYR A 172      95.960  98.860 157.520  1.00  0.00           H
ATOM   2486  HB2 TYR A 172      95.990  99.750 158.910  1.00  0.00           H
ATOM   2487  CG  TYR A 172      96.030  97.710 159.260  1.00  0.00           C
ATOM   2488  CD1 TYR A 172      96.280  96.520 158.610  1.00  0.00           C
ATOM   2489  HD1 TYR A 172      95.960  96.370 157.590  1.00  0.00           H
ATOM   2490  CE1 TYR A 172      96.810  95.380 159.260  1.00  0.00           C
ATOM   2491  HE1 TYR A 172      96.950  94.450 158.730  1.00  0.00           H
ATOM   2492  CZ  TYR A 172      97.110  95.560 160.590  1.00  0.00           C
ATOM   2493  OH  TYR A 172      97.810  94.440 161.170  1.00  0.00           O
ATOM   2494  HH  TYR A 172      97.820  94.640 162.110  1.00  0.00           H
ATOM   2495  CD2 TYR A 172      96.200  97.750 160.650  1.00  0.00           C
ATOM   2496  HD2 TYR A 172      95.900  98.580 161.270  1.00  0.00           H
ATOM   2497  CE2 TYR A 172      96.840  96.700 161.270  1.00  0.00           C
ATOM   2498  HE2 TYR A 172      97.010  96.820 162.330  1.00  0.00           H
ATOM   2499  C   TYR A 172      93.570 100.330 158.090  1.00  0.00           C
ATOM   2500  O   TYR A 172      93.500 100.680 156.910  1.00  0.00           O
ATOM   2501  N   ILE A 173      93.350 101.180 159.150  1.00  0.00           N
ATOM   2502  HN  ILE A 173      93.070 100.840 160.040  1.00  0.00           H
ATOM   2503  CA  ILE A 173      93.290 102.660 159.020  1.00  0.00           C
ATOM   2504  HA  ILE A 173      93.370 102.880 157.970  1.00  0.00           H
ATOM   2505  CB  ILE A 173      91.950 103.290 159.490  1.00  0.00           C
ATOM   2506  HB  ILE A 173      91.790 102.970 160.550  1.00  0.00           H
ATOM   2507  CG2 ILE A 173      91.950 104.840 159.330  1.00  0.00           C
ATOM   2508 HG21 ILE A 173      92.710 105.310 159.990  1.00  0.00           H
ATOM   2509 HG22 ILE A 173      92.030 105.220 158.290  1.00  0.00           H
ATOM   2510 HG23 ILE A 173      90.990 105.160 159.780  1.00  0.00           H
ATOM   2511  CG1 ILE A 173      90.770 102.700 158.650  1.00  0.00           C
ATOM   2512 HG11 ILE A 173      90.830 101.600 158.830  1.00  0.00           H
ATOM   2513 HG12 ILE A 173      90.980 102.860 157.570  1.00  0.00           H
ATOM   2514  CD  ILE A 173      89.370 103.120 159.050  1.00  0.00           C
ATOM   2515  HD1 ILE A 173      89.400 104.220 158.860  1.00  0.00           H
ATOM   2516  HD2 ILE A 173      88.720 102.490 158.410  1.00  0.00           H
ATOM   2517  HD3 ILE A 173      89.150 102.950 160.130  1.00  0.00           H
ATOM   2518  C   ILE A 173      94.440 103.280 159.810  1.00  0.00           C
ATOM   2519  O   ILE A 173      94.520 103.050 160.990  1.00  0.00           O
ATOM   2520  N   GLU A 174      95.240 104.140 159.230  1.00  0.00           N
ATOM   2521  HN  GLU A 174      95.280 104.370 158.260  1.00  0.00           H
ATOM   2522  CA  GLU A 174      96.110 105.030 160.020  1.00  0.00           C
ATOM   2523  HA  GLU A 174      95.760 105.070 161.040  1.00  0.00           H
ATOM   2524  CB  GLU A 174      97.540 104.520 159.950  1.00  0.00           C
ATOM   2525  HB1 GLU A 174      97.380 103.490 160.340  1.00  0.00           H
ATOM   2526  HB2 GLU A 174      97.890 104.340 158.910  1.00  0.00           H
ATOM   2527  CG  GLU A 174      98.730 105.240 160.650  1.00  0.00           C
ATOM   2528  HG1 GLU A 174      98.300 105.600 161.610  1.00  0.00           H
ATOM   2529  HG2 GLU A 174      99.050 106.130 160.070  1.00  0.00           H
ATOM   2530  CD  GLU A 174     100.010 104.400 161.050  1.00  0.00           C
ATOM   2531  OE1 GLU A 174     100.490 103.560 160.280  1.00  0.00           O
ATOM   2532  OE2 GLU A 174     100.550 104.710 162.120  1.00  0.00           O
ATOM   2533  C   GLU A 174      96.040 106.410 159.310  1.00  0.00           C
ATOM   2534  O   GLU A 174      95.620 106.580 158.210  1.00  0.00           O
ATOM   2535  N   HIS A 175      96.390 107.440 160.070  1.00  0.00           N
ATOM   2536  HN  HIS A 175      96.830 107.290 160.960  1.00  0.00           H
ATOM   2537  CA  HIS A 175      96.700 108.720 159.390  1.00  0.00           C
ATOM   2538  HA  HIS A 175      97.160 109.350 160.130  1.00  0.00           H
ATOM   2539  CB  HIS A 175      97.720 108.670 158.160  1.00  0.00           C
ATOM   2540  HB1 HIS A 175      98.600 108.080 158.490  1.00  0.00           H
ATOM   2541  HB2 HIS A 175      97.290 107.990 157.400  1.00  0.00           H
ATOM   2542  ND1 HIS A 175      99.180 110.590 157.830  1.00  0.00           N
ATOM   2543  CG  HIS A 175      98.030 109.960 157.470  1.00  0.00           C
ATOM   2544  CE1 HIS A 175      99.350 111.630 157.040  1.00  0.00           C
ATOM   2545  HE1 HIS A 175     100.140 112.370 157.130  1.00  0.00           H
ATOM   2546  NE2 HIS A 175      98.280 111.720 156.170  1.00  0.00           N
ATOM   2547  HE2 HIS A 175      98.080 112.500 155.570  1.00  0.00           H
ATOM   2548  CD2 HIS A 175      97.480 110.620 156.400  1.00  0.00           C
ATOM   2549  HD2 HIS A 175      96.520 110.480 155.910  1.00  0.00           H
ATOM   2550  C   HIS A 175      95.440 109.450 159.060  1.00  0.00           C
ATOM   2551  O   HIS A 175      95.330 110.240 158.090  1.00  0.00           O
ATOM   2552  N   PHE A 176      94.330 109.410 159.990  1.00  0.00           N
ATOM   2553  HN  PHE A 176      94.520 109.070 160.900  1.00  0.00           H
ATOM   2554  CA  PHE A 176      93.030 109.980 159.650  1.00  0.00           C
ATOM   2555  HA  PHE A 176      92.750 109.790 158.630  1.00  0.00           H
ATOM   2556  CB  PHE A 176      91.870 109.240 160.410  1.00  0.00           C
ATOM   2557  HB1 PHE A 176      91.950 108.170 160.150  1.00  0.00           H
ATOM   2558  HB2 PHE A 176      91.770 109.390 161.510  1.00  0.00           H
ATOM   2559  CG  PHE A 176      90.520 109.690 159.900  1.00  0.00           C
ATOM   2560  CD1 PHE A 176      89.830 108.990 158.940  1.00  0.00           C
ATOM   2561  HD1 PHE A 176      90.210 108.040 158.610  1.00  0.00           H
ATOM   2562  CE1 PHE A 176      88.660 109.490 158.380  1.00  0.00           C
ATOM   2563  HE1 PHE A 176      88.000 109.050 157.640  1.00  0.00           H
ATOM   2564  CZ  PHE A 176      88.150 110.710 158.910  1.00  0.00           C
ATOM   2565  HZ  PHE A 176      87.220 111.160 158.600  1.00  0.00           H
ATOM   2566  CD2 PHE A 176      90.070 110.900 160.340  1.00  0.00           C
ATOM   2567  HD2 PHE A 176      90.590 111.550 161.030  1.00  0.00           H
ATOM   2568  CE2 PHE A 176      88.860 111.470 159.850  1.00  0.00           C
ATOM   2569  HE2 PHE A 176      88.440 112.330 160.340  1.00  0.00           H
ATOM   2570  C   PHE A 176      92.980 111.460 159.820  1.00  0.00           C
ATOM   2571  O   PHE A 176      93.020 111.970 160.950  1.00  0.00           O
ATOM   2572  N   SER A 177      92.930 112.140 158.650  1.00  0.00           N
ATOM   2573  HN  SER A 177      93.020 111.750 157.740  1.00  0.00           H
ATOM   2574  CA  SER A 177      93.060 113.620 158.670  1.00  0.00           C
ATOM   2575  HA  SER A 177      93.090 113.900 159.720  1.00  0.00           H
ATOM   2576  CB  SER A 177      94.480 114.080 158.060  1.00  0.00           C
ATOM   2577  HB1 SER A 177      94.680 115.130 158.360  1.00  0.00           H
ATOM   2578  HB2 SER A 177      94.540 113.970 156.950  1.00  0.00           H
ATOM   2579  OG  SER A 177      95.490 113.160 158.540  1.00  0.00           O
ATOM   2580  HG1 SER A 177      95.330 112.270 158.220  1.00  0.00           H
ATOM   2581  C   SER A 177      91.950 114.230 157.850  1.00  0.00           C
ATOM   2582  O   SER A 177      91.890 113.930 156.720  1.00  0.00           O
ATOM   2583  N   LEU A 178      91.060 115.100 158.480  1.00  0.00           N
ATOM   2584  HN  LEU A 178      91.190 115.310 159.440  1.00  0.00           H
ATOM   2585  CA  LEU A 178      90.080 115.930 157.850  1.00  0.00           C
ATOM   2586  HA  LEU A 178      90.190 115.880 156.780  1.00  0.00           H
ATOM   2587  CB  LEU A 178      88.660 115.500 158.470  1.00  0.00           C
ATOM   2588  HB1 LEU A 178      88.620 114.400 158.600  1.00  0.00           H
ATOM   2589  HB2 LEU A 178      88.770 115.850 159.510  1.00  0.00           H
ATOM   2590  CG  LEU A 178      87.400 116.100 157.870  1.00  0.00           C
ATOM   2591  HG  LEU A 178      87.470 117.200 158.000  1.00  0.00           H
ATOM   2592  CD1 LEU A 178      87.360 115.910 156.330  1.00  0.00           C
ATOM   2593 HD11 LEU A 178      87.190 114.830 156.130  1.00  0.00           H
ATOM   2594 HD12 LEU A 178      86.430 116.390 155.940  1.00  0.00           H
ATOM   2595 HD13 LEU A 178      88.190 116.300 155.710  1.00  0.00           H
ATOM   2596  CD2 LEU A 178      86.230 115.310 158.510  1.00  0.00           C
ATOM   2597 HD21 LEU A 178      86.170 115.640 159.570  1.00  0.00           H
ATOM   2598 HD22 LEU A 178      85.240 115.610 158.110  1.00  0.00           H
ATOM   2599 HD23 LEU A 178      86.320 114.200 158.500  1.00  0.00           H
ATOM   2600  C   LEU A 178      90.360 117.380 158.250  1.00  0.00           C
ATOM   2601  O   LEU A 178      90.630 117.750 159.380  1.00  0.00           O
ATOM   2602  N   TRP A 179      90.450 118.250 157.270  1.00  0.00           N
ATOM   2603  HN  TRP A 179      90.550 117.910 156.330  1.00  0.00           H
ATOM   2604  CA  TRP A 179      90.750 119.690 157.410  1.00  0.00           C
ATOM   2605  HA  TRP A 179      90.500 119.960 158.420  1.00  0.00           H
ATOM   2606  CB  TRP A 179      92.210 119.990 156.930  1.00  0.00           C
ATOM   2607  HB1 TRP A 179      92.200 119.840 155.830  1.00  0.00           H
ATOM   2608  HB2 TRP A 179      92.430 121.060 157.150  1.00  0.00           H
ATOM   2609  CG  TRP A 179      93.330 119.150 157.470  1.00  0.00           C
ATOM   2610  CD1 TRP A 179      93.550 118.690 158.700  1.00  0.00           C
ATOM   2611  HD1 TRP A 179      92.800 118.860 159.450  1.00  0.00           H
ATOM   2612  NE1 TRP A 179      94.620 117.910 158.780  1.00  0.00           N
ATOM   2613  HE1 TRP A 179      94.670 117.160 159.400  1.00  0.00           H
ATOM   2614  CE2 TRP A 179      95.180 117.720 157.580  1.00  0.00           C
ATOM   2615  CD2 TRP A 179      94.370 118.500 156.700  1.00  0.00           C
ATOM   2616  CE3 TRP A 179      94.740 118.600 155.360  1.00  0.00           C
ATOM   2617  HE3 TRP A 179      94.270 119.210 154.600  1.00  0.00           H
ATOM   2618  CZ3 TRP A 179      95.810 117.790 154.910  1.00  0.00           C
ATOM   2619  HZ3 TRP A 179      96.140 117.790 153.890  1.00  0.00           H
ATOM   2620  CZ2 TRP A 179      96.230 116.910 157.190  1.00  0.00           C
ATOM   2621  HZ2 TRP A 179      96.690 116.210 157.860  1.00  0.00           H
ATOM   2622  CH2 TRP A 179      96.540 117.040 155.820  1.00  0.00           C
ATOM   2623  HH2 TRP A 179      97.440 116.530 155.500  1.00  0.00           H
ATOM   2624  C   TRP A 179      89.800 120.540 156.560  1.00  0.00           C
ATOM   2625  O   TRP A 179      89.210 120.070 155.580  1.00  0.00           O
ATOM   2626  N   LYS A 180      89.640 121.850 156.860  1.00  0.00           N
ATOM   2627  HN  LYS A 180      90.200 122.180 157.620  1.00  0.00           H
ATOM   2628  CA  LYS A 180      88.400 122.630 156.500  1.00  0.00           C
ATOM   2629  HA  LYS A 180      87.530 121.990 156.430  1.00  0.00           H
ATOM   2630  CB  LYS A 180      88.010 123.650 157.560  1.00  0.00           C
ATOM   2631  HB1 LYS A 180      88.850 124.370 157.520  1.00  0.00           H
ATOM   2632  HB2 LYS A 180      87.050 124.130 157.260  1.00  0.00           H
ATOM   2633  CG  LYS A 180      87.840 123.100 158.980  1.00  0.00           C
ATOM   2634  HG1 LYS A 180      88.820 122.710 159.330  1.00  0.00           H
ATOM   2635  HG2 LYS A 180      87.120 122.240 158.970  1.00  0.00           H
ATOM   2636  CD  LYS A 180      87.730 124.050 160.210  1.00  0.00           C
ATOM   2637  HD1 LYS A 180      88.490 124.860 160.100  1.00  0.00           H
ATOM   2638  HD2 LYS A 180      88.070 123.370 161.020  1.00  0.00           H
ATOM   2639  CE  LYS A 180      86.340 124.500 160.560  1.00  0.00           C
ATOM   2640  HE1 LYS A 180      85.740 123.640 160.940  1.00  0.00           H
ATOM   2641  HE2 LYS A 180      85.750 125.050 159.800  1.00  0.00           H
ATOM   2642  NZ  LYS A 180      86.370 125.580 161.600  1.00  0.00           N
ATOM   2643  HZ1 LYS A 180      86.790 126.480 161.290  1.00  0.00           H
ATOM   2644  HZ2 LYS A 180      85.440 125.750 162.030  1.00  0.00           H
ATOM   2645  HZ3 LYS A 180      86.950 125.240 162.390  1.00  0.00           H
ATOM   2646  C   LYS A 180      88.560 123.420 155.210  1.00  0.00           C
ATOM   2647  O   LYS A 180      87.700 124.210 154.840  1.00  0.00           O
ATOM   2648  N   VAL A 181      89.630 123.250 154.450  1.00  0.00           N
ATOM   2649  HN  VAL A 181      90.330 122.590 154.730  1.00  0.00           H
ATOM   2650  CA  VAL A 181      89.970 123.970 153.230  1.00  0.00           C
ATOM   2651  HA  VAL A 181      89.120 124.400 152.730  1.00  0.00           H
ATOM   2652  CB  VAL A 181      91.070 124.970 153.490  1.00  0.00           C
ATOM   2653  HB  VAL A 181      91.360 125.410 152.510  1.00  0.00           H
ATOM   2654  CG1 VAL A 181      90.660 126.030 154.540  1.00  0.00           C
ATOM   2655 HG11 VAL A 181      89.820 126.650 154.170  1.00  0.00           H
ATOM   2656 HG12 VAL A 181      90.330 125.660 155.530  1.00  0.00           H
ATOM   2657 HG13 VAL A 181      91.530 126.700 154.650  1.00  0.00           H
ATOM   2658  CG2 VAL A 181      92.250 124.120 154.080  1.00  0.00           C
ATOM   2659 HG21 VAL A 181      93.100 124.800 154.330  1.00  0.00           H
ATOM   2660 HG22 VAL A 181      92.050 123.550 155.010  1.00  0.00           H
ATOM   2661 HG23 VAL A 181      92.700 123.360 153.410  1.00  0.00           H
ATOM   2662  C   VAL A 181      90.470 122.930 152.260  1.00  0.00           C
ATOM   2663  O   VAL A 181      90.780 121.800 152.680  1.00  0.00           O
ATOM   2664  N   ALA A 182      90.650 123.270 150.920  1.00  0.00           N
ATOM   2665  HN  ALA A 182      90.220 124.130 150.660  1.00  0.00           H
ATOM   2666  CA  ALA A 182      91.360 122.550 149.930  1.00  0.00           C
ATOM   2667  HA  ALA A 182      91.070 121.510 150.020  1.00  0.00           H
ATOM   2668  CB  ALA A 182      90.830 122.920 148.600  1.00  0.00           C
ATOM   2669  HB1 ALA A 182      90.890 124.010 148.380  1.00  0.00           H
ATOM   2670  HB2 ALA A 182      91.320 122.300 147.810  1.00  0.00           H
ATOM   2671  HB3 ALA A 182      89.730 122.800 148.460  1.00  0.00           H
ATOM   2672  C   ALA A 182      92.900 122.650 149.940  1.00  0.00           C
ATOM   2673  O   ALA A 182      93.460 123.740 149.790  1.00  0.00           O
ATOM   2674  N   ARG A 183      93.630 121.490 149.990  1.00  0.00           N
ATOM   2675  HN  ARG A 183      93.150 120.670 150.290  1.00  0.00           H
ATOM   2676  CA  ARG A 183      95.010 121.400 149.590  1.00  0.00           C
ATOM   2677  HA  ARG A 183      95.510 122.350 149.740  1.00  0.00           H
ATOM   2678  CB  ARG A 183      95.750 120.340 150.550  1.00  0.00           C
ATOM   2679  HB1 ARG A 183      95.300 119.330 150.470  1.00  0.00           H
ATOM   2680  HB2 ARG A 183      96.770 120.330 150.110  1.00  0.00           H
ATOM   2681  CG  ARG A 183      95.830 120.770 152.050  1.00  0.00           C
ATOM   2682  HG1 ARG A 183      96.140 119.890 152.660  1.00  0.00           H
ATOM   2683  HG2 ARG A 183      94.780 121.030 152.290  1.00  0.00           H
ATOM   2684  CD  ARG A 183      96.830 121.910 152.360  1.00  0.00           C
ATOM   2685  HD1 ARG A 183      96.510 122.490 153.260  1.00  0.00           H
ATOM   2686  HD2 ARG A 183      96.930 122.570 151.480  1.00  0.00           H
ATOM   2687  NE  ARG A 183      98.080 121.200 152.700  1.00  0.00           N
ATOM   2688  HE  ARG A 183      98.260 120.310 152.280  1.00  0.00           H
ATOM   2689  CZ  ARG A 183      98.820 121.500 153.770  1.00  0.00           C
ATOM   2690  NH1 ARG A 183      98.960 122.750 154.220  1.00  0.00           N
ATOM   2691 HH11 ARG A 183      99.720 122.900 154.860  1.00  0.00           H
ATOM   2692 HH12 ARG A 183      98.300 123.380 153.810  1.00  0.00           H
ATOM   2693  NH2 ARG A 183      99.760 120.670 154.210  1.00  0.00           N
ATOM   2694 HH21 ARG A 183     100.120 120.740 155.140  1.00  0.00           H
ATOM   2695 HH22 ARG A 183      99.760 119.700 153.950  1.00  0.00           H
ATOM   2696  C   ARG A 183      95.180 120.990 148.100  1.00  0.00           C
ATOM   2697  O   ARG A 183      94.460 120.100 147.560  1.00  0.00           O
ATOM   2698  N   THR A 184      96.170 121.550 147.370  1.00  0.00           N
ATOM   2699  HN  THR A 184      96.740 122.180 147.890  1.00  0.00           H
ATOM   2700  CA  THR A 184      96.510 121.180 145.950  1.00  0.00           C
ATOM   2701  HA  THR A 184      95.600 120.970 145.420  1.00  0.00           H
ATOM   2702  CB  THR A 184      97.470 122.270 145.380  1.00  0.00           C
ATOM   2703  HB  THR A 184      97.740 121.940 144.350  1.00  0.00           H
ATOM   2704  OG1 THR A 184      98.630 122.490 146.180  1.00  0.00           O
ATOM   2705  HG1 THR A 184      98.360 122.920 147.000  1.00  0.00           H
ATOM   2706  CG2 THR A 184      96.740 123.620 145.170  1.00  0.00           C
ATOM   2707 HG21 THR A 184      97.360 124.100 144.380  1.00  0.00           H
ATOM   2708 HG22 THR A 184      95.700 123.480 144.800  1.00  0.00           H
ATOM   2709 HG23 THR A 184      96.600 124.120 146.150  1.00  0.00           H
ATOM   2710  C   THR A 184      97.110 119.820 145.910  1.00  0.00           C
ATOM   2711  O   THR A 184      97.530 119.290 146.940  1.00  0.00           O
ATOM   2712  N   GLN A 185      97.340 119.210 144.760  1.00  0.00           N
ATOM   2713  HN  GLN A 185      97.040 119.680 143.940  1.00  0.00           H
ATOM   2714  CA  GLN A 185      98.150 118.000 144.560  1.00  0.00           C
ATOM   2715  HA  GLN A 185      97.660 117.300 145.220  1.00  0.00           H
ATOM   2716  CB  GLN A 185      98.200 117.600 143.130  1.00  0.00           C
ATOM   2717  HB1 GLN A 185      97.120 117.540 142.880  1.00  0.00           H
ATOM   2718  HB2 GLN A 185      98.400 118.470 142.470  1.00  0.00           H
ATOM   2719  CG  GLN A 185      98.970 116.250 142.890  1.00  0.00           C
ATOM   2720  HG1 GLN A 185      98.560 115.510 143.600  1.00  0.00           H
ATOM   2721  HG2 GLN A 185     100.070 116.380 142.980  1.00  0.00           H
ATOM   2722  CD  GLN A 185      98.700 115.630 141.460  1.00  0.00           C
ATOM   2723  OE1 GLN A 185      98.420 116.360 140.550  1.00  0.00           O
ATOM   2724  NE2 GLN A 185      98.950 114.320 141.280  1.00  0.00           N
ATOM   2725 HE21 GLN A 185      99.440 113.800 141.980  1.00  0.00           H
ATOM   2726 HE22 GLN A 185      99.020 114.020 140.320  1.00  0.00           H
ATOM   2727  C   GLN A 185      99.610 118.020 145.120  1.00  0.00           C
ATOM   2728  O   GLN A 185      99.960 117.110 145.880  1.00  0.00           O
ATOM   2729  N   ARG A 186     100.380 119.140 144.850  1.00  0.00           N
ATOM   2730  HN  ARG A 186     100.140 119.830 144.170  1.00  0.00           H
ATOM   2731  CA  ARG A 186     101.670 119.400 145.410  1.00  0.00           C
ATOM   2732  HA  ARG A 186     102.330 118.560 145.280  1.00  0.00           H
ATOM   2733  CB  ARG A 186     102.330 120.620 144.740  1.00  0.00           C
ATOM   2734  HB1 ARG A 186     102.460 120.530 143.640  1.00  0.00           H
ATOM   2735  HB2 ARG A 186     101.540 121.390 144.900  1.00  0.00           H
ATOM   2736  CG  ARG A 186     103.700 121.170 145.230  1.00  0.00           C
ATOM   2737  HG1 ARG A 186     103.490 121.470 146.270  1.00  0.00           H
ATOM   2738  HG2 ARG A 186     104.050 122.050 144.650  1.00  0.00           H
ATOM   2739  CD  ARG A 186     104.900 120.230 145.200  1.00  0.00           C
ATOM   2740  HD1 ARG A 186     105.110 119.710 144.240  1.00  0.00           H
ATOM   2741  HD2 ARG A 186     104.740 119.500 146.020  1.00  0.00           H
ATOM   2742  NE  ARG A 186     106.120 121.090 145.400  1.00  0.00           N
ATOM   2743  HE  ARG A 186     106.110 122.090 145.500  1.00  0.00           H
ATOM   2744  CZ  ARG A 186     107.350 120.630 145.450  1.00  0.00           C
ATOM   2745  NH1 ARG A 186     107.560 119.380 145.660  1.00  0.00           N
ATOM   2746 HH11 ARG A 186     108.310 119.010 146.210  1.00  0.00           H
ATOM   2747 HH12 ARG A 186     106.810 118.730 145.560  1.00  0.00           H
ATOM   2748  NH2 ARG A 186     108.310 121.500 145.570  1.00  0.00           N
ATOM   2749 HH21 ARG A 186     109.220 121.140 145.350  1.00  0.00           H
ATOM   2750 HH22 ARG A 186     108.140 122.460 145.350  1.00  0.00           H
ATOM   2751  C   ARG A 186     101.730 119.380 146.960  1.00  0.00           C
ATOM   2752  O   ARG A 186     102.630 118.950 147.650  1.00  0.00           O
ATOM   2753  N   GLU A 187     100.680 119.980 147.570  1.00  0.00           N
ATOM   2754  HN  GLU A 187      99.880 120.150 147.010  1.00  0.00           H
ATOM   2755  CA  GLU A 187     100.420 119.990 149.010  1.00  0.00           C
ATOM   2756  HA  GLU A 187     101.350 120.370 149.420  1.00  0.00           H
ATOM   2757  CB  GLU A 187      99.330 121.040 149.320  1.00  0.00           C
ATOM   2758  HB1 GLU A 187      98.510 120.840 148.600  1.00  0.00           H
ATOM   2759  HB2 GLU A 187      99.070 120.790 150.370  1.00  0.00           H
ATOM   2760  CG  GLU A 187      99.810 122.500 149.180  1.00  0.00           C
ATOM   2761  HG1 GLU A 187     100.380 122.690 148.240  1.00  0.00           H
ATOM   2762  HG2 GLU A 187     100.430 122.730 150.070  1.00  0.00           H
ATOM   2763  CD  GLU A 187      98.700 123.520 149.190  1.00  0.00           C
ATOM   2764  OE1 GLU A 187      98.660 124.390 150.110  1.00  0.00           O
ATOM   2765  OE2 GLU A 187      97.750 123.420 148.300  1.00  0.00           O
ATOM   2766  C   GLU A 187     100.070 118.670 149.620  1.00  0.00           C
ATOM   2767  O   GLU A 187     100.680 118.230 150.590  1.00  0.00           O
ATOM   2768  N   ILE A 188      99.140 117.950 148.970  1.00  0.00           N
ATOM   2769  HN  ILE A 188      98.680 118.320 148.160  1.00  0.00           H
ATOM   2770  CA  ILE A 188      98.860 116.580 149.300  1.00  0.00           C
ATOM   2771  HA  ILE A 188      98.520 116.560 150.330  1.00  0.00           H
ATOM   2772  CB  ILE A 188      97.650 116.110 148.400  1.00  0.00           C
ATOM   2773  HB  ILE A 188      97.880 116.300 147.330  1.00  0.00           H
ATOM   2774  CG2 ILE A 188      97.520 114.700 148.710  1.00  0.00           C
ATOM   2775 HG21 ILE A 188      97.380 114.600 149.810  1.00  0.00           H
ATOM   2776 HG22 ILE A 188      96.740 114.210 148.070  1.00  0.00           H
ATOM   2777 HG23 ILE A 188      98.420 114.150 148.380  1.00  0.00           H
ATOM   2778  CG1 ILE A 188      96.380 116.930 148.710  1.00  0.00           C
ATOM   2779 HG11 ILE A 188      96.580 118.020 148.750  1.00  0.00           H
ATOM   2780 HG12 ILE A 188      96.060 116.700 149.750  1.00  0.00           H
ATOM   2781  CD  ILE A 188      95.230 116.660 147.650  1.00  0.00           C
ATOM   2782  HD1 ILE A 188      95.530 116.880 146.600  1.00  0.00           H
ATOM   2783  HD2 ILE A 188      95.030 115.570 147.710  1.00  0.00           H
ATOM   2784  HD3 ILE A 188      94.300 117.240 147.790  1.00  0.00           H
ATOM   2785  C   ILE A 188     100.110 115.690 149.230  1.00  0.00           C
ATOM   2786  O   ILE A 188     100.330 114.950 150.200  1.00  0.00           O
ATOM   2787  N   LEU A 189     100.930 115.800 148.170  1.00  0.00           N
ATOM   2788  HN  LEU A 189     100.760 116.450 147.440  1.00  0.00           H
ATOM   2789  CA  LEU A 189     102.190 115.080 148.150  1.00  0.00           C
ATOM   2790  HA  LEU A 189     102.020 114.020 148.250  1.00  0.00           H
ATOM   2791  CB  LEU A 189     103.000 115.310 146.910  1.00  0.00           C
ATOM   2792  HB1 LEU A 189     103.230 116.390 146.760  1.00  0.00           H
ATOM   2793  HB2 LEU A 189     103.980 114.780 146.890  1.00  0.00           H
ATOM   2794  CG  LEU A 189     102.380 114.760 145.610  1.00  0.00           C
ATOM   2795  HG  LEU A 189     101.310 115.070 145.610  1.00  0.00           H
ATOM   2796  CD1 LEU A 189     102.900 115.200 144.300  1.00  0.00           C
ATOM   2797 HD11 LEU A 189     102.370 114.710 143.460  1.00  0.00           H
ATOM   2798 HD12 LEU A 189     102.990 116.300 144.220  1.00  0.00           H
ATOM   2799 HD13 LEU A 189     103.930 114.810 144.200  1.00  0.00           H
ATOM   2800  CD2 LEU A 189     102.320 113.170 145.650  1.00  0.00           C
ATOM   2801 HD21 LEU A 189     101.780 112.620 146.450  1.00  0.00           H
ATOM   2802 HD22 LEU A 189     101.800 112.820 144.720  1.00  0.00           H
ATOM   2803 HD23 LEU A 189     103.360 112.790 145.670  1.00  0.00           H
ATOM   2804  C   LEU A 189     103.130 115.390 149.260  1.00  0.00           C
ATOM   2805  O   LEU A 189     103.740 114.510 149.920  1.00  0.00           O
ATOM   2806  N   SER A 190     103.200 116.710 149.610  1.00  0.00           N
ATOM   2807  HN  SER A 190     102.800 117.440 149.050  1.00  0.00           H
ATOM   2808  CA  SER A 190     104.000 117.200 150.780  1.00  0.00           C
ATOM   2809  HA  SER A 190     105.050 116.960 150.710  1.00  0.00           H
ATOM   2810  CB  SER A 190     103.890 118.810 150.920  1.00  0.00           C
ATOM   2811  HB1 SER A 190     103.770 119.230 149.900  1.00  0.00           H
ATOM   2812  HB2 SER A 190     104.760 119.320 151.400  1.00  0.00           H
ATOM   2813  OG  SER A 190     102.860 119.310 151.740  1.00  0.00           O
ATOM   2814  HG1 SER A 190     102.020 118.900 151.510  1.00  0.00           H
ATOM   2815  C   SER A 190     103.480 116.480 152.080  1.00  0.00           C
ATOM   2816  O   SER A 190     104.260 116.010 152.920  1.00  0.00           O
ATOM   2817  N   ASP A 191     102.150 116.370 152.290  1.00  0.00           N
ATOM   2818  HN  ASP A 191     101.480 116.770 151.660  1.00  0.00           H
ATOM   2819  CA  ASP A 191     101.590 115.710 153.450  1.00  0.00           C
ATOM   2820  HA  ASP A 191     102.150 116.040 154.310  1.00  0.00           H
ATOM   2821  CB  ASP A 191     100.090 116.080 153.620  1.00  0.00           C
ATOM   2822  HB1 ASP A 191      99.490 115.990 152.690  1.00  0.00           H
ATOM   2823  HB2 ASP A 191      99.540 115.440 154.340  1.00  0.00           H
ATOM   2824  CG  ASP A 191      99.970 117.440 154.010  1.00  0.00           C
ATOM   2825  OD1 ASP A 191     100.790 118.010 154.800  1.00  0.00           O
ATOM   2826  OD2 ASP A 191      98.900 118.100 153.630  1.00  0.00           O
ATOM   2827  C   ASP A 191     101.680 114.190 153.430  1.00  0.00           C
ATOM   2828  O   ASP A 191     101.710 113.530 154.470  1.00  0.00           O
ATOM   2829  N   MET A 192     101.830 113.510 152.260  1.00  0.00           N
ATOM   2830  HN  MET A 192     101.690 114.000 151.400  1.00  0.00           H
ATOM   2831  CA  MET A 192     102.170 112.080 151.990  1.00  0.00           C
ATOM   2832  HA  MET A 192     101.430 111.620 152.620  1.00  0.00           H
ATOM   2833  CB  MET A 192     101.990 111.660 150.500  1.00  0.00           C
ATOM   2834  HB1 MET A 192     101.210 112.190 149.900  1.00  0.00           H
ATOM   2835  HB2 MET A 192     102.940 111.860 149.950  1.00  0.00           H
ATOM   2836  CG  MET A 192     101.820 110.110 150.270  1.00  0.00           C
ATOM   2837  HG1 MET A 192     100.890 109.780 150.780  1.00  0.00           H
ATOM   2838  HG2 MET A 192     102.560 109.550 150.880  1.00  0.00           H
ATOM   2839  SD  MET A 192     101.850 109.370 148.630  1.00  0.00           S
ATOM   2840  CE  MET A 192     102.040 107.590 148.810  1.00  0.00           C
ATOM   2841  HE1 MET A 192     103.070 107.410 149.180  1.00  0.00           H
ATOM   2842  HE2 MET A 192     101.210 107.180 149.420  1.00  0.00           H
ATOM   2843  HE3 MET A 192     102.010 107.190 147.770  1.00  0.00           H
ATOM   2844  C   MET A 192     103.500 111.690 152.640  1.00  0.00           C
ATOM   2845  O   MET A 192     103.630 110.710 153.390  1.00  0.00           O
ATOM   2846  N   GLU A 193     104.540 112.610 152.470  1.00  0.00           N
ATOM   2847  HN  GLU A 193     104.420 113.500 152.040  1.00  0.00           H
ATOM   2848  CA  GLU A 193     105.870 112.400 152.930  1.00  0.00           C
ATOM   2849  HA  GLU A 193     106.240 111.450 152.580  1.00  0.00           H
ATOM   2850  CB  GLU A 193     106.730 113.620 152.520  1.00  0.00           C
ATOM   2851  HB1 GLU A 193     106.180 114.540 152.810  1.00  0.00           H
ATOM   2852  HB2 GLU A 193     107.680 113.660 153.100  1.00  0.00           H
ATOM   2853  CG  GLU A 193     107.150 113.530 151.060  1.00  0.00           C
ATOM   2854  HG1 GLU A 193     106.270 113.630 150.400  1.00  0.00           H
ATOM   2855  HG2 GLU A 193     107.420 112.460 150.920  1.00  0.00           H
ATOM   2856  CD  GLU A 193     108.140 114.550 150.630  1.00  0.00           C
ATOM   2857  OE1 GLU A 193     109.300 114.600 151.070  1.00  0.00           O
ATOM   2858  OE2 GLU A 193     107.810 115.370 149.760  1.00  0.00           O
ATOM   2859  C   GLU A 193     106.110 112.320 154.440  1.00  0.00           C
ATOM   2860  O   GLU A 193     106.720 111.340 154.950  1.00  0.00           O
ATOM   2861  N   THR A 194     105.530 113.170 155.300  1.00  0.00           N
ATOM   2862  HN  THR A 194     105.040 113.970 154.970  1.00  0.00           H
ATOM   2863  CA  THR A 194     105.690 113.280 156.710  1.00  0.00           C
ATOM   2864  HA  THR A 194     106.720 113.010 156.880  1.00  0.00           H
ATOM   2865  CB  THR A 194     105.500 114.740 157.200  1.00  0.00           C
ATOM   2866  HB  THR A 194     105.550 114.810 158.310  1.00  0.00           H
ATOM   2867  OG1 THR A 194     104.390 115.440 156.610  1.00  0.00           O
ATOM   2868  HG1 THR A 194     103.530 115.230 157.000  1.00  0.00           H
ATOM   2869  CG2 THR A 194     106.720 115.490 156.610  1.00  0.00           C
ATOM   2870 HG21 THR A 194     107.560 115.110 157.220  1.00  0.00           H
ATOM   2871 HG22 THR A 194     106.900 115.270 155.530  1.00  0.00           H
ATOM   2872 HG23 THR A 194     106.710 116.600 156.730  1.00  0.00           H
ATOM   2873  C   THR A 194     104.940 112.250 157.510  1.00  0.00           C
ATOM   2874  O   THR A 194     105.300 112.000 158.690  1.00  0.00           O
ATOM   2875  N   HIS A 195     103.750 111.650 156.980  1.00  0.00           N
ATOM   2876  HN  HIS A 195     103.580 111.790 156.010  1.00  0.00           H
ATOM   2877  CA  HIS A 195     102.900 110.740 157.690  1.00  0.00           C
ATOM   2878  HA  HIS A 195     102.050 110.450 157.090  1.00  0.00           H
ATOM   2879  CB  HIS A 195     103.600 109.300 158.040  1.00  0.00           C
ATOM   2880  HB1 HIS A 195     104.250 109.000 157.190  1.00  0.00           H
ATOM   2881  HB2 HIS A 195     104.280 109.360 158.920  1.00  0.00           H
ATOM   2882  ND1 HIS A 195     102.240 107.740 159.470  1.00  0.00           N
ATOM   2883  CG  HIS A 195     102.660 108.160 158.230  1.00  0.00           C
ATOM   2884  CE1 HIS A 195     101.630 106.620 159.250  1.00  0.00           C
ATOM   2885  HE1 HIS A 195     101.240 105.890 159.960  1.00  0.00           H
ATOM   2886  NE2 HIS A 195     101.680 106.230 157.940  1.00  0.00           N
ATOM   2887  HE2 HIS A 195     101.230 105.400 157.590  1.00  0.00           H
ATOM   2888  CD2 HIS A 195     102.440 107.220 157.310  1.00  0.00           C
ATOM   2889  HD2 HIS A 195     102.800 107.180 156.290  1.00  0.00           H
ATOM   2890  C   HIS A 195     102.390 111.310 159.000  1.00  0.00           C
ATOM   2891  O   HIS A 195     102.630 110.860 160.150  1.00  0.00           O
ATOM   2892  N   GLY A 196     101.730 112.480 158.900  1.00  0.00           N
ATOM   2893  HN  GLY A 196     101.800 112.940 158.020  1.00  0.00           H
ATOM   2894  CA  GLY A 196     101.130 113.180 160.040  1.00  0.00           C
ATOM   2895  HA1 GLY A 196     100.510 112.490 160.600  1.00  0.00           H
ATOM   2896  HA2 GLY A 196     100.520 113.970 159.620  1.00  0.00           H
ATOM   2897  C   GLY A 196     102.040 113.910 161.010  1.00  0.00           C
ATOM   2898  O   GLY A 196     101.540 114.530 161.930  1.00  0.00           O
ATOM   2899  N   ALA A 197     103.380 113.870 160.800  1.00  0.00           N
ATOM   2900  HN  ALA A 197     103.700 113.380 159.990  1.00  0.00           H
ATOM   2901  CA  ALA A 197     104.450 114.420 161.660  1.00  0.00           C
ATOM   2902  HA  ALA A 197     104.140 114.330 162.690  1.00  0.00           H
ATOM   2903  CB  ALA A 197     105.800 113.720 161.560  1.00  0.00           C
ATOM   2904  HB1 ALA A 197     106.160 113.690 160.510  1.00  0.00           H
ATOM   2905  HB2 ALA A 197     106.590 114.080 162.250  1.00  0.00           H
ATOM   2906  HB3 ALA A 197     105.600 112.660 161.840  1.00  0.00           H
ATOM   2907  C   ALA A 197     104.530 115.960 161.510  1.00  0.00           C
ATOM   2908  O   ALA A 197     105.400 116.450 160.810  1.00  0.00           O
ATOM   2909  N   HIS A 198     103.540 116.760 162.050  1.00  0.00           N
ATOM   2910  HN  HIS A 198     102.750 116.350 162.510  1.00  0.00           H
ATOM   2911  CA  HIS A 198     103.630 118.240 162.070  1.00  0.00           C
ATOM   2912  HA  HIS A 198     104.640 118.550 162.270  1.00  0.00           H
ATOM   2913  CB  HIS A 198     103.280 118.920 160.680  1.00  0.00           C
ATOM   2914  HB1 HIS A 198     103.630 119.970 160.620  1.00  0.00           H
ATOM   2915  HB2 HIS A 198     103.900 118.330 159.960  1.00  0.00           H
ATOM   2916  ND1 HIS A 198     101.460 119.770 159.210  1.00  0.00           N
ATOM   2917  CG  HIS A 198     101.840 118.880 160.210  1.00  0.00           C
ATOM   2918  CE1 HIS A 198     100.150 119.510 159.090  1.00  0.00           C
ATOM   2919  HE1 HIS A 198      99.500 119.860 158.280  1.00  0.00           H
ATOM   2920  NE2 HIS A 198      99.700 118.520 159.870  1.00  0.00           N
ATOM   2921  HE2 HIS A 198      98.770 118.140 159.910  1.00  0.00           H
ATOM   2922  CD2 HIS A 198     100.770 118.180 160.620  1.00  0.00           C
ATOM   2923  HD2 HIS A 198     100.820 117.360 161.320  1.00  0.00           H
ATOM   2924  C   HIS A 198     102.650 118.850 163.120  1.00  0.00           C
ATOM   2925  O   HIS A 198     101.740 118.160 163.630  1.00  0.00           O
ATOM   2926  N   THR A 199     102.860 120.100 163.530  1.00  0.00           N
ATOM   2927  HN  THR A 199     103.720 120.550 163.310  1.00  0.00           H
ATOM   2928  CA  THR A 199     101.980 120.690 164.540  1.00  0.00           C
ATOM   2929  HA  THR A 199     101.840 119.900 165.270  1.00  0.00           H
ATOM   2930  CB  THR A 199     102.710 121.860 165.280  1.00  0.00           C
ATOM   2931  HB  THR A 199     102.090 122.450 165.990  1.00  0.00           H
ATOM   2932  OG1 THR A 199     103.330 122.790 164.330  1.00  0.00           O
ATOM   2933  HG1 THR A 199     103.950 122.300 163.790  1.00  0.00           H
ATOM   2934  CG2 THR A 199     103.920 121.340 166.080  1.00  0.00           C
ATOM   2935 HG21 THR A 199     104.270 122.070 166.840  1.00  0.00           H
ATOM   2936 HG22 THR A 199     103.670 120.370 166.560  1.00  0.00           H
ATOM   2937 HG23 THR A 199     104.830 121.140 165.460  1.00  0.00           H
ATOM   2938  C   THR A 199     100.590 121.120 164.200  1.00  0.00           C
ATOM   2939  O   THR A 199     100.260 121.360 163.070  1.00  0.00           O
ATOM   2940  N   ALA A 200      99.720 121.350 165.170  1.00  0.00           N
ATOM   2941  HN  ALA A 200      99.930 121.150 166.120  1.00  0.00           H
ATOM   2942  CA  ALA A 200      98.380 121.830 164.940  1.00  0.00           C
ATOM   2943  HA  ALA A 200      97.900 121.080 164.320  1.00  0.00           H
ATOM   2944  CB  ALA A 200      97.630 121.950 166.300  1.00  0.00           C
ATOM   2945  HB1 ALA A 200      97.610 122.890 166.900  1.00  0.00           H
ATOM   2946  HB2 ALA A 200      96.550 121.810 166.070  1.00  0.00           H
ATOM   2947  HB3 ALA A 200      97.970 121.130 166.970  1.00  0.00           H
ATOM   2948  C   ALA A 200      98.270 123.140 164.080  1.00  0.00           C
ATOM   2949  O   ALA A 200      98.700 124.270 164.390  1.00  0.00           O
ATOM   2950  N   LEU A 201      97.650 123.100 162.880  1.00  0.00           N
ATOM   2951  HN  LEU A 201      97.410 122.230 162.460  1.00  0.00           H
ATOM   2952  CA  LEU A 201      97.410 124.290 162.030  1.00  0.00           C
ATOM   2953  HA  LEU A 201      98.160 125.040 162.230  1.00  0.00           H
ATOM   2954  CB  LEU A 201      97.560 123.900 160.490  1.00  0.00           C
ATOM   2955  HB1 LEU A 201      96.860 123.040 160.460  1.00  0.00           H
ATOM   2956  HB2 LEU A 201      97.070 124.670 159.850  1.00  0.00           H
ATOM   2957  CG  LEU A 201      98.990 123.630 160.040  1.00  0.00           C
ATOM   2958  HG  LEU A 201      99.560 123.290 160.930  1.00  0.00           H
ATOM   2959  CD1 LEU A 201      99.040 122.450 159.180  1.00  0.00           C
ATOM   2960 HD11 LEU A 201      98.390 122.400 158.270  1.00  0.00           H
ATOM   2961 HD12 LEU A 201     100.060 122.330 158.750  1.00  0.00           H
ATOM   2962 HD13 LEU A 201      98.680 121.600 159.790  1.00  0.00           H
ATOM   2963  CD2 LEU A 201      99.680 124.870 159.420  1.00  0.00           C
ATOM   2964 HD21 LEU A 201     100.760 124.620 159.380  1.00  0.00           H
ATOM   2965 HD22 LEU A 201      99.260 125.010 158.400  1.00  0.00           H
ATOM   2966 HD23 LEU A 201      99.500 125.830 159.940  1.00  0.00           H
ATOM   2967  C   LEU A 201      96.000 124.930 162.290  1.00  0.00           C
ATOM   2968  O   LEU A 201      95.260 124.220 162.920  1.00  0.00           O
ATOM   2969  N   PRO A 202      95.750 126.190 161.880  1.00  0.00           N
ATOM   2970  CD  PRO A 202      96.790 127.270 161.830  1.00  0.00           C
ATOM   2971  HD1 PRO A 202      97.080 127.320 160.760  1.00  0.00           H
ATOM   2972  HD2 PRO A 202      97.590 127.050 162.580  1.00  0.00           H
ATOM   2973  CA  PRO A 202      94.440 126.710 162.100  1.00  0.00           C
ATOM   2974  HA  PRO A 202      94.180 126.400 163.100  1.00  0.00           H
ATOM   2975  CB  PRO A 202      94.540 128.230 162.120  1.00  0.00           C
ATOM   2976  HB1 PRO A 202      94.260 128.670 161.140  1.00  0.00           H
ATOM   2977  HB2 PRO A 202      94.020 128.610 163.030  1.00  0.00           H
ATOM   2978  CG  PRO A 202      96.090 128.520 162.290  1.00  0.00           C
ATOM   2979  HG1 PRO A 202      96.400 128.650 163.350  1.00  0.00           H
ATOM   2980  HG2 PRO A 202      96.400 129.380 161.670  1.00  0.00           H
ATOM   2981  C   PRO A 202      93.430 126.120 161.160  1.00  0.00           C
ATOM   2982  O   PRO A 202      92.310 126.120 161.560  1.00  0.00           O
ATOM   2983  N   GLN A 203      93.900 125.670 159.910  1.00  0.00           N
ATOM   2984  HN  GLN A 203      94.840 125.850 159.640  1.00  0.00           H
ATOM   2985  CA  GLN A 203      93.000 125.080 158.960  1.00  0.00           C
ATOM   2986  HA  GLN A 203      92.030 125.560 159.010  1.00  0.00           H
ATOM   2987  CB  GLN A 203      93.490 125.220 157.540  1.00  0.00           C
ATOM   2988  HB1 GLN A 203      94.400 124.670 157.220  1.00  0.00           H
ATOM   2989  HB2 GLN A 203      92.680 124.730 156.950  1.00  0.00           H
ATOM   2990  CG  GLN A 203      93.500 126.670 156.980  1.00  0.00           C
ATOM   2991  HG1 GLN A 203      93.260 126.540 155.900  1.00  0.00           H
ATOM   2992  HG2 GLN A 203      94.590 126.890 156.990  1.00  0.00           H
ATOM   2993  CD  GLN A 203      92.560 127.630 157.730  1.00  0.00           C
ATOM   2994  OE1 GLN A 203      91.340 127.610 157.590  1.00  0.00           O
ATOM   2995  NE2 GLN A 203      93.220 128.660 158.380  1.00  0.00           N
ATOM   2996 HE21 GLN A 203      94.220 128.650 158.480  1.00  0.00           H
ATOM   2997 HE22 GLN A 203      92.600 129.410 158.620  1.00  0.00           H
ATOM   2998  C   GLN A 203      92.670 123.630 159.300  1.00  0.00           C
ATOM   2999  O   GLN A 203      91.690 123.030 158.990  1.00  0.00           O
ATOM   3000  N   LEU A 204      93.570 123.010 160.120  1.00  0.00           N
ATOM   3001  HN  LEU A 204      94.270 123.620 160.470  1.00  0.00           H
ATOM   3002  CA  LEU A 204      93.410 121.630 160.510  1.00  0.00           C
ATOM   3003  HA  LEU A 204      93.190 121.190 159.550  1.00  0.00           H
ATOM   3004  CB  LEU A 204      94.780 121.100 161.050  1.00  0.00           C
ATOM   3005  HB1 LEU A 204      95.490 121.060 160.200  1.00  0.00           H
ATOM   3006  HB2 LEU A 204      95.090 121.940 161.710  1.00  0.00           H
ATOM   3007  CG  LEU A 204      94.860 119.730 161.850  1.00  0.00           C
ATOM   3008  HG  LEU A 204      94.390 118.940 161.230  1.00  0.00           H
ATOM   3009  CD1 LEU A 204      96.400 119.430 161.970  1.00  0.00           C
ATOM   3010 HD11 LEU A 204      96.820 119.150 160.980  1.00  0.00           H
ATOM   3011 HD12 LEU A 204      96.990 120.300 162.310  1.00  0.00           H
ATOM   3012 HD13 LEU A 204      96.560 118.590 162.670  1.00  0.00           H
ATOM   3013  CD2 LEU A 204      94.230 119.670 163.320  1.00  0.00           C
ATOM   3014 HD21 LEU A 204      93.240 119.180 163.330  1.00  0.00           H
ATOM   3015 HD22 LEU A 204      94.880 119.100 164.020  1.00  0.00           H
ATOM   3016 HD23 LEU A 204      94.090 120.750 163.580  1.00  0.00           H
ATOM   3017  C   LEU A 204      92.310 121.410 161.490  1.00  0.00           C
ATOM   3018  O   LEU A 204      92.310 122.060 162.550  1.00  0.00           O
ATOM   3019  N   LEU A 205      91.270 120.560 161.170  1.00  0.00           N
ATOM   3020  HN  LEU A 205      91.220 120.040 160.320  1.00  0.00           H
ATOM   3021  CA  LEU A 205      90.200 120.280 162.010  1.00  0.00           C
ATOM   3022  HA  LEU A 205      89.930 121.080 162.680  1.00  0.00           H
ATOM   3023  CB  LEU A 205      88.910 119.960 161.240  1.00  0.00           C
ATOM   3024  HB1 LEU A 205      88.570 120.880 160.720  1.00  0.00           H
ATOM   3025  HB2 LEU A 205      89.260 119.290 160.430  1.00  0.00           H
ATOM   3026  CG  LEU A 205      87.690 119.350 161.960  1.00  0.00           C
ATOM   3027  HG  LEU A 205      87.970 118.350 162.370  1.00  0.00           H
ATOM   3028  CD1 LEU A 205      87.240 120.290 163.060  1.00  0.00           C
ATOM   3029 HD11 LEU A 205      86.970 121.290 162.660  1.00  0.00           H
ATOM   3030 HD12 LEU A 205      86.310 119.890 163.510  1.00  0.00           H
ATOM   3031 HD13 LEU A 205      88.040 120.400 163.830  1.00  0.00           H
ATOM   3032  CD2 LEU A 205      86.560 119.210 160.920  1.00  0.00           C
ATOM   3033 HD21 LEU A 205      85.740 118.640 161.420  1.00  0.00           H
ATOM   3034 HD22 LEU A 205      86.200 120.180 160.530  1.00  0.00           H
ATOM   3035 HD23 LEU A 205      86.960 118.740 160.000  1.00  0.00           H
ATOM   3036  C   LEU A 205      90.630 119.050 162.860  1.00  0.00           C
ATOM   3037  O   LEU A 205      90.600 119.020 164.080  1.00  0.00           O
ATOM   3038  N   LEU A 206      90.990 117.950 162.190  1.00  0.00           N
ATOM   3039  HN  LEU A 206      91.030 117.890 161.190  1.00  0.00           H
ATOM   3040  CA  LEU A 206      91.140 116.710 162.910  1.00  0.00           C
ATOM   3041  HA  LEU A 206      91.410 116.810 163.950  1.00  0.00           H
ATOM   3042  CB  LEU A 206      89.800 115.960 162.740  1.00  0.00           C
ATOM   3043  HB1 LEU A 206      88.950 116.580 163.090  1.00  0.00           H
ATOM   3044  HB2 LEU A 206      89.760 115.700 161.660  1.00  0.00           H
ATOM   3045  CG  LEU A 206      89.650 114.600 163.430  1.00  0.00           C
ATOM   3046  HG  LEU A 206      90.570 114.030 163.180  1.00  0.00           H
ATOM   3047  CD1 LEU A 206      89.690 114.660 165.020  1.00  0.00           C
ATOM   3048 HD11 LEU A 206      88.840 115.280 165.380  1.00  0.00           H
ATOM   3049 HD12 LEU A 206      89.570 113.660 165.480  1.00  0.00           H
ATOM   3050 HD13 LEU A 206      90.630 115.180 165.310  1.00  0.00           H
ATOM   3051  CD2 LEU A 206      88.310 113.920 162.860  1.00  0.00           C
ATOM   3052 HD21 LEU A 206      88.310 112.920 163.350  1.00  0.00           H
ATOM   3053 HD22 LEU A 206      87.460 114.550 163.210  1.00  0.00           H
ATOM   3054 HD23 LEU A 206      88.430 113.990 161.760  1.00  0.00           H
ATOM   3055  C   LEU A 206      92.310 115.930 162.230  1.00  0.00           C
ATOM   3056  O   LEU A 206      92.290 115.730 160.990  1.00  0.00           O
ATOM   3057  N   GLN A 207      93.340 115.570 162.960  1.00  0.00           N
ATOM   3058  HN  GLN A 207      93.470 115.780 163.930  1.00  0.00           H
ATOM   3059  CA  GLN A 207      94.470 114.730 162.510  1.00  0.00           C
ATOM   3060  HA  GLN A 207      94.090 114.150 161.680  1.00  0.00           H
ATOM   3061  CB  GLN A 207      95.680 115.500 162.110  1.00  0.00           C
ATOM   3062  HB1 GLN A 207      95.390 116.400 161.510  1.00  0.00           H
ATOM   3063  HB2 GLN A 207      96.110 115.900 163.050  1.00  0.00           H
ATOM   3064  CG  GLN A 207      96.660 114.630 161.320  1.00  0.00           C
ATOM   3065  HG1 GLN A 207      96.360 114.470 160.260  1.00  0.00           H
ATOM   3066  HG2 GLN A 207      96.910 113.650 161.770  1.00  0.00           H
ATOM   3067  CD  GLN A 207      97.940 115.370 161.260  1.00  0.00           C
ATOM   3068  OE1 GLN A 207      98.160 116.140 160.310  1.00  0.00           O
ATOM   3069  NE2 GLN A 207      98.770 115.160 162.240  1.00  0.00           N
ATOM   3070 HE21 GLN A 207      98.590 114.400 162.870  1.00  0.00           H
ATOM   3071 HE22 GLN A 207      99.720 115.300 161.970  1.00  0.00           H
ATOM   3072  C   GLN A 207      94.850 113.700 163.550  1.00  0.00           C
ATOM   3073  O   GLN A 207      95.390 113.970 164.590  1.00  0.00           O
ATOM   3074  N   GLU A 208      94.390 112.460 163.270  1.00  0.00           N
ATOM   3075  HN  GLU A 208      93.880 112.370 162.420  1.00  0.00           H
ATOM   3076  CA  GLU A 208      94.300 111.320 164.160  1.00  0.00           C
ATOM   3077  HA  GLU A 208      94.510 111.730 165.140  1.00  0.00           H
ATOM   3078  CB  GLU A 208      92.870 110.830 164.230  1.00  0.00           C
ATOM   3079  HB1 GLU A 208      92.500 110.830 163.180  1.00  0.00           H
ATOM   3080  HB2 GLU A 208      92.810 109.820 164.680  1.00  0.00           H
ATOM   3081  CG  GLU A 208      92.000 111.750 165.000  1.00  0.00           C
ATOM   3082  HG1 GLU A 208      91.010 111.260 165.070  1.00  0.00           H
ATOM   3083  HG2 GLU A 208      91.970 112.750 164.510  1.00  0.00           H
ATOM   3084  CD  GLU A 208      92.300 111.900 166.470  1.00  0.00           C
ATOM   3085  OE1 GLU A 208      92.410 110.790 167.140  1.00  0.00           O
ATOM   3086  OE2 GLU A 208      92.370 113.110 166.950  1.00  0.00           O
ATOM   3087  C   GLU A 208      95.330 110.260 163.890  1.00  0.00           C
ATOM   3088  O   GLU A 208      95.290 109.590 162.830  1.00  0.00           O
ATOM   3089  N   ASN A 209      96.330 110.090 164.740  1.00  0.00           N
ATOM   3090  HN  ASN A 209      96.390 110.530 165.630  1.00  0.00           H
ATOM   3091  CA  ASN A 209      97.410 109.210 164.410  1.00  0.00           C
ATOM   3092  HA  ASN A 209      97.400 108.720 163.450  1.00  0.00           H
ATOM   3093  CB  ASN A 209      98.680 110.150 164.370  1.00  0.00           C
ATOM   3094  HB1 ASN A 209      98.870 110.650 165.340  1.00  0.00           H
ATOM   3095  HB2 ASN A 209      99.630 109.670 164.060  1.00  0.00           H
ATOM   3096  CG  ASN A 209      98.490 111.290 163.330  1.00  0.00           C
ATOM   3097  OD1 ASN A 209      98.130 112.420 163.630  1.00  0.00           O
ATOM   3098  ND2 ASN A 209      98.800 110.950 162.070  1.00  0.00           N
ATOM   3099 HD21 ASN A 209      99.310 110.090 162.010  1.00  0.00           H
ATOM   3100 HD22 ASN A 209      98.830 111.660 161.370  1.00  0.00           H
ATOM   3101  C   ASN A 209      97.470 108.020 165.420  1.00  0.00           C
ATOM   3102  O   ASN A 209      98.470 107.320 165.460  1.00  0.00           O
ATOM   3103  N   TRP A 210      96.360 107.850 166.120  1.00  0.00           N
ATOM   3104  HN  TRP A 210      95.550 108.370 165.870  1.00  0.00           H
ATOM   3105  CA  TRP A 210      96.100 106.710 167.080  1.00  0.00           C
ATOM   3106  HA  TRP A 210      95.110 106.940 167.440  1.00  0.00           H
ATOM   3107  CB  TRP A 210      95.930 105.320 166.400  1.00  0.00           C
ATOM   3108  HB1 TRP A 210      96.980 105.040 166.190  1.00  0.00           H
ATOM   3109  HB2 TRP A 210      95.650 104.500 167.090  1.00  0.00           H
ATOM   3110  CG  TRP A 210      95.060 105.250 165.190  1.00  0.00           C
ATOM   3111  CD1 TRP A 210      95.470 104.810 164.020  1.00  0.00           C
ATOM   3112  HD1 TRP A 210      96.480 104.420 163.990  1.00  0.00           H
ATOM   3113  NE1 TRP A 210      94.460 104.790 163.100  1.00  0.00           N
ATOM   3114  HE1 TRP A 210      94.420 104.220 162.310  1.00  0.00           H
ATOM   3115  CE2 TRP A 210      93.410 105.440 163.610  1.00  0.00           C
ATOM   3116  CD2 TRP A 210      93.720 105.640 165.020  1.00  0.00           C
ATOM   3117  CE3 TRP A 210      92.770 106.320 165.870  1.00  0.00           C
ATOM   3118  HE3 TRP A 210      93.000 106.680 166.870  1.00  0.00           H
ATOM   3119  CZ3 TRP A 210      91.460 106.480 165.320  1.00  0.00           C
ATOM   3120  HZ3 TRP A 210      90.720 107.030 165.880  1.00  0.00           H
ATOM   3121  CZ2 TRP A 210      92.120 105.610 163.170  1.00  0.00           C
ATOM   3122  HZ2 TRP A 210      91.830 105.340 162.170  1.00  0.00           H
ATOM   3123  CH2 TRP A 210      91.180 106.120 164.040  1.00  0.00           C
ATOM   3124  HH2 TRP A 210      90.210 106.410 163.650  1.00  0.00           H
ATOM   3125  C   TRP A 210      96.870 106.710 168.360  1.00  0.00           C
ATOM   3126  O   TRP A 210      97.070 105.650 168.980  1.00  0.00           O
ATOM   3127  N   ASP A 211      97.350 107.870 168.780  1.00  0.00           N
ATOM   3128  HN  ASP A 211      97.250 108.720 168.270  1.00  0.00           H
ATOM   3129  CA  ASP A 211      98.010 107.960 170.070  1.00  0.00           C
ATOM   3130  HA  ASP A 211      98.850 107.280 170.080  1.00  0.00           H
ATOM   3131  CB  ASP A 211      98.440 109.380 170.320  1.00  0.00           C
ATOM   3132  HB1 ASP A 211      97.610 110.120 170.370  1.00  0.00           H
ATOM   3133  HB2 ASP A 211      98.930 109.440 171.320  1.00  0.00           H
ATOM   3134  CG  ASP A 211      99.490 109.710 169.290  1.00  0.00           C
ATOM   3135  OD1 ASP A 211     100.530 109.020 169.130  1.00  0.00           O
ATOM   3136  OD2 ASP A 211      99.510 110.890 168.930  1.00  0.00           O
ATOM   3137  C   ASP A 211      97.050 107.550 171.280  1.00  0.00           C
ATOM   3138  O   ASP A 211      97.450 106.830 172.180  1.00  0.00           O
ATOM   3139  N   ASN A 212      95.860 108.020 171.240  1.00  0.00           N
ATOM   3140  HN  ASN A 212      95.570 108.570 170.460  1.00  0.00           H
ATOM   3141  CA  ASN A 212      94.760 107.630 172.200  1.00  0.00           C
ATOM   3142  HA  ASN A 212      95.030 106.740 172.740  1.00  0.00           H
ATOM   3143  CB  ASN A 212      94.560 108.710 173.340  1.00  0.00           C
ATOM   3144  HB1 ASN A 212      95.560 108.830 173.800  1.00  0.00           H
ATOM   3145  HB2 ASN A 212      94.310 109.660 172.810  1.00  0.00           H
ATOM   3146  CG  ASN A 212      93.510 108.240 174.350  1.00  0.00           C
ATOM   3147  OD1 ASN A 212      92.620 107.480 173.950  1.00  0.00           O
ATOM   3148  ND2 ASN A 212      93.650 108.660 175.610  1.00  0.00           N
ATOM   3149 HD21 ASN A 212      94.240 109.410 175.920  1.00  0.00           H
ATOM   3150 HD22 ASN A 212      93.150 108.130 176.300  1.00  0.00           H
ATOM   3151  C   ASN A 212      93.490 107.410 171.380  1.00  0.00           C
ATOM   3152  O   ASN A 212      92.790 108.350 171.090  1.00  0.00           O
ATOM   3153  N   VAL A 213      93.100 106.230 170.990  1.00  0.00           N
ATOM   3154  HN  VAL A 213      93.750 105.480 171.020  1.00  0.00           H
ATOM   3155  CA  VAL A 213      91.930 106.010 170.120  1.00  0.00           C
ATOM   3156  HA  VAL A 213      91.950 106.390 169.100  1.00  0.00           H
ATOM   3157  CB  VAL A 213      91.790 104.500 169.950  1.00  0.00           C
ATOM   3158  HB  VAL A 213      91.500 104.080 170.930  1.00  0.00           H
ATOM   3159  CG1 VAL A 213      90.750 104.220 168.780  1.00  0.00           C
ATOM   3160 HG11 VAL A 213      89.690 104.410 169.060  1.00  0.00           H
ATOM   3161 HG12 VAL A 213      90.970 104.900 167.940  1.00  0.00           H
ATOM   3162 HG13 VAL A 213      90.830 103.160 168.440  1.00  0.00           H
ATOM   3163  CG2 VAL A 213      93.180 103.850 169.450  1.00  0.00           C
ATOM   3164 HG21 VAL A 213      92.840 102.800 169.320  1.00  0.00           H
ATOM   3165 HG22 VAL A 213      93.440 104.290 168.460  1.00  0.00           H
ATOM   3166 HG23 VAL A 213      94.020 103.890 170.170  1.00  0.00           H
ATOM   3167  C   VAL A 213      90.570 106.560 170.610  1.00  0.00           C
ATOM   3168  O   VAL A 213      89.840 107.030 169.750  1.00  0.00           O
ATOM   3169  N   LYS A 214      90.290 106.560 171.890  1.00  0.00           N
ATOM   3170  HN  LYS A 214      90.910 106.150 172.550  1.00  0.00           H
ATOM   3171  CA  LYS A 214      88.950 106.920 172.320  1.00  0.00           C
ATOM   3172  HA  LYS A 214      88.290 106.760 171.480  1.00  0.00           H
ATOM   3173  CB  LYS A 214      88.360 106.030 173.530  1.00  0.00           C
ATOM   3174  HB1 LYS A 214      89.180 105.940 174.280  1.00  0.00           H
ATOM   3175  HB2 LYS A 214      87.500 106.590 173.950  1.00  0.00           H
ATOM   3176  CG  LYS A 214      87.810 104.730 172.990  1.00  0.00           C
ATOM   3177  HG1 LYS A 214      88.570 104.390 172.260  1.00  0.00           H
ATOM   3178  HG2 LYS A 214      86.930 105.040 172.390  1.00  0.00           H
ATOM   3179  CD  LYS A 214      87.340 103.670 174.020  1.00  0.00           C
ATOM   3180  HD1 LYS A 214      86.710 102.880 173.570  1.00  0.00           H
ATOM   3181  HD2 LYS A 214      86.810 104.180 174.850  1.00  0.00           H
ATOM   3182  CE  LYS A 214      88.670 103.100 174.660  1.00  0.00           C
ATOM   3183  HE1 LYS A 214      89.120 103.980 175.170  1.00  0.00           H
ATOM   3184  HE2 LYS A 214      89.220 102.690 173.780  1.00  0.00           H
ATOM   3185  NZ  LYS A 214      88.300 102.050 175.550  1.00  0.00           N
ATOM   3186  HZ1 LYS A 214      89.160 101.510 175.800  1.00  0.00           H
ATOM   3187  HZ2 LYS A 214      87.930 102.430 176.440  1.00  0.00           H
ATOM   3188  HZ3 LYS A 214      87.580 101.420 175.140  1.00  0.00           H
ATOM   3189  C   LYS A 214      88.840 108.330 172.670  1.00  0.00           C
ATOM   3190  O   LYS A 214      87.770 108.800 173.090  1.00  0.00           O
ATOM   3191  N   HIS A 215      89.940 109.130 172.610  1.00  0.00           N
ATOM   3192  HN  HIS A 215      90.790 108.710 172.300  1.00  0.00           H
ATOM   3193  CA  HIS A 215      89.970 110.520 173.050  1.00  0.00           C
ATOM   3194  HA  HIS A 215      89.550 110.490 174.050  1.00  0.00           H
ATOM   3195  CB  HIS A 215      91.400 111.060 173.270  1.00  0.00           C
ATOM   3196  HB1 HIS A 215      91.850 110.430 174.080  1.00  0.00           H
ATOM   3197  HB2 HIS A 215      91.980 110.940 172.330  1.00  0.00           H
ATOM   3198  ND1 HIS A 215      91.230 113.000 174.860  1.00  0.00           N
ATOM   3199  CG  HIS A 215      91.450 112.530 173.570  1.00  0.00           C
ATOM   3200  CE1 HIS A 215      91.500 114.310 174.860  1.00  0.00           C
ATOM   3201  HE1 HIS A 215      91.470 115.050 175.670  1.00  0.00           H
ATOM   3202  NE2 HIS A 215      91.850 114.680 173.600  1.00  0.00           N
ATOM   3203  HE2 HIS A 215      91.950 115.610 173.250  1.00  0.00           H
ATOM   3204  CD2 HIS A 215      91.840 113.600 172.800  1.00  0.00           C
ATOM   3205  HD2 HIS A 215      92.140 113.570 171.760  1.00  0.00           H
ATOM   3206  C   HIS A 215      89.020 111.440 172.300  1.00  0.00           C
ATOM   3207  O   HIS A 215      88.250 112.170 172.930  1.00  0.00           O
ATOM   3208  N   ALA A 216      88.910 111.200 170.990  1.00  0.00           N
ATOM   3209  HN  ALA A 216      89.560 110.610 170.510  1.00  0.00           H
ATOM   3210  CA  ALA A 216      88.020 112.000 170.150  1.00  0.00           C
ATOM   3211  HA  ALA A 216      87.620 112.870 170.660  1.00  0.00           H
ATOM   3212  CB  ALA A 216      88.870 112.600 169.000  1.00  0.00           C
ATOM   3213  HB1 ALA A 216      89.210 111.780 168.330  1.00  0.00           H
ATOM   3214  HB2 ALA A 216      88.240 113.310 168.410  1.00  0.00           H
ATOM   3215  HB3 ALA A 216      89.720 113.180 169.410  1.00  0.00           H
ATOM   3216  C   ALA A 216      86.930 111.250 169.540  1.00  0.00           C
ATOM   3217  O   ALA A 216      86.000 111.800 168.960  1.00  0.00           O
ATOM   3218  N   TRP A 217      87.010 109.920 169.590  1.00  0.00           N
ATOM   3219  HN  TRP A 217      87.800 109.480 170.010  1.00  0.00           H
ATOM   3220  CA  TRP A 217      86.080 109.030 168.970  1.00  0.00           C
ATOM   3221  HA  TRP A 217      85.180 109.540 168.650  1.00  0.00           H
ATOM   3222  CB  TRP A 217      86.690 108.080 167.990  1.00  0.00           C
ATOM   3223  HB1 TRP A 217      87.260 107.340 168.610  1.00  0.00           H
ATOM   3224  HB2 TRP A 217      85.870 107.500 167.510  1.00  0.00           H
ATOM   3225  CG  TRP A 217      87.550 108.630 166.930  1.00  0.00           C
ATOM   3226  CD1 TRP A 217      88.920 108.920 167.080  1.00  0.00           C
ATOM   3227  HD1 TRP A 217      89.430 109.020 168.020  1.00  0.00           H
ATOM   3228  NE1 TRP A 217      89.410 109.270 165.850  1.00  0.00           N
ATOM   3229  HE1 TRP A 217      90.320 109.570 165.680  1.00  0.00           H
ATOM   3230  CE2 TRP A 217      88.390 109.380 164.880  1.00  0.00           C
ATOM   3231  CD2 TRP A 217      87.200 108.960 165.540  1.00  0.00           C
ATOM   3232  CE3 TRP A 217      85.980 109.030 164.830  1.00  0.00           C
ATOM   3233  HE3 TRP A 217      85.110 108.710 165.380  1.00  0.00           H
ATOM   3234  CZ3 TRP A 217      85.980 109.520 163.500  1.00  0.00           C
ATOM   3235  HZ3 TRP A 217      85.070 109.750 162.950  1.00  0.00           H
ATOM   3236  CZ2 TRP A 217      88.400 109.880 163.640  1.00  0.00           C
ATOM   3237  HZ2 TRP A 217      89.350 110.190 163.220  1.00  0.00           H
ATOM   3238  CH2 TRP A 217      87.170 109.980 162.930  1.00  0.00           C
ATOM   3239  HH2 TRP A 217      87.240 110.130 161.870  1.00  0.00           H
ATOM   3240  C   TRP A 217      85.380 108.110 169.960  1.00  0.00           C
ATOM   3241  O   TRP A 217      86.010 107.550 170.870  1.00  0.00           O
ATOM   3242  N   SER A 218      84.120 107.810 169.760  1.00  0.00           N
ATOM   3243  HN  SER A 218      83.610 108.140 168.960  1.00  0.00           H
ATOM   3244  CA  SER A 218      83.350 106.970 170.630  1.00  0.00           C
ATOM   3245  HA  SER A 218      83.980 106.640 171.440  1.00  0.00           H
ATOM   3246  CB  SER A 218      82.260 107.770 171.330  1.00  0.00           C
ATOM   3247  HB1 SER A 218      82.650 108.700 171.790  1.00  0.00           H
ATOM   3248  HB2 SER A 218      81.730 107.310 172.190  1.00  0.00           H
ATOM   3249  OG  SER A 218      81.200 108.060 170.430  1.00  0.00           O
ATOM   3250  HG1 SER A 218      80.870 108.840 170.890  1.00  0.00           H
ATOM   3251  C   SER A 218      82.930 105.640 169.910  1.00  0.00           C
ATOM   3252  O   SER A 218      82.830 105.750 168.660  1.00  0.00           O
ATOM   3253  N   PRO A 219      82.600 104.450 170.430  1.00  0.00           N
ATOM   3254  CD  PRO A 219      82.640 104.250 171.870  1.00  0.00           C
ATOM   3255  HD1 PRO A 219      82.060 105.010 172.440  1.00  0.00           H
ATOM   3256  HD2 PRO A 219      83.680 104.320 172.260  1.00  0.00           H
ATOM   3257  CA  PRO A 219      82.370 103.180 169.680  1.00  0.00           C
ATOM   3258  HA  PRO A 219      83.060 103.180 168.850  1.00  0.00           H
ATOM   3259  CB  PRO A 219      82.470 102.110 170.820  1.00  0.00           C
ATOM   3260  HB1 PRO A 219      81.750 101.300 170.620  1.00  0.00           H
ATOM   3261  HB2 PRO A 219      83.530 101.780 170.950  1.00  0.00           H
ATOM   3262  CG  PRO A 219      82.000 102.850 172.080  1.00  0.00           C
ATOM   3263  HG1 PRO A 219      82.330 102.320 173.000  1.00  0.00           H
ATOM   3264  HG2 PRO A 219      80.890 102.880 172.110  1.00  0.00           H
ATOM   3265  C   PRO A 219      81.100 103.030 168.960  1.00  0.00           C
ATOM   3266  O   PRO A 219      80.640 101.920 168.630  1.00  0.00           O
ATOM   3267  N   MET A 220      80.400 104.110 168.670  1.00  0.00           N
ATOM   3268  HN  MET A 220      80.800 104.980 168.950  1.00  0.00           H
ATOM   3269  CA  MET A 220      79.140 104.180 167.870  1.00  0.00           C
ATOM   3270  HA  MET A 220      79.010 105.210 167.580  1.00  0.00           H
ATOM   3271  CB  MET A 220      79.470 103.540 166.490  1.00  0.00           C
ATOM   3272  HB1 MET A 220      80.170 104.150 165.890  1.00  0.00           H
ATOM   3273  HB2 MET A 220      80.000 102.580 166.640  1.00  0.00           H
ATOM   3274  CG  MET A 220      78.270 103.370 165.540  1.00  0.00           C
ATOM   3275  HG1 MET A 220      77.550 102.580 165.840  1.00  0.00           H
ATOM   3276  HG2 MET A 220      78.690 102.990 164.590  1.00  0.00           H
ATOM   3277  SD  MET A 220      77.430 104.860 165.010  1.00  0.00           S
ATOM   3278  CE  MET A 220      75.900 104.260 164.080  1.00  0.00           C
ATOM   3279  HE1 MET A 220      75.320 103.600 164.770  1.00  0.00           H
ATOM   3280  HE2 MET A 220      75.280 105.070 163.660  1.00  0.00           H
ATOM   3281  HE3 MET A 220      76.160 103.560 163.260  1.00  0.00           H
ATOM   3282  C   MET A 220      77.910 103.730 168.670  1.00  0.00           C
ATOM   3283  O   MET A 220      76.760 103.880 168.210  1.00  0.00           O
ATOM   3284  N   LYS A 221      78.170 103.320 169.890  1.00  0.00           N
ATOM   3285  HN  LYS A 221      79.130 103.260 170.120  1.00  0.00           H
ATOM   3286  CA  LYS A 221      77.180 102.650 170.770  1.00  0.00           C
ATOM   3287  HA  LYS A 221      77.700 102.630 171.710  1.00  0.00           H
ATOM   3288  CB  LYS A 221      75.920 103.570 171.160  1.00  0.00           C
ATOM   3289  HB1 LYS A 221      75.110 103.600 170.400  1.00  0.00           H
ATOM   3290  HB2 LYS A 221      75.550 103.170 172.130  1.00  0.00           H
ATOM   3291  CG  LYS A 221      76.290 104.950 171.570  1.00  0.00           C
ATOM   3292  HG1 LYS A 221      76.640 105.590 170.730  1.00  0.00           H
ATOM   3293  HG2 LYS A 221      77.070 104.850 172.360  1.00  0.00           H
ATOM   3294  CD  LYS A 221      75.240 105.710 172.320  1.00  0.00           C
ATOM   3295  HD1 LYS A 221      75.730 106.680 172.580  1.00  0.00           H
ATOM   3296  HD2 LYS A 221      75.080 105.110 173.240  1.00  0.00           H
ATOM   3297  CE  LYS A 221      73.940 105.960 171.590  1.00  0.00           C
ATOM   3298  HE1 LYS A 221      73.310 105.050 171.450  1.00  0.00           H
ATOM   3299  HE2 LYS A 221      74.060 106.520 170.640  1.00  0.00           H
ATOM   3300  NZ  LYS A 221      73.140 106.830 172.510  1.00  0.00           N
ATOM   3301  HZ1 LYS A 221      72.170 106.730 172.130  1.00  0.00           H
ATOM   3302  HZ2 LYS A 221      73.000 106.540 173.500  1.00  0.00           H
ATOM   3303  HZ3 LYS A 221      73.330 107.850 172.500  1.00  0.00           H
ATOM   3304  C   LYS A 221      76.880 101.210 170.520  1.00  0.00           C
ATOM   3305  O   LYS A 221      76.130 100.630 171.200  1.00  0.00           O
ATOM   3306  N   ASP A 222      77.580 100.540 169.530  1.00  0.00           N
ATOM   3307  HN  ASP A 222      78.390 100.890 169.080  1.00  0.00           H
ATOM   3308  CA  ASP A 222      77.620  99.040 169.410  1.00  0.00           C
ATOM   3309  HA  ASP A 222      76.670  98.560 169.580  1.00  0.00           H
ATOM   3310  CB  ASP A 222      78.050  98.590 167.970  1.00  0.00           C
ATOM   3311  HB1 ASP A 222      77.130  98.430 167.370  1.00  0.00           H
ATOM   3312  HB2 ASP A 222      78.510  99.500 167.540  1.00  0.00           H
ATOM   3313  CG  ASP A 222      78.960  97.380 167.950  1.00  0.00           C
ATOM   3314  OD1 ASP A 222      80.180  97.700 167.990  1.00  0.00           O
ATOM   3315  OD2 ASP A 222      78.520  96.190 168.030  1.00  0.00           O
ATOM   3316  C   ASP A 222      78.490  98.500 170.550  1.00  0.00           C
ATOM   3317  O   ASP A 222      77.970  97.730 171.320  1.00  0.00           O
ATOM   3318  N   GLY A 223      79.710  99.010 170.740  1.00  0.00           N
ATOM   3319  HN  GLY A 223      79.930  99.710 170.060  1.00  0.00           H
ATOM   3320  CA  GLY A 223      80.610  98.620 171.850  1.00  0.00           C
ATOM   3321  HA1 GLY A 223      79.920  98.360 172.650  1.00  0.00           H
ATOM   3322  HA2 GLY A 223      81.210  99.500 172.020  1.00  0.00           H
ATOM   3323  C   GLY A 223      81.640  97.540 171.600  1.00  0.00           C
ATOM   3324  O   GLY A 223      82.380  97.130 172.410  1.00  0.00           O
ATOM   3325  N   SER A 224      81.710  97.060 170.310  1.00  0.00           N
ATOM   3326  HN  SER A 224      81.110  97.380 169.570  1.00  0.00           H
ATOM   3327  CA  SER A 224      82.890  96.270 169.930  1.00  0.00           C
ATOM   3328  HA  SER A 224      83.340  95.710 170.740  1.00  0.00           H
ATOM   3329  CB  SER A 224      82.530  95.150 168.930  1.00  0.00           C
ATOM   3330  HB1 SER A 224      81.810  94.510 169.490  1.00  0.00           H
ATOM   3331  HB2 SER A 224      83.430  94.500 168.830  1.00  0.00           H
ATOM   3332  OG  SER A 224      81.980  95.600 167.730  1.00  0.00           O
ATOM   3333  HG1 SER A 224      81.230  96.180 167.860  1.00  0.00           H
ATOM   3334  C   SER A 224      84.060  97.240 169.460  1.00  0.00           C
ATOM   3335  O   SER A 224      83.820  98.220 168.740  1.00  0.00           O
ATOM   3336  N   SER A 225      85.270  97.160 169.960  1.00  0.00           N
ATOM   3337  HN  SER A 225      85.460  96.350 170.510  1.00  0.00           H
ATOM   3338  CA  SER A 225      86.380  98.050 169.770  1.00  0.00           C
ATOM   3339  HA  SER A 225      86.070  99.050 169.520  1.00  0.00           H
ATOM   3340  CB  SER A 225      87.150  98.190 171.140  1.00  0.00           C
ATOM   3341  HB1 SER A 225      86.450  98.650 171.860  1.00  0.00           H
ATOM   3342  HB2 SER A 225      87.930  98.980 171.060  1.00  0.00           H
ATOM   3343  OG  SER A 225      87.640  96.950 171.590  1.00  0.00           O
ATOM   3344  HG1 SER A 225      86.900  96.350 171.660  1.00  0.00           H
ATOM   3345  C   SER A 225      87.260  97.560 168.640  1.00  0.00           C
ATOM   3346  O   SER A 225      87.690  96.390 168.680  1.00  0.00           O
ATOM   3347  N   PRO A 226      87.730  98.310 167.610  1.00  0.00           N
ATOM   3348  CD  PRO A 226      87.420  99.710 167.410  1.00  0.00           C
ATOM   3349  HD1 PRO A 226      87.190 100.320 168.310  1.00  0.00           H
ATOM   3350  HD2 PRO A 226      86.510  99.800 166.770  1.00  0.00           H
ATOM   3351  CA  PRO A 226      88.840  97.880 166.750  1.00  0.00           C
ATOM   3352  HA  PRO A 226      88.610  97.010 166.140  1.00  0.00           H
ATOM   3353  CB  PRO A 226      88.980  99.000 165.730  1.00  0.00           C
ATOM   3354  HB1 PRO A 226      89.990  99.160 165.290  1.00  0.00           H
ATOM   3355  HB2 PRO A 226      88.260  98.970 164.890  1.00  0.00           H
ATOM   3356  CG  PRO A 226      88.610 100.240 166.610  1.00  0.00           C
ATOM   3357  HG1 PRO A 226      88.300 101.150 166.050  1.00  0.00           H
ATOM   3358  HG2 PRO A 226      89.450 100.520 167.290  1.00  0.00           H
ATOM   3359  C   PRO A 226      90.190  97.690 167.430  1.00  0.00           C
ATOM   3360  O   PRO A 226      90.650  98.440 168.230  1.00  0.00           O
ATOM   3361  N   LYS A 227      90.840  96.520 167.140  1.00  0.00           N
ATOM   3362  HN  LYS A 227      90.230  95.850 166.720  1.00  0.00           H
ATOM   3363  CA  LYS A 227      92.170  96.130 167.710  1.00  0.00           C
ATOM   3364  HA  LYS A 227      92.130  96.320 168.770  1.00  0.00           H
ATOM   3365  CB  LYS A 227      92.390  94.690 167.520  1.00  0.00           C
ATOM   3366  HB1 LYS A 227      92.480  94.310 166.480  1.00  0.00           H
ATOM   3367  HB2 LYS A 227      93.390  94.450 167.950  1.00  0.00           H
ATOM   3368  CG  LYS A 227      91.390  93.790 168.420  1.00  0.00           C
ATOM   3369  HG1 LYS A 227      90.790  93.100 167.790  1.00  0.00           H
ATOM   3370  HG2 LYS A 227      90.800  94.430 169.110  1.00  0.00           H
ATOM   3371  CD  LYS A 227      92.140  92.800 169.380  1.00  0.00           C
ATOM   3372  HD1 LYS A 227      91.350  92.320 170.000  1.00  0.00           H
ATOM   3373  HD2 LYS A 227      92.680  93.400 170.140  1.00  0.00           H
ATOM   3374  CE  LYS A 227      92.940  91.700 168.760  1.00  0.00           C
ATOM   3375  HE1 LYS A 227      93.630  92.150 168.020  1.00  0.00           H
ATOM   3376  HE2 LYS A 227      92.230  91.060 168.190  1.00  0.00           H
ATOM   3377  NZ  LYS A 227      93.670  90.850 169.710  1.00  0.00           N
ATOM   3378  HZ1 LYS A 227      92.980  90.460 170.370  1.00  0.00           H
ATOM   3379  HZ2 LYS A 227      94.210  90.090 169.230  1.00  0.00           H
ATOM   3380  HZ3 LYS A 227      94.380  91.490 170.120  1.00  0.00           H
ATOM   3381  C   LYS A 227      93.250  96.950 167.150  1.00  0.00           C
ATOM   3382  O   LYS A 227      93.250  97.220 165.970  1.00  0.00           O
ATOM   3383  N   VAL A 228      94.100  97.500 168.110  1.00  0.00           N
ATOM   3384  HN  VAL A 228      94.050  97.070 169.010  1.00  0.00           H
ATOM   3385  CA  VAL A 228      95.080  98.480 167.890  1.00  0.00           C
ATOM   3386  HA  VAL A 228      94.870  98.860 166.900  1.00  0.00           H
ATOM   3387  CB  VAL A 228      95.160  99.560 169.020  1.00  0.00           C
ATOM   3388  HB  VAL A 228      95.710  99.120 169.880  1.00  0.00           H
ATOM   3389  CG1 VAL A 228      95.870 100.820 168.400  1.00  0.00           C
ATOM   3390 HG11 VAL A 228      96.940 100.570 168.240  1.00  0.00           H
ATOM   3391 HG12 VAL A 228      95.410 101.110 167.430  1.00  0.00           H
ATOM   3392 HG13 VAL A 228      95.830 101.710 169.080  1.00  0.00           H
ATOM   3393  CG2 VAL A 228      93.690  99.840 169.530  1.00  0.00           C
ATOM   3394 HG21 VAL A 228      93.210 100.460 168.740  1.00  0.00           H
ATOM   3395 HG22 VAL A 228      92.950  99.040 169.710  1.00  0.00           H
ATOM   3396 HG23 VAL A 228      93.730 100.380 170.500  1.00  0.00           H
ATOM   3397  C   VAL A 228      96.440  97.780 167.820  1.00  0.00           C
ATOM   3398  O   VAL A 228      96.720  96.940 168.720  1.00  0.00           O
ATOM   3399  N   GLU A 229      97.260  98.020 166.840  1.00  0.00           N
ATOM   3400  HN  GLU A 229      96.960  98.630 166.100  1.00  0.00           H
ATOM   3401  CA  GLU A 229      98.500  97.310 166.640  1.00  0.00           C
ATOM   3402  HA  GLU A 229      98.660  96.650 167.470  1.00  0.00           H
ATOM   3403  CB  GLU A 229      98.360  96.490 165.310  1.00  0.00           C
ATOM   3404  HB1 GLU A 229      97.910  97.170 164.550  1.00  0.00           H
ATOM   3405  HB2 GLU A 229      99.330  96.160 164.880  1.00  0.00           H
ATOM   3406  CG  GLU A 229      97.370  95.230 165.420  1.00  0.00           C
ATOM   3407  HG1 GLU A 229      96.340  95.560 165.210  1.00  0.00           H
ATOM   3408  HG2 GLU A 229      97.360  94.870 166.470  1.00  0.00           H
ATOM   3409  CD  GLU A 229      97.890  94.030 164.640  1.00  0.00           C
ATOM   3410  OE1 GLU A 229      97.570  92.880 165.090  1.00  0.00           O
ATOM   3411  OE2 GLU A 229      98.510  94.190 163.560  1.00  0.00           O
ATOM   3412  C   GLU A 229      99.690  98.210 166.380  1.00  0.00           C
ATOM   3413  O   GLU A 229      99.520  99.310 166.030  1.00  0.00           O
ATOM   3414  N   PHE A 230     100.920  97.740 166.610  1.00  0.00           N
ATOM   3415  HN  PHE A 230     101.060  96.880 167.100  1.00  0.00           H
ATOM   3416  CA  PHE A 230     102.110  98.410 165.920  1.00  0.00           C
ATOM   3417  HA  PHE A 230     102.160  99.440 166.250  1.00  0.00           H
ATOM   3418  CB  PHE A 230     103.310  97.750 166.670  1.00  0.00           C
ATOM   3419  HB1 PHE A 230     103.210  97.880 167.770  1.00  0.00           H
ATOM   3420  HB2 PHE A 230     103.210  96.660 166.520  1.00  0.00           H
ATOM   3421  CG  PHE A 230     104.730  98.090 166.290  1.00  0.00           C
ATOM   3422  CD1 PHE A 230     105.630  97.050 166.110  1.00  0.00           C
ATOM   3423  HD1 PHE A 230     105.220  96.070 165.950  1.00  0.00           H
ATOM   3424  CE1 PHE A 230     107.000  97.360 165.970  1.00  0.00           C
ATOM   3425  HE1 PHE A 230     107.750  96.640 165.670  1.00  0.00           H
ATOM   3426  CZ  PHE A 230     107.480  98.660 166.110  1.00  0.00           C
ATOM   3427  HZ  PHE A 230     108.520  98.940 166.070  1.00  0.00           H
ATOM   3428  CD2 PHE A 230     105.190  99.350 166.430  1.00  0.00           C
ATOM   3429  HD2 PHE A 230     104.590 100.250 166.510  1.00  0.00           H
ATOM   3430  CE2 PHE A 230     106.570  99.660 166.280  1.00  0.00           C
ATOM   3431  HE2 PHE A 230     107.000 100.580 166.630  1.00  0.00           H
ATOM   3432  C   PHE A 230     102.210  98.190 164.470  1.00  0.00           C
ATOM   3433  O   PHE A 230     102.050  97.060 163.990  1.00  0.00           O
ATOM   3434  N   SER A 231     102.320  99.330 163.720  1.00  0.00           N
ATOM   3435  HN  SER A 231     102.490 100.170 164.230  1.00  0.00           H
ATOM   3436  CA  SER A 231     102.180  99.540 162.270  1.00  0.00           C
ATOM   3437  HA  SER A 231     101.220  99.130 162.000  1.00  0.00           H
ATOM   3438  CB  SER A 231     102.210 101.020 161.900  1.00  0.00           C
ATOM   3439  HB1 SER A 231     102.250 101.190 160.810  1.00  0.00           H
ATOM   3440  HB2 SER A 231     103.070 101.610 162.280  1.00  0.00           H
ATOM   3441  OG  SER A 231     101.060 101.700 162.350  1.00  0.00           O
ATOM   3442  HG1 SER A 231     100.910 102.440 161.750  1.00  0.00           H
ATOM   3443  C   SER A 231     103.160  98.660 161.410  1.00  0.00           C
ATOM   3444  O   SER A 231     104.400  98.670 161.640  1.00  0.00           O
ATOM   3445  N   ASN A 232     102.660  98.070 160.240  1.00  0.00           N
ATOM   3446  HN  ASN A 232     101.680  97.910 160.190  1.00  0.00           H
ATOM   3447  CA  ASN A 232     103.430  97.560 159.120  1.00  0.00           C
ATOM   3448  HA  ASN A 232     104.110  96.790 159.450  1.00  0.00           H
ATOM   3449  CB  ASN A 232     102.500  96.810 158.010  1.00  0.00           C
ATOM   3450  HB1 ASN A 232     101.640  97.460 157.740  1.00  0.00           H
ATOM   3451  HB2 ASN A 232     103.130  96.420 157.180  1.00  0.00           H
ATOM   3452  CG  ASN A 232     101.930  95.530 158.680  1.00  0.00           C
ATOM   3453  OD1 ASN A 232     102.120  95.370 159.890  1.00  0.00           O
ATOM   3454  ND2 ASN A 232     101.300  94.670 157.820  1.00  0.00           N
ATOM   3455 HD21 ASN A 232     101.110  94.810 156.850  1.00  0.00           H
ATOM   3456 HD22 ASN A 232     101.130  93.770 158.220  1.00  0.00           H
ATOM   3457  C   ASN A 232     104.100  98.780 158.450  1.00  0.00           C
ATOM   3458  O   ASN A 232     103.440  99.730 158.210  1.00  0.00           O
ATOM   3459  N   ALA A 233     105.410  98.690 158.230  1.00  0.00           N
ATOM   3460  HN  ALA A 233     105.780  97.780 158.060  1.00  0.00           H
ATOM   3461  CA  ALA A 233     106.250  99.730 157.760  1.00  0.00           C
ATOM   3462  HA  ALA A 233     106.160 100.620 158.370  1.00  0.00           H
ATOM   3463  CB  ALA A 233     107.680  99.310 157.900  1.00  0.00           C
ATOM   3464  HB1 ALA A 233     107.650  99.440 159.000  1.00  0.00           H
ATOM   3465  HB2 ALA A 233     107.950  98.260 157.680  1.00  0.00           H
ATOM   3466  HB3 ALA A 233     108.310 100.100 157.430  1.00  0.00           H
ATOM   3467  C   ALA A 233     105.900 100.170 156.340  1.00  0.00           C
ATOM   3468  O   ALA A 233     106.090  99.360 155.400  1.00  0.00           O
ATOM   3469  N   HIS A 234     105.450 101.400 156.110  1.00  0.00           N
ATOM   3470  HN  HIS A 234     105.170 101.890 156.930  1.00  0.00           H
ATOM   3471  CA  HIS A 234     105.020 101.960 154.840  1.00  0.00           C
ATOM   3472  HA  HIS A 234     104.490 101.180 154.300  1.00  0.00           H
ATOM   3473  CB  HIS A 234     103.980 103.070 155.090  1.00  0.00           C
ATOM   3474  HB1 HIS A 234     103.740 103.330 154.040  1.00  0.00           H
ATOM   3475  HB2 HIS A 234     103.110 102.670 155.660  1.00  0.00           H
ATOM   3476  ND1 HIS A 234     104.430 104.210 157.250  1.00  0.00           N
ATOM   3477  CG  HIS A 234     104.500 104.210 155.890  1.00  0.00           C
ATOM   3478  CE1 HIS A 234     104.890 105.370 157.600  1.00  0.00           C
ATOM   3479  HE1 HIS A 234     104.970 105.750 158.620  1.00  0.00           H
ATOM   3480  NE2 HIS A 234     105.340 106.130 156.600  1.00  0.00           N
ATOM   3481  HE2 HIS A 234     105.670 107.070 156.600  1.00  0.00           H
ATOM   3482  CD2 HIS A 234     105.140 105.370 155.470  1.00  0.00           C
ATOM   3483  HD2 HIS A 234     105.420 105.770 154.510  1.00  0.00           H
ATOM   3484  C   HIS A 234     106.230 102.600 154.140  1.00  0.00           C
ATOM   3485  O   HIS A 234     106.130 102.910 152.980  1.00  0.00           O
ATOM   3486  N   GLY A 235     107.340 102.750 154.970  1.00  0.00           N
ATOM   3487  HN  GLY A 235     107.150 102.490 155.920  1.00  0.00           H
ATOM   3488  CA  GLY A 235     108.640 103.450 154.690  1.00  0.00           C
ATOM   3489  HA1 GLY A 235     108.990 103.700 155.680  1.00  0.00           H
ATOM   3490  HA2 GLY A 235     108.590 104.380 154.140  1.00  0.00           H
ATOM   3491  C   GLY A 235     109.640 102.650 153.890  1.00  0.00           C
ATOM   3492  O   GLY A 235     110.880 102.930 154.020  1.00  0.00           O
ATOM   3493  N   PHE A 236     109.200 101.660 153.130  1.00  0.00           N
ATOM   3494  HN  PHE A 236     108.220 101.470 153.120  1.00  0.00           H
ATOM   3495  CA  PHE A 236     110.020 101.110 152.050  1.00  0.00           C
ATOM   3496  HA  PHE A 236     111.050 101.080 152.380  1.00  0.00           H
ATOM   3497  CB  PHE A 236     109.580  99.730 151.530  1.00  0.00           C
ATOM   3498  HB1 PHE A 236     110.350  99.430 150.790  1.00  0.00           H
ATOM   3499  HB2 PHE A 236     109.500  99.010 152.380  1.00  0.00           H
ATOM   3500  CG  PHE A 236     108.140  99.640 150.890  1.00  0.00           C
ATOM   3501  CD1 PHE A 236     106.940  99.470 151.620  1.00  0.00           C
ATOM   3502  HD1 PHE A 236     106.990  99.640 152.690  1.00  0.00           H
ATOM   3503  CE1 PHE A 236     105.730  99.150 150.940  1.00  0.00           C
ATOM   3504  HE1 PHE A 236     104.790  99.160 151.480  1.00  0.00           H
ATOM   3505  CZ  PHE A 236     105.670  99.040 149.590  1.00  0.00           C
ATOM   3506  HZ  PHE A 236     104.750  98.850 149.050  1.00  0.00           H
ATOM   3507  CD2 PHE A 236     108.010  99.540 149.510  1.00  0.00           C
ATOM   3508  HD2 PHE A 236     108.920  99.610 148.930  1.00  0.00           H
ATOM   3509  CE2 PHE A 236     106.850  99.140 148.840  1.00  0.00           C
ATOM   3510  HE2 PHE A 236     106.760  99.100 147.760  1.00  0.00           H
ATOM   3511  C   PHE A 236     110.100 102.120 150.910  1.00  0.00           C
ATOM   3512  O   PHE A 236     109.110 102.710 150.530  1.00  0.00           O
ATOM   3513  N   LEU A 237     111.340 102.450 150.440  1.00  0.00           N
ATOM   3514  HN  LEU A 237     112.190 101.980 150.670  1.00  0.00           H
ATOM   3515  CA  LEU A 237     111.460 103.550 149.520  1.00  0.00           C
ATOM   3516  HA  LEU A 237     110.570 104.170 149.490  1.00  0.00           H
ATOM   3517  CB  LEU A 237     112.720 104.300 149.980  1.00  0.00           C
ATOM   3518  HB1 LEU A 237     113.610 103.640 149.950  1.00  0.00           H
ATOM   3519  HB2 LEU A 237     112.950 105.130 149.280  1.00  0.00           H
ATOM   3520  CG  LEU A 237     112.630 104.750 151.460  1.00  0.00           C
ATOM   3521  HG  LEU A 237     112.680 103.880 152.150  1.00  0.00           H
ATOM   3522  CD1 LEU A 237     113.760 105.600 152.030  1.00  0.00           C
ATOM   3523 HD11 LEU A 237     113.640 106.670 151.750  1.00  0.00           H
ATOM   3524 HD12 LEU A 237     113.840 105.470 153.130  1.00  0.00           H
ATOM   3525 HD13 LEU A 237     114.740 105.250 151.640  1.00  0.00           H
ATOM   3526  CD2 LEU A 237     111.290 105.510 151.750  1.00  0.00           C
ATOM   3527 HD21 LEU A 237     110.380 104.880 151.680  1.00  0.00           H
ATOM   3528 HD22 LEU A 237     111.400 106.080 152.700  1.00  0.00           H
ATOM   3529 HD23 LEU A 237     111.170 106.240 150.920  1.00  0.00           H
ATOM   3530  C   LEU A 237     111.540 102.980 148.060  1.00  0.00           C
ATOM   3531  O   LEU A 237     111.330 103.800 147.120  1.00  0.00           O
ATOM   3532  N   LEU A 238     111.850 101.630 147.890  1.00  0.00           N
ATOM   3533  HN  LEU A 238     111.940 101.040 148.680  1.00  0.00           H
ATOM   3534  CA  LEU A 238     111.870 101.050 146.560  1.00  0.00           C
ATOM   3535  HA  LEU A 238     111.780 101.860 145.860  1.00  0.00           H
ATOM   3536  CB  LEU A 238     113.270 100.350 146.400  1.00  0.00           C
ATOM   3537  HB1 LEU A 238     114.010 101.170 146.510  1.00  0.00           H
ATOM   3538  HB2 LEU A 238     113.560  99.720 147.280  1.00  0.00           H
ATOM   3539  CG  LEU A 238     113.500  99.580 145.100  1.00  0.00           C
ATOM   3540  HG  LEU A 238     112.760  98.760 144.980  1.00  0.00           H
ATOM   3541  CD1 LEU A 238     113.320 100.500 143.940  1.00  0.00           C
ATOM   3542 HD11 LEU A 238     113.400  99.890 143.010  1.00  0.00           H
ATOM   3543 HD12 LEU A 238     112.390 101.110 143.960  1.00  0.00           H
ATOM   3544 HD13 LEU A 238     114.200 101.190 143.910  1.00  0.00           H
ATOM   3545  CD2 LEU A 238     114.960  98.920 145.070  1.00  0.00           C
ATOM   3546 HD21 LEU A 238     115.180  98.210 144.240  1.00  0.00           H
ATOM   3547 HD22 LEU A 238     115.690  99.760 145.140  1.00  0.00           H
ATOM   3548 HD23 LEU A 238     115.010  98.260 145.960  1.00  0.00           H
ATOM   3549  C   LEU A 238     110.810 100.000 146.550  1.00  0.00           C
ATOM   3550  O   LEU A 238     110.760  99.190 147.480  1.00  0.00           O
ATOM   3551  N   ASP A 239     110.070  99.850 145.420  1.00  0.00           N
ATOM   3552  HN  ASP A 239     110.150 100.550 144.700  1.00  0.00           H
ATOM   3553  CA  ASP A 239     109.160  98.810 145.160  1.00  0.00           C
ATOM   3554  HA  ASP A 239     108.880  98.460 146.140  1.00  0.00           H
ATOM   3555  CB  ASP A 239     107.970  99.370 144.400  1.00  0.00           C
ATOM   3556  HB1 ASP A 239     107.570 100.280 144.880  1.00  0.00           H
ATOM   3557  HB2 ASP A 239     108.480  99.750 143.490  1.00  0.00           H
ATOM   3558  CG  ASP A 239     106.940  98.380 144.000  1.00  0.00           C
ATOM   3559  OD1 ASP A 239     106.790  97.270 144.600  1.00  0.00           O
ATOM   3560  OD2 ASP A 239     106.060  98.750 143.160  1.00  0.00           O
ATOM   3561  C   ASP A 239     109.910  97.630 144.480  1.00  0.00           C
ATOM   3562  O   ASP A 239     110.630  97.770 143.530  1.00  0.00           O
ATOM   3563  N   THR A 240     109.740  96.430 145.060  1.00  0.00           N
ATOM   3564  HN  THR A 240     109.210  96.360 145.910  1.00  0.00           H
ATOM   3565  CA  THR A 240     110.470  95.210 144.720  1.00  0.00           C
ATOM   3566  HA  THR A 240     111.290  95.460 144.070  1.00  0.00           H
ATOM   3567  CB  THR A 240     111.030  94.500 145.910  1.00  0.00           C
ATOM   3568  HB  THR A 240     111.380  93.470 145.680  1.00  0.00           H
ATOM   3569  OG1 THR A 240     110.120  94.450 147.040  1.00  0.00           O
ATOM   3570  HG1 THR A 240     109.440  93.810 146.830  1.00  0.00           H
ATOM   3571  CG2 THR A 240     112.200  95.290 146.460  1.00  0.00           C
ATOM   3572 HG21 THR A 240     112.680  94.660 147.250  1.00  0.00           H
ATOM   3573 HG22 THR A 240     112.960  95.450 145.670  1.00  0.00           H
ATOM   3574 HG23 THR A 240     111.780  96.190 146.950  1.00  0.00           H
ATOM   3575  C   THR A 240     109.660  94.230 143.950  1.00  0.00           C
ATOM   3576  O   THR A 240     110.150  93.170 143.550  1.00  0.00           O
ATOM   3577  N   SER A 241     108.400  94.570 143.650  1.00  0.00           N
ATOM   3578  HN  SER A 241     108.080  95.430 144.040  1.00  0.00           H
ATOM   3579  CA  SER A 241     107.520  93.660 142.970  1.00  0.00           C
ATOM   3580  HA  SER A 241     107.920  92.670 142.870  1.00  0.00           H
ATOM   3581  CB  SER A 241     106.060  93.610 143.620  1.00  0.00           C
ATOM   3582  HB1 SER A 241     105.400  93.100 142.890  1.00  0.00           H
ATOM   3583  HB2 SER A 241     105.690  94.660 143.720  1.00  0.00           H
ATOM   3584  OG  SER A 241     106.100  93.000 144.950  1.00  0.00           O
ATOM   3585  HG1 SER A 241     105.210  92.950 145.320  1.00  0.00           H
ATOM   3586  C   SER A 241     107.320  94.130 141.550  1.00  0.00           C
ATOM   3587  O   SER A 241     106.610  95.100 141.480  1.00  0.00           O
ATOM   3588  N   LEU A 242     107.890  93.440 140.530  1.00  0.00           N
ATOM   3589  HN  LEU A 242     108.240  92.510 140.670  1.00  0.00           H
ATOM   3590  CA  LEU A 242     107.580  93.840 139.170  1.00  0.00           C
ATOM   3591  HA  LEU A 242     107.560  94.920 139.090  1.00  0.00           H
ATOM   3592  CB  LEU A 242     108.640  93.500 138.080  1.00  0.00           C
ATOM   3593  HB1 LEU A 242     108.740  92.390 138.050  1.00  0.00           H
ATOM   3594  HB2 LEU A 242     108.340  93.880 137.090  1.00  0.00           H
ATOM   3595  CG  LEU A 242     110.080  94.000 138.300  1.00  0.00           C
ATOM   3596  HG  LEU A 242     110.660  93.710 137.400  1.00  0.00           H
ATOM   3597  CD1 LEU A 242     110.140  95.510 138.320  1.00  0.00           C
ATOM   3598 HD11 LEU A 242     109.410  95.910 137.590  1.00  0.00           H
ATOM   3599 HD12 LEU A 242     109.850  95.940 139.300  1.00  0.00           H
ATOM   3600 HD13 LEU A 242     111.120  95.960 138.050  1.00  0.00           H
ATOM   3601  CD2 LEU A 242     110.890  93.490 139.550  1.00  0.00           C
ATOM   3602 HD21 LEU A 242     111.920  93.900 139.600  1.00  0.00           H
ATOM   3603 HD22 LEU A 242     110.350  93.760 140.490  1.00  0.00           H
ATOM   3604 HD23 LEU A 242     110.900  92.380 139.510  1.00  0.00           H
ATOM   3605  C   LEU A 242     106.210  93.330 138.760  1.00  0.00           C
ATOM   3606  O   LEU A 242     105.800  92.290 139.200  1.00  0.00           O
ATOM   3607  N   GLU A 243     105.560  93.990 137.850  1.00  0.00           N
ATOM   3608  HN  GLU A 243     105.940  94.880 137.640  1.00  0.00           H
ATOM   3609  CA  GLU A 243     104.420  93.470 137.050  1.00  0.00           C
ATOM   3610  HA  GLU A 243     103.840  92.780 137.630  1.00  0.00           H
ATOM   3611  CB  GLU A 243     103.410  94.670 136.820  1.00  0.00           C
ATOM   3612  HB1 GLU A 243     102.950  94.850 137.810  1.00  0.00           H
ATOM   3613  HB2 GLU A 243     103.990  95.530 136.440  1.00  0.00           H
ATOM   3614  CG  GLU A 243     102.320  94.380 135.760  1.00  0.00           C
ATOM   3615  HG1 GLU A 243     101.880  93.360 135.750  1.00  0.00           H
ATOM   3616  HG2 GLU A 243     102.830  94.590 134.800  1.00  0.00           H
ATOM   3617  CD  GLU A 243     101.110  95.300 135.940  1.00  0.00           C
ATOM   3618  OE1 GLU A 243     101.080  96.220 136.740  1.00  0.00           O
ATOM   3619  OE2 GLU A 243     100.160  95.040 135.120  1.00  0.00           O
ATOM   3620  C   GLU A 243     104.760  92.820 135.780  1.00  0.00           C
ATOM   3621  O   GLU A 243     105.380  93.460 134.890  1.00  0.00           O
ATOM   3622  N   PRO A 244     104.570  91.470 135.540  1.00  0.00           N
ATOM   3623  CD  PRO A 244     104.380  90.390 136.600  1.00  0.00           C
ATOM   3624  HD1 PRO A 244     103.340  90.550 136.970  1.00  0.00           H
ATOM   3625  HD2 PRO A 244     105.050  90.550 137.480  1.00  0.00           H
ATOM   3626  CA  PRO A 244     104.540  90.910 134.150  1.00  0.00           C
ATOM   3627  HA  PRO A 244     105.520  90.910 133.700  1.00  0.00           H
ATOM   3628  CB  PRO A 244     104.120  89.420 134.460  1.00  0.00           C
ATOM   3629  HB1 PRO A 244     103.010  89.390 134.530  1.00  0.00           H
ATOM   3630  HB2 PRO A 244     104.350  88.670 133.670  1.00  0.00           H
ATOM   3631  CG  PRO A 244     104.540  89.090 135.870  1.00  0.00           C
ATOM   3632  HG1 PRO A 244     105.640  89.100 135.720  1.00  0.00           H
ATOM   3633  HG2 PRO A 244     104.190  88.160 136.360  1.00  0.00           H
ATOM   3634  C   PRO A 244     103.640  91.690 133.230  1.00  0.00           C
ATOM   3635  O   PRO A 244     102.650  92.160 133.700  1.00  0.00           O
ATOM   3636  N   PRO A 245     103.860  91.830 131.870  1.00  0.00           N
ATOM   3637  CD  PRO A 245     105.010  91.310 131.180  1.00  0.00           C
ATOM   3638  HD1 PRO A 245     105.160  90.250 131.490  1.00  0.00           H
ATOM   3639  HD2 PRO A 245     105.810  91.960 131.610  1.00  0.00           H
ATOM   3640  CA  PRO A 245     102.910  92.440 130.930  1.00  0.00           C
ATOM   3641  HA  PRO A 245     102.530  93.360 131.370  1.00  0.00           H
ATOM   3642  CB  PRO A 245     103.710  92.530 129.570  1.00  0.00           C
ATOM   3643  HB1 PRO A 245     103.150  92.490 128.610  1.00  0.00           H
ATOM   3644  HB2 PRO A 245     104.260  93.500 129.570  1.00  0.00           H
ATOM   3645  CG  PRO A 245     104.630  91.380 129.680  1.00  0.00           C
ATOM   3646  HG1 PRO A 245     105.530  91.470 129.030  1.00  0.00           H
ATOM   3647  HG2 PRO A 245     104.080  90.460 129.410  1.00  0.00           H
ATOM   3648  C   PRO A 245     101.700  91.530 130.730  1.00  0.00           C
ATOM   3649  O   PRO A 245     101.760  90.350 131.020  1.00  0.00           O
ATOM   3650  N   LEU A 246     100.600  92.020 130.120  1.00  0.00           N
ATOM   3651  HN  LEU A 246     100.540  92.990 129.880  1.00  0.00           H
ATOM   3652  CA  LEU A 246      99.390  91.280 129.780  1.00  0.00           C
ATOM   3653  HA  LEU A 246      98.940  91.000 130.720  1.00  0.00           H
ATOM   3654  CB  LEU A 246      98.370  92.270 129.090  1.00  0.00           C
ATOM   3655  HB1 LEU A 246      98.710  92.480 128.050  1.00  0.00           H
ATOM   3656  HB2 LEU A 246      97.420  91.680 129.140  1.00  0.00           H
ATOM   3657  CG  LEU A 246      98.140  93.630 129.780  1.00  0.00           C
ATOM   3658  HG  LEU A 246      99.130  94.130 129.720  1.00  0.00           H
ATOM   3659  CD1 LEU A 246      97.120  94.610 129.100  1.00  0.00           C
ATOM   3660 HD11 LEU A 246      96.410  94.980 129.870  1.00  0.00           H
ATOM   3661 HD12 LEU A 246      97.540  95.520 128.620  1.00  0.00           H
ATOM   3662 HD13 LEU A 246      96.500  94.240 128.260  1.00  0.00           H
ATOM   3663  CD2 LEU A 246      97.710  93.410 131.280  1.00  0.00           C
ATOM   3664 HD21 LEU A 246      97.620  94.370 131.830  1.00  0.00           H
ATOM   3665 HD22 LEU A 246      96.750  92.850 131.350  1.00  0.00           H
ATOM   3666 HD23 LEU A 246      98.440  92.810 131.860  1.00  0.00           H
ATOM   3667  C   LEU A 246      99.670  90.010 128.910  1.00  0.00           C
ATOM   3668  O   LEU A 246      98.870  89.020 128.980  1.00  0.00           O
ATOM   3669  N   CYS A 247     100.710  90.020 128.090  1.00  0.00           N
ATOM   3670  HN  CYS A 247     101.130  90.920 127.990  1.00  0.00           H
ATOM   3671  CA  CYS A 247     100.970  88.990 127.140  1.00  0.00           C
ATOM   3672  HA  CYS A 247     100.070  88.410 127.010  1.00  0.00           H
ATOM   3673  CB  CYS A 247     101.130  89.550 125.730  1.00  0.00           C
ATOM   3674  HB1 CYS A 247     101.230  88.740 124.980  1.00  0.00           H
ATOM   3675  HB2 CYS A 247     102.120  90.020 125.560  1.00  0.00           H
ATOM   3676  SG  CYS A 247      99.680  90.640 125.320  1.00  0.00           S
ATOM   3677  C   CYS A 247     102.060  88.100 127.610  1.00  0.00           C
ATOM   3678  O   CYS A 247     102.470  87.160 126.960  1.00  0.00           O
ATOM   3679  N   GLY A 248     102.580  88.310 128.850  1.00  0.00           N
ATOM   3680  HN  GLY A 248     102.190  89.020 129.430  1.00  0.00           H
ATOM   3681  CA  GLY A 248     103.470  87.330 129.620  1.00  0.00           C
ATOM   3682  HA1 GLY A 248     104.450  87.760 129.730  1.00  0.00           H
ATOM   3683  HA2 GLY A 248     103.460  86.410 129.070  1.00  0.00           H
ATOM   3684  C   GLY A 248     102.960  86.870 131.000  1.00  0.00           C
ATOM   3685  O   GLY A 248     101.810  87.080 131.330  1.00  0.00           O
ATOM   3686  N   GLN A 249     103.740  86.020 131.710  1.00  0.00           N
ATOM   3687  HN  GLN A 249     104.660  85.890 131.340  1.00  0.00           H
ATOM   3688  CA  GLN A 249     103.260  85.360 132.900  1.00  0.00           C
ATOM   3689  HA  GLN A 249     102.380  85.820 133.340  1.00  0.00           H
ATOM   3690  CB  GLN A 249     102.830  83.870 132.600  1.00  0.00           C
ATOM   3691  HB1 GLN A 249     103.700  83.280 132.260  1.00  0.00           H
ATOM   3692  HB2 GLN A 249     102.450  83.550 133.590  1.00  0.00           H
ATOM   3693  CG  GLN A 249     101.570  83.730 131.630  1.00  0.00           C
ATOM   3694  HG1 GLN A 249     102.060  83.880 130.640  1.00  0.00           H
ATOM   3695  HG2 GLN A 249     100.910  84.560 131.940  1.00  0.00           H
ATOM   3696  CD  GLN A 249     100.810  82.460 131.710  1.00  0.00           C
ATOM   3697  OE1 GLN A 249     100.770  81.650 130.750  1.00  0.00           O
ATOM   3698  NE2 GLN A 249     100.340  82.080 132.910  1.00  0.00           N
ATOM   3699 HE21 GLN A 249     100.250  82.710 133.680  1.00  0.00           H
ATOM   3700 HE22 GLN A 249      99.910  81.180 132.890  1.00  0.00           H
ATOM   3701  C   GLN A 249     104.210  85.290 134.050  1.00  0.00           C
ATOM   3702  O   GLN A 249     103.990  84.670 135.100  1.00  0.00           O
ATOM   3703  N   THR A 250     105.450  85.860 133.890  1.00  0.00           N
ATOM   3704  HN  THR A 250     105.560  86.420 133.080  1.00  0.00           H
ATOM   3705  CA  THR A 250     106.590  85.640 134.830  1.00  0.00           C
ATOM   3706  HA  THR A 250     106.280  85.620 135.860  1.00  0.00           H
ATOM   3707  CB  THR A 250     107.420  84.310 134.710  1.00  0.00           C
ATOM   3708  HB  THR A 250     108.470  84.400 134.370  1.00  0.00           H
ATOM   3709  OG1 THR A 250     106.760  83.380 133.870  1.00  0.00           O
ATOM   3710  HG1 THR A 250     107.060  83.490 132.960  1.00  0.00           H
ATOM   3711  CG2 THR A 250     107.320  83.580 136.030  1.00  0.00           C
ATOM   3712 HG21 THR A 250     107.940  82.660 136.040  1.00  0.00           H
ATOM   3713 HG22 THR A 250     107.650  84.230 136.870  1.00  0.00           H
ATOM   3714 HG23 THR A 250     106.280  83.260 136.250  1.00  0.00           H
ATOM   3715  C   THR A 250     107.510  86.800 134.690  1.00  0.00           C
ATOM   3716  O   THR A 250     107.420  87.680 133.850  1.00  0.00           O
ATOM   3717  N   LEU A 251     108.540  86.840 135.600  1.00  0.00           N
ATOM   3718  HN  LEU A 251     108.430  86.150 136.320  1.00  0.00           H
ATOM   3719  CA  LEU A 251     109.430  87.950 135.830  1.00  0.00           C
ATOM   3720  HA  LEU A 251     108.740  88.780 135.890  1.00  0.00           H
ATOM   3721  CB  LEU A 251     110.290  87.680 137.060  1.00  0.00           C
ATOM   3722  HB1 LEU A 251     109.660  87.690 137.970  1.00  0.00           H
ATOM   3723  HB2 LEU A 251     110.780  86.690 137.030  1.00  0.00           H
ATOM   3724  CG  LEU A 251     111.460  88.650 137.250  1.00  0.00           C
ATOM   3725  HG  LEU A 251     112.010  88.780 136.290  1.00  0.00           H
ATOM   3726  CD1 LEU A 251     110.960  90.100 137.540  1.00  0.00           C
ATOM   3727 HD11 LEU A 251     111.760  90.840 137.330  1.00  0.00           H
ATOM   3728 HD12 LEU A 251     110.190  90.390 136.800  1.00  0.00           H
ATOM   3729 HD13 LEU A 251     110.450  90.110 138.530  1.00  0.00           H
ATOM   3730  CD2 LEU A 251     112.330  88.290 138.380  1.00  0.00           C
ATOM   3731 HD21 LEU A 251     111.810  88.250 139.360  1.00  0.00           H
ATOM   3732 HD22 LEU A 251     112.760  87.270 138.310  1.00  0.00           H
ATOM   3733 HD23 LEU A 251     113.160  89.030 138.460  1.00  0.00           H
ATOM   3734  C   LEU A 251     110.320  88.260 134.530  1.00  0.00           C
ATOM   3735  O   LEU A 251     110.630  89.370 134.210  1.00  0.00           O
ATOM   3736  N   CYS A 252     110.790  87.200 133.770  1.00  0.00           N
ATOM   3737  HN  CYS A 252     110.460  86.290 134.000  1.00  0.00           H
ATOM   3738  CA  CYS A 252     111.580  87.290 132.550  1.00  0.00           C
ATOM   3739  HA  CYS A 252     112.480  87.850 132.770  1.00  0.00           H
ATOM   3740  CB  CYS A 252     111.970  85.830 132.140  1.00  0.00           C
ATOM   3741  HB1 CYS A 252     112.290  85.790 131.080  1.00  0.00           H
ATOM   3742  HB2 CYS A 252     111.130  85.100 132.200  1.00  0.00           H
ATOM   3743  SG  CYS A 252     113.240  85.210 133.300  1.00  0.00           S
ATOM   3744  C   CYS A 252     110.890  88.030 131.430  1.00  0.00           C
ATOM   3745  O   CYS A 252     111.450  88.500 130.460  1.00  0.00           O
ATOM   3746  N   ASP A 253     109.550  88.020 131.440  1.00  0.00           N
ATOM   3747  HN  ASP A 253     109.150  87.510 132.200  1.00  0.00           H
ATOM   3748  CA  ASP A 253     108.690  88.680 130.470  1.00  0.00           C
ATOM   3749  HA  ASP A 253     109.170  88.530 129.510  1.00  0.00           H
ATOM   3750  CB  ASP A 253     107.240  87.970 130.440  1.00  0.00           C
ATOM   3751  HB1 ASP A 253     106.740  88.240 131.390  1.00  0.00           H
ATOM   3752  HB2 ASP A 253     106.710  88.360 129.550  1.00  0.00           H
ATOM   3753  CG  ASP A 253     107.260  86.460 130.410  1.00  0.00           C
ATOM   3754  OD1 ASP A 253     108.280  85.930 129.940  1.00  0.00           O
ATOM   3755  OD2 ASP A 253     106.260  85.870 130.800  1.00  0.00           O
ATOM   3756  C   ASP A 253     108.500  90.190 130.730  1.00  0.00           C
ATOM   3757  O   ASP A 253     107.980  91.000 129.930  1.00  0.00           O
ATOM   3758  N   ASN A 254     108.970  90.680 131.880  1.00  0.00           N
ATOM   3759  HN  ASN A 254     109.310  90.030 132.560  1.00  0.00           H
ATOM   3760  CA  ASN A 254     108.960  92.050 132.150  1.00  0.00           C
ATOM   3761  HA  ASN A 254     108.010  92.460 131.850  1.00  0.00           H
ATOM   3762  CB  ASN A 254     109.140  92.230 133.730  1.00  0.00           C
ATOM   3763  HB1 ASN A 254     108.330  91.670 134.250  1.00  0.00           H
ATOM   3764  HB2 ASN A 254     110.120  91.810 134.040  1.00  0.00           H
ATOM   3765  CG  ASN A 254     109.090  93.730 134.160  1.00  0.00           C
ATOM   3766  OD1 ASN A 254     110.200  94.310 134.210  1.00  0.00           O
ATOM   3767  ND2 ASN A 254     107.920  94.300 134.310  1.00  0.00           N
ATOM   3768 HD21 ASN A 254     107.070  93.770 134.350  1.00  0.00           H
ATOM   3769 HD22 ASN A 254     107.830  95.260 134.540  1.00  0.00           H
ATOM   3770  C   ASN A 254     110.090  92.680 131.300  1.00  0.00           C
ATOM   3771  O   ASN A 254     111.180  92.200 131.130  1.00  0.00           O
ATOM   3772  N   THR A 255     109.750  93.800 130.630  1.00  0.00           N
ATOM   3773  HN  THR A 255     108.830  94.170 130.730  1.00  0.00           H
ATOM   3774  CA  THR A 255     110.670  94.370 129.610  1.00  0.00           C
ATOM   3775  HA  THR A 255     110.610  93.660 128.800  1.00  0.00           H
ATOM   3776  CB  THR A 255     110.340  95.680 128.910  1.00  0.00           C
ATOM   3777  HB  THR A 255     110.700  96.600 129.420  1.00  0.00           H
ATOM   3778  OG1 THR A 255     108.910  95.780 128.950  1.00  0.00           O
ATOM   3779  HG1 THR A 255     108.500  95.030 128.510  1.00  0.00           H
ATOM   3780  CG2 THR A 255     110.940  95.620 127.460  1.00  0.00           C
ATOM   3781 HG21 THR A 255     111.790  94.910 127.380  1.00  0.00           H
ATOM   3782 HG22 THR A 255     110.260  95.280 126.650  1.00  0.00           H
ATOM   3783 HG23 THR A 255     111.240  96.660 127.200  1.00  0.00           H
ATOM   3784  C   THR A 255     112.130  94.680 130.080  1.00  0.00           C
ATOM   3785  O   THR A 255     113.140  94.380 129.420  1.00  0.00           O
ATOM   3786  N   GLU A 256     112.240  95.280 131.250  1.00  0.00           N
ATOM   3787  HN  GLU A 256     111.410  95.630 131.680  1.00  0.00           H
ATOM   3788  CA  GLU A 256     113.500  95.600 131.890  1.00  0.00           C
ATOM   3789  HA  GLU A 256     114.110  96.310 131.340  1.00  0.00           H
ATOM   3790  CB  GLU A 256     113.290  96.450 133.190  1.00  0.00           C
ATOM   3791  HB1 GLU A 256     112.440  96.110 133.820  1.00  0.00           H
ATOM   3792  HB2 GLU A 256     114.180  96.230 133.820  1.00  0.00           H
ATOM   3793  CG  GLU A 256     113.270  97.960 132.970  1.00  0.00           C
ATOM   3794  HG1 GLU A 256     114.280  98.420 133.040  1.00  0.00           H
ATOM   3795  HG2 GLU A 256     112.950  98.530 133.870  1.00  0.00           H
ATOM   3796  CD  GLU A 256     112.430  98.390 131.800  1.00  0.00           C
ATOM   3797  OE1 GLU A 256     111.290  98.000 131.710  1.00  0.00           O
ATOM   3798  OE2 GLU A 256     112.980  99.080 130.870  1.00  0.00           O
ATOM   3799  C   GLU A 256     114.470  94.440 132.090  1.00  0.00           C
ATOM   3800  O   GLU A 256     115.680  94.510 131.860  1.00  0.00           O
ATOM   3801  N   VAL A 257     113.870  93.300 132.510  1.00  0.00           N
ATOM   3802  HN  VAL A 257     112.940  93.240 132.880  1.00  0.00           H
ATOM   3803  CA  VAL A 257     114.560  92.090 132.700  1.00  0.00           C
ATOM   3804  HA  VAL A 257     115.470  92.360 133.210  1.00  0.00           H
ATOM   3805  CB  VAL A 257     113.860  91.060 133.560  1.00  0.00           C
ATOM   3806  HB  VAL A 257     112.850  90.860 133.150  1.00  0.00           H
ATOM   3807  CG1 VAL A 257     114.610  89.710 133.590  1.00  0.00           C
ATOM   3808 HG11 VAL A 257     114.540  89.090 134.500  1.00  0.00           H
ATOM   3809 HG12 VAL A 257     114.240  89.080 132.740  1.00  0.00           H
ATOM   3810 HG13 VAL A 257     115.700  89.940 133.570  1.00  0.00           H
ATOM   3811  CG2 VAL A 257     113.550  91.590 135.010  1.00  0.00           C
ATOM   3812 HG21 VAL A 257     112.650  92.230 134.860  1.00  0.00           H
ATOM   3813 HG22 VAL A 257     113.320  90.740 135.690  1.00  0.00           H
ATOM   3814 HG23 VAL A 257     114.420  92.130 135.440  1.00  0.00           H
ATOM   3815  C   VAL A 257     115.090  91.490 131.480  1.00  0.00           C
ATOM   3816  O   VAL A 257     116.230  91.060 131.450  1.00  0.00           O
ATOM   3817  N   ILE A 258     114.260  91.370 130.380  1.00  0.00           N
ATOM   3818  HN  ILE A 258     113.280  91.550 130.330  1.00  0.00           H
ATOM   3819  CA  ILE A 258     114.680  90.750 129.180  1.00  0.00           C
ATOM   3820  HA  ILE A 258     115.220  89.870 129.520  1.00  0.00           H
ATOM   3821  CB  ILE A 258     113.480  90.370 128.290  1.00  0.00           C
ATOM   3822  HB  ILE A 258     112.830  89.690 128.870  1.00  0.00           H
ATOM   3823  CG2 ILE A 258     112.770  91.620 127.840  1.00  0.00           C
ATOM   3824 HG21 ILE A 258     112.620  92.300 128.710  1.00  0.00           H
ATOM   3825 HG22 ILE A 258     113.380  92.070 127.030  1.00  0.00           H
ATOM   3826 HG23 ILE A 258     111.780  91.290 127.450  1.00  0.00           H
ATOM   3827  CG1 ILE A 258     113.990  89.480 127.080  1.00  0.00           C
ATOM   3828 HG11 ILE A 258     114.750  90.170 126.660  1.00  0.00           H
ATOM   3829 HG12 ILE A 258     113.080  89.410 126.450  1.00  0.00           H
ATOM   3830  CD  ILE A 258     114.450  88.080 127.380  1.00  0.00           C
ATOM   3831  HD1 ILE A 258     115.440  88.020 127.880  1.00  0.00           H
ATOM   3832  HD2 ILE A 258     113.710  87.590 128.060  1.00  0.00           H
ATOM   3833  HD3 ILE A 258     114.630  87.570 126.410  1.00  0.00           H
ATOM   3834  C   ILE A 258     115.710  91.630 128.460  1.00  0.00           C
ATOM   3835  O   ILE A 258     116.690  91.130 127.870  1.00  0.00           O
ATOM   3836  N   ALA A 259     115.570  92.960 128.510  1.00  0.00           N
ATOM   3837  HN  ALA A 259     114.750  93.320 128.940  1.00  0.00           H
ATOM   3838  CA  ALA A 259     116.490  94.010 128.050  1.00  0.00           C
ATOM   3839  HA  ALA A 259     116.570  93.850 126.990  1.00  0.00           H
ATOM   3840  CB  ALA A 259     115.940  95.500 128.310  1.00  0.00           C
ATOM   3841  HB1 ALA A 259     116.570  96.210 127.730  1.00  0.00           H
ATOM   3842  HB2 ALA A 259     114.950  95.590 127.820  1.00  0.00           H
ATOM   3843  HB3 ALA A 259     115.840  95.580 129.410  1.00  0.00           H
ATOM   3844  C   ALA A 259     117.850  93.790 128.800  1.00  0.00           C
ATOM   3845  O   ALA A 259     118.880  93.890 128.140  1.00  0.00           O
ATOM   3846  N   SER A 260     117.860  93.500 130.150  1.00  0.00           N
ATOM   3847  HN  SER A 260     116.980  93.340 130.600  1.00  0.00           H
ATOM   3848  CA  SER A 260     119.110  93.250 130.960  1.00  0.00           C
ATOM   3849  HA  SER A 260     119.800  94.060 130.820  1.00  0.00           H
ATOM   3850  CB  SER A 260     118.770  93.210 132.490  1.00  0.00           C
ATOM   3851  HB1 SER A 260     117.820  92.700 132.740  1.00  0.00           H
ATOM   3852  HB2 SER A 260     118.570  94.230 132.880  1.00  0.00           H
ATOM   3853  OG  SER A 260     119.960  92.800 133.200  1.00  0.00           O
ATOM   3854  HG1 SER A 260     119.720  92.740 134.130  1.00  0.00           H
ATOM   3855  C   SER A 260     119.900  92.050 130.440  1.00  0.00           C
ATOM   3856  O   SER A 260     121.150  92.030 130.170  1.00  0.00           O
ATOM   3857  N   TYR A 261     119.110  90.940 130.210  1.00  0.00           N
ATOM   3858  HN  TYR A 261     118.130  91.050 130.350  1.00  0.00           H
ATOM   3859  CA  TYR A 261     119.590  89.710 129.640  1.00  0.00           C
ATOM   3860  HA  TYR A 261     120.450  89.360 130.180  1.00  0.00           H
ATOM   3861  CB  TYR A 261     118.570  88.510 129.920  1.00  0.00           C
ATOM   3862  HB1 TYR A 261     117.560  88.950 129.900  1.00  0.00           H
ATOM   3863  HB2 TYR A 261     118.700  87.780 129.080  1.00  0.00           H
ATOM   3864  CG  TYR A 261     118.790  87.830 131.270  1.00  0.00           C
ATOM   3865  CD1 TYR A 261     118.720  88.490 132.520  1.00  0.00           C
ATOM   3866  HD1 TYR A 261     118.490  89.550 132.450  1.00  0.00           H
ATOM   3867  CE1 TYR A 261     119.040  87.840 133.730  1.00  0.00           C
ATOM   3868  HE1 TYR A 261     119.130  88.410 134.650  1.00  0.00           H
ATOM   3869  CZ  TYR A 261     119.450  86.520 133.790  1.00  0.00           C
ATOM   3870  OH  TYR A 261     119.780  85.830 134.940  1.00  0.00           O
ATOM   3871  HH  TYR A 261     119.980  84.930 134.690  1.00  0.00           H
ATOM   3872  CD2 TYR A 261     119.100  86.470 131.370  1.00  0.00           C
ATOM   3873  HD2 TYR A 261     119.210  85.840 130.490  1.00  0.00           H
ATOM   3874  CE2 TYR A 261     119.360  85.800 132.520  1.00  0.00           C
ATOM   3875  HE2 TYR A 261     119.620  84.750 132.500  1.00  0.00           H
ATOM   3876  C   TYR A 261     120.020  89.900 128.230  1.00  0.00           C
ATOM   3877  O   TYR A 261     121.060  89.400 127.840  1.00  0.00           O
ATOM   3878  N   ASN A 262     119.380  90.760 127.350  1.00  0.00           N
ATOM   3879  HN  ASN A 262     118.540  91.180 127.690  1.00  0.00           H
ATOM   3880  CA  ASN A 262     119.820  91.110 126.000  1.00  0.00           C
ATOM   3881  HA  ASN A 262     119.950  90.180 125.470  1.00  0.00           H
ATOM   3882  CB  ASN A 262     118.730  91.890 125.260  1.00  0.00           C
ATOM   3883  HB1 ASN A 262     118.360  92.740 125.860  1.00  0.00           H
ATOM   3884  HB2 ASN A 262     119.160  92.270 124.310  1.00  0.00           H
ATOM   3885  CG  ASN A 262     117.540  91.030 124.900  1.00  0.00           C
ATOM   3886  OD1 ASN A 262     117.720  89.900 124.530  1.00  0.00           O
ATOM   3887  ND2 ASN A 262     116.310  91.560 125.110  1.00  0.00           N
ATOM   3888 HD21 ASN A 262     116.390  92.500 125.420  1.00  0.00           H
ATOM   3889 HD22 ASN A 262     115.400  91.130 125.170  1.00  0.00           H
ATOM   3890  C   ASN A 262     121.110  91.830 125.950  1.00  0.00           C
ATOM   3891  O   ASN A 262     121.930  91.530 125.050  1.00  0.00           O
ATOM   3892  N   GLN A 263     121.260  92.780 126.910  1.00  0.00           N
ATOM   3893  HN  GLN A 263     120.680  92.910 127.710  1.00  0.00           H
ATOM   3894  CA  GLN A 263     122.400  93.680 126.810  1.00  0.00           C
ATOM   3895  HA  GLN A 263     122.580  93.920 125.770  1.00  0.00           H
ATOM   3896  CB  GLN A 263     122.020  94.900 127.680  1.00  0.00           C
ATOM   3897  HB1 GLN A 263     121.530  94.640 128.640  1.00  0.00           H
ATOM   3898  HB2 GLN A 263     122.960  95.450 127.910  1.00  0.00           H
ATOM   3899  CG  GLN A 263     121.190  95.890 126.880  1.00  0.00           C
ATOM   3900  HG1 GLN A 263     121.810  96.810 126.930  1.00  0.00           H
ATOM   3901  HG2 GLN A 263     120.300  96.140 127.500  1.00  0.00           H
ATOM   3902  CD  GLN A 263     120.810  95.730 125.410  1.00  0.00           C
ATOM   3903  OE1 GLN A 263     121.410  96.350 124.530  1.00  0.00           O
ATOM   3904  NE2 GLN A 263     119.700  94.990 125.110  1.00  0.00           N
ATOM   3905 HE21 GLN A 263     119.200  94.520 125.840  1.00  0.00           H
ATOM   3906 HE22 GLN A 263     119.370  95.030 124.170  1.00  0.00           H
ATOM   3907  C   GLN A 263     123.690  92.990 127.260  1.00  0.00           C
ATOM   3908  O   GLN A 263     124.760  93.100 126.640  1.00  0.00           O
ATOM   3909  N   LEU A 264     123.720  92.160 128.350  1.00  0.00           N
ATOM   3910  HN  LEU A 264     122.940  92.030 128.970  1.00  0.00           H
ATOM   3911  CA  LEU A 264     124.900  91.560 128.870  1.00  0.00           C
ATOM   3912  HA  LEU A 264     125.730  92.130 128.470  1.00  0.00           H
ATOM   3913  CB  LEU A 264     125.040  91.670 130.380  1.00  0.00           C
ATOM   3914  HB1 LEU A 264     124.320  91.030 130.930  1.00  0.00           H
ATOM   3915  HB2 LEU A 264     126.050  91.280 130.640  1.00  0.00           H
ATOM   3916  CG  LEU A 264     124.950  93.090 130.990  1.00  0.00           C
ATOM   3917  HG  LEU A 264     125.370  92.890 131.990  1.00  0.00           H
ATOM   3918  CD1 LEU A 264     125.810  94.230 130.330  1.00  0.00           C
ATOM   3919 HD11 LEU A 264     126.900  94.030 130.240  1.00  0.00           H
ATOM   3920 HD12 LEU A 264     125.380  94.350 129.310  1.00  0.00           H
ATOM   3921 HD13 LEU A 264     125.570  95.160 130.880  1.00  0.00           H
ATOM   3922  CD2 LEU A 264     123.590  93.700 131.280  1.00  0.00           C
ATOM   3923 HD21 LEU A 264     123.670  94.470 132.070  1.00  0.00           H
ATOM   3924 HD22 LEU A 264     123.090  94.050 130.350  1.00  0.00           H
ATOM   3925 HD23 LEU A 264     122.990  92.870 131.710  1.00  0.00           H
ATOM   3926  C   LEU A 264     125.100  90.130 128.430  1.00  0.00           C
ATOM   3927  O   LEU A 264     124.290  89.210 128.650  1.00  0.00           O
ATOM   3928  N   SER A 265     126.250  89.840 127.760  1.00  0.00           N
ATOM   3929  HN  SER A 265     126.950  90.540 127.670  1.00  0.00           H
ATOM   3930  CA  SER A 265     126.690  88.460 127.480  1.00  0.00           C
ATOM   3931  HA  SER A 265     125.940  88.010 126.860  1.00  0.00           H
ATOM   3932  CB  SER A 265     128.060  88.470 126.610  1.00  0.00           C
ATOM   3933  HB1 SER A 265     127.970  89.210 125.790  1.00  0.00           H
ATOM   3934  HB2 SER A 265     128.430  87.500 126.210  1.00  0.00           H
ATOM   3935  OG  SER A 265     129.130  89.060 127.470  1.00  0.00           O
ATOM   3936  HG1 SER A 265     129.430  88.310 127.990  1.00  0.00           H
ATOM   3937  C   SER A 265     126.850  87.580 128.680  1.00  0.00           C
ATOM   3938  O   SER A 265     126.710  86.360 128.510  1.00  0.00           O
ATOM   3939  N   SER A 266     127.040  88.100 129.890  1.00  0.00           N
ATOM   3940  HN  SER A 266     127.090  89.090 129.870  1.00  0.00           H
ATOM   3941  CA  SER A 266     127.410  87.520 131.130  1.00  0.00           C
ATOM   3942  HA  SER A 266     128.350  87.010 130.990  1.00  0.00           H
ATOM   3943  CB  SER A 266     127.680  88.560 132.240  1.00  0.00           C
ATOM   3944  HB1 SER A 266     128.110  88.140 133.180  1.00  0.00           H
ATOM   3945  HB2 SER A 266     126.700  89.050 132.390  1.00  0.00           H
ATOM   3946  OG  SER A 266     128.690  89.520 131.720  1.00  0.00           O
ATOM   3947  HG1 SER A 266     128.890  90.140 132.420  1.00  0.00           H
ATOM   3948  C   SER A 266     126.500  86.520 131.650  1.00  0.00           C
ATOM   3949  O   SER A 266     126.910  85.460 132.110  1.00  0.00           O
ATOM   3950  N   PHE A 267     125.160  86.830 131.570  1.00  0.00           N
ATOM   3951  HN  PHE A 267     124.810  87.710 131.270  1.00  0.00           H
ATOM   3952  CA  PHE A 267     124.250  85.950 132.160  1.00  0.00           C
ATOM   3953  HA  PHE A 267     124.630  85.480 133.050  1.00  0.00           H
ATOM   3954  CB  PHE A 267     122.860  86.650 132.510  1.00  0.00           C
ATOM   3955  HB1 PHE A 267     122.310  86.730 131.550  1.00  0.00           H
ATOM   3956  HB2 PHE A 267     122.320  85.850 133.060  1.00  0.00           H
ATOM   3957  CG  PHE A 267     123.160  87.940 133.240  1.00  0.00           C
ATOM   3958  CD1 PHE A 267     123.820  87.880 134.410  1.00  0.00           C
ATOM   3959  HD1 PHE A 267     124.020  86.950 134.910  1.00  0.00           H
ATOM   3960  CE1 PHE A 267     124.160  89.100 135.110  1.00  0.00           C
ATOM   3961  HE1 PHE A 267     124.660  89.050 136.070  1.00  0.00           H
ATOM   3962  CZ  PHE A 267     123.720  90.370 134.610  1.00  0.00           C
ATOM   3963  HZ  PHE A 267     123.960  91.290 135.130  1.00  0.00           H
ATOM   3964  CD2 PHE A 267     122.740  89.140 132.720  1.00  0.00           C
ATOM   3965  HD2 PHE A 267     122.140  89.130 131.820  1.00  0.00           H
ATOM   3966  CE2 PHE A 267     122.950  90.390 133.380  1.00  0.00           C
ATOM   3967  HE2 PHE A 267     122.450  91.310 133.100  1.00  0.00           H
ATOM   3968  C   PHE A 267     123.770  84.860 131.160  1.00  0.00           C
ATOM   3969  O   PHE A 267     123.000  83.940 131.590  1.00  0.00           O
ATOM   3970  N   ARG A 268     124.330  84.810 129.910  1.00  0.00           N
ATOM   3971  HN  ARG A 268     125.120  85.400 129.790  1.00  0.00           H
ATOM   3972  CA  ARG A 268     124.140  83.790 128.920  1.00  0.00           C
ATOM   3973  HA  ARG A 268     123.410  83.030 129.170  1.00  0.00           H
ATOM   3974  CB  ARG A 268     123.740  84.260 127.500  1.00  0.00           C
ATOM   3975  HB1 ARG A 268     124.510  85.000 127.180  1.00  0.00           H
ATOM   3976  HB2 ARG A 268     123.880  83.500 126.710  1.00  0.00           H
ATOM   3977  CG  ARG A 268     122.390  84.840 127.470  1.00  0.00           C
ATOM   3978  HG1 ARG A 268     121.900  84.630 128.440  1.00  0.00           H
ATOM   3979  HG2 ARG A 268     121.760  84.330 126.700  1.00  0.00           H
ATOM   3980  CD  ARG A 268     122.320  86.330 127.180  1.00  0.00           C
ATOM   3981  HD1 ARG A 268     123.050  86.910 127.780  1.00  0.00           H
ATOM   3982  HD2 ARG A 268     121.330  86.790 127.390  1.00  0.00           H
ATOM   3983  NE  ARG A 268     122.630  86.520 125.750  1.00  0.00           N
ATOM   3984  HE  ARG A 268     122.900  85.680 125.270  1.00  0.00           H
ATOM   3985  CZ  ARG A 268     122.850  87.690 125.030  1.00  0.00           C
ATOM   3986  NH1 ARG A 268     122.630  88.830 125.600  1.00  0.00           N
ATOM   3987 HH11 ARG A 268     122.590  89.610 124.970  1.00  0.00           H
ATOM   3988 HH12 ARG A 268     122.150  88.830 126.480  1.00  0.00           H
ATOM   3989  NH2 ARG A 268     123.380  87.570 123.830  1.00  0.00           N
ATOM   3990 HH21 ARG A 268     123.710  88.460 123.530  1.00  0.00           H
ATOM   3991 HH22 ARG A 268     123.570  86.720 123.330  1.00  0.00           H
ATOM   3992  C   ARG A 268     125.430  82.920 128.940  1.00  0.00           C
ATOM   3993  O   ARG A 268     125.770  82.270 127.940  1.00  0.00           O
ATOM   3994  N   GLN A 269     126.310  82.950 130.030  1.00  0.00           N
ATOM   3995  HN  GLN A 269     126.190  83.530 130.840  1.00  0.00           H
ATOM   3996  CA  GLN A 269     127.430  82.080 130.300  1.00  0.00           C
ATOM   3997  HA  GLN A 269     128.090  82.340 129.490  1.00  0.00           H
ATOM   3998  CB  GLN A 269     128.210  82.440 131.600  1.00  0.00           C
ATOM   3999  HB1 GLN A 269     129.160  81.860 131.660  1.00  0.00           H
ATOM   4000  HB2 GLN A 269     128.620  83.450 131.440  1.00  0.00           H
ATOM   4001  CG  GLN A 269     127.290  82.300 132.890  1.00  0.00           C
ATOM   4002  HG1 GLN A 269     126.220  82.400 132.620  1.00  0.00           H
ATOM   4003  HG2 GLN A 269     127.380  83.160 133.580  1.00  0.00           H
ATOM   4004  CD  GLN A 269     127.500  81.100 133.760  1.00  0.00           C
ATOM   4005  OE1 GLN A 269     126.590  80.350 133.960  1.00  0.00           O
ATOM   4006  NE2 GLN A 269     128.770  80.910 134.290  1.00  0.00           N
ATOM   4007 HE21 GLN A 269     129.450  81.630 134.160  1.00  0.00           H
ATOM   4008 HE22 GLN A 269     128.860  80.150 134.940  1.00  0.00           H
ATOM   4009  C   GLN A 269     127.140  80.550 130.320  1.00  0.00           C
ATOM   4010  O   GLN A 269     126.000  80.230 130.720  1.00  0.00           O
ATOM   4011  N   PRO A 270     128.050  79.570 129.980  1.00  0.00           N
ATOM   4012  CD  PRO A 270     129.290  79.930 129.350  1.00  0.00           C
ATOM   4013  HD1 PRO A 270     130.150  80.230 129.990  1.00  0.00           H
ATOM   4014  HD2 PRO A 270     129.160  80.700 128.560  1.00  0.00           H
ATOM   4015  CA  PRO A 270     127.760  78.160 129.880  1.00  0.00           C
ATOM   4016  HA  PRO A 270     127.210  77.950 128.970  1.00  0.00           H
ATOM   4017  CB  PRO A 270     129.130  77.540 129.690  1.00  0.00           C
ATOM   4018  HB1 PRO A 270     129.590  77.470 130.700  1.00  0.00           H
ATOM   4019  HB2 PRO A 270     129.150  76.480 129.350  1.00  0.00           H
ATOM   4020  CG  PRO A 270     129.740  78.560 128.750  1.00  0.00           C
ATOM   4021  HG1 PRO A 270     129.320  78.310 127.750  1.00  0.00           H
ATOM   4022  HG2 PRO A 270     130.850  78.480 128.650  1.00  0.00           H
ATOM   4023  C   PRO A 270     127.090  77.540 131.140  1.00  0.00           C
ATOM   4024  O   PRO A 270     127.720  77.590 132.200  1.00  0.00           O
ATOM   4025  N   LYS A 271     125.920  76.910 130.920  1.00  0.00           N
ATOM   4026  HN  LYS A 271     125.550  77.010 130.000  1.00  0.00           H
ATOM   4027  CA  LYS A 271     125.120  76.190 131.890  1.00  0.00           C
ATOM   4028  HA  LYS A 271     125.850  76.040 132.670  1.00  0.00           H
ATOM   4029  CB  LYS A 271     123.810  76.990 132.320  1.00  0.00           C
ATOM   4030  HB1 LYS A 271     123.170  77.120 131.420  1.00  0.00           H
ATOM   4031  HB2 LYS A 271     123.230  76.440 133.090  1.00  0.00           H
ATOM   4032  CG  LYS A 271     124.120  78.370 132.980  1.00  0.00           C
ATOM   4033  HG1 LYS A 271     124.980  78.840 132.440  1.00  0.00           H
ATOM   4034  HG2 LYS A 271     124.520  78.240 134.010  1.00  0.00           H
ATOM   4035  CD  LYS A 271     122.870  79.250 132.930  1.00  0.00           C
ATOM   4036  HD1 LYS A 271     122.120  78.870 133.650  1.00  0.00           H
ATOM   4037  HD2 LYS A 271     122.370  79.070 131.950  1.00  0.00           H
ATOM   4038  CE  LYS A 271     123.260  80.750 133.010  1.00  0.00           C
ATOM   4039  HE1 LYS A 271     123.960  81.120 132.240  1.00  0.00           H
ATOM   4040  HE2 LYS A 271     123.710  81.070 133.970  1.00  0.00           H
ATOM   4041  NZ  LYS A 271     122.080  81.560 132.670  1.00  0.00           N
ATOM   4042  HZ1 LYS A 271     121.780  81.310 131.700  1.00  0.00           H
ATOM   4043  HZ2 LYS A 271     121.420  81.270 133.420  1.00  0.00           H
ATOM   4044  HZ3 LYS A 271     122.190  82.590 132.730  1.00  0.00           H
ATOM   4045  C   LYS A 271     124.910  74.780 131.400  1.00  0.00           C
ATOM   4046  O   LYS A 271     124.430  74.560 130.300  1.00  0.00           O
ATOM   4047  N   VAL A 272     125.210  73.750 132.260  1.00  0.00           N
ATOM   4048  HN  VAL A 272     125.790  74.000 133.040  1.00  0.00           H
ATOM   4049  CA  VAL A 272     124.900  72.400 132.020  1.00  0.00           C
ATOM   4050  HA  VAL A 272     124.810  72.370 130.940  1.00  0.00           H
ATOM   4051  CB  VAL A 272     125.900  71.350 132.560  1.00  0.00           C
ATOM   4052  HB  VAL A 272     125.970  71.610 133.640  1.00  0.00           H
ATOM   4053  CG1 VAL A 272     125.540  69.860 132.310  1.00  0.00           C
ATOM   4054 HG11 VAL A 272     125.850  69.610 131.270  1.00  0.00           H
ATOM   4055 HG12 VAL A 272     126.100  69.320 133.100  1.00  0.00           H
ATOM   4056 HG13 VAL A 272     124.440  69.720 132.330  1.00  0.00           H
ATOM   4057  CG2 VAL A 272     127.410  71.620 132.180  1.00  0.00           C
ATOM   4058 HG21 VAL A 272     128.040  70.960 132.810  1.00  0.00           H
ATOM   4059 HG22 VAL A 272     127.770  71.340 131.160  1.00  0.00           H
ATOM   4060 HG23 VAL A 272     127.800  72.640 132.410  1.00  0.00           H
ATOM   4061  C   VAL A 272     123.510  72.160 132.530  1.00  0.00           C
ATOM   4062  O   VAL A 272     123.250  72.530 133.670  1.00  0.00           O
ATOM   4063  N   VAL A 273     122.590  71.580 131.690  1.00  0.00           N
ATOM   4064  HN  VAL A 273     122.920  71.210 130.820  1.00  0.00           H
ATOM   4065  CA  VAL A 273     121.240  71.320 132.070  1.00  0.00           C
ATOM   4066  HA  VAL A 273     121.080  71.760 133.050  1.00  0.00           H
ATOM   4067  CB  VAL A 273     120.280  71.940 131.080  1.00  0.00           C
ATOM   4068  HB  VAL A 273     120.460  71.560 130.060  1.00  0.00           H
ATOM   4069  CG1 VAL A 273     118.840  71.700 131.490  1.00  0.00           C
ATOM   4070 HG11 VAL A 273     118.200  72.290 130.800  1.00  0.00           H
ATOM   4071 HG12 VAL A 273     118.610  70.610 131.470  1.00  0.00           H
ATOM   4072 HG13 VAL A 273     118.770  72.050 132.540  1.00  0.00           H
ATOM   4073  CG2 VAL A 273     120.490  73.460 131.040  1.00  0.00           C
ATOM   4074 HG21 VAL A 273     119.840  73.940 130.280  1.00  0.00           H
ATOM   4075 HG22 VAL A 273     120.270  73.980 132.000  1.00  0.00           H
ATOM   4076 HG23 VAL A 273     121.540  73.780 130.840  1.00  0.00           H
ATOM   4077  C   VAL A 273     121.010  69.870 132.110  1.00  0.00           C
ATOM   4078  O   VAL A 273     121.300  69.110 131.160  1.00  0.00           O
ATOM   4079  N   ARG A 274     120.670  69.330 133.300  1.00  0.00           N
ATOM   4080  HN  ARG A 274     120.670  69.910 134.120  1.00  0.00           H
ATOM   4081  CA  ARG A 274     120.330  67.940 133.570  1.00  0.00           C
ATOM   4082  HA  ARG A 274     121.030  67.250 133.120  1.00  0.00           H
ATOM   4083  CB  ARG A 274     120.450  67.580 135.110  1.00  0.00           C
ATOM   4084  HB1 ARG A 274     120.060  68.440 135.700  1.00  0.00           H
ATOM   4085  HB2 ARG A 274     119.740  66.750 135.300  1.00  0.00           H
ATOM   4086  CG  ARG A 274     121.840  67.310 135.620  1.00  0.00           C
ATOM   4087  HG1 ARG A 274     122.470  68.220 135.550  1.00  0.00           H
ATOM   4088  HG2 ARG A 274     122.240  66.540 134.930  1.00  0.00           H
ATOM   4089  CD  ARG A 274     122.010  66.860 137.070  1.00  0.00           C
ATOM   4090  HD1 ARG A 274     123.050  66.670 137.400  1.00  0.00           H
ATOM   4091  HD2 ARG A 274     121.370  66.000 137.370  1.00  0.00           H
ATOM   4092  NE  ARG A 274     121.450  67.960 137.850  1.00  0.00           N
ATOM   4093  HE  ARG A 274     120.920  68.730 137.480  1.00  0.00           H
ATOM   4094  CZ  ARG A 274     121.540  68.010 139.110  1.00  0.00           C
ATOM   4095  NH1 ARG A 274     122.150  67.090 139.830  1.00  0.00           N
ATOM   4096 HH11 ARG A 274     122.130  67.110 140.830  1.00  0.00           H
ATOM   4097 HH12 ARG A 274     122.760  66.450 139.370  1.00  0.00           H
ATOM   4098  NH2 ARG A 274     120.890  68.990 139.810  1.00  0.00           N
ATOM   4099 HH21 ARG A 274     121.010  69.150 140.790  1.00  0.00           H
ATOM   4100 HH22 ARG A 274     120.550  69.870 139.460  1.00  0.00           H
ATOM   4101  C   ARG A 274     119.010  67.540 132.990  1.00  0.00           C
ATOM   4102  O   ARG A 274     117.930  68.160 133.200  1.00  0.00           O
ATOM   4103  N   TYR A 275     118.960  66.450 132.220  1.00  0.00           N
ATOM   4104  HN  TYR A 275     119.810  66.030 131.910  1.00  0.00           H
ATOM   4105  CA  TYR A 275     117.760  65.890 131.600  1.00  0.00           C
ATOM   4106  HA  TYR A 275     117.000  66.320 132.240  1.00  0.00           H
ATOM   4107  CB  TYR A 275     117.300  66.480 130.200  1.00  0.00           C
ATOM   4108  HB1 TYR A 275     116.190  66.460 130.310  1.00  0.00           H
ATOM   4109  HB2 TYR A 275     117.690  67.510 130.060  1.00  0.00           H
ATOM   4110  CG  TYR A 275     117.790  65.730 129.000  1.00  0.00           C
ATOM   4111  CD1 TYR A 275     119.110  65.820 128.680  1.00  0.00           C
ATOM   4112  HD1 TYR A 275     119.750  66.400 129.320  1.00  0.00           H
ATOM   4113  CE1 TYR A 275     119.630  65.060 127.630  1.00  0.00           C
ATOM   4114  HE1 TYR A 275     120.680  65.180 127.400  1.00  0.00           H
ATOM   4115  CZ  TYR A 275     118.730  64.280 126.840  1.00  0.00           C
ATOM   4116  OH  TYR A 275     119.330  63.440 125.840  1.00  0.00           O
ATOM   4117  HH  TYR A 275     120.200  63.820 125.680  1.00  0.00           H
ATOM   4118  CD2 TYR A 275     116.910  64.940 128.240  1.00  0.00           C
ATOM   4119  HD2 TYR A 275     115.880  64.920 128.580  1.00  0.00           H
ATOM   4120  CE2 TYR A 275     117.330  64.290 127.070  1.00  0.00           C
ATOM   4121  HE2 TYR A 275     116.650  63.630 126.550  1.00  0.00           H
ATOM   4122  C   TYR A 275     117.710  64.390 131.720  1.00  0.00           C
ATOM   4123  O   TYR A 275     118.770  63.660 131.800  1.00  0.00           O
ATOM   4124  N   ARG A 276     116.570  63.760 131.680  1.00  0.00           N
ATOM   4125  HN  ARG A 276     115.750  64.260 131.420  1.00  0.00           H
ATOM   4126  CA  ARG A 276     116.310  62.340 132.130  1.00  0.00           C
ATOM   4127  HA  ARG A 276     117.240  61.780 132.130  1.00  0.00           H
ATOM   4128  CB  ARG A 276     115.740  62.240 133.560  1.00  0.00           C
ATOM   4129  HB1 ARG A 276     116.490  62.680 134.260  1.00  0.00           H
ATOM   4130  HB2 ARG A 276     114.840  62.900 133.560  1.00  0.00           H
ATOM   4131  CG  ARG A 276     115.310  60.850 133.940  1.00  0.00           C
ATOM   4132  HG1 ARG A 276     115.930  60.200 133.280  1.00  0.00           H
ATOM   4133  HG2 ARG A 276     114.250  60.580 133.770  1.00  0.00           H
ATOM   4134  CD  ARG A 276     115.700  60.520 135.380  1.00  0.00           C
ATOM   4135  HD1 ARG A 276     116.780  60.690 135.540  1.00  0.00           H
ATOM   4136  HD2 ARG A 276     115.410  59.480 135.650  1.00  0.00           H
ATOM   4137  NE  ARG A 276     115.060  61.510 136.320  1.00  0.00           N
ATOM   4138  HE  ARG A 276     114.460  62.230 135.980  1.00  0.00           H
ATOM   4139  CZ  ARG A 276     115.240  61.520 137.670  1.00  0.00           C
ATOM   4140  NH1 ARG A 276     115.920  60.620 138.340  1.00  0.00           N
ATOM   4141 HH11 ARG A 276     116.030  60.740 139.330  1.00  0.00           H
ATOM   4142 HH12 ARG A 276     116.610  60.180 137.760  1.00  0.00           H
ATOM   4143  NH2 ARG A 276     114.590  62.410 138.410  1.00  0.00           N
ATOM   4144 HH21 ARG A 276     114.560  62.210 139.390  1.00  0.00           H
ATOM   4145 HH22 ARG A 276     113.810  62.790 137.910  1.00  0.00           H
ATOM   4146  C   ARG A 276     115.340  61.650 131.170  1.00  0.00           C
ATOM   4147  O   ARG A 276     114.190  62.040 131.010  1.00  0.00           O
ATOM   4148  N   VAL A 277     115.830  60.530 130.530  1.00  0.00           N
ATOM   4149  HN  VAL A 277     116.800  60.320 130.630  1.00  0.00           H
ATOM   4150  CA  VAL A 277     114.980  59.730 129.670  1.00  0.00           C
ATOM   4151  HA  VAL A 277     114.110  60.350 129.490  1.00  0.00           H
ATOM   4152  CB  VAL A 277     115.570  59.350 128.250  1.00  0.00           C
ATOM   4153  HB  VAL A 277     116.620  59.020 128.400  1.00  0.00           H
ATOM   4154  CG1 VAL A 277     114.640  58.320 127.530  1.00  0.00           C
ATOM   4155 HG11 VAL A 277     114.790  58.370 126.430  1.00  0.00           H
ATOM   4156 HG12 VAL A 277     114.770  57.270 127.890  1.00  0.00           H
ATOM   4157 HG13 VAL A 277     113.560  58.550 127.660  1.00  0.00           H
ATOM   4158  CG2 VAL A 277     115.620  60.650 127.440  1.00  0.00           C
ATOM   4159 HG21 VAL A 277     116.130  61.410 128.070  1.00  0.00           H
ATOM   4160 HG22 VAL A 277     116.060  60.500 126.430  1.00  0.00           H
ATOM   4161 HG23 VAL A 277     114.580  61.020 127.350  1.00  0.00           H
ATOM   4162  C   VAL A 277     114.350  58.470 130.320  1.00  0.00           C
ATOM   4163  O   VAL A 277     115.080  57.690 130.920  1.00  0.00           O
ATOM   4164  N   VAL A 278     113.090  58.310 130.350  1.00  0.00           N
ATOM   4165  HN  VAL A 278     112.480  58.990 129.930  1.00  0.00           H
ATOM   4166  CA  VAL A 278     112.390  57.160 130.960  1.00  0.00           C
ATOM   4167  HA  VAL A 278     113.070  56.770 131.700  1.00  0.00           H
ATOM   4168  CB  VAL A 278     111.110  57.640 131.640  1.00  0.00           C
ATOM   4169  HB  VAL A 278     110.380  57.930 130.860  1.00  0.00           H
ATOM   4170  CG1 VAL A 278     110.480  56.500 132.440  1.00  0.00           C
ATOM   4171 HG11 VAL A 278     109.550  56.780 132.980  1.00  0.00           H
ATOM   4172 HG12 VAL A 278     110.300  55.630 131.770  1.00  0.00           H
ATOM   4173 HG13 VAL A 278     111.070  56.010 133.250  1.00  0.00           H
ATOM   4174  CG2 VAL A 278     111.230  58.850 132.500  1.00  0.00           C
ATOM   4175 HG21 VAL A 278     110.330  59.080 133.100  1.00  0.00           H
ATOM   4176 HG22 VAL A 278     112.030  58.660 133.250  1.00  0.00           H
ATOM   4177 HG23 VAL A 278     111.580  59.750 131.950  1.00  0.00           H
ATOM   4178  C   VAL A 278     112.060  56.080 129.990  1.00  0.00           C
ATOM   4179  O   VAL A 278     111.250  56.220 129.080  1.00  0.00           O
ATOM   4180  N   ASN A 279     112.650  54.820 130.120  1.00  0.00           N
ATOM   4181  HN  ASN A 279     113.210  54.560 130.910  1.00  0.00           H
ATOM   4182  CA  ASN A 279     112.130  53.670 129.280  1.00  0.00           C
ATOM   4183  HA  ASN A 279     111.260  53.910 128.680  1.00  0.00           H
ATOM   4184  CB  ASN A 279     113.270  53.310 128.250  1.00  0.00           C
ATOM   4185  HB1 ASN A 279     113.330  54.190 127.570  1.00  0.00           H
ATOM   4186  HB2 ASN A 279     114.260  53.350 128.740  1.00  0.00           H
ATOM   4187  CG  ASN A 279     113.170  52.160 127.390  1.00  0.00           C
ATOM   4188  OD1 ASN A 279     113.090  52.280 126.130  1.00  0.00           O
ATOM   4189  ND2 ASN A 279     113.310  50.940 127.930  1.00  0.00           N
ATOM   4190 HD21 ASN A 279     113.480  50.760 128.900  1.00  0.00           H
ATOM   4191 HD22 ASN A 279     113.490  50.180 127.300  1.00  0.00           H
ATOM   4192  C   ASN A 279     111.760  52.510 130.150  1.00  0.00           C
ATOM   4193  O   ASN A 279     112.610  52.080 131.000  1.00  0.00           O
ATOM   4194  N   LEU A 280     110.580  51.910 129.920  1.00  0.00           N
ATOM   4195  HN  LEU A 280     110.030  52.410 129.250  1.00  0.00           H
ATOM   4196  CA  LEU A 280     110.030  50.790 130.650  1.00  0.00           C
ATOM   4197  HA  LEU A 280     110.570  50.710 131.580  1.00  0.00           H
ATOM   4198  CB  LEU A 280     108.540  51.120 130.850  1.00  0.00           C
ATOM   4199  HB1 LEU A 280     108.680  52.030 131.460  1.00  0.00           H
ATOM   4200  HB2 LEU A 280     108.200  51.520 129.870  1.00  0.00           H
ATOM   4201  CG  LEU A 280     107.550  49.990 131.360  1.00  0.00           C
ATOM   4202  HG  LEU A 280     107.420  49.200 130.600  1.00  0.00           H
ATOM   4203  CD1 LEU A 280     107.960  49.300 132.640  1.00  0.00           C
ATOM   4204 HD11 LEU A 280     107.300  48.410 132.740  1.00  0.00           H
ATOM   4205 HD12 LEU A 280     109.010  48.950 132.590  1.00  0.00           H
ATOM   4206 HD13 LEU A 280     107.760  49.820 133.600  1.00  0.00           H
ATOM   4207  CD2 LEU A 280     106.140  50.580 131.420  1.00  0.00           C
ATOM   4208 HD21 LEU A 280     105.350  49.830 131.220  1.00  0.00           H
ATOM   4209 HD22 LEU A 280     106.120  50.970 132.460  1.00  0.00           H
ATOM   4210 HD23 LEU A 280     106.050  51.440 130.720  1.00  0.00           H
ATOM   4211  C   LEU A 280     110.160  49.520 129.900  1.00  0.00           C
ATOM   4212  O   LEU A 280     109.630  49.360 128.770  1.00  0.00           O
ATOM   4213  N   TYR A 281     110.890  48.530 130.470  1.00  0.00           N
ATOM   4214  HN  TYR A 281     111.380  48.650 131.330  1.00  0.00           H
ATOM   4215  CA  TYR A 281     111.110  47.130 129.880  1.00  0.00           C
ATOM   4216  HA  TYR A 281     111.130  47.140 128.800  1.00  0.00           H
ATOM   4217  CB  TYR A 281     112.390  46.560 130.430  1.00  0.00           C
ATOM   4218  HB1 TYR A 281     112.460  46.520 131.540  1.00  0.00           H
ATOM   4219  HB2 TYR A 281     112.490  45.590 129.900  1.00  0.00           H
ATOM   4220  CG  TYR A 281     113.630  47.390 130.110  1.00  0.00           C
ATOM   4221  CD1 TYR A 281     114.140  47.250 128.790  1.00  0.00           C
ATOM   4222  HD1 TYR A 281     113.680  46.660 128.020  1.00  0.00           H
ATOM   4223  CE1 TYR A 281     115.310  47.850 128.440  1.00  0.00           C
ATOM   4224  HE1 TYR A 281     115.720  47.560 127.480  1.00  0.00           H
ATOM   4225  CZ  TYR A 281     116.040  48.530 129.410  1.00  0.00           C
ATOM   4226  OH  TYR A 281     117.390  48.890 129.050  1.00  0.00           O
ATOM   4227  HH  TYR A 281     117.850  49.170 129.850  1.00  0.00           H
ATOM   4228  CD2 TYR A 281     114.390  48.080 131.080  1.00  0.00           C
ATOM   4229  HD2 TYR A 281     114.010  48.040 132.090  1.00  0.00           H
ATOM   4230  CE2 TYR A 281     115.650  48.640 130.750  1.00  0.00           C
ATOM   4231  HE2 TYR A 281     116.390  48.810 131.520  1.00  0.00           H
ATOM   4232  C   TYR A 281     110.030  46.160 130.380  1.00  0.00           C
ATOM   4233  O   TYR A 281     109.160  46.520 131.190  1.00  0.00           O
ATOM   4234  N   GLU A 282     109.990  44.970 129.810  1.00  0.00           N
ATOM   4235  HN  GLU A 282     110.680  44.760 129.120  1.00  0.00           H
ATOM   4236  CA  GLU A 282     109.360  43.830 130.450  1.00  0.00           C
ATOM   4237  HA  GLU A 282     108.480  44.080 131.020  1.00  0.00           H
ATOM   4238  CB  GLU A 282     108.960  42.870 129.380  1.00  0.00           C
ATOM   4239  HB1 GLU A 282     109.920  42.720 128.830  1.00  0.00           H
ATOM   4240  HB2 GLU A 282     108.540  41.930 129.800  1.00  0.00           H
ATOM   4241  CG  GLU A 282     107.850  43.370 128.470  1.00  0.00           C
ATOM   4242  HG1 GLU A 282     108.070  44.420 128.180  1.00  0.00           H
ATOM   4243  HG2 GLU A 282     106.880  43.380 129.020  1.00  0.00           H
ATOM   4244  CD  GLU A 282     107.520  42.500 127.240  1.00  0.00           C
ATOM   4245  OE1 GLU A 282     107.710  41.220 127.260  1.00  0.00           O
ATOM   4246  OE2 GLU A 282     106.930  43.100 126.330  1.00  0.00           O
ATOM   4247  C   GLU A 282     110.270  43.140 131.430  1.00  0.00           C
ATOM   4248  O   GLU A 282     111.480  43.350 131.480  1.00  0.00           O
ATOM   4249  N   ASP A 283     109.730  42.280 132.300  1.00  0.00           N
ATOM   4250  HN  ASP A 283     108.740  42.180 132.160  1.00  0.00           H
ATOM   4251  CA  ASP A 283     110.380  41.600 133.440  1.00  0.00           C
ATOM   4252  HA  ASP A 283     110.890  42.430 133.900  1.00  0.00           H
ATOM   4253  CB  ASP A 283     109.220  40.950 134.220  1.00  0.00           C
ATOM   4254  HB1 ASP A 283     108.570  40.270 133.630  1.00  0.00           H
ATOM   4255  HB2 ASP A 283     109.700  40.310 135.000  1.00  0.00           H
ATOM   4256  CG  ASP A 283     108.420  42.040 135.040  1.00  0.00           C
ATOM   4257  OD1 ASP A 283     108.980  42.680 135.950  1.00  0.00           O
ATOM   4258  OD2 ASP A 283     107.180  42.080 134.720  1.00  0.00           O
ATOM   4259  C   ASP A 283     111.400  40.520 133.070  1.00  0.00           C
ATOM   4260  O   ASP A 283     112.370  40.300 133.790  1.00  0.00           O
ATOM   4261  N   ASP A 284     111.330  39.880 131.860  1.00  0.00           N
ATOM   4262  HN  ASP A 284     110.520  39.860 131.290  1.00  0.00           H
ATOM   4263  CA  ASP A 284     112.440  39.060 131.360  1.00  0.00           C
ATOM   4264  HA  ASP A 284     112.770  38.510 132.230  1.00  0.00           H
ATOM   4265  CB  ASP A 284     111.860  38.010 130.340  1.00  0.00           C
ATOM   4266  HB1 ASP A 284     111.350  38.490 129.480  1.00  0.00           H
ATOM   4267  HB2 ASP A 284     112.720  37.470 129.890  1.00  0.00           H
ATOM   4268  CG  ASP A 284     111.000  37.010 130.960  1.00  0.00           C
ATOM   4269  OD1 ASP A 284     110.280  36.330 130.200  1.00  0.00           O
ATOM   4270  OD2 ASP A 284     111.050  36.920 132.220  1.00  0.00           O
ATOM   4271  C   ASP A 284     113.570  39.960 130.800  1.00  0.00           C
ATOM   4272  O   ASP A 284     114.600  39.530 130.270  1.00  0.00           O
ATOM   4273  N   HIS A 285     113.400  41.300 130.780  1.00  0.00           N
ATOM   4274  HN  HIS A 285     112.540  41.790 130.920  1.00  0.00           H
ATOM   4275  CA  HIS A 285     114.350  42.300 130.420  1.00  0.00           C
ATOM   4276  HA  HIS A 285     113.970  43.210 130.850  1.00  0.00           H
ATOM   4277  CB  HIS A 285     115.730  42.060 131.060  1.00  0.00           C
ATOM   4278  HB1 HIS A 285     115.630  41.670 132.100  1.00  0.00           H
ATOM   4279  HB2 HIS A 285     116.250  41.190 130.610  1.00  0.00           H
ATOM   4280  ND1 HIS A 285     117.460  43.530 132.380  1.00  0.00           N
ATOM   4281  CG  HIS A 285     116.570  43.360 131.260  1.00  0.00           C
ATOM   4282  CE1 HIS A 285     117.940  44.770 132.300  1.00  0.00           C
ATOM   4283  HE1 HIS A 285     118.620  45.300 132.970  1.00  0.00           H
ATOM   4284  NE2 HIS A 285     117.520  45.410 131.210  1.00  0.00           N
ATOM   4285  HE2 HIS A 285     117.800  46.360 131.060  1.00  0.00           H
ATOM   4286  CD2 HIS A 285     116.720  44.530 130.520  1.00  0.00           C
ATOM   4287  HD2 HIS A 285     116.200  44.860 129.630  1.00  0.00           H
ATOM   4288  C   HIS A 285     114.290  42.540 128.970  1.00  0.00           C
ATOM   4289  O   HIS A 285     115.360  42.770 128.400  1.00  0.00           O
ATOM   4290  N   LYS A 286     113.100  42.360 128.310  1.00  0.00           N
ATOM   4291  HN  LYS A 286     112.270  42.140 128.820  1.00  0.00           H
ATOM   4292  CA  LYS A 286     112.990  42.370 126.880  1.00  0.00           C
ATOM   4293  HA  LYS A 286     113.950  42.460 126.400  1.00  0.00           H
ATOM   4294  CB  LYS A 286     112.450  41.010 126.290  1.00  0.00           C
ATOM   4295  HB1 LYS A 286     111.390  40.840 126.580  1.00  0.00           H
ATOM   4296  HB2 LYS A 286     112.540  40.970 125.180  1.00  0.00           H
ATOM   4297  CG  LYS A 286     113.250  39.810 126.640  1.00  0.00           C
ATOM   4298  HG1 LYS A 286     113.290  39.840 127.750  1.00  0.00           H
ATOM   4299  HG2 LYS A 286     114.240  39.930 126.160  1.00  0.00           H
ATOM   4300  CD  LYS A 286     112.550  38.510 126.100  1.00  0.00           C
ATOM   4301  HD1 LYS A 286     112.460  38.510 125.000  1.00  0.00           H
ATOM   4302  HD2 LYS A 286     111.530  38.420 126.530  1.00  0.00           H
ATOM   4303  CE  LYS A 286     113.290  37.160 126.450  1.00  0.00           C
ATOM   4304  HE1 LYS A 286     113.350  37.140 127.560  1.00  0.00           H
ATOM   4305  HE2 LYS A 286     114.250  37.130 125.890  1.00  0.00           H
ATOM   4306  NZ  LYS A 286     112.460  36.030 126.110  1.00  0.00           N
ATOM   4307  HZ1 LYS A 286     112.140  36.010 125.120  1.00  0.00           H
ATOM   4308  HZ2 LYS A 286     112.930  35.130 126.310  1.00  0.00           H
ATOM   4309  HZ3 LYS A 286     111.660  36.040 126.770  1.00  0.00           H
ATOM   4310  C   LYS A 286     112.100  43.600 126.620  1.00  0.00           C
ATOM   4311  O   LYS A 286     111.690  44.350 127.510  1.00  0.00           O
ATOM   4312  N   ASN A 287     111.900  43.870 125.350  1.00  0.00           N
ATOM   4313  HN  ASN A 287     112.050  43.050 124.790  1.00  0.00           H
ATOM   4314  CA  ASN A 287     111.160  44.980 124.840  1.00  0.00           C
ATOM   4315  HA  ASN A 287     111.180  44.750 123.780  1.00  0.00           H
ATOM   4316  CB  ASN A 287     109.610  44.850 125.260  1.00  0.00           C
ATOM   4317  HB1 ASN A 287     109.170  43.840 125.400  1.00  0.00           H
ATOM   4318  HB2 ASN A 287     109.560  45.400 126.220  1.00  0.00           H
ATOM   4319  CG  ASN A 287     108.640  45.700 124.390  1.00  0.00           C
ATOM   4320  OD1 ASN A 287     109.000  46.670 123.740  1.00  0.00           O
ATOM   4321  ND2 ASN A 287     107.320  45.350 124.390  1.00  0.00           N
ATOM   4322 HD21 ASN A 287     107.030  44.500 124.830  1.00  0.00           H
ATOM   4323 HD22 ASN A 287     106.700  45.880 123.800  1.00  0.00           H
ATOM   4324  C   ASN A 287     111.720  46.380 125.000  1.00  0.00           C
ATOM   4325  O   ASN A 287     111.170  47.270 125.670  1.00  0.00           O
ATOM   4326  N   PRO A 288     112.810  46.800 124.340  1.00  0.00           N
ATOM   4327  CD  PRO A 288     113.860  45.950 123.910  1.00  0.00           C
ATOM   4328  HD1 PRO A 288     113.660  45.540 122.890  1.00  0.00           H
ATOM   4329  HD2 PRO A 288     114.020  45.120 124.620  1.00  0.00           H
ATOM   4330  CA  PRO A 288     113.290  48.220 124.350  1.00  0.00           C
ATOM   4331  HA  PRO A 288     113.280  48.580 125.360  1.00  0.00           H
ATOM   4332  CB  PRO A 288     114.630  48.100 123.660  1.00  0.00           C
ATOM   4333  HB1 PRO A 288     114.690  48.220 122.550  1.00  0.00           H
ATOM   4334  HB2 PRO A 288     115.230  48.960 124.010  1.00  0.00           H
ATOM   4335  CG  PRO A 288     115.170  46.700 123.950  1.00  0.00           C
ATOM   4336  HG1 PRO A 288     115.630  46.740 124.960  1.00  0.00           H
ATOM   4337  HG2 PRO A 288     115.870  46.380 123.140  1.00  0.00           H
ATOM   4338  C   PRO A 288     112.390  49.200 123.580  1.00  0.00           C
ATOM   4339  O   PRO A 288     112.020  48.860 122.440  1.00  0.00           O
ATOM   4340  N   THR A 289     111.950  50.370 124.050  1.00  0.00           N
ATOM   4341  HN  THR A 289     112.130  50.720 124.970  1.00  0.00           H
ATOM   4342  CA  THR A 289     111.110  51.230 123.250  1.00  0.00           C
ATOM   4343  HA  THR A 289     110.440  50.590 122.690  1.00  0.00           H
ATOM   4344  CB  THR A 289     110.250  52.130 124.190  1.00  0.00           C
ATOM   4345  HB  THR A 289     110.780  52.350 125.140  1.00  0.00           H
ATOM   4346  OG1 THR A 289     109.070  51.370 124.540  1.00  0.00           O
ATOM   4347  HG1 THR A 289     109.390  50.660 125.100  1.00  0.00           H
ATOM   4348  CG2 THR A 289     109.760  53.420 123.450  1.00  0.00           C
ATOM   4349 HG21 THR A 289     110.530  54.140 123.110  1.00  0.00           H
ATOM   4350 HG22 THR A 289     109.140  53.250 122.550  1.00  0.00           H
ATOM   4351 HG23 THR A 289     109.040  53.990 124.080  1.00  0.00           H
ATOM   4352  C   THR A 289     111.970  51.980 122.230  1.00  0.00           C
ATOM   4353  O   THR A 289     111.880  51.740 121.060  1.00  0.00           O
ATOM   4354  N   VAL A 290     112.840  52.910 122.640  1.00  0.00           N
ATOM   4355  HN  VAL A 290     112.940  53.160 123.600  1.00  0.00           H
ATOM   4356  CA  VAL A 290     113.750  53.600 121.690  1.00  0.00           C
ATOM   4357  HA  VAL A 290     113.880  53.140 120.720  1.00  0.00           H
ATOM   4358  CB  VAL A 290     113.390  55.040 121.440  1.00  0.00           C
ATOM   4359  HB  VAL A 290     114.130  55.560 120.790  1.00  0.00           H
ATOM   4360  CG1 VAL A 290     112.090  55.040 120.650  1.00  0.00           C
ATOM   4361 HG11 VAL A 290     111.270  54.720 121.330  1.00  0.00           H
ATOM   4362 HG12 VAL A 290     111.920  56.090 120.310  1.00  0.00           H
ATOM   4363 HG13 VAL A 290     112.150  54.390 119.750  1.00  0.00           H
ATOM   4364  CG2 VAL A 290     113.360  55.790 122.740  1.00  0.00           C
ATOM   4365 HG21 VAL A 290     114.330  55.660 123.260  1.00  0.00           H
ATOM   4366 HG22 VAL A 290     113.210  56.870 122.540  1.00  0.00           H
ATOM   4367 HG23 VAL A 290     112.550  55.510 123.450  1.00  0.00           H
ATOM   4368  C   VAL A 290     115.170  53.460 122.070  1.00  0.00           C
ATOM   4369  O   VAL A 290     116.050  53.790 121.320  1.00  0.00           O
ATOM   4370  N   THR A 291     115.510  53.030 123.310  1.00  0.00           N
ATOM   4371  HN  THR A 291     114.760  52.530 123.760  1.00  0.00           H
ATOM   4372  CA  THR A 291     116.790  52.960 123.950  1.00  0.00           C
ATOM   4373  HA  THR A 291     117.160  53.970 123.840  1.00  0.00           H
ATOM   4374  CB  THR A 291     116.740  52.640 125.430  1.00  0.00           C
ATOM   4375  HB  THR A 291     115.880  53.090 125.970  1.00  0.00           H
ATOM   4376  OG1 THR A 291     117.940  52.930 126.170  1.00  0.00           O
ATOM   4377  HG1 THR A 291     117.680  52.760 127.080  1.00  0.00           H
ATOM   4378  CG2 THR A 291     116.440  51.120 125.670  1.00  0.00           C
ATOM   4379 HG21 THR A 291     117.180  50.370 125.320  1.00  0.00           H
ATOM   4380 HG22 THR A 291     116.240  51.010 126.760  1.00  0.00           H
ATOM   4381 HG23 THR A 291     115.440  50.880 125.250  1.00  0.00           H
ATOM   4382  C   THR A 291     117.790  52.070 123.300  1.00  0.00           C
ATOM   4383  O   THR A 291     117.430  51.120 122.560  1.00  0.00           O
ATOM   4384  N   ARG A 292     119.060  52.420 123.360  1.00  0.00           N
ATOM   4385  HN  ARG A 292     119.270  53.230 123.900  1.00  0.00           H
ATOM   4386  CA  ARG A 292     120.230  51.760 122.790  1.00  0.00           C
ATOM   4387  HA  ARG A 292     121.170  52.050 123.240  1.00  0.00           H
ATOM   4388  CB  ARG A 292     120.220  50.290 123.200  1.00  0.00           C
ATOM   4389  HB1 ARG A 292     119.270  49.750 122.970  1.00  0.00           H
ATOM   4390  HB2 ARG A 292     121.080  49.770 122.750  1.00  0.00           H
ATOM   4391  CG  ARG A 292     120.470  50.150 124.720  1.00  0.00           C
ATOM   4392  HG1 ARG A 292     119.740  50.730 125.330  1.00  0.00           H
ATOM   4393  HG2 ARG A 292     121.460  50.580 124.990  1.00  0.00           H
ATOM   4394  CD  ARG A 292     120.420  48.730 125.180  1.00  0.00           C
ATOM   4395  HD1 ARG A 292     121.340  48.230 124.810  1.00  0.00           H
ATOM   4396  HD2 ARG A 292     119.580  48.220 124.680  1.00  0.00           H
ATOM   4397  NE  ARG A 292     120.490  48.660 126.690  1.00  0.00           N
ATOM   4398  HE  ARG A 292     120.580  49.510 127.210  1.00  0.00           H
ATOM   4399  CZ  ARG A 292     120.400  47.550 127.390  1.00  0.00           C
ATOM   4400  NH1 ARG A 292     120.020  46.400 126.830  1.00  0.00           N
ATOM   4401 HH11 ARG A 292     119.850  45.680 127.510  1.00  0.00           H
ATOM   4402 HH12 ARG A 292     120.290  46.060 125.930  1.00  0.00           H
ATOM   4403  NH2 ARG A 292     120.330  47.580 128.740  1.00  0.00           N
ATOM   4404 HH21 ARG A 292     120.080  46.710 129.160  1.00  0.00           H
ATOM   4405 HH22 ARG A 292     120.630  48.390 129.250  1.00  0.00           H
ATOM   4406  C   ARG A 292     120.350  52.100 121.320  1.00  0.00           C
ATOM   4407  O   ARG A 292     121.270  51.630 120.700  1.00  0.00           O
ATOM   4408  N   GLU A 293     119.380  52.860 120.760  1.00  0.00           N
ATOM   4409  HN  GLU A 293     118.690  53.350 121.290  1.00  0.00           H
ATOM   4410  CA  GLU A 293     119.350  53.180 119.410  1.00  0.00           C
ATOM   4411  HA  GLU A 293     120.310  52.960 118.980  1.00  0.00           H
ATOM   4412  CB  GLU A 293     118.350  52.240 118.710  1.00  0.00           C
ATOM   4413  HB1 GLU A 293     117.380  52.340 119.240  1.00  0.00           H
ATOM   4414  HB2 GLU A 293     118.280  52.660 117.680  1.00  0.00           H
ATOM   4415  CG  GLU A 293     118.800  50.740 118.600  1.00  0.00           C
ATOM   4416  HG1 GLU A 293     118.750  50.340 119.630  1.00  0.00           H
ATOM   4417  HG2 GLU A 293     119.820  50.690 118.160  1.00  0.00           H
ATOM   4418  CD  GLU A 293     117.730  49.900 117.820  1.00  0.00           C
ATOM   4419  OE1 GLU A 293     116.870  50.500 117.190  1.00  0.00           O
ATOM   4420  OE2 GLU A 293     117.770  48.630 117.830  1.00  0.00           O
ATOM   4421  C   GLU A 293     119.060  54.640 119.120  1.00  0.00           C
ATOM   4422  O   GLU A 293     119.980  55.370 118.810  1.00  0.00           O
ATOM   4423  N   GLN A 294     117.850  55.060 119.250  1.00  0.00           N
ATOM   4424  HN  GLN A 294     117.110  54.440 119.480  1.00  0.00           H
ATOM   4425  CA  GLN A 294     117.520  56.490 119.020  1.00  0.00           C
ATOM   4426  HA  GLN A 294     118.110  56.730 118.140  1.00  0.00           H
ATOM   4427  CB  GLN A 294     116.070  56.570 118.510  1.00  0.00           C
ATOM   4428  HB1 GLN A 294     115.360  56.270 119.310  1.00  0.00           H
ATOM   4429  HB2 GLN A 294     115.930  57.640 118.270  1.00  0.00           H
ATOM   4430  CG  GLN A 294     115.740  55.750 117.220  1.00  0.00           C
ATOM   4431  HG1 GLN A 294     114.900  56.160 116.630  1.00  0.00           H
ATOM   4432  HG2 GLN A 294     115.500  54.730 117.610  1.00  0.00           H
ATOM   4433  CD  GLN A 294     116.870  55.600 116.220  1.00  0.00           C
ATOM   4434  OE1 GLN A 294     117.600  54.630 116.050  1.00  0.00           O
ATOM   4435  NE2 GLN A 294     117.040  56.600 115.240  1.00  0.00           N
ATOM   4436 HE21 GLN A 294     116.480  57.420 115.340  1.00  0.00           H
ATOM   4437 HE22 GLN A 294     117.810  56.560 114.610  1.00  0.00           H
ATOM   4438  C   GLN A 294     117.890  57.490 120.140  1.00  0.00           C
ATOM   4439  O   GLN A 294     118.000  58.700 120.000  1.00  0.00           O
ATOM   4440  N   VAL A 295     118.120  57.060 121.330  1.00  0.00           N
ATOM   4441  HN  VAL A 295     118.170  56.100 121.600  1.00  0.00           H
ATOM   4442  CA  VAL A 295     118.440  57.880 122.440  1.00  0.00           C
ATOM   4443  HA  VAL A 295     117.710  58.680 122.490  1.00  0.00           H
ATOM   4444  CB  VAL A 295     118.200  57.150 123.740  1.00  0.00           C
ATOM   4445  HB  VAL A 295     118.890  56.290 123.790  1.00  0.00           H
ATOM   4446  CG1 VAL A 295     118.520  58.100 124.980  1.00  0.00           C
ATOM   4447 HG11 VAL A 295     118.000  57.840 125.920  1.00  0.00           H
ATOM   4448 HG12 VAL A 295     119.620  58.260 125.050  1.00  0.00           H
ATOM   4449 HG13 VAL A 295     118.060  59.070 124.700  1.00  0.00           H
ATOM   4450  CG2 VAL A 295     116.740  56.640 123.790  1.00  0.00           C
ATOM   4451 HG21 VAL A 295     116.540  56.040 124.710  1.00  0.00           H
ATOM   4452 HG22 VAL A 295     115.930  57.390 123.620  1.00  0.00           H
ATOM   4453 HG23 VAL A 295     116.750  55.900 122.960  1.00  0.00           H
ATOM   4454  C   VAL A 295     119.820  58.580 122.320  1.00  0.00           C
ATOM   4455  O   VAL A 295     119.990  59.810 122.420  1.00  0.00           O
ATOM   4456  N   ASP A 296     120.870  57.890 121.960  1.00  0.00           N
ATOM   4457  HN  ASP A 296     120.790  56.900 121.910  1.00  0.00           H
ATOM   4458  CA  ASP A 296     122.260  58.330 121.620  1.00  0.00           C
ATOM   4459  HA  ASP A 296     122.600  58.970 122.430  1.00  0.00           H
ATOM   4460  CB  ASP A 296     123.170  57.020 121.470  1.00  0.00           C
ATOM   4461  HB1 ASP A 296     122.620  56.240 120.910  1.00  0.00           H
ATOM   4462  HB2 ASP A 296     124.140  57.220 120.970  1.00  0.00           H
ATOM   4463  CG  ASP A 296     123.510  56.420 122.830  1.00  0.00           C
ATOM   4464  OD1 ASP A 296     123.920  57.250 123.710  1.00  0.00           O
ATOM   4465  OD2 ASP A 296     123.500  55.210 122.990  1.00  0.00           O
ATOM   4466  C   ASP A 296     122.270  59.200 120.400  1.00  0.00           C
ATOM   4467  O   ASP A 296     122.890  60.270 120.400  1.00  0.00           O
ATOM   4468  N   PHE A 297     121.520  58.850 119.360  1.00  0.00           N
ATOM   4469  HN  PHE A 297     121.010  57.990 119.330  1.00  0.00           H
ATOM   4470  CA  PHE A 297     121.350  59.640 118.180  1.00  0.00           C
ATOM   4471  HA  PHE A 297     122.340  59.850 117.790  1.00  0.00           H
ATOM   4472  CB  PHE A 297     120.300  58.920 117.190  1.00  0.00           C
ATOM   4473  HB1 PHE A 297     120.470  57.820 117.140  1.00  0.00           H
ATOM   4474  HB2 PHE A 297     119.250  58.930 117.570  1.00  0.00           H
ATOM   4475  CG  PHE A 297     120.410  59.290 115.780  1.00  0.00           C
ATOM   4476  CD1 PHE A 297     121.710  59.290 115.140  1.00  0.00           C
ATOM   4477  HD1 PHE A 297     122.610  59.100 115.710  1.00  0.00           H
ATOM   4478  CE1 PHE A 297     121.830  59.770 113.770  1.00  0.00           C
ATOM   4479  HE1 PHE A 297     122.720  59.720 113.170  1.00  0.00           H
ATOM   4480  CZ  PHE A 297     120.720  60.240 113.110  1.00  0.00           C
ATOM   4481  HZ  PHE A 297     120.810  60.580 112.090  1.00  0.00           H
ATOM   4482  CD2 PHE A 297     119.290  59.740 115.040  1.00  0.00           C
ATOM   4483  HD2 PHE A 297     118.350  59.900 115.550  1.00  0.00           H
ATOM   4484  CE2 PHE A 297     119.460  60.260 113.710  1.00  0.00           C
ATOM   4485  HE2 PHE A 297     118.630  60.750 113.220  1.00  0.00           H
ATOM   4486  C   PHE A 297     120.730  61.030 118.370  1.00  0.00           C
ATOM   4487  O   PHE A 297     121.100  62.000 117.720  1.00  0.00           O
ATOM   4488  N   GLN A 298     119.630  61.070 119.200  1.00  0.00           N
ATOM   4489  HN  GLN A 298     119.210  60.200 119.430  1.00  0.00           H
ATOM   4490  CA  GLN A 298     118.920  62.270 119.650  1.00  0.00           C
ATOM   4491  HA  GLN A 298     118.660  62.910 118.820  1.00  0.00           H
ATOM   4492  CB  GLN A 298     117.630  61.830 120.510  1.00  0.00           C
ATOM   4493  HB1 GLN A 298     117.120  60.910 120.170  1.00  0.00           H
ATOM   4494  HB2 GLN A 298     118.000  61.430 121.480  1.00  0.00           H
ATOM   4495  CG  GLN A 298     116.540  62.760 120.790  1.00  0.00           C
ATOM   4496  HG1 GLN A 298     116.970  63.700 121.180  1.00  0.00           H
ATOM   4497  HG2 GLN A 298     115.940  62.370 121.650  1.00  0.00           H
ATOM   4498  CD  GLN A 298     115.630  63.110 119.640  1.00  0.00           C
ATOM   4499  OE1 GLN A 298     116.080  63.710 118.700  1.00  0.00           O
ATOM   4500  NE2 GLN A 298     114.350  62.690 119.700  1.00  0.00           N
ATOM   4501 HE21 GLN A 298     113.950  62.170 120.460  1.00  0.00           H
ATOM   4502 HE22 GLN A 298     113.740  63.120 119.030  1.00  0.00           H
ATOM   4503  C   GLN A 298     119.840  63.090 120.510  1.00  0.00           C
ATOM   4504  O   GLN A 298     120.050  64.290 120.200  1.00  0.00           O
ATOM   4505  N   HIS A 299     120.500  62.540 121.580  1.00  0.00           N
ATOM   4506  HN  HIS A 299     120.370  61.580 121.820  1.00  0.00           H
ATOM   4507  CA  HIS A 299     121.410  63.240 122.460  1.00  0.00           C
ATOM   4508  HA  HIS A 299     120.780  64.010 122.870  1.00  0.00           H
ATOM   4509  CB  HIS A 299     122.020  62.320 123.610  1.00  0.00           C
ATOM   4510  HB1 HIS A 299     121.200  61.920 124.240  1.00  0.00           H
ATOM   4511  HB2 HIS A 299     122.680  61.510 123.240  1.00  0.00           H
ATOM   4512  ND1 HIS A 299     122.200  64.120 125.380  1.00  0.00           N
ATOM   4513  CG  HIS A 299     122.810  63.020 124.740  1.00  0.00           C
ATOM   4514  CE1 HIS A 299     123.030  64.480 126.300  1.00  0.00           C
ATOM   4515  HE1 HIS A 299     122.680  65.230 127.020  1.00  0.00           H
ATOM   4516  NE2 HIS A 299     124.110  63.700 126.400  1.00  0.00           N
ATOM   4517  HE2 HIS A 299     124.790  63.730 127.130  1.00  0.00           H
ATOM   4518  CD2 HIS A 299     123.990  62.750 125.330  1.00  0.00           C
ATOM   4519  HD2 HIS A 299     124.660  61.930 125.110  1.00  0.00           H
ATOM   4520  C   HIS A 299     122.610  63.920 121.680  1.00  0.00           C
ATOM   4521  O   HIS A 299     123.080  65.010 121.980  1.00  0.00           O
ATOM   4522  N   HIS A 300     123.120  63.220 120.620  1.00  0.00           N
ATOM   4523  HN  HIS A 300     122.820  62.280 120.520  1.00  0.00           H
ATOM   4524  CA  HIS A 300     124.120  63.820 119.770  1.00  0.00           C
ATOM   4525  HA  HIS A 300     124.880  64.250 120.400  1.00  0.00           H
ATOM   4526  CB  HIS A 300     124.770  62.770 118.820  1.00  0.00           C
ATOM   4527  HB1 HIS A 300     123.910  62.250 118.340  1.00  0.00           H
ATOM   4528  HB2 HIS A 300     125.410  63.240 118.050  1.00  0.00           H
ATOM   4529  ND1 HIS A 300     126.610  62.140 120.350  1.00  0.00           N
ATOM   4530  CG  HIS A 300     125.590  61.690 119.550  1.00  0.00           C
ATOM   4531  CE1 HIS A 300     127.470  61.120 120.420  1.00  0.00           C
ATOM   4532  HE1 HIS A 300     128.420  61.110 120.950  1.00  0.00           H
ATOM   4533  NE2 HIS A 300     127.010  59.990 119.800  1.00  0.00           N
ATOM   4534  HE2 HIS A 300     127.520  59.130 119.790  1.00  0.00           H
ATOM   4535  CD2 HIS A 300     125.830  60.360 119.190  1.00  0.00           C
ATOM   4536  HD2 HIS A 300     125.240  59.830 118.450  1.00  0.00           H
ATOM   4537  C   HIS A 300     123.690  64.950 118.890  1.00  0.00           C
ATOM   4538  O   HIS A 300     124.490  65.820 118.540  1.00  0.00           O
ATOM   4539  N   GLN A 301     122.370  64.990 118.550  1.00  0.00           N
ATOM   4540  HN  GLN A 301     121.770  64.270 118.900  1.00  0.00           H
ATOM   4541  CA  GLN A 301     121.820  66.030 117.720  1.00  0.00           C
ATOM   4542  HA  GLN A 301     122.510  66.160 116.900  1.00  0.00           H
ATOM   4543  CB  GLN A 301     120.420  65.640 117.060  1.00  0.00           C
ATOM   4544  HB1 GLN A 301     120.700  64.730 116.490  1.00  0.00           H
ATOM   4545  HB2 GLN A 301     119.720  65.460 117.900  1.00  0.00           H
ATOM   4546  CG  GLN A 301     119.770  66.610 116.080  1.00  0.00           C
ATOM   4547  HG1 GLN A 301     119.430  67.560 116.540  1.00  0.00           H
ATOM   4548  HG2 GLN A 301     118.860  66.140 115.650  1.00  0.00           H
ATOM   4549  CD  GLN A 301     120.770  66.880 114.970  1.00  0.00           C
ATOM   4550  OE1 GLN A 301     120.910  66.060 114.040  1.00  0.00           O
ATOM   4551  NE2 GLN A 301     121.560  67.980 115.030  1.00  0.00           N
ATOM   4552 HE21 GLN A 301     121.420  68.690 115.710  1.00  0.00           H
ATOM   4553 HE22 GLN A 301     122.250  68.090 114.310  1.00  0.00           H
ATOM   4554  C   GLN A 301     121.660  67.310 118.440  1.00  0.00           C
ATOM   4555  O   GLN A 301     121.770  68.410 117.850  1.00  0.00           O
ATOM   4556  N   LEU A 302     121.460  67.290 119.780  1.00  0.00           N
ATOM   4557  HN  LEU A 302     121.280  66.370 120.120  1.00  0.00           H
ATOM   4558  CA  LEU A 302     121.410  68.440 120.620  1.00  0.00           C
ATOM   4559  HA  LEU A 302     120.570  69.080 120.400  1.00  0.00           H
ATOM   4560  CB  LEU A 302     121.300  67.980 122.050  1.00  0.00           C
ATOM   4561  HB1 LEU A 302     122.130  67.300 122.360  1.00  0.00           H
ATOM   4562  HB2 LEU A 302     121.340  68.810 122.790  1.00  0.00           H
ATOM   4563  CG  LEU A 302     119.920  67.410 122.340  1.00  0.00           C
ATOM   4564  HG  LEU A 302     119.700  66.640 121.580  1.00  0.00           H
ATOM   4565  CD1 LEU A 302     119.860  66.640 123.710  1.00  0.00           C
ATOM   4566 HD11 LEU A 302     118.860  66.180 123.870  1.00  0.00           H
ATOM   4567 HD12 LEU A 302     120.720  65.960 123.880  1.00  0.00           H
ATOM   4568 HD13 LEU A 302     120.060  67.370 124.520  1.00  0.00           H
ATOM   4569  CD2 LEU A 302     118.800  68.430 122.310  1.00  0.00           C
ATOM   4570 HD21 LEU A 302     119.100  69.290 122.950  1.00  0.00           H
ATOM   4571 HD22 LEU A 302     118.720  68.840 121.280  1.00  0.00           H
ATOM   4572 HD23 LEU A 302     117.760  68.090 122.500  1.00  0.00           H
ATOM   4573  C   LEU A 302     122.620  69.290 120.590  1.00  0.00           C
ATOM   4574  O   LEU A 302     122.450  70.580 120.570  1.00  0.00           O
ATOM   4575  N   ALA A 303     123.810  68.650 120.620  1.00  0.00           N
ATOM   4576  HN  ALA A 303     123.890  67.660 120.750  1.00  0.00           H
ATOM   4577  CA  ALA A 303     125.080  69.390 120.680  1.00  0.00           C
ATOM   4578  HA  ALA A 303     125.080  70.160 121.430  1.00  0.00           H
ATOM   4579  CB  ALA A 303     126.270  68.410 120.880  1.00  0.00           C
ATOM   4580  HB1 ALA A 303     127.140  68.890 121.380  1.00  0.00           H
ATOM   4581  HB2 ALA A 303     126.060  67.530 121.530  1.00  0.00           H
ATOM   4582  HB3 ALA A 303     126.600  68.040 119.890  1.00  0.00           H
ATOM   4583  C   ALA A 303     125.320  70.350 119.500  1.00  0.00           C
ATOM   4584  O   ALA A 303     126.030  71.360 119.640  1.00  0.00           O
ATOM   4585  N   GLU A 304     124.800  69.900 118.340  1.00  0.00           N
ATOM   4586  HN  GLU A 304     124.360  69.000 118.350  1.00  0.00           H
ATOM   4587  CA  GLU A 304     125.080  70.650 117.110  1.00  0.00           C
ATOM   4588  HA  GLU A 304     126.130  70.930 117.130  1.00  0.00           H
ATOM   4589  CB  GLU A 304     124.740  69.860 115.850  1.00  0.00           C
ATOM   4590  HB1 GLU A 304     125.470  69.030 115.930  1.00  0.00           H
ATOM   4591  HB2 GLU A 304     123.710  69.460 115.860  1.00  0.00           H
ATOM   4592  CG  GLU A 304     124.800  70.600 114.480  1.00  0.00           C
ATOM   4593  HG1 GLU A 304     125.850  70.950 114.410  1.00  0.00           H
ATOM   4594  HG2 GLU A 304     124.060  71.430 114.460  1.00  0.00           H
ATOM   4595  CD  GLU A 304     124.470  69.710 113.280  1.00  0.00           C
ATOM   4596  OE1 GLU A 304     124.200  70.240 112.140  1.00  0.00           O
ATOM   4597  OE2 GLU A 304     124.440  68.460 113.420  1.00  0.00           O
ATOM   4598  C   GLU A 304     124.390  72.050 117.050  1.00  0.00           C
ATOM   4599  O   GLU A 304     124.870  73.040 116.550  1.00  0.00           O
ATOM   4600  N   ALA A 305     123.290  72.170 117.720  1.00  0.00           N
ATOM   4601  HN  ALA A 305     123.010  71.370 118.250  1.00  0.00           H
ATOM   4602  CA  ALA A 305     122.490  73.400 117.990  1.00  0.00           C
ATOM   4603  HA  ALA A 305     122.890  74.100 117.260  1.00  0.00           H
ATOM   4604  CB  ALA A 305     120.920  73.270 117.720  1.00  0.00           C
ATOM   4605  HB1 ALA A 305     120.880  73.170 116.610  1.00  0.00           H
ATOM   4606  HB2 ALA A 305     120.370  72.410 118.170  1.00  0.00           H
ATOM   4607  HB3 ALA A 305     120.370  74.200 117.970  1.00  0.00           H
ATOM   4608  C   ALA A 305     122.740  74.090 119.310  1.00  0.00           C
ATOM   4609  O   ALA A 305     123.070  75.260 119.230  1.00  0.00           O
ATOM   4610  N   PHE A 306     122.580  73.530 120.470  1.00  0.00           N
ATOM   4611  HN  PHE A 306     122.560  72.530 120.460  1.00  0.00           H
ATOM   4612  CA  PHE A 306     122.700  74.260 121.700  1.00  0.00           C
ATOM   4613  HA  PHE A 306     122.060  75.120 121.680  1.00  0.00           H
ATOM   4614  CB  PHE A 306     122.090  73.460 122.870  1.00  0.00           C
ATOM   4615  HB1 PHE A 306     122.380  72.390 122.720  1.00  0.00           H
ATOM   4616  HB2 PHE A 306     122.390  73.790 123.880  1.00  0.00           H
ATOM   4617  CG  PHE A 306     120.620  73.400 122.700  1.00  0.00           C
ATOM   4618  CD1 PHE A 306     120.030  72.430 121.980  1.00  0.00           C
ATOM   4619  HD1 PHE A 306     120.590  71.680 121.440  1.00  0.00           H
ATOM   4620  CE1 PHE A 306     118.630  72.250 122.030  1.00  0.00           C
ATOM   4621  HE1 PHE A 306     118.140  71.370 121.640  1.00  0.00           H
ATOM   4622  CZ  PHE A 306     117.860  73.150 122.690  1.00  0.00           C
ATOM   4623  HZ  PHE A 306     116.800  72.910 122.690  1.00  0.00           H
ATOM   4624  CD2 PHE A 306     119.810  74.370 123.380  1.00  0.00           C
ATOM   4625  HD2 PHE A 306     120.340  75.070 124.000  1.00  0.00           H
ATOM   4626  CE2 PHE A 306     118.340  74.280 123.330  1.00  0.00           C
ATOM   4627  HE2 PHE A 306     117.710  74.890 123.950  1.00  0.00           H
ATOM   4628  C   PHE A 306     124.100  74.760 122.090  1.00  0.00           C
ATOM   4629  O   PHE A 306     124.190  75.660 122.910  1.00  0.00           O
ATOM   4630  N   LYS A 307     125.190  74.190 121.430  1.00  0.00           N
ATOM   4631  HN  LYS A 307     124.970  73.580 120.670  1.00  0.00           H
ATOM   4632  CA  LYS A 307     126.620  74.430 121.790  1.00  0.00           C
ATOM   4633  HA  LYS A 307     126.690  74.240 122.850  1.00  0.00           H
ATOM   4634  CB  LYS A 307     127.660  73.480 121.050  1.00  0.00           C
ATOM   4635  HB1 LYS A 307     127.450  72.440 121.400  1.00  0.00           H
ATOM   4636  HB2 LYS A 307     127.560  73.490 119.950  1.00  0.00           H
ATOM   4637  CG  LYS A 307     129.100  73.860 121.390  1.00  0.00           C
ATOM   4638  HG1 LYS A 307     129.300  73.730 122.470  1.00  0.00           H
ATOM   4639  HG2 LYS A 307     129.430  74.840 120.980  1.00  0.00           H
ATOM   4640  CD  LYS A 307     130.090  72.850 120.680  1.00  0.00           C
ATOM   4641  HD1 LYS A 307     131.170  73.060 120.860  1.00  0.00           H
ATOM   4642  HD2 LYS A 307     130.040  73.050 119.590  1.00  0.00           H
ATOM   4643  CE  LYS A 307     129.900  71.320 120.950  1.00  0.00           C
ATOM   4644  HE1 LYS A 307     129.050  70.910 120.360  1.00  0.00           H
ATOM   4645  HE2 LYS A 307     129.790  71.040 122.020  1.00  0.00           H
ATOM   4646  NZ  LYS A 307     131.100  70.620 120.460  1.00  0.00           N
ATOM   4647  HZ1 LYS A 307     131.970  70.940 120.930  1.00  0.00           H
ATOM   4648  HZ2 LYS A 307     130.910  69.610 120.620  1.00  0.00           H
ATOM   4649  HZ3 LYS A 307     131.190  70.770 119.440  1.00  0.00           H
ATOM   4650  C   LYS A 307     127.070  75.910 121.650  1.00  0.00           C
ATOM   4651  O   LYS A 307     127.810  76.430 122.510  1.00  0.00           O
ATOM   4652  N   GLN A 308     126.600  76.600 120.580  1.00  0.00           N
ATOM   4653  HN  GLN A 308     126.240  76.040 119.840  1.00  0.00           H
ATOM   4654  CA  GLN A 308     126.910  78.030 120.210  1.00  0.00           C
ATOM   4655  HA  GLN A 308     127.940  78.260 120.440  1.00  0.00           H
ATOM   4656  CB  GLN A 308     126.750  78.300 118.720  1.00  0.00           C
ATOM   4657  HB1 GLN A 308     127.240  79.280 118.550  1.00  0.00           H
ATOM   4658  HB2 GLN A 308     127.350  77.500 118.230  1.00  0.00           H
ATOM   4659  CG  GLN A 308     125.320  78.380 118.200  1.00  0.00           C
ATOM   4660  HG1 GLN A 308     125.040  79.460 118.160  1.00  0.00           H
ATOM   4661  HG2 GLN A 308     124.710  77.930 119.020  1.00  0.00           H
ATOM   4662  CD  GLN A 308     125.060  77.580 116.860  1.00  0.00           C
ATOM   4663  OE1 GLN A 308     125.630  77.850 115.800  1.00  0.00           O
ATOM   4664  NE2 GLN A 308     124.200  76.480 116.920  1.00  0.00           N
ATOM   4665 HE21 GLN A 308     123.880  76.180 117.820  1.00  0.00           H
ATOM   4666 HE22 GLN A 308     124.040  75.970 116.080  1.00  0.00           H
ATOM   4667  C   GLN A 308     126.110  78.980 121.030  1.00  0.00           C
ATOM   4668  O   GLN A 308     126.620  80.110 121.170  1.00  0.00           O
ATOM   4669  N   TYR A 309     124.990  78.540 121.630  1.00  0.00           N
ATOM   4670  HN  TYR A 309     124.780  77.560 121.570  1.00  0.00           H
ATOM   4671  CA  TYR A 309     124.200  79.340 122.580  1.00  0.00           C
ATOM   4672  HA  TYR A 309     124.400  80.400 122.500  1.00  0.00           H
ATOM   4673  CB  TYR A 309     122.650  79.140 122.380  1.00  0.00           C
ATOM   4674  HB1 TYR A 309     122.470  78.080 122.660  1.00  0.00           H
ATOM   4675  HB2 TYR A 309     121.990  79.870 122.880  1.00  0.00           H
ATOM   4676  CG  TYR A 309     122.250  79.160 120.900  1.00  0.00           C
ATOM   4677  CD1 TYR A 309     122.450  80.350 120.200  1.00  0.00           C
ATOM   4678  HD1 TYR A 309     122.880  81.240 120.630  1.00  0.00           H
ATOM   4679  CE1 TYR A 309     121.990  80.410 118.850  1.00  0.00           C
ATOM   4680  HE1 TYR A 309     122.110  81.280 118.230  1.00  0.00           H
ATOM   4681  CZ  TYR A 309     121.620  79.200 118.150  1.00  0.00           C
ATOM   4682  OH  TYR A 309     121.270  79.140 116.760  1.00  0.00           O
ATOM   4683  HH  TYR A 309     121.300  78.220 116.470  1.00  0.00           H
ATOM   4684  CD2 TYR A 309     121.910  77.960 120.240  1.00  0.00           C
ATOM   4685  HD2 TYR A 309     121.860  77.020 120.760  1.00  0.00           H
ATOM   4686  CE2 TYR A 309     121.520  77.990 118.910  1.00  0.00           C
ATOM   4687  HE2 TYR A 309     121.190  77.050 118.490  1.00  0.00           H
ATOM   4688  C   TYR A 309     124.490  79.050 124.020  1.00  0.00           C
ATOM   4689  O   TYR A 309     123.710  79.360 124.910  1.00  0.00           O
ATOM   4690  N   ASN A 310     125.660  78.340 124.270  1.00  0.00           N
ATOM   4691  HN  ASN A 310     126.260  78.070 123.520  1.00  0.00           H
ATOM   4692  CA  ASN A 310     126.180  78.160 125.630  1.00  0.00           C
ATOM   4693  HA  ASN A 310     127.110  77.620 125.540  1.00  0.00           H
ATOM   4694  CB  ASN A 310     126.550  79.570 126.330  1.00  0.00           C
ATOM   4695  HB1 ASN A 310     125.650  80.230 126.240  1.00  0.00           H
ATOM   4696  HB2 ASN A 310     126.820  79.240 127.350  1.00  0.00           H
ATOM   4697  CG  ASN A 310     127.640  80.230 125.570  1.00  0.00           C
ATOM   4698  OD1 ASN A 310     128.250  79.560 124.740  1.00  0.00           O
ATOM   4699  ND2 ASN A 310     127.830  81.520 125.860  1.00  0.00           N
ATOM   4700 HD21 ASN A 310     127.260  81.820 126.630  1.00  0.00           H
ATOM   4701 HD22 ASN A 310     128.620  82.070 125.600  1.00  0.00           H
ATOM   4702  C   ASN A 310     125.300  77.230 126.480  1.00  0.00           C
ATOM   4703  O   ASN A 310     125.200  77.440 127.660  1.00  0.00           O
ATOM   4704  N   ILE A 311     124.600  76.270 125.980  1.00  0.00           N
ATOM   4705  HN  ILE A 311     124.550  76.100 125.000  1.00  0.00           H
ATOM   4706  CA  ILE A 311     123.870  75.380 126.860  1.00  0.00           C
ATOM   4707  HA  ILE A 311     124.050  75.450 127.920  1.00  0.00           H
ATOM   4708  CB  ILE A 311     122.360  75.390 126.640  1.00  0.00           C
ATOM   4709  HB  ILE A 311     122.160  75.060 125.600  1.00  0.00           H
ATOM   4710  CG2 ILE A 311     121.640  74.490 127.730  1.00  0.00           C
ATOM   4711 HG21 ILE A 311     120.550  74.680 127.640  1.00  0.00           H
ATOM   4712 HG22 ILE A 311     121.940  73.450 127.450  1.00  0.00           H
ATOM   4713 HG23 ILE A 311     121.850  74.740 128.790  1.00  0.00           H
ATOM   4714  CG1 ILE A 311     121.850  76.890 126.610  1.00  0.00           C
ATOM   4715 HG11 ILE A 311     122.390  77.550 125.900  1.00  0.00           H
ATOM   4716 HG12 ILE A 311     122.150  77.240 127.620  1.00  0.00           H
ATOM   4717  CD  ILE A 311     120.270  77.180 126.480  1.00  0.00           C
ATOM   4718  HD1 ILE A 311     119.690  76.720 127.310  1.00  0.00           H
ATOM   4719  HD2 ILE A 311     120.150  78.280 126.600  1.00  0.00           H
ATOM   4720  HD3 ILE A 311     119.900  76.890 125.480  1.00  0.00           H
ATOM   4721  C   ILE A 311     124.430  73.970 126.480  1.00  0.00           C
ATOM   4722  O   ILE A 311     124.590  73.610 125.310  1.00  0.00           O
ATOM   4723  N   SER A 312     124.720  73.230 127.520  1.00  0.00           N
ATOM   4724  HN  SER A 312     124.480  73.550 128.430  1.00  0.00           H
ATOM   4725  CA  SER A 312     125.140  71.860 127.370  1.00  0.00           C
ATOM   4726  HA  SER A 312     125.140  71.590 126.330  1.00  0.00           H
ATOM   4727  CB  SER A 312     126.610  71.540 127.890  1.00  0.00           C
ATOM   4728  HB1 SER A 312     126.670  70.460 127.630  1.00  0.00           H
ATOM   4729  HB2 SER A 312     126.580  71.760 128.970  1.00  0.00           H
ATOM   4730  OG  SER A 312     127.680  72.160 127.200  1.00  0.00           O
ATOM   4731  HG1 SER A 312     127.780  72.940 127.740  1.00  0.00           H
ATOM   4732  C   SER A 312     124.240  70.980 128.160  1.00  0.00           C
ATOM   4733  O   SER A 312     123.810  71.350 129.240  1.00  0.00           O
ATOM   4734  N   TRP A 313     123.950  69.830 127.690  1.00  0.00           N
ATOM   4735  HN  TRP A 313     124.350  69.620 126.800  1.00  0.00           H
ATOM   4736  CA  TRP A 313     123.040  68.900 128.230  1.00  0.00           C
ATOM   4737  HA  TRP A 313     122.460  69.360 129.010  1.00  0.00           H
ATOM   4738  CB  TRP A 313     122.060  68.410 127.220  1.00  0.00           C
ATOM   4739  HB1 TRP A 313     122.540  67.790 126.430  1.00  0.00           H
ATOM   4740  HB2 TRP A 313     121.330  67.790 127.780  1.00  0.00           H
ATOM   4741  CG  TRP A 313     121.250  69.500 126.610  1.00  0.00           C
ATOM   4742  CD1 TRP A 313     121.510  70.220 125.460  1.00  0.00           C
ATOM   4743  HD1 TRP A 313     122.370  70.000 124.840  1.00  0.00           H
ATOM   4744  NE1 TRP A 313     120.540  71.210 125.270  1.00  0.00           N
ATOM   4745  HE1 TRP A 313     120.390  71.590 124.380  1.00  0.00           H
ATOM   4746  CE2 TRP A 313     119.670  71.140 126.300  1.00  0.00           C
ATOM   4747  CD2 TRP A 313     120.030  70.050 127.110  1.00  0.00           C
ATOM   4748  CE3 TRP A 313     119.290  69.790 128.300  1.00  0.00           C
ATOM   4749  HE3 TRP A 313     119.730  69.110 129.020  1.00  0.00           H
ATOM   4750  CZ3 TRP A 313     118.020  70.400 128.460  1.00  0.00           C
ATOM   4751  HZ3 TRP A 313     117.400  70.090 129.290  1.00  0.00           H
ATOM   4752  CZ2 TRP A 313     118.520  71.790 126.520  1.00  0.00           C
ATOM   4753  HZ2 TRP A 313     118.150  72.460 125.760  1.00  0.00           H
ATOM   4754  CH2 TRP A 313     117.650  71.420 127.590  1.00  0.00           C
ATOM   4755  HH2 TRP A 313     116.750  71.990 127.790  1.00  0.00           H
ATOM   4756  C   TRP A 313     123.710  67.690 128.810  1.00  0.00           C
ATOM   4757  O   TRP A 313     124.760  67.140 128.380  1.00  0.00           O
ATOM   4758  N   GLU A 314     123.130  67.150 129.920  1.00  0.00           N
ATOM   4759  HN  GLU A 314     122.320  67.570 130.330  1.00  0.00           H
ATOM   4760  CA  GLU A 314     123.570  65.980 130.540  1.00  0.00           C
ATOM   4761  HA  GLU A 314     124.310  65.570 129.860  1.00  0.00           H
ATOM   4762  CB  GLU A 314     124.160  66.280 131.900  1.00  0.00           C
ATOM   4763  HB1 GLU A 314     124.880  67.130 131.920  1.00  0.00           H
ATOM   4764  HB2 GLU A 314     123.330  66.540 132.600  1.00  0.00           H
ATOM   4765  CG  GLU A 314     124.940  65.100 132.560  1.00  0.00           C
ATOM   4766  HG1 GLU A 314     124.280  64.210 132.650  1.00  0.00           H
ATOM   4767  HG2 GLU A 314     125.180  65.350 133.620  1.00  0.00           H
ATOM   4768  CD  GLU A 314     126.230  64.720 131.840  1.00  0.00           C
ATOM   4769  OE1 GLU A 314     127.300  64.870 132.490  1.00  0.00           O
ATOM   4770  OE2 GLU A 314     126.250  64.300 130.670  1.00  0.00           O
ATOM   4771  C   GLU A 314     122.420  65.000 130.530  1.00  0.00           C
ATOM   4772  O   GLU A 314     121.380  65.380 130.990  1.00  0.00           O
ATOM   4773  N   LEU A 315     122.590  63.760 130.000  1.00  0.00           N
ATOM   4774  HN  LEU A 315     123.530  63.460 129.880  1.00  0.00           H
ATOM   4775  CA  LEU A 315     121.530  62.750 129.960  1.00  0.00           C
ATOM   4776  HA  LEU A 315     120.580  63.270 130.030  1.00  0.00           H
ATOM   4777  CB  LEU A 315     121.560  62.040 128.670  1.00  0.00           C
ATOM   4778  HB1 LEU A 315     121.380  62.680 127.790  1.00  0.00           H
ATOM   4779  HB2 LEU A 315     122.580  61.620 128.570  1.00  0.00           H
ATOM   4780  CG  LEU A 315     120.640  60.810 128.490  1.00  0.00           C
ATOM   4781  HG  LEU A 315     121.080  60.030 129.150  1.00  0.00           H
ATOM   4782  CD1 LEU A 315     119.130  61.040 128.600  1.00  0.00           C
ATOM   4783 HD11 LEU A 315     118.620  60.120 128.960  1.00  0.00           H
ATOM   4784 HD12 LEU A 315     118.890  61.790 129.390  1.00  0.00           H
ATOM   4785 HD13 LEU A 315     118.680  61.420 127.660  1.00  0.00           H
ATOM   4786  CD2 LEU A 315     120.810  60.180 127.100  1.00  0.00           C
ATOM   4787 HD21 LEU A 315     120.610  60.840 126.230  1.00  0.00           H
ATOM   4788 HD22 LEU A 315     121.810  59.760 126.850  1.00  0.00           H
ATOM   4789 HD23 LEU A 315     120.010  59.410 127.020  1.00  0.00           H
ATOM   4790  C   LEU A 315     121.700  61.750 131.110  1.00  0.00           C
ATOM   4791  O   LEU A 315     122.850  61.460 131.510  1.00  0.00           O
ATOM   4792  N   ASP A 316     120.590  61.180 131.680  1.00  0.00           N
ATOM   4793  HN  ASP A 316     119.750  61.530 131.290  1.00  0.00           H
ATOM   4794  CA  ASP A 316     120.490  60.060 132.550  1.00  0.00           C
ATOM   4795  HA  ASP A 316     121.290  59.400 132.270  1.00  0.00           H
ATOM   4796  CB  ASP A 316     120.380  60.610 134.030  1.00  0.00           C
ATOM   4797  HB1 ASP A 316     121.100  61.460 134.090  1.00  0.00           H
ATOM   4798  HB2 ASP A 316     119.340  61.010 134.000  1.00  0.00           H
ATOM   4799  CG  ASP A 316     120.610  59.530 135.040  1.00  0.00           C
ATOM   4800  OD1 ASP A 316     120.230  59.850 136.210  1.00  0.00           O
ATOM   4801  OD2 ASP A 316     121.210  58.480 134.790  1.00  0.00           O
ATOM   4802  C   ASP A 316     119.270  59.270 132.160  1.00  0.00           C
ATOM   4803  O   ASP A 316     118.290  59.810 131.620  1.00  0.00           O
ATOM   4804  N   VAL A 317     119.200  57.940 132.420  1.00  0.00           N
ATOM   4805  HN  VAL A 317     120.050  57.640 132.860  1.00  0.00           H
ATOM   4806  CA  VAL A 317     118.160  57.060 132.020  1.00  0.00           C
ATOM   4807  HA  VAL A 317     117.330  57.570 131.560  1.00  0.00           H
ATOM   4808  CB  VAL A 317     118.480  55.920 131.070  1.00  0.00           C
ATOM   4809  HB  VAL A 317     117.590  55.260 130.950  1.00  0.00           H
ATOM   4810  CG1 VAL A 317     118.990  56.440 129.710  1.00  0.00           C
ATOM   4811 HG11 VAL A 317     119.050  55.640 128.930  1.00  0.00           H
ATOM   4812 HG12 VAL A 317     118.280  57.150 129.230  1.00  0.00           H
ATOM   4813 HG13 VAL A 317     119.940  57.010 129.840  1.00  0.00           H
ATOM   4814  CG2 VAL A 317     119.560  54.970 131.560  1.00  0.00           C
ATOM   4815 HG21 VAL A 317     120.590  55.380 131.580  1.00  0.00           H
ATOM   4816 HG22 VAL A 317     119.290  54.600 132.570  1.00  0.00           H
ATOM   4817 HG23 VAL A 317     119.530  54.030 130.970  1.00  0.00           H
ATOM   4818  C   VAL A 317     117.460  56.530 133.200  1.00  0.00           C
ATOM   4819  O   VAL A 317     118.080  56.150 134.180  1.00  0.00           O
ATOM   4820  N   LEU A 318     116.150  56.560 133.220  1.00  0.00           N
ATOM   4821  HN  LEU A 318     115.620  56.870 132.440  1.00  0.00           H
ATOM   4822  CA  LEU A 318     115.400  55.800 134.200  1.00  0.00           C
ATOM   4823  HA  LEU A 318     115.960  55.610 135.100  1.00  0.00           H
ATOM   4824  CB  LEU A 318     114.160  56.510 134.730  1.00  0.00           C
ATOM   4825  HB1 LEU A 318     114.480  57.530 135.020  1.00  0.00           H
ATOM   4826  HB2 LEU A 318     113.360  56.690 133.980  1.00  0.00           H
ATOM   4827  CG  LEU A 318     113.510  55.910 135.960  1.00  0.00           C
ATOM   4828  HG  LEU A 318     113.210  54.860 135.770  1.00  0.00           H
ATOM   4829  CD1 LEU A 318     114.420  55.990 137.200  1.00  0.00           C
ATOM   4830 HD11 LEU A 318     113.890  55.530 138.060  1.00  0.00           H
ATOM   4831 HD12 LEU A 318     115.420  55.520 137.060  1.00  0.00           H
ATOM   4832 HD13 LEU A 318     114.700  57.020 137.510  1.00  0.00           H
ATOM   4833  CD2 LEU A 318     112.180  56.620 136.200  1.00  0.00           C
ATOM   4834 HD21 LEU A 318     112.500  57.630 136.520  1.00  0.00           H
ATOM   4835 HD22 LEU A 318     111.600  56.730 135.260  1.00  0.00           H
ATOM   4836 HD23 LEU A 318     111.550  56.120 136.970  1.00  0.00           H
ATOM   4837  C   LEU A 318     114.960  54.470 133.600  1.00  0.00           C
ATOM   4838  O   LEU A 318     114.180  54.410 132.620  1.00  0.00           O
ATOM   4839  N   GLU A 319     115.460  53.320 134.160  1.00  0.00           N
ATOM   4840  HN  GLU A 319     116.000  53.390 134.990  1.00  0.00           H
ATOM   4841  CA  GLU A 319     115.180  52.000 133.550  1.00  0.00           C
ATOM   4842  HA  GLU A 319     114.750  52.090 132.560  1.00  0.00           H
ATOM   4843  CB  GLU A 319     116.420  51.180 133.520  1.00  0.00           C
ATOM   4844  HB1 GLU A 319     116.810  51.190 134.560  1.00  0.00           H
ATOM   4845  HB2 GLU A 319     116.170  50.130 133.240  1.00  0.00           H
ATOM   4846  CG  GLU A 319     117.410  51.680 132.460  1.00  0.00           C
ATOM   4847  HG1 GLU A 319     117.780  52.680 132.770  1.00  0.00           H
ATOM   4848  HG2 GLU A 319     116.930  51.900 131.480  1.00  0.00           H
ATOM   4849  CD  GLU A 319     118.640  50.780 132.200  1.00  0.00           C
ATOM   4850  OE1 GLU A 319     118.770  50.240 131.110  1.00  0.00           O
ATOM   4851  OE2 GLU A 319     119.440  50.560 133.140  1.00  0.00           O
ATOM   4852  C   GLU A 319     114.200  51.350 134.440  1.00  0.00           C
ATOM   4853  O   GLU A 319     114.370  51.220 135.670  1.00  0.00           O
ATOM   4854  N   VAL A 320     113.020  50.990 133.820  1.00  0.00           N
ATOM   4855  HN  VAL A 320     112.970  50.990 132.830  1.00  0.00           H
ATOM   4856  CA  VAL A 320     111.930  50.540 134.590  1.00  0.00           C
ATOM   4857  HA  VAL A 320     112.090  50.450 135.660  1.00  0.00           H
ATOM   4858  CB  VAL A 320     110.760  51.560 134.510  1.00  0.00           C
ATOM   4859  HB  VAL A 320     110.360  51.660 133.480  1.00  0.00           H
ATOM   4860  CG1 VAL A 320     109.540  51.230 135.370  1.00  0.00           C
ATOM   4861 HG11 VAL A 320     108.850  52.100 135.340  1.00  0.00           H
ATOM   4862 HG12 VAL A 320     109.050  50.300 135.030  1.00  0.00           H
ATOM   4863 HG13 VAL A 320     109.950  51.130 136.400  1.00  0.00           H
ATOM   4864  CG2 VAL A 320     111.270  52.970 134.870  1.00  0.00           C
ATOM   4865 HG21 VAL A 320     112.010  53.370 134.140  1.00  0.00           H
ATOM   4866 HG22 VAL A 320     110.460  53.730 134.920  1.00  0.00           H
ATOM   4867 HG23 VAL A 320     111.690  52.960 135.900  1.00  0.00           H
ATOM   4868  C   VAL A 320     111.480  49.190 134.160  1.00  0.00           C
ATOM   4869  O   VAL A 320     111.850  48.730 133.050  1.00  0.00           O
ATOM   4870  N   SER A 321     110.790  48.460 135.050  1.00  0.00           N
ATOM   4871  HN  SER A 321     110.560  48.710 135.990  1.00  0.00           H
ATOM   4872  CA  SER A 321     110.370  47.070 134.720  1.00  0.00           C
ATOM   4873  HA  SER A 321     110.480  46.920 133.660  1.00  0.00           H
ATOM   4874  CB  SER A 321     111.350  46.020 135.370  1.00  0.00           C
ATOM   4875  HB1 SER A 321     111.250  45.940 136.470  1.00  0.00           H
ATOM   4876  HB2 SER A 321     112.380  46.360 135.110  1.00  0.00           H
ATOM   4877  OG  SER A 321     111.150  44.660 134.950  1.00  0.00           O
ATOM   4878  HG1 SER A 321     110.480  44.230 135.490  1.00  0.00           H
ATOM   4879  C   SER A 321     109.060  46.790 135.330  1.00  0.00           C
ATOM   4880  O   SER A 321     108.960  46.620 136.540  1.00  0.00           O
ATOM   4881  N   ASN A 322     108.060  46.560 134.390  1.00  0.00           N
ATOM   4882  HN  ASN A 322     108.320  46.600 133.430  1.00  0.00           H
ATOM   4883  CA  ASN A 322     106.720  46.040 134.720  1.00  0.00           C
ATOM   4884  HA  ASN A 322     106.740  45.280 135.490  1.00  0.00           H
ATOM   4885  CB  ASN A 322     106.010  47.220 135.470  1.00  0.00           C
ATOM   4886  HB1 ASN A 322     106.510  47.280 136.460  1.00  0.00           H
ATOM   4887  HB2 ASN A 322     106.020  48.170 134.890  1.00  0.00           H
ATOM   4888  CG  ASN A 322     104.580  47.000 135.860  1.00  0.00           C
ATOM   4889  OD1 ASN A 322     103.950  46.050 135.460  1.00  0.00           O
ATOM   4890  ND2 ASN A 322     104.100  47.880 136.810  1.00  0.00           N
ATOM   4891 HD21 ASN A 322     104.710  48.620 137.090  1.00  0.00           H
ATOM   4892 HD22 ASN A 322     103.230  47.620 137.240  1.00  0.00           H
ATOM   4893  C   ASN A 322     106.010  45.650 133.400  1.00  0.00           C
ATOM   4894  O   ASN A 322     105.600  46.570 132.680  1.00  0.00           O
ATOM   4895  N   SER A 323     105.840  44.350 133.150  1.00  0.00           N
ATOM   4896  HN  SER A 323     106.270  43.700 133.780  1.00  0.00           H
ATOM   4897  CA  SER A 323     105.300  43.820 131.930  1.00  0.00           C
ATOM   4898  HA  SER A 323     105.790  44.190 131.040  1.00  0.00           H
ATOM   4899  CB  SER A 323     105.430  42.310 131.860  1.00  0.00           C
ATOM   4900  HB1 SER A 323     105.090  42.070 130.830  1.00  0.00           H
ATOM   4901  HB2 SER A 323     104.690  41.920 132.580  1.00  0.00           H
ATOM   4902  OG  SER A 323     106.850  41.980 132.130  1.00  0.00           O
ATOM   4903  HG1 SER A 323     106.890  41.670 133.040  1.00  0.00           H
ATOM   4904  C   SER A 323     103.900  44.250 131.790  1.00  0.00           C
ATOM   4905  O   SER A 323     103.420  44.650 130.690  1.00  0.00           O
ATOM   4906  N   SER A 324     103.080  44.360 132.880  1.00  0.00           N
ATOM   4907  HN  SER A 324     103.530  44.120 133.740  1.00  0.00           H
ATOM   4908  CA  SER A 324     101.600  44.480 132.790  1.00  0.00           C
ATOM   4909  HA  SER A 324     101.200  43.790 132.050  1.00  0.00           H
ATOM   4910  CB  SER A 324     101.100  44.400 134.250  1.00  0.00           C
ATOM   4911  HB1 SER A 324     101.200  45.320 134.860  1.00  0.00           H
ATOM   4912  HB2 SER A 324     101.720  43.660 134.810  1.00  0.00           H
ATOM   4913  OG  SER A 324      99.740  43.890 134.380  1.00  0.00           O
ATOM   4914  HG1 SER A 324      99.700  42.940 134.300  1.00  0.00           H
ATOM   4915  C   SER A 324     101.300  45.900 132.270  1.00  0.00           C
ATOM   4916  O   SER A 324     100.340  46.130 131.500  1.00  0.00           O
ATOM   4917  N   LEU A 325     102.070  46.920 132.800  1.00  0.00           N
ATOM   4918  HN  LEU A 325     102.780  46.740 133.480  1.00  0.00           H
ATOM   4919  CA  LEU A 325     102.090  48.320 132.250  1.00  0.00           C
ATOM   4920  HA  LEU A 325     101.110  48.760 132.260  1.00  0.00           H
ATOM   4921  CB  LEU A 325     103.020  49.280 133.010  1.00  0.00           C
ATOM   4922  HB1 LEU A 325     103.980  48.760 133.200  1.00  0.00           H
ATOM   4923  HB2 LEU A 325     103.190  50.190 132.400  1.00  0.00           H
ATOM   4924  CG  LEU A 325     102.620  49.790 134.390  1.00  0.00           C
ATOM   4925  HG  LEU A 325     102.440  48.840 134.940  1.00  0.00           H
ATOM   4926  CD1 LEU A 325     103.710  50.620 135.020  1.00  0.00           C
ATOM   4927 HD11 LEU A 325     103.460  50.960 136.050  1.00  0.00           H
ATOM   4928 HD12 LEU A 325     104.720  50.160 135.040  1.00  0.00           H
ATOM   4929 HD13 LEU A 325     103.830  51.530 134.390  1.00  0.00           H
ATOM   4930  CD2 LEU A 325     101.320  50.510 134.460  1.00  0.00           C
ATOM   4931 HD21 LEU A 325     100.420  49.890 134.290  1.00  0.00           H
ATOM   4932 HD22 LEU A 325     101.160  50.970 135.460  1.00  0.00           H
ATOM   4933 HD23 LEU A 325     101.310  51.290 133.660  1.00  0.00           H
ATOM   4934  C   LEU A 325     102.530  48.370 130.780  1.00  0.00           C
ATOM   4935  O   LEU A 325     101.950  49.090 129.910  1.00  0.00           O
ATOM   4936  N   ARG A 326     103.610  47.560 130.380  1.00  0.00           N
ATOM   4937  HN  ARG A 326     104.000  46.900 131.020  1.00  0.00           H
ATOM   4938  CA  ARG A 326     104.210  47.510 129.000  1.00  0.00           C
ATOM   4939  HA  ARG A 326     104.470  48.550 128.880  1.00  0.00           H
ATOM   4940  CB  ARG A 326     105.530  46.810 128.850  1.00  0.00           C
ATOM   4941  HB1 ARG A 326     106.180  47.220 129.640  1.00  0.00           H
ATOM   4942  HB2 ARG A 326     105.350  45.760 129.170  1.00  0.00           H
ATOM   4943  CG  ARG A 326     106.200  46.970 127.460  1.00  0.00           C
ATOM   4944  HG1 ARG A 326     105.510  46.580 126.680  1.00  0.00           H
ATOM   4945  HG2 ARG A 326     107.150  46.410 127.350  1.00  0.00           H
ATOM   4946  CD  ARG A 326     106.560  48.400 127.200  1.00  0.00           C
ATOM   4947  HD1 ARG A 326     107.320  48.780 127.920  1.00  0.00           H
ATOM   4948  HD2 ARG A 326     105.740  49.140 127.260  1.00  0.00           H
ATOM   4949  NE  ARG A 326     107.150  48.520 125.850  1.00  0.00           N
ATOM   4950  HE  ARG A 326     108.100  48.800 125.730  1.00  0.00           H
ATOM   4951  CZ  ARG A 326     106.500  48.800 124.710  1.00  0.00           C
ATOM   4952  NH1 ARG A 326     105.210  49.050 124.700  1.00  0.00           N
ATOM   4953 HH11 ARG A 326     104.780  49.270 123.820  1.00  0.00           H
ATOM   4954 HH12 ARG A 326     104.650  48.950 125.520  1.00  0.00           H
ATOM   4955  NH2 ARG A 326     107.170  48.810 123.590  1.00  0.00           N
ATOM   4956 HH21 ARG A 326     106.740  48.790 122.690  1.00  0.00           H
ATOM   4957 HH22 ARG A 326     107.930  48.170 123.670  1.00  0.00           H
ATOM   4958  C   ARG A 326     103.190  47.280 127.870  1.00  0.00           C
ATOM   4959  O   ARG A 326     103.180  47.990 126.840  1.00  0.00           O
ATOM   4960  N   ARG A 327     102.270  46.320 128.110  1.00  0.00           N
ATOM   4961  HN  ARG A 327     102.360  45.860 128.990  1.00  0.00           H
ATOM   4962  CA  ARG A 327     101.170  45.870 127.300  1.00  0.00           C
ATOM   4963  HA  ARG A 327     101.560  45.480 126.380  1.00  0.00           H
ATOM   4964  CB  ARG A 327     100.490  44.630 127.970  1.00  0.00           C
ATOM   4965  HB1 ARG A 327     100.430  44.930 129.040  1.00  0.00           H
ATOM   4966  HB2 ARG A 327      99.520  44.300 127.560  1.00  0.00           H
ATOM   4967  CG  ARG A 327     101.400  43.310 127.940  1.00  0.00           C
ATOM   4968  HG1 ARG A 327     102.480  43.550 128.030  1.00  0.00           H
ATOM   4969  HG2 ARG A 327     101.240  42.760 126.990  1.00  0.00           H
ATOM   4970  CD  ARG A 327     101.140  42.370 129.140  1.00  0.00           C
ATOM   4971  HD1 ARG A 327     100.190  41.830 128.950  1.00  0.00           H
ATOM   4972  HD2 ARG A 327     101.210  42.880 130.120  1.00  0.00           H
ATOM   4973  NE  ARG A 327     102.270  41.380 129.130  1.00  0.00           N
ATOM   4974  HE  ARG A 327     103.020  41.410 128.470  1.00  0.00           H
ATOM   4975  CZ  ARG A 327     102.410  40.420 130.080  1.00  0.00           C
ATOM   4976  NH1 ARG A 327     101.460  40.240 130.970  1.00  0.00           N
ATOM   4977 HH11 ARG A 327     101.720  39.600 131.700  1.00  0.00           H
ATOM   4978 HH12 ARG A 327     100.510  40.530 130.800  1.00  0.00           H
ATOM   4979  NH2 ARG A 327     103.580  39.900 130.390  1.00  0.00           N
ATOM   4980 HH21 ARG A 327     103.480  39.350 131.220  1.00  0.00           H
ATOM   4981 HH22 ARG A 327     104.290  39.870 129.680  1.00  0.00           H
ATOM   4982  C   ARG A 327     100.000  46.870 127.020  1.00  0.00           C
ATOM   4983  O   ARG A 327      99.270  46.780 126.010  1.00  0.00           O
ATOM   4984  N   ARG A 328      99.750  47.870 127.920  1.00  0.00           N
ATOM   4985  HN  ARG A 328     100.370  47.890 128.690  1.00  0.00           H
ATOM   4986  CA  ARG A 328      98.850  49.000 127.820  1.00  0.00           C
ATOM   4987  HA  ARG A 328      97.820  48.790 127.580  1.00  0.00           H
ATOM   4988  CB  ARG A 328      98.840  49.830 129.130  1.00  0.00           C
ATOM   4989  HB1 ARG A 328      99.860  50.220 129.330  1.00  0.00           H
ATOM   4990  HB2 ARG A 328      98.200  50.720 128.980  1.00  0.00           H
ATOM   4991  CG  ARG A 328      98.380  49.140 130.440  1.00  0.00           C
ATOM   4992  HG1 ARG A 328      98.590  49.790 131.320  1.00  0.00           H
ATOM   4993  HG2 ARG A 328      98.950  48.180 130.500  1.00  0.00           H
ATOM   4994  CD  ARG A 328      96.830  48.790 130.380  1.00  0.00           C
ATOM   4995  HD1 ARG A 328      96.510  48.160 129.520  1.00  0.00           H
ATOM   4996  HD2 ARG A 328      96.260  49.740 130.360  1.00  0.00           H
ATOM   4997  NE  ARG A 328      96.470  48.020 131.610  1.00  0.00           N
ATOM   4998  HE  ARG A 328      96.740  47.070 131.760  1.00  0.00           H
ATOM   4999  CZ  ARG A 328      95.810  48.540 132.660  1.00  0.00           C
ATOM   5000  NH1 ARG A 328      94.960  49.460 132.580  1.00  0.00           N
ATOM   5001 HH11 ARG A 328      94.580  49.750 133.460  1.00  0.00           H
ATOM   5002 HH12 ARG A 328      94.740  49.680 131.630  1.00  0.00           H
ATOM   5003  NH2 ARG A 328      95.930  47.860 133.780  1.00  0.00           N
ATOM   5004 HH21 ARG A 328      95.390  48.100 134.590  1.00  0.00           H
ATOM   5005 HH22 ARG A 328      96.700  47.240 133.940  1.00  0.00           H
ATOM   5006  C   ARG A 328      99.250  49.950 126.700  1.00  0.00           C
ATOM   5007  O   ARG A 328     100.400  50.220 126.380  1.00  0.00           O
ATOM   5008  N   LEU A 329      98.190  50.600 126.090  1.00  0.00           N
ATOM   5009  HN  LEU A 329      97.280  50.270 126.300  1.00  0.00           H
ATOM   5010  CA  LEU A 329      98.320  51.800 125.310  1.00  0.00           C
ATOM   5011  HA  LEU A 329      99.200  51.720 124.680  1.00  0.00           H
ATOM   5012  CB  LEU A 329      97.050  51.890 124.380  1.00  0.00           C
ATOM   5013  HB1 LEU A 329      97.100  50.960 123.780  1.00  0.00           H
ATOM   5014  HB2 LEU A 329      96.150  51.870 125.040  1.00  0.00           H
ATOM   5015  CG  LEU A 329      96.940  53.090 123.450  1.00  0.00           C
ATOM   5016  HG  LEU A 329      96.880  53.910 124.200  1.00  0.00           H
ATOM   5017  CD1 LEU A 329      98.230  53.190 122.670  1.00  0.00           C
ATOM   5018 HD11 LEU A 329      98.340  52.250 122.090  1.00  0.00           H
ATOM   5019 HD12 LEU A 329      98.220  54.030 121.940  1.00  0.00           H
ATOM   5020 HD13 LEU A 329      99.150  53.270 123.270  1.00  0.00           H
ATOM   5021  CD2 LEU A 329      95.620  53.140 122.620  1.00  0.00           C
ATOM   5022 HD21 LEU A 329      95.580  53.980 121.900  1.00  0.00           H
ATOM   5023 HD22 LEU A 329      95.550  52.220 122.000  1.00  0.00           H
ATOM   5024 HD23 LEU A 329      94.750  53.090 123.310  1.00  0.00           H
ATOM   5025  C   LEU A 329      98.290  53.000 126.330  1.00  0.00           C
ATOM   5026  O   LEU A 329      97.480  52.990 127.290  1.00  0.00           O
ATOM   5027  N   ILE A 330      98.990  54.180 126.010  1.00  0.00           N
ATOM   5028  HN  ILE A 330      99.730  54.250 125.350  1.00  0.00           H
ATOM   5029  CA  ILE A 330      98.880  55.440 126.710  1.00  0.00           C
ATOM   5030  HA  ILE A 330      98.200  55.400 127.540  1.00  0.00           H
ATOM   5031  CB  ILE A 330     100.220  55.920 127.210  1.00  0.00           C
ATOM   5032  HB  ILE A 330     100.860  56.340 126.400  1.00  0.00           H
ATOM   5033  CG2 ILE A 330      99.940  57.100 128.210  1.00  0.00           C
ATOM   5034 HG21 ILE A 330      99.200  56.870 129.000  1.00  0.00           H
ATOM   5035 HG22 ILE A 330     100.860  57.480 128.690  1.00  0.00           H
ATOM   5036 HG23 ILE A 330      99.540  57.980 127.650  1.00  0.00           H
ATOM   5037  CG1 ILE A 330     101.060  54.820 127.920  1.00  0.00           C
ATOM   5038 HG11 ILE A 330     102.010  55.310 128.230  1.00  0.00           H
ATOM   5039 HG12 ILE A 330     101.300  53.910 127.330  1.00  0.00           H
ATOM   5040  CD  ILE A 330     100.400  54.170 129.140  1.00  0.00           C
ATOM   5041  HD1 ILE A 330     100.150  54.830 130.000  1.00  0.00           H
ATOM   5042  HD2 ILE A 330      99.470  53.700 128.740  1.00  0.00           H
ATOM   5043  HD3 ILE A 330     100.990  53.310 129.520  1.00  0.00           H
ATOM   5044  C   ILE A 330      98.250  56.400 125.640  1.00  0.00           C
ATOM   5045  O   ILE A 330      98.620  56.430 124.440  1.00  0.00           O
ATOM   5046  N   LEU A 331      97.320  57.230 126.120  1.00  0.00           N
ATOM   5047  HN  LEU A 331      97.110  57.120 127.090  1.00  0.00           H
ATOM   5048  CA  LEU A 331      96.660  58.190 125.270  1.00  0.00           C
ATOM   5049  HA  LEU A 331      96.940  58.080 124.240  1.00  0.00           H
ATOM   5050  CB  LEU A 331      95.090  57.990 125.260  1.00  0.00           C
ATOM   5051  HB1 LEU A 331      94.730  58.230 126.290  1.00  0.00           H
ATOM   5052  HB2 LEU A 331      94.620  58.740 124.590  1.00  0.00           H
ATOM   5053  CG  LEU A 331      94.530  56.630 124.860  1.00  0.00           C
ATOM   5054  HG  LEU A 331      95.050  55.820 125.430  1.00  0.00           H
ATOM   5055  CD1 LEU A 331      93.030  56.580 125.250  1.00  0.00           C
ATOM   5056 HD11 LEU A 331      92.470  57.200 124.520  1.00  0.00           H
ATOM   5057 HD12 LEU A 331      92.670  55.540 125.090  1.00  0.00           H
ATOM   5058 HD13 LEU A 331      92.950  56.990 126.280  1.00  0.00           H
ATOM   5059  CD2 LEU A 331      94.610  56.410 123.370  1.00  0.00           C
ATOM   5060 HD21 LEU A 331      95.670  56.280 123.060  1.00  0.00           H
[truncated: 3,341,080 more chars]
