# Supplementary material for: Structure of the PAPP-ABP5 complex reveals mechanism of substrate recognition
Source: Nat Commun. 2022 Sep 20;13:5500. doi: 10.1038/s41467-022-33175-2 (PMC9489782; doi:10.1038/s41467-022-33175-2)
Supplement: Supplementary file 4 — Supplementary Data 1 [file 41467_2022_33175_MOESM4_ESM.zip › Simulation Initials/initial_0.pdb]

REMARK    GENERATED BY TRJCONV
TITLE     active-agonist+G_alpha in water t=   0.00000 step= 0
REMARK    THIS IS A SIMULATION BOX
CRYST1  188.266  188.266  188.266  90.00  90.00  90.00 P 1           1
MODEL        1
ATOM      1  N   ARG A  15     100.980 103.260 164.800  1.00  0.00           N
ATOM      2  HT1 ARG A  15     100.570 103.340 163.890  1.00  0.00           H
ATOM      3  HT2 ARG A  15     101.370 104.090 165.200  1.00  0.00           H
ATOM      4  CA  ARG A  15     100.000 102.690 165.710  1.00  0.00           C
ATOM      5  HA  ARG A  15     100.320 101.780 166.180  1.00  0.00           H
ATOM      6  CB  ARG A  15      99.670 103.690 166.790  1.00  0.00           C
ATOM      7  HB1 ARG A  15      99.370 104.630 166.280  1.00  0.00           H
ATOM      8  HB2 ARG A  15      98.750 103.390 167.320  1.00  0.00           H
ATOM      9  CG  ARG A  15     100.830 103.810 167.850  1.00  0.00           C
ATOM     10  HG1 ARG A  15     100.520 104.630 168.530  1.00  0.00           H
ATOM     11  HG2 ARG A  15     101.800 104.090 167.380  1.00  0.00           H
ATOM     12  CD  ARG A  15     101.170 102.590 168.770  1.00  0.00           C
ATOM     13  HD1 ARG A  15     101.860 102.880 169.590  1.00  0.00           H
ATOM     14  HD2 ARG A  15     101.630 101.720 168.240  1.00  0.00           H
ATOM     15  NE  ARG A  15      99.900 102.190 169.420  1.00  0.00           N
ATOM     16  HE  ARG A  15      99.180 102.880 169.470  1.00  0.00           H
ATOM     17  CZ  ARG A  15      99.760 101.250 170.380  1.00  0.00           C
ATOM     18  NH1 ARG A  15     100.670 100.350 170.690  1.00  0.00           N
ATOM     19 HH11 ARG A  15     100.620  99.880 171.570  1.00  0.00           H
ATOM     20 HH12 ARG A  15     101.500 100.380 170.130  1.00  0.00           H
ATOM     21  NH2 ARG A  15      98.530 101.170 170.850  1.00  0.00           N
ATOM     22 HH21 ARG A  15      98.180 100.310 171.230  1.00  0.00           H
ATOM     23 HH22 ARG A  15      97.930 101.960 170.750  1.00  0.00           H
ATOM     24  C   ARG A  15      98.660 102.410 165.040  1.00  0.00           C
ATOM     25  O   ARG A  15      97.570 102.630 165.510  1.00  0.00           O
ATOM     26  N   ALA A  16      98.710 101.790 163.870  1.00  0.00           N
ATOM     27  HN  ALA A  16      99.540 101.420 163.460  1.00  0.00           H
ATOM     28  CA  ALA A  16      97.630 101.450 163.010  1.00  0.00           C
ATOM     29  HA  ALA A  16      97.180 102.380 162.710  1.00  0.00           H
ATOM     30  CB  ALA A  16      98.030 100.700 161.740  1.00  0.00           C
ATOM     31  HB1 ALA A  16      97.190 100.310 161.120  1.00  0.00           H
ATOM     32  HB2 ALA A  16      98.690 101.360 161.140  1.00  0.00           H
ATOM     33  HB3 ALA A  16      98.640  99.800 161.960  1.00  0.00           H
ATOM     34  C   ALA A  16      96.460 100.700 163.670  1.00  0.00           C
ATOM     35  O   ALA A  16      96.580  99.770 164.520  1.00  0.00           O
ATOM     36  N   LEU A  17      95.260 101.090 163.290  1.00  0.00           N
ATOM     37  HN  LEU A  17      95.170 101.950 162.790  1.00  0.00           H
ATOM     38  CA  LEU A  17      94.040 100.530 163.830  1.00  0.00           C
ATOM     39  HA  LEU A  17      94.200  99.960 164.730  1.00  0.00           H
ATOM     40  CB  LEU A  17      93.160 101.770 164.140  1.00  0.00           C
ATOM     41  HB1 LEU A  17      93.780 102.350 164.860  1.00  0.00           H
ATOM     42  HB2 LEU A  17      93.030 102.370 163.210  1.00  0.00           H
ATOM     43  CG  LEU A  17      91.750 101.620 164.890  1.00  0.00           C
ATOM     44  HG  LEU A  17      91.120 100.800 164.490  1.00  0.00           H
ATOM     45  CD1 LEU A  17      92.070 101.410 166.310  1.00  0.00           C
ATOM     46 HD11 LEU A  17      91.150 101.420 166.930  1.00  0.00           H
ATOM     47 HD12 LEU A  17      92.630 100.470 166.530  1.00  0.00           H
ATOM     48 HD13 LEU A  17      92.630 102.320 166.590  1.00  0.00           H
ATOM     49  CD2 LEU A  17      90.790 102.800 164.730  1.00  0.00           C
ATOM     50 HD21 LEU A  17      91.090 103.600 165.440  1.00  0.00           H
ATOM     51 HD22 LEU A  17      90.730 103.200 163.700  1.00  0.00           H
ATOM     52 HD23 LEU A  17      89.750 102.530 165.000  1.00  0.00           H
ATOM     53  C   LEU A  17      93.380  99.600 162.810  1.00  0.00           C
ATOM     54  O   LEU A  17      93.430  99.900 161.590  1.00  0.00           O
ATOM     55  N   TYR A  18      92.930  98.370 163.230  1.00  0.00           N
ATOM     56  HN  TYR A  18      93.030  98.130 164.200  1.00  0.00           H
ATOM     57  CA  TYR A  18      92.390  97.320 162.380  1.00  0.00           C
ATOM     58  HA  TYR A  18      92.640  97.620 161.380  1.00  0.00           H
ATOM     59  CB  TYR A  18      92.970  95.910 162.770  1.00  0.00           C
ATOM     60  HB1 TYR A  18      94.030  96.130 163.020  1.00  0.00           H
ATOM     61  HB2 TYR A  18      92.510  95.430 163.660  1.00  0.00           H
ATOM     62  CG  TYR A  18      92.760  94.880 161.640  1.00  0.00           C
ATOM     63  CD1 TYR A  18      91.850  93.790 161.850  1.00  0.00           C
ATOM     64  HD1 TYR A  18      91.220  93.680 162.720  1.00  0.00           H
ATOM     65  CE1 TYR A  18      91.680  92.870 160.840  1.00  0.00           C
ATOM     66  HE1 TYR A  18      91.000  92.040 161.020  1.00  0.00           H
ATOM     67  CZ  TYR A  18      92.340  92.990 159.620  1.00  0.00           C
ATOM     68  OH  TYR A  18      92.140  92.020 158.580  1.00  0.00           O
ATOM     69  HH  TYR A  18      92.410  92.410 157.740  1.00  0.00           H
ATOM     70  CD2 TYR A  18      93.390  95.010 160.410  1.00  0.00           C
ATOM     71  HD2 TYR A  18      94.100  95.820 160.270  1.00  0.00           H
ATOM     72  CE2 TYR A  18      93.190  94.080 159.410  1.00  0.00           C
ATOM     73  HE2 TYR A  18      93.840  94.130 158.550  1.00  0.00           H
ATOM     74  C   TYR A  18      90.900  97.190 162.560  1.00  0.00           C
ATOM     75  O   TYR A  18      90.380  97.130 163.690  1.00  0.00           O
ATOM     76  N   PHE A  19      90.120  97.190 161.440  1.00  0.00           N
ATOM     77  HN  PHE A  19      90.530  97.380 160.540  1.00  0.00           H
ATOM     78  CA  PHE A  19      88.680  96.920 161.540  1.00  0.00           C
ATOM     79  HA  PHE A  19      88.280  96.910 162.540  1.00  0.00           H
ATOM     80  CB  PHE A  19      87.890  98.070 160.850  1.00  0.00           C
ATOM     81  HB1 PHE A  19      88.140  98.260 159.780  1.00  0.00           H
ATOM     82  HB2 PHE A  19      86.810  97.820 160.780  1.00  0.00           H
ATOM     83  CG  PHE A  19      87.940  99.430 161.550  1.00  0.00           C
ATOM     84  CD1 PHE A  19      86.890  99.960 162.280  1.00  0.00           C
ATOM     85  HD1 PHE A  19      85.940  99.480 162.450  1.00  0.00           H
ATOM     86  CE1 PHE A  19      87.000 101.240 162.830  1.00  0.00           C
ATOM     87  HE1 PHE A  19      86.230 101.550 163.520  1.00  0.00           H
ATOM     88  CZ  PHE A  19      88.170 101.920 162.550  1.00  0.00           C
ATOM     89  HZ  PHE A  19      88.420 102.850 163.040  1.00  0.00           H
ATOM     90  CD2 PHE A  19      89.100 100.140 161.270  1.00  0.00           C
ATOM     91  HD2 PHE A  19      89.910  99.680 160.720  1.00  0.00           H
ATOM     92  CE2 PHE A  19      89.260 101.400 161.840  1.00  0.00           C
ATOM     93  HE2 PHE A  19      90.190 101.940 161.730  1.00  0.00           H
ATOM     94  C   PHE A  19      88.550  95.600 160.840  1.00  0.00           C
ATOM     95  O   PHE A  19      88.970  95.490 159.730  1.00  0.00           O
ATOM     96  N   SER A  20      87.840  94.640 161.450  1.00  0.00           N
ATOM     97  HN  SER A  20      87.380  94.870 162.310  1.00  0.00           H
ATOM     98  CA  SER A  20      87.760  93.210 161.150  1.00  0.00           C
ATOM     99  HA  SER A  20      88.500  92.920 160.420  1.00  0.00           H
ATOM    100  CB  SER A  20      88.060  92.310 162.420  1.00  0.00           C
ATOM    101  HB1 SER A  20      89.040  92.710 162.770  1.00  0.00           H
ATOM    102  HB2 SER A  20      88.180  91.280 162.020  1.00  0.00           H
ATOM    103  OG  SER A  20      87.090  92.300 163.470  1.00  0.00           O
ATOM    104  HG1 SER A  20      87.090  93.250 163.630  1.00  0.00           H
ATOM    105  C   SER A  20      86.510  92.860 160.470  1.00  0.00           C
ATOM    106  O   SER A  20      86.380  91.710 160.050  1.00  0.00           O
ATOM    107  N   GLY A  21      85.580  93.870 160.220  1.00  0.00           N
ATOM    108  HN  GLY A  21      85.790  94.810 160.460  1.00  0.00           H
ATOM    109  CA  GLY A  21      84.520  93.600 159.260  1.00  0.00           C
ATOM    110  HA1 GLY A  21      84.940  93.040 158.430  1.00  0.00           H
ATOM    111  HA2 GLY A  21      84.170  94.560 158.920  1.00  0.00           H
ATOM    112  C   GLY A  21      83.410  92.890 159.840  1.00  0.00           C
ATOM    113  O   GLY A  21      82.730  92.210 159.070  1.00  0.00           O
ATOM    114  N   ARG A  22      83.130  92.990 161.170  1.00  0.00           N
ATOM    115  HN  ARG A  22      83.720  93.490 161.800  1.00  0.00           H
ATOM    116  CA  ARG A  22      82.070  92.200 161.850  1.00  0.00           C
ATOM    117  HA  ARG A  22      81.540  91.580 161.140  1.00  0.00           H
ATOM    118  CB  ARG A  22      82.560  91.240 162.950  1.00  0.00           C
ATOM    119  HB1 ARG A  22      82.910  91.780 163.860  1.00  0.00           H
ATOM    120  HB2 ARG A  22      81.700  90.600 163.240  1.00  0.00           H
ATOM    121  CG  ARG A  22      83.570  90.200 162.520  1.00  0.00           C
ATOM    122  HG1 ARG A  22      84.330  90.490 161.770  1.00  0.00           H
ATOM    123  HG2 ARG A  22      83.020  89.490 161.870  1.00  0.00           H
ATOM    124  CD  ARG A  22      84.240  89.360 163.610  1.00  0.00           C
ATOM    125  HD1 ARG A  22      84.810  90.140 164.160  1.00  0.00           H
ATOM    126  HD2 ARG A  22      84.940  88.590 163.240  1.00  0.00           H
ATOM    127  NE  ARG A  22      83.180  88.790 164.460  1.00  0.00           N
ATOM    128  HE  ARG A  22      82.210  88.870 164.220  1.00  0.00           H
ATOM    129  CZ  ARG A  22      83.440  88.310 165.630  1.00  0.00           C
ATOM    130  NH1 ARG A  22      84.600  87.900 166.120  1.00  0.00           N
ATOM    131 HH11 ARG A  22      84.620  87.240 166.880  1.00  0.00           H
ATOM    132 HH12 ARG A  22      85.240  87.590 165.420  1.00  0.00           H
ATOM    133  NH2 ARG A  22      82.420  88.130 166.440  1.00  0.00           N
ATOM    134 HH21 ARG A  22      82.590  87.930 167.400  1.00  0.00           H
ATOM    135 HH22 ARG A  22      81.530  88.530 166.210  1.00  0.00           H
ATOM    136  C   ARG A  22      81.060  93.190 162.430  1.00  0.00           C
ATOM    137  O   ARG A  22      79.850  93.020 162.300  1.00  0.00           O
ATOM    138  N   GLY A  23      81.590  94.280 163.090  1.00  0.00           N
ATOM    139  HN  GLY A  23      82.570  94.350 163.240  1.00  0.00           H
ATOM    140  CA  GLY A  23      80.610  95.220 163.660  1.00  0.00           C
ATOM    141  HA1 GLY A  23      80.170  94.590 164.420  1.00  0.00           H
ATOM    142  HA2 GLY A  23      79.910  95.520 162.900  1.00  0.00           H
ATOM    143  C   GLY A  23      81.160  96.460 164.250  1.00  0.00           C
ATOM    144  O   GLY A  23      80.440  97.400 164.580  1.00  0.00           O
ATOM    145  N   GLU A  24      82.530  96.540 164.520  1.00  0.00           N
ATOM    146  HN  GLU A  24      83.130  95.770 164.350  1.00  0.00           H
ATOM    147  CA  GLU A  24      83.180  97.690 165.100  1.00  0.00           C
ATOM    148  HA  GLU A  24      82.670  97.890 166.030  1.00  0.00           H
ATOM    149  CB  GLU A  24      84.700  97.300 165.300  1.00  0.00           C
ATOM    150  HB1 GLU A  24      85.280  97.560 164.380  1.00  0.00           H
ATOM    151  HB2 GLU A  24      85.140  98.020 166.010  1.00  0.00           H
ATOM    152  CG  GLU A  24      85.050  95.790 165.650  1.00  0.00           C
ATOM    153  HG1 GLU A  24      84.300  95.340 166.330  1.00  0.00           H
ATOM    154  HG2 GLU A  24      86.040  95.810 166.160  1.00  0.00           H
ATOM    155  CD  GLU A  24      85.270  94.960 164.410  1.00  0.00           C
ATOM    156  OE1 GLU A  24      84.330  94.360 163.860  1.00  0.00           O
ATOM    157  OE2 GLU A  24      86.390  95.040 163.840  1.00  0.00           O
ATOM    158  C   GLU A  24      83.110  98.860 164.170  1.00  0.00           C
ATOM    159  O   GLU A  24      83.320  98.780 162.940  1.00  0.00           O
ATOM    160  N   GLN A  25      82.720 100.020 164.710  1.00  0.00           N
ATOM    161  HN  GLN A  25      82.450  99.990 165.670  1.00  0.00           H
ATOM    162  CA  GLN A  25      82.740 101.330 164.120  1.00  0.00           C
ATOM    163  HA  GLN A  25      83.630 101.360 163.510  1.00  0.00           H
ATOM    164  CB  GLN A  25      81.370 101.630 163.370  1.00  0.00           C
ATOM    165  HB1 GLN A  25      80.640 101.590 164.210  1.00  0.00           H
ATOM    166  HB2 GLN A  25      81.430 102.660 162.980  1.00  0.00           H
ATOM    167  CG  GLN A  25      80.930 100.730 162.190  1.00  0.00           C
ATOM    168  HG1 GLN A  25      81.170  99.650 162.330  1.00  0.00           H
ATOM    169  HG2 GLN A  25      81.520 101.090 161.320  1.00  0.00           H
ATOM    170  CD  GLN A  25      79.510 100.960 161.680  1.00  0.00           C
ATOM    171  OE1 GLN A  25      78.770 101.810 162.100  1.00  0.00           O
ATOM    172  NE2 GLN A  25      79.000 100.050 160.750  1.00  0.00           N
ATOM    173 HE21 GLN A  25      79.550  99.260 160.490  1.00  0.00           H
ATOM    174 HE22 GLN A  25      78.160 100.250 160.240  1.00  0.00           H
ATOM    175  C   GLN A  25      82.950 102.450 165.180  1.00  0.00           C
ATOM    176  O   GLN A  25      82.670 102.330 166.380  1.00  0.00           O
ATOM    177  N   LEU A  26      83.590 103.600 164.740  1.00  0.00           N
ATOM    178  HN  LEU A  26      83.720 103.790 163.770  1.00  0.00           H
ATOM    179  CA  LEU A  26      83.840 104.760 165.520  1.00  0.00           C
ATOM    180  HA  LEU A  26      83.690 104.590 166.580  1.00  0.00           H
ATOM    181  CB  LEU A  26      85.340 105.280 165.350  1.00  0.00           C
ATOM    182  HB1 LEU A  26      85.520 105.700 164.340  1.00  0.00           H
ATOM    183  HB2 LEU A  26      85.380 106.130 166.070  1.00  0.00           H
ATOM    184  CG  LEU A  26      86.420 104.280 165.750  1.00  0.00           C
ATOM    185  HG  LEU A  26      86.360 103.420 165.040  1.00  0.00           H
ATOM    186  CD1 LEU A  26      87.740 105.000 165.410  1.00  0.00           C
ATOM    187 HD11 LEU A  26      87.790 105.380 164.360  1.00  0.00           H
ATOM    188 HD12 LEU A  26      87.770 105.910 166.050  1.00  0.00           H
ATOM    189 HD13 LEU A  26      88.570 104.300 165.640  1.00  0.00           H
ATOM    190  CD2 LEU A  26      86.310 103.990 167.260  1.00  0.00           C
ATOM    191 HD21 LEU A  26      85.470 103.300 167.480  1.00  0.00           H
ATOM    192 HD22 LEU A  26      87.290 103.710 167.710  1.00  0.00           H
ATOM    193 HD23 LEU A  26      86.120 104.930 167.830  1.00  0.00           H
ATOM    194  C   LEU A  26      82.920 105.900 165.100  1.00  0.00           C
ATOM    195  O   LEU A  26      82.730 106.120 163.930  1.00  0.00           O
ATOM    196  N   ARG A  27      82.380 106.670 166.040  1.00  0.00           N
ATOM    197  HN  ARG A  27      82.590 106.560 167.010  1.00  0.00           H
ATOM    198  CA  ARG A  27      81.610 107.890 165.660  1.00  0.00           C
ATOM    199  HA  ARG A  27      81.560 107.940 164.580  1.00  0.00           H
ATOM    200  CB  ARG A  27      80.190 107.820 166.320  1.00  0.00           C
ATOM    201  HB1 ARG A  27      79.570 107.180 165.660  1.00  0.00           H
ATOM    202  HB2 ARG A  27      80.350 107.240 167.250  1.00  0.00           H
ATOM    203  CG  ARG A  27      79.300 108.990 166.540  1.00  0.00           C
ATOM    204  HG1 ARG A  27      78.990 109.380 165.550  1.00  0.00           H
ATOM    205  HG2 ARG A  27      79.880 109.700 167.170  1.00  0.00           H
ATOM    206  CD  ARG A  27      78.030 108.670 167.340  1.00  0.00           C
ATOM    207  HD1 ARG A  27      78.170 107.990 168.210  1.00  0.00           H
ATOM    208  HD2 ARG A  27      77.340 108.200 166.610  1.00  0.00           H
ATOM    209  NE  ARG A  27      77.350 109.870 167.850  1.00  0.00           N
ATOM    210  HE  ARG A  27      77.880 110.710 167.760  1.00  0.00           H
ATOM    211  CZ  ARG A  27      76.410 109.850 168.890  1.00  0.00           C
ATOM    212  NH1 ARG A  27      75.900 108.810 169.400  1.00  0.00           N
ATOM    213 HH11 ARG A  27      74.970 109.020 169.700  1.00  0.00           H
ATOM    214 HH12 ARG A  27      76.080 107.910 169.010  1.00  0.00           H
ATOM    215  NH2 ARG A  27      76.080 111.030 169.380  1.00  0.00           N
ATOM    216 HH21 ARG A  27      75.730 110.980 170.320  1.00  0.00           H
ATOM    217 HH22 ARG A  27      76.670 111.810 169.160  1.00  0.00           H
ATOM    218  C   ARG A  27      82.340 109.060 166.240  1.00  0.00           C
ATOM    219  O   ARG A  27      83.190 108.830 167.070  1.00  0.00           O
ATOM    220  N   LEU A  28      82.220 110.330 165.640  1.00  0.00           N
ATOM    221  HN  LEU A  28      81.780 110.410 164.750  1.00  0.00           H
ATOM    222  CA  LEU A  28      83.050 111.300 166.090  1.00  0.00           C
ATOM    223  HA  LEU A  28      83.860 110.880 166.670  1.00  0.00           H
ATOM    224  CB  LEU A  28      83.860 111.990 164.960  1.00  0.00           C
ATOM    225  HB1 LEU A  28      84.250 111.270 164.210  1.00  0.00           H
ATOM    226  HB2 LEU A  28      83.110 112.570 164.390  1.00  0.00           H
ATOM    227  CG  LEU A  28      84.910 113.090 165.360  1.00  0.00           C
ATOM    228  HG  LEU A  28      84.370 113.940 165.840  1.00  0.00           H
ATOM    229  CD1 LEU A  28      86.110 112.560 166.150  1.00  0.00           C
ATOM    230 HD11 LEU A  28      86.730 111.800 165.630  1.00  0.00           H
ATOM    231 HD12 LEU A  28      86.800 113.420 166.270  1.00  0.00           H
ATOM    232 HD13 LEU A  28      85.720 112.090 167.070  1.00  0.00           H
ATOM    233  CD2 LEU A  28      85.480 113.700 164.080  1.00  0.00           C
ATOM    234 HD21 LEU A  28      86.210 114.470 164.420  1.00  0.00           H
ATOM    235 HD22 LEU A  28      86.180 113.100 163.470  1.00  0.00           H
ATOM    236 HD23 LEU A  28      84.700 114.110 163.410  1.00  0.00           H
ATOM    237  C   LEU A  28      82.400 112.350 167.010  1.00  0.00           C
ATOM    238  O   LEU A  28      81.240 112.640 166.870  1.00  0.00           O
ATOM    239  N   ARG A  29      83.120 112.700 168.100  1.00  0.00           N
ATOM    240  HN  ARG A  29      84.060 112.440 168.320  1.00  0.00           H
ATOM    241  CA  ARG A  29      82.530 113.670 169.010  1.00  0.00           C
ATOM    242  HA  ARG A  29      81.620 113.220 169.380  1.00  0.00           H
ATOM    243  CB  ARG A  29      83.370 113.930 170.310  1.00  0.00           C
ATOM    244  HB1 ARG A  29      84.440 114.180 170.200  1.00  0.00           H
ATOM    245  HB2 ARG A  29      82.850 114.670 170.960  1.00  0.00           H
ATOM    246  CG  ARG A  29      83.280 112.660 171.180  1.00  0.00           C
ATOM    247  HG1 ARG A  29      83.910 111.950 170.600  1.00  0.00           H
ATOM    248  HG2 ARG A  29      82.230 112.360 171.340  1.00  0.00           H
ATOM    249  CD  ARG A  29      83.820 112.890 172.620  1.00  0.00           C
ATOM    250  HD1 ARG A  29      83.040 113.610 172.960  1.00  0.00           H
ATOM    251  HD2 ARG A  29      84.830 113.340 172.650  1.00  0.00           H
ATOM    252  NE  ARG A  29      83.640 111.610 173.330  1.00  0.00           N
ATOM    253  HE  ARG A  29      82.840 111.530 173.920  1.00  0.00           H
ATOM    254  CZ  ARG A  29      84.450 110.590 173.510  1.00  0.00           C
ATOM    255  NH1 ARG A  29      85.660 110.450 173.040  1.00  0.00           N
ATOM    256 HH11 ARG A  29      86.190 109.670 173.360  1.00  0.00           H
ATOM    257 HH12 ARG A  29      86.160 111.290 172.830  1.00  0.00           H
ATOM    258  NH2 ARG A  29      84.040 109.590 174.220  1.00  0.00           N
ATOM    259 HH21 ARG A  29      84.570 108.750 174.200  1.00  0.00           H
ATOM    260 HH22 ARG A  29      83.240 109.650 174.820  1.00  0.00           H
ATOM    261  C   ARG A  29      82.080 114.930 168.360  1.00  0.00           C
ATOM    262  O   ARG A  29      82.720 115.450 167.410  1.00  0.00           O
ATOM    263  N   ALA A  30      80.930 115.490 168.820  1.00  0.00           N
ATOM    264  HN  ALA A  30      80.540 115.130 169.660  1.00  0.00           H
ATOM    265  CA  ALA A  30      80.330 116.700 168.280  1.00  0.00           C
ATOM    266  HA  ALA A  30      80.170 116.650 167.220  1.00  0.00           H
ATOM    267  CB  ALA A  30      79.090 116.790 169.210  1.00  0.00           C
ATOM    268  HB1 ALA A  30      78.610 115.790 169.300  1.00  0.00           H
ATOM    269  HB2 ALA A  30      79.430 117.110 170.220  1.00  0.00           H
ATOM    270  HB3 ALA A  30      78.440 117.640 168.890  1.00  0.00           H
ATOM    271  C   ALA A  30      81.130 117.930 168.420  1.00  0.00           C
ATOM    272  O   ALA A  30      80.960 118.830 167.590  1.00  0.00           O
ATOM    273  N   ASP A  31      82.130 117.970 169.450  1.00  0.00           N
ATOM    274  HN  ASP A  31      82.150 117.270 170.150  1.00  0.00           H
ATOM    275  CA  ASP A  31      82.910 119.180 169.640  1.00  0.00           C
ATOM    276  HA  ASP A  31      82.180 119.970 169.730  1.00  0.00           H
ATOM    277  CB  ASP A  31      83.790 119.130 170.860  1.00  0.00           C
ATOM    278  HB1 ASP A  31      84.390 118.200 170.980  1.00  0.00           H
ATOM    279  HB2 ASP A  31      84.570 119.920 170.840  1.00  0.00           H
ATOM    280  CG  ASP A  31      83.060 119.480 172.140  1.00  0.00           C
ATOM    281  OD1 ASP A  31      81.890 120.010 172.050  1.00  0.00           O
ATOM    282  OD2 ASP A  31      83.530 119.170 173.240  1.00  0.00           O
ATOM    283  C   ASP A  31      83.720 119.680 168.400  1.00  0.00           C
ATOM    284  O   ASP A  31      83.750 120.860 168.220  1.00  0.00           O
ATOM    285  N   LEU A  32      84.170 118.810 167.590  1.00  0.00           N
ATOM    286  HN  LEU A  32      84.090 117.840 167.790  1.00  0.00           H
ATOM    287  CA  LEU A  32      84.720 119.070 166.240  1.00  0.00           C
ATOM    288  HA  LEU A  32      85.500 119.820 166.210  1.00  0.00           H
ATOM    289  CB  LEU A  32      85.350 117.790 165.560  1.00  0.00           C
ATOM    290  HB1 LEU A  32      84.530 117.030 165.490  1.00  0.00           H
ATOM    291  HB2 LEU A  32      85.770 118.030 164.570  1.00  0.00           H
ATOM    292  CG  LEU A  32      86.530 117.090 166.250  1.00  0.00           C
ATOM    293  HG  LEU A  32      86.780 116.210 165.620  1.00  0.00           H
ATOM    294  CD1 LEU A  32      87.760 118.000 166.290  1.00  0.00           C
ATOM    295 HD11 LEU A  32      88.610 117.510 166.820  1.00  0.00           H
ATOM    296 HD12 LEU A  32      88.040 118.180 165.230  1.00  0.00           H
ATOM    297 HD13 LEU A  32      87.440 118.940 166.790  1.00  0.00           H
ATOM    298  CD2 LEU A  32      86.270 116.640 167.690  1.00  0.00           C
ATOM    299 HD21 LEU A  32      87.120 116.090 168.150  1.00  0.00           H
ATOM    300 HD22 LEU A  32      86.110 117.580 168.260  1.00  0.00           H
ATOM    301 HD23 LEU A  32      85.320 116.090 167.860  1.00  0.00           H
ATOM    302  C   LEU A  32      83.680 119.670 165.240  1.00  0.00           C
ATOM    303  O   LEU A  32      82.630 119.080 164.990  1.00  0.00           O
ATOM    304  N   GLU A  33      83.980 120.850 164.760  1.00  0.00           N
ATOM    305  HN  GLU A  33      84.790 121.350 165.060  1.00  0.00           H
ATOM    306  CA  GLU A  33      83.220 121.620 163.750  1.00  0.00           C
ATOM    307  HA  GLU A  33      82.180 121.390 163.960  1.00  0.00           H
ATOM    308  CB  GLU A  33      83.620 123.070 163.860  1.00  0.00           C
ATOM    309  HB1 GLU A  33      83.890 123.200 164.930  1.00  0.00           H
ATOM    310  HB2 GLU A  33      84.600 123.110 163.320  1.00  0.00           H
ATOM    311  CG  GLU A  33      82.720 124.170 163.190  1.00  0.00           C
ATOM    312  HG1 GLU A  33      82.110 124.460 164.080  1.00  0.00           H
ATOM    313  HG2 GLU A  33      82.140 123.700 162.370  1.00  0.00           H
ATOM    314  CD  GLU A  33      83.420 125.340 162.680  1.00  0.00           C
ATOM    315  OE1 GLU A  33      84.270 125.160 161.710  1.00  0.00           O
ATOM    316  OE2 GLU A  33      83.230 126.470 163.160  1.00  0.00           O
ATOM    317  C   GLU A  33      83.450 121.130 162.300  1.00  0.00           C
ATOM    318  O   GLU A  33      84.560 121.200 161.820  1.00  0.00           O
ATOM    319  N   LEU A  34      82.440 120.650 161.580  1.00  0.00           N
ATOM    320  HN  LEU A  34      81.480 120.660 161.860  1.00  0.00           H
ATOM    321  CA  LEU A  34      82.650 119.900 160.350  1.00  0.00           C
ATOM    322  HA  LEU A  34      83.670 119.550 160.370  1.00  0.00           H
ATOM    323  CB  LEU A  34      81.670 118.760 160.130  1.00  0.00           C
ATOM    324  HB1 LEU A  34      80.670 119.150 160.430  1.00  0.00           H
ATOM    325  HB2 LEU A  34      81.610 118.580 159.040  1.00  0.00           H
ATOM    326  CG  LEU A  34      81.900 117.430 160.810  1.00  0.00           C
ATOM    327  HG  LEU A  34      81.030 116.760 160.640  1.00  0.00           H
ATOM    328  CD1 LEU A  34      83.010 116.700 159.970  1.00  0.00           C
ATOM    329 HD11 LEU A  34      83.220 115.640 160.250  1.00  0.00           H
ATOM    330 HD12 LEU A  34      82.560 116.620 158.960  1.00  0.00           H
ATOM    331 HD13 LEU A  34      83.950 117.290 159.990  1.00  0.00           H
ATOM    332  CD2 LEU A  34      82.310 117.470 162.280  1.00  0.00           C
ATOM    333 HD21 LEU A  34      81.430 117.730 162.900  1.00  0.00           H
ATOM    334 HD22 LEU A  34      82.660 116.510 162.710  1.00  0.00           H
ATOM    335 HD23 LEU A  34      83.160 118.190 162.310  1.00  0.00           H
ATOM    336  C   LEU A  34      82.650 120.910 159.140  1.00  0.00           C
ATOM    337  O   LEU A  34      81.930 121.830 159.150  1.00  0.00           O
ATOM    338  N   PRO A  35      83.470 120.780 158.090  1.00  0.00           N
ATOM    339  CD  PRO A  35      84.410 119.670 157.920  1.00  0.00           C
ATOM    340  HD1 PRO A  35      83.810 118.750 157.760  1.00  0.00           H
ATOM    341  HD2 PRO A  35      85.220 119.520 158.670  1.00  0.00           H
ATOM    342  CA  PRO A  35      83.440 121.600 156.840  1.00  0.00           C
ATOM    343  HA  PRO A  35      83.930 122.550 157.000  1.00  0.00           H
ATOM    344  CB  PRO A  35      84.140 120.740 155.760  1.00  0.00           C
ATOM    345  HB1 PRO A  35      83.430 120.050 155.250  1.00  0.00           H
ATOM    346  HB2 PRO A  35      84.680 121.350 155.000  1.00  0.00           H
ATOM    347  CG  PRO A  35      85.100 120.010 156.600  1.00  0.00           C
ATOM    348  HG1 PRO A  35      86.040 120.570 156.800  1.00  0.00           H
ATOM    349  HG2 PRO A  35      85.400 119.010 156.220  1.00  0.00           H
ATOM    350  C   PRO A  35      82.080 122.000 156.270  1.00  0.00           C
ATOM    351  O   PRO A  35      81.210 121.120 156.210  1.00  0.00           O
ATOM    352  N   ARG A  36      81.880 123.310 155.980  1.00  0.00           N
ATOM    353  HN  ARG A  36      82.720 123.830 156.050  1.00  0.00           H
ATOM    354  CA  ARG A  36      80.580 123.830 155.440  1.00  0.00           C
ATOM    355  HA  ARG A  36      79.780 123.100 155.510  1.00  0.00           H
ATOM    356  CB  ARG A  36      80.080 125.110 156.190  1.00  0.00           C
ATOM    357  HB1 ARG A  36      79.100 125.440 155.770  1.00  0.00           H
ATOM    358  HB2 ARG A  36      80.020 124.700 157.230  1.00  0.00           H
ATOM    359  CG  ARG A  36      80.950 126.380 156.190  1.00  0.00           C
ATOM    360  HG1 ARG A  36      81.190 126.580 155.130  1.00  0.00           H
ATOM    361  HG2 ARG A  36      81.900 126.270 156.760  1.00  0.00           H
ATOM    362  CD  ARG A  36      80.210 127.560 156.790  1.00  0.00           C
ATOM    363  HD1 ARG A  36      79.280 127.910 156.280  1.00  0.00           H
ATOM    364  HD2 ARG A  36      80.940 128.400 156.730  1.00  0.00           H
ATOM    365  NE  ARG A  36      79.990 127.280 158.250  1.00  0.00           N
ATOM    366  HE  ARG A  36      80.710 127.380 158.940  1.00  0.00           H
ATOM    367  CZ  ARG A  36      78.920 126.690 158.760  1.00  0.00           C
ATOM    368  NH1 ARG A  36      77.810 126.450 158.130  1.00  0.00           N
ATOM    369 HH11 ARG A  36      77.460 125.530 158.300  1.00  0.00           H
ATOM    370 HH12 ARG A  36      77.700 126.880 157.230  1.00  0.00           H
ATOM    371  NH2 ARG A  36      79.160 126.050 159.850  1.00  0.00           N
ATOM    372 HH21 ARG A  36      78.390 125.610 160.320  1.00  0.00           H
ATOM    373 HH22 ARG A  36      79.970 126.180 160.420  1.00  0.00           H
ATOM    374  C   ARG A  36      80.630 124.140 153.960  1.00  0.00           C
ATOM    375  O   ARG A  36      79.620 124.230 153.290  1.00  0.00           O
ATOM    376  N   ASP A  37      81.880 124.170 153.410  1.00  0.00           N
ATOM    377  HN  ASP A  37      82.720 123.980 153.920  1.00  0.00           H
ATOM    378  CA  ASP A  37      82.130 124.500 152.030  1.00  0.00           C
ATOM    379  HA  ASP A  37      81.270 124.110 151.510  1.00  0.00           H
ATOM    380  CB  ASP A  37      82.170 126.060 151.770  1.00  0.00           C
ATOM    381  HB1 ASP A  37      82.020 126.140 150.680  1.00  0.00           H
ATOM    382  HB2 ASP A  37      81.200 126.440 152.150  1.00  0.00           H
ATOM    383  CG  ASP A  37      83.350 126.710 152.400  1.00  0.00           C
ATOM    384  OD1 ASP A  37      84.220 126.080 153.040  1.00  0.00           O
ATOM    385  OD2 ASP A  37      83.360 127.990 152.310  1.00  0.00           O
ATOM    386  C   ASP A  37      83.190 123.770 151.230  1.00  0.00           C
ATOM    387  O   ASP A  37      83.030 123.610 150.010  1.00  0.00           O
ATOM    388  N   ALA A  38      84.310 123.260 151.820  1.00  0.00           N
ATOM    389  HN  ALA A  38      84.440 123.280 152.810  1.00  0.00           H
ATOM    390  CA  ALA A  38      85.440 122.750 151.090  1.00  0.00           C
ATOM    391  HA  ALA A  38      85.040 122.100 150.320  1.00  0.00           H
ATOM    392  CB  ALA A  38      86.350 123.900 150.700  1.00  0.00           C
ATOM    393  HB1 ALA A  38      86.720 124.420 151.610  1.00  0.00           H
ATOM    394  HB2 ALA A  38      87.200 123.400 150.180  1.00  0.00           H
ATOM    395  HB3 ALA A  38      85.870 124.640 150.030  1.00  0.00           H
ATOM    396  C   ALA A  38      86.070 121.860 152.140  1.00  0.00           C
ATOM    397  O   ALA A  38      85.890 122.160 153.330  1.00  0.00           O
ATOM    398  N   PHE A  39      86.720 120.780 151.780  1.00  0.00           N
ATOM    399  HN  PHE A  39      86.750 120.530 150.810  1.00  0.00           H
ATOM    400  CA  PHE A  39      87.420 119.940 152.700  1.00  0.00           C
ATOM    401  HA  PHE A  39      87.870 120.570 153.460  1.00  0.00           H
ATOM    402  CB  PHE A  39      86.580 118.880 153.490  1.00  0.00           C
ATOM    403  HB1 PHE A  39      87.190 118.330 154.250  1.00  0.00           H
ATOM    404  HB2 PHE A  39      85.830 119.470 154.070  1.00  0.00           H
ATOM    405  CG  PHE A  39      85.790 117.960 152.570  1.00  0.00           C
ATOM    406  CD1 PHE A  39      84.530 118.420 152.070  1.00  0.00           C
ATOM    407  HD1 PHE A  39      84.180 119.410 152.340  1.00  0.00           H
ATOM    408  CE1 PHE A  39      83.770 117.610 151.230  1.00  0.00           C
ATOM    409  HE1 PHE A  39      82.840 117.990 150.860  1.00  0.00           H
ATOM    410  CZ  PHE A  39      84.310 116.340 150.850  1.00  0.00           C
ATOM    411  HZ  PHE A  39      83.600 115.730 150.290  1.00  0.00           H
ATOM    412  CD2 PHE A  39      86.340 116.690 152.230  1.00  0.00           C
ATOM    413  HD2 PHE A  39      87.340 116.360 152.480  1.00  0.00           H
ATOM    414  CE2 PHE A  39      85.580 115.940 151.310  1.00  0.00           C
ATOM    415  HE2 PHE A  39      85.830 114.940 150.990  1.00  0.00           H
ATOM    416  C   PHE A  39      88.560 119.250 151.960  1.00  0.00           C
ATOM    417  O   PHE A  39      88.480 119.010 150.750  1.00  0.00           O
ATOM    418  N   THR A  40      89.650 118.910 152.690  1.00  0.00           N
ATOM    419  HN  THR A  40      89.670 119.360 153.580  1.00  0.00           H
ATOM    420  CA  THR A  40      90.730 117.940 152.490  1.00  0.00           C
ATOM    421  HA  THR A  40      90.590 117.570 151.490  1.00  0.00           H
ATOM    422  CB  THR A  40      92.050 118.570 152.570  1.00  0.00           C
ATOM    423  HB  THR A  40      92.300 118.920 153.590  1.00  0.00           H
ATOM    424  OG1 THR A  40      92.100 119.670 151.680  1.00  0.00           O
ATOM    425  HG1 THR A  40      91.500 120.360 151.990  1.00  0.00           H
ATOM    426  CG2 THR A  40      92.920 117.480 152.080  1.00  0.00           C
ATOM    427 HG21 THR A  40      93.040 116.730 152.900  1.00  0.00           H
ATOM    428 HG22 THR A  40      92.740 116.950 151.130  1.00  0.00           H
ATOM    429 HG23 THR A  40      93.890 118.010 151.930  1.00  0.00           H
ATOM    430  C   THR A  40      90.580 116.790 153.460  1.00  0.00           C
ATOM    431  O   THR A  40      90.600 117.050 154.660  1.00  0.00           O
ATOM    432  N   LEU A  41      90.410 115.550 152.950  1.00  0.00           N
ATOM    433  HN  LEU A  41      90.550 115.420 151.970  1.00  0.00           H
ATOM    434  CA  LEU A  41      90.180 114.290 153.670  1.00  0.00           C
ATOM    435  HA  LEU A  41      90.310 114.380 154.740  1.00  0.00           H
ATOM    436  CB  LEU A  41      88.780 113.730 153.260  1.00  0.00           C
ATOM    437  HB1 LEU A  41      88.070 114.340 153.860  1.00  0.00           H
ATOM    438  HB2 LEU A  41      88.620 113.900 152.180  1.00  0.00           H
ATOM    439  CG  LEU A  41      88.490 112.310 153.820  1.00  0.00           C
ATOM    440  HG  LEU A  41      89.130 111.550 153.320  1.00  0.00           H
ATOM    441  CD1 LEU A  41      88.720 112.060 155.260  1.00  0.00           C
ATOM    442 HD11 LEU A  41      88.250 111.100 155.570  1.00  0.00           H
ATOM    443 HD12 LEU A  41      89.820 111.930 155.420  1.00  0.00           H
ATOM    444 HD13 LEU A  41      88.480 112.860 155.990  1.00  0.00           H
ATOM    445  CD2 LEU A  41      87.090 111.810 153.450  1.00  0.00           C
ATOM    446 HD21 LEU A  41      86.920 110.830 153.940  1.00  0.00           H
ATOM    447 HD22 LEU A  41      86.310 112.550 153.710  1.00  0.00           H
ATOM    448 HD23 LEU A  41      87.080 111.600 152.360  1.00  0.00           H
ATOM    449  C   LEU A  41      91.230 113.270 153.120  1.00  0.00           C
ATOM    450  O   LEU A  41      91.350 113.110 151.910  1.00  0.00           O
ATOM    451  N   GLN A  42      92.010 112.660 153.960  1.00  0.00           N
ATOM    452  HN  GLN A  42      91.940 112.970 154.900  1.00  0.00           H
ATOM    453  CA  GLN A  42      93.050 111.730 153.550  1.00  0.00           C
ATOM    454  HA  GLN A  42      92.670 111.080 152.780  1.00  0.00           H
ATOM    455  CB  GLN A  42      94.390 112.430 153.130  1.00  0.00           C
ATOM    456  HB1 GLN A  42      95.270 111.770 153.010  1.00  0.00           H
ATOM    457  HB2 GLN A  42      94.170 112.940 152.170  1.00  0.00           H
ATOM    458  CG  GLN A  42      94.780 113.540 154.160  1.00  0.00           C
ATOM    459  HG1 GLN A  42      94.610 113.150 155.190  1.00  0.00           H
ATOM    460  HG2 GLN A  42      94.030 114.350 154.160  1.00  0.00           H
ATOM    461  CD  GLN A  42      96.230 114.060 154.090  1.00  0.00           C
ATOM    462  OE1 GLN A  42      96.920 113.990 155.120  1.00  0.00           O
ATOM    463  NE2 GLN A  42      96.610 114.820 153.000  1.00  0.00           N
ATOM    464 HE21 GLN A  42      95.830 115.020 152.410  1.00  0.00           H
ATOM    465 HE22 GLN A  42      97.460 115.340 153.050  1.00  0.00           H
ATOM    466  C   GLN A  42      93.380 110.830 154.680  1.00  0.00           C
ATOM    467  O   GLN A  42      93.160 111.070 155.890  1.00  0.00           O
ATOM    468  N   VAL A  43      93.810 109.620 154.290  1.00  0.00           N
ATOM    469  HN  VAL A  43      93.950 109.420 153.320  1.00  0.00           H
ATOM    470  CA  VAL A  43      94.070 108.470 155.130  1.00  0.00           C
ATOM    471  HA  VAL A  43      94.550 108.800 156.040  1.00  0.00           H
ATOM    472  CB  VAL A  43      92.860 107.590 155.560  1.00  0.00           C
ATOM    473  HB  VAL A  43      93.280 106.600 155.840  1.00  0.00           H
ATOM    474  CG1 VAL A  43      92.240 108.100 156.840  1.00  0.00           C
ATOM    475 HG11 VAL A  43      91.430 107.390 157.120  1.00  0.00           H
ATOM    476 HG12 VAL A  43      93.020 108.150 157.630  1.00  0.00           H
ATOM    477 HG13 VAL A  43      91.810 109.120 156.750  1.00  0.00           H
ATOM    478  CG2 VAL A  43      91.940 107.400 154.310  1.00  0.00           C
ATOM    479 HG21 VAL A  43      92.570 106.920 153.530  1.00  0.00           H
ATOM    480 HG22 VAL A  43      91.100 106.730 154.580  1.00  0.00           H
ATOM    481 HG23 VAL A  43      91.380 108.310 154.020  1.00  0.00           H
ATOM    482  C   VAL A  43      95.160 107.610 154.470  1.00  0.00           C
ATOM    483  O   VAL A  43      95.310 107.590 153.250  1.00  0.00           O
ATOM    484  N   TRP A  44      95.870 106.800 155.290  1.00  0.00           N
ATOM    485  HN  TRP A  44      95.740 106.820 156.280  1.00  0.00           H
ATOM    486  CA  TRP A  44      96.690 105.760 154.820  1.00  0.00           C
ATOM    487  HA  TRP A  44      96.900 105.650 153.760  1.00  0.00           H
ATOM    488  CB  TRP A  44      98.090 105.750 155.520  1.00  0.00           C
ATOM    489  HB1 TRP A  44      97.960 106.050 156.580  1.00  0.00           H
ATOM    490  HB2 TRP A  44      98.580 104.760 155.590  1.00  0.00           H
ATOM    491  CG  TRP A  44      99.120 106.560 154.820  1.00  0.00           C
ATOM    492  CD1 TRP A  44      99.470 107.870 155.040  1.00  0.00           C
ATOM    493  HD1 TRP A  44      99.120 108.350 155.940  1.00  0.00           H
ATOM    494  NE1 TRP A  44     100.470 108.240 154.180  1.00  0.00           N
ATOM    495  HE1 TRP A  44     100.880 109.120 154.050  1.00  0.00           H
ATOM    496  CE2 TRP A  44     100.840 107.160 153.350  1.00  0.00           C
ATOM    497  CD2 TRP A  44     100.010 106.080 153.750  1.00  0.00           C
ATOM    498  CE3 TRP A  44     100.150 104.880 153.080  1.00  0.00           C
ATOM    499  HE3 TRP A  44      99.640 104.020 153.470  1.00  0.00           H
ATOM    500  CZ3 TRP A  44     101.100 104.720 152.070  1.00  0.00           C
ATOM    501  HZ3 TRP A  44     101.310 103.800 151.550  1.00  0.00           H
ATOM    502  CZ2 TRP A  44     101.910 106.940 152.500  1.00  0.00           C
ATOM    503  HZ2 TRP A  44     102.710 107.670 152.430  1.00  0.00           H
ATOM    504  CH2 TRP A  44     101.970 105.770 151.710  1.00  0.00           C
ATOM    505  HH2 TRP A  44     102.720 105.800 150.930  1.00  0.00           H
ATOM    506  C   TRP A  44      96.040 104.440 155.220  1.00  0.00           C
ATOM    507  O   TRP A  44      95.710 104.150 156.400  1.00  0.00           O
ATOM    508  N   LEU A  45      95.910 103.490 154.280  1.00  0.00           N
ATOM    509  HN  LEU A  45      96.300 103.570 153.370  1.00  0.00           H
ATOM    510  CA  LEU A  45      95.050 102.320 154.540  1.00  0.00           C
ATOM    511  HA  LEU A  45      95.280 102.070 155.560  1.00  0.00           H
ATOM    512  CB  LEU A  45      93.570 102.550 154.320  1.00  0.00           C
ATOM    513  HB1 LEU A  45      92.990 101.730 154.790  1.00  0.00           H
ATOM    514  HB2 LEU A  45      93.340 103.430 154.970  1.00  0.00           H
ATOM    515  CG  LEU A  45      93.130 102.820 152.890  1.00  0.00           C
ATOM    516  HG  LEU A  45      93.970 102.850 152.170  1.00  0.00           H
ATOM    517  CD1 LEU A  45      92.140 101.790 152.420  1.00  0.00           C
ATOM    518 HD11 LEU A  45      92.730 100.850 152.310  1.00  0.00           H
ATOM    519 HD12 LEU A  45      91.300 101.730 153.140  1.00  0.00           H
ATOM    520 HD13 LEU A  45      91.710 102.050 151.430  1.00  0.00           H
ATOM    521  CD2 LEU A  45      92.510 104.280 152.860  1.00  0.00           C
ATOM    522 HD21 LEU A  45      93.370 104.980 152.940  1.00  0.00           H
ATOM    523 HD22 LEU A  45      91.950 104.360 151.910  1.00  0.00           H
ATOM    524 HD23 LEU A  45      91.860 104.470 153.740  1.00  0.00           H
ATOM    525  C   LEU A  45      95.530 101.160 153.700  1.00  0.00           C
ATOM    526  O   LEU A  45      96.190 101.230 152.690  1.00  0.00           O
ATOM    527  N   ARG A  46      95.360  99.940 154.280  1.00  0.00           N
ATOM    528  HN  ARG A  46      94.910  99.960 155.170  1.00  0.00           H
ATOM    529  CA  ARG A  46      95.610  98.730 153.570  1.00  0.00           C
ATOM    530  HA  ARG A  46      95.470  98.940 152.520  1.00  0.00           H
ATOM    531  CB  ARG A  46      96.930  97.960 153.840  1.00  0.00           C
ATOM    532  HB1 ARG A  46      96.880  97.040 153.220  1.00  0.00           H
ATOM    533  HB2 ARG A  46      97.800  98.460 153.360  1.00  0.00           H
ATOM    534  CG  ARG A  46      97.280  97.670 155.330  1.00  0.00           C
ATOM    535  HG1 ARG A  46      96.290  97.390 155.760  1.00  0.00           H
ATOM    536  HG2 ARG A  46      97.550  98.650 155.770  1.00  0.00           H
ATOM    537  CD  ARG A  46      98.340  96.560 155.540  1.00  0.00           C
ATOM    538  HD1 ARG A  46      98.610  96.430 156.610  1.00  0.00           H
ATOM    539  HD2 ARG A  46      99.240  96.830 154.960  1.00  0.00           H
ATOM    540  NE  ARG A  46      97.830  95.260 155.070  1.00  0.00           N
ATOM    541  HE  ARG A  46      96.880  94.980 155.210  1.00  0.00           H
ATOM    542  CZ  ARG A  46      98.670  94.240 154.910  1.00  0.00           C
ATOM    543  NH1 ARG A  46      99.940  94.400 154.960  1.00  0.00           N
ATOM    544 HH11 ARG A  46     100.440  93.600 154.620  1.00  0.00           H
ATOM    545 HH12 ARG A  46     100.310  95.310 154.790  1.00  0.00           H
ATOM    546  NH2 ARG A  46      98.260  93.020 154.810  1.00  0.00           N
ATOM    547 HH21 ARG A  46      98.870  92.310 154.460  1.00  0.00           H
ATOM    548 HH22 ARG A  46      97.290  92.890 154.630  1.00  0.00           H
ATOM    549  C   ARG A  46      94.410  97.850 153.730  1.00  0.00           C
ATOM    550  O   ARG A  46      94.020  97.560 154.860  1.00  0.00           O
ATOM    551  N   ALA A  47      93.870  97.440 152.640  1.00  0.00           N
ATOM    552  HN  ALA A  47      94.310  97.720 151.790  1.00  0.00           H
ATOM    553  CA  ALA A  47      92.570  96.830 152.560  1.00  0.00           C
ATOM    554  HA  ALA A  47      92.050  97.030 153.490  1.00  0.00           H
ATOM    555  CB  ALA A  47      91.680  97.340 151.390  1.00  0.00           C
ATOM    556  HB1 ALA A  47      92.170  97.090 150.430  1.00  0.00           H
ATOM    557  HB2 ALA A  47      90.630  96.970 151.430  1.00  0.00           H
ATOM    558  HB3 ALA A  47      91.500  98.430 151.500  1.00  0.00           H
ATOM    559  C   ALA A  47      92.690  95.330 152.330  1.00  0.00           C
ATOM    560  O   ALA A  47      93.240  94.840 151.380  1.00  0.00           O
ATOM    561  N   GLU A  48      91.900  94.550 153.120  1.00  0.00           N
ATOM    562  HN  GLU A  48      91.270  94.850 153.830  1.00  0.00           H
ATOM    563  CA  GLU A  48      91.820  93.140 152.800  1.00  0.00           C
ATOM    564  HA  GLU A  48      92.800  92.700 152.780  1.00  0.00           H
ATOM    565  CB  GLU A  48      90.980  92.510 153.900  1.00  0.00           C
ATOM    566  HB1 GLU A  48      89.920  92.830 153.960  1.00  0.00           H
ATOM    567  HB2 GLU A  48      90.990  91.440 153.590  1.00  0.00           H
ATOM    568  CG  GLU A  48      91.560  92.540 155.320  1.00  0.00           C
ATOM    569  HG1 GLU A  48      90.990  91.750 155.860  1.00  0.00           H
ATOM    570  HG2 GLU A  48      91.460  93.460 155.930  1.00  0.00           H
ATOM    571  CD  GLU A  48      93.000  92.190 155.460  1.00  0.00           C
ATOM    572  OE1 GLU A  48      93.610  91.460 154.620  1.00  0.00           O
ATOM    573  OE2 GLU A  48      93.580  92.540 156.510  1.00  0.00           O
ATOM    574  C   GLU A  48      91.120  92.730 151.480  1.00  0.00           C
ATOM    575  O   GLU A  48      90.230  93.450 151.020  1.00  0.00           O
ATOM    576  N   GLY A  49      91.620  91.590 150.850  1.00  0.00           N
ATOM    577  HN  GLY A  49      92.470  91.180 151.190  1.00  0.00           H
ATOM    578  CA  GLY A  49      90.870  91.070 149.710  1.00  0.00           C
ATOM    579  HA1 GLY A  49      91.370  90.140 149.480  1.00  0.00           H
ATOM    580  HA2 GLY A  49      90.950  91.860 148.970  1.00  0.00           H
ATOM    581  C   GLY A  49      89.450  90.650 150.180  1.00  0.00           C
ATOM    582  O   GLY A  49      89.420  89.930 151.130  1.00  0.00           O
ATOM    583  N   GLY A  50      88.390  91.190 149.460  1.00  0.00           N
ATOM    584  HN  GLY A  50      88.640  91.780 148.700  1.00  0.00           H
ATOM    585  CA  GLY A  50      87.040  90.880 149.730  1.00  0.00           C
ATOM    586  HA1 GLY A  50      87.090  89.910 150.200  1.00  0.00           H
ATOM    587  HA2 GLY A  50      86.570  90.910 148.750  1.00  0.00           H
ATOM    588  C   GLY A  50      86.480  91.920 150.670  1.00  0.00           C
ATOM    589  O   GLY A  50      87.080  92.120 151.740  1.00  0.00           O
ATOM    590  N   GLN A  51      85.340  92.580 150.340  1.00  0.00           N
ATOM    591  HN  GLN A  51      84.860  92.190 149.560  1.00  0.00           H
ATOM    592  CA  GLN A  51      84.760  93.510 151.300  1.00  0.00           C
ATOM    593  HA  GLN A  51      85.060  93.230 152.300  1.00  0.00           H
ATOM    594  CB  GLN A  51      85.060  94.960 150.770  1.00  0.00           C
ATOM    595  HB1 GLN A  51      84.800  95.080 149.700  1.00  0.00           H
ATOM    596  HB2 GLN A  51      84.590  95.710 151.430  1.00  0.00           H
ATOM    597  CG  GLN A  51      86.570  95.470 150.820  1.00  0.00           C
ATOM    598  HG1 GLN A  51      86.690  96.440 150.290  1.00  0.00           H
ATOM    599  HG2 GLN A  51      87.140  94.720 150.240  1.00  0.00           H
ATOM    600  CD  GLN A  51      87.080  95.600 152.260  1.00  0.00           C
ATOM    601  OE1 GLN A  51      86.340  95.920 153.210  1.00  0.00           O
ATOM    602  NE2 GLN A  51      88.360  95.120 152.450  1.00  0.00           N
ATOM    603 HE21 GLN A  51      88.650  94.440 151.780  1.00  0.00           H
ATOM    604 HE22 GLN A  51      88.740  95.220 153.370  1.00  0.00           H
ATOM    605  C   GLN A  51      83.240  93.440 151.240  1.00  0.00           C
ATOM    606  O   GLN A  51      82.660  93.050 150.220  1.00  0.00           O
ATOM    607  N   ARG A  52      82.600  93.940 152.290  1.00  0.00           N
ATOM    608  HN  ARG A  52      83.050  94.290 153.110  1.00  0.00           H
ATOM    609  CA  ARG A  52      81.200  94.340 152.300  1.00  0.00           C
ATOM    610  HA  ARG A  52      80.660  93.520 151.850  1.00  0.00           H
ATOM    611  CB  ARG A  52      80.610  94.550 153.720  1.00  0.00           C
ATOM    612  HB1 ARG A  52      81.120  95.290 154.370  1.00  0.00           H
ATOM    613  HB2 ARG A  52      79.570  94.950 153.690  1.00  0.00           H
ATOM    614  CG  ARG A  52      80.640  93.150 154.500  1.00  0.00           C
ATOM    615  HG1 ARG A  52      81.600  92.650 154.230  1.00  0.00           H
ATOM    616  HG2 ARG A  52      79.800  92.670 153.950  1.00  0.00           H
ATOM    617  CD  ARG A  52      80.200  93.070 155.950  1.00  0.00           C
ATOM    618  HD1 ARG A  52      79.120  93.330 155.910  1.00  0.00           H
ATOM    619  HD2 ARG A  52      80.750  93.770 156.620  1.00  0.00           H
ATOM    620  NE  ARG A  52      80.310  91.620 156.310  1.00  0.00           N
ATOM    621  HE  ARG A  52      80.430  90.880 155.650  1.00  0.00           H
ATOM    622  CZ  ARG A  52      79.750  91.100 157.360  1.00  0.00           C
ATOM    623  NH1 ARG A  52      79.380  91.890 158.330  1.00  0.00           N
ATOM    624 HH11 ARG A  52      79.050  91.470 159.180  1.00  0.00           H
ATOM    625 HH12 ARG A  52      79.670  92.840 158.330  1.00  0.00           H
ATOM    626  NH2 ARG A  52      79.610  89.790 157.380  1.00  0.00           N
ATOM    627 HH21 ARG A  52      79.210  89.350 158.180  1.00  0.00           H
ATOM    628 HH22 ARG A  52      79.850  89.250 156.570  1.00  0.00           H
ATOM    629  C   ARG A  52      80.830  95.540 151.430  1.00  0.00           C
ATOM    630  O   ARG A  52      80.130  96.480 151.790  1.00  0.00           O
ATOM    631  N   SER A  53      81.200  95.600 150.150  1.00  0.00           N
ATOM    632  HN  SER A  53      81.760  94.790 149.980  1.00  0.00           H
ATOM    633  CA  SER A  53      80.870  96.550 149.100  1.00  0.00           C
ATOM    634  HA  SER A  53      81.490  97.440 149.080  1.00  0.00           H
ATOM    635  CB  SER A  53      81.170  95.910 147.690  1.00  0.00           C
ATOM    636  HB1 SER A  53      80.670  94.920 147.610  1.00  0.00           H
ATOM    637  HB2 SER A  53      82.280  95.840 147.670  1.00  0.00           H
ATOM    638  OG  SER A  53      80.620  96.710 146.620  1.00  0.00           O
ATOM    639  HG1 SER A  53      79.690  96.480 146.560  1.00  0.00           H
ATOM    640  C   SER A  53      79.370  97.110 149.180  1.00  0.00           C
ATOM    641  O   SER A  53      78.420  96.270 149.370  1.00  0.00           O
ATOM    642  N   PRO A  54      78.980  98.390 148.990  1.00  0.00           N
ATOM    643  CD  PRO A  54      77.550  98.770 148.890  1.00  0.00           C
ATOM    644  HD1 PRO A  54      76.900  98.250 149.620  1.00  0.00           H
ATOM    645  HD2 PRO A  54      77.220  98.570 147.850  1.00  0.00           H
ATOM    646  CA  PRO A  54      79.900  99.510 148.950  1.00  0.00           C
ATOM    647  HA  PRO A  54      80.790  99.310 148.370  1.00  0.00           H
ATOM    648  CB  PRO A  54      79.040 100.680 148.620  1.00  0.00           C
ATOM    649  HB1 PRO A  54      79.450 101.660 148.930  1.00  0.00           H
ATOM    650  HB2 PRO A  54      79.000 100.650 147.510  1.00  0.00           H
ATOM    651  CG  PRO A  54      77.610 100.280 149.180  1.00  0.00           C
ATOM    652  HG1 PRO A  54      76.830 100.900 148.670  1.00  0.00           H
ATOM    653  HG2 PRO A  54      77.470 100.530 150.250  1.00  0.00           H
ATOM    654  C   PRO A  54      80.430  99.710 150.370  1.00  0.00           C
ATOM    655  O   PRO A  54      79.710 100.070 151.270  1.00  0.00           O
ATOM    656  N   ALA A  55      81.740  99.350 150.600  1.00  0.00           N
ATOM    657  HN  ALA A  55      82.380  99.220 149.850  1.00  0.00           H
ATOM    658  CA  ALA A  55      82.300  99.250 151.920  1.00  0.00           C
ATOM    659  HA  ALA A  55      81.560  98.880 152.620  1.00  0.00           H
ATOM    660  CB  ALA A  55      83.360  98.130 151.950  1.00  0.00           C
ATOM    661  HB1 ALA A  55      82.800  97.170 151.960  1.00  0.00           H
ATOM    662  HB2 ALA A  55      84.150  98.310 151.190  1.00  0.00           H
ATOM    663  HB3 ALA A  55      83.890  98.140 152.930  1.00  0.00           H
ATOM    664  C   ALA A  55      83.020 100.480 152.440  1.00  0.00           C
ATOM    665  O   ALA A  55      83.970 100.960 151.820  1.00  0.00           O
ATOM    666  N   VAL A  56      82.580 101.040 153.580  1.00  0.00           N
ATOM    667  HN  VAL A  56      82.040 100.520 154.250  1.00  0.00           H
ATOM    668  CA  VAL A  56      82.660 102.480 153.800  1.00  0.00           C
ATOM    669  HA  VAL A  56      82.860 102.980 152.860  1.00  0.00           H
ATOM    670  CB  VAL A  56      81.260 102.910 154.350  1.00  0.00           C
ATOM    671  HB  VAL A  56      80.860 102.150 155.040  1.00  0.00           H
ATOM    672  CG1 VAL A  56      81.410 104.180 155.180  1.00  0.00           C
ATOM    673 HG11 VAL A  56      82.290 104.170 155.870  1.00  0.00           H
ATOM    674 HG12 VAL A  56      81.770 105.070 154.620  1.00  0.00           H
ATOM    675 HG13 VAL A  56      80.470 104.530 155.640  1.00  0.00           H
ATOM    676  CG2 VAL A  56      80.320 102.870 153.180  1.00  0.00           C
ATOM    677 HG21 VAL A  56      79.310 103.240 153.420  1.00  0.00           H
ATOM    678 HG22 VAL A  56      80.850 103.460 152.410  1.00  0.00           H
ATOM    679 HG23 VAL A  56      80.090 101.840 152.840  1.00  0.00           H
ATOM    680  C   VAL A  56      83.780 102.580 154.680  1.00  0.00           C
ATOM    681  O   VAL A  56      83.810 101.960 155.750  1.00  0.00           O
ATOM    682  N   ILE A  57      84.820 103.350 154.280  1.00  0.00           N
ATOM    683  HN  ILE A  57      84.830 103.890 153.440  1.00  0.00           H
ATOM    684  CA  ILE A  57      85.840 103.700 155.130  1.00  0.00           C
ATOM    685  HA  ILE A  57      86.150 102.830 155.700  1.00  0.00           H
ATOM    686  CB  ILE A  57      87.120 103.980 154.240  1.00  0.00           C
ATOM    687  HB  ILE A  57      86.770 104.790 153.560  1.00  0.00           H
ATOM    688  CG2 ILE A  57      88.280 104.530 155.030  1.00  0.00           C
ATOM    689 HG21 ILE A  57      88.530 103.780 155.810  1.00  0.00           H
ATOM    690 HG22 ILE A  57      89.230 104.700 154.470  1.00  0.00           H
ATOM    691 HG23 ILE A  57      88.150 105.480 155.590  1.00  0.00           H
ATOM    692  CG1 ILE A  57      87.470 102.670 153.450  1.00  0.00           C
ATOM    693 HG11 ILE A  57      86.600 102.100 153.060  1.00  0.00           H
ATOM    694 HG12 ILE A  57      88.050 102.020 154.140  1.00  0.00           H
ATOM    695  CD  ILE A  57      88.290 103.050 152.160  1.00  0.00           C
ATOM    696  HD1 ILE A  57      89.100 103.690 152.550  1.00  0.00           H
ATOM    697  HD2 ILE A  57      88.890 102.170 151.850  1.00  0.00           H
ATOM    698  HD3 ILE A  57      87.600 103.380 151.340  1.00  0.00           H
ATOM    699  C   ILE A  57      85.540 104.840 156.070  1.00  0.00           C
ATOM    700  O   ILE A  57      85.810 104.740 157.290  1.00  0.00           O
ATOM    701  N   THR A  58      84.740 105.820 155.650  1.00  0.00           N
ATOM    702  HN  THR A  58      84.360 105.630 154.750  1.00  0.00           H
ATOM    703  CA  THR A  58      84.520 107.050 156.360  1.00  0.00           C
ATOM    704  HA  THR A  58      84.190 106.950 157.380  1.00  0.00           H
ATOM    705  CB  THR A  58      85.720 107.920 156.250  1.00  0.00           C
ATOM    706  HB  THR A  58      86.580 107.480 156.780  1.00  0.00           H
ATOM    707  OG1 THR A  58      85.510 109.210 156.720  1.00  0.00           O
ATOM    708  HG1 THR A  58      85.540 109.050 157.670  1.00  0.00           H
ATOM    709  CG2 THR A  58      86.190 108.090 154.790  1.00  0.00           C
ATOM    710 HG21 THR A  58      86.690 107.180 154.400  1.00  0.00           H
ATOM    711 HG22 THR A  58      85.400 108.510 154.130  1.00  0.00           H
ATOM    712 HG23 THR A  58      86.940 108.910 154.780  1.00  0.00           H
ATOM    713  C   THR A  58      83.310 107.680 155.590  1.00  0.00           C
ATOM    714  O   THR A  58      83.070 107.500 154.370  1.00  0.00           O
ATOM    715  N   GLY A  59      82.550 108.450 156.290  1.00  0.00           N
ATOM    716  HN  GLY A  59      82.750 108.700 157.240  1.00  0.00           H
ATOM    717  CA  GLY A  59      81.460 109.280 155.740  1.00  0.00           C
ATOM    718  HA1 GLY A  59      80.710 108.620 155.340  1.00  0.00           H
ATOM    719  HA2 GLY A  59      81.870 109.950 155.000  1.00  0.00           H
ATOM    720  C   GLY A  59      80.770 110.130 156.790  1.00  0.00           C
ATOM    721  O   GLY A  59      80.570 109.870 157.980  1.00  0.00           O
ATOM    722  N   LEU A  60      80.310 111.350 156.310  1.00  0.00           N
ATOM    723  HN  LEU A  60      80.540 111.610 155.380  1.00  0.00           H
ATOM    724  CA  LEU A  60      79.590 112.290 157.050  1.00  0.00           C
ATOM    725  HA  LEU A  60      79.800 112.120 158.090  1.00  0.00           H
ATOM    726  CB  LEU A  60      79.980 113.700 156.610  1.00  0.00           C
ATOM    727  HB1 LEU A  60      81.080 113.750 156.790  1.00  0.00           H
ATOM    728  HB2 LEU A  60      80.010 113.800 155.500  1.00  0.00           H
ATOM    729  CG  LEU A  60      79.270 114.800 157.340  1.00  0.00           C
ATOM    730  HG  LEU A  60      78.260 115.020 156.940  1.00  0.00           H
ATOM    731  CD1 LEU A  60      79.270 114.710 158.870  1.00  0.00           C
ATOM    732 HD11 LEU A  60      78.770 115.630 159.240  1.00  0.00           H
ATOM    733 HD12 LEU A  60      78.530 113.960 159.210  1.00  0.00           H
ATOM    734 HD13 LEU A  60      80.300 114.470 159.230  1.00  0.00           H
ATOM    735  CD2 LEU A  60      80.130 116.060 156.990  1.00  0.00           C
ATOM    736 HD21 LEU A  60      79.650 116.930 157.500  1.00  0.00           H
ATOM    737 HD22 LEU A  60      81.110 115.860 157.470  1.00  0.00           H
ATOM    738 HD23 LEU A  60      80.210 116.290 155.910  1.00  0.00           H
ATOM    739  C   LEU A  60      78.080 112.080 156.670  1.00  0.00           C
ATOM    740  O   LEU A  60      77.750 112.350 155.520  1.00  0.00           O
ATOM    741  N   TYR A  61      77.320 111.600 157.650  1.00  0.00           N
ATOM    742  HN  TYR A  61      77.670 111.490 158.580  1.00  0.00           H
ATOM    743  CA  TYR A  61      75.970 111.170 157.560  1.00  0.00           C
ATOM    744  HA  TYR A  61      75.630 111.350 156.550  1.00  0.00           H
ATOM    745  CB  TYR A  61      75.780 109.680 157.940  1.00  0.00           C
ATOM    746  HB1 TYR A  61      75.970 109.510 159.020  1.00  0.00           H
ATOM    747  HB2 TYR A  61      74.700 109.450 157.800  1.00  0.00           H
ATOM    748  CG  TYR A  61      76.540 108.800 156.920  1.00  0.00           C
ATOM    749  CD1 TYR A  61      75.890 108.370 155.750  1.00  0.00           C
ATOM    750  HD1 TYR A  61      74.900 108.760 155.550  1.00  0.00           H
ATOM    751  CE1 TYR A  61      76.500 107.550 154.900  1.00  0.00           C
ATOM    752  HE1 TYR A  61      75.980 107.150 154.040  1.00  0.00           H
ATOM    753  CZ  TYR A  61      77.790 107.050 155.210  1.00  0.00           C
ATOM    754  OH  TYR A  61      78.440 106.060 154.410  1.00  0.00           O
ATOM    755  HH  TYR A  61      77.940 106.040 153.580  1.00  0.00           H
ATOM    756  CD2 TYR A  61      77.810 108.390 157.290  1.00  0.00           C
ATOM    757  HD2 TYR A  61      78.280 108.730 158.200  1.00  0.00           H
ATOM    758  CE2 TYR A  61      78.440 107.500 156.410  1.00  0.00           C
ATOM    759  HE2 TYR A  61      79.430 107.130 156.640  1.00  0.00           H
ATOM    760  C   TYR A  61      75.060 112.130 158.350  1.00  0.00           C
ATOM    761  O   TYR A  61      75.520 113.050 159.060  1.00  0.00           O
ATOM    762  N   ASP A  62      73.730 112.110 158.050  1.00  0.00           N
ATOM    763  HN  ASP A  62      73.360 111.470 157.380  1.00  0.00           H
ATOM    764  CA  ASP A  62      72.730 112.990 158.650  1.00  0.00           C
ATOM    765  HA  ASP A  62      73.230 113.460 159.480  1.00  0.00           H
ATOM    766  CB  ASP A  62      72.280 113.990 157.540  1.00  0.00           C
ATOM    767  HB1 ASP A  62      73.190 114.490 157.140  1.00  0.00           H
ATOM    768  HB2 ASP A  62      71.870 113.500 156.620  1.00  0.00           H
ATOM    769  CG  ASP A  62      71.320 115.050 158.060  1.00  0.00           C
ATOM    770  OD1 ASP A  62      70.760 114.920 159.160  1.00  0.00           O
ATOM    771  OD2 ASP A  62      70.960 116.010 157.350  1.00  0.00           O
ATOM    772  C   ASP A  62      71.630 112.180 159.380  1.00  0.00           C
ATOM    773  O   ASP A  62      71.020 111.310 158.790  1.00  0.00           O
ATOM    774  N   LYS A  63      71.470 112.500 160.610  1.00  0.00           N
ATOM    775  HN  LYS A  63      72.070 113.220 160.960  1.00  0.00           H
ATOM    776  CA  LYS A  63      70.680 111.690 161.450  1.00  0.00           C
ATOM    777  HA  LYS A  63      70.490 110.720 161.010  1.00  0.00           H
ATOM    778  CB  LYS A  63      71.340 111.520 162.800  1.00  0.00           C
ATOM    779  HB1 LYS A  63      70.730 110.870 163.470  1.00  0.00           H
ATOM    780  HB2 LYS A  63      72.250 110.910 162.640  1.00  0.00           H
ATOM    781  CG  LYS A  63      71.590 112.690 163.700  1.00  0.00           C
ATOM    782  HG1 LYS A  63      70.650 113.240 163.940  1.00  0.00           H
ATOM    783  HG2 LYS A  63      72.210 113.400 163.110  1.00  0.00           H
ATOM    784  CD  LYS A  63      72.380 112.310 164.970  1.00  0.00           C
ATOM    785  HD1 LYS A  63      73.340 111.780 164.760  1.00  0.00           H
ATOM    786  HD2 LYS A  63      71.590 111.710 165.470  1.00  0.00           H
ATOM    787  CE  LYS A  63      72.740 113.480 165.960  1.00  0.00           C
ATOM    788  HE1 LYS A  63      71.810 113.960 166.320  1.00  0.00           H
ATOM    789  HE2 LYS A  63      73.480 114.170 165.500  1.00  0.00           H
ATOM    790  NZ  LYS A  63      73.440 112.820 167.040  1.00  0.00           N
ATOM    791  HZ1 LYS A  63      74.460 112.910 166.910  1.00  0.00           H
ATOM    792  HZ2 LYS A  63      73.230 113.230 167.980  1.00  0.00           H
ATOM    793  HZ3 LYS A  63      73.200 111.810 167.040  1.00  0.00           H
ATOM    794  C   LYS A  63      69.270 112.270 161.580  1.00  0.00           C
ATOM    795  O   LYS A  63      68.450 111.670 162.270  1.00  0.00           O
ATOM    796  N   CYS A  64      69.020 113.410 160.940  1.00  0.00           N
ATOM    797  HN  CYS A  64      69.770 113.810 160.410  1.00  0.00           H
ATOM    798  CA  CYS A  64      67.730 114.040 161.000  1.00  0.00           C
ATOM    799  HA  CYS A  64      66.960 113.460 161.490  1.00  0.00           H
ATOM    800  CB  CYS A  64      67.770 115.370 161.700  1.00  0.00           C
ATOM    801  HB1 CYS A  64      66.700 115.690 161.690  1.00  0.00           H
ATOM    802  HB2 CYS A  64      68.240 116.070 160.990  1.00  0.00           H
ATOM    803  SG  CYS A  64      68.490 115.390 163.370  1.00  0.00           S
ATOM    804  C   CYS A  64      67.300 114.130 159.560  1.00  0.00           C
ATOM    805  O   CYS A  64      66.260 114.740 159.280  1.00  0.00           O
ATOM    806  N   SER A  65      67.950 113.510 158.510  1.00  0.00           N
ATOM    807  HN  SER A  65      68.780 112.990 158.690  1.00  0.00           H
ATOM    808  CA  SER A  65      67.460 113.380 157.150  1.00  0.00           C
ATOM    809  HA  SER A  65      66.990 114.260 156.740  1.00  0.00           H
ATOM    810  CB  SER A  65      68.690 112.990 156.310  1.00  0.00           C
ATOM    811  HB1 SER A  65      68.360 112.520 155.350  1.00  0.00           H
ATOM    812  HB2 SER A  65      69.360 112.250 156.800  1.00  0.00           H
ATOM    813  OG  SER A  65      69.480 114.140 155.910  1.00  0.00           O
ATOM    814  HG1 SER A  65      69.830 114.470 156.740  1.00  0.00           H
ATOM    815  C   SER A  65      66.310 112.420 157.010  1.00  0.00           C
ATOM    816  O   SER A  65      66.420 111.180 156.840  1.00  0.00           O
ATOM    817  N   TYR A  66      65.050 112.910 156.950  1.00  0.00           N
ATOM    818  HN  TYR A  66      64.770 113.870 157.050  1.00  0.00           H
ATOM    819  CA  TYR A  66      63.880 112.080 156.850  1.00  0.00           C
ATOM    820  HA  TYR A  66      64.060 111.030 157.040  1.00  0.00           H
ATOM    821  CB  TYR A  66      62.710 112.600 157.850  1.00  0.00           C
ATOM    822  HB1 TYR A  66      62.490 113.640 157.530  1.00  0.00           H
ATOM    823  HB2 TYR A  66      61.770 112.010 157.800  1.00  0.00           H
ATOM    824  CG  TYR A  66      63.190 112.560 159.230  1.00  0.00           C
ATOM    825  CD1 TYR A  66      64.030 111.540 159.700  1.00  0.00           C
ATOM    826  HD1 TYR A  66      64.150 110.660 159.080  1.00  0.00           H
ATOM    827  CE1 TYR A  66      64.400 111.550 161.070  1.00  0.00           C
ATOM    828  HE1 TYR A  66      64.950 110.690 161.440  1.00  0.00           H
ATOM    829  CZ  TYR A  66      64.110 112.580 161.920  1.00  0.00           C
ATOM    830  OH  TYR A  66      64.680 112.690 163.200  1.00  0.00           O
ATOM    831  HH  TYR A  66      65.350 112.010 163.360  1.00  0.00           H
ATOM    832  CD2 TYR A  66      62.840 113.570 160.080  1.00  0.00           C
ATOM    833  HD2 TYR A  66      62.280 114.400 159.670  1.00  0.00           H
ATOM    834  CE2 TYR A  66      63.280 113.660 161.370  1.00  0.00           C
ATOM    835  HE2 TYR A  66      62.940 114.520 161.910  1.00  0.00           H
ATOM    836  C   TYR A  66      63.320 111.900 155.400  1.00  0.00           C
ATOM    837  O   TYR A  66      62.340 111.200 155.310  1.00  0.00           O
ATOM    838  N   ILE A  67      63.890 112.510 154.320  1.00  0.00           N
ATOM    839  HN  ILE A  67      64.760 112.980 154.470  1.00  0.00           H
ATOM    840  CA  ILE A  67      63.250 112.620 153.030  1.00  0.00           C
ATOM    841  HA  ILE A  67      62.300 112.090 153.060  1.00  0.00           H
ATOM    842  CB  ILE A  67      63.240 114.070 152.530  1.00  0.00           C
ATOM    843  HB  ILE A  67      64.240 114.540 152.430  1.00  0.00           H
ATOM    844  CG2 ILE A  67      62.480 114.070 151.190  1.00  0.00           C
ATOM    845 HG21 ILE A  67      62.170 115.080 150.840  1.00  0.00           H
ATOM    846 HG22 ILE A  67      62.940 113.410 150.420  1.00  0.00           H
ATOM    847 HG23 ILE A  67      61.490 113.590 151.320  1.00  0.00           H
ATOM    848  CG1 ILE A  67      62.490 115.030 153.490  1.00  0.00           C
ATOM    849 HG11 ILE A  67      61.770 114.480 154.140  1.00  0.00           H
ATOM    850 HG12 ILE A  67      61.780 115.810 153.140  1.00  0.00           H
ATOM    851  CD  ILE A  67      63.570 115.720 154.370  1.00  0.00           C
ATOM    852  HD1 ILE A  67      64.130 115.000 154.990  1.00  0.00           H
ATOM    853  HD2 ILE A  67      64.340 116.180 153.710  1.00  0.00           H
ATOM    854  HD3 ILE A  67      63.180 116.550 155.000  1.00  0.00           H
ATOM    855  C   ILE A  67      64.120 111.850 152.080  1.00  0.00           C
ATOM    856  O   ILE A  67      63.630 110.970 151.320  1.00  0.00           O
ATOM    857  N   SER A  68      65.460 112.060 152.030  1.00  0.00           N
ATOM    858  HN  SER A  68      65.880 112.760 152.600  1.00  0.00           H
ATOM    859  CA  SER A  68      66.440 111.200 151.400  1.00  0.00           C
ATOM    860  HA  SER A  68      66.150 110.160 151.420  1.00  0.00           H
ATOM    861  CB  SER A  68      66.730 111.440 149.900  1.00  0.00           C
ATOM    862  HB1 SER A  68      65.810 111.610 149.290  1.00  0.00           H
ATOM    863  HB2 SER A  68      67.170 110.470 149.590  1.00  0.00           H
ATOM    864  OG  SER A  68      67.560 112.560 149.650  1.00  0.00           O
ATOM    865  HG1 SER A  68      68.390 112.140 149.390  1.00  0.00           H
ATOM    866  C   SER A  68      67.690 111.310 152.200  1.00  0.00           C
ATOM    867  O   SER A  68      68.070 112.350 152.760  1.00  0.00           O
ATOM    868  N   ARG A  69      68.270 110.160 152.540  1.00  0.00           N
ATOM    869  HN  ARG A  69      67.910 109.310 152.170  1.00  0.00           H
ATOM    870  CA  ARG A  69      69.310 109.990 153.460  1.00  0.00           C
ATOM    871  HA  ARG A  69      69.410 110.930 153.990  1.00  0.00           H
ATOM    872  CB  ARG A  69      69.080 108.750 154.300  1.00  0.00           C
ATOM    873  HB1 ARG A  69      69.000 107.910 153.580  1.00  0.00           H
ATOM    874  HB2 ARG A  69      69.900 108.470 155.000  1.00  0.00           H
ATOM    875  CG  ARG A  69      67.750 108.800 155.030  1.00  0.00           C
ATOM    876  HG1 ARG A  69      66.980 108.540 154.270  1.00  0.00           H
ATOM    877  HG2 ARG A  69      67.650 109.870 155.330  1.00  0.00           H
ATOM    878  CD  ARG A  69      67.650 107.760 156.180  1.00  0.00           C
ATOM    879  HD1 ARG A  69      68.400 108.040 156.950  1.00  0.00           H
ATOM    880  HD2 ARG A  69      67.910 106.770 155.770  1.00  0.00           H
ATOM    881  NE  ARG A  69      66.290 107.640 156.830  1.00  0.00           N
ATOM    882  HE  ARG A  69      65.590 108.210 156.410  1.00  0.00           H
ATOM    883  CZ  ARG A  69      65.910 106.690 157.700  1.00  0.00           C
ATOM    884  NH1 ARG A  69      66.750 105.870 158.280  1.00  0.00           N
ATOM    885 HH11 ARG A  69      66.380 105.120 158.810  1.00  0.00           H
ATOM    886 HH12 ARG A  69      67.730 105.880 158.090  1.00  0.00           H
ATOM    887  NH2 ARG A  69      64.590 106.480 157.930  1.00  0.00           N
ATOM    888 HH21 ARG A  69      64.380 105.680 158.490  1.00  0.00           H
ATOM    889 HH22 ARG A  69      63.890 106.930 157.370  1.00  0.00           H
ATOM    890  C   ARG A  69      70.620 109.880 152.730  1.00  0.00           C
ATOM    891  O   ARG A  69      71.580 109.460 153.300  1.00  0.00           O
ATOM    892  N   ASP A  70      70.640 110.420 151.510  1.00  0.00           N
ATOM    893  HN  ASP A  70      69.870 110.770 150.990  1.00  0.00           H
ATOM    894  CA  ASP A  70      71.760 110.260 150.610  1.00  0.00           C
ATOM    895  HA  ASP A  70      72.350 109.440 150.970  1.00  0.00           H
ATOM    896  CB  ASP A  70      71.220 109.670 149.280  1.00  0.00           C
ATOM    897  HB1 ASP A  70      71.980 109.270 148.580  1.00  0.00           H
ATOM    898  HB2 ASP A  70      70.520 108.830 149.480  1.00  0.00           H
ATOM    899  CG  ASP A  70      70.370 110.660 148.440  1.00  0.00           C
ATOM    900  OD1 ASP A  70      69.830 111.640 148.980  1.00  0.00           O
ATOM    901  OD2 ASP A  70      70.300 110.380 147.170  1.00  0.00           O
ATOM    902  C   ASP A  70      72.590 111.510 150.500  1.00  0.00           C
ATOM    903  O   ASP A  70      73.730 111.510 149.930  1.00  0.00           O
ATOM    904  N   ARG A  71      72.090 112.640 150.970  1.00  0.00           N
ATOM    905  HN  ARG A  71      71.130 112.750 151.250  1.00  0.00           H
ATOM    906  CA  ARG A  71      72.940 113.850 151.180  1.00  0.00           C
ATOM    907  HA  ARG A  71      73.410 114.150 150.260  1.00  0.00           H
ATOM    908  CB  ARG A  71      71.950 114.950 151.660  1.00  0.00           C
ATOM    909  HB1 ARG A  71      72.560 115.830 151.940  1.00  0.00           H
ATOM    910  HB2 ARG A  71      71.430 115.270 150.720  1.00  0.00           H
ATOM    911  CG  ARG A  71      71.040 114.650 152.860  1.00  0.00           C
ATOM    912  HG1 ARG A  71      71.510 114.270 153.790  1.00  0.00           H
ATOM    913  HG2 ARG A  71      70.250 113.920 152.590  1.00  0.00           H
ATOM    914  CD  ARG A  71      70.380 115.990 153.390  1.00  0.00           C
ATOM    915  HD1 ARG A  71      71.060 116.700 153.910  1.00  0.00           H
ATOM    916  HD2 ARG A  71      69.650 115.710 154.180  1.00  0.00           H
ATOM    917  NE  ARG A  71      69.680 116.610 152.290  1.00  0.00           N
ATOM    918  HE  ARG A  71      69.750 116.110 151.420  1.00  0.00           H
ATOM    919  CZ  ARG A  71      69.080 117.760 152.300  1.00  0.00           C
ATOM    920  NH1 ARG A  71      69.090 118.550 153.380  1.00  0.00           N
ATOM    921 HH11 ARG A  71      68.480 119.340 153.410  1.00  0.00           H
ATOM    922 HH12 ARG A  71      69.300 118.120 154.260  1.00  0.00           H
ATOM    923  NH2 ARG A  71      68.590 118.240 151.160  1.00  0.00           N
ATOM    924 HH21 ARG A  71      68.300 119.190 151.170  1.00  0.00           H
ATOM    925 HH22 ARG A  71      68.810 117.870 150.250  1.00  0.00           H
ATOM    926  C   ARG A  71      74.140 113.600 152.120  1.00  0.00           C
ATOM    927  O   ARG A  71      74.060 112.820 153.090  1.00  0.00           O
ATOM    928  N   GLY A  72      75.340 114.140 151.800  1.00  0.00           N
ATOM    929  HN  GLY A  72      75.490 114.580 150.910  1.00  0.00           H
ATOM    930  CA  GLY A  72      76.610 113.820 152.520  1.00  0.00           C
ATOM    931  HA1 GLY A  72      76.420 113.000 153.190  1.00  0.00           H
ATOM    932  HA2 GLY A  72      76.940 114.780 152.900  1.00  0.00           H
ATOM    933  C   GLY A  72      77.640 113.390 151.580  1.00  0.00           C
ATOM    934  O   GLY A  72      77.430 113.110 150.390  1.00  0.00           O
ATOM    935  N   TRP A  73      78.900 113.300 152.060  1.00  0.00           N
ATOM    936  HN  TRP A  73      79.190 113.440 153.000  1.00  0.00           H
ATOM    937  CA  TRP A  73      80.020 112.640 151.360  1.00  0.00           C
ATOM    938  HA  TRP A  73      79.840 112.480 150.310  1.00  0.00           H
ATOM    939  CB  TRP A  73      81.280 113.530 151.430  1.00  0.00           C
ATOM    940  HB1 TRP A  73      82.130 113.030 150.930  1.00  0.00           H
ATOM    941  HB2 TRP A  73      81.060 114.380 150.760  1.00  0.00           H
ATOM    942  CG  TRP A  73      81.830 114.040 152.720  1.00  0.00           C
ATOM    943  CD1 TRP A  73      81.750 115.340 152.880  1.00  0.00           C
ATOM    944  HD1 TRP A  73      81.190 116.110 152.370  1.00  0.00           H
ATOM    945  NE1 TRP A  73      82.420 115.670 154.050  1.00  0.00           N
ATOM    946  HE1 TRP A  73      82.260 116.500 154.530  1.00  0.00           H
ATOM    947  CE2 TRP A  73      83.050 114.550 154.590  1.00  0.00           C
ATOM    948  CD2 TRP A  73      82.770 113.500 153.690  1.00  0.00           C
ATOM    949  CE3 TRP A  73      83.170 112.260 153.980  1.00  0.00           C
ATOM    950  HE3 TRP A  73      82.980 111.400 153.350  1.00  0.00           H
ATOM    951  CZ3 TRP A  73      84.060 112.020 155.070  1.00  0.00           C
ATOM    952  HZ3 TRP A  73      84.460 111.040 155.280  1.00  0.00           H
ATOM    953  CZ2 TRP A  73      84.040 114.400 155.530  1.00  0.00           C
ATOM    954  HZ2 TRP A  73      84.300 115.230 156.170  1.00  0.00           H
ATOM    955  CH2 TRP A  73      84.550 113.140 155.860  1.00  0.00           C
ATOM    956  HH2 TRP A  73      85.180 112.950 156.710  1.00  0.00           H
ATOM    957  C   TRP A  73      80.380 111.260 151.950  1.00  0.00           C
ATOM    958  O   TRP A  73      80.230 110.960 153.180  1.00  0.00           O
ATOM    959  N   VAL A  74      80.740 110.300 151.050  1.00  0.00           N
ATOM    960  HN  VAL A  74      80.640 110.330 150.060  1.00  0.00           H
ATOM    961  CA  VAL A  74      81.260 109.030 151.510  1.00  0.00           C
ATOM    962  HA  VAL A  74      81.630 109.210 152.500  1.00  0.00           H
ATOM    963  CB  VAL A  74      80.150 107.990 151.670  1.00  0.00           C
ATOM    964  HB  VAL A  74      79.480 108.300 152.510  1.00  0.00           H
ATOM    965  CG1 VAL A  74      79.230 107.970 150.450  1.00  0.00           C
ATOM    966 HG11 VAL A  74      78.680 108.920 150.280  1.00  0.00           H
ATOM    967 HG12 VAL A  74      79.880 107.930 149.540  1.00  0.00           H
ATOM    968 HG13 VAL A  74      78.510 107.130 150.460  1.00  0.00           H
ATOM    969  CG2 VAL A  74      80.680 106.580 151.890  1.00  0.00           C
ATOM    970 HG21 VAL A  74      79.870 105.870 152.180  1.00  0.00           H
ATOM    971 HG22 VAL A  74      81.180 106.310 150.940  1.00  0.00           H
ATOM    972 HG23 VAL A  74      81.490 106.590 152.660  1.00  0.00           H
ATOM    973  C   VAL A  74      82.480 108.600 150.680  1.00  0.00           C
ATOM    974  O   VAL A  74      82.620 108.990 149.540  1.00  0.00           O
ATOM    975  N   VAL A  75      83.420 107.950 151.330  1.00  0.00           N
ATOM    976  HN  VAL A  75      83.300 107.750 152.300  1.00  0.00           H
ATOM    977  CA  VAL A  75      84.610 107.430 150.640  1.00  0.00           C
ATOM    978  HA  VAL A  75      84.500 107.410 149.570  1.00  0.00           H
ATOM    979  CB  VAL A  75      85.850 108.370 150.890  1.00  0.00           C
ATOM    980  HB  VAL A  75      85.950 108.510 151.990  1.00  0.00           H
ATOM    981  CG1 VAL A  75      87.110 107.720 150.310  1.00  0.00           C
ATOM    982 HG11 VAL A  75      86.950 107.340 149.280  1.00  0.00           H
ATOM    983 HG12 VAL A  75      88.010 108.360 150.440  1.00  0.00           H
ATOM    984 HG13 VAL A  75      87.350 106.760 150.820  1.00  0.00           H
ATOM    985  CG2 VAL A  75      85.660 109.760 150.270  1.00  0.00           C
ATOM    986 HG21 VAL A  75      84.700 110.230 150.600  1.00  0.00           H
ATOM    987 HG22 VAL A  75      86.570 110.230 150.680  1.00  0.00           H
ATOM    988 HG23 VAL A  75      85.670 109.780 149.160  1.00  0.00           H
ATOM    989  C   VAL A  75      84.740 106.000 151.070  1.00  0.00           C
ATOM    990  O   VAL A  75      84.530 105.530 152.250  1.00  0.00           O
ATOM    991  N   GLY A  76      84.910 105.120 150.040  1.00  0.00           N
ATOM    992  HN  GLY A  76      85.010 105.480 149.120  1.00  0.00           H
ATOM    993  CA  GLY A  76      84.800 103.670 150.290  1.00  0.00           C
ATOM    994  HA1 GLY A  76      83.770 103.460 150.530  1.00  0.00           H
ATOM    995  HA2 GLY A  76      85.480 103.450 151.100  1.00  0.00           H
ATOM    996  C   GLY A  76      85.280 102.910 149.130  1.00  0.00           C
ATOM    997  O   GLY A  76      85.760 103.490 148.150  1.00  0.00           O
ATOM    998  N   ILE A  77      85.090 101.610 149.210  1.00  0.00           N
ATOM    999  HN  ILE A  77      84.670 101.180 150.000  1.00  0.00           H
ATOM   1000  CA  ILE A  77      85.340 100.670 148.130  1.00  0.00           C
ATOM   1001  HA  ILE A  77      85.800 101.220 147.320  1.00  0.00           H
ATOM   1002  CB  ILE A  77      86.250  99.580 148.600  1.00  0.00           C
ATOM   1003  HB  ILE A  77      85.690  98.920 149.290  1.00  0.00           H
ATOM   1004  CG2 ILE A  77      86.730  98.730 147.420  1.00  0.00           C
ATOM   1005 HG21 ILE A  77      87.240  97.860 147.880  1.00  0.00           H
ATOM   1006 HG22 ILE A  77      85.850  98.460 146.790  1.00  0.00           H
ATOM   1007 HG23 ILE A  77      87.510  99.190 146.770  1.00  0.00           H
ATOM   1008  CG1 ILE A  77      87.370 100.180 149.390  1.00  0.00           C
ATOM   1009 HG11 ILE A  77      86.950 100.680 150.300  1.00  0.00           H
ATOM   1010 HG12 ILE A  77      87.840 101.020 148.840  1.00  0.00           H
ATOM   1011  CD  ILE A  77      88.460  99.190 149.850  1.00  0.00           C
ATOM   1012  HD1 ILE A  77      88.080  98.460 150.600  1.00  0.00           H
ATOM   1013  HD2 ILE A  77      88.930  98.640 149.020  1.00  0.00           H
ATOM   1014  HD3 ILE A  77      89.140  99.850 150.440  1.00  0.00           H
ATOM   1015  C   ILE A  77      83.970  99.980 147.610  1.00  0.00           C
ATOM   1016  O   ILE A  77      83.210  99.520 148.400  1.00  0.00           O
ATOM   1017  N   HIS A  78      83.700  99.930 146.300  1.00  0.00           N
ATOM   1018  HN  HIS A  78      84.300 100.340 145.620  1.00  0.00           H
ATOM   1019  CA  HIS A  78      82.540  99.250 145.800  1.00  0.00           C
ATOM   1020  HA  HIS A  78      82.260  98.450 146.470  1.00  0.00           H
ATOM   1021  CB  HIS A  78      81.290 100.240 145.710  1.00  0.00           C
ATOM   1022  HB1 HIS A  78      80.410  99.630 145.980  1.00  0.00           H
ATOM   1023  HB2 HIS A  78      81.190 101.060 146.450  1.00  0.00           H
ATOM   1024  ND1 HIS A  78      81.900 102.000 143.990  1.00  0.00           N
ATOM   1025  CG  HIS A  78      81.100 100.980 144.440  1.00  0.00           C
ATOM   1026  CE1 HIS A  78      81.270 102.550 142.970  1.00  0.00           C
ATOM   1027  HE1 HIS A  78      81.710 103.250 142.260  1.00  0.00           H
ATOM   1028  NE2 HIS A  78      80.110 101.950 142.750  1.00  0.00           N
ATOM   1029  HE2 HIS A  78      79.470 102.210 142.020  1.00  0.00           H
ATOM   1030  CD2 HIS A  78      79.970 100.900 143.630  1.00  0.00           C
ATOM   1031  HD2 HIS A  78      79.040 100.340 143.710  1.00  0.00           H
ATOM   1032  C   HIS A  78      82.920  98.740 144.450  1.00  0.00           C
ATOM   1033  O   HIS A  78      83.910  99.090 143.770  1.00  0.00           O
ATOM   1034  N   THR A  79      82.150  97.710 144.150  1.00  0.00           N
ATOM   1035  HN  THR A  79      81.550  97.170 144.740  1.00  0.00           H
ATOM   1036  CA  THR A  79      82.180  97.020 142.870  1.00  0.00           C
ATOM   1037  HA  THR A  79      83.180  97.010 142.460  1.00  0.00           H
ATOM   1038  CB  THR A  79      81.610  95.660 142.930  1.00  0.00           C
ATOM   1039  HB  THR A  79      81.700  95.170 141.940  1.00  0.00           H
ATOM   1040  OG1 THR A  79      80.240  95.510 143.370  1.00  0.00           O
ATOM   1041  HG1 THR A  79      79.710  96.100 142.820  1.00  0.00           H
ATOM   1042  CG2 THR A  79      82.400  94.760 143.880  1.00  0.00           C
ATOM   1043 HG21 THR A  79      83.450  94.770 143.520  1.00  0.00           H
ATOM   1044 HG22 THR A  79      82.330  95.230 144.890  1.00  0.00           H
ATOM   1045 HG23 THR A  79      82.030  93.720 143.840  1.00  0.00           H
ATOM   1046  C   THR A  79      81.240  97.740 141.880  1.00  0.00           C
ATOM   1047  O   THR A  79      80.010  97.830 142.010  1.00  0.00           O
ATOM   1048  N   ILE A  80      81.820  98.240 140.760  1.00  0.00           N
ATOM   1049  HN  ILE A  80      82.820  98.140 140.740  1.00  0.00           H
ATOM   1050  CA  ILE A  80      81.150  98.770 139.620  1.00  0.00           C
ATOM   1051  HA  ILE A  80      80.190  99.120 139.980  1.00  0.00           H
ATOM   1052  CB  ILE A  80      81.740  99.960 138.940  1.00  0.00           C
ATOM   1053  HB  ILE A  80      81.120 100.210 138.050  1.00  0.00           H
ATOM   1054  CG2 ILE A  80      81.880 101.080 139.930  1.00  0.00           C
ATOM   1055 HG21 ILE A  80      80.890 101.310 140.370  1.00  0.00           H
ATOM   1056 HG22 ILE A  80      82.460 100.810 140.840  1.00  0.00           H
ATOM   1057 HG23 ILE A  80      82.300 102.030 139.540  1.00  0.00           H
ATOM   1058  CG1 ILE A  80      83.100  99.650 138.330  1.00  0.00           C
ATOM   1059 HG11 ILE A  80      83.080  98.780 137.640  1.00  0.00           H
ATOM   1060 HG12 ILE A  80      83.820  99.300 139.090  1.00  0.00           H
ATOM   1061  CD  ILE A  80      83.760 100.910 137.620  1.00  0.00           C
ATOM   1062  HD1 ILE A  80      84.360 100.590 136.740  1.00  0.00           H
ATOM   1063  HD2 ILE A  80      82.890 101.510 137.270  1.00  0.00           H
ATOM   1064  HD3 ILE A  80      84.320 101.420 138.430  1.00  0.00           H
ATOM   1065  C   ILE A  80      80.940  97.620 138.750  1.00  0.00           C
ATOM   1066  O   ILE A  80      81.760  96.690 138.500  1.00  0.00           O
ATOM   1067  N   SER A  81      79.650  97.550 138.330  1.00  0.00           N
ATOM   1068  HN  SER A  81      79.060  98.350 138.350  1.00  0.00           H
ATOM   1069  CA  SER A  81      79.070  96.240 138.000  1.00  0.00           C
ATOM   1070  HA  SER A  81      79.880  95.540 137.890  1.00  0.00           H
ATOM   1071  CB  SER A  81      78.150  95.780 139.090  1.00  0.00           C
ATOM   1072  HB1 SER A  81      77.130  96.180 139.280  1.00  0.00           H
ATOM   1073  HB2 SER A  81      78.670  95.910 140.060  1.00  0.00           H
ATOM   1074  OG  SER A  81      78.040  94.320 139.060  1.00  0.00           O
ATOM   1075  HG1 SER A  81      77.530  94.090 138.270  1.00  0.00           H
ATOM   1076  C   SER A  81      78.310  96.310 136.650  1.00  0.00           C
ATOM   1077  O   SER A  81      77.100  96.360 136.670  1.00  0.00           O
ATOM   1078  N   ASP A  82      79.070  96.210 135.570  1.00  0.00           N
ATOM   1079  HN  ASP A  82      80.060  96.150 135.680  1.00  0.00           H
ATOM   1080  CA  ASP A  82      78.630  96.080 134.230  1.00  0.00           C
ATOM   1081  HA  ASP A  82      77.600  96.380 134.160  1.00  0.00           H
ATOM   1082  CB  ASP A  82      79.540  96.970 133.330  1.00  0.00           C
ATOM   1083  HB1 ASP A  82      80.510  96.780 133.840  1.00  0.00           H
ATOM   1084  HB2 ASP A  82      79.660  96.730 132.260  1.00  0.00           H
ATOM   1085  CG  ASP A  82      79.240  98.400 133.640  1.00  0.00           C
ATOM   1086  OD1 ASP A  82      78.120  98.820 134.010  1.00  0.00           O
ATOM   1087  OD2 ASP A  82      80.100  99.300 133.270  1.00  0.00           O
ATOM   1088  C   ASP A  82      78.650  94.580 133.840  1.00  0.00           C
ATOM   1089  O   ASP A  82      79.640  93.870 134.100  1.00  0.00           O
ATOM   1090  N   GLN A  83      77.590  94.130 133.160  1.00  0.00           N
ATOM   1091  HN  GLN A  83      76.780  94.690 133.000  1.00  0.00           H
ATOM   1092  CA  GLN A  83      77.490  92.780 132.650  1.00  0.00           C
ATOM   1093  HA  GLN A  83      76.480  92.730 132.280  1.00  0.00           H
ATOM   1094  CB  GLN A  83      78.430  92.510 131.380  1.00  0.00           C
ATOM   1095  HB1 GLN A  83      78.240  93.380 130.730  1.00  0.00           H
ATOM   1096  HB2 GLN A  83      79.470  92.780 131.680  1.00  0.00           H
ATOM   1097  CG  GLN A  83      78.530  91.110 130.680  1.00  0.00           C
ATOM   1098  HG1 GLN A  83      78.530  91.410 129.610  1.00  0.00           H
ATOM   1099  HG2 GLN A  83      77.600  90.520 130.850  1.00  0.00           H
ATOM   1100  CD  GLN A  83      79.770  90.200 130.720  1.00  0.00           C
ATOM   1101  OE1 GLN A  83      80.570  89.990 129.820  1.00  0.00           O
ATOM   1102  NE2 GLN A  83      79.980  89.720 131.980  1.00  0.00           N
ATOM   1103 HE21 GLN A  83      79.270  89.780 132.680  1.00  0.00           H
ATOM   1104 HE22 GLN A  83      80.820  89.210 132.170  1.00  0.00           H
ATOM   1105  C   GLN A  83      77.570  91.720 133.780  1.00  0.00           C
ATOM   1106  O   GLN A  83      77.900  90.540 133.590  1.00  0.00           O
ATOM   1107  N   ASP A  84      77.280  92.100 135.020  1.00  0.00           N
ATOM   1108  HN  ASP A  84      76.900  93.010 135.170  1.00  0.00           H
ATOM   1109  CA  ASP A  84      77.520  91.210 136.140  1.00  0.00           C
ATOM   1110  HA  ASP A  84      77.190  91.760 137.010  1.00  0.00           H
ATOM   1111  CB  ASP A  84      76.530  90.000 136.250  1.00  0.00           C
ATOM   1112  HB1 ASP A  84      76.850  89.370 135.390  1.00  0.00           H
ATOM   1113  HB2 ASP A  84      76.540  89.520 137.250  1.00  0.00           H
ATOM   1114  CG  ASP A  84      75.100  90.470 136.120  1.00  0.00           C
ATOM   1115  OD1 ASP A  84      74.680  91.440 136.800  1.00  0.00           O
ATOM   1116  OD2 ASP A  84      74.360  89.850 135.310  1.00  0.00           O
ATOM   1117  C   ASP A  84      78.980  90.850 136.460  1.00  0.00           C
ATOM   1118  O   ASP A  84      79.160  89.820 137.110  1.00  0.00           O
ATOM   1119  N   ASN A  85      79.980  91.630 136.050  1.00  0.00           N
ATOM   1120  HN  ASN A  85      79.770  92.490 135.600  1.00  0.00           H
ATOM   1121  CA  ASN A  85      81.400  91.440 136.400  1.00  0.00           C
ATOM   1122  HA  ASN A  85      81.600  90.440 136.750  1.00  0.00           H
ATOM   1123  CB  ASN A  85      82.190  91.550 135.130  1.00  0.00           C
ATOM   1124  HB1 ASN A  85      81.880  90.900 134.290  1.00  0.00           H
ATOM   1125  HB2 ASN A  85      82.140  92.600 134.770  1.00  0.00           H
ATOM   1126  CG  ASN A  85      83.700  91.320 135.210  1.00  0.00           C
ATOM   1127  OD1 ASN A  85      84.230  91.150 136.330  1.00  0.00           O
ATOM   1128  ND2 ASN A  85      84.490  91.610 134.130  1.00  0.00           N
ATOM   1129 HD21 ASN A  85      84.010  91.760 133.260  1.00  0.00           H
ATOM   1130 HD22 ASN A  85      85.480  91.480 134.170  1.00  0.00           H
ATOM   1131  C   ASN A  85      81.780  92.490 137.430  1.00  0.00           C
ATOM   1132  O   ASN A  85      81.840  93.630 136.990  1.00  0.00           O
ATOM   1133  N   LYS A  86      82.110  92.150 138.630  1.00  0.00           N
ATOM   1134  HN  LYS A  86      82.040  91.210 138.940  1.00  0.00           H
ATOM   1135  CA  LYS A  86      82.510  93.060 139.620  1.00  0.00           C
ATOM   1136  HA  LYS A  86      81.740  93.820 139.580  1.00  0.00           H
ATOM   1137  CB  LYS A  86      82.330  92.440 140.970  1.00  0.00           C
ATOM   1138  HB1 LYS A  86      82.750  91.420 140.830  1.00  0.00           H
ATOM   1139  HB2 LYS A  86      82.780  93.120 141.730  1.00  0.00           H
ATOM   1140  CG  LYS A  86      80.820  92.210 141.370  1.00  0.00           C
ATOM   1141  HG1 LYS A  86      80.250  91.650 140.590  1.00  0.00           H
ATOM   1142  HG2 LYS A  86      80.350  93.210 141.490  1.00  0.00           H
ATOM   1143  CD  LYS A  86      80.740  91.380 142.670  1.00  0.00           C
ATOM   1144  HD1 LYS A  86      80.950  91.910 143.620  1.00  0.00           H
ATOM   1145  HD2 LYS A  86      81.510  90.600 142.490  1.00  0.00           H
ATOM   1146  CE  LYS A  86      79.410  90.750 142.840  1.00  0.00           C
ATOM   1147  HE1 LYS A  86      79.380  89.930 143.580  1.00  0.00           H
ATOM   1148  HE2 LYS A  86      79.060  90.300 141.890  1.00  0.00           H
ATOM   1149  NZ  LYS A  86      78.380  91.720 143.270  1.00  0.00           N
ATOM   1150  HZ1 LYS A  86      78.240  92.470 142.550  1.00  0.00           H
ATOM   1151  HZ2 LYS A  86      77.440  91.310 143.440  1.00  0.00           H
ATOM   1152  HZ3 LYS A  86      78.610  92.330 144.070  1.00  0.00           H
ATOM   1153  C   LYS A  86      83.980  93.510 139.420  1.00  0.00           C
ATOM   1154  O   LYS A  86      84.940  92.770 139.580  1.00  0.00           O
ATOM   1155  N   ASP A  87      84.190  94.840 139.090  1.00  0.00           N
ATOM   1156  HN  ASP A  87      83.440  95.490 139.050  1.00  0.00           H
ATOM   1157  CA  ASP A  87      85.460  95.510 139.140  1.00  0.00           C
ATOM   1158  HA  ASP A  87      86.260  94.790 139.220  1.00  0.00           H
ATOM   1159  CB  ASP A  87      85.550  96.370 137.900  1.00  0.00           C
ATOM   1160  HB1 ASP A  87      85.140  95.750 137.080  1.00  0.00           H
ATOM   1161  HB2 ASP A  87      84.810  97.190 137.980  1.00  0.00           H
ATOM   1162  CG  ASP A  87      86.880  96.940 137.600  1.00  0.00           C
ATOM   1163  OD1 ASP A  87      87.770  97.220 138.450  1.00  0.00           O
ATOM   1164  OD2 ASP A  87      87.150  97.120 136.340  1.00  0.00           O
ATOM   1165  C   ASP A  87      85.520  96.270 140.490  1.00  0.00           C
ATOM   1166  O   ASP A  87      84.880  97.270 140.700  1.00  0.00           O
ATOM   1167  N   PRO A  88      86.210  95.810 141.570  1.00  0.00           N
ATOM   1168  CD  PRO A  88      86.870  94.550 141.710  1.00  0.00           C
ATOM   1169  HD1 PRO A  88      87.970  94.730 141.680  1.00  0.00           H
ATOM   1170  HD2 PRO A  88      86.570  93.730 141.030  1.00  0.00           H
ATOM   1171  CA  PRO A  88      86.170  96.580 142.820  1.00  0.00           C
ATOM   1172  HA  PRO A  88      85.200  96.970 143.110  1.00  0.00           H
ATOM   1173  CB  PRO A  88      86.500  95.610 143.870  1.00  0.00           C
ATOM   1174  HB1 PRO A  88      87.530  95.710 144.290  1.00  0.00           H
ATOM   1175  HB2 PRO A  88      85.770  95.620 144.710  1.00  0.00           H
ATOM   1176  CG  PRO A  88      86.410  94.240 143.160  1.00  0.00           C
ATOM   1177  HG1 PRO A  88      85.350  93.920 143.150  1.00  0.00           H
ATOM   1178  HG2 PRO A  88      86.980  93.340 143.510  1.00  0.00           H
ATOM   1179  C   PRO A  88      87.030  97.760 142.910  1.00  0.00           C
ATOM   1180  O   PRO A  88      88.230  97.590 142.720  1.00  0.00           O
ATOM   1181  N   ARG A  89      86.560  99.010 143.080  1.00  0.00           N
ATOM   1182  HN  ARG A  89      85.610  99.060 143.380  1.00  0.00           H
ATOM   1183  CA  ARG A  89      87.290 100.220 143.010  1.00  0.00           C
ATOM   1184  HA  ARG A  89      88.340  99.980 142.910  1.00  0.00           H
ATOM   1185  CB  ARG A  89      86.740 101.010 141.820  1.00  0.00           C
ATOM   1186  HB1 ARG A  89      85.700 101.360 141.960  1.00  0.00           H
ATOM   1187  HB2 ARG A  89      87.410 101.890 141.750  1.00  0.00           H
ATOM   1188  CG  ARG A  89      86.960 100.210 140.520  1.00  0.00           C
ATOM   1189  HG1 ARG A  89      86.080  99.570 140.340  1.00  0.00           H
ATOM   1190  HG2 ARG A  89      87.780  99.470 140.670  1.00  0.00           H
ATOM   1191  CD  ARG A  89      87.270 101.060 139.370  1.00  0.00           C
ATOM   1192  HD1 ARG A  89      88.210 101.650 139.470  1.00  0.00           H
ATOM   1193  HD2 ARG A  89      86.440 101.690 139.000  1.00  0.00           H
ATOM   1194  NE  ARG A  89      87.550 100.160 138.220  1.00  0.00           N
ATOM   1195  HE  ARG A  89      87.500  99.170 138.250  1.00  0.00           H
ATOM   1196  CZ  ARG A  89      87.780 100.580 137.000  1.00  0.00           C
ATOM   1197  NH1 ARG A  89      87.970 101.900 136.710  1.00  0.00           N
ATOM   1198 HH11 ARG A  89      88.250 102.230 135.810  1.00  0.00           H
ATOM   1199 HH12 ARG A  89      88.070 102.610 137.410  1.00  0.00           H
ATOM   1200  NH2 ARG A  89      87.910  99.720 136.090  1.00  0.00           N
ATOM   1201 HH21 ARG A  89      88.180 100.020 135.170  1.00  0.00           H
ATOM   1202 HH22 ARG A  89      87.840  98.740 136.280  1.00  0.00           H
ATOM   1203  C   ARG A  89      87.010 100.940 144.250  1.00  0.00           C
ATOM   1204  O   ARG A  89      86.010 100.890 144.920  1.00  0.00           O
ATOM   1205  N   TYR A  90      87.970 101.820 144.560  1.00  0.00           N
ATOM   1206  HN  TYR A  90      88.780 101.810 143.990  1.00  0.00           H
ATOM   1207  CA  TYR A  90      87.630 102.970 145.470  1.00  0.00           C
ATOM   1208  HA  TYR A  90      87.170 102.710 146.410  1.00  0.00           H
ATOM   1209  CB  TYR A  90      88.860 103.840 145.810  1.00  0.00           C
ATOM   1210  HB1 TYR A  90      89.240 104.370 144.920  1.00  0.00           H
ATOM   1211  HB2 TYR A  90      88.690 104.550 146.650  1.00  0.00           H
ATOM   1212  CG  TYR A  90      89.980 103.040 146.320  1.00  0.00           C
ATOM   1213  CD1 TYR A  90      89.950 102.300 147.480  1.00  0.00           C
ATOM   1214  HD1 TYR A  90      89.160 102.580 148.160  1.00  0.00           H
ATOM   1215  CE1 TYR A  90      91.080 101.550 147.970  1.00  0.00           C
ATOM   1216  HE1 TYR A  90      91.070 101.020 148.910  1.00  0.00           H
ATOM   1217  CZ  TYR A  90      92.180 101.390 147.200  1.00  0.00           C
ATOM   1218  OH  TYR A  90      93.260 100.660 147.710  1.00  0.00           O
ATOM   1219  HH  TYR A  90      94.100 100.780 147.260  1.00  0.00           H
ATOM   1220  CD2 TYR A  90      91.220 102.970 145.610  1.00  0.00           C
ATOM   1221  HD2 TYR A  90      91.430 103.560 144.730  1.00  0.00           H
ATOM   1222  CE2 TYR A  90      92.260 102.180 146.020  1.00  0.00           C
ATOM   1223  HE2 TYR A  90      93.150 102.000 145.440  1.00  0.00           H
ATOM   1224  C   TYR A  90      86.640 103.900 144.800  1.00  0.00           C
ATOM   1225  O   TYR A  90      86.610 104.090 143.580  1.00  0.00           O
ATOM   1226  N   PHE A  91      85.810 104.600 145.630  1.00  0.00           N
ATOM   1227  HN  PHE A  91      85.750 104.520 146.620  1.00  0.00           H
ATOM   1228  CA  PHE A  91      84.940 105.620 145.140  1.00  0.00           C
ATOM   1229  HA  PHE A  91      85.450 106.060 144.300  1.00  0.00           H
ATOM   1230  CB  PHE A  91      83.590 105.150 144.640  1.00  0.00           C
ATOM   1231  HB1 PHE A  91      83.150 105.860 143.910  1.00  0.00           H
ATOM   1232  HB2 PHE A  91      83.670 104.220 144.020  1.00  0.00           H
ATOM   1233  CG  PHE A  91      82.720 104.860 145.800  1.00  0.00           C
ATOM   1234  CD1 PHE A  91      82.840 103.640 146.450  1.00  0.00           C
ATOM   1235  HD1 PHE A  91      83.430 102.810 146.090  1.00  0.00           H
ATOM   1236  CE1 PHE A  91      82.180 103.440 147.690  1.00  0.00           C
ATOM   1237  HE1 PHE A  91      82.250 102.550 148.290  1.00  0.00           H
ATOM   1238  CZ  PHE A  91      81.360 104.500 148.180  1.00  0.00           C
ATOM   1239  HZ  PHE A  91      80.890 104.440 149.150  1.00  0.00           H
ATOM   1240  CD2 PHE A  91      81.720 105.830 146.120  1.00  0.00           C
ATOM   1241  HD2 PHE A  91      81.570 106.740 145.560  1.00  0.00           H
ATOM   1242  CE2 PHE A  91      81.100 105.610 147.340  1.00  0.00           C
ATOM   1243  HE2 PHE A  91      80.330 106.230 147.760  1.00  0.00           H
ATOM   1244  C   PHE A  91      84.850 106.760 146.190  1.00  0.00           C
ATOM   1245  O   PHE A  91      85.000 106.590 147.380  1.00  0.00           O
ATOM   1246  N   PHE A  92      84.650 107.960 145.670  1.00  0.00           N
ATOM   1247  HN  PHE A  92      84.740 108.060 144.680  1.00  0.00           H
ATOM   1248  CA  PHE A  92      84.260 109.180 146.380  1.00  0.00           C
ATOM   1249  HA  PHE A  92      84.200 108.970 147.440  1.00  0.00           H
ATOM   1250  CB  PHE A  92      85.420 110.270 146.250  1.00  0.00           C
ATOM   1251  HB1 PHE A  92      86.380 109.910 146.680  1.00  0.00           H
ATOM   1252  HB2 PHE A  92      85.500 110.340 145.140  1.00  0.00           H
ATOM   1253  CG  PHE A  92      85.210 111.670 146.840  1.00  0.00           C
ATOM   1254  CD1 PHE A  92      84.330 111.900 148.000  1.00  0.00           C
ATOM   1255  HD1 PHE A  92      83.810 111.120 148.550  1.00  0.00           H
ATOM   1256  CE1 PHE A  92      84.220 113.220 148.490  1.00  0.00           C
ATOM   1257  HE1 PHE A  92      83.560 113.460 149.310  1.00  0.00           H
ATOM   1258  CZ  PHE A  92      84.970 114.260 147.850  1.00  0.00           C
ATOM   1259  HZ  PHE A  92      84.930 115.240 148.310  1.00  0.00           H
ATOM   1260  CD2 PHE A  92      85.900 112.720 146.160  1.00  0.00           C
ATOM   1261  HD2 PHE A  92      86.550 112.620 145.300  1.00  0.00           H
ATOM   1262  CE2 PHE A  92      85.700 114.010 146.660  1.00  0.00           C
ATOM   1263  HE2 PHE A  92      86.210 114.850 146.210  1.00  0.00           H
ATOM   1264  C   PHE A  92      82.990 109.680 145.820  1.00  0.00           C
ATOM   1265  O   PHE A  92      82.840 110.020 144.640  1.00  0.00           O
ATOM   1266  N   SER A  93      82.010 109.770 146.640  1.00  0.00           N
ATOM   1267  HN  SER A  93      82.100 109.590 147.620  1.00  0.00           H
ATOM   1268  CA  SER A  93      80.720 110.390 146.280  1.00  0.00           C
ATOM   1269  HA  SER A  93      80.830 110.820 145.290  1.00  0.00           H
ATOM   1270  CB  SER A  93      79.620 109.390 146.140  1.00  0.00           C
ATOM   1271  HB1 SER A  93      79.990 108.500 145.600  1.00  0.00           H
ATOM   1272  HB2 SER A  93      78.760 109.700 145.510  1.00  0.00           H
ATOM   1273  OG  SER A  93      79.110 108.870 147.360  1.00  0.00           O
ATOM   1274  HG1 SER A  93      79.010 109.630 147.940  1.00  0.00           H
ATOM   1275  C   SER A  93      80.270 111.550 147.180  1.00  0.00           C
ATOM   1276  O   SER A  93      80.570 111.510 148.370  1.00  0.00           O
ATOM   1277  N   LEU A  94      79.610 112.580 146.640  1.00  0.00           N
ATOM   1278  HN  LEU A  94      79.380 112.560 145.670  1.00  0.00           H
ATOM   1279  CA  LEU A  94      79.220 113.790 147.260  1.00  0.00           C
ATOM   1280  HA  LEU A  94      78.990 113.590 148.300  1.00  0.00           H
ATOM   1281  CB  LEU A  94      80.300 114.940 147.130  1.00  0.00           C
ATOM   1282  HB1 LEU A  94      81.170 114.600 147.740  1.00  0.00           H
ATOM   1283  HB2 LEU A  94      80.600 115.000 146.060  1.00  0.00           H
ATOM   1284  CG  LEU A  94      79.930 116.300 147.630  1.00  0.00           C
ATOM   1285  HG  LEU A  94      79.050 116.670 147.050  1.00  0.00           H
ATOM   1286  CD1 LEU A  94      79.700 116.340 149.150  1.00  0.00           C
ATOM   1287 HD11 LEU A  94      79.310 117.330 149.450  1.00  0.00           H
ATOM   1288 HD12 LEU A  94      79.020 115.580 149.590  1.00  0.00           H
ATOM   1289 HD13 LEU A  94      80.700 116.240 149.620  1.00  0.00           H
ATOM   1290  CD2 LEU A  94      81.070 117.310 147.260  1.00  0.00           C
ATOM   1291 HD21 LEU A  94      81.000 118.350 147.620  1.00  0.00           H
ATOM   1292 HD22 LEU A  94      82.030 116.970 147.720  1.00  0.00           H
ATOM   1293 HD23 LEU A  94      81.100 117.430 146.160  1.00  0.00           H
ATOM   1294  C   LEU A  94      77.900 114.200 146.680  1.00  0.00           C
ATOM   1295  O   LEU A  94      77.780 114.340 145.480  1.00  0.00           O
ATOM   1296  N   LYS A  95      76.920 114.400 147.540  1.00  0.00           N
ATOM   1297  HN  LYS A  95      77.220 114.390 148.490  1.00  0.00           H
ATOM   1298  CA  LYS A  95      75.670 115.030 147.360  1.00  0.00           C
ATOM   1299  HA  LYS A  95      75.540 115.530 146.410  1.00  0.00           H
ATOM   1300  CB  LYS A  95      74.580 113.990 147.530  1.00  0.00           C
ATOM   1301  HB1 LYS A  95      74.660 113.220 146.730  1.00  0.00           H
ATOM   1302  HB2 LYS A  95      74.790 113.390 148.440  1.00  0.00           H
ATOM   1303  CG  LYS A  95      73.190 114.630 147.490  1.00  0.00           C
ATOM   1304  HG1 LYS A  95      73.110 115.430 146.730  1.00  0.00           H
ATOM   1305  HG2 LYS A  95      72.970 115.170 148.440  1.00  0.00           H
ATOM   1306  CD  LYS A  95      72.130 113.580 147.280  1.00  0.00           C
ATOM   1307  HD1 LYS A  95      72.070 112.920 148.170  1.00  0.00           H
ATOM   1308  HD2 LYS A  95      72.480 112.940 146.440  1.00  0.00           H
ATOM   1309  CE  LYS A  95      70.780 114.240 147.110  1.00  0.00           C
ATOM   1310  HE1 LYS A  95      70.820 114.980 146.290  1.00  0.00           H
ATOM   1311  HE2 LYS A  95      70.490 114.850 147.990  1.00  0.00           H
ATOM   1312  NZ  LYS A  95      69.790 113.280 146.780  1.00  0.00           N
ATOM   1313  HZ1 LYS A  95      69.940 112.850 145.850  1.00  0.00           H
ATOM   1314  HZ2 LYS A  95      69.870 112.550 147.520  1.00  0.00           H
ATOM   1315  HZ3 LYS A  95      68.840 113.700 146.790  1.00  0.00           H
ATOM   1316  C   LYS A  95      75.610 116.070 148.440  1.00  0.00           C
ATOM   1317  O   LYS A  95      75.860 115.840 149.600  1.00  0.00           O
ATOM   1318  N   THR A  96      75.330 117.320 147.970  1.00  0.00           N
ATOM   1319  HN  THR A  96      75.180 117.570 147.020  1.00  0.00           H
ATOM   1320  CA  THR A  96      75.140 118.450 148.870  1.00  0.00           C
ATOM   1321  HA  THR A  96      75.780 118.350 149.740  1.00  0.00           H
ATOM   1322  CB  THR A  96      75.510 119.900 148.340  1.00  0.00           C
ATOM   1323  HB  THR A  96      75.710 120.570 149.210  1.00  0.00           H
ATOM   1324  OG1 THR A  96      74.620 120.450 147.400  1.00  0.00           O
ATOM   1325  HG1 THR A  96      75.140 121.180 147.050  1.00  0.00           H
ATOM   1326  CG2 THR A  96      76.910 119.840 147.600  1.00  0.00           C
ATOM   1327 HG21 THR A  96      77.280 120.850 147.340  1.00  0.00           H
ATOM   1328 HG22 THR A  96      77.650 119.340 148.250  1.00  0.00           H
ATOM   1329 HG23 THR A  96      76.850 119.310 146.620  1.00  0.00           H
ATOM   1330  C   THR A  96      73.670 118.510 149.300  1.00  0.00           C
ATOM   1331  O   THR A  96      72.840 117.740 148.760  1.00  0.00           O
ATOM   1332  N   ASP A  97      73.370 119.480 150.210  1.00  0.00           N
ATOM   1333  HN  ASP A  97      74.070 120.060 150.610  1.00  0.00           H
ATOM   1334  CA  ASP A  97      72.010 119.640 150.690  1.00  0.00           C
ATOM   1335  HA  ASP A  97      71.520 118.680 150.560  1.00  0.00           H
ATOM   1336  CB  ASP A  97      72.170 120.110 152.220  1.00  0.00           C
ATOM   1337  HB1 ASP A  97      72.820 120.990 152.410  1.00  0.00           H
ATOM   1338  HB2 ASP A  97      71.200 120.500 152.590  1.00  0.00           H
ATOM   1339  CG  ASP A  97      72.440 118.990 153.150  1.00  0.00           C
ATOM   1340  OD1 ASP A  97      73.150 117.940 152.950  1.00  0.00           O
ATOM   1341  OD2 ASP A  97      72.130 119.280 154.400  1.00  0.00           O
ATOM   1342  C   ASP A  97      71.120 120.570 149.780  1.00  0.00           C
ATOM   1343  O   ASP A  97      69.980 120.800 149.980  1.00  0.00           O
ATOM   1344  N   ARG A  98      71.790 121.100 148.700  1.00  0.00           N
ATOM   1345  HN  ARG A  98      72.750 120.820 148.670  1.00  0.00           H
ATOM   1346  CA  ARG A  98      71.140 121.810 147.610  1.00  0.00           C
ATOM   1347  HA  ARG A  98      70.240 122.260 148.000  1.00  0.00           H
ATOM   1348  CB  ARG A  98      72.070 123.000 147.130  1.00  0.00           C
ATOM   1349  HB1 ARG A  98      72.920 122.500 146.620  1.00  0.00           H
ATOM   1350  HB2 ARG A  98      71.530 123.530 146.320  1.00  0.00           H
ATOM   1351  CG  ARG A  98      72.510 124.060 148.090  1.00  0.00           C
ATOM   1352  HG1 ARG A  98      73.260 123.560 148.750  1.00  0.00           H
ATOM   1353  HG2 ARG A  98      71.650 124.340 148.730  1.00  0.00           H
ATOM   1354  CD  ARG A  98      73.150 125.240 147.400  1.00  0.00           C
ATOM   1355  HD1 ARG A  98      72.410 125.740 146.740  1.00  0.00           H
ATOM   1356  HD2 ARG A  98      73.990 124.900 146.760  1.00  0.00           H
ATOM   1357  NE  ARG A  98      73.570 126.280 148.390  1.00  0.00           N
ATOM   1358  HE  ARG A  98      73.260 126.220 149.340  1.00  0.00           H
ATOM   1359  CZ  ARG A  98      74.560 127.140 148.060  1.00  0.00           C
ATOM   1360  NH1 ARG A  98      75.140 127.120 146.860  1.00  0.00           N
ATOM   1361 HH11 ARG A  98      75.870 127.790 146.700  1.00  0.00           H
ATOM   1362 HH12 ARG A  98      74.620 126.830 146.060  1.00  0.00           H
ATOM   1363  NH2 ARG A  98      74.900 128.110 148.890  1.00  0.00           N
ATOM   1364 HH21 ARG A  98      75.440 128.900 148.600  1.00  0.00           H
ATOM   1365 HH22 ARG A  98      74.390 128.310 149.730  1.00  0.00           H
ATOM   1366  C   ARG A  98      70.830 120.870 146.450  1.00  0.00           C
ATOM   1367  O   ARG A  98      70.000 121.170 145.630  1.00  0.00           O
ATOM   1368  N   ALA A  99      71.620 119.800 146.340  1.00  0.00           N
ATOM   1369  HN  ALA A  99      72.290 119.620 147.050  1.00  0.00           H
ATOM   1370  CA  ALA A  99      71.640 119.010 145.130  1.00  0.00           C
ATOM   1371  HA  ALA A  99      71.580 119.670 144.280  1.00  0.00           H
ATOM   1372  CB  ALA A  99      72.960 118.180 145.210  1.00  0.00           C
ATOM   1373  HB1 ALA A  99      73.040 117.390 144.430  1.00  0.00           H
ATOM   1374  HB2 ALA A  99      73.830 118.870 145.240  1.00  0.00           H
ATOM   1375  HB3 ALA A  99      73.100 117.730 146.220  1.00  0.00           H
ATOM   1376  C   ALA A  99      70.480 118.010 145.010  1.00  0.00           C
ATOM   1377  O   ALA A  99      69.970 117.450 146.010  1.00  0.00           O
ATOM   1378  N   ARG A 100      70.030 117.720 143.790  1.00  0.00           N
ATOM   1379  HN  ARG A 100      70.490 118.080 142.980  1.00  0.00           H
ATOM   1380  CA  ARG A 100      69.030 116.740 143.470  1.00  0.00           C
ATOM   1381  HA  ARG A 100      68.320 116.790 144.290  1.00  0.00           H
ATOM   1382  CB  ARG A 100      68.210 117.050 142.190  1.00  0.00           C
ATOM   1383  HB1 ARG A 100      68.860 117.210 141.310  1.00  0.00           H
ATOM   1384  HB2 ARG A 100      67.550 116.170 142.010  1.00  0.00           H
ATOM   1385  CG  ARG A 100      67.330 118.270 142.420  1.00  0.00           C
ATOM   1386  HG1 ARG A 100      66.620 118.080 141.590  1.00  0.00           H
ATOM   1387  HG2 ARG A 100      67.910 119.190 142.230  1.00  0.00           H
ATOM   1388  CD  ARG A 100      66.480 118.270 143.690  1.00  0.00           C
ATOM   1389  HD1 ARG A 100      67.050 118.600 144.590  1.00  0.00           H
ATOM   1390  HD2 ARG A 100      66.060 117.260 143.900  1.00  0.00           H
ATOM   1391  NE  ARG A 100      65.350 119.290 143.440  1.00  0.00           N
ATOM   1392  HE  ARG A 100      65.460 119.850 142.620  1.00  0.00           H
ATOM   1393  CZ  ARG A 100      64.410 119.650 144.290  1.00  0.00           C
ATOM   1394  NH1 ARG A 100      64.270 119.090 145.440  1.00  0.00           N
ATOM   1395 HH11 ARG A 100      63.350 119.260 145.770  1.00  0.00           H
ATOM   1396 HH12 ARG A 100      64.620 118.150 145.400  1.00  0.00           H
ATOM   1397  NH2 ARG A 100      63.520 120.550 143.910  1.00  0.00           N
ATOM   1398 HH21 ARG A 100      63.230 121.050 144.730  1.00  0.00           H
ATOM   1399 HH22 ARG A 100      63.730 121.070 143.080  1.00  0.00           H
ATOM   1400  C   ARG A 100      69.560 115.310 143.380  1.00  0.00           C
ATOM   1401  O   ARG A 100      68.870 114.320 143.600  1.00  0.00           O
ATOM   1402  N   GLN A 101      70.890 115.280 143.050  1.00  0.00           N
ATOM   1403  HN  GLN A 101      71.470 116.090 143.050  1.00  0.00           H
ATOM   1404  CA  GLN A 101      71.500 114.010 142.670  1.00  0.00           C
ATOM   1405  HA  GLN A 101      71.040 113.210 143.220  1.00  0.00           H
ATOM   1406  CB  GLN A 101      71.500 113.770 141.150  1.00  0.00           C
ATOM   1407  HB1 GLN A 101      71.850 112.720 140.980  1.00  0.00           H
ATOM   1408  HB2 GLN A 101      70.520 113.940 140.670  1.00  0.00           H
ATOM   1409  CG  GLN A 101      72.530 114.670 140.370  1.00  0.00           C
ATOM   1410  HG1 GLN A 101      72.500 114.330 139.310  1.00  0.00           H
ATOM   1411  HG2 GLN A 101      73.550 114.580 140.810  1.00  0.00           H
ATOM   1412  CD  GLN A 101      72.140 116.200 140.370  1.00  0.00           C
ATOM   1413  OE1 GLN A 101      70.970 116.510 139.960  1.00  0.00           O
ATOM   1414  NE2 GLN A 101      72.960 117.200 140.720  1.00  0.00           N
ATOM   1415 HE21 GLN A 101      73.900 117.040 141.010  1.00  0.00           H
ATOM   1416 HE22 GLN A 101      72.640 118.130 140.550  1.00  0.00           H
ATOM   1417  C   GLN A 101      72.880 113.880 143.300  1.00  0.00           C
ATOM   1418  O   GLN A 101      73.560 114.850 143.620  1.00  0.00           O
ATOM   1419  N   VAL A 102      73.360 112.620 143.540  1.00  0.00           N
ATOM   1420  HN  VAL A 102      72.790 111.830 143.350  1.00  0.00           H
ATOM   1421  CA  VAL A 102      74.650 112.350 144.080  1.00  0.00           C
ATOM   1422  HA  VAL A 102      74.950 113.190 144.690  1.00  0.00           H
ATOM   1423  CB  VAL A 102      74.590 111.040 144.880  1.00  0.00           C
ATOM   1424  HB  VAL A 102      73.750 111.220 145.590  1.00  0.00           H
ATOM   1425  CG1 VAL A 102      74.380 109.700 144.090  1.00  0.00           C
ATOM   1426 HG11 VAL A 102      73.400 109.630 143.580  1.00  0.00           H
ATOM   1427 HG12 VAL A 102      75.190 109.570 143.340  1.00  0.00           H
ATOM   1428 HG13 VAL A 102      74.480 108.760 144.690  1.00  0.00           H
ATOM   1429  CG2 VAL A 102      75.930 110.900 145.680  1.00  0.00           C
ATOM   1430 HG21 VAL A 102      76.140 111.630 146.490  1.00  0.00           H
ATOM   1431 HG22 VAL A 102      75.960 109.910 146.200  1.00  0.00           H
ATOM   1432 HG23 VAL A 102      76.760 110.870 144.940  1.00  0.00           H
ATOM   1433  C   VAL A 102      75.680 112.260 142.940  1.00  0.00           C
ATOM   1434  O   VAL A 102      75.390 111.780 141.840  1.00  0.00           O
ATOM   1435  N   THR A 103      76.890 112.810 143.170  1.00  0.00           N
ATOM   1436  HN  THR A 103      77.100 113.240 144.050  1.00  0.00           H
ATOM   1437  CA  THR A 103      77.930 112.830 142.200  1.00  0.00           C
ATOM   1438  HA  THR A 103      77.490 112.520 141.260  1.00  0.00           H
ATOM   1439  CB  THR A 103      78.560 114.170 141.940  1.00  0.00           C
ATOM   1440  HB  THR A 103      79.030 114.560 142.870  1.00  0.00           H
ATOM   1441  OG1 THR A 103      77.590 115.050 141.550  1.00  0.00           O
ATOM   1442  HG1 THR A 103      77.260 114.760 140.690  1.00  0.00           H
ATOM   1443  CG2 THR A 103      79.590 114.130 140.810  1.00  0.00           C
ATOM   1444 HG21 THR A 103      79.350 113.430 139.980  1.00  0.00           H
ATOM   1445 HG22 THR A 103      79.930 115.130 140.470  1.00  0.00           H
ATOM   1446 HG23 THR A 103      80.530 113.710 141.230  1.00  0.00           H
ATOM   1447  C   THR A 103      79.090 111.970 142.670  1.00  0.00           C
ATOM   1448  O   THR A 103      79.590 112.110 143.780  1.00  0.00           O
ATOM   1449  N   THR A 104      79.540 110.960 141.790  1.00  0.00           N
ATOM   1450  HN  THR A 104      79.050 110.770 140.940  1.00  0.00           H
ATOM   1451  CA  THR A 104      80.480 109.960 142.230  1.00  0.00           C
ATOM   1452  HA  THR A 104      80.800 110.230 143.220  1.00  0.00           H
ATOM   1453  CB  THR A 104      79.880 108.510 142.340  1.00  0.00           C
ATOM   1454  HB  THR A 104      79.540 108.020 141.400  1.00  0.00           H
ATOM   1455  OG1 THR A 104      78.660 108.520 143.130  1.00  0.00           O
ATOM   1456  HG1 THR A 104      77.960 108.870 142.580  1.00  0.00           H
ATOM   1457  CG2 THR A 104      80.900 107.400 142.850  1.00  0.00           C
ATOM   1458 HG21 THR A 104      81.790 107.160 142.240  1.00  0.00           H
ATOM   1459 HG22 THR A 104      81.390 107.840 143.750  1.00  0.00           H
ATOM   1460 HG23 THR A 104      80.320 106.530 143.230  1.00  0.00           H
ATOM   1461  C   THR A 104      81.590 109.880 141.300  1.00  0.00           C
ATOM   1462  O   THR A 104      81.380 109.880 140.070  1.00  0.00           O
ATOM   1463  N   ILE A 105      82.900 109.780 141.800  1.00  0.00           N
ATOM   1464  HN  ILE A 105      83.110 109.860 142.770  1.00  0.00           H
ATOM   1465  CA  ILE A 105      84.010 109.520 140.890  1.00  0.00           C
ATOM   1466  HA  ILE A 105      83.680 109.180 139.920  1.00  0.00           H
ATOM   1467  CB  ILE A 105      84.930 110.670 140.750  1.00  0.00           C
ATOM   1468  HB  ILE A 105      85.670 110.320 140.000  1.00  0.00           H
ATOM   1469  CG2 ILE A 105      84.070 111.830 140.310  1.00  0.00           C
ATOM   1470 HG21 ILE A 105      83.390 111.520 139.490  1.00  0.00           H
ATOM   1471 HG22 ILE A 105      83.500 112.160 141.210  1.00  0.00           H
ATOM   1472 HG23 ILE A 105      84.730 112.630 139.910  1.00  0.00           H
ATOM   1473  CG1 ILE A 105      85.740 111.020 142.070  1.00  0.00           C
ATOM   1474 HG11 ILE A 105      86.430 110.190 142.310  1.00  0.00           H
ATOM   1475 HG12 ILE A 105      84.950 111.190 142.840  1.00  0.00           H
ATOM   1476  CD  ILE A 105      86.440 112.360 142.000  1.00  0.00           C
ATOM   1477  HD1 ILE A 105      85.760 113.240 142.100  1.00  0.00           H
ATOM   1478  HD2 ILE A 105      87.260 112.440 142.740  1.00  0.00           H
ATOM   1479  HD3 ILE A 105      86.980 112.390 141.030  1.00  0.00           H
ATOM   1480  C   ILE A 105      84.730 108.310 141.490  1.00  0.00           C
ATOM   1481  O   ILE A 105      84.540 108.010 142.660  1.00  0.00           O
ATOM   1482  N   ASN A 106      85.420 107.530 140.630  1.00  0.00           N
ATOM   1483  HN  ASN A 106      85.460 107.810 139.670  1.00  0.00           H
ATOM   1484  CA  ASN A 106      85.980 106.170 140.930  1.00  0.00           C
ATOM   1485  HA  ASN A 106      85.910 105.950 141.990  1.00  0.00           H
ATOM   1486  CB  ASN A 106      85.400 105.000 140.110  1.00  0.00           C
ATOM   1487  HB1 ASN A 106      85.790 104.790 139.100  1.00  0.00           H
ATOM   1488  HB2 ASN A 106      85.500 103.990 140.580  1.00  0.00           H
ATOM   1489  CG  ASN A 106      83.870 105.220 140.040  1.00  0.00           C
ATOM   1490  OD1 ASN A 106      83.040 105.240 140.960  1.00  0.00           O
ATOM   1491  ND2 ASN A 106      83.460 105.270 138.780  1.00  0.00           N
ATOM   1492 HD21 ASN A 106      84.140 105.160 138.060  1.00  0.00           H
ATOM   1493 HD22 ASN A 106      82.490 105.420 138.590  1.00  0.00           H
ATOM   1494  C   ASN A 106      87.470 106.080 140.580  1.00  0.00           C
ATOM   1495  O   ASN A 106      88.130 106.950 139.990  1.00  0.00           O
ATOM   1496  N   ALA A 107      88.120 105.000 140.980  1.00  0.00           N
ATOM   1497  HN  ALA A 107      87.690 104.350 141.600  1.00  0.00           H
ATOM   1498  CA  ALA A 107      89.540 104.720 140.630  1.00  0.00           C
ATOM   1499  HA  ALA A 107      90.140 105.590 140.880  1.00  0.00           H
ATOM   1500  CB  ALA A 107      89.980 103.560 141.520  1.00  0.00           C
ATOM   1501  HB1 ALA A 107      89.340 102.700 141.260  1.00  0.00           H
ATOM   1502  HB2 ALA A 107      91.020 103.220 141.330  1.00  0.00           H
ATOM   1503  HB3 ALA A 107      90.020 103.740 142.620  1.00  0.00           H
ATOM   1504  C   ALA A 107      89.700 104.240 139.140  1.00  0.00           C
ATOM   1505  O   ALA A 107      88.760 103.720 138.540  1.00  0.00           O
ATOM   1506  N   HIS A 108      90.880 104.310 138.480  1.00  0.00           N
ATOM   1507  HN  HIS A 108      91.670 104.820 138.820  1.00  0.00           H
ATOM   1508  CA  HIS A 108      91.090 103.880 137.110  1.00  0.00           C
ATOM   1509  HA  HIS A 108      90.250 104.140 136.490  1.00  0.00           H
ATOM   1510  CB  HIS A 108      92.430 104.530 136.600  1.00  0.00           C
ATOM   1511  HB1 HIS A 108      92.430 104.510 135.490  1.00  0.00           H
ATOM   1512  HB2 HIS A 108      92.370 105.580 136.960  1.00  0.00           H
ATOM   1513  ND1 HIS A 108      94.290 104.400 138.320  1.00  0.00           N
ATOM   1514  CG  HIS A 108      93.690 103.940 137.130  1.00  0.00           C
ATOM   1515  CE1 HIS A 108      95.480 103.800 138.360  1.00  0.00           C
ATOM   1516  HE1 HIS A 108      96.070 103.910 139.260  1.00  0.00           H
ATOM   1517  NE2 HIS A 108      95.730 103.150 137.150  1.00  0.00           N
ATOM   1518  HE2 HIS A 108      96.590 102.660 136.990  1.00  0.00           H
ATOM   1519  CD2 HIS A 108      94.600 103.260 136.340  1.00  0.00           C
ATOM   1520  HD2 HIS A 108      94.750 103.080 135.290  1.00  0.00           H
ATOM   1521  C   HIS A 108      91.320 102.380 136.950  1.00  0.00           C
ATOM   1522  O   HIS A 108      91.020 101.780 135.930  1.00  0.00           O
ATOM   1523  N   ARG A 109      91.650 101.760 138.110  1.00  0.00           N
ATOM   1524  HN  ARG A 109      91.850 102.330 138.910  1.00  0.00           H
ATOM   1525  CA  ARG A 109      91.760 100.300 138.150  1.00  0.00           C
ATOM   1526  HA  ARG A 109      91.140  99.870 137.380  1.00  0.00           H
ATOM   1527  CB  ARG A 109      93.170  99.830 137.790  1.00  0.00           C
ATOM   1528  HB1 ARG A 109      93.250  98.760 137.510  1.00  0.00           H
ATOM   1529  HB2 ARG A 109      93.490 100.320 136.850  1.00  0.00           H
ATOM   1530  CG  ARG A 109      94.280 100.060 138.880  1.00  0.00           C
ATOM   1531  HG1 ARG A 109      93.840  99.660 139.820  1.00  0.00           H
ATOM   1532  HG2 ARG A 109      94.580 101.120 138.990  1.00  0.00           H
ATOM   1533  CD  ARG A 109      95.610  99.220 138.770  1.00  0.00           C
ATOM   1534  HD1 ARG A 109      95.360  98.140 138.910  1.00  0.00           H
ATOM   1535  HD2 ARG A 109      96.250  99.430 139.650  1.00  0.00           H
ATOM   1536  NE  ARG A 109      96.310  99.480 137.430  1.00  0.00           N
ATOM   1537  HE  ARG A 109      95.770  99.320 136.600  1.00  0.00           H
ATOM   1538  CZ  ARG A 109      97.360 100.240 137.280  1.00  0.00           C
ATOM   1539  NH1 ARG A 109      98.260 100.630 138.200  1.00  0.00           N
ATOM   1540 HH11 ARG A 109      99.120 100.950 137.800  1.00  0.00           H
ATOM   1541 HH12 ARG A 109      98.180 100.260 139.120  1.00  0.00           H
ATOM   1542  NH2 ARG A 109      97.440 100.880 136.160  1.00  0.00           N
ATOM   1543 HH21 ARG A 109      98.260 101.430 136.000  1.00  0.00           H
ATOM   1544 HH22 ARG A 109      96.710 100.750 135.490  1.00  0.00           H
ATOM   1545  C   ARG A 109      91.290  99.660 139.470  1.00  0.00           C
ATOM   1546  O   ARG A 109      90.920 100.350 140.430  1.00  0.00           O
ATOM   1547  N   SER A 110      91.180  98.310 139.600  1.00  0.00           N
ATOM   1548  HN  SER A 110      91.490  97.760 138.830  1.00  0.00           H
ATOM   1549  CA  SER A 110      90.710  97.680 140.810  1.00  0.00           C
ATOM   1550  HA  SER A 110      89.820  98.140 141.210  1.00  0.00           H
ATOM   1551  CB  SER A 110      90.390  96.200 140.790  1.00  0.00           C
ATOM   1552  HB1 SER A 110      89.830  95.930 141.710  1.00  0.00           H
ATOM   1553  HB2 SER A 110      91.370  95.690 140.680  1.00  0.00           H
ATOM   1554  OG  SER A 110      89.600  95.930 139.590  1.00  0.00           O
ATOM   1555  HG1 SER A 110      88.810  96.460 139.500  1.00  0.00           H
ATOM   1556  C   SER A 110      91.700  97.870 141.940  1.00  0.00           C
ATOM   1557  O   SER A 110      92.910  98.010 141.720  1.00  0.00           O
ATOM   1558  N   TYR A 111      91.120  97.950 143.150  1.00  0.00           N
ATOM   1559  HN  TYR A 111      90.130  97.890 143.200  1.00  0.00           H
ATOM   1560  CA  TYR A 111      91.950  98.240 144.370  1.00  0.00           C
ATOM   1561  HA  TYR A 111      92.430  99.200 144.270  1.00  0.00           H
ATOM   1562  CB  TYR A 111      91.060  98.420 145.690  1.00  0.00           C
ATOM   1563  HB1 TYR A 111      91.660  99.080 146.350  1.00  0.00           H
ATOM   1564  HB2 TYR A 111      90.260  99.080 145.280  1.00  0.00           H
ATOM   1565  CG  TYR A 111      90.580  97.160 146.420  1.00  0.00           C
ATOM   1566  CD1 TYR A 111      89.830  96.120 145.730  1.00  0.00           C
ATOM   1567  HD1 TYR A 111      89.730  96.250 144.660  1.00  0.00           H
ATOM   1568  CE1 TYR A 111      89.380  95.030 146.430  1.00  0.00           C
ATOM   1569  HE1 TYR A 111      88.820  94.330 145.840  1.00  0.00           H
ATOM   1570  CZ  TYR A 111      89.580  94.880 147.790  1.00  0.00           C
ATOM   1571  OH  TYR A 111      88.950  93.820 148.470  1.00  0.00           O
ATOM   1572  HH  TYR A 111      89.370  93.770 149.340  1.00  0.00           H
ATOM   1573  CD2 TYR A 111      90.810  96.990 147.770  1.00  0.00           C
ATOM   1574  HD2 TYR A 111      91.410  97.760 148.230  1.00  0.00           H
ATOM   1575  CE2 TYR A 111      90.310  95.920 148.480  1.00  0.00           C
ATOM   1576  HE2 TYR A 111      90.510  95.810 149.540  1.00  0.00           H
ATOM   1577  C   TYR A 111      93.030  97.140 144.570  1.00  0.00           C
ATOM   1578  O   TYR A 111      92.810  96.020 144.220  1.00  0.00           O
ATOM   1579  N   LEU A 112      94.310  97.490 145.070  1.00  0.00           N
ATOM   1580  HN  LEU A 112      94.490  98.390 145.450  1.00  0.00           H
ATOM   1581  CA  LEU A 112      95.320  96.440 145.250  1.00  0.00           C
ATOM   1582  HA  LEU A 112      95.080  95.640 144.570  1.00  0.00           H
ATOM   1583  CB  LEU A 112      96.800  96.980 145.110  1.00  0.00           C
ATOM   1584  HB1 LEU A 112      96.790  97.990 145.560  1.00  0.00           H
ATOM   1585  HB2 LEU A 112      97.520  96.270 145.570  1.00  0.00           H
ATOM   1586  CG  LEU A 112      97.320  97.030 143.660  1.00  0.00           C
ATOM   1587  HG  LEU A 112      98.250  97.630 143.700  1.00  0.00           H
ATOM   1588  CD1 LEU A 112      97.690  95.580 143.100  1.00  0.00           C
ATOM   1589 HD11 LEU A 112      96.890  94.840 143.290  1.00  0.00           H
ATOM   1590 HD12 LEU A 112      97.980  95.770 142.040  1.00  0.00           H
ATOM   1591 HD13 LEU A 112      98.550  95.310 143.750  1.00  0.00           H
ATOM   1592  CD2 LEU A 112      96.370  97.680 142.680  1.00  0.00           C
ATOM   1593 HD21 LEU A 112      95.310  97.360 142.800  1.00  0.00           H
ATOM   1594 HD22 LEU A 112      96.300  98.760 142.930  1.00  0.00           H
ATOM   1595 HD23 LEU A 112      96.720  97.670 141.620  1.00  0.00           H
ATOM   1596  C   LEU A 112      95.200  95.890 146.630  1.00  0.00           C
ATOM   1597  O   LEU A 112      95.620  96.460 147.670  1.00  0.00           O
ATOM   1598  N   PRO A 113      94.720  94.630 146.800  1.00  0.00           N
ATOM   1599  CD  PRO A 113      94.640  93.570 145.760  1.00  0.00           C
ATOM   1600  HD1 PRO A 113      95.450  93.700 145.010  1.00  0.00           H
ATOM   1601  HD2 PRO A 113      93.750  93.640 145.090  1.00  0.00           H
ATOM   1602  CA  PRO A 113      94.570  93.980 148.090  1.00  0.00           C
ATOM   1603  HA  PRO A 113      93.900  94.570 148.700  1.00  0.00           H
ATOM   1604  CB  PRO A 113      94.090  92.600 147.820  1.00  0.00           C
ATOM   1605  HB1 PRO A 113      94.340  91.730 148.450  1.00  0.00           H
ATOM   1606  HB2 PRO A 113      92.980  92.600 147.710  1.00  0.00           H
ATOM   1607  CG  PRO A 113      94.650  92.210 146.400  1.00  0.00           C
ATOM   1608  HG1 PRO A 113      94.080  91.410 145.890  1.00  0.00           H
ATOM   1609  HG2 PRO A 113      95.700  91.860 146.510  1.00  0.00           H
ATOM   1610  C   PRO A 113      95.890  93.870 148.900  1.00  0.00           C
ATOM   1611  O   PRO A 113      96.930  93.630 148.290  1.00  0.00           O
ATOM   1612  N   GLY A 114      95.910  94.130 150.200  1.00  0.00           N
ATOM   1613  HN  GLY A 114      95.100  94.600 150.540  1.00  0.00           H
ATOM   1614  CA  GLY A 114      97.050  93.940 151.150  1.00  0.00           C
ATOM   1615  HA1 GLY A 114      97.320  92.900 151.220  1.00  0.00           H
ATOM   1616  HA2 GLY A 114      96.750  94.210 152.150  1.00  0.00           H
ATOM   1617  C   GLY A 114      98.240  94.700 150.910  1.00  0.00           C
ATOM   1618  O   GLY A 114      99.380  94.210 151.090  1.00  0.00           O
ATOM   1619  N   GLN A 115      98.150  95.980 150.450  1.00  0.00           N
ATOM   1620  HN  GLN A 115      97.330  96.330 150.010  1.00  0.00           H
ATOM   1621  CA  GLN A 115      99.360  96.760 150.370  1.00  0.00           C
ATOM   1622  HA  GLN A 115     100.030  96.430 151.150  1.00  0.00           H
ATOM   1623  CB  GLN A 115      99.970  96.770 148.930  1.00  0.00           C
ATOM   1624  HB1 GLN A 115     101.040  97.070 148.960  1.00  0.00           H
ATOM   1625  HB2 GLN A 115      99.920  95.690 148.660  1.00  0.00           H
ATOM   1626  CG  GLN A 115      99.330  97.470 147.720  1.00  0.00           C
ATOM   1627  HG1 GLN A 115      99.480  98.530 147.990  1.00  0.00           H
ATOM   1628  HG2 GLN A 115      98.250  97.270 147.540  1.00  0.00           H
ATOM   1629  CD  GLN A 115      99.980  97.100 146.370  1.00  0.00           C
ATOM   1630  OE1 GLN A 115     100.180  95.860 146.120  1.00  0.00           O
ATOM   1631  NE2 GLN A 115     100.320  98.050 145.440  1.00  0.00           N
ATOM   1632 HE21 GLN A 115     100.250  99.010 145.720  1.00  0.00           H
ATOM   1633 HE22 GLN A 115     100.560  97.800 144.500  1.00  0.00           H
ATOM   1634  C   GLN A 115      98.890  98.130 150.770  1.00  0.00           C
ATOM   1635  O   GLN A 115      97.720  98.400 150.630  1.00  0.00           O
ATOM   1636  N   TRP A 116      99.750  98.900 151.420  1.00  0.00           N
ATOM   1637  HN  TRP A 116     100.670  98.530 151.490  1.00  0.00           H
ATOM   1638  CA  TRP A 116      99.540 100.280 151.850  1.00  0.00           C
ATOM   1639  HA  TRP A 116      98.610 100.310 152.400  1.00  0.00           H
ATOM   1640  CB  TRP A 116     100.760 100.820 152.730  1.00  0.00           C
ATOM   1641  HB1 TRP A 116     101.740 100.660 152.230  1.00  0.00           H
ATOM   1642  HB2 TRP A 116     100.580 101.910 152.720  1.00  0.00           H
ATOM   1643  CG  TRP A 116     100.850 100.340 154.110  1.00  0.00           C
ATOM   1644  CD1 TRP A 116     101.780  99.490 154.610  1.00  0.00           C
ATOM   1645  HD1 TRP A 116     102.580  99.070 154.020  1.00  0.00           H
ATOM   1646  NE1 TRP A 116     101.550  99.300 156.010  1.00  0.00           N
ATOM   1647  HE1 TRP A 116     102.310  99.420 156.620  1.00  0.00           H
ATOM   1648  CE2 TRP A 116     100.350  99.840 156.340  1.00  0.00           C
ATOM   1649  CD2 TRP A 116      99.900 100.550 155.220  1.00  0.00           C
ATOM   1650  CE3 TRP A 116      98.680 101.260 155.340  1.00  0.00           C
ATOM   1651  HE3 TRP A 116      98.280 101.680 154.420  1.00  0.00           H
ATOM   1652  CZ3 TRP A 116      98.050 101.300 156.610  1.00  0.00           C
ATOM   1653  HZ3 TRP A 116      97.180 101.930 156.730  1.00  0.00           H
ATOM   1654  CZ2 TRP A 116      99.770  99.910 157.630  1.00  0.00           C
ATOM   1655  HZ2 TRP A 116     100.300  99.460 158.450  1.00  0.00           H
ATOM   1656  CH2 TRP A 116      98.620 100.710 157.720  1.00  0.00           C
ATOM   1657  HH2 TRP A 116      98.090 100.840 158.660  1.00  0.00           H
ATOM   1658  C   TRP A 116      99.160 101.170 150.660  1.00  0.00           C
ATOM   1659  O   TRP A 116      99.920 101.210 149.710  1.00  0.00           O
ATOM   1660  N   VAL A 117      98.020 101.790 150.790  1.00  0.00           N
ATOM   1661  HN  VAL A 117      97.400 101.680 151.560  1.00  0.00           H
ATOM   1662  CA  VAL A 117      97.580 102.750 149.790  1.00  0.00           C
ATOM   1663  HA  VAL A 117      98.400 103.000 149.140  1.00  0.00           H
ATOM   1664  CB  VAL A 117      96.380 102.310 148.910  1.00  0.00           C
ATOM   1665  HB  VAL A 117      95.550 101.970 149.560  1.00  0.00           H
ATOM   1666  CG1 VAL A 117      95.930 103.400 147.990  1.00  0.00           C
ATOM   1667 HG11 VAL A 117      95.280 104.160 148.460  1.00  0.00           H
ATOM   1668 HG12 VAL A 117      96.830 103.910 147.570  1.00  0.00           H
ATOM   1669 HG13 VAL A 117      95.280 103.020 147.170  1.00  0.00           H
ATOM   1670  CG2 VAL A 117      96.820 101.140 148.040  1.00  0.00           C
ATOM   1671 HG21 VAL A 117      97.250 100.330 148.680  1.00  0.00           H
ATOM   1672 HG22 VAL A 117      95.930 100.700 147.550  1.00  0.00           H
ATOM   1673 HG23 VAL A 117      97.600 101.510 147.340  1.00  0.00           H
ATOM   1674  C   VAL A 117      97.290 104.060 150.500  1.00  0.00           C
ATOM   1675  O   VAL A 117      96.590 104.020 151.500  1.00  0.00           O
ATOM   1676  N   TYR A 118      97.700 105.150 150.010  1.00  0.00           N
ATOM   1677  HN  TYR A 118      98.400 105.170 149.290  1.00  0.00           H
ATOM   1678  CA  TYR A 118      97.250 106.510 150.450  1.00  0.00           C
ATOM   1679  HA  TYR A 118      96.980 106.430 151.490  1.00  0.00           H
ATOM   1680  CB  TYR A 118      98.570 107.450 150.300  1.00  0.00           C
ATOM   1681  HB1 TYR A 118      99.450 107.010 150.820  1.00  0.00           H
ATOM   1682  HB2 TYR A 118      98.860 107.450 149.230  1.00  0.00           H
ATOM   1683  CG  TYR A 118      98.350 108.890 150.750  1.00  0.00           C
ATOM   1684  CD1 TYR A 118      98.030 109.250 152.070  1.00  0.00           C
ATOM   1685  HD1 TYR A 118      97.890 108.440 152.770  1.00  0.00           H
ATOM   1686  CE1 TYR A 118      98.130 110.550 152.510  1.00  0.00           C
ATOM   1687  HE1 TYR A 118      97.950 110.870 153.530  1.00  0.00           H
ATOM   1688  CZ  TYR A 118      98.460 111.550 151.590  1.00  0.00           C
ATOM   1689  OH  TYR A 118      98.700 112.870 151.960  1.00  0.00           O
ATOM   1690  HH  TYR A 118      98.650 113.480 151.220  1.00  0.00           H
ATOM   1691  CD2 TYR A 118      98.530 109.890 149.850  1.00  0.00           C
ATOM   1692  HD2 TYR A 118      98.630 109.640 148.800  1.00  0.00           H
ATOM   1693  CE2 TYR A 118      98.640 111.250 150.240  1.00  0.00           C
ATOM   1694  HE2 TYR A 118      98.910 112.020 149.540  1.00  0.00           H
ATOM   1695  C   TYR A 118      96.010 106.990 149.660  1.00  0.00           C
ATOM   1696  O   TYR A 118      96.070 107.010 148.380  1.00  0.00           O
ATOM   1697  N   LEU A 119      94.960 107.390 150.280  1.00  0.00           N
ATOM   1698  HN  LEU A 119      95.020 107.320 151.270  1.00  0.00           H
ATOM   1699  CA  LEU A 119      93.700 107.640 149.530  1.00  0.00           C
ATOM   1700  HA  LEU A 119      93.830 107.830 148.470  1.00  0.00           H
ATOM   1701  CB  LEU A 119      92.660 106.450 149.760  1.00  0.00           C
ATOM   1702  HB1 LEU A 119      92.960 105.380 149.630  1.00  0.00           H
ATOM   1703  HB2 LEU A 119      92.610 106.470 150.870  1.00  0.00           H
ATOM   1704  CG  LEU A 119      91.290 106.600 149.070  1.00  0.00           C
ATOM   1705  HG  LEU A 119      91.010 107.670 149.190  1.00  0.00           H
ATOM   1706  CD1 LEU A 119      91.570 106.200 147.590  1.00  0.00           C
ATOM   1707 HD11 LEU A 119      92.180 105.290 147.440  1.00  0.00           H
ATOM   1708 HD12 LEU A 119      90.570 105.980 147.160  1.00  0.00           H
ATOM   1709 HD13 LEU A 119      92.030 107.030 147.000  1.00  0.00           H
ATOM   1710  CD2 LEU A 119      90.320 105.690 149.710  1.00  0.00           C
ATOM   1711 HD21 LEU A 119      89.400 105.580 149.080  1.00  0.00           H
ATOM   1712 HD22 LEU A 119      90.880 104.740 149.800  1.00  0.00           H
ATOM   1713 HD23 LEU A 119      90.090 106.100 150.720  1.00  0.00           H
ATOM   1714  C   LEU A 119      93.170 108.970 150.030  1.00  0.00           C
ATOM   1715  O   LEU A 119      92.880 109.280 151.140  1.00  0.00           O
ATOM   1716  N   ALA A 120      93.040 109.930 149.120  1.00  0.00           N
ATOM   1717  HN  ALA A 120      93.150 109.730 148.150  1.00  0.00           H
ATOM   1718  CA  ALA A 120      92.760 111.290 149.450  1.00  0.00           C
ATOM   1719  HA  ALA A 120      92.380 111.270 150.460  1.00  0.00           H
ATOM   1720  CB  ALA A 120      94.100 112.070 149.470  1.00  0.00           C
ATOM   1721  HB1 ALA A 120      94.580 112.080 148.460  1.00  0.00           H
ATOM   1722  HB2 ALA A 120      93.940 113.160 149.650  1.00  0.00           H
ATOM   1723  HB3 ALA A 120      94.730 111.690 150.300  1.00  0.00           H
ATOM   1724  C   ALA A 120      91.710 111.940 148.500  1.00  0.00           C
ATOM   1725  O   ALA A 120      91.830 111.800 147.290  1.00  0.00           O
ATOM   1726  N   ALA A 121      90.760 112.630 149.140  1.00  0.00           N
ATOM   1727  HN  ALA A 121      90.800 112.780 150.130  1.00  0.00           H
ATOM   1728  CA  ALA A 121      89.640 113.200 148.470  1.00  0.00           C
ATOM   1729  HA  ALA A 121      89.770 113.180 147.400  1.00  0.00           H
ATOM   1730  CB  ALA A 121      88.460 112.260 148.850  1.00  0.00           C
ATOM   1731  HB1 ALA A 121      87.600 112.760 148.370  1.00  0.00           H
ATOM   1732  HB2 ALA A 121      88.560 111.200 148.530  1.00  0.00           H
ATOM   1733  HB3 ALA A 121      88.160 112.220 149.920  1.00  0.00           H
ATOM   1734  C   ALA A 121      89.460 114.580 148.930  1.00  0.00           C
ATOM   1735  O   ALA A 121      89.710 114.940 150.110  1.00  0.00           O
ATOM   1736  N   THR A 122      89.350 115.430 147.900  1.00  0.00           N
ATOM   1737  HN  THR A 122      89.290 115.080 146.960  1.00  0.00           H
ATOM   1738  CA  THR A 122      89.330 116.890 148.110  1.00  0.00           C
ATOM   1739  HA  THR A 122      89.140 117.070 149.160  1.00  0.00           H
ATOM   1740  CB  THR A 122      90.600 117.700 147.670  1.00  0.00           C
ATOM   1741  HB  THR A 122      90.310 118.360 146.820  1.00  0.00           H
ATOM   1742  OG1 THR A 122      91.660 116.850 147.260  1.00  0.00           O
ATOM   1743  HG1 THR A 122      92.300 117.420 146.820  1.00  0.00           H
ATOM   1744  CG2 THR A 122      91.060 118.560 148.800  1.00  0.00           C
ATOM   1745 HG21 THR A 122      91.920 119.150 148.410  1.00  0.00           H
ATOM   1746 HG22 THR A 122      90.320 119.360 149.030  1.00  0.00           H
ATOM   1747 HG23 THR A 122      91.320 117.920 149.670  1.00  0.00           H
ATOM   1748  C   THR A 122      88.090 117.530 147.410  1.00  0.00           C
ATOM   1749  O   THR A 122      87.650 117.160 146.330  1.00  0.00           O
ATOM   1750  N   TYR A 123      87.470 118.520 147.970  1.00  0.00           N
ATOM   1751  HN  TYR A 123      87.750 118.720 148.910  1.00  0.00           H
ATOM   1752  CA  TYR A 123      86.480 119.340 147.350  1.00  0.00           C
ATOM   1753  HA  TYR A 123      86.370 119.280 146.280  1.00  0.00           H
ATOM   1754  CB  TYR A 123      85.080 119.010 148.080  1.00  0.00           C
ATOM   1755  HB1 TYR A 123      84.810 117.930 148.030  1.00  0.00           H
ATOM   1756  HB2 TYR A 123      85.140 119.270 149.160  1.00  0.00           H
ATOM   1757  CG  TYR A 123      83.940 119.710 147.500  1.00  0.00           C
ATOM   1758  CD1 TYR A 123      83.610 119.310 146.280  1.00  0.00           C
ATOM   1759  HD1 TYR A 123      84.110 118.470 145.830  1.00  0.00           H
ATOM   1760  CE1 TYR A 123      82.450 119.830 145.640  1.00  0.00           C
ATOM   1761  HE1 TYR A 123      82.210 119.610 144.610  1.00  0.00           H
ATOM   1762  CZ  TYR A 123      81.640 120.730 146.330  1.00  0.00           C
ATOM   1763  OH  TYR A 123      80.460 121.160 145.740  1.00  0.00           O
ATOM   1764  HH  TYR A 123      80.000 121.750 146.340  1.00  0.00           H
ATOM   1765  CD2 TYR A 123      83.260 120.730 148.120  1.00  0.00           C
ATOM   1766  HD2 TYR A 123      83.570 121.160 149.060  1.00  0.00           H
ATOM   1767  CE2 TYR A 123      81.980 121.210 147.570  1.00  0.00           C
ATOM   1768  HE2 TYR A 123      81.410 121.960 148.090  1.00  0.00           H
ATOM   1769  C   TYR A 123      86.650 120.810 147.670  1.00  0.00           C
ATOM   1770  O   TYR A 123      86.760 121.170 148.880  1.00  0.00           O
ATOM   1771  N   ASP A 124      86.750 121.770 146.730  1.00  0.00           N
ATOM   1772  HN  ASP A 124      86.600 121.690 145.750  1.00  0.00           H
ATOM   1773  CA  ASP A 124      87.100 123.120 147.010  1.00  0.00           C
ATOM   1774  HA  ASP A 124      87.510 123.240 148.010  1.00  0.00           H
ATOM   1775  CB  ASP A 124      88.140 123.540 145.900  1.00  0.00           C
ATOM   1776  HB1 ASP A 124      88.450 124.600 146.020  1.00  0.00           H
ATOM   1777  HB2 ASP A 124      89.020 122.890 146.090  1.00  0.00           H
ATOM   1778  CG  ASP A 124      87.710 123.200 144.510  1.00  0.00           C
ATOM   1779  OD1 ASP A 124      86.510 123.040 144.200  1.00  0.00           O
ATOM   1780  OD2 ASP A 124      88.560 123.170 143.640  1.00  0.00           O
ATOM   1781  C   ASP A 124      85.950 124.120 146.850  1.00  0.00           C
ATOM   1782  O   ASP A 124      86.190 125.300 146.930  1.00  0.00           O
ATOM   1783  N   GLY A 125      84.710 123.630 146.670  1.00  0.00           N
ATOM   1784  HN  GLY A 125      84.570 122.650 146.530  1.00  0.00           H
ATOM   1785  CA  GLY A 125      83.570 124.570 146.510  1.00  0.00           C
ATOM   1786  HA1 GLY A 125      83.800 125.600 146.730  1.00  0.00           H
ATOM   1787  HA2 GLY A 125      82.720 124.240 147.080  1.00  0.00           H
ATOM   1788  C   GLY A 125      83.070 124.470 145.070  1.00  0.00           C
ATOM   1789  O   GLY A 125      81.930 124.920 144.760  1.00  0.00           O
ATOM   1790  N   GLN A 126      83.750 123.770 144.080  1.00  0.00           N
ATOM   1791  HN  GLN A 126      84.720 123.620 144.270  1.00  0.00           H
ATOM   1792  CA  GLN A 126      83.100 123.450 142.710  1.00  0.00           C
ATOM   1793  HA  GLN A 126      82.060 123.230 142.850  1.00  0.00           H
ATOM   1794  CB  GLN A 126      83.060 124.770 141.790  1.00  0.00           C
ATOM   1795  HB1 GLN A 126      82.570 124.490 140.830  1.00  0.00           H
ATOM   1796  HB2 GLN A 126      82.330 125.430 142.310  1.00  0.00           H
ATOM   1797  CG  GLN A 126      84.370 125.510 141.620  1.00  0.00           C
ATOM   1798  HG1 GLN A 126      85.140 124.740 141.400  1.00  0.00           H
ATOM   1799  HG2 GLN A 126      84.780 126.070 142.490  1.00  0.00           H
ATOM   1800  CD  GLN A 126      84.380 126.530 140.460  1.00  0.00           C
ATOM   1801  OE1 GLN A 126      85.110 126.260 139.520  1.00  0.00           O
ATOM   1802  NE2 GLN A 126      83.680 127.710 140.520  1.00  0.00           N
ATOM   1803 HE21 GLN A 126      83.000 127.890 141.230  1.00  0.00           H
ATOM   1804 HE22 GLN A 126      83.960 128.310 139.770  1.00  0.00           H
ATOM   1805  C   GLN A 126      83.800 122.280 141.990  1.00  0.00           C
ATOM   1806  O   GLN A 126      83.170 121.770 141.100  1.00  0.00           O
ATOM   1807  N   PHE A 127      85.030 121.820 142.400  1.00  0.00           N
ATOM   1808  HN  PHE A 127      85.490 122.190 143.200  1.00  0.00           H
ATOM   1809  CA  PHE A 127      85.520 120.550 141.850  1.00  0.00           C
ATOM   1810  HA  PHE A 127      84.830 120.040 141.190  1.00  0.00           H
ATOM   1811  CB  PHE A 127      86.810 120.690 141.000  1.00  0.00           C
ATOM   1812  HB1 PHE A 127      87.550 121.310 141.550  1.00  0.00           H
ATOM   1813  HB2 PHE A 127      87.250 119.680 140.940  1.00  0.00           H
ATOM   1814  CG  PHE A 127      86.470 121.340 139.710  1.00  0.00           C
ATOM   1815  CD1 PHE A 127      86.020 120.630 138.590  1.00  0.00           C
ATOM   1816  HD1 PHE A 127      85.760 119.590 138.710  1.00  0.00           H
ATOM   1817  CE1 PHE A 127      85.870 121.250 137.340  1.00  0.00           C
ATOM   1818  HE1 PHE A 127      85.450 120.760 136.480  1.00  0.00           H
ATOM   1819  CZ  PHE A 127      86.010 122.600 137.260  1.00  0.00           C
ATOM   1820  HZ  PHE A 127      85.890 123.100 136.310  1.00  0.00           H
ATOM   1821  CD2 PHE A 127      86.660 122.770 139.560  1.00  0.00           C
ATOM   1822  HD2 PHE A 127      87.030 123.440 140.320  1.00  0.00           H
ATOM   1823  CE2 PHE A 127      86.350 123.370 138.360  1.00  0.00           C
ATOM   1824  HE2 PHE A 127      86.340 124.430 138.190  1.00  0.00           H
ATOM   1825  C   PHE A 127      85.800 119.520 142.940  1.00  0.00           C
ATOM   1826  O   PHE A 127      86.470 119.840 143.910  1.00  0.00           O
ATOM   1827  N   MET A 128      85.300 118.320 142.770  1.00  0.00           N
ATOM   1828  HN  MET A 128      84.850 118.120 141.900  1.00  0.00           H
ATOM   1829  CA  MET A 128      85.610 117.180 143.710  1.00  0.00           C
ATOM   1830  HA  MET A 128      86.000 117.540 144.650  1.00  0.00           H
ATOM   1831  CB  MET A 128      84.300 116.410 144.010  1.00  0.00           C
ATOM   1832  HB1 MET A 128      84.580 115.640 144.750  1.00  0.00           H
ATOM   1833  HB2 MET A 128      83.630 117.090 144.570  1.00  0.00           H
ATOM   1834  CG  MET A 128      83.530 115.930 142.790  1.00  0.00           C
ATOM   1835  HG1 MET A 128      84.060 115.160 142.190  1.00  0.00           H
ATOM   1836  HG2 MET A 128      83.130 116.700 142.090  1.00  0.00           H
ATOM   1837  SD  MET A 128      82.070 115.040 143.390  1.00  0.00           S
ATOM   1838  CE  MET A 128      82.950 113.570 144.030  1.00  0.00           C
ATOM   1839  HE1 MET A 128      83.770 113.260 143.340  1.00  0.00           H
ATOM   1840  HE2 MET A 128      83.500 113.740 144.990  1.00  0.00           H
ATOM   1841  HE3 MET A 128      82.310 112.660 144.070  1.00  0.00           H
ATOM   1842  C   MET A 128      86.710 116.310 143.070  1.00  0.00           C
ATOM   1843  O   MET A 128      86.570 115.820 141.980  1.00  0.00           O
ATOM   1844  N   LYS A 129      87.790 116.110 143.820  1.00  0.00           N
ATOM   1845  HN  LYS A 129      87.810 116.440 144.760  1.00  0.00           H
ATOM   1846  CA  LYS A 129      88.940 115.360 143.330  1.00  0.00           C
ATOM   1847  HA  LYS A 129      88.750 114.920 142.370  1.00  0.00           H
ATOM   1848  CB  LYS A 129      90.120 116.310 143.110  1.00  0.00           C
ATOM   1849  HB1 LYS A 129      90.300 116.950 144.000  1.00  0.00           H
ATOM   1850  HB2 LYS A 129      91.030 115.720 142.850  1.00  0.00           H
ATOM   1851  CG  LYS A 129      89.930 117.220 141.880  1.00  0.00           C
ATOM   1852  HG1 LYS A 129      88.900 117.630 141.880  1.00  0.00           H
ATOM   1853  HG2 LYS A 129      90.010 116.530 141.020  1.00  0.00           H
ATOM   1854  CD  LYS A 129      90.930 118.260 141.790  1.00  0.00           C
ATOM   1855  HD1 LYS A 129      91.950 117.830 141.900  1.00  0.00           H
ATOM   1856  HD2 LYS A 129      90.880 119.010 142.610  1.00  0.00           H
ATOM   1857  CE  LYS A 129      90.810 119.080 140.520  1.00  0.00           C
ATOM   1858  HE1 LYS A 129      91.410 120.010 140.500  1.00  0.00           H
ATOM   1859  HE2 LYS A 129      89.730 119.340 140.500  1.00  0.00           H
ATOM   1860  NZ  LYS A 129      91.010 118.350 139.230  1.00  0.00           N
ATOM   1861  HZ1 LYS A 129      91.580 118.930 138.580  1.00  0.00           H
ATOM   1862  HZ2 LYS A 129      91.510 117.460 139.430  1.00  0.00           H
ATOM   1863  HZ3 LYS A 129      90.040 118.200 138.890  1.00  0.00           H
ATOM   1864  C   LYS A 129      89.290 114.250 144.250  1.00  0.00           C
ATOM   1865  O   LYS A 129      89.240 114.350 145.450  1.00  0.00           O
ATOM   1866  N   LEU A 130      89.690 113.150 143.550  1.00  0.00           N
ATOM   1867  HN  LEU A 130      89.600 113.260 142.560  1.00  0.00           H
ATOM   1868  CA  LEU A 130      90.080 111.910 144.090  1.00  0.00           C
ATOM   1869  HA  LEU A 130      90.060 112.030 145.160  1.00  0.00           H
ATOM   1870  CB  LEU A 130      89.050 110.780 143.700  1.00  0.00           C
ATOM   1871  HB1 LEU A 130      88.080 111.150 144.120  1.00  0.00           H
ATOM   1872  HB2 LEU A 130      89.070 110.830 142.590  1.00  0.00           H
ATOM   1873  CG  LEU A 130      89.270 109.320 144.110  1.00  0.00           C
ATOM   1874  HG  LEU A 130      90.180 108.910 143.610  1.00  0.00           H
ATOM   1875  CD1 LEU A 130      89.510 109.210 145.680  1.00  0.00           C
ATOM   1876 HD11 LEU A 130      88.610 109.510 146.250  1.00  0.00           H
ATOM   1877 HD12 LEU A 130      89.890 108.200 145.960  1.00  0.00           H
ATOM   1878 HD13 LEU A 130      90.260 109.960 145.990  1.00  0.00           H
ATOM   1879  CD2 LEU A 130      88.110 108.410 143.780  1.00  0.00           C
ATOM   1880 HD21 LEU A 130      87.920 108.170 142.710  1.00  0.00           H
ATOM   1881 HD22 LEU A 130      88.210 107.470 144.360  1.00  0.00           H
ATOM   1882 HD23 LEU A 130      87.230 108.850 144.310  1.00  0.00           H
ATOM   1883  C   LEU A 130      91.480 111.500 143.630  1.00  0.00           C
ATOM   1884  O   LEU A 130      91.850 111.500 142.480  1.00  0.00           O
ATOM   1885  N   TYR A 131      92.330 111.120 144.600  1.00  0.00           N
ATOM   1886  HN  TYR A 131      92.040 111.080 145.550  1.00  0.00           H
ATOM   1887  CA  TYR A 131      93.720 110.840 144.390  1.00  0.00           C
ATOM   1888  HA  TYR A 131      93.970 110.630 143.370  1.00  0.00           H
ATOM   1889  CB  TYR A 131      94.690 111.950 145.030  1.00  0.00           C
ATOM   1890  HB1 TYR A 131      94.650 112.070 146.140  1.00  0.00           H
ATOM   1891  HB2 TYR A 131      95.710 111.590 144.770  1.00  0.00           H
ATOM   1892  CG  TYR A 131      94.530 113.340 144.410  1.00  0.00           C
ATOM   1893  CD1 TYR A 131      95.430 113.880 143.500  1.00  0.00           C
ATOM   1894  HD1 TYR A 131      96.380 113.490 143.160  1.00  0.00           H
ATOM   1895  CE1 TYR A 131      95.300 115.260 143.170  1.00  0.00           C
ATOM   1896  HE1 TYR A 131      96.050 115.710 142.550  1.00  0.00           H
ATOM   1897  CZ  TYR A 131      94.210 116.030 143.690  1.00  0.00           C
ATOM   1898  OH  TYR A 131      94.080 117.400 143.350  1.00  0.00           O
ATOM   1899  HH  TYR A 131      93.610 117.890 144.040  1.00  0.00           H
ATOM   1900  CD2 TYR A 131      93.400 114.110 144.900  1.00  0.00           C
ATOM   1901  HD2 TYR A 131      92.740 113.750 145.670  1.00  0.00           H
ATOM   1902  CE2 TYR A 131      93.300 115.450 144.620  1.00  0.00           C
ATOM   1903  HE2 TYR A 131      92.440 115.940 145.060  1.00  0.00           H
ATOM   1904  C   TYR A 131      94.140 109.510 145.130  1.00  0.00           C
ATOM   1905  O   TYR A 131      93.800 109.310 146.340  1.00  0.00           O
ATOM   1906  N   VAL A 132      94.930 108.620 144.500  1.00  0.00           N
ATOM   1907  HN  VAL A 132      95.240 108.990 143.630  1.00  0.00           H
ATOM   1908  CA  VAL A 132      95.410 107.380 145.050  1.00  0.00           C
ATOM   1909  HA  VAL A 132      95.100 107.350 146.090  1.00  0.00           H
ATOM   1910  CB  VAL A 132      94.920 106.160 144.270  1.00  0.00           C
ATOM   1911  HB  VAL A 132      95.340 106.150 143.240  1.00  0.00           H
ATOM   1912  CG1 VAL A 132      95.250 104.840 145.010  1.00  0.00           C
ATOM   1913 HG11 VAL A 132      96.360 104.730 144.980  1.00  0.00           H
ATOM   1914 HG12 VAL A 132      94.850 104.880 146.050  1.00  0.00           H
ATOM   1915 HG13 VAL A 132      94.950 103.940 144.420  1.00  0.00           H
ATOM   1916  CG2 VAL A 132      93.400 106.090 144.200  1.00  0.00           C
ATOM   1917 HG21 VAL A 132      93.000 107.050 143.820  1.00  0.00           H
ATOM   1918 HG22 VAL A 132      93.110 105.330 143.440  1.00  0.00           H
ATOM   1919 HG23 VAL A 132      93.070 105.860 145.240  1.00  0.00           H
ATOM   1920  C   VAL A 132      96.940 107.470 144.960  1.00  0.00           C
ATOM   1921  O   VAL A 132      97.460 107.700 143.870  1.00  0.00           O
ATOM   1922  N   ASN A 133      97.650 107.430 146.080  1.00  0.00           N
ATOM   1923  HN  ASN A 133      97.210 107.210 146.940  1.00  0.00           H
ATOM   1924  CA  ASN A 133      99.040 107.620 146.080  1.00  0.00           C
ATOM   1925  HA  ASN A 133      99.320 107.720 147.120  1.00  0.00           H
ATOM   1926  CB  ASN A 133      99.820 106.370 145.550  1.00  0.00           C
ATOM   1927  HB1 ASN A 133      99.590 106.250 144.470  1.00  0.00           H
ATOM   1928  HB2 ASN A 133     100.900 106.620 145.660  1.00  0.00           H
ATOM   1929  CG  ASN A 133      99.630 105.110 146.410  1.00  0.00           C
ATOM   1930  OD1 ASN A 133      99.260 105.230 147.560  1.00  0.00           O
ATOM   1931  ND2 ASN A 133      99.780 103.950 145.780  1.00  0.00           N
ATOM   1932 HD21 ASN A 133     100.100 103.820 144.840  1.00  0.00           H
ATOM   1933 HD22 ASN A 133      99.700 103.120 146.340  1.00  0.00           H
ATOM   1934  C   ASN A 133      99.520 108.990 145.580  1.00  0.00           C
ATOM   1935  O   ASN A 133     100.590 109.030 144.980  1.00  0.00           O
ATOM   1936  N   GLY A 134      98.790 110.100 145.840  1.00  0.00           N
ATOM   1937  HN  GLY A 134      97.870 110.000 146.220  1.00  0.00           H
ATOM   1938  CA  GLY A 134      99.260 111.430 145.510  1.00  0.00           C
ATOM   1939  HA1 GLY A 134     100.300 111.660 145.670  1.00  0.00           H
ATOM   1940  HA2 GLY A 134      98.670 112.100 146.110  1.00  0.00           H
ATOM   1941  C   GLY A 134      99.090 111.750 144.080  1.00  0.00           C
ATOM   1942  O   GLY A 134      99.310 112.840 143.600  1.00  0.00           O
ATOM   1943  N   ALA A 135      98.690 110.710 143.300  1.00  0.00           N
ATOM   1944  HN  ALA A 135      98.470 109.790 143.620  1.00  0.00           H
ATOM   1945  CA  ALA A 135      98.380 110.820 141.890  1.00  0.00           C
ATOM   1946  HA  ALA A 135      98.870 111.610 141.330  1.00  0.00           H
ATOM   1947  CB  ALA A 135      98.720 109.480 141.140  1.00  0.00           C
ATOM   1948  HB1 ALA A 135      98.340 109.490 140.090  1.00  0.00           H
ATOM   1949  HB2 ALA A 135      99.820 109.290 141.140  1.00  0.00           H
ATOM   1950  HB3 ALA A 135      98.260 108.570 141.580  1.00  0.00           H
ATOM   1951  C   ALA A 135      96.820 111.010 141.710  1.00  0.00           C
ATOM   1952  O   ALA A 135      96.110 110.220 142.310  1.00  0.00           O
ATOM   1953  N   GLN A 136      96.320 112.050 141.050  1.00  0.00           N
ATOM   1954  HN  GLN A 136      96.920 112.390 140.330  1.00  0.00           H
ATOM   1955  CA  GLN A 136      94.910 112.280 140.840  1.00  0.00           C
ATOM   1956  HA  GLN A 136      94.400 112.100 141.780  1.00  0.00           H
ATOM   1957  CB  GLN A 136      94.560 113.620 140.210  1.00  0.00           C
ATOM   1958  HB1 GLN A 136      94.930 114.470 140.820  1.00  0.00           H
ATOM   1959  HB2 GLN A 136      95.100 113.670 139.240  1.00  0.00           H
ATOM   1960  CG  GLN A 136      93.020 113.830 140.010  1.00  0.00           C
ATOM   1961  HG1 GLN A 136      92.450 113.670 140.950  1.00  0.00           H
ATOM   1962  HG2 GLN A 136      92.580 113.090 139.300  1.00  0.00           H
ATOM   1963  CD  GLN A 136      92.630 115.160 139.400  1.00  0.00           C
ATOM   1964  OE1 GLN A 136      92.770 116.230 140.010  1.00  0.00           O
ATOM   1965  NE2 GLN A 136      92.350 115.250 138.140  1.00  0.00           N
ATOM   1966 HE21 GLN A 136      92.410 114.480 137.500  1.00  0.00           H
ATOM   1967 HE22 GLN A 136      92.110 116.110 137.690  1.00  0.00           H
ATOM   1968  C   GLN A 136      94.380 111.180 140.010  1.00  0.00           C
ATOM   1969  O   GLN A 136      95.070 110.890 138.950  1.00  0.00           O
ATOM   1970  N   VAL A 137      93.300 110.390 140.380  1.00  0.00           N
ATOM   1971  HN  VAL A 137      92.870 110.610 141.250  1.00  0.00           H
ATOM   1972  CA  VAL A 137      92.790 109.370 139.510  1.00  0.00           C
ATOM   1973  HA  VAL A 137      93.450 109.180 138.680  1.00  0.00           H
ATOM   1974  CB  VAL A 137      92.720 108.030 140.330  1.00  0.00           C
ATOM   1975  HB  VAL A 137      91.880 107.970 141.050  1.00  0.00           H
ATOM   1976  CG1 VAL A 137      92.580 106.920 139.300  1.00  0.00           C
ATOM   1977 HG11 VAL A 137      92.620 105.940 139.840  1.00  0.00           H
ATOM   1978 HG12 VAL A 137      91.590 106.940 138.800  1.00  0.00           H
ATOM   1979 HG13 VAL A 137      93.440 107.000 138.610  1.00  0.00           H
ATOM   1980  CG2 VAL A 137      94.050 107.820 141.070  1.00  0.00           C
ATOM   1981 HG21 VAL A 137      94.220 106.820 141.510  1.00  0.00           H
ATOM   1982 HG22 VAL A 137      94.890 108.100 140.410  1.00  0.00           H
ATOM   1983 HG23 VAL A 137      94.100 108.590 141.870  1.00  0.00           H
ATOM   1984  C   VAL A 137      91.450 109.680 139.040  1.00  0.00           C
ATOM   1985  O   VAL A 137      90.960 109.090 138.040  1.00  0.00           O
ATOM   1986  N   ALA A 138      90.860 110.720 139.590  1.00  0.00           N
ATOM   1987  HN  ALA A 138      91.140 111.160 140.440  1.00  0.00           H
ATOM   1988  CA  ALA A 138      89.640 111.160 139.070  1.00  0.00           C
ATOM   1989  HA  ALA A 138      89.640 111.280 137.990  1.00  0.00           H
ATOM   1990  CB  ALA A 138      88.450 110.270 139.610  1.00  0.00           C
ATOM   1991  HB1 ALA A 138      87.550 110.700 139.110  1.00  0.00           H
ATOM   1992  HB2 ALA A 138      88.680 109.270 139.190  1.00  0.00           H
ATOM   1993  HB3 ALA A 138      88.310 110.210 140.710  1.00  0.00           H
ATOM   1994  C   ALA A 138      89.410 112.560 139.500  1.00  0.00           C
ATOM   1995  O   ALA A 138      90.030 113.080 140.450  1.00  0.00           O
ATOM   1996  N   THR A 139      88.340 113.160 138.860  1.00  0.00           N
ATOM   1997  HN  THR A 139      87.880 112.750 138.070  1.00  0.00           H
ATOM   1998  CA  THR A 139      87.910 114.510 139.170  1.00  0.00           C
ATOM   1999  HA  THR A 139      87.750 114.610 140.230  1.00  0.00           H
ATOM   2000  CB  THR A 139      88.750 115.620 138.690  1.00  0.00           C
ATOM   2001  HB  THR A 139      89.750 115.580 139.160  1.00  0.00           H
ATOM   2002  OG1 THR A 139      88.240 116.900 139.090  1.00  0.00           O
ATOM   2003  HG1 THR A 139      87.670 117.050 138.330  1.00  0.00           H
ATOM   2004  CG2 THR A 139      88.990 115.680 137.150  1.00  0.00           C
ATOM   2005 HG21 THR A 139      88.090 115.690 136.490  1.00  0.00           H
ATOM   2006 HG22 THR A 139      89.570 116.590 136.900  1.00  0.00           H
ATOM   2007 HG23 THR A 139      89.610 114.780 136.960  1.00  0.00           H
ATOM   2008  C   THR A 139      86.510 114.630 138.640  1.00  0.00           C
ATOM   2009  O   THR A 139      86.170 113.850 137.740  1.00  0.00           O
ATOM   2010  N   SER A 140      85.670 115.540 139.240  1.00  0.00           N
ATOM   2011  HN  SER A 140      85.980 116.030 140.050  1.00  0.00           H
ATOM   2012  CA  SER A 140      84.380 115.980 138.630  1.00  0.00           C
ATOM   2013  HA  SER A 140      84.530 115.960 137.560  1.00  0.00           H
ATOM   2014  CB  SER A 140      83.180 115.140 139.120  1.00  0.00           C
ATOM   2015  HB1 SER A 140      83.160 115.120 140.230  1.00  0.00           H
ATOM   2016  HB2 SER A 140      83.420 114.090 138.870  1.00  0.00           H
ATOM   2017  OG  SER A 140      81.940 115.530 138.530  1.00  0.00           O
ATOM   2018  HG1 SER A 140      82.120 115.340 137.600  1.00  0.00           H
ATOM   2019  C   SER A 140      84.090 117.410 139.070  1.00  0.00           C
ATOM   2020  O   SER A 140      84.470 117.790 140.180  1.00  0.00           O
ATOM   2021  N   GLY A 141      83.370 118.160 138.220  1.00  0.00           N
ATOM   2022  HN  GLY A 141      83.340 117.820 137.290  1.00  0.00           H
ATOM   2023  CA  GLY A 141      82.820 119.470 138.560  1.00  0.00           C
ATOM   2024  HA1 GLY A 141      83.200 120.080 137.750  1.00  0.00           H
ATOM   2025  HA2 GLY A 141      83.110 119.740 139.560  1.00  0.00           H
ATOM   2026  C   GLY A 141      81.290 119.560 138.390  1.00  0.00           C
ATOM   2027  O   GLY A 141      80.720 120.600 138.290  1.00  0.00           O
ATOM   2028  N   GLU A 142      80.610 118.400 138.390  1.00  0.00           N
ATOM   2029  HN  GLU A 142      81.140 117.580 138.210  1.00  0.00           H
ATOM   2030  CA  GLU A 142      79.140 118.330 138.320  1.00  0.00           C
ATOM   2031  HA  GLU A 142      78.890 119.060 137.570  1.00  0.00           H
ATOM   2032  CB  GLU A 142      78.630 116.910 137.920  1.00  0.00           C
ATOM   2033  HB1 GLU A 142      78.910 116.260 138.780  1.00  0.00           H
ATOM   2034  HB2 GLU A 142      77.530 117.020 137.840  1.00  0.00           H
ATOM   2035  CG  GLU A 142      79.170 116.240 136.640  1.00  0.00           C
ATOM   2036  HG1 GLU A 142      78.660 115.270 136.490  1.00  0.00           H
ATOM   2037  HG2 GLU A 142      80.230 115.910 136.720  1.00  0.00           H
ATOM   2038  CD  GLU A 142      78.960 117.120 135.390  1.00  0.00           C
ATOM   2039  OE1 GLU A 142      77.800 117.550 135.140  1.00  0.00           O
ATOM   2040  OE2 GLU A 142      79.960 117.270 134.630  1.00  0.00           O
ATOM   2041  C   GLU A 142      78.410 118.740 139.640  1.00  0.00           C
ATOM   2042  O   GLU A 142      77.260 119.170 139.640  1.00  0.00           O
ATOM   2043  N   GLN A 143      79.170 118.810 140.720  1.00  0.00           N
ATOM   2044  HN  GLN A 143      80.140 118.590 140.700  1.00  0.00           H
ATOM   2045  CA  GLN A 143      78.660 118.980 142.150  1.00  0.00           C
ATOM   2046  HA  GLN A 143      77.580 118.940 142.160  1.00  0.00           H
ATOM   2047  CB  GLN A 143      79.060 117.850 143.130  1.00  0.00           C
ATOM   2048  HB1 GLN A 143      78.760 116.880 142.670  1.00  0.00           H
ATOM   2049  HB2 GLN A 143      80.160 117.760 143.200  1.00  0.00           H
ATOM   2050  CG  GLN A 143      78.380 117.850 144.490  1.00  0.00           C
ATOM   2051  HG1 GLN A 143      78.740 118.760 145.010  1.00  0.00           H
ATOM   2052  HG2 GLN A 143      78.950 117.070 145.040  1.00  0.00           H
ATOM   2053  CD  GLN A 143      76.840 117.880 144.450  1.00  0.00           C
ATOM   2054  OE1 GLN A 143      76.110 118.800 144.590  1.00  0.00           O
ATOM   2055  NE2 GLN A 143      76.210 116.670 144.180  1.00  0.00           N
ATOM   2056 HE21 GLN A 143      76.770 115.900 143.880  1.00  0.00           H
ATOM   2057 HE22 GLN A 143      75.220 116.610 144.000  1.00  0.00           H
ATOM   2058  C   GLN A 143      79.170 120.330 142.600  1.00  0.00           C
ATOM   2059  O   GLN A 143      80.390 120.540 142.490  1.00  0.00           O
ATOM   2060  N   VAL A 144      78.220 121.220 142.870  1.00  0.00           N
ATOM   2061  HN  VAL A 144      77.280 121.070 143.160  1.00  0.00           H
ATOM   2062  CA  VAL A 144      78.530 122.580 143.070  1.00  0.00           C
ATOM   2063  HA  VAL A 144      79.590 122.630 143.280  1.00  0.00           H
ATOM   2064  CB  VAL A 144      78.000 123.490 141.810  1.00  0.00           C
ATOM   2065  HB  VAL A 144      78.060 124.540 142.150  1.00  0.00           H
ATOM   2066  CG1 VAL A 144      78.880 123.280 140.540  1.00  0.00           C
ATOM   2067 HG11 VAL A 144      78.410 123.740 139.640  1.00  0.00           H
ATOM   2068 HG12 VAL A 144      79.880 123.750 140.660  1.00  0.00           H
ATOM   2069 HG13 VAL A 144      78.950 122.190 140.340  1.00  0.00           H
ATOM   2070  CG2 VAL A 144      76.470 123.140 141.600  1.00  0.00           C
ATOM   2071 HG21 VAL A 144      76.090 123.760 140.760  1.00  0.00           H
ATOM   2072 HG22 VAL A 144      76.380 122.050 141.380  1.00  0.00           H
ATOM   2073 HG23 VAL A 144      75.840 123.330 142.500  1.00  0.00           H
ATOM   2074  C   VAL A 144      77.920 123.160 144.390  1.00  0.00           C
ATOM   2075  O   VAL A 144      76.890 122.710 144.880  1.00  0.00           O
ATOM   2076  N   GLY A 145      78.580 124.140 144.920  1.00  0.00           N
ATOM   2077  HN  GLY A 145      79.310 124.470 144.320  1.00  0.00           H
ATOM   2078  CA  GLY A 145      78.240 124.890 146.080  1.00  0.00           C
ATOM   2079  HA1 GLY A 145      77.180 125.080 146.090  1.00  0.00           H
ATOM   2080  HA2 GLY A 145      78.930 125.720 146.000  1.00  0.00           H
ATOM   2081  C   GLY A 145      78.690 124.210 147.310  1.00  0.00           C
ATOM   2082  O   GLY A 145      79.080 123.050 147.330  1.00  0.00           O
ATOM   2083  N   GLY A 146      78.710 124.880 148.500  1.00  0.00           N
ATOM   2084  HN  GLY A 146      78.460 125.840 148.530  1.00  0.00           H
ATOM   2085  CA  GLY A 146      79.050 124.290 149.800  1.00  0.00           C
ATOM   2086  HA1 GLY A 146      78.820 125.010 150.570  1.00  0.00           H
ATOM   2087  HA2 GLY A 146      80.070 123.950 149.820  1.00  0.00           H
ATOM   2088  C   GLY A 146      78.160 123.150 150.160  1.00  0.00           C
ATOM   2089  O   GLY A 146      77.260 122.760 149.500  1.00  0.00           O
ATOM   2090  N   ILE A 147      78.370 122.680 151.410  1.00  0.00           N
ATOM   2091  HN  ILE A 147      78.890 123.270 152.020  1.00  0.00           H
ATOM   2092  CA  ILE A 147      77.840 121.360 151.800  1.00  0.00           C
ATOM   2093  HA  ILE A 147      77.710 120.740 150.930  1.00  0.00           H
ATOM   2094  CB  ILE A 147      78.860 120.620 152.680  1.00  0.00           C
ATOM   2095  HB  ILE A 147      78.810 120.900 153.750  1.00  0.00           H
ATOM   2096  CG2 ILE A 147      78.590 119.100 152.570  1.00  0.00           C
ATOM   2097 HG21 ILE A 147      77.540 118.770 152.690  1.00  0.00           H
ATOM   2098 HG22 ILE A 147      78.760 118.810 151.510  1.00  0.00           H
ATOM   2099 HG23 ILE A 147      79.290 118.570 153.250  1.00  0.00           H
ATOM   2100  CG1 ILE A 147      80.360 120.920 152.290  1.00  0.00           C
ATOM   2101 HG11 ILE A 147      80.990 120.340 153.000  1.00  0.00           H
ATOM   2102 HG12 ILE A 147      80.560 122.000 152.490  1.00  0.00           H
ATOM   2103  CD  ILE A 147      80.870 120.560 150.930  1.00  0.00           C
ATOM   2104  HD1 ILE A 147      80.010 120.700 150.250  1.00  0.00           H
ATOM   2105  HD2 ILE A 147      81.690 121.210 150.550  1.00  0.00           H
ATOM   2106  HD3 ILE A 147      81.200 119.510 150.810  1.00  0.00           H
ATOM   2107  C   ILE A 147      76.550 121.410 152.440  1.00  0.00           C
ATOM   2108  O   ILE A 147      75.550 120.900 151.900  1.00  0.00           O
ATOM   2109  N   PHE A 148      76.510 122.140 153.590  1.00  0.00           N
ATOM   2110  HN  PHE A 148      77.340 122.440 154.060  1.00  0.00           H
ATOM   2111  CA  PHE A 148      75.210 122.230 154.390  1.00  0.00           C
ATOM   2112  HA  PHE A 148      74.330 122.360 153.790  1.00  0.00           H
ATOM   2113  CB  PHE A 148      75.010 121.110 155.380  1.00  0.00           C
ATOM   2114  HB1 PHE A 148      74.230 121.270 156.150  1.00  0.00           H
ATOM   2115  HB2 PHE A 148      74.670 120.200 154.850  1.00  0.00           H
ATOM   2116  CG  PHE A 148      76.300 120.620 156.150  1.00  0.00           C
ATOM   2117  CD1 PHE A 148      76.750 121.280 157.310  1.00  0.00           C
ATOM   2118  HD1 PHE A 148      76.180 122.120 157.680  1.00  0.00           H
ATOM   2119  CE1 PHE A 148      77.950 120.930 157.930  1.00  0.00           C
ATOM   2120  HE1 PHE A 148      78.330 121.440 158.800  1.00  0.00           H
ATOM   2121  CZ  PHE A 148      78.510 119.750 157.540  1.00  0.00           C
ATOM   2122  HZ  PHE A 148      79.300 119.320 158.140  1.00  0.00           H
ATOM   2123  CD2 PHE A 148      76.960 119.490 155.720  1.00  0.00           C
ATOM   2124  HD2 PHE A 148      76.470 119.000 154.880  1.00  0.00           H
ATOM   2125  CE2 PHE A 148      78.050 118.950 156.440  1.00  0.00           C
ATOM   2126  HE2 PHE A 148      78.590 118.060 156.160  1.00  0.00           H
ATOM   2127  C   PHE A 148      75.200 123.480 155.240  1.00  0.00           C
ATOM   2128  O   PHE A 148      76.240 124.040 155.630  1.00  0.00           O
ATOM   2129  N   SER A 149      73.940 123.950 155.540  1.00  0.00           N
ATOM   2130  HN  SER A 149      73.150 123.550 155.080  1.00  0.00           H
ATOM   2131  CA  SER A 149      73.530 124.990 156.450  1.00  0.00           C
ATOM   2132  HA  SER A 149      73.930 125.860 155.950  1.00  0.00           H
ATOM   2133  CB  SER A 149      72.000 124.810 156.770  1.00  0.00           C
ATOM   2134  HB1 SER A 149      71.650 125.540 157.530  1.00  0.00           H
ATOM   2135  HB2 SER A 149      71.690 123.810 157.150  1.00  0.00           H
ATOM   2136  OG  SER A 149      71.240 125.050 155.560  1.00  0.00           O
ATOM   2137  HG1 SER A 149      71.370 125.990 155.380  1.00  0.00           H
ATOM   2138  C   SER A 149      74.100 124.830 157.910  1.00  0.00           C
ATOM   2139  O   SER A 149      74.330 123.720 158.370  1.00  0.00           O
ATOM   2140  N   PRO A 150      74.190 125.830 158.780  1.00  0.00           N
ATOM   2141  CD  PRO A 150      74.100 127.200 158.280  1.00  0.00           C
ATOM   2142  HD1 PRO A 150      73.430 127.380 157.410  1.00  0.00           H
ATOM   2143  HD2 PRO A 150      75.150 127.400 157.980  1.00  0.00           H
ATOM   2144  CA  PRO A 150      74.450 125.760 160.200  1.00  0.00           C
ATOM   2145  HA  PRO A 150      75.250 125.060 160.400  1.00  0.00           H
ATOM   2146  CB  PRO A 150      74.760 127.210 160.530  1.00  0.00           C
ATOM   2147  HB1 PRO A 150      74.460 127.470 161.570  1.00  0.00           H
ATOM   2148  HB2 PRO A 150      75.850 127.330 160.350  1.00  0.00           H
ATOM   2149  CG  PRO A 150      74.010 128.070 159.500  1.00  0.00           C
ATOM   2150  HG1 PRO A 150      74.380 129.120 159.470  1.00  0.00           H
ATOM   2151  HG2 PRO A 150      72.930 128.060 159.780  1.00  0.00           H
ATOM   2152  C   PRO A 150      73.190 125.280 160.910  1.00  0.00           C
ATOM   2153  O   PRO A 150      73.300 124.660 162.000  1.00  0.00           O
ATOM   2154  N   LEU A 151      71.950 125.430 160.310  1.00  0.00           N
ATOM   2155  HN  LEU A 151      71.890 125.800 159.390  1.00  0.00           H
ATOM   2156  CA  LEU A 151      70.660 125.080 160.920  1.00  0.00           C
ATOM   2157  HA  LEU A 151      70.570 125.610 161.850  1.00  0.00           H
ATOM   2158  CB  LEU A 151      69.500 125.500 159.970  1.00  0.00           C
ATOM   2159  HB1 LEU A 151      69.470 124.940 159.010  1.00  0.00           H
ATOM   2160  HB2 LEU A 151      68.590 125.240 160.560  1.00  0.00           H
ATOM   2161  CG  LEU A 151      69.470 127.080 159.780  1.00  0.00           C
ATOM   2162  HG  LEU A 151      70.360 127.390 159.190  1.00  0.00           H
ATOM   2163  CD1 LEU A 151      68.350 127.470 158.870  1.00  0.00           C
ATOM   2164 HD11 LEU A 151      67.370 127.350 159.390  1.00  0.00           H
ATOM   2165 HD12 LEU A 151      68.390 128.560 158.620  1.00  0.00           H
ATOM   2166 HD13 LEU A 151      68.360 126.870 157.940  1.00  0.00           H
ATOM   2167  CD2 LEU A 151      69.520 127.810 161.150  1.00  0.00           C
ATOM   2168 HD21 LEU A 151      70.530 127.620 161.590  1.00  0.00           H
ATOM   2169 HD22 LEU A 151      69.580 128.900 160.940  1.00  0.00           H
ATOM   2170 HD23 LEU A 151      68.710 127.580 161.870  1.00  0.00           H
ATOM   2171  C   LEU A 151      70.640 123.580 161.230  1.00  0.00           C
ATOM   2172  O   LEU A 151      70.180 123.180 162.310  1.00  0.00           O
ATOM   2173  N   THR A 152      71.180 122.670 160.380  1.00  0.00           N
ATOM   2174  HN  THR A 152      71.410 123.050 159.480  1.00  0.00           H
ATOM   2175  CA  THR A 152      71.100 121.210 160.490  1.00  0.00           C
ATOM   2176  HA  THR A 152      70.290 120.990 161.180  1.00  0.00           H
ATOM   2177  CB  THR A 152      70.760 120.590 159.170  1.00  0.00           C
ATOM   2178  HB  THR A 152      70.820 119.480 159.220  1.00  0.00           H
ATOM   2179  OG1 THR A 152      71.470 121.120 158.080  1.00  0.00           O
ATOM   2180  HG1 THR A 152      70.870 120.910 157.360  1.00  0.00           H
ATOM   2181  CG2 THR A 152      69.310 120.950 158.730  1.00  0.00           C
ATOM   2182 HG21 THR A 152      68.730 120.810 159.670  1.00  0.00           H
ATOM   2183 HG22 THR A 152      69.150 122.000 158.410  1.00  0.00           H
ATOM   2184 HG23 THR A 152      68.930 120.190 158.020  1.00  0.00           H
ATOM   2185  C   THR A 152      72.350 120.630 161.050  1.00  0.00           C
ATOM   2186  O   THR A 152      72.460 119.440 161.090  1.00  0.00           O
ATOM   2187  N   GLN A 153      73.400 121.450 161.360  1.00  0.00           N
ATOM   2188  HN  GLN A 153      73.230 122.430 161.330  1.00  0.00           H
ATOM   2189  CA  GLN A 153      74.780 121.080 161.660  1.00  0.00           C
ATOM   2190  HA  GLN A 153      75.070 120.540 160.780  1.00  0.00           H
ATOM   2191  CB  GLN A 153      75.610 122.320 161.760  1.00  0.00           C
ATOM   2192  HB1 GLN A 153      75.450 122.940 160.860  1.00  0.00           H
ATOM   2193  HB2 GLN A 153      75.260 122.900 162.640  1.00  0.00           H
ATOM   2194  CG  GLN A 153      77.070 122.190 161.830  1.00  0.00           C
ATOM   2195  HG1 GLN A 153      77.430 121.610 160.950  1.00  0.00           H
ATOM   2196  HG2 GLN A 153      77.330 121.560 162.710  1.00  0.00           H
ATOM   2197  CD  GLN A 153      77.890 123.510 161.970  1.00  0.00           C
ATOM   2198  OE1 GLN A 153      77.510 124.710 161.970  1.00  0.00           O
ATOM   2199  NE2 GLN A 153      79.220 123.370 162.050  1.00  0.00           N
ATOM   2200 HE21 GLN A 153      79.560 122.440 162.150  1.00  0.00           H
ATOM   2201 HE22 GLN A 153      79.750 124.090 162.490  1.00  0.00           H
ATOM   2202  C   GLN A 153      74.930 120.080 162.840  1.00  0.00           C
ATOM   2203  O   GLN A 153      75.790 119.160 162.830  1.00  0.00           O
ATOM   2204  N   LYS A 154      74.030 120.180 163.880  1.00  0.00           N
ATOM   2205  HN  LYS A 154      73.490 121.010 163.960  1.00  0.00           H
ATOM   2206  CA  LYS A 154      73.940 119.300 165.060  1.00  0.00           C
ATOM   2207  HA  LYS A 154      74.950 119.230 165.440  1.00  0.00           H
ATOM   2208  CB  LYS A 154      73.030 119.870 166.180  1.00  0.00           C
ATOM   2209  HB1 LYS A 154      72.060 120.090 165.680  1.00  0.00           H
ATOM   2210  HB2 LYS A 154      72.770 119.120 166.960  1.00  0.00           H
ATOM   2211  CG  LYS A 154      73.550 121.140 166.900  1.00  0.00           C
ATOM   2212  HG1 LYS A 154      73.300 121.890 166.110  1.00  0.00           H
ATOM   2213  HG2 LYS A 154      74.660 121.150 166.930  1.00  0.00           H
ATOM   2214  CD  LYS A 154      72.780 121.670 168.100  1.00  0.00           C
ATOM   2215  HD1 LYS A 154      72.980 121.010 168.970  1.00  0.00           H
ATOM   2216  HD2 LYS A 154      71.680 121.590 167.980  1.00  0.00           H
ATOM   2217  CE  LYS A 154      73.110 123.120 168.470  1.00  0.00           C
ATOM   2218  HE1 LYS A 154      72.860 123.720 167.570  1.00  0.00           H
ATOM   2219  HE2 LYS A 154      74.200 123.280 168.640  1.00  0.00           H
ATOM   2220  NZ  LYS A 154      72.480 123.870 169.590  1.00  0.00           N
ATOM   2221  HZ1 LYS A 154      71.470 123.940 169.350  1.00  0.00           H
ATOM   2222  HZ2 LYS A 154      72.550 123.410 170.520  1.00  0.00           H
ATOM   2223  HZ3 LYS A 154      72.810 124.850 169.680  1.00  0.00           H
ATOM   2224  C   LYS A 154      73.610 117.890 164.680  1.00  0.00           C
ATOM   2225  O   LYS A 154      74.000 116.870 165.300  1.00  0.00           O
ATOM   2226  N   CYS A 155      72.840 117.740 163.570  1.00  0.00           N
ATOM   2227  HN  CYS A 155      72.420 118.570 163.230  1.00  0.00           H
ATOM   2228  CA  CYS A 155      72.430 116.530 163.000  1.00  0.00           C
ATOM   2229  HA  CYS A 155      72.300 115.860 163.840  1.00  0.00           H
ATOM   2230  CB  CYS A 155      70.990 116.590 162.310  1.00  0.00           C
ATOM   2231  HB1 CYS A 155      70.910 115.540 161.960  1.00  0.00           H
ATOM   2232  HB2 CYS A 155      71.130 117.110 161.340  1.00  0.00           H
ATOM   2233  SG  CYS A 155      69.610 117.060 163.310  1.00  0.00           S
ATOM   2234  C   CYS A 155      73.490 115.880 162.080  1.00  0.00           C
ATOM   2235  O   CYS A 155      73.300 114.740 161.710  1.00  0.00           O
ATOM   2236  N   LYS A 156      74.620 116.520 161.720  1.00  0.00           N
ATOM   2237  HN  LYS A 156      74.820 117.480 161.910  1.00  0.00           H
ATOM   2238  CA  LYS A 156      75.540 115.960 160.760  1.00  0.00           C
ATOM   2239  HA  LYS A 156      74.990 115.210 160.210  1.00  0.00           H
ATOM   2240  CB  LYS A 156      76.220 117.030 159.780  1.00  0.00           C
ATOM   2241  HB1 LYS A 156      76.790 117.720 160.450  1.00  0.00           H
ATOM   2242  HB2 LYS A 156      77.020 116.500 159.220  1.00  0.00           H
ATOM   2243  CG  LYS A 156      75.290 117.890 158.990  1.00  0.00           C
ATOM   2244  HG1 LYS A 156      75.960 118.690 158.610  1.00  0.00           H
ATOM   2245  HG2 LYS A 156      74.630 118.320 159.770  1.00  0.00           H
ATOM   2246  CD  LYS A 156      74.460 117.160 157.940  1.00  0.00           C
ATOM   2247  HD1 LYS A 156      73.860 116.310 158.330  1.00  0.00           H
ATOM   2248  HD2 LYS A 156      75.140 116.750 157.170  1.00  0.00           H
ATOM   2249  CE  LYS A 156      73.470 118.120 157.240  1.00  0.00           C
ATOM   2250  HE1 LYS A 156      74.160 118.970 157.050  1.00  0.00           H
ATOM   2251  HE2 LYS A 156      72.620 118.420 157.890  1.00  0.00           H
ATOM   2252  NZ  LYS A 156      72.990 117.440 156.010  1.00  0.00           N
ATOM   2253  HZ1 LYS A 156      73.810 117.110 155.460  1.00  0.00           H
ATOM   2254  HZ2 LYS A 156      72.440 116.610 156.310  1.00  0.00           H
ATOM   2255  HZ3 LYS A 156      72.460 118.080 155.380  1.00  0.00           H
ATOM   2256  C   LYS A 156      76.610 115.280 161.620  1.00  0.00           C
ATOM   2257  O   LYS A 156      77.230 115.910 162.470  1.00  0.00           O
ATOM   2258  N   VAL A 157      76.780 113.960 161.360  1.00  0.00           N
ATOM   2259  HN  VAL A 157      76.140 113.650 160.660  1.00  0.00           H
ATOM   2260  CA  VAL A 157      77.540 113.160 162.280  1.00  0.00           C
ATOM   2261  HA  VAL A 157      78.030 113.780 163.010  1.00  0.00           H
ATOM   2262  CB  VAL A 157      76.740 112.150 163.120  1.00  0.00           C
ATOM   2263  HB  VAL A 157      75.980 112.650 163.740  1.00  0.00           H
ATOM   2264  CG1 VAL A 157      75.890 111.180 162.220  1.00  0.00           C
ATOM   2265 HG11 VAL A 157      75.300 110.520 162.890  1.00  0.00           H
ATOM   2266 HG12 VAL A 157      75.160 111.780 161.640  1.00  0.00           H
ATOM   2267 HG13 VAL A 157      76.490 110.540 161.540  1.00  0.00           H
ATOM   2268  CG2 VAL A 157      77.700 111.210 164.010  1.00  0.00           C
ATOM   2269 HG21 VAL A 157      77.070 110.380 164.390  1.00  0.00           H
ATOM   2270 HG22 VAL A 157      78.480 110.750 163.380  1.00  0.00           H
ATOM   2271 HG23 VAL A 157      78.110 111.790 164.870  1.00  0.00           H
ATOM   2272  C   VAL A 157      78.650 112.460 161.480  1.00  0.00           C
ATOM   2273  O   VAL A 157      78.430 111.850 160.400  1.00  0.00           O
ATOM   2274  N   LEU A 158      79.920 112.500 161.900  1.00  0.00           N
ATOM   2275  HN  LEU A 158      79.980 113.020 162.750  1.00  0.00           H
ATOM   2276  CA  LEU A 158      81.030 111.820 161.220  1.00  0.00           C
ATOM   2277  HA  LEU A 158      80.700 111.640 160.210  1.00  0.00           H
ATOM   2278  CB  LEU A 158      82.320 112.630 161.200  1.00  0.00           C
ATOM   2279  HB1 LEU A 158      81.930 113.610 160.840  1.00  0.00           H
ATOM   2280  HB2 LEU A 158      82.780 112.750 162.200  1.00  0.00           H
ATOM   2281  CG  LEU A 158      83.320 112.030 160.160  1.00  0.00           C
ATOM   2282  HG  LEU A 158      83.350 110.970 160.470  1.00  0.00           H
ATOM   2283  CD1 LEU A 158      82.950 112.210 158.680  1.00  0.00           C
ATOM   2284 HD11 LEU A 158      82.020 111.620 158.520  1.00  0.00           H
ATOM   2285 HD12 LEU A 158      82.750 113.270 158.440  1.00  0.00           H
ATOM   2286 HD13 LEU A 158      83.660 111.690 158.000  1.00  0.00           H
ATOM   2287  CD2 LEU A 158      84.770 112.540 160.410  1.00  0.00           C
ATOM   2288 HD21 LEU A 158      85.530 111.990 159.810  1.00  0.00           H
ATOM   2289 HD22 LEU A 158      84.730 113.610 160.140  1.00  0.00           H
ATOM   2290 HD23 LEU A 158      85.060 112.390 161.470  1.00  0.00           H
ATOM   2291  C   LEU A 158      81.290 110.430 161.840  1.00  0.00           C
ATOM   2292  O   LEU A 158      81.390 110.280 163.030  1.00  0.00           O
ATOM   2293  N   MET A 159      81.420 109.390 161.050  1.00  0.00           N
ATOM   2294  HN  MET A 159      81.570 109.570 160.080  1.00  0.00           H
ATOM   2295  CA  MET A 159      81.670 107.980 161.550  1.00  0.00           C
ATOM   2296  HA  MET A 159      82.070 107.920 162.550  1.00  0.00           H
ATOM   2297  CB  MET A 159      80.280 107.240 161.670  1.00  0.00           C
ATOM   2298  HB1 MET A 159      80.430 106.240 162.120  1.00  0.00           H
ATOM   2299  HB2 MET A 159      79.720 107.920 162.340  1.00  0.00           H
ATOM   2300  CG  MET A 159      79.540 107.180 160.300  1.00  0.00           C
ATOM   2301  HG1 MET A 159      80.120 106.560 159.580  1.00  0.00           H
ATOM   2302  HG2 MET A 159      79.470 108.230 159.950  1.00  0.00           H
ATOM   2303  SD  MET A 159      77.910 106.560 160.410  1.00  0.00           S
ATOM   2304  CE  MET A 159      78.180 104.760 160.950  1.00  0.00           C
ATOM   2305  HE1 MET A 159      77.220 104.210 160.910  1.00  0.00           H
ATOM   2306  HE2 MET A 159      78.840 104.310 160.180  1.00  0.00           H
ATOM   2307  HE3 MET A 159      78.700 104.610 161.920  1.00  0.00           H
ATOM   2308  C   MET A 159      82.580 107.210 160.700  1.00  0.00           C
ATOM   2309  O   MET A 159      82.880 107.490 159.570  1.00  0.00           O
ATOM   2310  N   LEU A 160      83.180 106.160 161.300  1.00  0.00           N
ATOM   2311  HN  LEU A 160      82.950 106.030 162.260  1.00  0.00           H
ATOM   2312  CA  LEU A 160      84.410 105.540 160.740  1.00  0.00           C
ATOM   2313  HA  LEU A 160      84.300 105.690 159.680  1.00  0.00           H
ATOM   2314  CB  LEU A 160      85.710 106.140 161.280  1.00  0.00           C
ATOM   2315  HB1 LEU A 160      85.750 107.250 161.300  1.00  0.00           H
ATOM   2316  HB2 LEU A 160      85.800 105.840 162.350  1.00  0.00           H
ATOM   2317  CG  LEU A 160      87.030 105.740 160.590  1.00  0.00           C
ATOM   2318  HG  LEU A 160      87.040 104.660 160.350  1.00  0.00           H
ATOM   2319  CD1 LEU A 160      87.130 106.630 159.430  1.00  0.00           C
ATOM   2320 HD11 LEU A 160      87.960 106.410 158.730  1.00  0.00           H
ATOM   2321 HD12 LEU A 160      86.230 106.530 158.780  1.00  0.00           H
ATOM   2322 HD13 LEU A 160      87.320 107.670 159.790  1.00  0.00           H
ATOM   2323  CD2 LEU A 160      88.270 105.930 161.440  1.00  0.00           C
ATOM   2324 HD21 LEU A 160      88.340 106.890 161.990  1.00  0.00           H
ATOM   2325 HD22 LEU A 160      88.370 105.000 162.040  1.00  0.00           H
ATOM   2326 HD23 LEU A 160      89.190 105.950 160.820  1.00  0.00           H
ATOM   2327  C   LEU A 160      84.510 103.960 160.920  1.00  0.00           C
ATOM   2328  O   LEU A 160      84.330 103.440 161.980  1.00  0.00           O
ATOM   2329  N   GLY A 161      84.640 103.310 159.780  1.00  0.00           N
ATOM   2330  HN  GLY A 161      84.800 103.780 158.910  1.00  0.00           H
ATOM   2331  CA  GLY A 161      84.560 101.860 159.640  1.00  0.00           C
ATOM   2332  HA1 GLY A 161      84.690 101.470 160.640  1.00  0.00           H
ATOM   2333  HA2 GLY A 161      85.330 101.470 158.990  1.00  0.00           H
ATOM   2334  C   GLY A 161      83.300 101.260 159.110  1.00  0.00           C
ATOM   2335  O   GLY A 161      83.170 100.040 159.020  1.00  0.00           O
ATOM   2336  N   GLY A 162      82.370 102.100 158.640  1.00  0.00           N
ATOM   2337  HN  GLY A 162      82.490 103.090 158.610  1.00  0.00           H
ATOM   2338  CA  GLY A 162      81.290 101.490 157.950  1.00  0.00           C
ATOM   2339  HA1 GLY A 162      80.980 100.560 158.410  1.00  0.00           H
ATOM   2340  HA2 GLY A 162      81.630 101.290 156.940  1.00  0.00           H
ATOM   2341  C   GLY A 162      80.110 102.510 157.890  1.00  0.00           C
ATOM   2342  O   GLY A 162      80.220 103.720 158.050  1.00  0.00           O
ATOM   2343  N   SER A 163      78.900 102.030 157.660  1.00  0.00           N
ATOM   2344  HN  SER A 163      78.820 101.040 157.620  1.00  0.00           H
ATOM   2345  CA  SER A 163      77.730 102.850 157.400  1.00  0.00           C
ATOM   2346  HA  SER A 163      77.910 103.910 157.520  1.00  0.00           H
ATOM   2347  CB  SER A 163      76.920 102.510 156.080  1.00  0.00           C
ATOM   2348  HB1 SER A 163      77.730 102.650 155.330  1.00  0.00           H
ATOM   2349  HB2 SER A 163      76.070 103.210 155.940  1.00  0.00           H
ATOM   2350  OG  SER A 163      76.440 101.160 156.020  1.00  0.00           O
ATOM   2351  HG1 SER A 163      76.440 100.970 155.080  1.00  0.00           H
ATOM   2352  C   SER A 163      76.770 102.390 158.500  1.00  0.00           C
ATOM   2353  O   SER A 163      76.970 101.250 158.980  1.00  0.00           O
ATOM   2354  N   ALA A 164      75.690 103.170 158.840  1.00  0.00           N
ATOM   2355  HN  ALA A 164      75.560 103.990 158.290  1.00  0.00           H
ATOM   2356  CA  ALA A 164      74.740 102.820 159.790  1.00  0.00           C
ATOM   2357  HA  ALA A 164      75.260 102.410 160.640  1.00  0.00           H
ATOM   2358  CB  ALA A 164      73.960 104.090 160.280  1.00  0.00           C
ATOM   2359  HB1 ALA A 164      73.010 103.870 160.810  1.00  0.00           H
ATOM   2360  HB2 ALA A 164      74.540 104.720 160.980  1.00  0.00           H
ATOM   2361  HB3 ALA A 164      73.670 104.700 159.390  1.00  0.00           H
ATOM   2362  C   ALA A 164      73.950 101.540 159.400  1.00  0.00           C
ATOM   2363  O   ALA A 164      73.310 100.890 160.170  1.00  0.00           O
ATOM   2364  N   LEU A 165      73.970 101.050 158.170  1.00  0.00           N
ATOM   2365  HN  LEU A 165      74.550 101.490 157.490  1.00  0.00           H
ATOM   2366  CA  LEU A 165      73.450  99.760 157.770  1.00  0.00           C
ATOM   2367  HA  LEU A 165      72.740  99.450 158.530  1.00  0.00           H
ATOM   2368  CB  LEU A 165      72.880  99.960 156.310  1.00  0.00           C
ATOM   2369  HB1 LEU A 165      73.610 100.550 155.720  1.00  0.00           H
ATOM   2370  HB2 LEU A 165      72.880  98.950 155.830  1.00  0.00           H
ATOM   2371  CG  LEU A 165      71.460 100.540 156.200  1.00  0.00           C
ATOM   2372  HG  LEU A 165      71.180 100.650 155.130  1.00  0.00           H
ATOM   2373  CD1 LEU A 165      70.480  99.510 156.670  1.00  0.00           C
ATOM   2374 HD11 LEU A 165      70.480  99.410 157.780  1.00  0.00           H
ATOM   2375 HD12 LEU A 165      69.460  99.860 156.390  1.00  0.00           H
ATOM   2376 HD13 LEU A 165      70.700  98.540 156.180  1.00  0.00           H
ATOM   2377  CD2 LEU A 165      71.220 101.880 156.920  1.00  0.00           C
ATOM   2378 HD21 LEU A 165      72.000 102.610 156.610  1.00  0.00           H
ATOM   2379 HD22 LEU A 165      70.260 102.370 156.650  1.00  0.00           H
ATOM   2380 HD23 LEU A 165      71.300 101.860 158.030  1.00  0.00           H
ATOM   2381  C   LEU A 165      74.470  98.680 157.720  1.00  0.00           C
ATOM   2382  O   LEU A 165      74.250  97.650 157.080  1.00  0.00           O
ATOM   2383  N   ASN A 166      75.700  98.900 158.270  1.00  0.00           N
ATOM   2384  HN  ASN A 166      75.970  99.750 158.710  1.00  0.00           H
ATOM   2385  CA  ASN A 166      76.620  97.780 158.470  1.00  0.00           C
ATOM   2386  HA  ASN A 166      77.260  98.190 159.240  1.00  0.00           H
ATOM   2387  CB  ASN A 166      75.860  96.480 159.070  1.00  0.00           C
ATOM   2388  HB1 ASN A 166      75.120  96.790 159.840  1.00  0.00           H
ATOM   2389  HB2 ASN A 166      75.320  95.880 158.300  1.00  0.00           H
ATOM   2390  CG  ASN A 166      76.780  95.580 159.870  1.00  0.00           C
ATOM   2391  OD1 ASN A 166      77.820  96.020 160.440  1.00  0.00           O
ATOM   2392  ND2 ASN A 166      76.310  94.390 160.030  1.00  0.00           N
ATOM   2393 HD21 ASN A 166      75.420  94.280 159.590  1.00  0.00           H
ATOM   2394 HD22 ASN A 166      76.710  93.710 160.650  1.00  0.00           H
ATOM   2395  C   ASN A 166      77.510  97.470 157.210  1.00  0.00           C
ATOM   2396  O   ASN A 166      78.010  96.330 157.180  1.00  0.00           O
ATOM   2397  N   HIS A 167      77.840  98.420 156.280  1.00  0.00           N
ATOM   2398  HN  HIS A 167      77.530  99.330 156.540  1.00  0.00           H
ATOM   2399  CA  HIS A 167      78.790  98.130 155.190  1.00  0.00           C
ATOM   2400  HA  HIS A 167      78.600  97.130 154.840  1.00  0.00           H
ATOM   2401  CB  HIS A 167      78.640  99.030 153.970  1.00  0.00           C
ATOM   2402  HB1 HIS A 167      78.790 100.070 154.340  1.00  0.00           H
ATOM   2403  HB2 HIS A 167      79.370  98.860 153.140  1.00  0.00           H
ATOM   2404  ND1 HIS A 167      76.370  99.880 153.410  1.00  0.00           N
ATOM   2405  CG  HIS A 167      77.260  98.840 153.460  1.00  0.00           C
ATOM   2406  CE1 HIS A 167      75.300  99.370 152.750  1.00  0.00           C
ATOM   2407  HE1 HIS A 167      74.340  99.860 152.580  1.00  0.00           H
ATOM   2408  NE2 HIS A 167      75.540  98.150 152.310  1.00  0.00           N
ATOM   2409  HE2 HIS A 167      74.960  97.440 151.920  1.00  0.00           H
ATOM   2410  CD2 HIS A 167      76.770  97.800 152.760  1.00  0.00           C
ATOM   2411  HD2 HIS A 167      77.340  96.980 152.340  1.00  0.00           H
ATOM   2412  C   HIS A 167      80.260  98.330 155.590  1.00  0.00           C
ATOM   2413  O   HIS A 167      81.010  99.220 155.120  1.00  0.00           O
ATOM   2414  N   ASN A 168      80.750  97.530 156.570  1.00  0.00           N
ATOM   2415  HN  ASN A 168      80.240  96.730 156.900  1.00  0.00           H
ATOM   2416  CA  ASN A 168      82.050  97.740 157.200  1.00  0.00           C
ATOM   2417  HA  ASN A 168      82.130  98.780 157.500  1.00  0.00           H
ATOM   2418  CB  ASN A 168      82.210  96.850 158.500  1.00  0.00           C
ATOM   2419  HB1 ASN A 168      82.150  95.760 158.350  1.00  0.00           H
ATOM   2420  HB2 ASN A 168      83.150  97.170 159.000  1.00  0.00           H
ATOM   2421  CG  ASN A 168      81.080  97.170 159.560  1.00  0.00           C
ATOM   2422  OD1 ASN A 168      80.140  97.970 159.290  1.00  0.00           O
ATOM   2423  ND2 ASN A 168      81.400  96.850 160.820  1.00  0.00           N
ATOM   2424 HD21 ASN A 168      82.310  96.530 161.090  1.00  0.00           H
ATOM   2425 HD22 ASN A 168      80.750  97.170 161.510  1.00  0.00           H
ATOM   2426  C   ASN A 168      83.220  97.410 156.240  1.00  0.00           C
ATOM   2427  O   ASN A 168      83.280  96.380 155.560  1.00  0.00           O
ATOM   2428  N   TYR A 169      84.160  98.310 156.320  1.00  0.00           N
ATOM   2429  HN  TYR A 169      84.070  99.160 156.850  1.00  0.00           H
ATOM   2430  CA  TYR A 169      85.420  98.100 155.780  1.00  0.00           C
ATOM   2431  HA  TYR A 169      85.260  97.860 154.740  1.00  0.00           H
ATOM   2432  CB  TYR A 169      86.170  99.460 155.900  1.00  0.00           C
ATOM   2433  HB1 TYR A 169      85.770 100.290 155.270  1.00  0.00           H
ATOM   2434  HB2 TYR A 169      86.050  99.810 156.940  1.00  0.00           H
ATOM   2435  CG  TYR A 169      87.630  99.380 155.610  1.00  0.00           C
ATOM   2436  CD1 TYR A 169      88.120  99.160 154.260  1.00  0.00           C
ATOM   2437  HD1 TYR A 169      87.420  98.860 153.490  1.00  0.00           H
ATOM   2438  CE1 TYR A 169      89.500  99.110 154.080  1.00  0.00           C
ATOM   2439  HE1 TYR A 169      89.740  99.120 153.030  1.00  0.00           H
ATOM   2440  CZ  TYR A 169      90.390  99.390 155.060  1.00  0.00           C
ATOM   2441  OH  TYR A 169      91.780  99.330 154.810  1.00  0.00           O
ATOM   2442  HH  TYR A 169      92.140  99.870 155.520  1.00  0.00           H
ATOM   2443  CD2 TYR A 169      88.570  99.770 156.610  1.00  0.00           C
ATOM   2444  HD2 TYR A 169      88.100 100.060 157.530  1.00  0.00           H
ATOM   2445  CE2 TYR A 169      89.920  99.700 156.330  1.00  0.00           C
ATOM   2446  HE2 TYR A 169      90.590  99.630 157.170  1.00  0.00           H
ATOM   2447  C   TYR A 169      86.200  97.060 156.540  1.00  0.00           C
ATOM   2448  O   TYR A 169      86.010  97.050 157.750  1.00  0.00           O
ATOM   2449  N   ARG A 170      87.000  96.190 155.850  1.00  0.00           N
ATOM   2450  HN  ARG A 170      87.070  96.190 154.860  1.00  0.00           H
ATOM   2451  CA  ARG A 170      87.880  95.260 156.550  1.00  0.00           C
ATOM   2452  HA  ARG A 170      87.810  95.370 157.620  1.00  0.00           H
ATOM   2453  CB  ARG A 170      87.410  93.870 156.170  1.00  0.00           C
ATOM   2454  HB1 ARG A 170      86.370  93.800 156.570  1.00  0.00           H
ATOM   2455  HB2 ARG A 170      87.340  93.890 155.070  1.00  0.00           H
ATOM   2456  CG  ARG A 170      88.090  92.700 156.810  1.00  0.00           C
ATOM   2457  HG1 ARG A 170      88.230  92.850 157.900  1.00  0.00           H
ATOM   2458  HG2 ARG A 170      89.100  92.430 156.430  1.00  0.00           H
ATOM   2459  CD  ARG A 170      87.290  91.410 156.780  1.00  0.00           C
ATOM   2460  HD1 ARG A 170      86.270  91.620 157.170  1.00  0.00           H
ATOM   2461  HD2 ARG A 170      87.630  90.590 157.450  1.00  0.00           H
ATOM   2462  NE  ARG A 170      87.150  91.120 155.340  1.00  0.00           N
ATOM   2463  HE  ARG A 170      86.330  91.480 154.900  1.00  0.00           H
ATOM   2464  CZ  ARG A 170      87.900  90.210 154.680  1.00  0.00           C
ATOM   2465  NH1 ARG A 170      88.980  89.770 155.260  1.00  0.00           N
ATOM   2466 HH11 ARG A 170      89.590  89.080 154.860  1.00  0.00           H
ATOM   2467 HH12 ARG A 170      89.210  90.110 156.170  1.00  0.00           H
ATOM   2468  NH2 ARG A 170      87.750  89.910 153.410  1.00  0.00           N
ATOM   2469 HH21 ARG A 170      88.460  89.560 152.790  1.00  0.00           H
ATOM   2470 HH22 ARG A 170      87.080  90.540 153.010  1.00  0.00           H
ATOM   2471  C   ARG A 170      89.370  95.560 156.250  1.00  0.00           C
ATOM   2472  O   ARG A 170      89.740  95.790 155.100  1.00  0.00           O
ATOM   2473  N   GLY A 171      90.280  95.700 157.300  1.00  0.00           N
ATOM   2474  HN  GLY A 171      89.910  95.730 158.230  1.00  0.00           H
ATOM   2475  CA  GLY A 171      91.710  96.150 157.030  1.00  0.00           C
ATOM   2476  HA1 GLY A 171      91.730  96.600 156.040  1.00  0.00           H
ATOM   2477  HA2 GLY A 171      92.430  95.370 157.220  1.00  0.00           H
ATOM   2478  C   GLY A 171      92.020  97.250 157.970  1.00  0.00           C
ATOM   2479  O   GLY A 171      91.270  97.540 158.920  1.00  0.00           O
ATOM   2480  N   TYR A 172      93.220  97.840 157.710  1.00  0.00           N
ATOM   2481  HN  TYR A 172      93.530  97.670 156.780  1.00  0.00           H
ATOM   2482  CA  TYR A 172      93.890  98.900 158.520  1.00  0.00           C
ATOM   2483  HA  TYR A 172      93.500  98.850 159.530  1.00  0.00           H
ATOM   2484  CB  TYR A 172      95.420  98.820 158.650  1.00  0.00           C
ATOM   2485  HB1 TYR A 172      95.780  98.810 157.600  1.00  0.00           H
ATOM   2486  HB2 TYR A 172      95.960  99.680 159.090  1.00  0.00           H
ATOM   2487  CG  TYR A 172      95.920  97.640 159.390  1.00  0.00           C
ATOM   2488  CD1 TYR A 172      96.420  96.500 158.660  1.00  0.00           C
ATOM   2489  HD1 TYR A 172      96.360  96.340 157.590  1.00  0.00           H
ATOM   2490  CE1 TYR A 172      96.920  95.410 159.390  1.00  0.00           C
ATOM   2491  HE1 TYR A 172      97.180  94.490 158.870  1.00  0.00           H
ATOM   2492  CZ  TYR A 172      97.010  95.450 160.810  1.00  0.00           C
ATOM   2493  OH  TYR A 172      97.400  94.300 161.500  1.00  0.00           O
ATOM   2494  HH  TYR A 172      97.570  94.580 162.400  1.00  0.00           H
ATOM   2495  CD2 TYR A 172      96.090  97.690 160.780  1.00  0.00           C
ATOM   2496  HD2 TYR A 172      95.690  98.550 161.300  1.00  0.00           H
ATOM   2497  CE2 TYR A 172      96.540  96.550 161.470  1.00  0.00           C
ATOM   2498  HE2 TYR A 172      96.460  96.620 162.550  1.00  0.00           H
ATOM   2499  C   TYR A 172      93.510 100.270 158.050  1.00  0.00           C
ATOM   2500  O   TYR A 172      93.500 100.550 156.880  1.00  0.00           O
ATOM   2501  N   ILE A 173      93.300 101.130 159.020  1.00  0.00           N
ATOM   2502  HN  ILE A 173      93.420 100.780 159.940  1.00  0.00           H
ATOM   2503  CA  ILE A 173      93.220 102.570 158.830  1.00  0.00           C
ATOM   2504  HA  ILE A 173      93.510 102.790 157.810  1.00  0.00           H
ATOM   2505  CB  ILE A 173      91.990 103.310 159.170  1.00  0.00           C
ATOM   2506  HB  ILE A 173      91.710 103.130 160.230  1.00  0.00           H
ATOM   2507  CG2 ILE A 173      91.970 104.830 158.920  1.00  0.00           C
ATOM   2508 HG21 ILE A 173      91.150 105.310 159.490  1.00  0.00           H
ATOM   2509 HG22 ILE A 173      92.830 105.390 159.330  1.00  0.00           H
ATOM   2510 HG23 ILE A 173      91.830 105.040 157.840  1.00  0.00           H
ATOM   2511  CG1 ILE A 173      90.820 102.640 158.310  1.00  0.00           C
ATOM   2512 HG11 ILE A 173      90.760 101.570 158.570  1.00  0.00           H
ATOM   2513 HG12 ILE A 173      91.010 102.730 157.220  1.00  0.00           H
ATOM   2514  CD  ILE A 173      89.430 103.240 158.570  1.00  0.00           C
ATOM   2515  HD1 ILE A 173      89.220 103.200 159.660  1.00  0.00           H
ATOM   2516  HD2 ILE A 173      89.390 104.320 158.330  1.00  0.00           H
ATOM   2517  HD3 ILE A 173      88.600 102.680 158.080  1.00  0.00           H
ATOM   2518  C   ILE A 173      94.350 103.250 159.760  1.00  0.00           C
ATOM   2519  O   ILE A 173      94.430 102.920 160.950  1.00  0.00           O
ATOM   2520  N   GLU A 174      95.190 104.110 159.120  1.00  0.00           N
ATOM   2521  HN  GLU A 174      95.190 104.300 158.140  1.00  0.00           H
ATOM   2522  CA  GLU A 174      96.080 104.980 159.850  1.00  0.00           C
ATOM   2523  HA  GLU A 174      95.690 105.080 160.860  1.00  0.00           H
ATOM   2524  CB  GLU A 174      97.520 104.340 159.950  1.00  0.00           C
ATOM   2525  HB1 GLU A 174      97.320 103.580 160.740  1.00  0.00           H
ATOM   2526  HB2 GLU A 174      97.850 103.740 159.080  1.00  0.00           H
ATOM   2527  CG  GLU A 174      98.750 105.270 160.210  1.00  0.00           C
ATOM   2528  HG1 GLU A 174      98.540 106.000 161.020  1.00  0.00           H
ATOM   2529  HG2 GLU A 174      98.940 105.710 159.200  1.00  0.00           H
ATOM   2530  CD  GLU A 174      99.950 104.520 160.820  1.00  0.00           C
ATOM   2531  OE1 GLU A 174     100.370 103.500 160.220  1.00  0.00           O
ATOM   2532  OE2 GLU A 174     100.460 104.920 161.930  1.00  0.00           O
ATOM   2533  C   GLU A 174      96.110 106.380 159.300  1.00  0.00           C
ATOM   2534  O   GLU A 174      95.740 106.550 158.140  1.00  0.00           O
ATOM   2535  N   HIS A 175      96.410 107.330 160.130  1.00  0.00           N
ATOM   2536  HN  HIS A 175      96.730 107.170 161.060  1.00  0.00           H
ATOM   2537  CA  HIS A 175      96.540 108.720 159.490  1.00  0.00           C
ATOM   2538  HA  HIS A 175      96.950 109.400 160.230  1.00  0.00           H
ATOM   2539  CB  HIS A 175      97.580 108.720 158.340  1.00  0.00           C
ATOM   2540  HB1 HIS A 175      98.590 108.370 158.630  1.00  0.00           H
ATOM   2541  HB2 HIS A 175      97.270 108.190 157.410  1.00  0.00           H
ATOM   2542  ND1 HIS A 175      98.880 110.940 158.280  1.00  0.00           N
ATOM   2543  CG  HIS A 175      97.920 110.100 157.750  1.00  0.00           C
ATOM   2544  CE1 HIS A 175      99.070 111.910 157.410  1.00  0.00           C
ATOM   2545  HE1 HIS A 175      99.890 112.630 157.430  1.00  0.00           H
ATOM   2546  NE2 HIS A 175      98.240 111.730 156.360  1.00  0.00           N
ATOM   2547  HE2 HIS A 175      97.900 112.480 155.800  1.00  0.00           H
ATOM   2548  CD2 HIS A 175      97.610 110.530 156.520  1.00  0.00           C
ATOM   2549  HD2 HIS A 175      96.920 110.080 155.820  1.00  0.00           H
ATOM   2550  C   HIS A 175      95.320 109.450 159.040  1.00  0.00           C
ATOM   2551  O   HIS A 175      95.180 110.100 158.000  1.00  0.00           O
ATOM   2552  N   PHE A 176      94.290 109.370 159.930  1.00  0.00           N
ATOM   2553  HN  PHE A 176      94.460 108.880 160.790  1.00  0.00           H
ATOM   2554  CA  PHE A 176      92.940 109.970 159.710  1.00  0.00           C
ATOM   2555  HA  PHE A 176      92.760 109.780 158.660  1.00  0.00           H
ATOM   2556  CB  PHE A 176      91.800 109.350 160.630  1.00  0.00           C
ATOM   2557  HB1 PHE A 176      91.780 108.240 160.530  1.00  0.00           H
ATOM   2558  HB2 PHE A 176      91.910 109.560 161.720  1.00  0.00           H
ATOM   2559  CG  PHE A 176      90.440 109.780 160.190  1.00  0.00           C
ATOM   2560  CD1 PHE A 176      89.750 108.960 159.160  1.00  0.00           C
ATOM   2561  HD1 PHE A 176      90.170 107.980 158.990  1.00  0.00           H
ATOM   2562  CE1 PHE A 176      88.660 109.460 158.460  1.00  0.00           C
ATOM   2563  HE1 PHE A 176      88.230 108.850 157.670  1.00  0.00           H
ATOM   2564  CZ  PHE A 176      88.070 110.600 158.920  1.00  0.00           C
ATOM   2565  HZ  PHE A 176      87.170 110.880 158.390  1.00  0.00           H
ATOM   2566  CD2 PHE A 176      89.830 111.000 160.570  1.00  0.00           C
ATOM   2567  HD2 PHE A 176      90.320 111.570 161.350  1.00  0.00           H
ATOM   2568  CE2 PHE A 176      88.550 111.330 160.090  1.00  0.00           C
ATOM   2569  HE2 PHE A 176      88.010 112.200 160.450  1.00  0.00           H
ATOM   2570  C   PHE A 176      92.990 111.520 159.750  1.00  0.00           C
ATOM   2571  O   PHE A 176      93.120 112.130 160.800  1.00  0.00           O
ATOM   2572  N   SER A 177      92.950 112.220 158.610  1.00  0.00           N
ATOM   2573  HN  SER A 177      92.910 111.680 157.770  1.00  0.00           H
ATOM   2574  CA  SER A 177      93.170 113.620 158.660  1.00  0.00           C
ATOM   2575  HA  SER A 177      93.190 114.070 159.640  1.00  0.00           H
ATOM   2576  CB  SER A 177      94.450 114.030 157.940  1.00  0.00           C
ATOM   2577  HB1 SER A 177      94.590 115.110 158.150  1.00  0.00           H
ATOM   2578  HB2 SER A 177      94.420 114.030 156.820  1.00  0.00           H
ATOM   2579  OG  SER A 177      95.510 113.160 158.290  1.00  0.00           O
ATOM   2580  HG1 SER A 177      95.320 112.370 157.780  1.00  0.00           H
ATOM   2581  C   SER A 177      92.060 114.220 157.830  1.00  0.00           C
ATOM   2582  O   SER A 177      91.940 113.930 156.650  1.00  0.00           O
ATOM   2583  N   LEU A 178      91.290 115.180 158.480  1.00  0.00           N
ATOM   2584  HN  LEU A 178      91.500 115.420 159.430  1.00  0.00           H
ATOM   2585  CA  LEU A 178      90.120 115.880 157.940  1.00  0.00           C
ATOM   2586  HA  LEU A 178      90.140 115.720 156.880  1.00  0.00           H
ATOM   2587  CB  LEU A 178      88.820 115.210 158.440  1.00  0.00           C
ATOM   2588  HB1 LEU A 178      88.760 114.130 158.170  1.00  0.00           H
ATOM   2589  HB2 LEU A 178      88.750 115.090 159.540  1.00  0.00           H
ATOM   2590  CG  LEU A 178      87.520 115.930 158.060  1.00  0.00           C
ATOM   2591  HG  LEU A 178      87.690 116.880 158.610  1.00  0.00           H
ATOM   2592  CD1 LEU A 178      87.320 116.220 156.580  1.00  0.00           C
ATOM   2593 HD11 LEU A 178      86.280 116.310 156.210  1.00  0.00           H
ATOM   2594 HD12 LEU A 178      87.870 117.090 156.140  1.00  0.00           H
ATOM   2595 HD13 LEU A 178      87.680 115.350 155.980  1.00  0.00           H
ATOM   2596  CD2 LEU A 178      86.250 115.240 158.680  1.00  0.00           C
ATOM   2597 HD21 LEU A 178      86.290 115.480 159.760  1.00  0.00           H
ATOM   2598 HD22 LEU A 178      85.280 115.610 158.290  1.00  0.00           H
ATOM   2599 HD23 LEU A 178      86.280 114.160 158.420  1.00  0.00           H
ATOM   2600  C   LEU A 178      90.340 117.380 158.260  1.00  0.00           C
ATOM   2601  O   LEU A 178      90.570 117.720 159.430  1.00  0.00           O
ATOM   2602  N   TRP A 179      90.380 118.320 157.280  1.00  0.00           N
ATOM   2603  HN  TRP A 179      90.330 117.960 156.350  1.00  0.00           H
ATOM   2604  CA  TRP A 179      90.890 119.750 157.380  1.00  0.00           C
ATOM   2605  HA  TRP A 179      90.810 119.980 158.440  1.00  0.00           H
ATOM   2606  CB  TRP A 179      92.340 119.930 156.750  1.00  0.00           C
ATOM   2607  HB1 TRP A 179      92.220 119.930 155.650  1.00  0.00           H
ATOM   2608  HB2 TRP A 179      92.600 120.940 157.130  1.00  0.00           H
ATOM   2609  CG  TRP A 179      93.420 118.940 157.210  1.00  0.00           C
ATOM   2610  CD1 TRP A 179      93.570 118.370 158.530  1.00  0.00           C
ATOM   2611  HD1 TRP A 179      92.810 118.240 159.280  1.00  0.00           H
ATOM   2612  NE1 TRP A 179      94.830 117.820 158.580  1.00  0.00           N
ATOM   2613  HE1 TRP A 179      95.200 117.500 159.430  1.00  0.00           H
ATOM   2614  CE2 TRP A 179      95.470 117.870 157.380  1.00  0.00           C
ATOM   2615  CD2 TRP A 179      94.590 118.450 156.460  1.00  0.00           C
ATOM   2616  CE3 TRP A 179      95.070 118.660 155.150  1.00  0.00           C
ATOM   2617  HE3 TRP A 179      94.550 119.150 154.340  1.00  0.00           H
ATOM   2618  CZ3 TRP A 179      96.290 118.020 154.750  1.00  0.00           C
ATOM   2619  HZ3 TRP A 179      96.680 118.110 153.750  1.00  0.00           H
ATOM   2620  CZ2 TRP A 179      96.650 117.320 157.040  1.00  0.00           C
ATOM   2621  HZ2 TRP A 179      97.250 116.950 157.850  1.00  0.00           H
ATOM   2622  CH2 TRP A 179      97.020 117.410 155.730  1.00  0.00           C
ATOM   2623  HH2 TRP A 179      98.040 117.120 155.530  1.00  0.00           H
ATOM   2624  C   TRP A 179      89.820 120.520 156.580  1.00  0.00           C
ATOM   2625  O   TRP A 179      89.150 120.000 155.700  1.00  0.00           O
ATOM   2626  N   LYS A 180      89.590 121.820 156.920  1.00  0.00           N
ATOM   2627  HN  LYS A 180      90.020 122.250 157.710  1.00  0.00           H
ATOM   2628  CA  LYS A 180      88.330 122.520 156.510  1.00  0.00           C
ATOM   2629  HA  LYS A 180      87.490 121.840 156.560  1.00  0.00           H
ATOM   2630  CB  LYS A 180      87.900 123.520 157.560  1.00  0.00           C
ATOM   2631  HB1 LYS A 180      88.690 124.300 157.610  1.00  0.00           H
ATOM   2632  HB2 LYS A 180      86.980 124.070 157.240  1.00  0.00           H
ATOM   2633  CG  LYS A 180      87.570 123.000 159.020  1.00  0.00           C
ATOM   2634  HG1 LYS A 180      88.530 122.570 159.380  1.00  0.00           H
ATOM   2635  HG2 LYS A 180      86.730 122.280 159.170  1.00  0.00           H
ATOM   2636  CD  LYS A 180      87.220 124.170 159.970  1.00  0.00           C
ATOM   2637  HD1 LYS A 180      86.160 124.400 159.750  1.00  0.00           H
ATOM   2638  HD2 LYS A 180      87.880 125.050 159.810  1.00  0.00           H
ATOM   2639  CE  LYS A 180      87.290 123.820 161.520  1.00  0.00           C
ATOM   2640  HE1 LYS A 180      88.290 123.530 161.910  1.00  0.00           H
ATOM   2641  HE2 LYS A 180      86.540 123.030 161.750  1.00  0.00           H
ATOM   2642  NZ  LYS A 180      86.850 125.010 162.270  1.00  0.00           N
ATOM   2643  HZ1 LYS A 180      85.880 125.330 162.060  1.00  0.00           H
ATOM   2644  HZ2 LYS A 180      86.870 124.810 163.300  1.00  0.00           H
ATOM   2645  HZ3 LYS A 180      87.520 125.790 162.120  1.00  0.00           H
ATOM   2646  C   LYS A 180      88.490 123.330 155.190  1.00  0.00           C
ATOM   2647  O   LYS A 180      87.590 124.060 154.800  1.00  0.00           O
ATOM   2648  N   VAL A 181      89.590 123.160 154.390  1.00  0.00           N
ATOM   2649  HN  VAL A 181      90.270 122.470 154.600  1.00  0.00           H
ATOM   2650  CA  VAL A 181      89.890 123.950 153.210  1.00  0.00           C
ATOM   2651  HA  VAL A 181      88.940 124.360 152.910  1.00  0.00           H
ATOM   2652  CB  VAL A 181      90.910 125.140 153.400  1.00  0.00           C
ATOM   2653  HB  VAL A 181      91.020 125.660 152.420  1.00  0.00           H
ATOM   2654  CG1 VAL A 181      90.370 126.100 154.520  1.00  0.00           C
ATOM   2655 HG11 VAL A 181      91.120 126.910 154.610  1.00  0.00           H
ATOM   2656 HG12 VAL A 181      89.440 126.660 154.260  1.00  0.00           H
ATOM   2657 HG13 VAL A 181      90.220 125.600 155.500  1.00  0.00           H
ATOM   2658  CG2 VAL A 181      92.280 124.640 153.880  1.00  0.00           C
ATOM   2659 HG21 VAL A 181      92.940 125.520 154.060  1.00  0.00           H
ATOM   2660 HG22 VAL A 181      92.140 124.160 154.870  1.00  0.00           H
ATOM   2661 HG23 VAL A 181      92.810 124.000 153.140  1.00  0.00           H
ATOM   2662  C   VAL A 181      90.360 122.950 152.180  1.00  0.00           C
ATOM   2663  O   VAL A 181      90.650 121.800 152.570  1.00  0.00           O
ATOM   2664  N   ALA A 182      90.660 123.340 150.920  1.00  0.00           N
ATOM   2665  HN  ALA A 182      90.460 124.280 150.660  1.00  0.00           H
ATOM   2666  CA  ALA A 182      91.260 122.460 149.990  1.00  0.00           C
ATOM   2667  HA  ALA A 182      91.110 121.430 150.300  1.00  0.00           H
ATOM   2668  CB  ALA A 182      90.630 122.450 148.670  1.00  0.00           C
ATOM   2669  HB1 ALA A 182      91.040 121.610 148.070  1.00  0.00           H
ATOM   2670  HB2 ALA A 182      89.570 122.110 148.660  1.00  0.00           H
ATOM   2671  HB3 ALA A 182      90.670 123.450 148.200  1.00  0.00           H
ATOM   2672  C   ALA A 182      92.810 122.660 149.820  1.00  0.00           C
ATOM   2673  O   ALA A 182      93.290 123.760 149.730  1.00  0.00           O
ATOM   2674  N   ARG A 183      93.500 121.550 149.740  1.00  0.00           N
ATOM   2675  HN  ARG A 183      92.940 120.740 149.940  1.00  0.00           H
ATOM   2676  CA  ARG A 183      94.940 121.430 149.460  1.00  0.00           C
ATOM   2677  HA  ARG A 183      95.430 122.400 149.510  1.00  0.00           H
ATOM   2678  CB  ARG A 183      95.620 120.450 150.340  1.00  0.00           C
ATOM   2679  HB1 ARG A 183      95.230 119.420 150.210  1.00  0.00           H
ATOM   2680  HB2 ARG A 183      96.700 120.370 150.100  1.00  0.00           H
ATOM   2681  CG  ARG A 183      95.440 120.740 151.820  1.00  0.00           C
ATOM   2682  HG1 ARG A 183      95.720 119.740 152.230  1.00  0.00           H
ATOM   2683  HG2 ARG A 183      94.360 120.970 151.920  1.00  0.00           H
ATOM   2684  CD  ARG A 183      96.430 121.820 152.410  1.00  0.00           C
ATOM   2685  HD1 ARG A 183      96.040 122.090 153.420  1.00  0.00           H
ATOM   2686  HD2 ARG A 183      96.480 122.750 151.790  1.00  0.00           H
ATOM   2687  NE  ARG A 183      97.740 121.120 152.600  1.00  0.00           N
ATOM   2688  HE  ARG A 183      97.750 120.120 152.560  1.00  0.00           H
ATOM   2689  CZ  ARG A 183      98.870 121.630 153.040  1.00  0.00           C
ATOM   2690  NH1 ARG A 183      99.000 122.870 152.910  1.00  0.00           N
ATOM   2691 HH11 ARG A 183      99.920 123.200 153.130  1.00  0.00           H
ATOM   2692 HH12 ARG A 183      98.260 123.350 152.430  1.00  0.00           H
ATOM   2693  NH2 ARG A 183      99.940 120.980 153.360  1.00  0.00           N
ATOM   2694 HH21 ARG A 183     100.720 121.610 153.370  1.00  0.00           H
ATOM   2695 HH22 ARG A 183      99.910 120.000 153.190  1.00  0.00           H
ATOM   2696  C   ARG A 183      95.150 120.910 148.090  1.00  0.00           C
ATOM   2697  O   ARG A 183      94.560 119.920 147.570  1.00  0.00           O
ATOM   2698  N   THR A 184      96.030 121.540 147.350  1.00  0.00           N
ATOM   2699  HN  THR A 184      96.640 122.180 147.820  1.00  0.00           H
ATOM   2700  CA  THR A 184      96.440 121.220 145.960  1.00  0.00           C
ATOM   2701  HA  THR A 184      95.540 121.260 145.370  1.00  0.00           H
ATOM   2702  CB  THR A 184      97.420 122.160 145.300  1.00  0.00           C
ATOM   2703  HB  THR A 184      97.770 121.860 144.290  1.00  0.00           H
ATOM   2704  OG1 THR A 184      98.620 122.420 146.060  1.00  0.00           O
ATOM   2705  HG1 THR A 184      98.270 122.960 146.770  1.00  0.00           H
ATOM   2706  CG2 THR A 184      96.700 123.540 145.080  1.00  0.00           C
ATOM   2707 HG21 THR A 184      96.230 123.840 146.040  1.00  0.00           H
ATOM   2708 HG22 THR A 184      97.440 124.270 144.690  1.00  0.00           H
ATOM   2709 HG23 THR A 184      95.910 123.420 144.310  1.00  0.00           H
ATOM   2710  C   THR A 184      97.190 119.800 145.890  1.00  0.00           C
ATOM   2711  O   THR A 184      97.620 119.230 146.900  1.00  0.00           O
ATOM   2712  N   GLN A 185      97.450 119.310 144.660  1.00  0.00           N
ATOM   2713  HN  GLN A 185      97.160 119.770 143.830  1.00  0.00           H
ATOM   2714  CA  GLN A 185      98.190 118.100 144.540  1.00  0.00           C
ATOM   2715  HA  GLN A 185      97.780 117.370 145.230  1.00  0.00           H
ATOM   2716  CB  GLN A 185      98.060 117.570 143.090  1.00  0.00           C
ATOM   2717  HB1 GLN A 185      96.960 117.430 143.130  1.00  0.00           H
ATOM   2718  HB2 GLN A 185      98.140 118.340 142.290  1.00  0.00           H
ATOM   2719  CG  GLN A 185      98.860 116.200 142.750  1.00  0.00           C
ATOM   2720  HG1 GLN A 185      98.450 115.430 143.440  1.00  0.00           H
ATOM   2721  HG2 GLN A 185      99.970 116.250 142.790  1.00  0.00           H
ATOM   2722  CD  GLN A 185      98.470 115.650 141.310  1.00  0.00           C
ATOM   2723  OE1 GLN A 185      97.730 116.340 140.590  1.00  0.00           O
ATOM   2724  NE2 GLN A 185      98.920 114.390 140.990  1.00  0.00           N
ATOM   2725 HE21 GLN A 185      99.540 113.900 141.610  1.00  0.00           H
ATOM   2726 HE22 GLN A 185      98.620 114.030 140.110  1.00  0.00           H
ATOM   2727  C   GLN A 185      99.550 118.110 145.100  1.00  0.00           C
ATOM   2728  O   GLN A 185      99.910 117.230 145.880  1.00  0.00           O
ATOM   2729  N   ARG A 186     100.330 119.200 144.900  1.00  0.00           N
ATOM   2730  HN  ARG A 186      99.910 120.000 144.480  1.00  0.00           H
ATOM   2731  CA  ARG A 186     101.660 119.400 145.480  1.00  0.00           C
ATOM   2732  HA  ARG A 186     102.370 118.670 145.120  1.00  0.00           H
ATOM   2733  CB  ARG A 186     102.270 120.740 145.030  1.00  0.00           C
ATOM   2734  HB1 ARG A 186     102.440 120.740 143.940  1.00  0.00           H
ATOM   2735  HB2 ARG A 186     101.620 121.600 145.330  1.00  0.00           H
ATOM   2736  CG  ARG A 186     103.660 121.150 145.650  1.00  0.00           C
ATOM   2737  HG1 ARG A 186     103.570 121.400 146.730  1.00  0.00           H
ATOM   2738  HG2 ARG A 186     103.970 122.100 145.160  1.00  0.00           H
ATOM   2739  CD  ARG A 186     104.740 120.090 145.630  1.00  0.00           C
ATOM   2740  HD1 ARG A 186     104.550 119.230 146.310  1.00  0.00           H
ATOM   2741  HD2 ARG A 186     105.750 120.530 145.760  1.00  0.00           H
ATOM   2742  NE  ARG A 186     104.780 119.450 144.190  1.00  0.00           N
ATOM   2743  HE  ARG A 186     104.910 118.460 144.100  1.00  0.00           H
ATOM   2744  CZ  ARG A 186     104.940 120.020 143.060  1.00  0.00           C
ATOM   2745  NH1 ARG A 186     105.110 121.320 142.940  1.00  0.00           N
ATOM   2746 HH11 ARG A 186     105.150 121.700 142.020  1.00  0.00           H
ATOM   2747 HH12 ARG A 186     105.460 121.790 143.750  1.00  0.00           H
ATOM   2748  NH2 ARG A 186     104.910 119.400 141.920  1.00  0.00           N
ATOM   2749 HH21 ARG A 186     104.910 119.870 141.040  1.00  0.00           H
ATOM   2750 HH22 ARG A 186     105.220 118.440 141.920  1.00  0.00           H
ATOM   2751  C   ARG A 186     101.710 119.340 146.950  1.00  0.00           C
ATOM   2752  O   ARG A 186     102.490 118.700 147.640  1.00  0.00           O
ATOM   2753  N   GLU A 187     100.700 119.950 147.580  1.00  0.00           N
ATOM   2754  HN  GLU A 187      99.940 120.280 147.020  1.00  0.00           H
ATOM   2755  CA  GLU A 187     100.440 119.950 148.990  1.00  0.00           C
ATOM   2756  HA  GLU A 187     101.330 120.290 149.500  1.00  0.00           H
ATOM   2757  CB  GLU A 187      99.310 121.030 149.350  1.00  0.00           C
ATOM   2758  HB1 GLU A 187      98.490 120.920 148.610  1.00  0.00           H
ATOM   2759  HB2 GLU A 187      98.930 120.840 150.380  1.00  0.00           H
ATOM   2760  CG  GLU A 187      99.810 122.470 149.300  1.00  0.00           C
ATOM   2761  HG1 GLU A 187     100.350 122.650 148.340  1.00  0.00           H
ATOM   2762  HG2 GLU A 187     100.460 122.830 150.130  1.00  0.00           H
ATOM   2763  CD  GLU A 187      98.600 123.420 149.340  1.00  0.00           C
ATOM   2764  OE1 GLU A 187      98.540 124.350 150.160  1.00  0.00           O
ATOM   2765  OE2 GLU A 187      97.710 123.330 148.510  1.00  0.00           O
ATOM   2766  C   GLU A 187     100.020 118.530 149.520  1.00  0.00           C
ATOM   2767  O   GLU A 187     100.580 118.060 150.480  1.00  0.00           O
ATOM   2768  N   ILE A 188      99.140 117.820 148.830  1.00  0.00           N
ATOM   2769  HN  ILE A 188      98.630 118.230 148.080  1.00  0.00           H
ATOM   2770  CA  ILE A 188      98.840 116.410 149.180  1.00  0.00           C
ATOM   2771  HA  ILE A 188      98.510 116.320 150.200  1.00  0.00           H
ATOM   2772  CB  ILE A 188      97.550 115.860 148.340  1.00  0.00           C
ATOM   2773  HB  ILE A 188      97.780 116.100 147.280  1.00  0.00           H
ATOM   2774  CG2 ILE A 188      97.310 114.320 148.620  1.00  0.00           C
ATOM   2775 HG21 ILE A 188      97.120 114.250 149.710  1.00  0.00           H
ATOM   2776 HG22 ILE A 188      96.420 113.980 148.050  1.00  0.00           H
ATOM   2777 HG23 ILE A 188      98.260 113.780 148.420  1.00  0.00           H
ATOM   2778  CG1 ILE A 188      96.290 116.670 148.620  1.00  0.00           C
ATOM   2779 HG11 ILE A 188      96.590 117.720 148.400  1.00  0.00           H
ATOM   2780 HG12 ILE A 188      95.920 116.500 149.650  1.00  0.00           H
ATOM   2781  CD  ILE A 188      95.160 116.350 147.610  1.00  0.00           C
ATOM   2782  HD1 ILE A 188      95.520 116.280 146.560  1.00  0.00           H
ATOM   2783  HD2 ILE A 188      94.620 115.430 147.910  1.00  0.00           H
ATOM   2784  HD3 ILE A 188      94.380 117.130 147.690  1.00  0.00           H
ATOM   2785  C   ILE A 188     100.100 115.460 149.130  1.00  0.00           C
ATOM   2786  O   ILE A 188     100.200 114.570 149.970  1.00  0.00           O
ATOM   2787  N   LEU A 189     101.030 115.720 148.160  1.00  0.00           N
ATOM   2788  HN  LEU A 189     100.880 116.410 147.460  1.00  0.00           H
ATOM   2789  CA  LEU A 189     102.360 115.070 148.100  1.00  0.00           C
ATOM   2790  HA  LEU A 189     102.300 113.990 148.160  1.00  0.00           H
ATOM   2791  CB  LEU A 189     102.900 115.360 146.750  1.00  0.00           C
ATOM   2792  HB1 LEU A 189     102.880 116.440 146.470  1.00  0.00           H
ATOM   2793  HB2 LEU A 189     103.970 115.080 146.610  1.00  0.00           H
ATOM   2794  CG  LEU A 189     102.190 114.590 145.620  1.00  0.00           C
ATOM   2795  HG  LEU A 189     101.090 114.450 145.740  1.00  0.00           H
ATOM   2796  CD1 LEU A 189     102.450 115.410 144.410  1.00  0.00           C
ATOM   2797 HD11 LEU A 189     101.990 116.420 144.480  1.00  0.00           H
ATOM   2798 HD12 LEU A 189     103.510 115.390 144.070  1.00  0.00           H
ATOM   2799 HD13 LEU A 189     101.860 115.000 143.560  1.00  0.00           H
ATOM   2800  CD2 LEU A 189     102.870 113.280 145.350  1.00  0.00           C
ATOM   2801 HD21 LEU A 189     102.420 112.780 144.460  1.00  0.00           H
ATOM   2802 HD22 LEU A 189     103.950 113.420 145.100  1.00  0.00           H
ATOM   2803 HD23 LEU A 189     102.930 112.530 146.160  1.00  0.00           H
ATOM   2804  C   LEU A 189     103.260 115.470 149.250  1.00  0.00           C
ATOM   2805  O   LEU A 189     103.870 114.650 149.850  1.00  0.00           O
ATOM   2806  N   SER A 190     103.310 116.780 149.620  1.00  0.00           N
ATOM   2807  HN  SER A 190     102.900 117.450 149.010  1.00  0.00           H
ATOM   2808  CA  SER A 190     104.020 117.250 150.820  1.00  0.00           C
ATOM   2809  HA  SER A 190     105.010 116.900 150.560  1.00  0.00           H
ATOM   2810  CB  SER A 190     104.090 118.750 150.890  1.00  0.00           C
ATOM   2811  HB1 SER A 190     104.400 119.130 149.890  1.00  0.00           H
ATOM   2812  HB2 SER A 190     104.920 119.080 151.550  1.00  0.00           H
ATOM   2813  OG  SER A 190     102.830 119.390 151.360  1.00  0.00           O
ATOM   2814  HG1 SER A 190     102.080 118.860 151.080  1.00  0.00           H
ATOM   2815  C   SER A 190     103.670 116.540 152.090  1.00  0.00           C
ATOM   2816  O   SER A 190     104.620 116.260 152.860  1.00  0.00           O
ATOM   2817  N   ASP A 191     102.380 116.160 152.310  1.00  0.00           N
ATOM   2818  HN  ASP A 191     101.840 116.330 151.490  1.00  0.00           H
ATOM   2819  CA  ASP A 191     101.740 115.710 153.510  1.00  0.00           C
ATOM   2820  HA  ASP A 191     102.290 115.870 154.420  1.00  0.00           H
ATOM   2821  CB  ASP A 191     100.320 116.290 153.600  1.00  0.00           C
ATOM   2822  HB1 ASP A 191      99.710 115.960 152.730  1.00  0.00           H
ATOM   2823  HB2 ASP A 191      99.870 115.980 154.560  1.00  0.00           H
ATOM   2824  CG  ASP A 191     100.200 117.830 153.610  1.00  0.00           C
ATOM   2825  OD1 ASP A 191     101.020 118.480 154.290  1.00  0.00           O
ATOM   2826  OD2 ASP A 191      99.230 118.340 153.020  1.00  0.00           O
ATOM   2827  C   ASP A 191     101.660 114.170 153.390  1.00  0.00           C
ATOM   2828  O   ASP A 191     101.560 113.480 154.400  1.00  0.00           O
ATOM   2829  N   MET A 192     101.860 113.570 152.210  1.00  0.00           N
ATOM   2830  HN  MET A 192     101.940 114.180 151.420  1.00  0.00           H
ATOM   2831  CA  MET A 192     102.060 112.180 152.000  1.00  0.00           C
ATOM   2832  HA  MET A 192     101.290 111.520 152.370  1.00  0.00           H
ATOM   2833  CB  MET A 192     102.030 111.870 150.530  1.00  0.00           C
ATOM   2834  HB1 MET A 192     101.040 112.170 150.140  1.00  0.00           H
ATOM   2835  HB2 MET A 192     102.820 112.370 149.930  1.00  0.00           H
ATOM   2836  CG  MET A 192     102.260 110.350 150.270  1.00  0.00           C
ATOM   2837  HG1 MET A 192     101.590 109.810 150.970  1.00  0.00           H
ATOM   2838  HG2 MET A 192     103.360 110.210 150.400  1.00  0.00           H
ATOM   2839  SD  MET A 192     101.770 109.870 148.530  1.00  0.00           S
ATOM   2840  CE  MET A 192     102.030 108.150 148.820  1.00  0.00           C
ATOM   2841  HE1 MET A 192     101.530 107.580 148.010  1.00  0.00           H
ATOM   2842  HE2 MET A 192     103.100 107.840 148.910  1.00  0.00           H
ATOM   2843  HE3 MET A 192     101.540 107.820 149.760  1.00  0.00           H
ATOM   2844  C   MET A 192     103.460 111.810 152.660  1.00  0.00           C
ATOM   2845  O   MET A 192     103.550 110.860 153.430  1.00  0.00           O
ATOM   2846  N   GLU A 193     104.530 112.630 152.420  1.00  0.00           N
ATOM   2847  HN  GLU A 193     104.500 113.190 151.600  1.00  0.00           H
ATOM   2848  CA  GLU A 193     105.850 112.380 152.850  1.00  0.00           C
ATOM   2849  HA  GLU A 193     106.130 111.410 152.480  1.00  0.00           H
ATOM   2850  CB  GLU A 193     106.880 113.460 152.260  1.00  0.00           C
ATOM   2851  HB1 GLU A 193     106.610 114.480 152.610  1.00  0.00           H
ATOM   2852  HB2 GLU A 193     107.900 113.210 152.610  1.00  0.00           H
ATOM   2853  CG  GLU A 193     107.060 113.410 150.690  1.00  0.00           C
ATOM   2854  HG1 GLU A 193     106.140 113.970 150.410  1.00  0.00           H
ATOM   2855  HG2 GLU A 193     107.240 112.380 150.330  1.00  0.00           H
ATOM   2856  CD  GLU A 193     108.300 114.250 150.330  1.00  0.00           C
ATOM   2857  OE1 GLU A 193     108.240 115.500 150.160  1.00  0.00           O
ATOM   2858  OE2 GLU A 193     109.420 113.700 150.290  1.00  0.00           O
ATOM   2859  C   GLU A 193     106.140 112.340 154.380  1.00  0.00           C
ATOM   2860  O   GLU A 193     107.050 111.620 154.820  1.00  0.00           O
ATOM   2861  N   THR A 194     105.420 113.130 155.190  1.00  0.00           N
ATOM   2862  HN  THR A 194     104.730 113.710 154.750  1.00  0.00           H
ATOM   2863  CA  THR A 194     105.640 113.330 156.610  1.00  0.00           C
ATOM   2864  HA  THR A 194     106.700 113.210 156.730  1.00  0.00           H
ATOM   2865  CB  THR A 194     105.310 114.840 157.040  1.00  0.00           C
ATOM   2866  HB  THR A 194     105.330 114.980 158.140  1.00  0.00           H
ATOM   2867  OG1 THR A 194     104.040 115.340 156.580  1.00  0.00           O
ATOM   2868  HG1 THR A 194     103.390 114.660 156.770  1.00  0.00           H
ATOM   2869  CG2 THR A 194     106.290 115.830 156.460  1.00  0.00           C
ATOM   2870 HG21 THR A 194     107.350 115.570 156.700  1.00  0.00           H
ATOM   2871 HG22 THR A 194     106.230 115.760 155.350  1.00  0.00           H
ATOM   2872 HG23 THR A 194     105.980 116.850 156.750  1.00  0.00           H
ATOM   2873  C   THR A 194     104.820 112.370 157.480  1.00  0.00           C
ATOM   2874  O   THR A 194     104.990 112.350 158.690  1.00  0.00           O
ATOM   2875  N   HIS A 195     103.840 111.660 156.940  1.00  0.00           N
ATOM   2876  HN  HIS A 195     103.620 111.770 155.970  1.00  0.00           H
ATOM   2877  CA  HIS A 195     102.990 110.720 157.700  1.00  0.00           C
ATOM   2878  HA  HIS A 195     102.260 110.320 157.010  1.00  0.00           H
ATOM   2879  CB  HIS A 195     103.760 109.470 158.060  1.00  0.00           C
ATOM   2880  HB1 HIS A 195     104.290 109.160 157.140  1.00  0.00           H
ATOM   2881  HB2 HIS A 195     104.410 109.650 158.940  1.00  0.00           H
ATOM   2882  ND1 HIS A 195     103.100 107.610 159.500  1.00  0.00           N
ATOM   2883  CG  HIS A 195     102.900 108.280 158.290  1.00  0.00           C
ATOM   2884  CE1 HIS A 195     102.380 106.440 159.350  1.00  0.00           C
ATOM   2885  HE1 HIS A 195     102.450 105.670 160.110  1.00  0.00           H
ATOM   2886  NE2 HIS A 195     101.700 106.480 158.200  1.00  0.00           N
ATOM   2887  HE2 HIS A 195     101.020 105.810 157.910  1.00  0.00           H
ATOM   2888  CD2 HIS A 195     102.020 107.610 157.530  1.00  0.00           C
ATOM   2889  HD2 HIS A 195     101.510 107.810 156.590  1.00  0.00           H
ATOM   2890  C   HIS A 195     102.300 111.300 158.940  1.00  0.00           C
ATOM   2891  O   HIS A 195     102.090 110.640 159.920  1.00  0.00           O
ATOM   2892  N   GLY A 196     101.870 112.570 158.970  1.00  0.00           N
ATOM   2893  HN  GLY A 196     102.110 113.100 158.160  1.00  0.00           H
ATOM   2894  CA  GLY A 196     101.160 113.200 160.000  1.00  0.00           C
ATOM   2895  HA1 GLY A 196     100.580 112.470 160.540  1.00  0.00           H
ATOM   2896  HA2 GLY A 196     100.560 113.960 159.530  1.00  0.00           H
ATOM   2897  C   GLY A 196     102.150 113.910 160.970  1.00  0.00           C
ATOM   2898  O   GLY A 196     101.720 114.470 162.020  1.00  0.00           O
ATOM   2899  N   ALA A 197     103.520 113.840 160.770  1.00  0.00           N
ATOM   2900  HN  ALA A 197     103.860 113.350 159.970  1.00  0.00           H
ATOM   2901  CA  ALA A 197     104.490 114.390 161.620  1.00  0.00           C
ATOM   2902  HA  ALA A 197     104.220 114.040 162.610  1.00  0.00           H
ATOM   2903  CB  ALA A 197     105.880 113.810 161.160  1.00  0.00           C
ATOM   2904  HB1 ALA A 197     106.630 114.060 161.940  1.00  0.00           H
ATOM   2905  HB2 ALA A 197     105.820 112.710 161.260  1.00  0.00           H
ATOM   2906  HB3 ALA A 197     106.160 114.110 160.130  1.00  0.00           H
ATOM   2907  C   ALA A 197     104.530 115.950 161.660  1.00  0.00           C
ATOM   2908  O   ALA A 197     105.540 116.530 161.340  1.00  0.00           O
ATOM   2909  N   HIS A 198     103.490 116.680 162.060  1.00  0.00           N
ATOM   2910  HN  HIS A 198     102.600 116.270 162.270  1.00  0.00           H
ATOM   2911  CA  HIS A 198     103.580 118.160 162.130  1.00  0.00           C
ATOM   2912  HA  HIS A 198     104.550 118.310 162.580  1.00  0.00           H
ATOM   2913  CB  HIS A 198     103.450 118.760 160.760  1.00  0.00           C
ATOM   2914  HB1 HIS A 198     103.840 119.800 160.750  1.00  0.00           H
ATOM   2915  HB2 HIS A 198     104.040 118.080 160.100  1.00  0.00           H
ATOM   2916  ND1 HIS A 198     101.420 119.970 160.080  1.00  0.00           N
ATOM   2917  CG  HIS A 198     102.140 118.780 160.150  1.00  0.00           C
ATOM   2918  CE1 HIS A 198     100.280 119.610 159.600  1.00  0.00           C
ATOM   2919  HE1 HIS A 198      99.460 120.290 159.370  1.00  0.00           H
ATOM   2920  NE2 HIS A 198     100.220 118.300 159.360  1.00  0.00           N
ATOM   2921  HE2 HIS A 198      99.420 117.700 159.410  1.00  0.00           H
ATOM   2922  CD2 HIS A 198     101.470 117.730 159.690  1.00  0.00           C
ATOM   2923  HD2 HIS A 198     101.660 116.670 159.740  1.00  0.00           H
ATOM   2924  C   HIS A 198     102.500 118.680 163.100  1.00  0.00           C
ATOM   2925  O   HIS A 198     101.580 117.910 163.490  1.00  0.00           O
ATOM   2926  N   THR A 199     102.630 120.020 163.500  1.00  0.00           N
ATOM   2927  HN  THR A 199     103.390 120.520 163.080  1.00  0.00           H
ATOM   2928  CA  THR A 199     101.920 120.740 164.520  1.00  0.00           C
ATOM   2929  HA  THR A 199     102.020 119.980 165.280  1.00  0.00           H
ATOM   2930  CB  THR A 199     102.630 122.090 164.800  1.00  0.00           C
ATOM   2931  HB  THR A 199     101.880 122.900 164.930  1.00  0.00           H
ATOM   2932  OG1 THR A 199     103.450 122.500 163.720  1.00  0.00           O
ATOM   2933  HG1 THR A 199     102.840 122.560 162.980  1.00  0.00           H
ATOM   2934  CG2 THR A 199     103.570 121.860 165.990  1.00  0.00           C
ATOM   2935 HG21 THR A 199     103.990 122.870 166.200  1.00  0.00           H
ATOM   2936 HG22 THR A 199     102.950 121.600 166.870  1.00  0.00           H
ATOM   2937 HG23 THR A 199     104.310 121.040 165.870  1.00  0.00           H
ATOM   2938  C   THR A 199     100.440 120.810 164.250  1.00  0.00           C
ATOM   2939  O   THR A 199      99.920 120.620 163.120  1.00  0.00           O
ATOM   2940  N   ALA A 200      99.570 121.110 165.240  1.00  0.00           N
ATOM   2941  HN  ALA A 200      99.800 120.950 166.190  1.00  0.00           H
ATOM   2942  CA  ALA A 200      98.250 121.660 164.920  1.00  0.00           C
ATOM   2943  HA  ALA A 200      97.710 120.900 164.380  1.00  0.00           H
ATOM   2944  CB  ALA A 200      97.540 121.920 166.230  1.00  0.00           C
ATOM   2945  HB1 ALA A 200      97.970 122.780 166.790  1.00  0.00           H
ATOM   2946  HB2 ALA A 200      96.440 122.000 166.110  1.00  0.00           H
ATOM   2947  HB3 ALA A 200      97.660 121.020 166.880  1.00  0.00           H
ATOM   2948  C   ALA A 200      98.210 122.960 164.080  1.00  0.00           C
ATOM   2949  O   ALA A 200      98.800 123.970 164.590  1.00  0.00           O
ATOM   2950  N   LEU A 201      97.620 123.070 162.830  1.00  0.00           N
ATOM   2951  HN  LEU A 201      97.170 122.280 162.440  1.00  0.00           H
ATOM   2952  CA  LEU A 201      97.410 124.320 162.040  1.00  0.00           C
ATOM   2953  HA  LEU A 201      98.100 125.070 162.390  1.00  0.00           H
ATOM   2954  CB  LEU A 201      97.660 124.100 160.600  1.00  0.00           C
ATOM   2955  HB1 LEU A 201      96.950 123.320 160.240  1.00  0.00           H
ATOM   2956  HB2 LEU A 201      97.420 125.020 160.040  1.00  0.00           H
ATOM   2957  CG  LEU A 201      99.080 123.640 160.180  1.00  0.00           C
ATOM   2958  HG  LEU A 201      99.440 122.720 160.700  1.00  0.00           H
ATOM   2959  CD1 LEU A 201      99.010 123.310 158.660  1.00  0.00           C
ATOM   2960 HD11 LEU A 201      98.770 124.260 158.130  1.00  0.00           H
ATOM   2961 HD12 LEU A 201      99.980 122.940 158.270  1.00  0.00           H
ATOM   2962 HD13 LEU A 201      98.220 122.560 158.450  1.00  0.00           H
ATOM   2963  CD2 LEU A 201     100.140 124.790 160.300  1.00  0.00           C
ATOM   2964 HD21 LEU A 201     101.000 124.670 159.610  1.00  0.00           H
ATOM   2965 HD22 LEU A 201      99.680 125.700 159.850  1.00  0.00           H
ATOM   2966 HD23 LEU A 201     100.400 125.000 161.360  1.00  0.00           H
ATOM   2967  C   LEU A 201      96.040 124.860 162.210  1.00  0.00           C
ATOM   2968  O   LEU A 201      95.130 124.150 162.660  1.00  0.00           O
ATOM   2969  N   PRO A 202      95.730 126.150 161.960  1.00  0.00           N
ATOM   2970  CD  PRO A 202      96.690 127.180 161.650  1.00  0.00           C
ATOM   2971  HD1 PRO A 202      96.620 127.290 160.550  1.00  0.00           H
ATOM   2972  HD2 PRO A 202      97.730 127.060 162.030  1.00  0.00           H
ATOM   2973  CA  PRO A 202      94.420 126.690 161.990  1.00  0.00           C
ATOM   2974  HA  PRO A 202      93.990 126.380 162.930  1.00  0.00           H
ATOM   2975  CB  PRO A 202      94.600 128.170 161.820  1.00  0.00           C
ATOM   2976  HB1 PRO A 202      94.470 128.490 160.760  1.00  0.00           H
ATOM   2977  HB2 PRO A 202      93.910 128.800 162.420  1.00  0.00           H
ATOM   2978  CG  PRO A 202      96.040 128.360 162.230  1.00  0.00           C
ATOM   2979  HG1 PRO A 202      96.230 128.360 163.320  1.00  0.00           H
ATOM   2980  HG2 PRO A 202      96.330 129.370 161.860  1.00  0.00           H
ATOM   2981  C   PRO A 202      93.510 126.160 160.960  1.00  0.00           C
ATOM   2982  O   PRO A 202      92.310 126.000 161.240  1.00  0.00           O
ATOM   2983  N   GLN A 203      94.040 125.870 159.780  1.00  0.00           N
ATOM   2984  HN  GLN A 203      95.000 126.030 159.550  1.00  0.00           H
ATOM   2985  CA  GLN A 203      93.230 125.170 158.810  1.00  0.00           C
ATOM   2986  HA  GLN A 203      92.240 125.590 158.730  1.00  0.00           H
ATOM   2987  CB  GLN A 203      93.970 125.120 157.510  1.00  0.00           C
ATOM   2988  HB1 GLN A 203      94.890 124.530 157.710  1.00  0.00           H
ATOM   2989  HB2 GLN A 203      93.460 124.500 156.750  1.00  0.00           H
ATOM   2990  CG  GLN A 203      94.320 126.500 156.880  1.00  0.00           C
ATOM   2991  HG1 GLN A 203      93.390 127.100 156.780  1.00  0.00           H
ATOM   2992  HG2 GLN A 203      94.660 126.410 155.820  1.00  0.00           H
ATOM   2993  CD  GLN A 203      95.510 127.140 157.540  1.00  0.00           C
ATOM   2994  OE1 GLN A 203      96.480 126.510 158.000  1.00  0.00           O
ATOM   2995  NE2 GLN A 203      95.630 128.480 157.510  1.00  0.00           N
ATOM   2996 HE21 GLN A 203      94.840 129.010 157.220  1.00  0.00           H
ATOM   2997 HE22 GLN A 203      96.420 128.960 157.900  1.00  0.00           H
ATOM   2998  C   GLN A 203      92.800 123.710 159.170  1.00  0.00           C
ATOM   2999  O   GLN A 203      91.790 123.170 158.680  1.00  0.00           O
ATOM   3000  N   LEU A 204      93.650 123.010 159.970  1.00  0.00           N
ATOM   3001  HN  LEU A 204      94.410 123.550 160.310  1.00  0.00           H
ATOM   3002  CA  LEU A 204      93.510 121.650 160.440  1.00  0.00           C
ATOM   3003  HA  LEU A 204      93.300 121.130 159.520  1.00  0.00           H
ATOM   3004  CB  LEU A 204      94.880 121.140 160.920  1.00  0.00           C
ATOM   3005  HB1 LEU A 204      95.440 121.080 159.960  1.00  0.00           H
ATOM   3006  HB2 LEU A 204      95.230 121.970 161.570  1.00  0.00           H
ATOM   3007  CG  LEU A 204      94.950 119.790 161.670  1.00  0.00           C
ATOM   3008  HG  LEU A 204      94.370 119.010 161.130  1.00  0.00           H
ATOM   3009  CD1 LEU A 204      96.410 119.280 161.600  1.00  0.00           C
ATOM   3010 HD11 LEU A 204      97.070 120.050 162.050  1.00  0.00           H
ATOM   3011 HD12 LEU A 204      96.570 118.330 162.140  1.00  0.00           H
ATOM   3012 HD13 LEU A 204      96.830 119.100 160.590  1.00  0.00           H
ATOM   3013  CD2 LEU A 204      94.540 119.850 163.140  1.00  0.00           C
ATOM   3014 HD21 LEU A 204      95.020 119.080 163.780  1.00  0.00           H
ATOM   3015 HD22 LEU A 204      94.840 120.880 163.440  1.00  0.00           H
ATOM   3016 HD23 LEU A 204      93.440 119.700 163.230  1.00  0.00           H
ATOM   3017  C   LEU A 204      92.300 121.500 161.450  1.00  0.00           C
ATOM   3018  O   LEU A 204      92.130 122.320 162.360  1.00  0.00           O
ATOM   3019  N   LEU A 205      91.380 120.530 161.160  1.00  0.00           N
ATOM   3020  HN  LEU A 205      91.340 119.910 160.390  1.00  0.00           H
ATOM   3021  CA  LEU A 205      90.350 120.230 162.100  1.00  0.00           C
ATOM   3022  HA  LEU A 205      90.180 121.040 162.790  1.00  0.00           H
ATOM   3023  CB  LEU A 205      88.990 120.010 161.350  1.00  0.00           C
ATOM   3024  HB1 LEU A 205      88.610 120.970 160.940  1.00  0.00           H
ATOM   3025  HB2 LEU A 205      89.210 119.360 160.480  1.00  0.00           H
ATOM   3026  CG  LEU A 205      87.900 119.320 162.200  1.00  0.00           C
ATOM   3027  HG  LEU A 205      88.350 118.380 162.590  1.00  0.00           H
ATOM   3028  CD1 LEU A 205      87.450 120.140 163.380  1.00  0.00           C
ATOM   3029 HD11 LEU A 205      88.100 120.030 164.270  1.00  0.00           H
ATOM   3030 HD12 LEU A 205      87.400 121.160 162.950  1.00  0.00           H
ATOM   3031 HD13 LEU A 205      86.450 119.770 163.690  1.00  0.00           H
ATOM   3032  CD2 LEU A 205      86.790 118.840 161.300  1.00  0.00           C
ATOM   3033 HD21 LEU A 205      86.080 118.190 161.840  1.00  0.00           H
ATOM   3034 HD22 LEU A 205      86.280 119.730 160.870  1.00  0.00           H
ATOM   3035 HD23 LEU A 205      87.160 118.280 160.420  1.00  0.00           H
ATOM   3036  C   LEU A 205      90.890 119.030 162.860  1.00  0.00           C
ATOM   3037  O   LEU A 205      91.250 119.200 164.010  1.00  0.00           O
ATOM   3038  N   LEU A 206      90.900 117.890 162.290  1.00  0.00           N
ATOM   3039  HN  LEU A 206      90.720 117.720 161.330  1.00  0.00           H
ATOM   3040  CA  LEU A 206      91.260 116.650 162.990  1.00  0.00           C
ATOM   3041  HA  LEU A 206      91.730 116.880 163.940  1.00  0.00           H
ATOM   3042  CB  LEU A 206      90.020 115.720 163.010  1.00  0.00           C
ATOM   3043  HB1 LEU A 206      89.160 116.350 163.340  1.00  0.00           H
ATOM   3044  HB2 LEU A 206      89.780 115.480 161.950  1.00  0.00           H
ATOM   3045  CG  LEU A 206      90.080 114.460 163.910  1.00  0.00           C
ATOM   3046  HG  LEU A 206      91.010 113.930 163.610  1.00  0.00           H
ATOM   3047  CD1 LEU A 206      89.800 114.670 165.370  1.00  0.00           C
ATOM   3048 HD11 LEU A 206      89.550 113.710 165.880  1.00  0.00           H
ATOM   3049 HD12 LEU A 206      90.630 115.160 165.920  1.00  0.00           H
ATOM   3050 HD13 LEU A 206      88.890 115.270 165.580  1.00  0.00           H
ATOM   3051  CD2 LEU A 206      89.080 113.440 163.440  1.00  0.00           C
ATOM   3052 HD21 LEU A 206      89.050 112.600 164.160  1.00  0.00           H
ATOM   3053 HD22 LEU A 206      88.060 113.860 163.300  1.00  0.00           H
ATOM   3054 HD23 LEU A 206      89.400 113.150 162.410  1.00  0.00           H
ATOM   3055  C   LEU A 206      92.380 116.020 162.200  1.00  0.00           C
ATOM   3056  O   LEU A 206      92.310 115.850 161.020  1.00  0.00           O
ATOM   3057  N   GLN A 207      93.430 115.630 162.950  1.00  0.00           N
ATOM   3058  HN  GLN A 207      93.270 115.710 163.930  1.00  0.00           H
ATOM   3059  CA  GLN A 207      94.560 114.800 162.490  1.00  0.00           C
ATOM   3060  HA  GLN A 207      94.290 114.290 161.570  1.00  0.00           H
ATOM   3061  CB  GLN A 207      95.800 115.720 162.290  1.00  0.00           C
ATOM   3062  HB1 GLN A 207      95.480 116.660 161.800  1.00  0.00           H
ATOM   3063  HB2 GLN A 207      96.170 115.920 163.320  1.00  0.00           H
ATOM   3064  CG  GLN A 207      96.990 114.990 161.520  1.00  0.00           C
ATOM   3065  HG1 GLN A 207      96.480 114.710 160.580  1.00  0.00           H
ATOM   3066  HG2 GLN A 207      97.340 114.120 162.120  1.00  0.00           H
ATOM   3067  CD  GLN A 207      98.160 115.930 161.150  1.00  0.00           C
ATOM   3068  OE1 GLN A 207      98.140 116.640 160.130  1.00  0.00           O
ATOM   3069  NE2 GLN A 207      99.250 115.840 161.960  1.00  0.00           N
ATOM   3070 HE21 GLN A 207      99.470 114.980 162.430  1.00  0.00           H
ATOM   3071 HE22 GLN A 207      99.770 116.650 162.240  1.00  0.00           H
ATOM   3072  C   GLN A 207      94.740 113.780 163.540  1.00  0.00           C
ATOM   3073  O   GLN A 207      95.200 114.100 164.650  1.00  0.00           O
ATOM   3074  N   GLU A 208      94.400 112.470 163.230  1.00  0.00           N
ATOM   3075  HN  GLU A 208      94.080 112.260 162.310  1.00  0.00           H
ATOM   3076  CA  GLU A 208      94.430 111.370 164.180  1.00  0.00           C
ATOM   3077  HA  GLU A 208      94.840 111.900 165.030  1.00  0.00           H
ATOM   3078  CB  GLU A 208      93.000 110.840 164.460  1.00  0.00           C
ATOM   3079  HB1 GLU A 208      92.470 110.660 163.510  1.00  0.00           H
ATOM   3080  HB2 GLU A 208      93.020 109.910 165.070  1.00  0.00           H
ATOM   3081  CG  GLU A 208      92.190 111.890 165.270  1.00  0.00           C
ATOM   3082  HG1 GLU A 208      91.140 111.630 165.000  1.00  0.00           H
ATOM   3083  HG2 GLU A 208      92.450 112.880 164.840  1.00  0.00           H
ATOM   3084  CD  GLU A 208      92.340 112.130 166.780  1.00  0.00           C
ATOM   3085  OE1 GLU A 208      92.280 111.170 167.560  1.00  0.00           O
ATOM   3086  OE2 GLU A 208      92.680 113.290 167.150  1.00  0.00           O
ATOM   3087  C   GLU A 208      95.460 110.370 163.880  1.00  0.00           C
ATOM   3088  O   GLU A 208      95.370 109.640 162.890  1.00  0.00           O
ATOM   3089  N   ASN A 209      96.540 110.230 164.750  1.00  0.00           N
ATOM   3090  HN  ASN A 209      96.650 110.890 165.490  1.00  0.00           H
ATOM   3091  CA  ASN A 209      97.570 109.210 164.570  1.00  0.00           C
ATOM   3092  HA  ASN A 209      97.560 108.790 163.570  1.00  0.00           H
ATOM   3093  CB  ASN A 209      98.990 109.840 164.750  1.00  0.00           C
ATOM   3094  HB1 ASN A 209      99.190 110.150 165.800  1.00  0.00           H
ATOM   3095  HB2 ASN A 209      99.690 109.020 164.450  1.00  0.00           H
ATOM   3096  CG  ASN A 209      99.030 111.190 163.930  1.00  0.00           C
ATOM   3097  OD1 ASN A 209      99.100 112.240 164.630  1.00  0.00           O
ATOM   3098  ND2 ASN A 209      99.010 111.200 162.600  1.00  0.00           N
ATOM   3099 HD21 ASN A 209      99.090 110.340 162.090  1.00  0.00           H
ATOM   3100 HD22 ASN A 209      98.870 112.010 162.030  1.00  0.00           H
ATOM   3101  C   ASN A 209      97.310 108.000 165.490  1.00  0.00           C
ATOM   3102  O   ASN A 209      98.180 107.140 165.570  1.00  0.00           O
ATOM   3103  N   TRP A 210      96.210 107.910 166.240  1.00  0.00           N
ATOM   3104  HN  TRP A 210      95.560 108.670 166.200  1.00  0.00           H
ATOM   3105  CA  TRP A 210      95.940 106.720 167.060  1.00  0.00           C
ATOM   3106  HA  TRP A 210      94.980 106.950 167.500  1.00  0.00           H
ATOM   3107  CB  TRP A 210      95.800 105.380 166.300  1.00  0.00           C
ATOM   3108  HB1 TRP A 210      96.740 104.910 165.950  1.00  0.00           H
ATOM   3109  HB2 TRP A 210      95.270 104.620 166.910  1.00  0.00           H
ATOM   3110  CG  TRP A 210      94.870 105.370 165.140  1.00  0.00           C
ATOM   3111  CD1 TRP A 210      95.310 104.870 163.950  1.00  0.00           C
ATOM   3112  HD1 TRP A 210      96.120 104.150 163.900  1.00  0.00           H
ATOM   3113  NE1 TRP A 210      94.300 105.010 163.020  1.00  0.00           N
ATOM   3114  HE1 TRP A 210      94.240 104.500 162.190  1.00  0.00           H
ATOM   3115  CE2 TRP A 210      93.290 105.680 163.540  1.00  0.00           C
ATOM   3116  CD2 TRP A 210      93.520 105.900 164.900  1.00  0.00           C
ATOM   3117  CE3 TRP A 210      92.640 106.580 165.630  1.00  0.00           C
ATOM   3118  HE3 TRP A 210      92.680 106.680 166.710  1.00  0.00           H
ATOM   3119  CZ3 TRP A 210      91.520 107.200 164.990  1.00  0.00           C
ATOM   3120  HZ3 TRP A 210      90.830 107.800 165.580  1.00  0.00           H
ATOM   3121  CZ2 TRP A 210      92.150 106.180 162.930  1.00  0.00           C
ATOM   3122  HZ2 TRP A 210      91.980 105.970 161.880  1.00  0.00           H
ATOM   3123  CH2 TRP A 210      91.300 107.070 163.650  1.00  0.00           C
ATOM   3124  HH2 TRP A 210      90.390 107.530 163.300  1.00  0.00           H
ATOM   3125  C   TRP A 210      96.760 106.690 168.300  1.00  0.00           C
ATOM   3126  O   TRP A 210      96.930 105.650 168.990  1.00  0.00           O
ATOM   3127  N   ASP A 211      97.220 107.850 168.820  1.00  0.00           N
ATOM   3128  HN  ASP A 211      97.050 108.680 168.290  1.00  0.00           H
ATOM   3129  CA  ASP A 211      97.920 108.040 170.000  1.00  0.00           C
ATOM   3130  HA  ASP A 211      98.710 107.320 169.890  1.00  0.00           H
ATOM   3131  CB  ASP A 211      98.470 109.450 170.190  1.00  0.00           C
ATOM   3132  HB1 ASP A 211      97.630 110.150 169.980  1.00  0.00           H
ATOM   3133  HB2 ASP A 211      98.870 109.520 171.230  1.00  0.00           H
ATOM   3134  CG  ASP A 211      99.560 109.810 169.250  1.00  0.00           C
ATOM   3135  OD1 ASP A 211     100.590 109.100 169.280  1.00  0.00           O
ATOM   3136  OD2 ASP A 211      99.400 110.850 168.550  1.00  0.00           O
ATOM   3137  C   ASP A 211      97.050 107.700 171.180  1.00  0.00           C
ATOM   3138  O   ASP A 211      97.420 107.160 172.210  1.00  0.00           O
ATOM   3139  N   ASN A 212      95.820 108.220 171.120  1.00  0.00           N
ATOM   3140  HN  ASN A 212      95.580 108.810 170.360  1.00  0.00           H
ATOM   3141  CA  ASN A 212      94.770 107.820 172.040  1.00  0.00           C
ATOM   3142  HA  ASN A 212      95.110 107.000 172.650  1.00  0.00           H
ATOM   3143  CB  ASN A 212      94.550 108.860 173.110  1.00  0.00           C
ATOM   3144  HB1 ASN A 212      95.540 109.250 173.420  1.00  0.00           H
ATOM   3145  HB2 ASN A 212      94.010 109.760 172.750  1.00  0.00           H
ATOM   3146  CG  ASN A 212      93.650 108.270 174.270  1.00  0.00           C
ATOM   3147  OD1 ASN A 212      92.590 107.630 174.160  1.00  0.00           O
ATOM   3148  ND2 ASN A 212      94.170 108.550 175.480  1.00  0.00           N
ATOM   3149 HD21 ASN A 212      94.880 109.250 175.520  1.00  0.00           H
ATOM   3150 HD22 ASN A 212      93.720 108.190 176.300  1.00  0.00           H
ATOM   3151  C   ASN A 212      93.500 107.550 171.210  1.00  0.00           C
ATOM   3152  O   ASN A 212      92.780 108.470 170.890  1.00  0.00           O
ATOM   3153  N   VAL A 213      93.200 106.290 170.800  1.00  0.00           N
ATOM   3154  HN  VAL A 213      93.950 105.640 170.780  1.00  0.00           H
ATOM   3155  CA  VAL A 213      92.000 106.110 169.990  1.00  0.00           C
ATOM   3156  HA  VAL A 213      92.160 106.720 169.110  1.00  0.00           H
ATOM   3157  CB  VAL A 213      92.100 104.600 169.540  1.00  0.00           C
ATOM   3158  HB  VAL A 213      91.980 103.950 170.440  1.00  0.00           H
ATOM   3159  CG1 VAL A 213      90.800 104.370 168.640  1.00  0.00           C
ATOM   3160 HG11 VAL A 213      90.730 103.300 168.340  1.00  0.00           H
ATOM   3161 HG12 VAL A 213      89.940 104.580 169.310  1.00  0.00           H
ATOM   3162 HG13 VAL A 213      90.770 105.150 167.850  1.00  0.00           H
ATOM   3163  CG2 VAL A 213      93.310 104.260 168.740  1.00  0.00           C
ATOM   3164 HG21 VAL A 213      93.300 104.770 167.760  1.00  0.00           H
ATOM   3165 HG22 VAL A 213      94.260 104.520 169.260  1.00  0.00           H
ATOM   3166 HG23 VAL A 213      93.310 103.160 168.650  1.00  0.00           H
ATOM   3167  C   VAL A 213      90.580 106.610 170.570  1.00  0.00           C
ATOM   3168  O   VAL A 213      89.750 107.080 169.740  1.00  0.00           O
ATOM   3169  N   LYS A 214      90.340 106.580 171.860  1.00  0.00           N
ATOM   3170  HN  LYS A 214      91.050 106.170 172.420  1.00  0.00           H
ATOM   3171  CA  LYS A 214      89.060 106.950 172.420  1.00  0.00           C
ATOM   3172  HA  LYS A 214      88.230 106.620 171.800  1.00  0.00           H
ATOM   3173  CB  LYS A 214      88.990 106.130 173.690  1.00  0.00           C
ATOM   3174  HB1 LYS A 214      89.780 106.340 174.440  1.00  0.00           H
ATOM   3175  HB2 LYS A 214      88.040 106.380 174.200  1.00  0.00           H
ATOM   3176  CG  LYS A 214      89.090 104.620 173.470  1.00  0.00           C
ATOM   3177  HG1 LYS A 214      90.140 104.320 173.250  1.00  0.00           H
ATOM   3178  HG2 LYS A 214      88.360 104.210 172.740  1.00  0.00           H
ATOM   3179  CD  LYS A 214      88.890 103.970 174.920  1.00  0.00           C
ATOM   3180  HD1 LYS A 214      88.020 104.410 175.450  1.00  0.00           H
ATOM   3181  HD2 LYS A 214      89.730 104.370 175.530  1.00  0.00           H
ATOM   3182  CE  LYS A 214      88.880 102.460 174.850  1.00  0.00           C
ATOM   3183  HE1 LYS A 214      87.860 102.160 174.530  1.00  0.00           H
ATOM   3184  HE2 LYS A 214      89.100 102.130 175.890  1.00  0.00           H
ATOM   3185  NZ  LYS A 214      89.860 101.780 173.920  1.00  0.00           N
ATOM   3186  HZ1 LYS A 214      90.790 101.940 174.350  1.00  0.00           H
ATOM   3187  HZ2 LYS A 214      89.840 100.750 173.750  1.00  0.00           H
ATOM   3188  HZ3 LYS A 214      89.830 102.230 172.980  1.00  0.00           H
ATOM   3189  C   LYS A 214      88.880 108.390 172.840  1.00  0.00           C
ATOM   3190  O   LYS A 214      87.890 108.870 173.360  1.00  0.00           O
ATOM   3191  N   HIS A 215      89.970 109.200 172.640  1.00  0.00           N
ATOM   3192  HN  HIS A 215      90.740 108.840 172.120  1.00  0.00           H
ATOM   3193  CA  HIS A 215      89.990 110.620 173.000  1.00  0.00           C
ATOM   3194  HA  HIS A 215      89.650 110.570 174.030  1.00  0.00           H
ATOM   3195  CB  HIS A 215      91.390 111.200 172.900  1.00  0.00           C
ATOM   3196  HB1 HIS A 215      91.950 110.850 173.800  1.00  0.00           H
ATOM   3197  HB2 HIS A 215      91.860 110.870 171.950  1.00  0.00           H
ATOM   3198  ND1 HIS A 215      91.430 113.440 171.690  1.00  0.00           N
ATOM   3199  CG  HIS A 215      91.450 112.710 172.850  1.00  0.00           C
ATOM   3200  CE1 HIS A 215      91.840 114.620 172.000  1.00  0.00           C
ATOM   3201  HE1 HIS A 215      91.760 115.530 171.400  1.00  0.00           H
ATOM   3202  NE2 HIS A 215      92.050 114.750 173.310  1.00  0.00           N
ATOM   3203  HE2 HIS A 215      92.140 115.610 173.810  1.00  0.00           H
ATOM   3204  CD2 HIS A 215      91.910 113.490 173.850  1.00  0.00           C
ATOM   3205  HD2 HIS A 215      92.090 113.300 174.900  1.00  0.00           H
ATOM   3206  C   HIS A 215      88.870 111.400 172.330  1.00  0.00           C
ATOM   3207  O   HIS A 215      88.070 112.100 172.950  1.00  0.00           O
ATOM   3208  N   ALA A 216      88.800 111.210 171.060  1.00  0.00           N
ATOM   3209  HN  ALA A 216      89.490 110.600 170.670  1.00  0.00           H
ATOM   3210  CA  ALA A 216      88.010 112.070 170.230  1.00  0.00           C
ATOM   3211  HA  ALA A 216      87.610 112.930 170.750  1.00  0.00           H
ATOM   3212  CB  ALA A 216      88.910 112.610 169.060  1.00  0.00           C
ATOM   3213  HB1 ALA A 216      88.300 113.270 168.400  1.00  0.00           H
ATOM   3214  HB2 ALA A 216      89.740 113.210 169.490  1.00  0.00           H
ATOM   3215  HB3 ALA A 216      89.350 111.710 168.580  1.00  0.00           H
ATOM   3216  C   ALA A 216      86.850 111.270 169.640  1.00  0.00           C
ATOM   3217  O   ALA A 216      85.810 111.830 169.220  1.00  0.00           O
ATOM   3218  N   TRP A 217      86.950 109.910 169.540  1.00  0.00           N
ATOM   3219  HN  TRP A 217      87.850 109.630 169.860  1.00  0.00           H
ATOM   3220  CA  TRP A 217      86.070 108.930 168.930  1.00  0.00           C
ATOM   3221  HA  TRP A 217      85.480 109.450 168.190  1.00  0.00           H
ATOM   3222  CB  TRP A 217      86.910 108.030 168.060  1.00  0.00           C
ATOM   3223  HB1 TRP A 217      87.580 107.360 168.630  1.00  0.00           H
ATOM   3224  HB2 TRP A 217      86.020 107.540 167.590  1.00  0.00           H
ATOM   3225  CG  TRP A 217      87.630 108.720 166.970  1.00  0.00           C
ATOM   3226  CD1 TRP A 217      88.920 109.200 167.060  1.00  0.00           C
ATOM   3227  HD1 TRP A 217      89.580 109.190 167.910  1.00  0.00           H
ATOM   3228  NE1 TRP A 217      89.280 109.760 165.870  1.00  0.00           N
ATOM   3229  HE1 TRP A 217      90.150 110.110 165.620  1.00  0.00           H
ATOM   3230  CE2 TRP A 217      88.220 109.680 164.960  1.00  0.00           C
ATOM   3231  CD2 TRP A 217      87.170 108.950 165.580  1.00  0.00           C
ATOM   3232  CE3 TRP A 217      86.060 108.570 164.840  1.00  0.00           C
ATOM   3233  HE3 TRP A 217      85.200 108.080 165.270  1.00  0.00           H
ATOM   3234  CZ3 TRP A 217      85.970 109.040 163.510  1.00  0.00           C
ATOM   3235  HZ3 TRP A 217      85.010 108.860 163.040  1.00  0.00           H
ATOM   3236  CZ2 TRP A 217      88.160 110.060 163.630  1.00  0.00           C
ATOM   3237  HZ2 TRP A 217      88.920 110.720 163.220  1.00  0.00           H
ATOM   3238  CH2 TRP A 217      86.960 109.770 162.930  1.00  0.00           C
ATOM   3239  HH2 TRP A 217      86.860 110.280 161.990  1.00  0.00           H
ATOM   3240  C   TRP A 217      85.300 108.110 170.010  1.00  0.00           C
ATOM   3241  O   TRP A 217      85.890 107.780 171.030  1.00  0.00           O
ATOM   3242  N   SER A 218      83.990 107.800 169.790  1.00  0.00           N
ATOM   3243  HN  SER A 218      83.610 108.030 168.900  1.00  0.00           H
ATOM   3244  CA  SER A 218      83.170 106.900 170.640  1.00  0.00           C
ATOM   3245  HA  SER A 218      83.720 106.650 171.540  1.00  0.00           H
ATOM   3246  CB  SER A 218      81.780 107.500 170.950  1.00  0.00           C
ATOM   3247  HB1 SER A 218      82.050 108.410 171.530  1.00  0.00           H
ATOM   3248  HB2 SER A 218      81.110 106.840 171.530  1.00  0.00           H
ATOM   3249  OG  SER A 218      81.130 107.950 169.810  1.00  0.00           O
ATOM   3250  HG1 SER A 218      81.070 108.900 169.890  1.00  0.00           H
ATOM   3251  C   SER A 218      82.820 105.640 169.840  1.00  0.00           C
ATOM   3252  O   SER A 218      82.890 105.620 168.610  1.00  0.00           O
ATOM   3253  N   PRO A 219      82.460 104.450 170.460  1.00  0.00           N
ATOM   3254  CD  PRO A 219      82.090 104.290 171.870  1.00  0.00           C
ATOM   3255  HD1 PRO A 219      81.380 105.040 172.290  1.00  0.00           H
ATOM   3256  HD2 PRO A 219      82.980 104.220 172.520  1.00  0.00           H
ATOM   3257  CA  PRO A 219      82.350 103.160 169.750  1.00  0.00           C
ATOM   3258  HA  PRO A 219      83.180 103.040 169.070  1.00  0.00           H
ATOM   3259  CB  PRO A 219      82.320 102.040 170.870  1.00  0.00           C
ATOM   3260  HB1 PRO A 219      81.810 101.120 170.500  1.00  0.00           H
ATOM   3261  HB2 PRO A 219      83.320 101.760 171.290  1.00  0.00           H
ATOM   3262  CG  PRO A 219      81.620 102.810 172.000  1.00  0.00           C
ATOM   3263  HG1 PRO A 219      81.850 102.290 172.960  1.00  0.00           H
ATOM   3264  HG2 PRO A 219      80.520 102.750 171.860  1.00  0.00           H
ATOM   3265  C   PRO A 219      81.080 103.060 168.950  1.00  0.00           C
ATOM   3266  O   PRO A 219      80.630 101.940 168.680  1.00  0.00           O
ATOM   3267  N   MET A 220      80.430 104.160 168.610  1.00  0.00           N
ATOM   3268  HN  MET A 220      80.750 105.010 169.020  1.00  0.00           H
ATOM   3269  CA  MET A 220      79.210 104.250 167.830  1.00  0.00           C
ATOM   3270  HA  MET A 220      79.070 105.300 167.670  1.00  0.00           H
ATOM   3271  CB  MET A 220      79.420 103.450 166.450  1.00  0.00           C
ATOM   3272  HB1 MET A 220      80.340 103.750 165.900  1.00  0.00           H
ATOM   3273  HB2 MET A 220      79.580 102.360 166.630  1.00  0.00           H
ATOM   3274  CG  MET A 220      78.270 103.650 165.410  1.00  0.00           C
ATOM   3275  HG1 MET A 220      77.450 102.980 165.720  1.00  0.00           H
ATOM   3276  HG2 MET A 220      78.630 103.280 164.420  1.00  0.00           H
ATOM   3277  SD  MET A 220      77.560 105.280 165.240  1.00  0.00           S
ATOM   3278  CE  MET A 220      76.140 104.680 164.360  1.00  0.00           C
ATOM   3279  HE1 MET A 220      76.550 104.210 163.440  1.00  0.00           H
ATOM   3280  HE2 MET A 220      75.580 103.940 164.980  1.00  0.00           H
ATOM   3281  HE3 MET A 220      75.450 105.510 164.080  1.00  0.00           H
ATOM   3282  C   MET A 220      77.990 103.660 168.550  1.00  0.00           C
ATOM   3283  O   MET A 220      76.900 103.540 167.980  1.00  0.00           O
ATOM   3284  N   LYS A 221      78.090 103.310 169.800  1.00  0.00           N
ATOM   3285  HN  LYS A 221      78.990 103.500 170.180  1.00  0.00           H
ATOM   3286  CA  LYS A 221      77.140 102.550 170.660  1.00  0.00           C
ATOM   3287  HA  LYS A 221      77.510 102.700 171.660  1.00  0.00           H
ATOM   3288  CB  LYS A 221      75.780 103.250 170.730  1.00  0.00           C
ATOM   3289  HB1 LYS A 221      75.350 103.160 169.710  1.00  0.00           H
ATOM   3290  HB2 LYS A 221      75.090 102.690 171.400  1.00  0.00           H
ATOM   3291  CG  LYS A 221      75.820 104.680 171.310  1.00  0.00           C
ATOM   3292  HG1 LYS A 221      76.390 105.340 170.620  1.00  0.00           H
ATOM   3293  HG2 LYS A 221      76.340 104.700 172.290  1.00  0.00           H
ATOM   3294  CD  LYS A 221      74.380 105.230 171.410  1.00  0.00           C
ATOM   3295  HD1 LYS A 221      73.670 104.460 171.800  1.00  0.00           H
ATOM   3296  HD2 LYS A 221      74.150 105.310 170.330  1.00  0.00           H
ATOM   3297  CE  LYS A 221      74.180 106.450 172.280  1.00  0.00           C
ATOM   3298  HE1 LYS A 221      73.100 106.640 172.480  1.00  0.00           H
ATOM   3299  HE2 LYS A 221      74.550 107.360 171.770  1.00  0.00           H
ATOM   3300  NZ  LYS A 221      74.800 106.290 173.630  1.00  0.00           N
ATOM   3301  HZ1 LYS A 221      74.570 105.380 174.070  1.00  0.00           H
ATOM   3302  HZ2 LYS A 221      75.820 106.230 173.480  1.00  0.00           H
ATOM   3303  HZ3 LYS A 221      74.490 106.950 174.370  1.00  0.00           H
ATOM   3304  C   LYS A 221      76.990 101.030 170.510  1.00  0.00           C
ATOM   3305  O   LYS A 221      76.260 100.360 171.250  1.00  0.00           O
ATOM   3306  N   ASP A 222      77.720 100.500 169.550  1.00  0.00           N
ATOM   3307  HN  ASP A 222      78.250 101.060 168.910  1.00  0.00           H
ATOM   3308  CA  ASP A 222      77.840  99.090 169.310  1.00  0.00           C
ATOM   3309  HA  ASP A 222      76.880  98.600 169.330  1.00  0.00           H
ATOM   3310  CB  ASP A 222      78.340  98.930 167.850  1.00  0.00           C
ATOM   3311  HB1 ASP A 222      77.410  98.850 167.260  1.00  0.00           H
ATOM   3312  HB2 ASP A 222      78.900  99.830 167.500  1.00  0.00           H
ATOM   3313  CG  ASP A 222      79.210  97.710 167.680  1.00  0.00           C
ATOM   3314  OD1 ASP A 222      80.390  97.870 168.110  1.00  0.00           O
ATOM   3315  OD2 ASP A 222      78.720  96.640 167.280  1.00  0.00           O
ATOM   3316  C   ASP A 222      78.540  98.380 170.390  1.00  0.00           C
ATOM   3317  O   ASP A 222      78.150  97.260 170.810  1.00  0.00           O
ATOM   3318  N   GLY A 223      79.660  99.020 170.800  1.00  0.00           N
ATOM   3319  HN  GLY A 223      80.040  99.820 170.340  1.00  0.00           H
ATOM   3320  CA  GLY A 223      80.500  98.550 171.870  1.00  0.00           C
ATOM   3321  HA1 GLY A 223      79.890  98.070 172.630  1.00  0.00           H
ATOM   3322  HA2 GLY A 223      80.950  99.410 172.340  1.00  0.00           H
ATOM   3323  C   GLY A 223      81.640  97.610 171.550  1.00  0.00           C
ATOM   3324  O   GLY A 223      82.480  97.320 172.400  1.00  0.00           O
ATOM   3325  N   SER A 224      81.850  97.170 170.260  1.00  0.00           N
ATOM   3326  HN  SER A 224      81.180  97.440 169.560  1.00  0.00           H
ATOM   3327  CA  SER A 224      83.000  96.270 169.910  1.00  0.00           C
ATOM   3328  HA  SER A 224      83.260  95.890 170.890  1.00  0.00           H
ATOM   3329  CB  SER A 224      82.670  95.000 168.990  1.00  0.00           C
ATOM   3330  HB1 SER A 224      82.200  94.230 169.620  1.00  0.00           H
ATOM   3331  HB2 SER A 224      83.630  94.520 168.680  1.00  0.00           H
ATOM   3332  OG  SER A 224      81.820  95.420 167.940  1.00  0.00           O
ATOM   3333  HG1 SER A 224      81.540  96.280 168.270  1.00  0.00           H
ATOM   3334  C   SER A 224      84.150  97.120 169.360  1.00  0.00           C
ATOM   3335  O   SER A 224      83.920  97.850 168.460  1.00  0.00           O
ATOM   3336  N   SER A 225      85.290  97.190 170.040  1.00  0.00           N
ATOM   3337  HN  SER A 225      85.540  96.650 170.830  1.00  0.00           H
ATOM   3338  CA  SER A 225      86.300  98.180 169.710  1.00  0.00           C
ATOM   3339  HA  SER A 225      85.760  99.080 169.430  1.00  0.00           H
ATOM   3340  CB  SER A 225      87.140  98.620 170.900  1.00  0.00           C
ATOM   3341  HB1 SER A 225      86.400  99.070 171.600  1.00  0.00           H
ATOM   3342  HB2 SER A 225      87.860  99.400 170.590  1.00  0.00           H
ATOM   3343  OG  SER A 225      87.870  97.530 171.450  1.00  0.00           O
ATOM   3344  HG1 SER A 225      87.260  96.960 171.920  1.00  0.00           H
ATOM   3345  C   SER A 225      87.230  97.690 168.550  1.00  0.00           C
ATOM   3346  O   SER A 225      87.600  96.520 168.630  1.00  0.00           O
ATOM   3347  N   PRO A 226      87.730  98.420 167.550  1.00  0.00           N
ATOM   3348  CD  PRO A 226      87.250  99.720 167.230  1.00  0.00           C
ATOM   3349  HD1 PRO A 226      87.200 100.400 168.100  1.00  0.00           H
ATOM   3350  HD2 PRO A 226      86.280  99.680 166.690  1.00  0.00           H
ATOM   3351  CA  PRO A 226      88.710  97.940 166.640  1.00  0.00           C
ATOM   3352  HA  PRO A 226      88.580  96.910 166.340  1.00  0.00           H
ATOM   3353  CB  PRO A 226      88.730  98.970 165.520  1.00  0.00           C
ATOM   3354  HB1 PRO A 226      89.740  99.180 165.100  1.00  0.00           H
ATOM   3355  HB2 PRO A 226      88.050  98.620 164.720  1.00  0.00           H
ATOM   3356  CG  PRO A 226      88.220 100.270 166.240  1.00  0.00           C
ATOM   3357  HG1 PRO A 226      87.800 101.020 165.530  1.00  0.00           H
ATOM   3358  HG2 PRO A 226      89.170 100.660 166.660  1.00  0.00           H
ATOM   3359  C   PRO A 226      90.040  97.750 167.300  1.00  0.00           C
ATOM   3360  O   PRO A 226      90.570  98.660 167.940  1.00  0.00           O
ATOM   3361  N   LYS A 227      90.790  96.630 167.070  1.00  0.00           N
ATOM   3362  HN  LYS A 227      90.360  95.810 166.710  1.00  0.00           H
ATOM   3363  CA  LYS A 227      92.100  96.380 167.680  1.00  0.00           C
ATOM   3364  HA  LYS A 227      92.050  96.410 168.750  1.00  0.00           H
ATOM   3365  CB  LYS A 227      92.410  94.910 167.340  1.00  0.00           C
ATOM   3366  HB1 LYS A 227      92.590  94.850 166.250  1.00  0.00           H
ATOM   3367  HB2 LYS A 227      93.400  94.610 167.730  1.00  0.00           H
ATOM   3368  CG  LYS A 227      91.450  93.810 167.840  1.00  0.00           C
ATOM   3369  HG1 LYS A 227      91.330  93.030 167.050  1.00  0.00           H
ATOM   3370  HG2 LYS A 227      90.450  94.290 167.900  1.00  0.00           H
ATOM   3371  CD  LYS A 227      91.890  93.120 169.120  1.00  0.00           C
ATOM   3372  HD1 LYS A 227      91.640  93.890 169.870  1.00  0.00           H
ATOM   3373  HD2 LYS A 227      92.990  92.940 169.090  1.00  0.00           H
ATOM   3374  CE  LYS A 227      91.160  91.840 169.500  1.00  0.00           C
ATOM   3375  HE1 LYS A 227      90.050  91.960 169.410  1.00  0.00           H
ATOM   3376  HE2 LYS A 227      91.380  91.540 170.550  1.00  0.00           H
ATOM   3377  NZ  LYS A 227      91.580  90.720 168.700  1.00  0.00           N
ATOM   3378  HZ1 LYS A 227      92.620  90.640 168.670  1.00  0.00           H
ATOM   3379  HZ2 LYS A 227      91.220  89.840 169.120  1.00  0.00           H
ATOM   3380  HZ3 LYS A 227      91.140  90.730 167.760  1.00  0.00           H
ATOM   3381  C   LYS A 227      93.220  97.230 167.160  1.00  0.00           C
ATOM   3382  O   LYS A 227      93.480  97.330 165.930  1.00  0.00           O
ATOM   3383  N   VAL A 228      93.970  97.820 168.080  1.00  0.00           N
ATOM   3384  HN  VAL A 228      93.870  97.470 169.010  1.00  0.00           H
ATOM   3385  CA  VAL A 228      95.050  98.650 167.860  1.00  0.00           C
ATOM   3386  HA  VAL A 228      94.870  99.180 166.930  1.00  0.00           H
ATOM   3387  CB  VAL A 228      95.290  99.770 168.940  1.00  0.00           C
ATOM   3388  HB  VAL A 228      95.680  99.370 169.900  1.00  0.00           H
ATOM   3389  CG1 VAL A 228      96.160 100.940 168.390  1.00  0.00           C
ATOM   3390 HG11 VAL A 228      96.000 101.810 169.070  1.00  0.00           H
ATOM   3391 HG12 VAL A 228      97.220 100.660 168.210  1.00  0.00           H
ATOM   3392 HG13 VAL A 228      95.710 101.240 167.420  1.00  0.00           H
ATOM   3393  CG2 VAL A 228      93.920 100.300 169.470  1.00  0.00           C
ATOM   3394 HG21 VAL A 228      93.410 100.540 168.510  1.00  0.00           H
ATOM   3395 HG22 VAL A 228      93.390  99.460 169.990  1.00  0.00           H
ATOM   3396 HG23 VAL A 228      94.110 101.180 170.120  1.00  0.00           H
ATOM   3397  C   VAL A 228      96.350  97.830 167.750  1.00  0.00           C
ATOM   3398  O   VAL A 228      96.610  96.900 168.520  1.00  0.00           O
ATOM   3399  N   GLU A 229      97.220  98.050 166.700  1.00  0.00           N
ATOM   3400  HN  GLU A 229      97.040  98.740 166.000  1.00  0.00           H
ATOM   3401  CA  GLU A 229      98.460  97.340 166.580  1.00  0.00           C
ATOM   3402  HA  GLU A 229      98.730  96.970 167.560  1.00  0.00           H
ATOM   3403  CB  GLU A 229      98.330  96.100 165.550  1.00  0.00           C
ATOM   3404  HB1 GLU A 229      97.870  96.440 164.590  1.00  0.00           H
ATOM   3405  HB2 GLU A 229      99.330  95.720 165.240  1.00  0.00           H
ATOM   3406  CG  GLU A 229      97.550  94.920 166.010  1.00  0.00           C
ATOM   3407  HG1 GLU A 229      96.470  95.120 166.200  1.00  0.00           H
ATOM   3408  HG2 GLU A 229      98.040  94.440 166.890  1.00  0.00           H
ATOM   3409  CD  GLU A 229      97.580  93.810 165.030  1.00  0.00           C
ATOM   3410  OE1 GLU A 229      98.480  93.840 164.100  1.00  0.00           O
ATOM   3411  OE2 GLU A 229      96.910  92.730 165.250  1.00  0.00           O
ATOM   3412  C   GLU A 229      99.630  98.160 166.300  1.00  0.00           C
ATOM   3413  O   GLU A 229      99.560  99.320 165.840  1.00  0.00           O
ATOM   3414  N   PHE A 230     100.800  97.550 166.420  1.00  0.00           N
ATOM   3415  HN  PHE A 230     100.790  96.580 166.610  1.00  0.00           H
ATOM   3416  CA  PHE A 230     102.040  98.160 165.940  1.00  0.00           C
ATOM   3417  HA  PHE A 230     101.960  99.190 166.260  1.00  0.00           H
ATOM   3418  CB  PHE A 230     103.330  97.660 166.650  1.00  0.00           C
ATOM   3419  HB1 PHE A 230     103.210  97.810 167.740  1.00  0.00           H
ATOM   3420  HB2 PHE A 230     103.460  96.600 166.340  1.00  0.00           H
ATOM   3421  CG  PHE A 230     104.660  98.260 166.280  1.00  0.00           C
ATOM   3422  CD1 PHE A 230     105.330  99.200 167.110  1.00  0.00           C
ATOM   3423  HD1 PHE A 230     104.860  99.390 168.070  1.00  0.00           H
ATOM   3424  CE1 PHE A 230     106.400  99.970 166.690  1.00  0.00           C
ATOM   3425  HE1 PHE A 230     106.820 100.780 167.260  1.00  0.00           H
ATOM   3426  CZ  PHE A 230     106.800  99.940 165.330  1.00  0.00           C
ATOM   3427  HZ  PHE A 230     107.550 100.650 165.030  1.00  0.00           H
ATOM   3428  CD2 PHE A 230     105.350  97.950 165.020  1.00  0.00           C
ATOM   3429  HD2 PHE A 230     105.100  97.090 164.420  1.00  0.00           H
ATOM   3430  CE2 PHE A 230     106.400  98.830 164.570  1.00  0.00           C
ATOM   3431  HE2 PHE A 230     106.840  98.560 163.620  1.00  0.00           H
ATOM   3432  C   PHE A 230     102.080  98.200 164.360  1.00  0.00           C
ATOM   3433  O   PHE A 230     102.050  97.070 163.750  1.00  0.00           O
ATOM   3434  N   SER A 231     102.150  99.400 163.710  1.00  0.00           N
ATOM   3435  HN  SER A 231     102.200 100.270 164.180  1.00  0.00           H
ATOM   3436  CA  SER A 231     102.020  99.480 162.230  1.00  0.00           C
ATOM   3437  HA  SER A 231     101.030  99.180 161.920  1.00  0.00           H
ATOM   3438  CB  SER A 231     102.110 100.920 161.680  1.00  0.00           C
ATOM   3439  HB1 SER A 231     102.120 100.960 160.570  1.00  0.00           H
ATOM   3440  HB2 SER A 231     103.050 101.380 162.040  1.00  0.00           H
ATOM   3441  OG  SER A 231     100.970 101.710 162.080  1.00  0.00           O
ATOM   3442  HG1 SER A 231     100.870 102.470 161.500  1.00  0.00           H
ATOM   3443  C   SER A 231     102.920  98.520 161.360  1.00  0.00           C
ATOM   3444  O   SER A 231     104.050  98.230 161.600  1.00  0.00           O
ATOM   3445  N   ASN A 232     102.360  98.020 160.240  1.00  0.00           N
ATOM   3446  HN  ASN A 232     101.380  98.050 160.090  1.00  0.00           H
ATOM   3447  CA  ASN A 232     103.260  97.610 159.150  1.00  0.00           C
ATOM   3448  HA  ASN A 232     103.930  96.940 159.650  1.00  0.00           H
ATOM   3449  CB  ASN A 232     102.470  96.800 158.130  1.00  0.00           C
ATOM   3450  HB1 ASN A 232     101.480  97.270 157.950  1.00  0.00           H
ATOM   3451  HB2 ASN A 232     103.060  96.850 157.180  1.00  0.00           H
ATOM   3452  CG  ASN A 232     102.360  95.360 158.440  1.00  0.00           C
ATOM   3453  OD1 ASN A 232     102.720  94.810 159.530  1.00  0.00           O
ATOM   3454  ND2 ASN A 232     101.850  94.600 157.400  1.00  0.00           N
ATOM   3455 HD21 ASN A 232     101.510  95.020 156.560  1.00  0.00           H
ATOM   3456 HD22 ASN A 232     101.840  93.600 157.370  1.00  0.00           H
ATOM   3457  C   ASN A 232     103.980  98.830 158.550  1.00  0.00           C
ATOM   3458  O   ASN A 232     103.270  99.790 158.200  1.00  0.00           O
ATOM   3459  N   ALA A 233     105.330  98.850 158.560  1.00  0.00           N
ATOM   3460  HN  ALA A 233     105.830  98.110 159.000  1.00  0.00           H
ATOM   3461  CA  ALA A 233     106.080  99.950 157.900  1.00  0.00           C
ATOM   3462  HA  ALA A 233     105.740 100.810 158.450  1.00  0.00           H
ATOM   3463  CB  ALA A 233     107.550  99.730 158.070  1.00  0.00           C
ATOM   3464  HB1 ALA A 233     107.870  98.820 157.520  1.00  0.00           H
ATOM   3465  HB2 ALA A 233     108.160 100.600 157.740  1.00  0.00           H
ATOM   3466  HB3 ALA A 233     107.730  99.670 159.160  1.00  0.00           H
ATOM   3467  C   ALA A 233     105.800 100.180 156.450  1.00  0.00           C
ATOM   3468  O   ALA A 233     105.930  99.190 155.690  1.00  0.00           O
ATOM   3469  N   HIS A 234     105.350 101.400 156.060  1.00  0.00           N
ATOM   3470  HN  HIS A 234     105.110 102.110 156.710  1.00  0.00           H
ATOM   3471  CA  HIS A 234     105.060 101.710 154.680  1.00  0.00           C
ATOM   3472  HA  HIS A 234     105.070 100.860 154.010  1.00  0.00           H
ATOM   3473  CB  HIS A 234     103.770 102.550 154.530  1.00  0.00           C
ATOM   3474  HB1 HIS A 234     103.670 102.660 153.430  1.00  0.00           H
ATOM   3475  HB2 HIS A 234     102.870 101.970 154.810  1.00  0.00           H
ATOM   3476  ND1 HIS A 234     103.880 103.790 156.670  1.00  0.00           N
ATOM   3477  CG  HIS A 234     103.760 103.860 155.280  1.00  0.00           C
ATOM   3478  CE1 HIS A 234     104.170 105.060 157.050  1.00  0.00           C
ATOM   3479  HE1 HIS A 234     104.360 105.360 158.080  1.00  0.00           H
ATOM   3480  NE2 HIS A 234     104.230 105.900 155.960  1.00  0.00           N
ATOM   3481  HE2 HIS A 234     104.640 106.810 155.830  1.00  0.00           H
ATOM   3482  CD2 HIS A 234     103.900 105.130 154.890  1.00  0.00           C
ATOM   3483  HD2 HIS A 234     103.790 105.440 153.860  1.00  0.00           H
ATOM   3484  C   HIS A 234     106.280 102.530 154.120  1.00  0.00           C
ATOM   3485  O   HIS A 234     106.400 102.880 152.930  1.00  0.00           O
ATOM   3486  N   GLY A 235     107.230 102.710 155.070  1.00  0.00           N
ATOM   3487  HN  GLY A 235     107.100 102.370 156.000  1.00  0.00           H
ATOM   3488  CA  GLY A 235     108.450 103.400 154.750  1.00  0.00           C
ATOM   3489  HA1 GLY A 235     108.880 103.470 155.730  1.00  0.00           H
ATOM   3490  HA2 GLY A 235     108.190 104.290 154.200  1.00  0.00           H
ATOM   3491  C   GLY A 235     109.560 102.660 153.980  1.00  0.00           C
ATOM   3492  O   GLY A 235     110.750 103.070 154.070  1.00  0.00           O
ATOM   3493  N   PHE A 236     109.270 101.670 153.110  1.00  0.00           N
ATOM   3494  HN  PHE A 236     108.320 101.400 153.170  1.00  0.00           H
ATOM   3495  CA  PHE A 236     110.090 101.070 152.070  1.00  0.00           C
ATOM   3496  HA  PHE A 236     111.090 100.950 152.450  1.00  0.00           H
ATOM   3497  CB  PHE A 236     109.670  99.670 151.570  1.00  0.00           C
ATOM   3498  HB1 PHE A 236     110.310  99.340 150.720  1.00  0.00           H
ATOM   3499  HB2 PHE A 236     109.830  99.000 152.440  1.00  0.00           H
ATOM   3500  CG  PHE A 236     108.240  99.620 151.160  1.00  0.00           C
ATOM   3501  CD1 PHE A 236     107.270  99.070 152.070  1.00  0.00           C
ATOM   3502  HD1 PHE A 236     107.480  98.650 153.050  1.00  0.00           H
ATOM   3503  CE1 PHE A 236     105.910  99.040 151.670  1.00  0.00           C
ATOM   3504  HE1 PHE A 236     105.160  98.570 152.300  1.00  0.00           H
ATOM   3505  CZ  PHE A 236     105.550  99.350 150.330  1.00  0.00           C
ATOM   3506  HZ  PHE A 236     104.560  99.060 149.980  1.00  0.00           H
ATOM   3507  CD2 PHE A 236     107.850  99.990 149.890  1.00  0.00           C
ATOM   3508  HD2 PHE A 236     108.590 100.330 149.190  1.00  0.00           H
ATOM   3509  CE2 PHE A 236     106.540  99.870 149.430  1.00  0.00           C
ATOM   3510  HE2 PHE A 236     106.250 100.080 148.410  1.00  0.00           H
ATOM   3511  C   PHE A 236     110.070 102.060 150.930  1.00  0.00           C
ATOM   3512  O   PHE A 236     109.080 102.660 150.600  1.00  0.00           O
ATOM   3513  N   LEU A 237     111.270 102.450 150.440  1.00  0.00           N
ATOM   3514  HN  LEU A 237     112.100 102.050 150.830  1.00  0.00           H
ATOM   3515  CA  LEU A 237     111.360 103.530 149.470  1.00  0.00           C
ATOM   3516  HA  LEU A 237     110.460 104.130 149.510  1.00  0.00           H
ATOM   3517  CB  LEU A 237     112.530 104.350 149.870  1.00  0.00           C
ATOM   3518  HB1 LEU A 237     113.510 103.880 149.660  1.00  0.00           H
ATOM   3519  HB2 LEU A 237     112.610 105.140 149.090  1.00  0.00           H
ATOM   3520  CG  LEU A 237     112.580 105.160 151.240  1.00  0.00           C
ATOM   3521  HG  LEU A 237     111.520 105.340 151.500  1.00  0.00           H
ATOM   3522  CD1 LEU A 237     113.400 104.290 152.270  1.00  0.00           C
ATOM   3523 HD11 LEU A 237     114.410 104.130 151.820  1.00  0.00           H
ATOM   3524 HD12 LEU A 237     113.630 104.840 153.200  1.00  0.00           H
ATOM   3525 HD13 LEU A 237     112.850 103.350 152.520  1.00  0.00           H
ATOM   3526  CD2 LEU A 237     113.240 106.580 151.090  1.00  0.00           C
ATOM   3527 HD21 LEU A 237     113.220 107.030 152.110  1.00  0.00           H
ATOM   3528 HD22 LEU A 237     114.340 106.470 150.910  1.00  0.00           H
ATOM   3529 HD23 LEU A 237     112.580 107.060 150.350  1.00  0.00           H
ATOM   3530  C   LEU A 237     111.500 103.020 148.050  1.00  0.00           C
ATOM   3531  O   LEU A 237     111.410 103.830 147.180  1.00  0.00           O
ATOM   3532  N   LEU A 238     111.570 101.730 147.820  1.00  0.00           N
ATOM   3533  HN  LEU A 238     111.620 101.160 148.630  1.00  0.00           H
ATOM   3534  CA  LEU A 238     111.800 100.970 146.630  1.00  0.00           C
ATOM   3535  HA  LEU A 238     111.660 101.600 145.760  1.00  0.00           H
ATOM   3536  CB  LEU A 238     113.120 100.280 146.710  1.00  0.00           C
ATOM   3537  HB1 LEU A 238     113.270 100.090 147.790  1.00  0.00           H
ATOM   3538  HB2 LEU A 238     112.950  99.280 146.260  1.00  0.00           H
ATOM   3539  CG  LEU A 238     114.450 100.910 146.150  1.00  0.00           C
ATOM   3540  HG  LEU A 238     115.230 100.310 146.660  1.00  0.00           H
ATOM   3541  CD1 LEU A 238     114.710 100.780 144.630  1.00  0.00           C
ATOM   3542 HD11 LEU A 238     114.680  99.710 144.320  1.00  0.00           H
ATOM   3543 HD12 LEU A 238     114.030 101.300 143.920  1.00  0.00           H
ATOM   3544 HD13 LEU A 238     115.730 101.170 144.410  1.00  0.00           H
ATOM   3545  CD2 LEU A 238     114.670 102.390 146.520  1.00  0.00           C
ATOM   3546 HD21 LEU A 238     115.680 102.610 146.130  1.00  0.00           H
ATOM   3547 HD22 LEU A 238     113.930 103.050 146.010  1.00  0.00           H
ATOM   3548 HD23 LEU A 238     114.680 102.520 147.620  1.00  0.00           H
ATOM   3549  C   LEU A 238     110.610 100.010 146.590  1.00  0.00           C
ATOM   3550  O   LEU A 238     110.210  99.310 147.530  1.00  0.00           O
ATOM   3551  N   ASP A 239     110.030  99.850 145.420  1.00  0.00           N
ATOM   3552  HN  ASP A 239     110.280 100.440 144.650  1.00  0.00           H
ATOM   3553  CA  ASP A 239     109.040  98.780 145.110  1.00  0.00           C
ATOM   3554  HA  ASP A 239     108.480  98.560 146.010  1.00  0.00           H
ATOM   3555  CB  ASP A 239     108.010  99.020 143.970  1.00  0.00           C
ATOM   3556  HB1 ASP A 239     107.490  99.980 144.160  1.00  0.00           H
ATOM   3557  HB2 ASP A 239     108.480  99.130 142.970  1.00  0.00           H
ATOM   3558  CG  ASP A 239     106.820  98.050 143.920  1.00  0.00           C
ATOM   3559  OD1 ASP A 239     106.730  96.950 144.600  1.00  0.00           O
ATOM   3560  OD2 ASP A 239     105.910  98.380 143.100  1.00  0.00           O
ATOM   3561  C   ASP A 239     109.960  97.640 144.660  1.00  0.00           C
ATOM   3562  O   ASP A 239     110.940  97.900 143.960  1.00  0.00           O
ATOM   3563  N   THR A 240     109.640  96.370 145.070  1.00  0.00           N
ATOM   3564  HN  THR A 240     108.770  96.160 145.510  1.00  0.00           H
ATOM   3565  CA  THR A 240     110.380  95.180 144.780  1.00  0.00           C
ATOM   3566  HA  THR A 240     111.290  95.370 144.230  1.00  0.00           H
ATOM   3567  CB  THR A 240     110.830  94.410 146.050  1.00  0.00           C
ATOM   3568  HB  THR A 240     111.130  93.360 145.830  1.00  0.00           H
ATOM   3569  OG1 THR A 240     109.780  94.370 147.030  1.00  0.00           O
ATOM   3570  HG1 THR A 240     109.460  95.250 147.210  1.00  0.00           H
ATOM   3571  CG2 THR A 240     112.090  95.110 146.630  1.00  0.00           C
ATOM   3572 HG21 THR A 240     112.910  95.110 145.880  1.00  0.00           H
ATOM   3573 HG22 THR A 240     111.900  96.150 146.960  1.00  0.00           H
ATOM   3574 HG23 THR A 240     112.550  94.610 147.510  1.00  0.00           H
ATOM   3575  C   THR A 240     109.610  94.150 143.960  1.00  0.00           C
ATOM   3576  O   THR A 240     110.150  93.070 143.730  1.00  0.00           O
ATOM   3577  N   SER A 241     108.370  94.500 143.580  1.00  0.00           N
ATOM   3578  HN  SER A 241     108.010  95.410 143.750  1.00  0.00           H
ATOM   3579  CA  SER A 241     107.480  93.600 142.950  1.00  0.00           C
ATOM   3580  HA  SER A 241     108.010  92.660 142.920  1.00  0.00           H
ATOM   3581  CB  SER A 241     106.200  93.400 143.740  1.00  0.00           C
ATOM   3582  HB1 SER A 241     106.510  92.910 144.690  1.00  0.00           H
ATOM   3583  HB2 SER A 241     105.520  92.780 143.110  1.00  0.00           H
ATOM   3584  OG  SER A 241     105.520  94.610 144.030  1.00  0.00           O
ATOM   3585  HG1 SER A 241     106.110  95.370 143.930  1.00  0.00           H
ATOM   3586  C   SER A 241     107.350  94.130 141.570  1.00  0.00           C
ATOM   3587  O   SER A 241     106.720  95.170 141.330  1.00  0.00           O
ATOM   3588  N   LEU A 242     107.820  93.360 140.590  1.00  0.00           N
ATOM   3589  HN  LEU A 242     108.340  92.550 140.850  1.00  0.00           H
ATOM   3590  CA  LEU A 242     107.510  93.740 139.270  1.00  0.00           C
ATOM   3591  HA  LEU A 242     107.500  94.800 139.090  1.00  0.00           H
ATOM   3592  CB  LEU A 242     108.640  93.360 138.250  1.00  0.00           C
ATOM   3593  HB1 LEU A 242     108.850  92.280 138.100  1.00  0.00           H
ATOM   3594  HB2 LEU A 242     108.300  93.680 137.240  1.00  0.00           H
ATOM   3595  CG  LEU A 242     110.010  94.050 138.500  1.00  0.00           C
ATOM   3596  HG  LEU A 242     110.740  93.760 137.710  1.00  0.00           H
ATOM   3597  CD1 LEU A 242     109.980  95.620 138.340  1.00  0.00           C
ATOM   3598 HD11 LEU A 242     109.330  95.920 137.490  1.00  0.00           H
ATOM   3599 HD12 LEU A 242     109.720  96.040 139.340  1.00  0.00           H
ATOM   3600 HD13 LEU A 242     111.020  95.910 138.110  1.00  0.00           H
ATOM   3601  CD2 LEU A 242     110.810  93.630 139.730  1.00  0.00           C
ATOM   3602 HD21 LEU A 242     110.710  92.550 139.960  1.00  0.00           H
ATOM   3603 HD22 LEU A 242     111.890  93.820 139.570  1.00  0.00           H
ATOM   3604 HD23 LEU A 242     110.370  94.110 140.630  1.00  0.00           H
ATOM   3605  C   LEU A 242     106.190  93.100 138.830  1.00  0.00           C
ATOM   3606  O   LEU A 242     105.720  92.020 139.280  1.00  0.00           O
ATOM   3607  N   GLU A 243     105.450  93.880 137.970  1.00  0.00           N
ATOM   3608  HN  GLU A 243     105.950  94.650 137.590  1.00  0.00           H
ATOM   3609  CA  GLU A 243     104.300  93.350 137.170  1.00  0.00           C
ATOM   3610  HA  GLU A 243     103.810  92.590 137.740  1.00  0.00           H
ATOM   3611  CB  GLU A 243     103.150  94.440 136.960  1.00  0.00           C
ATOM   3612  HB1 GLU A 243     103.120  94.910 137.960  1.00  0.00           H
ATOM   3613  HB2 GLU A 243     103.390  95.240 136.220  1.00  0.00           H
ATOM   3614  CG  GLU A 243     101.770  93.880 136.640  1.00  0.00           C
ATOM   3615  HG1 GLU A 243     101.500  93.040 137.320  1.00  0.00           H
ATOM   3616  HG2 GLU A 243     101.790  93.480 135.600  1.00  0.00           H
ATOM   3617  CD  GLU A 243     100.640  94.950 136.660  1.00  0.00           C
ATOM   3618  OE1 GLU A 243     100.770  95.910 135.830  1.00  0.00           O
ATOM   3619  OE2 GLU A 243      99.770  94.920 137.580  1.00  0.00           O
ATOM   3620  C   GLU A 243     104.690  92.790 135.890  1.00  0.00           C
ATOM   3621  O   GLU A 243     105.310  93.570 135.100  1.00  0.00           O
ATOM   3622  N   PRO A 244     104.500  91.510 135.550  1.00  0.00           N
ATOM   3623  CD  PRO A 244     104.620  90.400 136.490  1.00  0.00           C
ATOM   3624  HD1 PRO A 244     103.720  90.480 137.150  1.00  0.00           H
ATOM   3625  HD2 PRO A 244     105.490  90.470 137.170  1.00  0.00           H
ATOM   3626  CA  PRO A 244     104.410  90.950 134.170  1.00  0.00           C
ATOM   3627  HA  PRO A 244     105.430  90.890 133.820  1.00  0.00           H
ATOM   3628  CB  PRO A 244     103.840  89.570 134.460  1.00  0.00           C
ATOM   3629  HB1 PRO A 244     102.760  89.660 134.700  1.00  0.00           H
ATOM   3630  HB2 PRO A 244     103.780  88.770 133.700  1.00  0.00           H
ATOM   3631  CG  PRO A 244     104.590  89.130 135.640  1.00  0.00           C
ATOM   3632  HG1 PRO A 244     105.540  88.660 135.300  1.00  0.00           H
ATOM   3633  HG2 PRO A 244     104.020  88.340 136.170  1.00  0.00           H
ATOM   3634  C   PRO A 244     103.610  91.750 133.190  1.00  0.00           C
ATOM   3635  O   PRO A 244     102.510  92.210 133.540  1.00  0.00           O
ATOM   3636  N   PRO A 245     103.870  91.970 131.940  1.00  0.00           N
ATOM   3637  CD  PRO A 245     105.150  91.430 131.230  1.00  0.00           C
ATOM   3638  HD1 PRO A 245     105.560  90.500 131.670  1.00  0.00           H
ATOM   3639  HD2 PRO A 245     105.900  92.250 131.260  1.00  0.00           H
ATOM   3640  CA  PRO A 245     102.850  92.450 130.970  1.00  0.00           C
ATOM   3641  HA  PRO A 245     102.380  93.360 131.320  1.00  0.00           H
ATOM   3642  CB  PRO A 245     103.670  92.490 129.640  1.00  0.00           C
ATOM   3643  HB1 PRO A 245     103.130  92.610 128.680  1.00  0.00           H
ATOM   3644  HB2 PRO A 245     104.300  93.400 129.740  1.00  0.00           H
ATOM   3645  CG  PRO A 245     104.650  91.320 129.810  1.00  0.00           C
ATOM   3646  HG1 PRO A 245     105.400  91.290 128.990  1.00  0.00           H
ATOM   3647  HG2 PRO A 245     104.080  90.370 129.720  1.00  0.00           H
ATOM   3648  C   PRO A 245     101.670  91.550 130.750  1.00  0.00           C
ATOM   3649  O   PRO A 245     101.650  90.420 131.200  1.00  0.00           O
ATOM   3650  N   LEU A 246     100.600  92.120 130.070  1.00  0.00           N
ATOM   3651  HN  LEU A 246     100.690  93.070 129.800  1.00  0.00           H
ATOM   3652  CA  LEU A 246      99.410  91.430 129.620  1.00  0.00           C
ATOM   3653  HA  LEU A 246      98.960  91.230 130.580  1.00  0.00           H
ATOM   3654  CB  LEU A 246      98.580  92.390 128.740  1.00  0.00           C
ATOM   3655  HB1 LEU A 246      99.190  92.740 127.890  1.00  0.00           H
ATOM   3656  HB2 LEU A 246      97.690  91.840 128.360  1.00  0.00           H
ATOM   3657  CG  LEU A 246      98.090  93.660 129.570  1.00  0.00           C
ATOM   3658  HG  LEU A 246      99.020  94.200 129.850  1.00  0.00           H
ATOM   3659  CD1 LEU A 246      97.320  94.670 128.640  1.00  0.00           C
ATOM   3660 HD11 LEU A 246      96.380  94.300 128.190  1.00  0.00           H
ATOM   3661 HD12 LEU A 246      97.030  95.550 129.260  1.00  0.00           H
ATOM   3662 HD13 LEU A 246      98.000  94.900 127.790  1.00  0.00           H
ATOM   3663  CD2 LEU A 246      97.430  93.240 130.900  1.00  0.00           C
ATOM   3664 HD21 LEU A 246      96.960  94.190 131.220  1.00  0.00           H
ATOM   3665 HD22 LEU A 246      96.620  92.480 130.830  1.00  0.00           H
ATOM   3666 HD23 LEU A 246      98.240  92.900 131.580  1.00  0.00           H
ATOM   3667  C   LEU A 246      99.640  90.050 128.950  1.00  0.00           C
ATOM   3668  O   LEU A 246      98.880  89.090 129.220  1.00  0.00           O
ATOM   3669  N   CYS A 247     100.710  89.960 128.090  1.00  0.00           N
ATOM   3670  HN  CYS A 247     101.240  90.790 127.960  1.00  0.00           H
ATOM   3671  CA  CYS A 247     101.010  88.890 127.180  1.00  0.00           C
ATOM   3672  HA  CYS A 247     100.130  88.270 127.140  1.00  0.00           H
ATOM   3673  CB  CYS A 247     101.330  89.520 125.810  1.00  0.00           C
ATOM   3674  HB1 CYS A 247     101.440  88.710 125.050  1.00  0.00           H
ATOM   3675  HB2 CYS A 247     102.290  90.070 125.810  1.00  0.00           H
ATOM   3676  SG  CYS A 247     100.030  90.660 125.260  1.00  0.00           S
ATOM   3677  C   CYS A 247     102.050  87.890 127.750  1.00  0.00           C
ATOM   3678  O   CYS A 247     102.340  86.830 127.160  1.00  0.00           O
ATOM   3679  N   GLY A 248     102.650  88.290 128.890  1.00  0.00           N
ATOM   3680  HN  GLY A 248     102.230  89.080 129.320  1.00  0.00           H
ATOM   3681  CA  GLY A 248     103.510  87.410 129.620  1.00  0.00           C
ATOM   3682  HA1 GLY A 248     104.310  88.030 130.010  1.00  0.00           H
ATOM   3683  HA2 GLY A 248     103.850  86.600 129.000  1.00  0.00           H
ATOM   3684  C   GLY A 248     102.880  86.740 130.810  1.00  0.00           C
ATOM   3685  O   GLY A 248     101.680  86.890 131.010  1.00  0.00           O
ATOM   3686  N   GLN A 249     103.730  86.070 131.690  1.00  0.00           N
ATOM   3687  HN  GLN A 249     104.680  85.950 131.440  1.00  0.00           H
ATOM   3688  CA  GLN A 249     103.190  85.490 132.880  1.00  0.00           C
ATOM   3689  HA  GLN A 249     102.260  85.960 133.150  1.00  0.00           H
ATOM   3690  CB  GLN A 249     102.900  83.970 132.730  1.00  0.00           C
ATOM   3691  HB1 GLN A 249     103.840  83.540 132.330  1.00  0.00           H
ATOM   3692  HB2 GLN A 249     102.530  83.590 133.710  1.00  0.00           H
ATOM   3693  CG  GLN A 249     101.710  83.540 131.700  1.00  0.00           C
ATOM   3694  HG1 GLN A 249     101.570  82.440 131.680  1.00  0.00           H
ATOM   3695  HG2 GLN A 249     101.910  83.890 130.670  1.00  0.00           H
ATOM   3696  CD  GLN A 249     100.250  84.160 132.030  1.00  0.00           C
ATOM   3697  OE1 GLN A 249      99.610  84.630 131.090  1.00  0.00           O
ATOM   3698  NE2 GLN A 249      99.850  83.970 133.280  1.00  0.00           N
ATOM   3699 HE21 GLN A 249     100.430  83.400 133.860  1.00  0.00           H
ATOM   3700 HE22 GLN A 249      98.940  84.210 133.620  1.00  0.00           H
ATOM   3701  C   GLN A 249     104.240  85.530 133.980  1.00  0.00           C
ATOM   3702  O   GLN A 249     103.880  85.300 135.160  1.00  0.00           O
ATOM   3703  N   THR A 250     105.590  85.750 133.640  1.00  0.00           N
ATOM   3704  HN  THR A 250     105.810  86.060 132.720  1.00  0.00           H
ATOM   3705  CA  THR A 250     106.630  85.640 134.740  1.00  0.00           C
ATOM   3706  HA  THR A 250     106.150  85.810 135.690  1.00  0.00           H
ATOM   3707  CB  THR A 250     107.190  84.250 134.860  1.00  0.00           C
ATOM   3708  HB  THR A 250     108.290  84.290 135.000  1.00  0.00           H
ATOM   3709  OG1 THR A 250     106.680  83.350 133.860  1.00  0.00           O
ATOM   3710  HG1 THR A 250     107.000  83.660 133.020  1.00  0.00           H
ATOM   3711  CG2 THR A 250     106.600  83.560 136.130  1.00  0.00           C
ATOM   3712 HG21 THR A 250     107.200  82.640 136.250  1.00  0.00           H
ATOM   3713 HG22 THR A 250     106.720  84.190 137.040  1.00  0.00           H
ATOM   3714 HG23 THR A 250     105.500  83.460 136.070  1.00  0.00           H
ATOM   3715  C   THR A 250     107.650  86.780 134.680  1.00  0.00           C
ATOM   3716  O   THR A 250     107.570  87.590 133.730  1.00  0.00           O
ATOM   3717  N   LEU A 251     108.550  86.960 135.650  1.00  0.00           N
ATOM   3718  HN  LEU A 251     108.440  86.370 136.440  1.00  0.00           H
ATOM   3719  CA  LEU A 251     109.510  88.090 135.800  1.00  0.00           C
ATOM   3720  HA  LEU A 251     108.960  89.010 135.940  1.00  0.00           H
ATOM   3721  CB  LEU A 251     110.410  87.860 137.050  1.00  0.00           C
ATOM   3722  HB1 LEU A 251     109.780  87.910 137.970  1.00  0.00           H
ATOM   3723  HB2 LEU A 251     110.860  86.860 136.900  1.00  0.00           H
ATOM   3724  CG  LEU A 251     111.530  88.870 137.370  1.00  0.00           C
ATOM   3725  HG  LEU A 251     112.220  88.920 136.500  1.00  0.00           H
ATOM   3726  CD1 LEU A 251     111.010  90.300 137.510  1.00  0.00           C
ATOM   3727 HD11 LEU A 251     111.740  91.050 137.880  1.00  0.00           H
ATOM   3728 HD12 LEU A 251     110.600  90.590 136.510  1.00  0.00           H
ATOM   3729 HD13 LEU A 251     110.280  90.390 138.340  1.00  0.00           H
ATOM   3730  CD2 LEU A 251     112.380  88.550 138.610  1.00  0.00           C
ATOM   3731 HD21 LEU A 251     112.790  87.510 138.600  1.00  0.00           H
ATOM   3732 HD22 LEU A 251     113.180  89.310 138.700  1.00  0.00           H
ATOM   3733 HD23 LEU A 251     111.670  88.650 139.450  1.00  0.00           H
ATOM   3734  C   LEU A 251     110.330  88.350 134.580  1.00  0.00           C
ATOM   3735  O   LEU A 251     110.470  89.470 134.130  1.00  0.00           O
ATOM   3736  N   CYS A 252     110.800  87.270 133.870  1.00  0.00           N
ATOM   3737  HN  CYS A 252     110.730  86.390 134.350  1.00  0.00           H
ATOM   3738  CA  CYS A 252     111.680  87.340 132.630  1.00  0.00           C
ATOM   3739  HA  CYS A 252     112.610  87.870 132.820  1.00  0.00           H
ATOM   3740  CB  CYS A 252     112.060  85.870 132.240  1.00  0.00           C
ATOM   3741  HB1 CYS A 252     112.300  85.900 131.160  1.00  0.00           H
ATOM   3742  HB2 CYS A 252     111.150  85.230 132.320  1.00  0.00           H
ATOM   3743  SG  CYS A 252     113.320  85.110 133.180  1.00  0.00           S
ATOM   3744  C   CYS A 252     110.950  87.980 131.440  1.00  0.00           C
ATOM   3745  O   CYS A 252     111.540  88.400 130.450  1.00  0.00           O
ATOM   3746  N   ASP A 253     109.620  87.980 131.390  1.00  0.00           N
ATOM   3747  HN  ASP A 253     109.090  87.630 132.170  1.00  0.00           H
ATOM   3748  CA  ASP A 253     108.850  88.630 130.330  1.00  0.00           C
ATOM   3749  HA  ASP A 253     109.360  88.490 129.390  1.00  0.00           H
ATOM   3750  CB  ASP A 253     107.360  88.190 130.430  1.00  0.00           C
ATOM   3751  HB1 ASP A 253     106.900  88.430 131.420  1.00  0.00           H
ATOM   3752  HB2 ASP A 253     106.790  88.480 129.520  1.00  0.00           H
ATOM   3753  CG  ASP A 253     107.330  86.660 130.370  1.00  0.00           C
ATOM   3754  OD1 ASP A 253     108.220  85.970 129.820  1.00  0.00           O
ATOM   3755  OD2 ASP A 253     106.210  86.060 130.640  1.00  0.00           O
ATOM   3756  C   ASP A 253     108.720  90.070 130.520  1.00  0.00           C
ATOM   3757  O   ASP A 253     108.320  90.800 129.600  1.00  0.00           O
ATOM   3758  N   ASN A 254     109.110  90.600 131.730  1.00  0.00           N
ATOM   3759  HN  ASN A 254     109.510  89.980 132.400  1.00  0.00           H
ATOM   3760  CA  ASN A 254     109.120  92.020 132.010  1.00  0.00           C
ATOM   3761  HA  ASN A 254     108.110  92.330 131.800  1.00  0.00           H
ATOM   3762  CB  ASN A 254     109.450  92.270 133.480  1.00  0.00           C
ATOM   3763  HB1 ASN A 254     108.950  91.510 134.120  1.00  0.00           H
ATOM   3764  HB2 ASN A 254     110.550  92.100 133.600  1.00  0.00           H
ATOM   3765  CG  ASN A 254     109.300  93.690 133.860  1.00  0.00           C
ATOM   3766  OD1 ASN A 254     110.330  94.360 133.910  1.00  0.00           O
ATOM   3767  ND2 ASN A 254     108.060  94.110 134.260  1.00  0.00           N
ATOM   3768 HD21 ASN A 254     107.170  93.660 134.310  1.00  0.00           H
ATOM   3769 HD22 ASN A 254     108.020  95.060 134.580  1.00  0.00           H
ATOM   3770  C   ASN A 254     110.030  92.720 131.020  1.00  0.00           C
ATOM   3771  O   ASN A 254     111.080  92.170 130.710  1.00  0.00           O
ATOM   3772  N   THR A 255     109.700  93.860 130.410  1.00  0.00           N
ATOM   3773  HN  THR A 255     108.820  94.280 130.610  1.00  0.00           H
ATOM   3774  CA  THR A 255     110.610  94.440 129.430  1.00  0.00           C
ATOM   3775  HA  THR A 255     110.680  93.760 128.590  1.00  0.00           H
ATOM   3776  CB  THR A 255     110.160  95.680 128.790  1.00  0.00           C
ATOM   3777  HB  THR A 255     110.210  96.500 129.530  1.00  0.00           H
ATOM   3778  OG1 THR A 255     108.910  95.670 128.190  1.00  0.00           O
ATOM   3779  HG1 THR A 255     108.730  94.720 128.140  1.00  0.00           H
ATOM   3780  CG2 THR A 255     111.180  96.010 127.640  1.00  0.00           C
ATOM   3781 HG21 THR A 255     111.430  95.160 126.970  1.00  0.00           H
ATOM   3782 HG22 THR A 255     110.810  96.920 127.120  1.00  0.00           H
ATOM   3783 HG23 THR A 255     112.140  96.260 128.140  1.00  0.00           H
ATOM   3784  C   THR A 255     112.010  94.700 130.040  1.00  0.00           C
ATOM   3785  O   THR A 255     112.980  94.330 129.420  1.00  0.00           O
ATOM   3786  N   GLU A 256     112.170  95.320 131.240  1.00  0.00           N
ATOM   3787  HN  GLU A 256     111.310  95.540 131.700  1.00  0.00           H
ATOM   3788  CA  GLU A 256     113.460  95.660 131.870  1.00  0.00           C
ATOM   3789  HA  GLU A 256     114.040  96.230 131.150  1.00  0.00           H
ATOM   3790  CB  GLU A 256     113.380  96.610 133.180  1.00  0.00           C
ATOM   3791  HB1 GLU A 256     112.490  96.370 133.800  1.00  0.00           H
ATOM   3792  HB2 GLU A 256     114.340  96.530 133.730  1.00  0.00           H
ATOM   3793  CG  GLU A 256     113.120  98.080 132.770  1.00  0.00           C
ATOM   3794  HG1 GLU A 256     113.960  98.370 132.100  1.00  0.00           H
ATOM   3795  HG2 GLU A 256     113.010  98.710 133.670  1.00  0.00           H
ATOM   3796  CD  GLU A 256     111.840  98.400 131.980  1.00  0.00           C
ATOM   3797  OE1 GLU A 256     110.740  98.120 132.590  1.00  0.00           O
ATOM   3798  OE2 GLU A 256     111.820  99.000 130.870  1.00  0.00           O
ATOM   3799  C   GLU A 256     114.390  94.450 132.110  1.00  0.00           C
ATOM   3800  O   GLU A 256     115.610  94.450 131.920  1.00  0.00           O
ATOM   3801  N   VAL A 257     113.840  93.370 132.650  1.00  0.00           N
ATOM   3802  HN  VAL A 257     112.870  93.330 132.870  1.00  0.00           H
ATOM   3803  CA  VAL A 257     114.580  92.080 132.790  1.00  0.00           C
ATOM   3804  HA  VAL A 257     115.460  92.180 133.410  1.00  0.00           H
ATOM   3805  CB  VAL A 257     113.680  91.100 133.560  1.00  0.00           C
ATOM   3806  HB  VAL A 257     112.780  90.920 132.930  1.00  0.00           H
ATOM   3807  CG1 VAL A 257     114.270  89.640 133.800  1.00  0.00           C
ATOM   3808 HG11 VAL A 257     113.540  88.950 134.260  1.00  0.00           H
ATOM   3809 HG12 VAL A 257     114.630  89.260 132.820  1.00  0.00           H
ATOM   3810 HG13 VAL A 257     115.230  89.890 134.320  1.00  0.00           H
ATOM   3811  CG2 VAL A 257     113.300  91.850 134.900  1.00  0.00           C
ATOM   3812 HG21 VAL A 257     112.600  92.690 134.740  1.00  0.00           H
ATOM   3813 HG22 VAL A 257     112.820  91.170 135.630  1.00  0.00           H
ATOM   3814 HG23 VAL A 257     114.230  92.280 135.320  1.00  0.00           H
ATOM   3815  C   VAL A 257     115.050  91.400 131.540  1.00  0.00           C
ATOM   3816  O   VAL A 257     116.260  91.030 131.500  1.00  0.00           O
ATOM   3817  N   ILE A 258     114.240  91.250 130.480  1.00  0.00           N
ATOM   3818  HN  ILE A 258     113.300  91.520 130.660  1.00  0.00           H
ATOM   3819  CA  ILE A 258     114.680  90.670 129.150  1.00  0.00           C
ATOM   3820  HA  ILE A 258     115.230  89.790 129.460  1.00  0.00           H
ATOM   3821  CB  ILE A 258     113.520  90.200 128.200  1.00  0.00           C
ATOM   3822  HB  ILE A 258     112.850  89.480 128.720  1.00  0.00           H
ATOM   3823  CG2 ILE A 258     112.610  91.350 127.760  1.00  0.00           C
ATOM   3824 HG21 ILE A 258     112.090  91.920 128.560  1.00  0.00           H
ATOM   3825 HG22 ILE A 258     113.280  92.000 127.150  1.00  0.00           H
ATOM   3826 HG23 ILE A 258     111.880  90.980 127.020  1.00  0.00           H
ATOM   3827  CG1 ILE A 258     114.160  89.520 126.990  1.00  0.00           C
ATOM   3828 HG11 ILE A 258     114.810  90.060 126.280  1.00  0.00           H
ATOM   3829 HG12 ILE A 258     113.200  89.290 126.470  1.00  0.00           H
ATOM   3830  CD  ILE A 258     114.670  88.070 127.140  1.00  0.00           C
ATOM   3831  HD1 ILE A 258     115.610  87.930 127.720  1.00  0.00           H
ATOM   3832  HD2 ILE A 258     113.880  87.550 127.720  1.00  0.00           H
ATOM   3833  HD3 ILE A 258     114.640  87.440 126.240  1.00  0.00           H
ATOM   3834  C   ILE A 258     115.700  91.690 128.560  1.00  0.00           C
ATOM   3835  O   ILE A 258     116.710  91.200 127.980  1.00  0.00           O
ATOM   3836  N   ALA A 259     115.490  93.040 128.640  1.00  0.00           N
ATOM   3837  HN  ALA A 259     114.660  93.430 129.020  1.00  0.00           H
ATOM   3838  CA  ALA A 259     116.480  93.980 128.110  1.00  0.00           C
ATOM   3839  HA  ALA A 259     116.620  93.790 127.050  1.00  0.00           H
ATOM   3840  CB  ALA A 259     115.940  95.430 128.140  1.00  0.00           C
ATOM   3841  HB1 ALA A 259     116.680  96.140 127.710  1.00  0.00           H
ATOM   3842  HB2 ALA A 259     114.940  95.580 127.690  1.00  0.00           H
ATOM   3843  HB3 ALA A 259     115.770  95.780 129.180  1.00  0.00           H
ATOM   3844  C   ALA A 259     117.830  93.880 128.790  1.00  0.00           C
ATOM   3845  O   ALA A 259     118.910  94.040 128.220  1.00  0.00           O
ATOM   3846  N   SER A 260     117.800  93.640 130.130  1.00  0.00           N
ATOM   3847  HN  SER A 260     116.970  93.460 130.650  1.00  0.00           H
ATOM   3848  CA  SER A 260     119.090  93.300 130.820  1.00  0.00           C
ATOM   3849  HA  SER A 260     119.750  94.130 130.640  1.00  0.00           H
ATOM   3850  CB  SER A 260     118.890  93.290 132.380  1.00  0.00           C
ATOM   3851  HB1 SER A 260     118.030  92.590 132.550  1.00  0.00           H
ATOM   3852  HB2 SER A 260     118.680  94.350 132.640  1.00  0.00           H
ATOM   3853  OG  SER A 260     119.980  92.990 133.170  1.00  0.00           O
ATOM   3854  HG1 SER A 260     119.650  92.700 134.020  1.00  0.00           H
ATOM   3855  C   SER A 260     119.790  92.070 130.310  1.00  0.00           C
ATOM   3856  O   SER A 260     120.970  92.090 129.990  1.00  0.00           O
ATOM   3857  N   TYR A 261     119.040  90.960 130.120  1.00  0.00           N
ATOM   3858  HN  TYR A 261     118.070  90.990 130.320  1.00  0.00           H
ATOM   3859  CA  TYR A 261     119.630  89.710 129.620  1.00  0.00           C
ATOM   3860  HA  TYR A 261     120.580  89.490 130.080  1.00  0.00           H
ATOM   3861  CB  TYR A 261     118.660  88.520 129.870  1.00  0.00           C
ATOM   3862  HB1 TYR A 261     117.580  88.770 129.770  1.00  0.00           H
ATOM   3863  HB2 TYR A 261     118.790  87.730 129.100  1.00  0.00           H
ATOM   3864  CG  TYR A 261     118.880  87.940 131.190  1.00  0.00           C
ATOM   3865  CD1 TYR A 261     118.480  88.530 132.390  1.00  0.00           C
ATOM   3866  HD1 TYR A 261     117.880  89.410 132.530  1.00  0.00           H
ATOM   3867  CE1 TYR A 261     118.790  88.040 133.650  1.00  0.00           C
ATOM   3868  HE1 TYR A 261     118.480  88.520 134.570  1.00  0.00           H
ATOM   3869  CZ  TYR A 261     119.360  86.750 133.730  1.00  0.00           C
ATOM   3870  OH  TYR A 261     119.650  86.030 134.940  1.00  0.00           O
ATOM   3871  HH  TYR A 261     119.940  85.150 134.680  1.00  0.00           H
ATOM   3872  CD2 TYR A 261     119.350  86.610 131.380  1.00  0.00           C
ATOM   3873  HD2 TYR A 261     119.560  86.060 130.470  1.00  0.00           H
ATOM   3874  CE2 TYR A 261     119.620  85.980 132.590  1.00  0.00           C
ATOM   3875  HE2 TYR A 261     119.940  84.950 132.610  1.00  0.00           H
ATOM   3876  C   TYR A 261     119.950  89.810 128.190  1.00  0.00           C
ATOM   3877  O   TYR A 261     120.920  89.210 127.780  1.00  0.00           O
ATOM   3878  N   ASN A 262     119.280  90.650 127.360  1.00  0.00           N
ATOM   3879  HN  ASN A 262     118.480  91.150 127.680  1.00  0.00           H
ATOM   3880  CA  ASN A 262     119.770  91.000 126.050  1.00  0.00           C
ATOM   3881  HA  ASN A 262     119.970  90.080 125.520  1.00  0.00           H
ATOM   3882  CB  ASN A 262     118.790  91.890 125.230  1.00  0.00           C
ATOM   3883  HB1 ASN A 262     118.500  92.830 125.750  1.00  0.00           H
ATOM   3884  HB2 ASN A 262     119.350  92.140 124.300  1.00  0.00           H
ATOM   3885  CG  ASN A 262     117.560  91.080 124.780  1.00  0.00           C
ATOM   3886  OD1 ASN A 262     117.580  89.880 124.510  1.00  0.00           O
ATOM   3887  ND2 ASN A 262     116.420  91.780 124.620  1.00  0.00           N
ATOM   3888 HD21 ASN A 262     116.420  92.740 124.890  1.00  0.00           H
ATOM   3889 HD22 ASN A 262     115.660  91.200 124.340  1.00  0.00           H
ATOM   3890  C   ASN A 262     121.090  91.730 126.020  1.00  0.00           C
ATOM   3891  O   ASN A 262     121.960  91.440 125.240  1.00  0.00           O
ATOM   3892  N   GLN A 263     121.300  92.720 126.860  1.00  0.00           N
ATOM   3893  HN  GLN A 263     120.690  92.950 127.610  1.00  0.00           H
ATOM   3894  CA  GLN A 263     122.500  93.600 126.830  1.00  0.00           C
ATOM   3895  HA  GLN A 263     122.670  93.790 125.780  1.00  0.00           H
ATOM   3896  CB  GLN A 263     122.170  95.020 127.340  1.00  0.00           C
ATOM   3897  HB1 GLN A 263     121.610  94.990 128.300  1.00  0.00           H
ATOM   3898  HB2 GLN A 263     123.130  95.560 127.470  1.00  0.00           H
ATOM   3899  CG  GLN A 263     121.250  95.840 126.360  1.00  0.00           C
ATOM   3900  HG1 GLN A 263     120.930  96.780 126.850  1.00  0.00           H
ATOM   3901  HG2 GLN A 263     120.380  95.170 126.170  1.00  0.00           H
ATOM   3902  CD  GLN A 263     121.780  96.130 124.930  1.00  0.00           C
ATOM   3903  OE1 GLN A 263     121.150  95.630 124.030  1.00  0.00           O
ATOM   3904  NE2 GLN A 263     122.850  96.960 124.850  1.00  0.00           N
ATOM   3905 HE21 GLN A 263     123.170  97.450 125.660  1.00  0.00           H
ATOM   3906 HE22 GLN A 263     123.270  96.990 123.940  1.00  0.00           H
ATOM   3907  C   GLN A 263     123.810  93.030 127.350  1.00  0.00           C
ATOM   3908  O   GLN A 263     124.950  93.330 126.860  1.00  0.00           O
ATOM   3909  N   LEU A 264     123.720  92.130 128.340  1.00  0.00           N
ATOM   3910  HN  LEU A 264     122.860  91.760 128.670  1.00  0.00           H
ATOM   3911  CA  LEU A 264     124.900  91.580 128.900  1.00  0.00           C
ATOM   3912  HA  LEU A 264     125.740  92.220 128.680  1.00  0.00           H
ATOM   3913  CB  LEU A 264     124.880  91.440 130.430  1.00  0.00           C
ATOM   3914  HB1 LEU A 264     123.870  91.130 130.770  1.00  0.00           H
ATOM   3915  HB2 LEU A 264     125.690  90.720 130.710  1.00  0.00           H
ATOM   3916  CG  LEU A 264     125.010  92.760 131.160  1.00  0.00           C
ATOM   3917  HG  LEU A 264     125.050  92.530 132.240  1.00  0.00           H
ATOM   3918  CD1 LEU A 264     126.270  93.620 130.820  1.00  0.00           C
ATOM   3919 HD11 LEU A 264     126.370  94.560 131.400  1.00  0.00           H
ATOM   3920 HD12 LEU A 264     127.120  92.920 131.000  1.00  0.00           H
ATOM   3921 HD13 LEU A 264     126.390  93.830 129.740  1.00  0.00           H
ATOM   3922  CD2 LEU A 264     123.770  93.730 131.060  1.00  0.00           C
ATOM   3923 HD21 LEU A 264     123.990  94.530 131.800  1.00  0.00           H
ATOM   3924 HD22 LEU A 264     123.750  94.140 130.030  1.00  0.00           H
ATOM   3925 HD23 LEU A 264     122.770  93.320 131.300  1.00  0.00           H
ATOM   3926  C   LEU A 264     125.130  90.140 128.190  1.00  0.00           C
ATOM   3927  O   LEU A 264     124.260  89.310 127.920  1.00  0.00           O
ATOM   3928  N   SER A 265     126.400  89.830 127.890  1.00  0.00           N
ATOM   3929  HN  SER A 265     127.100  90.520 128.030  1.00  0.00           H
ATOM   3930  CA  SER A 265     126.770  88.460 127.470  1.00  0.00           C
ATOM   3931  HA  SER A 265     125.990  88.040 126.840  1.00  0.00           H
ATOM   3932  CB  SER A 265     128.030  88.380 126.560  1.00  0.00           C
ATOM   3933  HB1 SER A 265     128.000  89.060 125.690  1.00  0.00           H
ATOM   3934  HB2 SER A 265     128.090  87.340 126.160  1.00  0.00           H
ATOM   3935  OG  SER A 265     129.280  88.630 127.230  1.00  0.00           O
ATOM   3936  HG1 SER A 265     129.990  88.390 126.630  1.00  0.00           H
ATOM   3937  C   SER A 265     126.900  87.500 128.700  1.00  0.00           C
ATOM   3938  O   SER A 265     126.660  86.290 128.600  1.00  0.00           O
ATOM   3939  N   SER A 266     127.170  88.070 129.940  1.00  0.00           N
ATOM   3940  HN  SER A 266     127.480  89.020 129.950  1.00  0.00           H
ATOM   3941  CA  SER A 266     127.460  87.290 131.090  1.00  0.00           C
ATOM   3942  HA  SER A 266     128.210  86.580 130.780  1.00  0.00           H
ATOM   3943  CB  SER A 266     128.080  88.160 132.310  1.00  0.00           C
ATOM   3944  HB1 SER A 266     129.100  88.410 131.940  1.00  0.00           H
ATOM   3945  HB2 SER A 266     128.290  87.530 133.200  1.00  0.00           H
ATOM   3946  OG  SER A 266     127.320  89.320 132.690  1.00  0.00           O
ATOM   3947  HG1 SER A 266     127.640  89.970 132.060  1.00  0.00           H
ATOM   3948  C   SER A 266     126.410  86.330 131.630  1.00  0.00           C
ATOM   3949  O   SER A 266     126.630  85.200 132.010  1.00  0.00           O
ATOM   3950  N   PHE A 267     125.140  86.760 131.540  1.00  0.00           N
ATOM   3951  HN  PHE A 267     124.960  87.730 131.350  1.00  0.00           H
ATOM   3952  CA  PHE A 267     124.070  86.030 132.130  1.00  0.00           C
ATOM   3953  HA  PHE A 267     124.370  85.590 133.070  1.00  0.00           H
ATOM   3954  CB  PHE A 267     122.850  86.860 132.380  1.00  0.00           C
ATOM   3955  HB1 PHE A 267     122.240  87.110 131.480  1.00  0.00           H
ATOM   3956  HB2 PHE A 267     122.090  86.430 133.070  1.00  0.00           H
ATOM   3957  CG  PHE A 267     123.130  88.100 133.120  1.00  0.00           C
ATOM   3958  CD1 PHE A 267     123.950  88.050 134.230  1.00  0.00           C
ATOM   3959  HD1 PHE A 267     124.390  87.120 134.530  1.00  0.00           H
ATOM   3960  CE1 PHE A 267     124.210  89.220 135.000  1.00  0.00           C
ATOM   3961  HE1 PHE A 267     124.690  89.150 135.970  1.00  0.00           H
ATOM   3962  CZ  PHE A 267     123.500  90.410 134.700  1.00  0.00           C
ATOM   3963  HZ  PHE A 267     123.710  91.250 135.340  1.00  0.00           H
ATOM   3964  CD2 PHE A 267     122.390  89.300 132.860  1.00  0.00           C
ATOM   3965  HD2 PHE A 267     121.690  89.240 132.040  1.00  0.00           H
ATOM   3966  CE2 PHE A 267     122.630  90.480 133.620  1.00  0.00           C
ATOM   3967  HE2 PHE A 267     122.060  91.350 133.360  1.00  0.00           H
ATOM   3968  C   PHE A 267     123.670  84.820 131.210  1.00  0.00           C
ATOM   3969  O   PHE A 267     122.800  83.970 131.570  1.00  0.00           O
ATOM   3970  N   ARG A 268     124.240  84.820 130.000  1.00  0.00           N
ATOM   3971  HN  ARG A 268     124.830  85.550 129.660  1.00  0.00           H
ATOM   3972  CA  ARG A 268     124.160  83.770 128.990  1.00  0.00           C
ATOM   3973  HA  ARG A 268     123.350  83.090 129.210  1.00  0.00           H
ATOM   3974  CB  ARG A 268     123.810  84.300 127.550  1.00  0.00           C
ATOM   3975  HB1 ARG A 268     124.690  84.790 127.100  1.00  0.00           H
ATOM   3976  HB2 ARG A 268     123.550  83.420 126.920  1.00  0.00           H
ATOM   3977  CG  ARG A 268     122.510  85.130 127.480  1.00  0.00           C
ATOM   3978  HG1 ARG A 268     122.400  85.720 128.410  1.00  0.00           H
ATOM   3979  HG2 ARG A 268     121.590  84.520 127.350  1.00  0.00           H
ATOM   3980  CD  ARG A 268     122.460  86.140 126.250  1.00  0.00           C
ATOM   3981  HD1 ARG A 268     123.270  86.850 126.530  1.00  0.00           H
ATOM   3982  HD2 ARG A 268     121.450  86.580 126.080  1.00  0.00           H
ATOM   3983  NE  ARG A 268     122.850  85.470 124.940  1.00  0.00           N
ATOM   3984  HE  ARG A 268     123.260  84.560 124.930  1.00  0.00           H
ATOM   3985  CZ  ARG A 268     122.800  86.020 123.750  1.00  0.00           C
ATOM   3986  NH1 ARG A 268     122.530  87.270 123.490  1.00  0.00           N
ATOM   3987 HH11 ARG A 268     122.620  87.550 122.530  1.00  0.00           H
ATOM   3988 HH12 ARG A 268     122.610  87.890 124.270  1.00  0.00           H
ATOM   3989  NH2 ARG A 268     123.030  85.270 122.690  1.00  0.00           N
ATOM   3990 HH21 ARG A 268     123.100  85.730 121.810  1.00  0.00           H
ATOM   3991 HH22 ARG A 268     123.570  84.460 122.920  1.00  0.00           H
ATOM   3992  C   ARG A 268     125.470  82.940 128.850  1.00  0.00           C
ATOM   3993  O   ARG A 268     125.710  82.270 127.890  1.00  0.00           O
ATOM   3994  N   GLN A 269     126.200  82.900 130.000  1.00  0.00           N
ATOM   3995  HN  GLN A 269     126.030  83.550 130.740  1.00  0.00           H
ATOM   3996  CA  GLN A 269     127.420  82.090 130.180  1.00  0.00           C
ATOM   3997  HA  GLN A 269     127.980  82.290 129.280  1.00  0.00           H
ATOM   3998  CB  GLN A 269     128.170  82.490 131.500  1.00  0.00           C
ATOM   3999  HB1 GLN A 269     129.190  82.060 131.540  1.00  0.00           H
ATOM   4000  HB2 GLN A 269     128.290  83.600 131.480  1.00  0.00           H
ATOM   4001  CG  GLN A 269     127.330  82.150 132.830  1.00  0.00           C
ATOM   4002  HG1 GLN A 269     126.270  82.090 132.520  1.00  0.00           H
ATOM   4003  HG2 GLN A 269     127.270  83.060 133.470  1.00  0.00           H
ATOM   4004  CD  GLN A 269     127.690  80.980 133.680  1.00  0.00           C
ATOM   4005  OE1 GLN A 269     126.890  80.310 134.330  1.00  0.00           O
ATOM   4006  NE2 GLN A 269     129.000  80.630 133.640  1.00  0.00           N
ATOM   4007 HE21 GLN A 269     129.560  81.090 132.950  1.00  0.00           H
ATOM   4008 HE22 GLN A 269     129.370  79.850 134.130  1.00  0.00           H
ATOM   4009  C   GLN A 269     127.080  80.600 130.120  1.00  0.00           C
ATOM   4010  O   GLN A 269     125.930  80.300 130.300  1.00  0.00           O
ATOM   4011  N   PRO A 270     127.970  79.640 129.770  1.00  0.00           N
ATOM   4012  CD  PRO A 270     129.280  80.000 129.190  1.00  0.00           C
ATOM   4013  HD1 PRO A 270     129.990  80.230 130.020  1.00  0.00           H
ATOM   4014  HD2 PRO A 270     129.160  80.890 128.540  1.00  0.00           H
ATOM   4015  CA  PRO A 270     127.800  78.210 129.880  1.00  0.00           C
ATOM   4016  HA  PRO A 270     127.240  77.980 128.990  1.00  0.00           H
ATOM   4017  CB  PRO A 270     129.140  77.630 129.550  1.00  0.00           C
ATOM   4018  HB1 PRO A 270     129.760  77.660 130.470  1.00  0.00           H
ATOM   4019  HB2 PRO A 270     129.110  76.630 129.080  1.00  0.00           H
ATOM   4020  CG  PRO A 270     129.710  78.670 128.550  1.00  0.00           C
ATOM   4021  HG1 PRO A 270     129.230  78.680 127.540  1.00  0.00           H
ATOM   4022  HG2 PRO A 270     130.800  78.700 128.370  1.00  0.00           H
ATOM   4023  C   PRO A 270     127.110  77.610 131.040  1.00  0.00           C
ATOM   4024  O   PRO A 270     127.810  77.590 132.080  1.00  0.00           O
ATOM   4025  N   LYS A 271     125.940  76.900 130.940  1.00  0.00           N
ATOM   4026  HN  LYS A 271     125.430  76.890 130.090  1.00  0.00           H
ATOM   4027  CA  LYS A 271     125.260  76.190 131.990  1.00  0.00           C
ATOM   4028  HA  LYS A 271     125.880  76.040 132.860  1.00  0.00           H
ATOM   4029  CB  LYS A 271     124.000  77.040 132.420  1.00  0.00           C
ATOM   4030  HB1 LYS A 271     123.220  77.040 131.630  1.00  0.00           H
ATOM   4031  HB2 LYS A 271     123.730  76.550 133.380  1.00  0.00           H
ATOM   4032  CG  LYS A 271     124.190  78.460 132.800  1.00  0.00           C
ATOM   4033  HG1 LYS A 271     124.990  78.960 132.200  1.00  0.00           H
ATOM   4034  HG2 LYS A 271     124.550  78.520 133.850  1.00  0.00           H
ATOM   4035  CD  LYS A 271     122.920  79.360 132.610  1.00  0.00           C
ATOM   4036  HD1 LYS A 271     122.090  79.080 133.280  1.00  0.00           H
ATOM   4037  HD2 LYS A 271     122.610  79.350 131.540  1.00  0.00           H
ATOM   4038  CE  LYS A 271     123.230  80.860 132.770  1.00  0.00           C
ATOM   4039  HE1 LYS A 271     123.820  81.220 131.900  1.00  0.00           H
ATOM   4040  HE2 LYS A 271     123.620  81.070 133.780  1.00  0.00           H
ATOM   4041  NZ  LYS A 271     121.990  81.520 132.690  1.00  0.00           N
ATOM   4042  HZ1 LYS A 271     121.550  81.490 131.740  1.00  0.00           H
ATOM   4043  HZ2 LYS A 271     121.310  81.220 133.410  1.00  0.00           H
ATOM   4044  HZ3 LYS A 271     122.040  82.540 132.860  1.00  0.00           H
ATOM   4045  C   LYS A 271     124.880  74.760 131.550  1.00  0.00           C
ATOM   4046  O   LYS A 271     124.370  74.500 130.420  1.00  0.00           O
ATOM   4047  N   VAL A 272     125.240  73.820 132.420  1.00  0.00           N
ATOM   4048  HN  VAL A 272     125.680  73.900 133.310  1.00  0.00           H
ATOM   4049  CA  VAL A 272     124.920  72.490 132.080  1.00  0.00           C
ATOM   4050  HA  VAL A 272     125.070  72.310 131.020  1.00  0.00           H
ATOM   4051  CB  VAL A 272     125.860  71.450 132.870  1.00  0.00           C
ATOM   4052  HB  VAL A 272     125.520  71.360 133.920  1.00  0.00           H
ATOM   4053  CG1 VAL A 272     125.650  70.080 132.160  1.00  0.00           C
ATOM   4054 HG11 VAL A 272     126.070  70.030 131.130  1.00  0.00           H
ATOM   4055 HG12 VAL A 272     126.050  69.320 132.860  1.00  0.00           H
ATOM   4056 HG13 VAL A 272     124.560  69.840 132.080  1.00  0.00           H
ATOM   4057  CG2 VAL A 272     127.350  71.830 132.810  1.00  0.00           C
ATOM   4058 HG21 VAL A 272     127.990  70.930 132.950  1.00  0.00           H
ATOM   4059 HG22 VAL A 272     127.530  72.400 131.870  1.00  0.00           H
ATOM   4060 HG23 VAL A 272     127.430  72.480 133.700  1.00  0.00           H
ATOM   4061  C   VAL A 272     123.420  72.210 132.450  1.00  0.00           C
ATOM   4062  O   VAL A 272     123.000  72.560 133.530  1.00  0.00           O
ATOM   4063  N   VAL A 273     122.580  71.640 131.610  1.00  0.00           N
ATOM   4064  HN  VAL A 273     122.840  71.340 130.700  1.00  0.00           H
ATOM   4065  CA  VAL A 273     121.180  71.350 131.910  1.00  0.00           C
ATOM   4066  HA  VAL A 273     120.810  71.830 132.800  1.00  0.00           H
ATOM   4067  CB  VAL A 273     120.300  71.850 130.850  1.00  0.00           C
ATOM   4068  HB  VAL A 273     120.530  71.420 129.850  1.00  0.00           H
ATOM   4069  CG1 VAL A 273     118.890  71.360 131.250  1.00  0.00           C
ATOM   4070 HG11 VAL A 273     118.140  72.020 130.780  1.00  0.00           H
ATOM   4071 HG12 VAL A 273     118.690  70.290 131.050  1.00  0.00           H
ATOM   4072 HG13 VAL A 273     118.740  71.520 132.340  1.00  0.00           H
ATOM   4073  CG2 VAL A 273     120.380  73.420 130.790  1.00  0.00           C
ATOM   4074 HG21 VAL A 273     119.670  73.790 130.020  1.00  0.00           H
ATOM   4075 HG22 VAL A 273     120.240  73.920 131.770  1.00  0.00           H
ATOM   4076 HG23 VAL A 273     121.420  73.680 130.490  1.00  0.00           H
ATOM   4077  C   VAL A 273     121.030  69.860 132.030  1.00  0.00           C
ATOM   4078  O   VAL A 273     121.210  69.030 131.150  1.00  0.00           O
ATOM   4079  N   ARG A 274     120.680  69.360 133.250  1.00  0.00           N
ATOM   4080  HN  ARG A 274     120.560  69.890 134.090  1.00  0.00           H
ATOM   4081  CA  ARG A 274     120.350  67.970 133.500  1.00  0.00           C
ATOM   4082  HA  ARG A 274     121.030  67.340 132.940  1.00  0.00           H
ATOM   4083  CB  ARG A 274     120.450  67.650 134.910  1.00  0.00           C
ATOM   4084  HB1 ARG A 274     119.860  68.420 135.460  1.00  0.00           H
ATOM   4085  HB2 ARG A 274     119.870  66.710 135.070  1.00  0.00           H
ATOM   4086  CG  ARG A 274     121.890  67.510 135.460  1.00  0.00           C
ATOM   4087  HG1 ARG A 274     122.420  68.450 135.190  1.00  0.00           H
ATOM   4088  HG2 ARG A 274     122.370  66.690 134.880  1.00  0.00           H
ATOM   4089  CD  ARG A 274     122.080  67.090 136.980  1.00  0.00           C
ATOM   4090  HD1 ARG A 274     123.140  66.950 137.270  1.00  0.00           H
ATOM   4091  HD2 ARG A 274     121.420  66.210 137.110  1.00  0.00           H
ATOM   4092  NE  ARG A 274     121.390  68.140 137.780  1.00  0.00           N
ATOM   4093  HE  ARG A 274     120.910  68.890 137.340  1.00  0.00           H
ATOM   4094  CZ  ARG A 274     121.620  68.390 139.050  1.00  0.00           C
ATOM   4095  NH1 ARG A 274     122.490  67.660 139.690  1.00  0.00           N
ATOM   4096 HH11 ARG A 274     123.070  68.060 140.390  1.00  0.00           H
ATOM   4097 HH12 ARG A 274     122.600  66.680 139.500  1.00  0.00           H
ATOM   4098  NH2 ARG A 274     121.120  69.450 139.680  1.00  0.00           N
ATOM   4099 HH21 ARG A 274     121.600  69.760 140.500  1.00  0.00           H
ATOM   4100 HH22 ARG A 274     120.280  69.900 139.390  1.00  0.00           H
ATOM   4101  C   ARG A 274     118.960  67.460 132.960  1.00  0.00           C
ATOM   4102  O   ARG A 274     117.890  68.080 133.030  1.00  0.00           O
ATOM   4103  N   TYR A 275     118.880  66.290 132.270  1.00  0.00           N
ATOM   4104  HN  TYR A 275     119.740  65.930 131.920  1.00  0.00           H
ATOM   4105  CA  TYR A 275     117.660  65.710 131.770  1.00  0.00           C
ATOM   4106  HA  TYR A 275     116.840  66.130 132.320  1.00  0.00           H
ATOM   4107  CB  TYR A 275     117.330  66.280 130.260  1.00  0.00           C
ATOM   4108  HB1 TYR A 275     116.240  66.290 130.040  1.00  0.00           H
ATOM   4109  HB2 TYR A 275     117.590  67.360 130.350  1.00  0.00           H
ATOM   4110  CG  TYR A 275     117.890  65.570 129.110  1.00  0.00           C
ATOM   4111  CD1 TYR A 275     119.200  65.680 128.670  1.00  0.00           C
ATOM   4112  HD1 TYR A 275     119.770  66.430 129.190  1.00  0.00           H
ATOM   4113  CE1 TYR A 275     119.740  65.060 127.540  1.00  0.00           C
ATOM   4114  HE1 TYR A 275     120.780  65.040 127.230  1.00  0.00           H
ATOM   4115  CZ  TYR A 275     118.880  64.290 126.750  1.00  0.00           C
ATOM   4116  OH  TYR A 275     119.310  63.640 125.580  1.00  0.00           O
ATOM   4117  HH  TYR A 275     120.230  63.410 125.730  1.00  0.00           H
ATOM   4118  CD2 TYR A 275     117.010  64.750 128.310  1.00  0.00           C
ATOM   4119  HD2 TYR A 275     116.000  64.480 128.620  1.00  0.00           H
ATOM   4120  CE2 TYR A 275     117.510  64.230 127.050  1.00  0.00           C
ATOM   4121  HE2 TYR A 275     116.830  63.690 126.400  1.00  0.00           H
ATOM   4122  C   TYR A 275     117.690  64.210 131.860  1.00  0.00           C
ATOM   4123  O   TYR A 275     118.710  63.500 131.790  1.00  0.00           O
ATOM   4124  N   ARG A 276     116.500  63.600 132.000  1.00  0.00           N
ATOM   4125  HN  ARG A 276     115.680  64.160 132.060  1.00  0.00           H
ATOM   4126  CA  ARG A 276     116.280  62.220 132.250  1.00  0.00           C
ATOM   4127  HA  ARG A 276     117.140  61.590 132.130  1.00  0.00           H
ATOM   4128  CB  ARG A 276     115.890  61.940 133.690  1.00  0.00           C
ATOM   4129  HB1 ARG A 276     116.760  62.050 134.380  1.00  0.00           H
ATOM   4130  HB2 ARG A 276     115.270  62.840 133.910  1.00  0.00           H
ATOM   4131  CG  ARG A 276     115.190  60.600 134.120  1.00  0.00           C
ATOM   4132  HG1 ARG A 276     115.500  59.630 133.680  1.00  0.00           H
ATOM   4133  HG2 ARG A 276     114.130  60.590 133.790  1.00  0.00           H
ATOM   4134  CD  ARG A 276     115.230  60.340 135.660  1.00  0.00           C
ATOM   4135  HD1 ARG A 276     116.270  60.020 135.890  1.00  0.00           H
ATOM   4136  HD2 ARG A 276     114.540  59.490 135.870  1.00  0.00           H
ATOM   4137  NE  ARG A 276     114.680  61.540 136.400  1.00  0.00           N
ATOM   4138  HE  ARG A 276     113.910  62.060 136.030  1.00  0.00           H
ATOM   4139  CZ  ARG A 276     115.390  62.270 137.250  1.00  0.00           C
ATOM   4140  NH1 ARG A 276     116.490  61.850 137.850  1.00  0.00           N
ATOM   4141 HH11 ARG A 276     116.790  62.390 138.630  1.00  0.00           H
ATOM   4142 HH12 ARG A 276     116.780  60.900 137.770  1.00  0.00           H
ATOM   4143  NH2 ARG A 276     114.990  63.450 137.660  1.00  0.00           N
ATOM   4144 HH21 ARG A 276     115.590  63.950 138.290  1.00  0.00           H
ATOM   4145 HH22 ARG A 276     114.110  63.870 137.450  1.00  0.00           H
ATOM   4146  C   ARG A 276     115.330  61.530 131.240  1.00  0.00           C
ATOM   4147  O   ARG A 276     114.200  61.950 131.030  1.00  0.00           O
ATOM   4148  N   VAL A 277     115.810  60.400 130.680  1.00  0.00           N
ATOM   4149  HN  VAL A 277     116.790  60.200 130.780  1.00  0.00           H
ATOM   4150  CA  VAL A 277     115.040  59.710 129.700  1.00  0.00           C
ATOM   4151  HA  VAL A 277     114.170  60.280 129.400  1.00  0.00           H
ATOM   4152  CB  VAL A 277     115.840  59.380 128.510  1.00  0.00           C
ATOM   4153  HB  VAL A 277     116.830  58.930 128.740  1.00  0.00           H
ATOM   4154  CG1 VAL A 277     115.130  58.450 127.480  1.00  0.00           C
ATOM   4155 HG11 VAL A 277     115.130  57.390 127.800  1.00  0.00           H
ATOM   4156 HG12 VAL A 277     114.180  58.920 127.170  1.00  0.00           H
ATOM   4157 HG13 VAL A 277     115.850  58.490 126.630  1.00  0.00           H
ATOM   4158  CG2 VAL A 277     116.160  60.770 127.830  1.00  0.00           C
ATOM   4159 HG21 VAL A 277     116.610  60.510 126.850  1.00  0.00           H
ATOM   4160 HG22 VAL A 277     115.230  61.360 127.660  1.00  0.00           H
ATOM   4161 HG23 VAL A 277     116.920  61.270 128.470  1.00  0.00           H
ATOM   4162  C   VAL A 277     114.460  58.390 130.270  1.00  0.00           C
ATOM   4163  O   VAL A 277     115.190  57.570 130.740  1.00  0.00           O
ATOM   4164  N   VAL A 278     113.100  58.250 130.280  1.00  0.00           N
ATOM   4165  HN  VAL A 278     112.500  58.990 129.970  1.00  0.00           H
ATOM   4166  CA  VAL A 278     112.380  57.180 130.870  1.00  0.00           C
ATOM   4167  HA  VAL A 278     112.950  56.660 131.630  1.00  0.00           H
ATOM   4168  CB  VAL A 278     111.200  57.670 131.610  1.00  0.00           C
ATOM   4169  HB  VAL A 278     110.760  58.490 131.000  1.00  0.00           H
ATOM   4170  CG1 VAL A 278     110.110  56.620 131.970  1.00  0.00           C
ATOM   4171 HG11 VAL A 278     109.640  56.880 132.950  1.00  0.00           H
ATOM   4172 HG12 VAL A 278     109.310  56.600 131.200  1.00  0.00           H
ATOM   4173 HG13 VAL A 278     110.490  55.610 132.220  1.00  0.00           H
ATOM   4174  CG2 VAL A 278     111.610  58.510 132.820  1.00  0.00           C
ATOM   4175 HG21 VAL A 278     112.460  59.190 132.590  1.00  0.00           H
ATOM   4176 HG22 VAL A 278     110.820  59.200 133.170  1.00  0.00           H
ATOM   4177 HG23 VAL A 278     111.820  57.810 133.670  1.00  0.00           H
ATOM   4178  C   VAL A 278     112.080  56.080 129.880  1.00  0.00           C
ATOM   4179  O   VAL A 278     111.340  56.450 128.960  1.00  0.00           O
ATOM   4180  N   ASN A 279     112.550  54.850 129.960  1.00  0.00           N
ATOM   4181  HN  ASN A 279     113.210  54.570 130.650  1.00  0.00           H
ATOM   4182  CA  ASN A 279     112.110  53.780 129.070  1.00  0.00           C
ATOM   4183  HA  ASN A 279     111.120  54.010 128.690  1.00  0.00           H
ATOM   4184  CB  ASN A 279     113.170  53.560 127.900  1.00  0.00           C
ATOM   4185  HB1 ASN A 279     113.220  54.460 127.250  1.00  0.00           H
ATOM   4186  HB2 ASN A 279     114.060  53.360 128.530  1.00  0.00           H
ATOM   4187  CG  ASN A 279     112.920  52.330 127.040  1.00  0.00           C
ATOM   4188  OD1 ASN A 279     112.750  52.510 125.840  1.00  0.00           O
ATOM   4189  ND2 ASN A 279     113.190  51.130 127.570  1.00  0.00           N
ATOM   4190 HD21 ASN A 279     113.530  51.120 128.510  1.00  0.00           H
ATOM   4191 HD22 ASN A 279     113.000  50.370 126.950  1.00  0.00           H
ATOM   4192  C   ASN A 279     111.850  52.550 129.950  1.00  0.00           C
ATOM   4193  O   ASN A 279     112.660  52.090 130.760  1.00  0.00           O
ATOM   4194  N   LEU A 280     110.630  51.950 129.740  1.00  0.00           N
ATOM   4195  HN  LEU A 280     110.070  52.220 128.960  1.00  0.00           H
ATOM   4196  CA  LEU A 280     110.090  50.810 130.430  1.00  0.00           C
ATOM   4197  HA  LEU A 280     110.570  50.750 131.390  1.00  0.00           H
ATOM   4198  CB  LEU A 280     108.540  51.010 130.750  1.00  0.00           C
ATOM   4199  HB1 LEU A 280     108.380  51.870 131.430  1.00  0.00           H
ATOM   4200  HB2 LEU A 280     108.040  51.360 129.820  1.00  0.00           H
ATOM   4201  CG  LEU A 280     107.630  49.830 131.260  1.00  0.00           C
ATOM   4202  HG  LEU A 280     107.990  48.930 130.730  1.00  0.00           H
ATOM   4203  CD1 LEU A 280     107.920  49.480 132.680  1.00  0.00           C
ATOM   4204 HD11 LEU A 280     107.470  48.490 132.900  1.00  0.00           H
ATOM   4205 HD12 LEU A 280     109.020  49.470 132.850  1.00  0.00           H
ATOM   4206 HD13 LEU A 280     107.510  50.270 133.340  1.00  0.00           H
ATOM   4207  CD2 LEU A 280     106.160  50.220 131.060  1.00  0.00           C
ATOM   4208 HD21 LEU A 280     105.530  49.430 131.520  1.00  0.00           H
ATOM   4209 HD22 LEU A 280     106.010  51.220 131.530  1.00  0.00           H
ATOM   4210 HD23 LEU A 280     105.900  50.250 129.970  1.00  0.00           H
ATOM   4211  C   LEU A 280     110.360  49.540 129.670  1.00  0.00           C
ATOM   4212  O   LEU A 280     110.150  49.420 128.490  1.00  0.00           O
ATOM   4213  N   TYR A 281     110.850  48.540 130.370  1.00  0.00           N
ATOM   4214  HN  TYR A 281     110.850  48.760 131.340  1.00  0.00           H
ATOM   4215  CA  TYR A 281     111.120  47.150 129.980  1.00  0.00           C
ATOM   4216  HA  TYR A 281     111.180  47.020 128.910  1.00  0.00           H
ATOM   4217  CB  TYR A 281     112.460  46.570 130.510  1.00  0.00           C
ATOM   4218  HB1 TYR A 281     112.560  46.550 131.610  1.00  0.00           H
ATOM   4219  HB2 TYR A 281     112.720  45.560 130.120  1.00  0.00           H
ATOM   4220  CG  TYR A 281     113.660  47.440 130.050  1.00  0.00           C
ATOM   4221  CD1 TYR A 281     114.080  47.400 128.690  1.00  0.00           C
ATOM   4222  HD1 TYR A 281     113.710  46.620 128.050  1.00  0.00           H
ATOM   4223  CE1 TYR A 281     115.150  48.270 128.290  1.00  0.00           C
ATOM   4224  HE1 TYR A 281     115.550  48.160 127.300  1.00  0.00           H
ATOM   4225  CZ  TYR A 281     115.660  49.270 129.080  1.00  0.00           C
ATOM   4226  OH  TYR A 281     116.760  50.060 128.720  1.00  0.00           O
ATOM   4227  HH  TYR A 281     116.940  50.600 129.480  1.00  0.00           H
ATOM   4228  CD2 TYR A 281     114.170  48.560 130.820  1.00  0.00           C
ATOM   4229  HD2 TYR A 281     113.850  48.650 131.840  1.00  0.00           H
ATOM   4230  CE2 TYR A 281     115.080  49.470 130.330  1.00  0.00           C
ATOM   4231  HE2 TYR A 281     115.500  50.230 130.970  1.00  0.00           H
ATOM   4232  C   TYR A 281     109.980  46.260 130.400  1.00  0.00           C
ATOM   4233  O   TYR A 281     109.200  46.600 131.270  1.00  0.00           O
ATOM   4234  N   GLU A 282     109.960  45.070 129.760  1.00  0.00           N
ATOM   4235  HN  GLU A 282     110.520  44.850 128.970  1.00  0.00           H
ATOM   4236  CA  GLU A 282     109.390  43.860 130.350  1.00  0.00           C
ATOM   4237  HA  GLU A 282     108.470  44.150 130.840  1.00  0.00           H
ATOM   4238  CB  GLU A 282     108.890  42.940 129.240  1.00  0.00           C
ATOM   4239  HB1 GLU A 282     109.550  42.800 128.360  1.00  0.00           H
ATOM   4240  HB2 GLU A 282     108.720  41.940 129.670  1.00  0.00           H
ATOM   4241  CG  GLU A 282     107.540  43.370 128.520  1.00  0.00           C
ATOM   4242  HG1 GLU A 282     107.700  44.380 128.090  1.00  0.00           H
ATOM   4243  HG2 GLU A 282     106.670  43.320 129.210  1.00  0.00           H
ATOM   4244  CD  GLU A 282     107.200  42.400 127.460  1.00  0.00           C
ATOM   4245  OE1 GLU A 282     107.040  41.170 127.730  1.00  0.00           O
ATOM   4246  OE2 GLU A 282     106.990  42.860 126.350  1.00  0.00           O
ATOM   4247  C   GLU A 282     110.320  43.120 131.340  1.00  0.00           C
ATOM   4248  O   GLU A 282     111.480  43.370 131.490  1.00  0.00           O
ATOM   4249  N   ASP A 283     109.800  42.180 132.120  1.00  0.00           N
ATOM   4250  HN  ASP A 283     108.820  42.000 132.150  1.00  0.00           H
ATOM   4251  CA  ASP A 283     110.520  41.700 133.270  1.00  0.00           C
ATOM   4252  HA  ASP A 283     111.080  42.530 133.670  1.00  0.00           H
ATOM   4253  CB  ASP A 283     109.460  41.250 134.260  1.00  0.00           C
ATOM   4254  HB1 ASP A 283     108.670  40.640 133.780  1.00  0.00           H
ATOM   4255  HB2 ASP A 283     109.940  40.750 135.130  1.00  0.00           H
ATOM   4256  CG  ASP A 283     108.820  42.490 134.890  1.00  0.00           C
ATOM   4257  OD1 ASP A 283     109.580  43.210 135.550  1.00  0.00           O
ATOM   4258  OD2 ASP A 283     107.570  42.670 134.700  1.00  0.00           O
ATOM   4259  C   ASP A 283     111.420  40.490 132.980  1.00  0.00           C
ATOM   4260  O   ASP A 283     112.270  40.160 133.820  1.00  0.00           O
ATOM   4261  N   ASP A 284     111.310  39.890 131.740  1.00  0.00           N
ATOM   4262  HN  ASP A 284     110.560  40.200 131.160  1.00  0.00           H
ATOM   4263  CA  ASP A 284     112.320  39.050 131.130  1.00  0.00           C
ATOM   4264  HA  ASP A 284     112.810  38.470 131.900  1.00  0.00           H
ATOM   4265  CB  ASP A 284     111.600  38.130 130.130  1.00  0.00           C
ATOM   4266  HB1 ASP A 284     111.180  38.680 129.250  1.00  0.00           H
ATOM   4267  HB2 ASP A 284     112.320  37.400 129.720  1.00  0.00           H
ATOM   4268  CG  ASP A 284     110.490  37.320 130.670  1.00  0.00           C
ATOM   4269  OD1 ASP A 284     110.380  37.010 131.880  1.00  0.00           O
ATOM   4270  OD2 ASP A 284     109.770  36.760 129.840  1.00  0.00           O
ATOM   4271  C   ASP A 284     113.400  39.930 130.450  1.00  0.00           C
ATOM   4272  O   ASP A 284     114.300  39.360 129.760  1.00  0.00           O
ATOM   4273  N   HIS A 285     113.350  41.280 130.630  1.00  0.00           N
ATOM   4274  HN  HIS A 285     112.580  41.650 131.160  1.00  0.00           H
ATOM   4275  CA  HIS A 285     114.380  42.310 130.380  1.00  0.00           C
ATOM   4276  HA  HIS A 285     114.110  43.130 131.020  1.00  0.00           H
ATOM   4277  CB  HIS A 285     115.820  41.850 130.710  1.00  0.00           C
ATOM   4278  HB1 HIS A 285     116.040  40.880 130.220  1.00  0.00           H
ATOM   4279  HB2 HIS A 285     116.630  42.580 130.490  1.00  0.00           H
ATOM   4280  ND1 HIS A 285     115.670  42.430 133.180  1.00  0.00           N
ATOM   4281  CG  HIS A 285     115.960  41.570 132.180  1.00  0.00           C
ATOM   4282  CE1 HIS A 285     115.830  41.790 134.320  1.00  0.00           C
ATOM   4283  HE1 HIS A 285     115.630  42.170 135.320  1.00  0.00           H
ATOM   4284  NE2 HIS A 285     116.330  40.550 134.090  1.00  0.00           N
ATOM   4285  HE2 HIS A 285     116.720  40.020 134.840  1.00  0.00           H
ATOM   4286  CD2 HIS A 285     116.340  40.390 132.740  1.00  0.00           C
ATOM   4287  HD2 HIS A 285     116.690  39.500 132.230  1.00  0.00           H
ATOM   4288  C   HIS A 285     114.290  42.760 128.880  1.00  0.00           C
ATOM   4289  O   HIS A 285     115.230  43.120 128.210  1.00  0.00           O
ATOM   4290  N   LYS A 286     113.080  42.500 128.290  1.00  0.00           N
ATOM   4291  HN  LYS A 286     112.240  42.460 128.810  1.00  0.00           H
ATOM   4292  CA  LYS A 286     112.940  42.610 126.890  1.00  0.00           C
ATOM   4293  HA  LYS A 286     113.930  42.760 126.470  1.00  0.00           H
ATOM   4294  CB  LYS A 286     112.240  41.370 126.340  1.00  0.00           C
ATOM   4295  HB1 LYS A 286     111.300  41.340 126.930  1.00  0.00           H
ATOM   4296  HB2 LYS A 286     111.990  41.530 125.270  1.00  0.00           H
ATOM   4297  CG  LYS A 286     113.020  40.040 126.650  1.00  0.00           C
ATOM   4298  HG1 LYS A 286     113.180  39.830 127.720  1.00  0.00           H
ATOM   4299  HG2 LYS A 286     114.050  40.250 126.290  1.00  0.00           H
ATOM   4300  CD  LYS A 286     112.390  38.790 125.980  1.00  0.00           C
ATOM   4301  HD1 LYS A 286     112.160  38.900 124.900  1.00  0.00           H
ATOM   4302  HD2 LYS A 286     111.330  38.730 126.300  1.00  0.00           H
ATOM   4303  CE  LYS A 286     113.140  37.430 126.200  1.00  0.00           C
ATOM   4304  HE1 LYS A 286     113.310  37.240 127.280  1.00  0.00           H
ATOM   4305  HE2 LYS A 286     114.120  37.510 125.690  1.00  0.00           H
ATOM   4306  NZ  LYS A 286     112.440  36.260 125.610  1.00  0.00           N
ATOM   4307  HZ1 LYS A 286     111.550  36.030 126.090  1.00  0.00           H
ATOM   4308  HZ2 LYS A 286     112.230  36.620 124.650  1.00  0.00           H
ATOM   4309  HZ3 LYS A 286     113.050  35.420 125.570  1.00  0.00           H
ATOM   4310  C   LYS A 286     112.110  43.770 126.600  1.00  0.00           C
ATOM   4311  O   LYS A 286     111.610  44.420 127.510  1.00  0.00           O
ATOM   4312  N   ASN A 287     111.990  44.050 125.280  1.00  0.00           N
ATOM   4313  HN  ASN A 287     112.480  43.530 124.590  1.00  0.00           H
ATOM   4314  CA  ASN A 287     111.060  45.000 124.690  1.00  0.00           C
ATOM   4315  HA  ASN A 287     111.030  44.840 123.620  1.00  0.00           H
ATOM   4316  CB  ASN A 287     109.580  44.890 125.340  1.00  0.00           C
ATOM   4317  HB1 ASN A 287     109.410  43.790 125.410  1.00  0.00           H
ATOM   4318  HB2 ASN A 287     109.530  45.280 126.380  1.00  0.00           H
ATOM   4319  CG  ASN A 287     108.510  45.540 124.490  1.00  0.00           C
ATOM   4320  OD1 ASN A 287     108.830  46.440 123.720  1.00  0.00           O
ATOM   4321  ND2 ASN A 287     107.260  45.070 124.590  1.00  0.00           N
ATOM   4322 HD21 ASN A 287     107.100  44.330 125.240  1.00  0.00           H
ATOM   4323 HD22 ASN A 287     106.600  45.520 124.000  1.00  0.00           H
ATOM   4324  C   ASN A 287     111.640  46.460 124.890  1.00  0.00           C
ATOM   4325  O   ASN A 287     111.030  47.230 125.530  1.00  0.00           O
ATOM   4326  N   PRO A 288     112.850  46.830 124.420  1.00  0.00           N
ATOM   4327  CD  PRO A 288     113.590  46.050 123.470  1.00  0.00           C
ATOM   4328  HD1 PRO A 288     112.900  45.640 122.700  1.00  0.00           H
ATOM   4329  HD2 PRO A 288     114.260  45.330 123.980  1.00  0.00           H
ATOM   4330  CA  PRO A 288     113.190  48.300 124.380  1.00  0.00           C
ATOM   4331  HA  PRO A 288     113.270  48.710 125.370  1.00  0.00           H
ATOM   4332  CB  PRO A 288     114.570  48.220 123.730  1.00  0.00           C
ATOM   4333  HB1 PRO A 288     114.720  49.160 123.160  1.00  0.00           H
ATOM   4334  HB2 PRO A 288     115.440  47.980 124.390  1.00  0.00           H
ATOM   4335  CG  PRO A 288     114.560  47.040 122.730  1.00  0.00           C
ATOM   4336  HG1 PRO A 288     115.560  46.640 122.430  1.00  0.00           H
ATOM   4337  HG2 PRO A 288     114.050  47.380 121.800  1.00  0.00           H
ATOM   4338  C   PRO A 288     112.210  49.140 123.530  1.00  0.00           C
ATOM   4339  O   PRO A 288     111.700  48.660 122.550  1.00  0.00           O
ATOM   4340  N   THR A 289     111.790  50.340 123.920  1.00  0.00           N
ATOM   4341  HN  THR A 289     111.900  50.670 124.860  1.00  0.00           H
ATOM   4342  CA  THR A 289     110.970  51.250 123.090  1.00  0.00           C
ATOM   4343  HA  THR A 289     110.360  50.590 122.500  1.00  0.00           H
ATOM   4344  CB  THR A 289     110.060  52.270 123.890  1.00  0.00           C
ATOM   4345  HB  THR A 289     110.700  52.980 124.470  1.00  0.00           H
ATOM   4346  OG1 THR A 289     109.240  51.680 124.840  1.00  0.00           O
ATOM   4347  HG1 THR A 289     109.560  50.780 124.900  1.00  0.00           H
ATOM   4348  CG2 THR A 289     109.140  53.010 122.880  1.00  0.00           C
ATOM   4349 HG21 THR A 289     108.320  53.540 123.410  1.00  0.00           H
ATOM   4350 HG22 THR A 289     109.680  53.710 122.200  1.00  0.00           H
ATOM   4351 HG23 THR A 289     108.730  52.170 122.280  1.00  0.00           H
ATOM   4352  C   THR A 289     111.860  51.970 122.120  1.00  0.00           C
ATOM   4353  O   THR A 289     111.680  51.810 120.940  1.00  0.00           O
ATOM   4354  N   VAL A 290     112.840  52.740 122.580  1.00  0.00           N
ATOM   4355  HN  VAL A 290     112.930  52.970 123.550  1.00  0.00           H
ATOM   4356  CA  VAL A 290     113.700  53.520 121.650  1.00  0.00           C
ATOM   4357  HA  VAL A 290     113.710  53.070 120.670  1.00  0.00           H
ATOM   4358  CB  VAL A 290     113.270  54.960 121.500  1.00  0.00           C
ATOM   4359  HB  VAL A 290     114.100  55.610 121.160  1.00  0.00           H
ATOM   4360  CG1 VAL A 290     112.190  54.990 120.350  1.00  0.00           C
ATOM   4361 HG11 VAL A 290     111.220  54.560 120.660  1.00  0.00           H
ATOM   4362 HG12 VAL A 290     111.950  56.040 120.060  1.00  0.00           H
ATOM   4363 HG13 VAL A 290     112.540  54.550 119.400  1.00  0.00           H
ATOM   4364  CG2 VAL A 290     112.790  55.460 122.930  1.00  0.00           C
ATOM   4365 HG21 VAL A 290     113.570  55.230 123.680  1.00  0.00           H
ATOM   4366 HG22 VAL A 290     112.660  56.560 122.820  1.00  0.00           H
ATOM   4367 HG23 VAL A 290     111.880  54.890 123.240  1.00  0.00           H
ATOM   4368  C   VAL A 290     115.180  53.470 122.050  1.00  0.00           C
ATOM   4369  O   VAL A 290     116.080  53.740 121.270  1.00  0.00           O
ATOM   4370  N   THR A 291     115.460  53.000 123.230  1.00  0.00           N
ATOM   4371  HN  THR A 291     114.700  52.460 123.590  1.00  0.00           H
ATOM   4372  CA  THR A 291     116.760  52.800 123.890  1.00  0.00           C
ATOM   4373  HA  THR A 291     117.120  53.810 124.000  1.00  0.00           H
ATOM   4374  CB  THR A 291     116.500  52.220 125.280  1.00  0.00           C
ATOM   4375  HB  THR A 291     115.770  52.920 125.740  1.00  0.00           H
ATOM   4376  OG1 THR A 291     117.630  52.170 126.020  1.00  0.00           O
ATOM   4377  HG1 THR A 291     117.610  52.860 126.690  1.00  0.00           H
ATOM   4378  CG2 THR A 291     115.910  50.830 125.160  1.00  0.00           C
ATOM   4379 HG21 THR A 291     116.610  50.110 124.700  1.00  0.00           H
ATOM   4380 HG22 THR A 291     115.610  50.440 126.150  1.00  0.00           H
ATOM   4381 HG23 THR A 291     114.950  50.710 124.600  1.00  0.00           H
ATOM   4382  C   THR A 291     117.780  51.950 123.090  1.00  0.00           C
ATOM   4383  O   THR A 291     117.430  51.110 122.260  1.00  0.00           O
ATOM   4384  N   ARG A 292     119.050  52.150 123.350  1.00  0.00           N
ATOM   4385  HN  ARG A 292     119.210  52.680 124.190  1.00  0.00           H
ATOM   4386  CA  ARG A 292     120.180  51.600 122.670  1.00  0.00           C
ATOM   4387  HA  ARG A 292     120.930  52.090 123.280  1.00  0.00           H
ATOM   4388  CB  ARG A 292     120.390  50.050 122.740  1.00  0.00           C
ATOM   4389  HB1 ARG A 292     119.740  49.470 122.050  1.00  0.00           H
ATOM   4390  HB2 ARG A 292     121.440  49.880 122.410  1.00  0.00           H
ATOM   4391  CG  ARG A 292     120.340  49.540 124.190  1.00  0.00           C
ATOM   4392  HG1 ARG A 292     119.390  49.800 124.710  1.00  0.00           H
ATOM   4393  HG2 ARG A 292     121.210  49.990 124.710  1.00  0.00           H
ATOM   4394  CD  ARG A 292     120.560  48.000 124.400  1.00  0.00           C
ATOM   4395  HD1 ARG A 292     121.570  47.660 124.090  1.00  0.00           H
ATOM   4396  HD2 ARG A 292     119.840  47.330 123.880  1.00  0.00           H
ATOM   4397  NE  ARG A 292     120.400  47.920 125.880  1.00  0.00           N
ATOM   4398  HE  ARG A 292     120.670  48.710 126.440  1.00  0.00           H
ATOM   4399  CZ  ARG A 292     119.850  46.920 126.570  1.00  0.00           C
ATOM   4400  NH1 ARG A 292     119.510  45.770 125.980  1.00  0.00           N
ATOM   4401 HH11 ARG A 292     119.140  45.070 126.590  1.00  0.00           H
ATOM   4402 HH12 ARG A 292     119.510  45.730 124.980  1.00  0.00           H
ATOM   4403  NH2 ARG A 292     119.660  46.940 127.850  1.00  0.00           N
ATOM   4404 HH21 ARG A 292     119.110  46.280 128.360  1.00  0.00           H
ATOM   4405 HH22 ARG A 292     119.840  47.840 128.250  1.00  0.00           H
ATOM   4406  C   ARG A 292     120.380  52.040 121.250  1.00  0.00           C
ATOM   4407  O   ARG A 292     121.350  51.570 120.660  1.00  0.00           O
ATOM   4408  N   GLU A 293     119.400  52.820 120.650  1.00  0.00           N
ATOM   4409  HN  GLU A 293     118.590  52.890 121.230  1.00  0.00           H
ATOM   4410  CA  GLU A 293     119.480  53.130 119.230  1.00  0.00           C
ATOM   4411  HA  GLU A 293     120.490  53.130 118.840  1.00  0.00           H
ATOM   4412  CB  GLU A 293     118.420  52.340 118.430  1.00  0.00           C
ATOM   4413  HB1 GLU A 293     117.460  52.370 118.990  1.00  0.00           H
ATOM   4414  HB2 GLU A 293     118.310  52.810 117.420  1.00  0.00           H
ATOM   4415  CG  GLU A 293     118.820  50.810 118.260  1.00  0.00           C
ATOM   4416  HG1 GLU A 293     118.910  50.250 119.210  1.00  0.00           H
ATOM   4417  HG2 GLU A 293     119.800  50.800 117.720  1.00  0.00           H
ATOM   4418  CD  GLU A 293     117.960  50.080 117.270  1.00  0.00           C
ATOM   4419  OE1 GLU A 293     117.590  50.660 116.230  1.00  0.00           O
ATOM   4420  OE2 GLU A 293     117.770  48.850 117.510  1.00  0.00           O
ATOM   4421  C   GLU A 293     119.180  54.630 119.210  1.00  0.00           C
ATOM   4422  O   GLU A 293     120.120  55.400 118.970  1.00  0.00           O
ATOM   4423  N   GLN A 294     117.860  54.990 119.260  1.00  0.00           N
ATOM   4424  HN  GLN A 294     117.240  54.230 119.460  1.00  0.00           H
ATOM   4425  CA  GLN A 294     117.420  56.370 119.040  1.00  0.00           C
ATOM   4426  HA  GLN A 294     117.820  56.770 118.110  1.00  0.00           H
ATOM   4427  CB  GLN A 294     115.930  56.440 119.030  1.00  0.00           C
ATOM   4428  HB1 GLN A 294     115.610  55.630 119.720  1.00  0.00           H
ATOM   4429  HB2 GLN A 294     115.380  57.340 119.370  1.00  0.00           H
ATOM   4430  CG  GLN A 294     115.340  56.210 117.610  1.00  0.00           C
ATOM   4431  HG1 GLN A 294     115.420  57.180 117.070  1.00  0.00           H
ATOM   4432  HG2 GLN A 294     114.240  56.050 117.640  1.00  0.00           H
ATOM   4433  CD  GLN A 294     115.960  55.100 116.790  1.00  0.00           C
ATOM   4434  OE1 GLN A 294     116.950  55.230 116.110  1.00  0.00           O
ATOM   4435  NE2 GLN A 294     115.330  53.880 116.850  1.00  0.00           N
ATOM   4436 HE21 GLN A 294     114.680  53.660 117.580  1.00  0.00           H
ATOM   4437 HE22 GLN A 294     115.560  53.250 116.110  1.00  0.00           H
ATOM   4438  C   GLN A 294     117.950  57.390 120.120  1.00  0.00           C
ATOM   4439  O   GLN A 294     118.070  58.570 119.890  1.00  0.00           O
ATOM   4440  N   VAL A 295     118.030  56.900 121.360  1.00  0.00           N
ATOM   4441  HN  VAL A 295     117.720  55.970 121.510  1.00  0.00           H
ATOM   4442  CA  VAL A 295     118.420  57.810 122.460  1.00  0.00           C
ATOM   4443  HA  VAL A 295     117.660  58.560 122.600  1.00  0.00           H
ATOM   4444  CB  VAL A 295     118.330  56.990 123.770  1.00  0.00           C
ATOM   4445  HB  VAL A 295     118.950  56.080 123.630  1.00  0.00           H
ATOM   4446  CG1 VAL A 295     118.950  57.740 124.970  1.00  0.00           C
ATOM   4447 HG11 VAL A 295     118.270  58.580 125.260  1.00  0.00           H
ATOM   4448 HG12 VAL A 295     118.950  57.090 125.880  1.00  0.00           H
ATOM   4449 HG13 VAL A 295     119.990  58.080 124.820  1.00  0.00           H
ATOM   4450  CG2 VAL A 295     116.880  56.590 123.980  1.00  0.00           C
ATOM   4451 HG21 VAL A 295     116.770  56.070 124.950  1.00  0.00           H
ATOM   4452 HG22 VAL A 295     116.210  57.460 124.140  1.00  0.00           H
ATOM   4453 HG23 VAL A 295     116.360  55.990 123.200  1.00  0.00           H
ATOM   4454  C   VAL A 295     119.720  58.560 122.320  1.00  0.00           C
ATOM   4455  O   VAL A 295     119.820  59.780 122.460  1.00  0.00           O
ATOM   4456  N   ASP A 296     120.770  57.850 121.900  1.00  0.00           N
ATOM   4457  HN  ASP A 296     120.530  56.880 121.920  1.00  0.00           H
ATOM   4458  CA  ASP A 296     122.030  58.390 121.640  1.00  0.00           C
ATOM   4459  HA  ASP A 296     122.420  58.990 122.440  1.00  0.00           H
ATOM   4460  CB  ASP A 296     123.120  57.300 121.420  1.00  0.00           C
ATOM   4461  HB1 ASP A 296     123.030  56.670 120.510  1.00  0.00           H
ATOM   4462  HB2 ASP A 296     124.170  57.660 121.420  1.00  0.00           H
ATOM   4463  CG  ASP A 296     123.200  56.340 122.620  1.00  0.00           C
ATOM   4464  OD1 ASP A 296     123.440  56.850 123.740  1.00  0.00           O
ATOM   4465  OD2 ASP A 296     123.200  55.100 122.420  1.00  0.00           O
ATOM   4466  C   ASP A 296     122.060  59.270 120.480  1.00  0.00           C
ATOM   4467  O   ASP A 296     122.600  60.360 120.480  1.00  0.00           O
ATOM   4468  N   PHE A 297     121.420  58.890 119.410  1.00  0.00           N
ATOM   4469  HN  PHE A 297     120.880  58.050 119.430  1.00  0.00           H
ATOM   4470  CA  PHE A 297     121.340  59.620 118.170  1.00  0.00           C
ATOM   4471  HA  PHE A 297     122.340  59.730 117.770  1.00  0.00           H
ATOM   4472  CB  PHE A 297     120.550  58.780 117.110  1.00  0.00           C
ATOM   4473  HB1 PHE A 297     121.090  57.810 117.020  1.00  0.00           H
ATOM   4474  HB2 PHE A 297     119.540  58.540 117.510  1.00  0.00           H
ATOM   4475  CG  PHE A 297     120.510  59.490 115.740  1.00  0.00           C
ATOM   4476  CD1 PHE A 297     121.530  59.390 114.780  1.00  0.00           C
ATOM   4477  HD1 PHE A 297     122.450  58.940 115.140  1.00  0.00           H
ATOM   4478  CE1 PHE A 297     121.520  60.170 113.600  1.00  0.00           C
ATOM   4479  HE1 PHE A 297     122.460  60.140 113.070  1.00  0.00           H
ATOM   4480  CZ  PHE A 297     120.350  60.800 113.180  1.00  0.00           C
ATOM   4481  HZ  PHE A 297     120.130  61.310 112.260  1.00  0.00           H
ATOM   4482  CD2 PHE A 297     119.320  60.120 115.340  1.00  0.00           C
ATOM   4483  HD2 PHE A 297     118.560  60.190 116.110  1.00  0.00           H
ATOM   4484  CE2 PHE A 297     119.210  60.680 114.080  1.00  0.00           C
ATOM   4485  HE2 PHE A 297     118.310  61.230 113.840  1.00  0.00           H
ATOM   4486  C   PHE A 297     120.690  60.980 118.410  1.00  0.00           C
ATOM   4487  O   PHE A 297     121.210  61.950 117.940  1.00  0.00           O
ATOM   4488  N   GLN A 298     119.570  61.080 119.210  1.00  0.00           N
ATOM   4489  HN  GLN A 298     119.310  60.290 119.770  1.00  0.00           H
ATOM   4490  CA  GLN A 298     118.880  62.310 119.610  1.00  0.00           C
ATOM   4491  HA  GLN A 298     118.500  62.790 118.720  1.00  0.00           H
ATOM   4492  CB  GLN A 298     117.690  61.940 120.530  1.00  0.00           C
ATOM   4493  HB1 GLN A 298     117.060  61.280 119.900  1.00  0.00           H
ATOM   4494  HB2 GLN A 298     118.120  61.360 121.370  1.00  0.00           H
ATOM   4495  CG  GLN A 298     116.770  63.160 120.920  1.00  0.00           C
ATOM   4496  HG1 GLN A 298     117.460  63.890 121.410  1.00  0.00           H
ATOM   4497  HG2 GLN A 298     116.130  63.000 121.820  1.00  0.00           H
ATOM   4498  CD  GLN A 298     116.240  63.970 119.740  1.00  0.00           C
ATOM   4499  OE1 GLN A 298     116.980  64.820 119.240  1.00  0.00           O
ATOM   4500  NE2 GLN A 298     115.010  63.720 119.290  1.00  0.00           N
ATOM   4501 HE21 GLN A 298     114.630  62.870 119.660  1.00  0.00           H
ATOM   4502 HE22 GLN A 298     114.590  64.260 118.560  1.00  0.00           H
ATOM   4503  C   GLN A 298     119.780  63.220 120.420  1.00  0.00           C
ATOM   4504  O   GLN A 298     119.970  64.420 120.170  1.00  0.00           O
ATOM   4505  N   HIS A 299     120.410  62.670 121.460  1.00  0.00           N
ATOM   4506  HN  HIS A 299     120.170  61.740 121.710  1.00  0.00           H
ATOM   4507  CA  HIS A 299     121.380  63.330 122.320  1.00  0.00           C
ATOM   4508  HA  HIS A 299     121.000  64.090 122.980  1.00  0.00           H
ATOM   4509  CB  HIS A 299     122.050  62.280 123.370  1.00  0.00           C
ATOM   4510  HB1 HIS A 299     121.240  61.810 123.960  1.00  0.00           H
ATOM   4511  HB2 HIS A 299     122.530  61.420 122.850  1.00  0.00           H
ATOM   4512  ND1 HIS A 299     122.270  63.860 125.400  1.00  0.00           N
ATOM   4513  CG  HIS A 299     122.870  62.980 124.460  1.00  0.00           C
ATOM   4514  CE1 HIS A 299     123.260  64.210 126.230  1.00  0.00           C
ATOM   4515  HE1 HIS A 299     123.230  64.930 127.040  1.00  0.00           H
ATOM   4516  NE2 HIS A 299     124.460  63.630 125.820  1.00  0.00           N
ATOM   4517  HE2 HIS A 299     125.290  63.750 126.350  1.00  0.00           H
ATOM   4518  CD2 HIS A 299     124.150  62.810 124.760  1.00  0.00           C
ATOM   4519  HD2 HIS A 299     124.930  62.100 124.510  1.00  0.00           H
ATOM   4520  C   HIS A 299     122.560  64.000 121.570  1.00  0.00           C
ATOM   4521  O   HIS A 299     123.050  65.100 121.730  1.00  0.00           O
ATOM   4522  N   HIS A 300     123.120  63.260 120.640  1.00  0.00           N
ATOM   4523  HN  HIS A 300     122.870  62.310 120.450  1.00  0.00           H
ATOM   4524  CA  HIS A 300     124.150  63.810 119.740  1.00  0.00           C
ATOM   4525  HA  HIS A 300     124.930  64.230 120.370  1.00  0.00           H
ATOM   4526  CB  HIS A 300     124.660  62.570 118.930  1.00  0.00           C
ATOM   4527  HB1 HIS A 300     123.860  62.200 118.260  1.00  0.00           H
ATOM   4528  HB2 HIS A 300     125.530  62.870 118.300  1.00  0.00           H
ATOM   4529  ND1 HIS A 300     126.170  60.680 119.080  1.00  0.00           N
ATOM   4530  CG  HIS A 300     125.270  61.500 119.740  1.00  0.00           C
ATOM   4531  CE1 HIS A 300     126.610  59.810 119.990  1.00  0.00           C
ATOM   4532  HE1 HIS A 300     127.240  58.920 119.950  1.00  0.00           H
ATOM   4533  NE2 HIS A 300     126.110  60.000 121.210  1.00  0.00           N
ATOM   4534  HE2 HIS A 300     126.320  59.570 122.090  1.00  0.00           H
ATOM   4535  CD2 HIS A 300     125.260  61.120 121.090  1.00  0.00           C
ATOM   4536  HD2 HIS A 300     124.690  61.580 121.890  1.00  0.00           H
ATOM   4537  C   HIS A 300     123.620  64.880 118.890  1.00  0.00           C
ATOM   4538  O   HIS A 300     124.340  65.860 118.540  1.00  0.00           O
ATOM   4539  N   GLN A 301     122.330  64.840 118.490  1.00  0.00           N
ATOM   4540  HN  GLN A 301     121.770  64.010 118.420  1.00  0.00           H
ATOM   4541  CA  GLN A 301     121.800  65.840 117.570  1.00  0.00           C
ATOM   4542  HA  GLN A 301     122.460  66.030 116.730  1.00  0.00           H
ATOM   4543  CB  GLN A 301     120.390  65.410 117.070  1.00  0.00           C
ATOM   4544  HB1 GLN A 301     120.450  64.460 116.500  1.00  0.00           H
ATOM   4545  HB2 GLN A 301     119.700  65.100 117.890  1.00  0.00           H
ATOM   4546  CG  GLN A 301     119.630  66.320 116.140  1.00  0.00           C
ATOM   4547  HG1 GLN A 301     119.780  67.410 116.320  1.00  0.00           H
ATOM   4548  HG2 GLN A 301     118.560  66.150 116.360  1.00  0.00           H
ATOM   4549  CD  GLN A 301     119.890  66.100 114.660  1.00  0.00           C
ATOM   4550  OE1 GLN A 301     119.800  64.990 114.130  1.00  0.00           O
ATOM   4551  NE2 GLN A 301     120.370  67.110 114.010  1.00  0.00           N
ATOM   4552 HE21 GLN A 301     120.490  67.960 114.530  1.00  0.00           H
ATOM   4553 HE22 GLN A 301     120.790  66.890 113.130  1.00  0.00           H
ATOM   4554  C   GLN A 301     121.660  67.220 118.240  1.00  0.00           C
ATOM   4555  O   GLN A 301     121.750  68.260 117.590  1.00  0.00           O
ATOM   4556  N   LEU A 302     121.400  67.210 119.630  1.00  0.00           N
ATOM   4557  HN  LEU A 302     121.270  66.300 120.020  1.00  0.00           H
ATOM   4558  CA  LEU A 302     121.240  68.390 120.430  1.00  0.00           C
ATOM   4559  HA  LEU A 302     120.450  68.980 119.980  1.00  0.00           H
ATOM   4560  CB  LEU A 302     120.960  68.060 121.910  1.00  0.00           C
ATOM   4561  HB1 LEU A 302     121.840  67.550 122.350  1.00  0.00           H
ATOM   4562  HB2 LEU A 302     120.870  69.050 122.420  1.00  0.00           H
ATOM   4563  CG  LEU A 302     119.690  67.350 122.280  1.00  0.00           C
ATOM   4564  HG  LEU A 302     119.630  66.280 121.980  1.00  0.00           H
ATOM   4565  CD1 LEU A 302     119.680  67.190 123.850  1.00  0.00           C
ATOM   4566 HD11 LEU A 302     120.630  66.720 124.190  1.00  0.00           H
ATOM   4567 HD12 LEU A 302     119.670  68.230 124.250  1.00  0.00           H
ATOM   4568 HD13 LEU A 302     118.810  66.560 124.100  1.00  0.00           H
ATOM   4569  CD2 LEU A 302     118.440  68.010 121.650  1.00  0.00           C
ATOM   4570 HD21 LEU A 302     117.500  67.470 121.890  1.00  0.00           H
ATOM   4571 HD22 LEU A 302     118.410  69.100 121.880  1.00  0.00           H
ATOM   4572 HD23 LEU A 302     118.540  67.810 120.570  1.00  0.00           H
ATOM   4573  C   LEU A 302     122.420  69.330 120.490  1.00  0.00           C
ATOM   4574  O   LEU A 302     122.460  70.520 120.180  1.00  0.00           O
ATOM   4575  N   ALA A 303     123.610  68.720 120.690  1.00  0.00           N
ATOM   4576  HN  ALA A 303     123.430  67.760 120.840  1.00  0.00           H
ATOM   4577  CA  ALA A 303     124.930  69.350 120.790  1.00  0.00           C
ATOM   4578  HA  ALA A 303     124.890  70.030 121.630  1.00  0.00           H
ATOM   4579  CB  ALA A 303     125.960  68.270 121.110  1.00  0.00           C
ATOM   4580  HB1 ALA A 303     126.900  68.750 121.480  1.00  0.00           H
ATOM   4581  HB2 ALA A 303     125.670  67.630 121.970  1.00  0.00           H
ATOM   4582  HB3 ALA A 303     126.160  67.660 120.200  1.00  0.00           H
ATOM   4583  C   ALA A 303     125.340  70.230 119.640  1.00  0.00           C
ATOM   4584  O   ALA A 303     125.920  71.280 119.800  1.00  0.00           O
ATOM   4585  N   GLU A 304     124.890  69.920 118.420  1.00  0.00           N
ATOM   4586  HN  GLU A 304     124.520  69.000 118.280  1.00  0.00           H
ATOM   4587  CA  GLU A 304     125.110  70.650 117.130  1.00  0.00           C
ATOM   4588  HA  GLU A 304     126.160  70.880 117.050  1.00  0.00           H
ATOM   4589  CB  GLU A 304     124.510  69.740 115.930  1.00  0.00           C
ATOM   4590  HB1 GLU A 304     123.540  69.320 116.270  1.00  0.00           H
ATOM   4591  HB2 GLU A 304     124.560  70.300 114.960  1.00  0.00           H
ATOM   4592  CG  GLU A 304     125.420  68.560 115.630  1.00  0.00           C
ATOM   4593  HG1 GLU A 304     125.480  67.910 116.530  1.00  0.00           H
ATOM   4594  HG2 GLU A 304     126.430  68.840 115.260  1.00  0.00           H
ATOM   4595  CD  GLU A 304     124.820  67.800 114.490  1.00  0.00           C
ATOM   4596  OE1 GLU A 304     124.550  68.410 113.460  1.00  0.00           O
ATOM   4597  OE2 GLU A 304     124.770  66.570 114.550  1.00  0.00           O
ATOM   4598  C   GLU A 304     124.420  71.970 116.990  1.00  0.00           C
ATOM   4599  O   GLU A 304     124.660  72.800 116.120  1.00  0.00           O
ATOM   4600  N   ALA A 305     123.370  72.170 117.880  1.00  0.00           N
ATOM   4601  HN  ALA A 305     123.220  71.420 118.520  1.00  0.00           H
ATOM   4602  CA  ALA A 305     122.510  73.290 117.920  1.00  0.00           C
ATOM   4603  HA  ALA A 305     122.980  73.980 117.230  1.00  0.00           H
ATOM   4604  CB  ALA A 305     121.100  73.030 117.430  1.00  0.00           C
ATOM   4605  HB1 ALA A 305     120.440  73.920 117.390  1.00  0.00           H
ATOM   4606  HB2 ALA A 305     121.130  72.590 116.410  1.00  0.00           H
ATOM   4607  HB3 ALA A 305     120.630  72.360 118.180  1.00  0.00           H
ATOM   4608  C   ALA A 305     122.470  74.030 119.230  1.00  0.00           C
ATOM   4609  O   ALA A 305     122.170  75.210 119.230  1.00  0.00           O
ATOM   4610  N   PHE A 306     122.920  73.490 120.350  1.00  0.00           N
ATOM   4611  HN  PHE A 306     123.160  72.530 120.400  1.00  0.00           H
ATOM   4612  CA  PHE A 306     122.840  74.280 121.600  1.00  0.00           C
ATOM   4613  HA  PHE A 306     122.260  75.170 121.410  1.00  0.00           H
ATOM   4614  CB  PHE A 306     122.170  73.410 122.630  1.00  0.00           C
ATOM   4615  HB1 PHE A 306     122.610  72.390 122.630  1.00  0.00           H
ATOM   4616  HB2 PHE A 306     122.410  73.740 123.670  1.00  0.00           H
ATOM   4617  CG  PHE A 306     120.660  73.350 122.510  1.00  0.00           C
ATOM   4618  CD1 PHE A 306     119.990  72.480 121.650  1.00  0.00           C
ATOM   4619  HD1 PHE A 306     120.500  71.690 121.110  1.00  0.00           H
ATOM   4620  CE1 PHE A 306     118.610  72.400 121.580  1.00  0.00           C
ATOM   4621  HE1 PHE A 306     118.110  71.640 120.990  1.00  0.00           H
ATOM   4622  CZ  PHE A 306     117.900  73.410 122.270  1.00  0.00           C
ATOM   4623  HZ  PHE A 306     116.840  73.520 122.100  1.00  0.00           H
ATOM   4624  CD2 PHE A 306     119.870  74.240 123.320  1.00  0.00           C
ATOM   4625  HD2 PHE A 306     120.390  74.880 124.020  1.00  0.00           H
ATOM   4626  CE2 PHE A 306     118.480  74.240 123.160  1.00  0.00           C
ATOM   4627  HE2 PHE A 306     117.900  74.950 123.720  1.00  0.00           H
ATOM   4628  C   PHE A 306     124.230  74.650 122.110  1.00  0.00           C
ATOM   4629  O   PHE A 306     124.340  75.540 122.950  1.00  0.00           O
ATOM   4630  N   LYS A 307     125.270  74.120 121.540  1.00  0.00           N
ATOM   4631  HN  LYS A 307     125.260  73.530 120.730  1.00  0.00           H
ATOM   4632  CA  LYS A 307     126.630  74.490 121.930  1.00  0.00           C
ATOM   4633  HA  LYS A 307     126.710  74.320 123.000  1.00  0.00           H
ATOM   4634  CB  LYS A 307     127.760  73.500 121.400  1.00  0.00           C
ATOM   4635  HB1 LYS A 307     127.500  73.250 120.350  1.00  0.00           H
ATOM   4636  HB2 LYS A 307     128.750  74.000 121.430  1.00  0.00           H
ATOM   4637  CG  LYS A 307     128.020  72.190 122.220  1.00  0.00           C
ATOM   4638  HG1 LYS A 307     127.030  71.700 122.320  1.00  0.00           H
ATOM   4639  HG2 LYS A 307     128.420  72.350 123.250  1.00  0.00           H
ATOM   4640  CD  LYS A 307     128.990  71.310 121.430  1.00  0.00           C
ATOM   4641  HD1 LYS A 307     129.820  71.920 121.020  1.00  0.00           H
ATOM   4642  HD2 LYS A 307     128.480  70.880 120.550  1.00  0.00           H
ATOM   4643  CE  LYS A 307     129.510  70.070 122.170  1.00  0.00           C
ATOM   4644  HE1 LYS A 307     128.750  69.350 122.540  1.00  0.00           H
ATOM   4645  HE2 LYS A 307     130.080  70.480 123.030  1.00  0.00           H
ATOM   4646  NZ  LYS A 307     130.580  69.480 121.330  1.00  0.00           N
ATOM   4647  HZ1 LYS A 307     130.970  68.680 121.870  1.00  0.00           H
ATOM   4648  HZ2 LYS A 307     130.120  69.200 120.440  1.00  0.00           H
ATOM   4649  HZ3 LYS A 307     131.360  70.110 121.080  1.00  0.00           H
ATOM   4650  C   LYS A 307     127.050  76.000 121.680  1.00  0.00           C
ATOM   4651  O   LYS A 307     127.650  76.650 122.560  1.00  0.00           O
ATOM   4652  N   GLN A 308     126.570  76.610 120.590  1.00  0.00           N
ATOM   4653  HN  GLN A 308     126.120  76.100 119.860  1.00  0.00           H
ATOM   4654  CA  GLN A 308     126.800  77.970 120.140  1.00  0.00           C
ATOM   4655  HA  GLN A 308     127.850  78.180 120.280  1.00  0.00           H
ATOM   4656  CB  GLN A 308     126.510  78.070 118.650  1.00  0.00           C
ATOM   4657  HB1 GLN A 308     126.660  79.130 118.350  1.00  0.00           H
ATOM   4658  HB2 GLN A 308     127.360  77.660 118.060  1.00  0.00           H
ATOM   4659  CG  GLN A 308     125.240  77.530 117.940  1.00  0.00           C
ATOM   4660  HG1 GLN A 308     125.000  78.170 117.060  1.00  0.00           H
ATOM   4661  HG2 GLN A 308     124.340  77.660 118.590  1.00  0.00           H
ATOM   4662  CD  GLN A 308     125.350  76.110 117.460  1.00  0.00           C
ATOM   4663  OE1 GLN A 308     125.820  75.190 118.180  1.00  0.00           O
ATOM   4664  NE2 GLN A 308     124.940  75.840 116.220  1.00  0.00           N
ATOM   4665 HE21 GLN A 308     124.430  76.540 115.720  1.00  0.00           H
ATOM   4666 HE22 GLN A 308     125.200  74.940 115.870  1.00  0.00           H
ATOM   4667  C   GLN A 308     126.070  79.030 120.900  1.00  0.00           C
ATOM   4668  O   GLN A 308     126.340  80.230 120.860  1.00  0.00           O
ATOM   4669  N   TYR A 309     124.970  78.610 121.650  1.00  0.00           N
ATOM   4670  HN  TYR A 309     124.680  77.670 121.510  1.00  0.00           H
ATOM   4671  CA  TYR A 309     124.150  79.410 122.490  1.00  0.00           C
ATOM   4672  HA  TYR A 309     124.350  80.400 122.110  1.00  0.00           H
ATOM   4673  CB  TYR A 309     122.630  79.000 122.300  1.00  0.00           C
ATOM   4674  HB1 TYR A 309     122.550  77.940 122.620  1.00  0.00           H
ATOM   4675  HB2 TYR A 309     121.960  79.630 122.920  1.00  0.00           H
ATOM   4676  CG  TYR A 309     122.350  79.070 120.790  1.00  0.00           C
ATOM   4677  CD1 TYR A 309     122.380  80.320 120.150  1.00  0.00           C
ATOM   4678  HD1 TYR A 309     122.550  81.220 120.720  1.00  0.00           H
ATOM   4679  CE1 TYR A 309     122.010  80.400 118.780  1.00  0.00           C
ATOM   4680  HE1 TYR A 309     122.300  81.320 118.280  1.00  0.00           H
ATOM   4681  CZ  TYR A 309     121.740  79.330 118.050  1.00  0.00           C
ATOM   4682  OH  TYR A 309     121.500  79.540 116.660  1.00  0.00           O
ATOM   4683  HH  TYR A 309     121.980  78.830 116.230  1.00  0.00           H
ATOM   4684  CD2 TYR A 309     121.910  78.020 120.000  1.00  0.00           C
ATOM   4685  HD2 TYR A 309     121.760  77.090 120.530  1.00  0.00           H
ATOM   4686  CE2 TYR A 309     121.610  78.110 118.610  1.00  0.00           C
ATOM   4687  HE2 TYR A 309     121.240  77.250 118.090  1.00  0.00           H
ATOM   4688  C   TYR A 309     124.440  79.330 124.000  1.00  0.00           C
ATOM   4689  O   TYR A 309     123.950  80.140 124.760  1.00  0.00           O
ATOM   4690  N   ASN A 310     125.430  78.380 124.270  1.00  0.00           N
ATOM   4691  HN  ASN A 310     125.920  77.980 123.500  1.00  0.00           H
ATOM   4692  CA  ASN A 310     126.050  78.140 125.600  1.00  0.00           C
ATOM   4693  HA  ASN A 310     126.960  77.640 125.300  1.00  0.00           H
ATOM   4694  CB  ASN A 310     126.450  79.420 126.410  1.00  0.00           C
ATOM   4695  HB1 ASN A 310     125.500  79.900 126.730  1.00  0.00           H
ATOM   4696  HB2 ASN A 310     127.040  79.270 127.340  1.00  0.00           H
ATOM   4697  CG  ASN A 310     127.320  80.310 125.500  1.00  0.00           C
ATOM   4698  OD1 ASN A 310     128.030  79.820 124.590  1.00  0.00           O
ATOM   4699  ND2 ASN A 310     127.290  81.610 125.750  1.00  0.00           N
ATOM   4700 HD21 ASN A 310     126.640  81.940 126.440  1.00  0.00           H
ATOM   4701 HD22 ASN A 310     127.820  82.230 125.180  1.00  0.00           H
ATOM   4702  C   ASN A 310     125.350  77.190 126.570  1.00  0.00           C
ATOM   4703  O   ASN A 310     125.520  77.210 127.810  1.00  0.00           O
ATOM   4704  N   ILE A 311     124.560  76.310 125.990  1.00  0.00           N
ATOM   4705  HN  ILE A 311     124.390  76.320 125.010  1.00  0.00           H
ATOM   4706  CA  ILE A 311     123.770  75.430 126.770  1.00  0.00           C
ATOM   4707  HA  ILE A 311     123.750  75.680 127.820  1.00  0.00           H
ATOM   4708  CB  ILE A 311     122.330  75.510 126.340  1.00  0.00           C
ATOM   4709  HB  ILE A 311     122.170  75.310 125.260  1.00  0.00           H
ATOM   4710  CG2 ILE A 311     121.570  74.490 127.160  1.00  0.00           C
ATOM   4711 HG21 ILE A 311     121.300  74.890 128.160  1.00  0.00           H
ATOM   4712 HG22 ILE A 311     120.670  74.320 126.530  1.00  0.00           H
ATOM   4713 HG23 ILE A 311     122.170  73.560 127.300  1.00  0.00           H
ATOM   4714  CG1 ILE A 311     121.750  76.940 126.610  1.00  0.00           C
ATOM   4715 HG11 ILE A 311     122.330  77.760 126.130  1.00  0.00           H
ATOM   4716 HG12 ILE A 311     121.870  77.160 127.690  1.00  0.00           H
ATOM   4717  CD  ILE A 311     120.280  77.080 126.270  1.00  0.00           C
ATOM   4718  HD1 ILE A 311     119.630  76.360 126.800  1.00  0.00           H
ATOM   4719  HD2 ILE A 311     120.040  78.160 126.430  1.00  0.00           H
ATOM   4720  HD3 ILE A 311     120.160  76.910 125.180  1.00  0.00           H
ATOM   4721  C   ILE A 311     124.400  74.040 126.510  1.00  0.00           C
ATOM   4722  O   ILE A 311     124.320  73.560 125.360  1.00  0.00           O
ATOM   4723  N   SER A 312     124.770  73.300 127.560  1.00  0.00           N
ATOM   4724  HN  SER A 312     124.680  73.670 128.480  1.00  0.00           H
ATOM   4725  CA  SER A 312     125.150  71.960 127.400  1.00  0.00           C
ATOM   4726  HA  SER A 312     125.220  71.630 126.370  1.00  0.00           H
ATOM   4727  CB  SER A 312     126.490  71.680 128.030  1.00  0.00           C
ATOM   4728  HB1 SER A 312     126.610  70.640 128.410  1.00  0.00           H
ATOM   4729  HB2 SER A 312     126.690  72.310 128.920  1.00  0.00           H
ATOM   4730  OG  SER A 312     127.500  72.030 127.090  1.00  0.00           O
ATOM   4731  HG1 SER A 312     127.460  72.990 127.060  1.00  0.00           H
ATOM   4732  C   SER A 312     124.190  71.040 128.070  1.00  0.00           C
ATOM   4733  O   SER A 312     123.610  71.480 129.100  1.00  0.00           O
ATOM   4734  N   TRP A 313     123.970  69.780 127.630  1.00  0.00           N
ATOM   4735  HN  TRP A 313     124.520  69.390 126.900  1.00  0.00           H
ATOM   4736  CA  TRP A 313     122.950  68.960 128.200  1.00  0.00           C
ATOM   4737  HA  TRP A 313     122.340  69.410 128.970  1.00  0.00           H
ATOM   4738  CB  TRP A 313     122.000  68.480 127.040  1.00  0.00           C
ATOM   4739  HB1 TRP A 313     122.600  67.970 126.260  1.00  0.00           H
ATOM   4740  HB2 TRP A 313     121.350  67.630 127.350  1.00  0.00           H
ATOM   4741  CG  TRP A 313     121.220  69.540 126.420  1.00  0.00           C
ATOM   4742  CD1 TRP A 313     121.670  70.380 125.450  1.00  0.00           C
ATOM   4743  HD1 TRP A 313     122.630  70.300 124.960  1.00  0.00           H
ATOM   4744  NE1 TRP A 313     120.800  71.370 125.210  1.00  0.00           N
ATOM   4745  HE1 TRP A 313     120.890  72.040 124.510  1.00  0.00           H
ATOM   4746  CE2 TRP A 313     119.720  71.210 126.030  1.00  0.00           C
ATOM   4747  CD2 TRP A 313     119.940  70.100 126.860  1.00  0.00           C
ATOM   4748  CE3 TRP A 313     119.030  69.800 127.840  1.00  0.00           C
ATOM   4749  HE3 TRP A 313     119.100  68.910 128.460  1.00  0.00           H
ATOM   4750  CZ3 TRP A 313     117.930  70.670 128.070  1.00  0.00           C
ATOM   4751  HZ3 TRP A 313     117.130  70.300 128.680  1.00  0.00           H
ATOM   4752  CZ2 TRP A 313     118.610  71.980 126.200  1.00  0.00           C
ATOM   4753  HZ2 TRP A 313     118.600  72.870 125.580  1.00  0.00           H
ATOM   4754  CH2 TRP A 313     117.700  71.730 127.250  1.00  0.00           C
ATOM   4755  HH2 TRP A 313     116.940  72.450 127.530  1.00  0.00           H
ATOM   4756  C   TRP A 313     123.500  67.680 128.820  1.00  0.00           C
ATOM   4757  O   TRP A 313     124.170  66.910 128.130  1.00  0.00           O
ATOM   4758  N   GLU A 314     123.220  67.310 130.100  1.00  0.00           N
ATOM   4759  HN  GLU A 314     122.690  67.880 130.720  1.00  0.00           H
ATOM   4760  CA  GLU A 314     123.450  65.970 130.690  1.00  0.00           C
ATOM   4761  HA  GLU A 314     124.260  65.520 130.130  1.00  0.00           H
ATOM   4762  CB  GLU A 314     124.050  66.250 132.140  1.00  0.00           C
ATOM   4763  HB1 GLU A 314     125.100  66.620 132.040  1.00  0.00           H
ATOM   4764  HB2 GLU A 314     123.230  66.810 132.630  1.00  0.00           H
ATOM   4765  CG  GLU A 314     124.160  64.970 133.150  1.00  0.00           C
ATOM   4766  HG1 GLU A 314     124.610  64.110 132.610  1.00  0.00           H
ATOM   4767  HG2 GLU A 314     123.130  64.740 133.510  1.00  0.00           H
ATOM   4768  CD  GLU A 314     125.070  65.240 134.350  1.00  0.00           C
ATOM   4769  OE1 GLU A 314     124.640  64.980 135.520  1.00  0.00           O
ATOM   4770  OE2 GLU A 314     126.300  65.410 134.180  1.00  0.00           O
ATOM   4771  C   GLU A 314     122.400  64.960 130.740  1.00  0.00           C
ATOM   4772  O   GLU A 314     121.370  65.250 131.350  1.00  0.00           O
ATOM   4773  N   LEU A 315     122.530  63.800 130.110  1.00  0.00           N
ATOM   4774  HN  LEU A 315     123.350  63.460 129.660  1.00  0.00           H
ATOM   4775  CA  LEU A 315     121.550  62.730 130.020  1.00  0.00           C
ATOM   4776  HA  LEU A 315     120.570  63.180 130.080  1.00  0.00           H
ATOM   4777  CB  LEU A 315     121.780  61.990 128.600  1.00  0.00           C
ATOM   4778  HB1 LEU A 315     121.520  62.710 127.800  1.00  0.00           H
ATOM   4779  HB2 LEU A 315     122.880  61.810 128.540  1.00  0.00           H
ATOM   4780  CG  LEU A 315     121.140  60.610 128.380  1.00  0.00           C
ATOM   4781  HG  LEU A 315     121.350  60.050 129.320  1.00  0.00           H
ATOM   4782  CD1 LEU A 315     119.600  60.880 128.100  1.00  0.00           C
ATOM   4783 HD11 LEU A 315     119.170  61.460 128.940  1.00  0.00           H
ATOM   4784 HD12 LEU A 315     119.260  61.320 127.150  1.00  0.00           H
ATOM   4785 HD13 LEU A 315     119.020  59.930 128.200  1.00  0.00           H
ATOM   4786  CD2 LEU A 315     121.660  59.870 127.180  1.00  0.00           C
ATOM   4787 HD21 LEU A 315     121.040  58.990 126.930  1.00  0.00           H
ATOM   4788 HD22 LEU A 315     121.530  60.520 126.290  1.00  0.00           H
ATOM   4789 HD23 LEU A 315     122.680  59.560 127.470  1.00  0.00           H
ATOM   4790  C   LEU A 315     121.640  61.810 131.230  1.00  0.00           C
ATOM   4791  O   LEU A 315     122.750  61.690 131.760  1.00  0.00           O
ATOM   4792  N   ASP A 316     120.510  61.300 131.590  1.00  0.00           N
ATOM   4793  HN  ASP A 316     119.660  61.580 131.160  1.00  0.00           H
ATOM   4794  CA  ASP A 316     120.440  60.250 132.510  1.00  0.00           C
ATOM   4795  HA  ASP A 316     121.250  59.540 132.390  1.00  0.00           H
ATOM   4796  CB  ASP A 316     120.350  60.660 133.960  1.00  0.00           C
ATOM   4797  HB1 ASP A 316     121.200  61.340 134.190  1.00  0.00           H
ATOM   4798  HB2 ASP A 316     119.470  61.290 134.200  1.00  0.00           H
ATOM   4799  CG  ASP A 316     120.510  59.590 135.000  1.00  0.00           C
ATOM   4800  OD1 ASP A 316     120.070  59.880 136.150  1.00  0.00           O
ATOM   4801  OD2 ASP A 316     120.970  58.480 134.700  1.00  0.00           O
ATOM   4802  C   ASP A 316     119.270  59.360 132.030  1.00  0.00           C
ATOM   4803  O   ASP A 316     118.550  59.830 131.180  1.00  0.00           O
ATOM   4804  N   VAL A 317     119.220  58.060 132.440  1.00  0.00           N
ATOM   4805  HN  VAL A 317     119.910  57.690 133.050  1.00  0.00           H
ATOM   4806  CA  VAL A 317     118.140  57.120 132.050  1.00  0.00           C
ATOM   4807  HA  VAL A 317     117.380  57.730 131.590  1.00  0.00           H
ATOM   4808  CB  VAL A 317     118.640  56.090 131.060  1.00  0.00           C
ATOM   4809  HB  VAL A 317     117.830  55.390 130.770  1.00  0.00           H
ATOM   4810  CG1 VAL A 317     119.000  56.640 129.700  1.00  0.00           C
ATOM   4811 HG11 VAL A 317     119.490  55.840 129.110  1.00  0.00           H
ATOM   4812 HG12 VAL A 317     118.070  56.980 129.200  1.00  0.00           H
ATOM   4813 HG13 VAL A 317     119.680  57.510 129.770  1.00  0.00           H
ATOM   4814  CG2 VAL A 317     119.900  55.400 131.570  1.00  0.00           C
ATOM   4815 HG21 VAL A 317     120.710  56.140 131.730  1.00  0.00           H
ATOM   4816 HG22 VAL A 317     119.720  55.000 132.590  1.00  0.00           H
ATOM   4817 HG23 VAL A 317     120.140  54.540 130.910  1.00  0.00           H
ATOM   4818  C   VAL A 317     117.480  56.630 133.300  1.00  0.00           C
ATOM   4819  O   VAL A 317     118.080  56.440 134.320  1.00  0.00           O
ATOM   4820  N   LEU A 318     116.150  56.470 133.220  1.00  0.00           N
ATOM   4821  HN  LEU A 318     115.720  56.690 132.350  1.00  0.00           H
ATOM   4822  CA  LEU A 318     115.420  55.690 134.180  1.00  0.00           C
ATOM   4823  HA  LEU A 318     116.050  55.470 135.040  1.00  0.00           H
ATOM   4824  CB  LEU A 318     114.070  56.310 134.580  1.00  0.00           C
ATOM   4825  HB1 LEU A 318     114.400  57.350 134.790  1.00  0.00           H
ATOM   4826  HB2 LEU A 318     113.390  56.280 133.700  1.00  0.00           H
ATOM   4827  CG  LEU A 318     113.470  55.680 135.880  1.00  0.00           C
ATOM   4828  HG  LEU A 318     113.470  54.570 135.820  1.00  0.00           H
ATOM   4829  CD1 LEU A 318     114.190  56.230 137.090  1.00  0.00           C
ATOM   4830 HD11 LEU A 318     115.280  56.050 137.000  1.00  0.00           H
ATOM   4831 HD12 LEU A 318     114.030  57.320 137.220  1.00  0.00           H
ATOM   4832 HD13 LEU A 318     113.860  55.730 138.020  1.00  0.00           H
ATOM   4833  CD2 LEU A 318     111.960  56.140 136.090  1.00  0.00           C
ATOM   4834 HD21 LEU A 318     111.660  55.770 137.100  1.00  0.00           H
ATOM   4835 HD22 LEU A 318     111.850  57.250 136.090  1.00  0.00           H
ATOM   4836 HD23 LEU A 318     111.320  55.710 135.290  1.00  0.00           H
ATOM   4837  C   LEU A 318     115.130  54.360 133.550  1.00  0.00           C
ATOM   4838  O   LEU A 318     114.510  54.180 132.500  1.00  0.00           O
ATOM   4839  N   GLU A 319     115.600  53.240 134.130  1.00  0.00           N
ATOM   4840  HN  GLU A 319     116.090  53.160 135.000  1.00  0.00           H
ATOM   4841  CA  GLU A 319     115.270  51.900 133.600  1.00  0.00           C
ATOM   4842  HA  GLU A 319     115.020  51.870 132.550  1.00  0.00           H
ATOM   4843  CB  GLU A 319     116.520  51.060 133.710  1.00  0.00           C
ATOM   4844  HB1 GLU A 319     116.820  50.910 134.770  1.00  0.00           H
ATOM   4845  HB2 GLU A 319     116.270  50.030 133.370  1.00  0.00           H
ATOM   4846  CG  GLU A 319     117.780  51.660 133.040  1.00  0.00           C
ATOM   4847  HG1 GLU A 319     118.660  51.490 133.690  1.00  0.00           H
ATOM   4848  HG2 GLU A 319     117.680  52.740 132.800  1.00  0.00           H
ATOM   4849  CD  GLU A 319     118.100  51.010 131.760  1.00  0.00           C
ATOM   4850  OE1 GLU A 319     117.650  51.450 130.710  1.00  0.00           O
ATOM   4851  OE2 GLU A 319     118.960  50.080 131.800  1.00  0.00           O
ATOM   4852  C   GLU A 319     114.170  51.380 134.490  1.00  0.00           C
ATOM   4853  O   GLU A 319     114.360  51.300 135.670  1.00  0.00           O
ATOM   4854  N   VAL A 320     113.000  51.080 133.910  1.00  0.00           N
ATOM   4855  HN  VAL A 320     112.790  51.060 132.930  1.00  0.00           H
ATOM   4856  CA  VAL A 320     111.800  50.690 134.620  1.00  0.00           C
ATOM   4857  HA  VAL A 320     111.960  50.590 135.690  1.00  0.00           H
ATOM   4858  CB  VAL A 320     110.670  51.670 134.370  1.00  0.00           C
ATOM   4859  HB  VAL A 320     110.260  51.590 133.340  1.00  0.00           H
ATOM   4860  CG1 VAL A 320     109.610  51.340 135.390  1.00  0.00           C
ATOM   4861 HG11 VAL A 320     108.960  52.240 135.410  1.00  0.00           H
ATOM   4862 HG12 VAL A 320     109.120  50.380 135.120  1.00  0.00           H
ATOM   4863 HG13 VAL A 320     110.050  51.200 136.400  1.00  0.00           H
ATOM   4864  CG2 VAL A 320     111.200  53.120 134.410  1.00  0.00           C
ATOM   4865 HG21 VAL A 320     111.790  53.400 133.510  1.00  0.00           H
ATOM   4866 HG22 VAL A 320     110.350  53.820 134.410  1.00  0.00           H
ATOM   4867 HG23 VAL A 320     111.780  53.240 135.350  1.00  0.00           H
ATOM   4868  C   VAL A 320     111.390  49.250 134.160  1.00  0.00           C
ATOM   4869  O   VAL A 320     111.430  48.890 132.980  1.00  0.00           O
ATOM   4870  N   SER A 321     110.860  48.360 135.090  1.00  0.00           N
ATOM   4871  HN  SER A 321     110.730  48.630 136.040  1.00  0.00           H
ATOM   4872  CA  SER A 321     110.380  47.030 134.680  1.00  0.00           C
ATOM   4873  HA  SER A 321     110.110  47.050 133.640  1.00  0.00           H
ATOM   4874  CB  SER A 321     111.410  45.900 135.170  1.00  0.00           C
ATOM   4875  HB1 SER A 321     111.140  45.460 136.150  1.00  0.00           H
ATOM   4876  HB2 SER A 321     112.390  46.390 135.350  1.00  0.00           H
ATOM   4877  OG  SER A 321     111.460  44.780 134.320  1.00  0.00           O
ATOM   4878  HG1 SER A 321     110.680  44.300 134.610  1.00  0.00           H
ATOM   4879  C   SER A 321     109.020  46.740 135.320  1.00  0.00           C
ATOM   4880  O   SER A 321     108.960  46.680 136.510  1.00  0.00           O
ATOM   4881  N   ASN A 322     108.070  46.370 134.460  1.00  0.00           N
ATOM   4882  HN  ASN A 322     108.220  46.410 133.470  1.00  0.00           H
ATOM   4883  CA  ASN A 322     106.720  46.040 134.760  1.00  0.00           C
ATOM   4884  HA  ASN A 322     106.890  45.180 135.390  1.00  0.00           H
ATOM   4885  CB  ASN A 322     105.950  47.120 135.550  1.00  0.00           C
ATOM   4886  HB1 ASN A 322     106.530  47.310 136.480  1.00  0.00           H
ATOM   4887  HB2 ASN A 322     105.890  48.140 135.110  1.00  0.00           H
ATOM   4888  CG  ASN A 322     104.490  46.720 135.880  1.00  0.00           C
ATOM   4889  OD1 ASN A 322     103.630  46.270 135.130  1.00  0.00           O
ATOM   4890  ND2 ASN A 322     104.250  46.750 137.240  1.00  0.00           N
ATOM   4891 HD21 ASN A 322     104.980  46.970 137.880  1.00  0.00           H
ATOM   4892 HD22 ASN A 322     103.270  46.760 137.450  1.00  0.00           H
ATOM   4893  C   ASN A 322     105.950  45.620 133.480  1.00  0.00           C
ATOM   4894  O   ASN A 322     105.560  46.420 132.630  1.00  0.00           O
ATOM   4895  N   SER A 323     105.820  44.250 133.260  1.00  0.00           N
ATOM   4896  HN  SER A 323     106.290  43.700 133.940  1.00  0.00           H
ATOM   4897  CA  SER A 323     105.310  43.660 132.040  1.00  0.00           C
ATOM   4898  HA  SER A 323     105.910  44.070 131.230  1.00  0.00           H
ATOM   4899  CB  SER A 323     105.600  42.150 132.030  1.00  0.00           C
ATOM   4900  HB1 SER A 323     105.160  41.680 131.120  1.00  0.00           H
ATOM   4901  HB2 SER A 323     105.200  41.680 132.950  1.00  0.00           H
ATOM   4902  OG  SER A 323     106.990  41.960 132.100  1.00  0.00           O
ATOM   4903  HG1 SER A 323     107.180  42.090 133.040  1.00  0.00           H
ATOM   4904  C   SER A 323     103.900  44.150 131.690  1.00  0.00           C
ATOM   4905  O   SER A 323     103.490  44.350 130.540  1.00  0.00           O
ATOM   4906  N   SER A 324     103.050  44.260 132.760  1.00  0.00           N
ATOM   4907  HN  SER A 324     103.520  44.000 133.600  1.00  0.00           H
ATOM   4908  CA  SER A 324     101.550  44.520 132.690  1.00  0.00           C
ATOM   4909  HA  SER A 324     101.040  43.820 132.050  1.00  0.00           H
ATOM   4910  CB  SER A 324     100.800  44.440 134.020  1.00  0.00           C
ATOM   4911  HB1 SER A 324     101.140  45.230 134.720  1.00  0.00           H
ATOM   4912  HB2 SER A 324     101.110  43.480 134.500  1.00  0.00           H
ATOM   4913  OG  SER A 324      99.350  44.460 133.860  1.00  0.00           O
ATOM   4914  HG1 SER A 324      99.010  44.260 134.730  1.00  0.00           H
ATOM   4915  C   SER A 324     101.340  45.900 132.100  1.00  0.00           C
ATOM   4916  O   SER A 324     100.550  46.120 131.180  1.00  0.00           O
ATOM   4917  N   LEU A 325     102.060  46.920 132.590  1.00  0.00           N
ATOM   4918  HN  LEU A 325     102.710  46.690 133.310  1.00  0.00           H
ATOM   4919  CA  LEU A 325     102.080  48.240 132.170  1.00  0.00           C
ATOM   4920  HA  LEU A 325     101.100  48.700 132.110  1.00  0.00           H
ATOM   4921  CB  LEU A 325     102.880  49.160 133.080  1.00  0.00           C
ATOM   4922  HB1 LEU A 325     103.840  48.620 133.230  1.00  0.00           H
ATOM   4923  HB2 LEU A 325     103.080  50.160 132.630  1.00  0.00           H
ATOM   4924  CG  LEU A 325     102.310  49.410 134.500  1.00  0.00           C
ATOM   4925  HG  LEU A 325     102.010  48.490 135.040  1.00  0.00           H
ATOM   4926  CD1 LEU A 325     103.270  50.230 135.320  1.00  0.00           C
ATOM   4927 HD11 LEU A 325     103.070  50.260 136.420  1.00  0.00           H
ATOM   4928 HD12 LEU A 325     104.290  49.790 135.300  1.00  0.00           H
ATOM   4929 HD13 LEU A 325     103.170  51.240 134.860  1.00  0.00           H
ATOM   4930  CD2 LEU A 325     101.090  50.280 134.310  1.00  0.00           C
ATOM   4931 HD21 LEU A 325     101.340  51.240 133.800  1.00  0.00           H
ATOM   4932 HD22 LEU A 325     100.340  49.810 133.640  1.00  0.00           H
ATOM   4933 HD23 LEU A 325     100.440  50.520 135.170  1.00  0.00           H
ATOM   4934  C   LEU A 325     102.610  48.430 130.720  1.00  0.00           C
ATOM   4935  O   LEU A 325     102.110  49.280 129.990  1.00  0.00           O
ATOM   4936  N   ARG A 326     103.600  47.620 130.260  1.00  0.00           N
ATOM   4937  HN  ARG A 326     104.010  46.920 130.830  1.00  0.00           H
ATOM   4938  CA  ARG A 326     104.080  47.720 128.830  1.00  0.00           C
ATOM   4939  HA  ARG A 326     104.280  48.750 128.570  1.00  0.00           H
ATOM   4940  CB  ARG A 326     105.370  46.920 128.590  1.00  0.00           C
ATOM   4941  HB1 ARG A 326     106.080  47.310 129.350  1.00  0.00           H
ATOM   4942  HB2 ARG A 326     105.270  45.840 128.820  1.00  0.00           H
ATOM   4943  CG  ARG A 326     106.080  47.020 127.210  1.00  0.00           C
ATOM   4944  HG1 ARG A 326     105.550  46.470 126.400  1.00  0.00           H
ATOM   4945  HG2 ARG A 326     107.080  46.540 127.210  1.00  0.00           H
ATOM   4946  CD  ARG A 326     106.220  48.440 126.700  1.00  0.00           C
ATOM   4947  HD1 ARG A 326     107.110  48.910 127.180  1.00  0.00           H
ATOM   4948  HD2 ARG A 326     105.330  49.100 126.690  1.00  0.00           H
ATOM   4949  NE  ARG A 326     106.620  48.330 125.240  1.00  0.00           N
ATOM   4950  HE  ARG A 326     107.560  48.610 125.050  1.00  0.00           H
ATOM   4951  CZ  ARG A 326     105.780  48.360 124.200  1.00  0.00           C
ATOM   4952  NH1 ARG A 326     104.540  48.050 124.330  1.00  0.00           N
ATOM   4953 HH11 ARG A 326     104.120  47.920 123.430  1.00  0.00           H
ATOM   4954 HH12 ARG A 326     104.040  47.890 125.180  1.00  0.00           H
ATOM   4955  NH2 ARG A 326     106.280  48.570 122.950  1.00  0.00           N
ATOM   4956 HH21 ARG A 326     105.640  48.630 122.190  1.00  0.00           H
ATOM   4957 HH22 ARG A 326     107.260  48.780 122.920  1.00  0.00           H
ATOM   4958  C   ARG A 326     103.030  47.290 127.780  1.00  0.00           C
ATOM   4959  O   ARG A 326     102.950  47.700 126.630  1.00  0.00           O
ATOM   4960  N   ARG A 327     102.220  46.310 128.150  1.00  0.00           N
ATOM   4961  HN  ARG A 327     102.310  45.800 129.010  1.00  0.00           H
ATOM   4962  CA  ARG A 327     101.140  45.880 127.270  1.00  0.00           C
ATOM   4963  HA  ARG A 327     101.540  45.740 126.280  1.00  0.00           H
ATOM   4964  CB  ARG A 327     100.610  44.550 127.760  1.00  0.00           C
ATOM   4965  HB1 ARG A 327     100.320  44.760 128.810  1.00  0.00           H
ATOM   4966  HB2 ARG A 327      99.730  44.240 127.160  1.00  0.00           H
ATOM   4967  CG  ARG A 327     101.700  43.440 127.790  1.00  0.00           C
ATOM   4968  HG1 ARG A 327     102.650  43.800 128.240  1.00  0.00           H
ATOM   4969  HG2 ARG A 327     101.940  43.180 126.740  1.00  0.00           H
ATOM   4970  CD  ARG A 327     101.220  42.150 128.590  1.00  0.00           C
ATOM   4971  HD1 ARG A 327     100.410  41.620 128.030  1.00  0.00           H
ATOM   4972  HD2 ARG A 327     100.900  42.570 129.570  1.00  0.00           H
ATOM   4973  NE  ARG A 327     102.320  41.210 128.620  1.00  0.00           N
ATOM   4974  HE  ARG A 327     102.980  41.160 127.870  1.00  0.00           H
ATOM   4975  CZ  ARG A 327     102.470  40.470 129.690  1.00  0.00           C
ATOM   4976  NH1 ARG A 327     101.740  40.460 130.790  1.00  0.00           N
ATOM   4977 HH11 ARG A 327     102.060  39.770 131.430  1.00  0.00           H
ATOM   4978 HH12 ARG A 327     100.990  41.110 130.930  1.00  0.00           H
ATOM   4979  NH2 ARG A 327     103.580  39.720 129.680  1.00  0.00           N
ATOM   4980 HH21 ARG A 327     103.710  39.110 130.470  1.00  0.00           H
ATOM   4981 HH22 ARG A 327     104.170  39.630 128.880  1.00  0.00           H
ATOM   4982  C   ARG A 327     100.030  46.860 127.080  1.00  0.00           C
ATOM   4983  O   ARG A 327      99.280  46.840 126.050  1.00  0.00           O
ATOM   4984  N   ARG A 328      99.950  47.880 127.980  1.00  0.00           N
ATOM   4985  HN  ARG A 328     100.720  47.910 128.610  1.00  0.00           H
ATOM   4986  CA  ARG A 328      98.990  48.930 127.870  1.00  0.00           C
ATOM   4987  HA  ARG A 328      97.980  48.600 127.680  1.00  0.00           H
ATOM   4988  CB  ARG A 328      98.840  49.620 129.220  1.00  0.00           C
ATOM   4989  HB1 ARG A 328      99.820  50.070 129.470  1.00  0.00           H
ATOM   4990  HB2 ARG A 328      98.150  50.490 129.100  1.00  0.00           H
ATOM   4991  CG  ARG A 328      98.350  48.720 130.380  1.00  0.00           C
ATOM   4992  HG1 ARG A 328      98.920  49.020 131.280  1.00  0.00           H
ATOM   4993  HG2 ARG A 328      98.670  47.700 130.080  1.00  0.00           H
ATOM   4994  CD  ARG A 328      96.870  48.810 130.680  1.00  0.00           C
ATOM   4995  HD1 ARG A 328      96.220  48.040 130.220  1.00  0.00           H
ATOM   4996  HD2 ARG A 328      96.520  49.810 130.350  1.00  0.00           H
ATOM   4997  NE  ARG A 328      96.640  48.590 132.120  1.00  0.00           N
ATOM   4998  HE  ARG A 328      97.480  48.250 132.540  1.00  0.00           H
ATOM   4999  CZ  ARG A 328      95.840  49.330 132.900  1.00  0.00           C
ATOM   5000  NH1 ARG A 328      94.840  50.020 132.380  1.00  0.00           N
ATOM   5001 HH11 ARG A 328      94.180  50.390 133.040  1.00  0.00           H
ATOM   5002 HH12 ARG A 328      94.630  50.000 131.400  1.00  0.00           H
ATOM   5003  NH2 ARG A 328      96.000  49.460 134.230  1.00  0.00           N
ATOM   5004 HH21 ARG A 328      95.300  50.030 134.660  1.00  0.00           H
ATOM   5005 HH22 ARG A 328      96.730  48.930 134.660  1.00  0.00           H
ATOM   5006  C   ARG A 328      99.270  49.960 126.730  1.00  0.00           C
ATOM   5007  O   ARG A 328     100.460  50.110 126.380  1.00  0.00           O
ATOM   5008  N   LEU A 329      98.220  50.660 126.240  1.00  0.00           N
ATOM   5009  HN  LEU A 329      97.310  50.400 126.570  1.00  0.00           H
ATOM   5010  CA  LEU A 329      98.290  51.910 125.450  1.00  0.00           C
ATOM   5011  HA  LEU A 329      99.310  51.930 125.090  1.00  0.00           H
ATOM   5012  CB  LEU A 329      97.290  51.820 124.290  1.00  0.00           C
ATOM   5013  HB1 LEU A 329      97.570  51.000 123.600  1.00  0.00           H
ATOM   5014  HB2 LEU A 329      96.290  51.630 124.730  1.00  0.00           H
ATOM   5015  CG  LEU A 329      97.240  53.130 123.350  1.00  0.00           C
ATOM   5016  HG  LEU A 329      97.230  54.040 123.980  1.00  0.00           H
ATOM   5017  CD1 LEU A 329      98.500  53.090 122.530  1.00  0.00           C
ATOM   5018 HD11 LEU A 329      99.410  53.210 123.160  1.00  0.00           H
ATOM   5019 HD12 LEU A 329      98.540  52.160 121.920  1.00  0.00           H
ATOM   5020 HD13 LEU A 329      98.430  53.870 121.750  1.00  0.00           H
ATOM   5021  CD2 LEU A 329      96.030  53.050 122.450  1.00  0.00           C
ATOM   5022 HD21 LEU A 329      95.110  52.720 122.990  1.00  0.00           H
ATOM   5023 HD22 LEU A 329      95.830  54.010 121.920  1.00  0.00           H
ATOM   5024 HD23 LEU A 329      96.150  52.350 121.590  1.00  0.00           H
ATOM   5025  C   LEU A 329      98.070  53.220 126.200  1.00  0.00           C
ATOM   5026  O   LEU A 329      97.120  53.410 126.960  1.00  0.00           O
ATOM   5027  N   ILE A 330      99.060  54.140 126.060  1.00  0.00           N
ATOM   5028  HN  ILE A 330      99.840  53.950 125.460  1.00  0.00           H
ATOM   5029  CA  ILE A 330      98.890  55.450 126.580  1.00  0.00           C
ATOM   5030  HA  ILE A 330      98.180  55.420 127.390  1.00  0.00           H
ATOM   5031  CB  ILE A 330     100.200  56.020 127.200  1.00  0.00           C
ATOM   5032  HB  ILE A 330     100.810  56.330 126.320  1.00  0.00           H
ATOM   5033  CG2 ILE A 330      99.880  57.160 128.190  1.00  0.00           C
ATOM   5034 HG21 ILE A 330     100.800  57.690 128.520  1.00  0.00           H
ATOM   5035 HG22 ILE A 330      99.100  57.880 127.860  1.00  0.00           H
ATOM   5036 HG23 ILE A 330      99.480  56.760 129.150  1.00  0.00           H
ATOM   5037  CG1 ILE A 330     101.170  54.990 127.850  1.00  0.00           C
ATOM   5038 HG11 ILE A 330     102.130  55.520 128.030  1.00  0.00           H
ATOM   5039 HG12 ILE A 330     101.370  54.140 127.170  1.00  0.00           H
ATOM   5040  CD  ILE A 330     100.580  54.320 129.140  1.00  0.00           C
ATOM   5041  HD1 ILE A 330      99.560  53.940 128.880  1.00  0.00           H
ATOM   5042  HD2 ILE A 330     101.160  53.430 129.460  1.00  0.00           H
ATOM   5043  HD3 ILE A 330     100.410  54.990 130.000  1.00  0.00           H
ATOM   5044  C   ILE A 330      98.180  56.420 125.630  1.00  0.00           C
ATOM   5045  O   ILE A 330      98.430  56.460 124.430  1.00  0.00           O
ATOM   5046  N   LEU A 331      97.230  57.230 126.080  1.00  0.00           N
ATOM   5047  HN  LEU A 331      96.970  57.190 127.040  1.00  0.00           H
ATOM   5048  CA  LEU A 331      96.620  58.240 125.220  1.00  0.00           C
ATOM   5049  HA  LEU A 331      96.980  58.170 124.210  1.00  0.00           H
ATOM   5050  CB  LEU A 331      95.050  58.100 125.200  1.00  0.00           C
ATOM   5051  HB1 LEU A 331      94.650  58.270 126.220  1.00  0.00           H
ATOM   5052  HB2 LEU A 331      94.690  58.870 124.480  1.00  0.00           H
ATOM   5053  CG  LEU A 331      94.480  56.790 124.660  1.00  0.00           C
ATOM   5054  HG  LEU A 331      94.970  55.960 125.220  1.00  0.00           H
ATOM   5055  CD1 LEU A 331      92.980  56.560 124.930  1.00  0.00           C
ATOM   5056 HD11 LEU A 331      92.350  57.320 124.410  1.00  0.00           H
ATOM   5057 HD12 LEU A 331      92.690  55.530 124.620  1.00  0.00           H
ATOM   5058 HD13 LEU A 331      92.790  56.670 126.010  1.00  0.00           H
ATOM   5059  CD2 LEU A 331      94.770  56.780 123.170  1.00  0.00           C
ATOM   5060 HD21 LEU A 331      94.680  55.760 122.750  1.00  0.00           H
[truncated: 3,341,080 more chars]
