# Supplementary material for: Structure of the PAPP-ABP5 complex reveals mechanism of substrate recognition
Source: Nat Commun. 2022 Sep 20;13:5500. doi: 10.1038/s41467-022-33175-2 (PMC9489782; doi:10.1038/s41467-022-33175-2)
Supplement: Supplementary file 4 — Supplementary Data 1 [file 41467_2022_33175_MOESM4_ESM.zip › Simulation Initials/initial_1.pdb]

REMARK    GENERATED BY TRJCONV
TITLE     active-agonist+G_alpha in water t=   3.00000 step= 1500
REMARK    THIS IS A SIMULATION BOX
CRYST1  188.177  188.177  188.177  90.00  90.00  90.00 P 1           1
MODEL        1
ATOM      1  N   ARG A  15     101.010 103.400 164.710  1.00  0.00           N
ATOM      2  HT1 ARG A  15     100.960 102.860 163.880  1.00  0.00           H
ATOM      3  HT2 ARG A  15     100.650 104.320 164.550  1.00  0.00           H
ATOM      4  CA  ARG A  15      99.990 102.700 165.570  1.00  0.00           C
ATOM      5  HA  ARG A  15     100.340 101.690 165.750  1.00  0.00           H
ATOM      6  CB  ARG A  15      99.920 103.620 166.820  1.00  0.00           C
ATOM      7  HB1 ARG A  15      99.840 104.700 166.570  1.00  0.00           H
ATOM      8  HB2 ARG A  15      99.060 103.470 167.510  1.00  0.00           H
ATOM      9  CG  ARG A  15     101.050 103.500 167.830  1.00  0.00           C
ATOM     10  HG1 ARG A  15     100.930 104.230 168.660  1.00  0.00           H
ATOM     11  HG2 ARG A  15     102.090 103.650 167.460  1.00  0.00           H
ATOM     12  CD  ARG A  15     101.120 102.090 168.480  1.00  0.00           C
ATOM     13  HD1 ARG A  15     102.000 102.010 169.160  1.00  0.00           H
ATOM     14  HD2 ARG A  15     101.220 101.250 167.760  1.00  0.00           H
ATOM     15  NE  ARG A  15      99.950 101.860 169.350  1.00  0.00           N
ATOM     16  HE  ARG A  15      99.280 102.590 169.460  1.00  0.00           H
ATOM     17  CZ  ARG A  15      99.760 100.840 170.170  1.00  0.00           C
ATOM     18  NH1 ARG A  15     100.430  99.680 170.250  1.00  0.00           N
ATOM     19 HH11 ARG A  15     100.330  99.150 171.090  1.00  0.00           H
ATOM     20 HH12 ARG A  15     101.280  99.650 169.730  1.00  0.00           H
ATOM     21  NH2 ARG A  15      98.580 100.890 170.770  1.00  0.00           N
ATOM     22 HH21 ARG A  15      98.150 100.150 171.280  1.00  0.00           H
ATOM     23 HH22 ARG A  15      98.170 101.800 170.830  1.00  0.00           H
ATOM     24  C   ARG A  15      98.560 102.450 164.880  1.00  0.00           C
ATOM     25  O   ARG A  15      97.530 102.860 165.390  1.00  0.00           O
ATOM     26  N   ALA A  16      98.550 101.670 163.780  1.00  0.00           N
ATOM     27  HN  ALA A  16      99.390 101.270 163.410  1.00  0.00           H
ATOM     28  CA  ALA A  16      97.420 101.380 162.950  1.00  0.00           C
ATOM     29  HA  ALA A  16      96.990 102.320 162.640  1.00  0.00           H
ATOM     30  CB  ALA A  16      97.810 100.740 161.580  1.00  0.00           C
ATOM     31  HB1 ALA A  16      97.030 100.830 160.800  1.00  0.00           H
ATOM     32  HB2 ALA A  16      98.640 101.330 161.120  1.00  0.00           H
ATOM     33  HB3 ALA A  16      98.120  99.680 161.550  1.00  0.00           H
ATOM     34  C   ALA A  16      96.250 100.730 163.640  1.00  0.00           C
ATOM     35  O   ALA A  16      96.400  99.940 164.610  1.00  0.00           O
ATOM     36  N   LEU A  17      95.020 101.030 163.110  1.00  0.00           N
ATOM     37  HN  LEU A  17      94.920 101.690 162.370  1.00  0.00           H
ATOM     38  CA  LEU A  17      93.880 100.610 163.780  1.00  0.00           C
ATOM     39  HA  LEU A  17      94.070 100.210 164.770  1.00  0.00           H
ATOM     40  CB  LEU A  17      93.060 101.930 163.850  1.00  0.00           C
ATOM     41  HB1 LEU A  17      93.560 102.530 164.650  1.00  0.00           H
ATOM     42  HB2 LEU A  17      93.060 102.450 162.870  1.00  0.00           H
ATOM     43  CG  LEU A  17      91.620 101.770 164.510  1.00  0.00           C
ATOM     44  HG  LEU A  17      91.010 101.170 163.790  1.00  0.00           H
ATOM     45  CD1 LEU A  17      91.760 101.110 165.860  1.00  0.00           C
ATOM     46 HD11 LEU A  17      90.810 100.920 166.400  1.00  0.00           H
ATOM     47 HD12 LEU A  17      92.250 100.110 165.790  1.00  0.00           H
ATOM     48 HD13 LEU A  17      92.460 101.710 166.480  1.00  0.00           H
ATOM     49  CD2 LEU A  17      90.920 103.110 164.630  1.00  0.00           C
ATOM     50 HD21 LEU A  17      91.410 103.760 165.390  1.00  0.00           H
ATOM     51 HD22 LEU A  17      90.850 103.540 163.610  1.00  0.00           H
ATOM     52 HD23 LEU A  17      89.910 102.850 165.010  1.00  0.00           H
ATOM     53  C   LEU A  17      93.260  99.560 162.750  1.00  0.00           C
ATOM     54  O   LEU A  17      93.240  99.720 161.530  1.00  0.00           O
ATOM     55  N   TYR A  18      92.780  98.360 163.290  1.00  0.00           N
ATOM     56  HN  TYR A  18      92.670  98.230 164.270  1.00  0.00           H
ATOM     57  CA  TYR A  18      92.420  97.240 162.450  1.00  0.00           C
ATOM     58  HA  TYR A  18      92.630  97.520 161.430  1.00  0.00           H
ATOM     59  CB  TYR A  18      93.180  95.940 162.770  1.00  0.00           C
ATOM     60  HB1 TYR A  18      94.270  96.150 162.770  1.00  0.00           H
ATOM     61  HB2 TYR A  18      92.930  95.520 163.780  1.00  0.00           H
ATOM     62  CG  TYR A  18      92.870  94.820 161.720  1.00  0.00           C
ATOM     63  CD1 TYR A  18      92.030  93.730 161.940  1.00  0.00           C
ATOM     64  HD1 TYR A  18      91.460  93.700 162.860  1.00  0.00           H
ATOM     65  CE1 TYR A  18      91.790  92.740 160.940  1.00  0.00           C
ATOM     66  HE1 TYR A  18      91.050  91.960 161.060  1.00  0.00           H
ATOM     67  CZ  TYR A  18      92.380  92.950 159.700  1.00  0.00           C
ATOM     68  OH  TYR A  18      92.140  92.040 158.660  1.00  0.00           O
ATOM     69  HH  TYR A  18      92.710  92.270 157.930  1.00  0.00           H
ATOM     70  CD2 TYR A  18      93.530  94.900 160.490  1.00  0.00           C
ATOM     71  HD2 TYR A  18      94.160  95.750 160.260  1.00  0.00           H
ATOM     72  CE2 TYR A  18      93.330  93.940 159.480  1.00  0.00           C
ATOM     73  HE2 TYR A  18      93.750  94.090 158.500  1.00  0.00           H
ATOM     74  C   TYR A  18      90.900  97.040 162.520  1.00  0.00           C
ATOM     75  O   TYR A  18      90.390  96.680 163.570  1.00  0.00           O
ATOM     76  N   PHE A  19      90.110  97.250 161.440  1.00  0.00           N
ATOM     77  HN  PHE A  19      90.450  97.620 160.580  1.00  0.00           H
ATOM     78  CA  PHE A  19      88.660  96.960 161.310  1.00  0.00           C
ATOM     79  HA  PHE A  19      88.150  97.050 162.260  1.00  0.00           H
ATOM     80  CB  PHE A  19      87.890  97.980 160.540  1.00  0.00           C
ATOM     81  HB1 PHE A  19      88.540  98.150 159.650  1.00  0.00           H
ATOM     82  HB2 PHE A  19      86.920  97.590 160.170  1.00  0.00           H
ATOM     83  CG  PHE A  19      87.720  99.280 161.270  1.00  0.00           C
ATOM     84  CD1 PHE A  19      86.600  99.510 162.130  1.00  0.00           C
ATOM     85  HD1 PHE A  19      85.940  98.680 162.320  1.00  0.00           H
ATOM     86  CE1 PHE A  19      86.350 100.720 162.720  1.00  0.00           C
ATOM     87  HE1 PHE A  19      85.450 100.920 163.300  1.00  0.00           H
ATOM     88  CZ  PHE A  19      87.100 101.880 162.470  1.00  0.00           C
ATOM     89  HZ  PHE A  19      86.990 102.860 162.900  1.00  0.00           H
ATOM     90  CD2 PHE A  19      88.420 100.460 160.900  1.00  0.00           C
ATOM     91  HD2 PHE A  19      89.260 100.440 160.220  1.00  0.00           H
ATOM     92  CE2 PHE A  19      88.110 101.700 161.490  1.00  0.00           C
ATOM     93  HE2 PHE A  19      88.520 102.600 161.060  1.00  0.00           H
ATOM     94  C   PHE A  19      88.440  95.530 160.820  1.00  0.00           C
ATOM     95  O   PHE A  19      89.030  95.190 159.790  1.00  0.00           O
ATOM     96  N   SER A  20      87.680  94.680 161.500  1.00  0.00           N
ATOM     97  HN  SER A  20      87.150  94.990 162.290  1.00  0.00           H
ATOM     98  CA  SER A  20      87.660  93.230 161.210  1.00  0.00           C
ATOM     99  HA  SER A  20      88.620  93.060 160.730  1.00  0.00           H
ATOM    100  CB  SER A  20      87.760  92.370 162.500  1.00  0.00           C
ATOM    101  HB1 SER A  20      88.530  92.820 163.160  1.00  0.00           H
ATOM    102  HB2 SER A  20      87.970  91.300 162.310  1.00  0.00           H
ATOM    103  OG  SER A  20      86.560  92.300 163.210  1.00  0.00           O
ATOM    104  HG1 SER A  20      86.190  93.130 163.520  1.00  0.00           H
ATOM    105  C   SER A  20      86.520  92.790 160.330  1.00  0.00           C
ATOM    106  O   SER A  20      86.380  91.630 159.990  1.00  0.00           O
ATOM    107  N   GLY A  21      85.630  93.770 160.040  1.00  0.00           N
ATOM    108  HN  GLY A  21      85.810  94.740 160.180  1.00  0.00           H
ATOM    109  CA  GLY A  21      84.440  93.620 159.280  1.00  0.00           C
ATOM    110  HA1 GLY A  21      84.750  93.180 158.340  1.00  0.00           H
ATOM    111  HA2 GLY A  21      84.010  94.610 159.180  1.00  0.00           H
ATOM    112  C   GLY A  21      83.410  92.730 159.910  1.00  0.00           C
ATOM    113  O   GLY A  21      82.690  92.040 159.180  1.00  0.00           O
ATOM    114  N   ARG A  22      83.270  92.770 161.260  1.00  0.00           N
ATOM    115  HN  ARG A  22      84.030  93.210 161.740  1.00  0.00           H
ATOM    116  CA  ARG A  22      82.080  92.130 161.880  1.00  0.00           C
ATOM    117  HA  ARG A  22      81.610  91.490 161.150  1.00  0.00           H
ATOM    118  CB  ARG A  22      82.490  91.370 163.190  1.00  0.00           C
ATOM    119  HB1 ARG A  22      82.920  92.000 164.000  1.00  0.00           H
ATOM    120  HB2 ARG A  22      81.590  90.890 163.650  1.00  0.00           H
ATOM    121  CG  ARG A  22      83.630  90.290 163.080  1.00  0.00           C
ATOM    122  HG1 ARG A  22      84.470  90.790 162.570  1.00  0.00           H
ATOM    123  HG2 ARG A  22      83.340  89.350 162.570  1.00  0.00           H
ATOM    124  CD  ARG A  22      84.150  89.910 164.490  1.00  0.00           C
ATOM    125  HD1 ARG A  22      84.560  90.760 165.080  1.00  0.00           H
ATOM    126  HD2 ARG A  22      85.010  89.240 164.290  1.00  0.00           H
ATOM    127  NE  ARG A  22      83.110  89.030 165.270  1.00  0.00           N
ATOM    128  HE  ARG A  22      82.170  89.010 164.950  1.00  0.00           H
ATOM    129  CZ  ARG A  22      83.430  88.300 166.310  1.00  0.00           C
ATOM    130  NH1 ARG A  22      84.690  88.210 166.780  1.00  0.00           N
ATOM    131 HH11 ARG A  22      84.930  87.560 167.500  1.00  0.00           H
ATOM    132 HH12 ARG A  22      85.460  88.690 166.370  1.00  0.00           H
ATOM    133  NH2 ARG A  22      82.500  87.640 167.030  1.00  0.00           N
ATOM    134 HH21 ARG A  22      82.750  86.980 167.740  1.00  0.00           H
ATOM    135 HH22 ARG A  22      81.570  87.860 166.730  1.00  0.00           H
ATOM    136  C   ARG A  22      81.040  93.140 162.310  1.00  0.00           C
ATOM    137  O   ARG A  22      79.840  93.020 162.030  1.00  0.00           O
ATOM    138  N   GLY A  23      81.480  94.260 163.010  1.00  0.00           N
ATOM    139  HN  GLY A  23      82.410  94.330 163.370  1.00  0.00           H
ATOM    140  CA  GLY A  23      80.480  95.220 163.590  1.00  0.00           C
ATOM    141  HA1 GLY A  23      79.910  94.670 164.330  1.00  0.00           H
ATOM    142  HA2 GLY A  23      79.890  95.620 162.790  1.00  0.00           H
ATOM    143  C   GLY A  23      81.110  96.500 164.230  1.00  0.00           C
ATOM    144  O   GLY A  23      80.510  97.520 164.480  1.00  0.00           O
ATOM    145  N   GLU A  24      82.440  96.480 164.440  1.00  0.00           N
ATOM    146  HN  GLU A  24      82.960  95.680 164.160  1.00  0.00           H
ATOM    147  CA  GLU A  24      83.240  97.620 164.960  1.00  0.00           C
ATOM    148  HA  GLU A  24      82.900  97.810 165.970  1.00  0.00           H
ATOM    149  CB  GLU A  24      84.780  97.330 165.080  1.00  0.00           C
ATOM    150  HB1 GLU A  24      85.320  97.670 164.170  1.00  0.00           H
ATOM    151  HB2 GLU A  24      84.980  98.090 165.860  1.00  0.00           H
ATOM    152  CG  GLU A  24      85.180  95.900 165.580  1.00  0.00           C
ATOM    153  HG1 GLU A  24      84.480  95.620 166.390  1.00  0.00           H
ATOM    154  HG2 GLU A  24      86.220  96.110 165.920  1.00  0.00           H
ATOM    155  CD  GLU A  24      85.180  94.990 164.390  1.00  0.00           C
ATOM    156  OE1 GLU A  24      84.140  94.400 164.000  1.00  0.00           O
ATOM    157  OE2 GLU A  24      86.210  95.070 163.640  1.00  0.00           O
ATOM    158  C   GLU A  24      83.060  98.840 164.110  1.00  0.00           C
ATOM    159  O   GLU A  24      83.270  98.900 162.880  1.00  0.00           O
ATOM    160  N   GLN A  25      82.700  99.960 164.820  1.00  0.00           N
ATOM    161  HN  GLN A  25      82.720  99.960 165.810  1.00  0.00           H
ATOM    162  CA  GLN A  25      82.570 101.260 164.210  1.00  0.00           C
ATOM    163  HA  GLN A  25      83.340 101.340 163.460  1.00  0.00           H
ATOM    164  CB  GLN A  25      81.140 101.530 163.640  1.00  0.00           C
ATOM    165  HB1 GLN A  25      80.400 101.200 164.400  1.00  0.00           H
ATOM    166  HB2 GLN A  25      81.070 102.620 163.470  1.00  0.00           H
ATOM    167  CG  GLN A  25      80.810 100.840 162.300  1.00  0.00           C
ATOM    168  HG1 GLN A  25      80.920  99.750 162.500  1.00  0.00           H
ATOM    169  HG2 GLN A  25      81.480 101.120 161.460  1.00  0.00           H
ATOM    170  CD  GLN A  25      79.360 101.160 161.830  1.00  0.00           C
ATOM    171  OE1 GLN A  25      78.590 101.920 162.410  1.00  0.00           O
ATOM    172  NE2 GLN A  25      78.980 100.500 160.760  1.00  0.00           N
ATOM    173 HE21 GLN A  25      79.620  99.810 160.400  1.00  0.00           H
ATOM    174 HE22 GLN A  25      78.180 100.770 160.230  1.00  0.00           H
ATOM    175  C   GLN A  25      82.850 102.420 165.250  1.00  0.00           C
ATOM    176  O   GLN A  25      82.620 102.230 166.440  1.00  0.00           O
ATOM    177  N   LEU A  26      83.360 103.560 164.720  1.00  0.00           N
ATOM    178  HN  LEU A  26      83.470 103.680 163.740  1.00  0.00           H
ATOM    179  CA  LEU A  26      83.710 104.700 165.560  1.00  0.00           C
ATOM    180  HA  LEU A  26      83.550 104.590 166.620  1.00  0.00           H
ATOM    181  CB  LEU A  26      85.250 104.950 165.570  1.00  0.00           C
ATOM    182  HB1 LEU A  26      85.620 104.970 164.530  1.00  0.00           H
ATOM    183  HB2 LEU A  26      85.590 105.870 166.090  1.00  0.00           H
ATOM    184  CG  LEU A  26      86.100 103.850 166.240  1.00  0.00           C
ATOM    185  HG  LEU A  26      85.850 102.900 165.710  1.00  0.00           H
ATOM    186  CD1 LEU A  26      87.600 104.120 166.020  1.00  0.00           C
ATOM    187 HD11 LEU A  26      87.840 104.180 164.940  1.00  0.00           H
ATOM    188 HD12 LEU A  26      87.870 105.090 166.490  1.00  0.00           H
ATOM    189 HD13 LEU A  26      88.280 103.360 166.470  1.00  0.00           H
ATOM    190  CD2 LEU A  26      85.920 103.690 167.770  1.00  0.00           C
ATOM    191 HD21 LEU A  26      84.910 103.330 168.070  1.00  0.00           H
ATOM    192 HD22 LEU A  26      86.600 103.030 168.350  1.00  0.00           H
ATOM    193 HD23 LEU A  26      86.040 104.690 168.240  1.00  0.00           H
ATOM    194  C   LEU A  26      82.930 105.880 165.090  1.00  0.00           C
ATOM    195  O   LEU A  26      82.900 106.210 163.940  1.00  0.00           O
ATOM    196  N   ARG A  27      82.240 106.550 166.000  1.00  0.00           N
ATOM    197  HN  ARG A  27      82.250 106.140 166.910  1.00  0.00           H
ATOM    198  CA  ARG A  27      81.460 107.760 165.760  1.00  0.00           C
ATOM    199  HA  ARG A  27      81.340 107.910 164.700  1.00  0.00           H
ATOM    200  CB  ARG A  27      80.010 107.570 166.340  1.00  0.00           C
ATOM    201  HB1 ARG A  27      79.310 107.090 165.620  1.00  0.00           H
ATOM    202  HB2 ARG A  27      80.150 106.860 167.190  1.00  0.00           H
ATOM    203  CG  ARG A  27      79.300 108.780 166.890  1.00  0.00           C
ATOM    204  HG1 ARG A  27      79.310 109.560 166.100  1.00  0.00           H
ATOM    205  HG2 ARG A  27      79.970 109.110 167.720  1.00  0.00           H
ATOM    206  CD  ARG A  27      77.870 108.540 167.410  1.00  0.00           C
ATOM    207  HD1 ARG A  27      78.020 107.800 168.220  1.00  0.00           H
ATOM    208  HD2 ARG A  27      77.160 108.160 166.640  1.00  0.00           H
ATOM    209  NE  ARG A  27      77.410 109.790 167.990  1.00  0.00           N
ATOM    210  HE  ARG A  27      77.790 110.620 167.570  1.00  0.00           H
ATOM    211  CZ  ARG A  27      76.380 109.960 168.880  1.00  0.00           C
ATOM    212  NH1 ARG A  27      75.670 109.000 169.390  1.00  0.00           N
ATOM    213 HH11 ARG A  27      74.800 109.200 169.840  1.00  0.00           H
ATOM    214 HH12 ARG A  27      75.860 108.090 169.030  1.00  0.00           H
ATOM    215  NH2 ARG A  27      76.050 111.230 169.080  1.00  0.00           N
ATOM    216 HH21 ARG A  27      75.490 111.410 169.890  1.00  0.00           H
ATOM    217 HH22 ARG A  27      76.700 111.950 168.820  1.00  0.00           H
ATOM    218  C   ARG A  27      82.270 108.970 166.260  1.00  0.00           C
ATOM    219  O   ARG A  27      82.810 108.960 167.310  1.00  0.00           O
ATOM    220  N   LEU A  28      82.390 110.130 165.490  1.00  0.00           N
ATOM    221  HN  LEU A  28      82.040 110.190 164.560  1.00  0.00           H
ATOM    222  CA  LEU A  28      83.030 111.380 165.980  1.00  0.00           C
ATOM    223  HA  LEU A  28      83.890 111.130 166.590  1.00  0.00           H
ATOM    224  CB  LEU A  28      83.490 112.190 164.700  1.00  0.00           C
ATOM    225  HB1 LEU A  28      83.780 111.530 163.860  1.00  0.00           H
ATOM    226  HB2 LEU A  28      82.550 112.670 164.360  1.00  0.00           H
ATOM    227  CG  LEU A  28      84.560 113.280 165.000  1.00  0.00           C
ATOM    228  HG  LEU A  28      84.270 113.850 165.910  1.00  0.00           H
ATOM    229  CD1 LEU A  28      85.910 112.620 165.310  1.00  0.00           C
ATOM    230 HD11 LEU A  28      85.980 111.840 164.520  1.00  0.00           H
ATOM    231 HD12 LEU A  28      86.720 113.380 165.350  1.00  0.00           H
ATOM    232 HD13 LEU A  28      85.930 112.190 166.340  1.00  0.00           H
ATOM    233  CD2 LEU A  28      84.560 114.230 163.770  1.00  0.00           C
ATOM    234 HD21 LEU A  28      85.410 114.950 163.830  1.00  0.00           H
ATOM    235 HD22 LEU A  28      84.640 113.690 162.800  1.00  0.00           H
ATOM    236 HD23 LEU A  28      83.560 114.700 163.720  1.00  0.00           H
ATOM    237  C   LEU A  28      82.330 112.250 166.960  1.00  0.00           C
ATOM    238  O   LEU A  28      81.130 112.550 166.840  1.00  0.00           O
ATOM    239  N   ARG A  29      83.090 112.720 167.990  1.00  0.00           N
ATOM    240  HN  ARG A  29      84.040 112.440 168.060  1.00  0.00           H
ATOM    241  CA  ARG A  29      82.650 113.670 168.960  1.00  0.00           C
ATOM    242  HA  ARG A  29      81.840 113.180 169.470  1.00  0.00           H
ATOM    243  CB  ARG A  29      83.780 113.830 169.980  1.00  0.00           C
ATOM    244  HB1 ARG A  29      84.830 113.850 169.610  1.00  0.00           H
ATOM    245  HB2 ARG A  29      83.590 114.830 170.410  1.00  0.00           H
ATOM    246  CG  ARG A  29      83.620 112.920 171.210  1.00  0.00           C
ATOM    247  HG1 ARG A  29      83.730 111.900 170.800  1.00  0.00           H
ATOM    248  HG2 ARG A  29      82.570 112.880 171.580  1.00  0.00           H
ATOM    249  CD  ARG A  29      84.570 113.240 172.390  1.00  0.00           C
ATOM    250  HD1 ARG A  29      84.440 114.320 172.620  1.00  0.00           H
ATOM    251  HD2 ARG A  29      85.610 113.040 172.030  1.00  0.00           H
ATOM    252  NE  ARG A  29      84.220 112.440 173.630  1.00  0.00           N
ATOM    253  HE  ARG A  29      83.510 112.730 174.260  1.00  0.00           H
ATOM    254  CZ  ARG A  29      84.610 111.160 173.820  1.00  0.00           C
ATOM    255  NH1 ARG A  29      85.380 110.410 173.020  1.00  0.00           N
ATOM    256 HH11 ARG A  29      85.500 109.500 173.410  1.00  0.00           H
ATOM    257 HH12 ARG A  29      86.000 110.770 172.320  1.00  0.00           H
ATOM    258  NH2 ARG A  29      84.050 110.370 174.680  1.00  0.00           N
ATOM    259 HH21 ARG A  29      84.500 109.530 174.990  1.00  0.00           H
ATOM    260 HH22 ARG A  29      83.360 110.770 175.300  1.00  0.00           H
ATOM    261  C   ARG A  29      82.080 114.950 168.430  1.00  0.00           C
ATOM    262  O   ARG A  29      82.530 115.570 167.520  1.00  0.00           O
ATOM    263  N   ALA A  30      81.040 115.450 169.050  1.00  0.00           N
ATOM    264  HN  ALA A  30      80.590 115.000 169.820  1.00  0.00           H
ATOM    265  CA  ALA A  30      80.280 116.580 168.500  1.00  0.00           C
ATOM    266  HA  ALA A  30      80.050 116.380 167.460  1.00  0.00           H
ATOM    267  CB  ALA A  30      78.960 116.580 169.240  1.00  0.00           C
ATOM    268  HB1 ALA A  30      78.470 115.590 169.170  1.00  0.00           H
ATOM    269  HB2 ALA A  30      79.150 116.840 170.310  1.00  0.00           H
ATOM    270  HB3 ALA A  30      78.330 117.440 168.910  1.00  0.00           H
ATOM    271  C   ALA A  30      81.020 117.890 168.610  1.00  0.00           C
ATOM    272  O   ALA A  30      80.540 118.760 167.870  1.00  0.00           O
ATOM    273  N   ASP A  31      82.100 118.010 169.360  1.00  0.00           N
ATOM    274  HN  ASP A  31      82.340 117.290 170.010  1.00  0.00           H
ATOM    275  CA  ASP A  31      82.780 119.290 169.510  1.00  0.00           C
ATOM    276  HA  ASP A  31      82.040 120.080 169.450  1.00  0.00           H
ATOM    277  CB  ASP A  31      83.630 119.360 170.810  1.00  0.00           C
ATOM    278  HB1 ASP A  31      84.070 118.340 170.890  1.00  0.00           H
ATOM    279  HB2 ASP A  31      84.370 120.190 170.860  1.00  0.00           H
ATOM    280  CG  ASP A  31      82.780 119.640 172.050  1.00  0.00           C
ATOM    281  OD1 ASP A  31      81.900 120.540 171.900  1.00  0.00           O
ATOM    282  OD2 ASP A  31      83.120 119.170 173.120  1.00  0.00           O
ATOM    283  C   ASP A  31      83.720 119.660 168.330  1.00  0.00           C
ATOM    284  O   ASP A  31      83.910 120.820 168.070  1.00  0.00           O
ATOM    285  N   LEU A  32      84.180 118.720 167.460  1.00  0.00           N
ATOM    286  HN  LEU A  32      84.030 117.760 167.690  1.00  0.00           H
ATOM    287  CA  LEU A  32      84.710 118.960 166.120  1.00  0.00           C
ATOM    288  HA  LEU A  32      85.440 119.750 166.230  1.00  0.00           H
ATOM    289  CB  LEU A  32      85.390 117.690 165.550  1.00  0.00           C
ATOM    290  HB1 LEU A  32      84.660 116.870 165.390  1.00  0.00           H
ATOM    291  HB2 LEU A  32      85.790 117.990 164.560  1.00  0.00           H
ATOM    292  CG  LEU A  32      86.610 117.010 166.340  1.00  0.00           C
ATOM    293  HG  LEU A  32      87.150 116.340 165.640  1.00  0.00           H
ATOM    294  CD1 LEU A  32      87.670 118.060 166.740  1.00  0.00           C
ATOM    295 HD11 LEU A  32      88.420 117.480 167.310  1.00  0.00           H
ATOM    296 HD12 LEU A  32      88.200 118.570 165.910  1.00  0.00           H
ATOM    297 HD13 LEU A  32      87.280 118.910 167.350  1.00  0.00           H
ATOM    298  CD2 LEU A  32      86.200 116.150 167.540  1.00  0.00           C
ATOM    299 HD21 LEU A  32      87.100 115.570 167.840  1.00  0.00           H
ATOM    300 HD22 LEU A  32      85.870 116.660 168.470  1.00  0.00           H
ATOM    301 HD23 LEU A  32      85.440 115.400 167.220  1.00  0.00           H
ATOM    302  C   LEU A  32      83.730 119.580 165.080  1.00  0.00           C
ATOM    303  O   LEU A  32      82.720 118.870 164.690  1.00  0.00           O
ATOM    304  N   GLU A  33      84.010 120.840 164.590  1.00  0.00           N
ATOM    305  HN  GLU A  33      84.800 121.340 164.940  1.00  0.00           H
ATOM    306  CA  GLU A  33      83.210 121.600 163.580  1.00  0.00           C
ATOM    307  HA  GLU A  33      82.140 121.720 163.680  1.00  0.00           H
ATOM    308  CB  GLU A  33      83.650 123.060 163.650  1.00  0.00           C
ATOM    309  HB1 GLU A  33      83.370 123.460 164.650  1.00  0.00           H
ATOM    310  HB2 GLU A  33      84.750 123.210 163.580  1.00  0.00           H
ATOM    311  CG  GLU A  33      82.720 123.910 162.710  1.00  0.00           C
ATOM    312  HG1 GLU A  33      81.770 124.050 163.280  1.00  0.00           H
ATOM    313  HG2 GLU A  33      82.550 123.420 161.730  1.00  0.00           H
ATOM    314  CD  GLU A  33      83.280 125.340 162.560  1.00  0.00           C
ATOM    315  OE1 GLU A  33      83.930 125.620 161.510  1.00  0.00           O
ATOM    316  OE2 GLU A  33      82.990 126.180 163.430  1.00  0.00           O
ATOM    317  C   GLU A  33      83.320 121.030 162.190  1.00  0.00           C
ATOM    318  O   GLU A  33      84.390 121.100 161.610  1.00  0.00           O
ATOM    319  N   LEU A  34      82.240 120.490 161.540  1.00  0.00           N
ATOM    320  HN  LEU A  34      81.330 120.430 161.930  1.00  0.00           H
ATOM    321  CA  LEU A  34      82.560 119.830 160.270  1.00  0.00           C
ATOM    322  HA  LEU A  34      83.560 119.440 160.370  1.00  0.00           H
ATOM    323  CB  LEU A  34      81.420 118.880 159.880  1.00  0.00           C
ATOM    324  HB1 LEU A  34      80.420 119.200 160.220  1.00  0.00           H
ATOM    325  HB2 LEU A  34      81.280 118.690 158.790  1.00  0.00           H
ATOM    326  CG  LEU A  34      81.660 117.440 160.390  1.00  0.00           C
ATOM    327  HG  LEU A  34      80.680 116.970 160.160  1.00  0.00           H
ATOM    328  CD1 LEU A  34      82.750 116.770 159.650  1.00  0.00           C
ATOM    329 HD11 LEU A  34      82.950 115.820 160.200  1.00  0.00           H
ATOM    330 HD12 LEU A  34      82.570 116.540 158.570  1.00  0.00           H
ATOM    331 HD13 LEU A  34      83.680 117.360 159.800  1.00  0.00           H
ATOM    332  CD2 LEU A  34      82.010 117.440 161.870  1.00  0.00           C
ATOM    333 HD21 LEU A  34      81.340 118.160 162.380  1.00  0.00           H
ATOM    334 HD22 LEU A  34      81.830 116.430 162.310  1.00  0.00           H
ATOM    335 HD23 LEU A  34      83.040 117.830 162.000  1.00  0.00           H
ATOM    336  C   LEU A  34      82.610 120.880 159.130  1.00  0.00           C
ATOM    337  O   LEU A  34      81.810 121.800 159.080  1.00  0.00           O
ATOM    338  N   PRO A  35      83.430 120.740 158.110  1.00  0.00           N
ATOM    339  CD  PRO A  35      84.450 119.600 158.020  1.00  0.00           C
ATOM    340  HD1 PRO A  35      83.890 118.680 157.750  1.00  0.00           H
ATOM    341  HD2 PRO A  35      85.090 119.560 158.930  1.00  0.00           H
ATOM    342  CA  PRO A  35      83.560 121.690 156.970  1.00  0.00           C
ATOM    343  HA  PRO A  35      83.950 122.620 157.340  1.00  0.00           H
ATOM    344  CB  PRO A  35      84.560 120.960 156.040  1.00  0.00           C
ATOM    345  HB1 PRO A  35      83.960 120.430 155.280  1.00  0.00           H
ATOM    346  HB2 PRO A  35      85.250 121.690 155.560  1.00  0.00           H
ATOM    347  CG  PRO A  35      85.360 119.970 156.900  1.00  0.00           C
ATOM    348  HG1 PRO A  35      86.320 120.390 157.290  1.00  0.00           H
ATOM    349  HG2 PRO A  35      85.510 119.080 156.250  1.00  0.00           H
ATOM    350  C   PRO A  35      82.250 121.950 156.200  1.00  0.00           C
ATOM    351  O   PRO A  35      81.600 121.030 155.700  1.00  0.00           O
ATOM    352  N   ARG A  36      81.910 123.240 156.080  1.00  0.00           N
ATOM    353  HN  ARG A  36      82.480 123.990 156.400  1.00  0.00           H
ATOM    354  CA  ARG A  36      80.670 123.800 155.530  1.00  0.00           C
ATOM    355  HA  ARG A  36      79.810 123.170 155.740  1.00  0.00           H
ATOM    356  CB  ARG A  36      80.430 125.120 156.160  1.00  0.00           C
ATOM    357  HB1 ARG A  36      79.450 125.570 155.910  1.00  0.00           H
ATOM    358  HB2 ARG A  36      80.240 124.800 157.210  1.00  0.00           H
ATOM    359  CG  ARG A  36      81.570 126.110 156.100  1.00  0.00           C
ATOM    360  HG1 ARG A  36      81.980 126.260 155.080  1.00  0.00           H
ATOM    361  HG2 ARG A  36      82.420 125.700 156.690  1.00  0.00           H
ATOM    362  CD  ARG A  36      81.270 127.470 156.660  1.00  0.00           C
ATOM    363  HD1 ARG A  36      80.410 128.000 156.200  1.00  0.00           H
ATOM    364  HD2 ARG A  36      82.110 128.200 156.630  1.00  0.00           H
ATOM    365  NE  ARG A  36      81.000 127.180 158.150  1.00  0.00           N
ATOM    366  HE  ARG A  36      81.790 126.910 158.710  1.00  0.00           H
ATOM    367  CZ  ARG A  36      79.810 127.350 158.730  1.00  0.00           C
ATOM    368  NH1 ARG A  36      78.680 127.570 158.090  1.00  0.00           N
ATOM    369 HH11 ARG A  36      77.990 126.940 158.450  1.00  0.00           H
ATOM    370 HH12 ARG A  36      78.590 127.550 157.100  1.00  0.00           H
ATOM    371  NH2 ARG A  36      79.800 127.290 160.010  1.00  0.00           N
ATOM    372 HH21 ARG A  36      79.110 127.880 160.440  1.00  0.00           H
ATOM    373 HH22 ARG A  36      80.710 127.400 160.420  1.00  0.00           H
ATOM    374  C   ARG A  36      80.690 123.980 153.990  1.00  0.00           C
ATOM    375  O   ARG A  36      79.630 124.030 153.330  1.00  0.00           O
ATOM    376  N   ASP A  37      81.860 124.050 153.350  1.00  0.00           N
ATOM    377  HN  ASP A  37      82.650 124.250 153.930  1.00  0.00           H
ATOM    378  CA  ASP A  37      81.880 124.330 151.910  1.00  0.00           C
ATOM    379  HA  ASP A  37      80.990 123.900 151.470  1.00  0.00           H
ATOM    380  CB  ASP A  37      81.750 125.810 151.640  1.00  0.00           C
ATOM    381  HB1 ASP A  37      81.620 126.070 150.570  1.00  0.00           H
ATOM    382  HB2 ASP A  37      80.780 125.990 152.150  1.00  0.00           H
ATOM    383  CG  ASP A  37      82.800 126.750 152.230  1.00  0.00           C
ATOM    384  OD1 ASP A  37      83.660 126.320 153.030  1.00  0.00           O
ATOM    385  OD2 ASP A  37      82.700 127.990 151.950  1.00  0.00           O
ATOM    386  C   ASP A  37      83.100 123.700 151.160  1.00  0.00           C
ATOM    387  O   ASP A  37      83.010 123.530 149.950  1.00  0.00           O
ATOM    388  N   ALA A  38      84.210 123.230 151.840  1.00  0.00           N
ATOM    389  HN  ALA A  38      84.270 123.270 152.830  1.00  0.00           H
ATOM    390  CA  ALA A  38      85.340 122.680 151.150  1.00  0.00           C
ATOM    391  HA  ALA A  38      85.020 122.060 150.330  1.00  0.00           H
ATOM    392  CB  ALA A  38      86.120 123.820 150.530  1.00  0.00           C
ATOM    393  HB1 ALA A  38      86.400 124.530 151.330  1.00  0.00           H
ATOM    394  HB2 ALA A  38      87.070 123.470 150.070  1.00  0.00           H
ATOM    395  HB3 ALA A  38      85.580 124.430 149.790  1.00  0.00           H
ATOM    396  C   ALA A  38      86.050 121.800 152.130  1.00  0.00           C
ATOM    397  O   ALA A  38      86.000 121.970 153.340  1.00  0.00           O
ATOM    398  N   PHE A  39      86.690 120.720 151.640  1.00  0.00           N
ATOM    399  HN  PHE A  39      86.660 120.560 150.660  1.00  0.00           H
ATOM    400  CA  PHE A  39      87.390 119.830 152.560  1.00  0.00           C
ATOM    401  HA  PHE A  39      87.790 120.500 153.310  1.00  0.00           H
ATOM    402  CB  PHE A  39      86.470 118.880 153.380  1.00  0.00           C
ATOM    403  HB1 PHE A  39      87.020 118.350 154.190  1.00  0.00           H
ATOM    404  HB2 PHE A  39      85.650 119.480 153.820  1.00  0.00           H
ATOM    405  CG  PHE A  39      85.770 117.850 152.440  1.00  0.00           C
ATOM    406  CD1 PHE A  39      84.510 118.090 151.860  1.00  0.00           C
ATOM    407  HD1 PHE A  39      84.080 119.060 152.080  1.00  0.00           H
ATOM    408  CE1 PHE A  39      83.930 117.210 151.000  1.00  0.00           C
ATOM    409  HE1 PHE A  39      82.940 117.320 150.600  1.00  0.00           H
ATOM    410  CZ  PHE A  39      84.500 115.960 150.890  1.00  0.00           C
ATOM    411  HZ  PHE A  39      84.010 115.270 150.220  1.00  0.00           H
ATOM    412  CD2 PHE A  39      86.480 116.650 152.200  1.00  0.00           C
ATOM    413  HD2 PHE A  39      87.480 116.540 152.590  1.00  0.00           H
ATOM    414  CE2 PHE A  39      85.780 115.630 151.460  1.00  0.00           C
ATOM    415  HE2 PHE A  39      86.130 114.610 151.340  1.00  0.00           H
ATOM    416  C   PHE A  39      88.540 119.160 151.910  1.00  0.00           C
ATOM    417  O   PHE A  39      88.750 118.990 150.760  1.00  0.00           O
ATOM    418  N   THR A  40      89.460 118.690 152.830  1.00  0.00           N
ATOM    419  HN  THR A  40      89.110 118.590 153.760  1.00  0.00           H
ATOM    420  CA  THR A  40      90.620 117.940 152.460  1.00  0.00           C
ATOM    421  HA  THR A  40      90.560 117.790 151.390  1.00  0.00           H
ATOM    422  CB  THR A  40      92.010 118.500 152.650  1.00  0.00           C
ATOM    423  HB  THR A  40      91.970 119.160 153.550  1.00  0.00           H
ATOM    424  OG1 THR A  40      92.220 119.430 151.590  1.00  0.00           O
ATOM    425  HG1 THR A  40      91.720 120.180 151.950  1.00  0.00           H
ATOM    426  CG2 THR A  40      93.120 117.510 152.720  1.00  0.00           C
ATOM    427 HG21 THR A  40      93.110 116.860 153.620  1.00  0.00           H
ATOM    428 HG22 THR A  40      93.060 116.950 151.770  1.00  0.00           H
ATOM    429 HG23 THR A  40      94.100 118.040 152.760  1.00  0.00           H
ATOM    430  C   THR A  40      90.500 116.700 153.330  1.00  0.00           C
ATOM    431  O   THR A  40      90.380 116.790 154.530  1.00  0.00           O
ATOM    432  N   LEU A  41      90.360 115.490 152.640  1.00  0.00           N
ATOM    433  HN  LEU A  41      90.380 115.540 151.640  1.00  0.00           H
ATOM    434  CA  LEU A  41      90.090 114.270 153.370  1.00  0.00           C
ATOM    435  HA  LEU A  41      90.240 114.290 154.440  1.00  0.00           H
ATOM    436  CB  LEU A  41      88.630 113.880 153.100  1.00  0.00           C
ATOM    437  HB1 LEU A  41      88.000 114.630 153.630  1.00  0.00           H
ATOM    438  HB2 LEU A  41      88.460 113.780 152.000  1.00  0.00           H
ATOM    439  CG  LEU A  41      88.190 112.490 153.660  1.00  0.00           C
ATOM    440  HG  LEU A  41      88.860 111.670 153.310  1.00  0.00           H
ATOM    441  CD1 LEU A  41      88.030 112.510 155.220  1.00  0.00           C
ATOM    442 HD11 LEU A  41      87.560 111.580 155.590  1.00  0.00           H
ATOM    443 HD12 LEU A  41      89.030 112.610 155.690  1.00  0.00           H
ATOM    444 HD13 LEU A  41      87.410 113.390 155.520  1.00  0.00           H
ATOM    445  CD2 LEU A  41      86.900 112.050 152.970  1.00  0.00           C
ATOM    446 HD21 LEU A  41      86.470 111.140 153.450  1.00  0.00           H
ATOM    447 HD22 LEU A  41      86.270 112.970 153.040  1.00  0.00           H
ATOM    448 HD23 LEU A  41      86.960 111.890 151.870  1.00  0.00           H
ATOM    449  C   LEU A  41      91.110 113.270 152.890  1.00  0.00           C
ATOM    450  O   LEU A  41      91.280 112.890 151.750  1.00  0.00           O
ATOM    451  N   GLN A  42      91.880 112.620 153.820  1.00  0.00           N
ATOM    452  HN  GLN A  42      91.790 112.830 154.790  1.00  0.00           H
ATOM    453  CA  GLN A  42      92.980 111.720 153.480  1.00  0.00           C
ATOM    454  HA  GLN A  42      92.770 111.220 152.540  1.00  0.00           H
ATOM    455  CB  GLN A  42      94.240 112.550 153.360  1.00  0.00           C
ATOM    456  HB1 GLN A  42      95.160 112.040 153.010  1.00  0.00           H
ATOM    457  HB2 GLN A  42      94.140 113.210 152.470  1.00  0.00           H
ATOM    458  CG  GLN A  42      94.600 113.400 154.580  1.00  0.00           C
ATOM    459  HG1 GLN A  42      94.600 112.800 155.520  1.00  0.00           H
ATOM    460  HG2 GLN A  42      93.880 114.230 154.710  1.00  0.00           H
ATOM    461  CD  GLN A  42      95.960 114.120 154.530  1.00  0.00           C
ATOM    462  OE1 GLN A  42      96.780 114.070 155.410  1.00  0.00           O
ATOM    463  NE2 GLN A  42      96.190 114.780 153.400  1.00  0.00           N
ATOM    464 HE21 GLN A  42      95.590 114.650 152.610  1.00  0.00           H
ATOM    465 HE22 GLN A  42      97.080 115.210 153.270  1.00  0.00           H
ATOM    466  C   GLN A  42      93.140 110.710 154.620  1.00  0.00           C
ATOM    467  O   GLN A  42      92.770 110.940 155.760  1.00  0.00           O
ATOM    468  N   VAL A  43      93.770 109.610 154.220  1.00  0.00           N
ATOM    469  HN  VAL A  43      94.120 109.510 153.290  1.00  0.00           H
ATOM    470  CA  VAL A  43      94.080 108.470 155.070  1.00  0.00           C
ATOM    471  HA  VAL A  43      94.360 108.780 156.070  1.00  0.00           H
ATOM    472  CB  VAL A  43      92.960 107.500 155.210  1.00  0.00           C
ATOM    473  HB  VAL A  43      93.270 106.460 155.450  1.00  0.00           H
ATOM    474  CG1 VAL A  43      92.080 107.820 156.450  1.00  0.00           C
ATOM    475 HG11 VAL A  43      91.310 107.040 156.650  1.00  0.00           H
ATOM    476 HG12 VAL A  43      92.800 107.840 157.290  1.00  0.00           H
ATOM    477 HG13 VAL A  43      91.550 108.790 156.350  1.00  0.00           H
ATOM    478  CG2 VAL A  43      92.060 107.330 153.950  1.00  0.00           C
ATOM    479 HG21 VAL A  43      92.640 106.890 153.110  1.00  0.00           H
ATOM    480 HG22 VAL A  43      91.280 106.550 154.090  1.00  0.00           H
ATOM    481 HG23 VAL A  43      91.610 108.310 153.680  1.00  0.00           H
ATOM    482  C   VAL A  43      95.170 107.700 154.420  1.00  0.00           C
ATOM    483  O   VAL A  43      95.470 107.630 153.230  1.00  0.00           O
ATOM    484  N   TRP A  44      95.920 106.920 155.200  1.00  0.00           N
ATOM    485  HN  TRP A  44      95.750 106.910 156.180  1.00  0.00           H
ATOM    486  CA  TRP A  44      96.680 105.800 154.730  1.00  0.00           C
ATOM    487  HA  TRP A  44      96.770 105.840 153.650  1.00  0.00           H
ATOM    488  CB  TRP A  44      98.130 105.630 155.270  1.00  0.00           C
ATOM    489  HB1 TRP A  44      98.160 105.830 156.360  1.00  0.00           H
ATOM    490  HB2 TRP A  44      98.540 104.610 155.110  1.00  0.00           H
ATOM    491  CG  TRP A  44      99.150 106.570 154.620  1.00  0.00           C
ATOM    492  CD1 TRP A  44      99.540 107.830 154.980  1.00  0.00           C
ATOM    493  HD1 TRP A  44      99.010 108.520 155.620  1.00  0.00           H
ATOM    494  NE1 TRP A  44     100.540 108.320 154.160  1.00  0.00           N
ATOM    495  HE1 TRP A  44     100.890 109.230 154.220  1.00  0.00           H
ATOM    496  CE2 TRP A  44     100.910 107.340 153.320  1.00  0.00           C
ATOM    497  CD2 TRP A  44     100.100 106.200 153.570  1.00  0.00           C
ATOM    498  CE3 TRP A  44     100.200 105.010 152.840  1.00  0.00           C
ATOM    499  HE3 TRP A  44      99.570 104.150 153.020  1.00  0.00           H
ATOM    500  CZ3 TRP A  44     101.200 104.970 151.800  1.00  0.00           C
ATOM    501  HZ3 TRP A  44     101.390 104.060 151.240  1.00  0.00           H
ATOM    502  CZ2 TRP A  44     101.870 107.310 152.330  1.00  0.00           C
ATOM    503  HZ2 TRP A  44     102.430 108.180 152.020  1.00  0.00           H
ATOM    504  CH2 TRP A  44     101.970 106.100 151.590  1.00  0.00           C
ATOM    505  HH2 TRP A  44     102.800 106.070 150.890  1.00  0.00           H
ATOM    506  C   TRP A  44      96.000 104.480 155.230  1.00  0.00           C
ATOM    507  O   TRP A  44      95.520 104.350 156.350  1.00  0.00           O
ATOM    508  N   LEU A  45      95.870 103.560 154.340  1.00  0.00           N
ATOM    509  HN  LEU A  45      96.240 103.690 153.420  1.00  0.00           H
ATOM    510  CA  LEU A  45      95.050 102.320 154.610  1.00  0.00           C
ATOM    511  HA  LEU A  45      95.270 101.920 155.590  1.00  0.00           H
ATOM    512  CB  LEU A  45      93.530 102.450 154.560  1.00  0.00           C
ATOM    513  HB1 LEU A  45      93.030 101.480 154.330  1.00  0.00           H
ATOM    514  HB2 LEU A  45      93.240 102.730 155.590  1.00  0.00           H
ATOM    515  CG  LEU A  45      93.130 103.520 153.540  1.00  0.00           C
ATOM    516  HG  LEU A  45      93.450 104.460 154.050  1.00  0.00           H
ATOM    517  CD1 LEU A  45      93.550 103.190 152.130  1.00  0.00           C
ATOM    518 HD11 LEU A  45      94.660 103.120 152.050  1.00  0.00           H
ATOM    519 HD12 LEU A  45      93.010 102.340 151.670  1.00  0.00           H
ATOM    520 HD13 LEU A  45      93.210 104.070 151.550  1.00  0.00           H
ATOM    521  CD2 LEU A  45      91.560 103.560 153.430  1.00  0.00           C
ATOM    522 HD21 LEU A  45      91.240 103.710 154.480  1.00  0.00           H
ATOM    523 HD22 LEU A  45      91.180 104.460 152.910  1.00  0.00           H
ATOM    524 HD23 LEU A  45      91.150 102.650 152.940  1.00  0.00           H
ATOM    525  C   LEU A  45      95.550 101.140 153.720  1.00  0.00           C
ATOM    526  O   LEU A  45      96.180 101.350 152.700  1.00  0.00           O
ATOM    527  N   ARG A  46      95.320  99.890 154.170  1.00  0.00           N
ATOM    528  HN  ARG A  46      94.740  99.840 154.970  1.00  0.00           H
ATOM    529  CA  ARG A  46      95.570  98.640 153.490  1.00  0.00           C
ATOM    530  HA  ARG A  46      95.640  98.790 152.420  1.00  0.00           H
ATOM    531  CB  ARG A  46      96.960  97.990 153.860  1.00  0.00           C
ATOM    532  HB1 ARG A  46      96.980  97.040 153.290  1.00  0.00           H
ATOM    533  HB2 ARG A  46      97.770  98.630 153.430  1.00  0.00           H
ATOM    534  CG  ARG A  46      97.150  97.800 155.430  1.00  0.00           C
ATOM    535  HG1 ARG A  46      96.200  97.550 155.960  1.00  0.00           H
ATOM    536  HG2 ARG A  46      97.460  98.790 155.820  1.00  0.00           H
ATOM    537  CD  ARG A  46      98.310  96.850 155.840  1.00  0.00           C
ATOM    538  HD1 ARG A  46      98.710  97.000 156.870  1.00  0.00           H
ATOM    539  HD2 ARG A  46      99.220  97.200 155.310  1.00  0.00           H
ATOM    540  NE  ARG A  46      97.950  95.480 155.590  1.00  0.00           N
ATOM    541  HE  ARG A  46      97.050  95.120 155.840  1.00  0.00           H
ATOM    542  CZ  ARG A  46      98.850  94.560 155.110  1.00  0.00           C
ATOM    543  NH1 ARG A  46     100.070  94.760 154.690  1.00  0.00           N
ATOM    544 HH11 ARG A  46     100.510  94.020 154.200  1.00  0.00           H
ATOM    545 HH12 ARG A  46     100.440  95.680 154.550  1.00  0.00           H
ATOM    546  NH2 ARG A  46      98.460  93.330 155.130  1.00  0.00           N
ATOM    547 HH21 ARG A  46      99.030  92.620 154.720  1.00  0.00           H
ATOM    548 HH22 ARG A  46      97.630  93.050 155.600  1.00  0.00           H
ATOM    549  C   ARG A  46      94.420  97.750 153.650  1.00  0.00           C
ATOM    550  O   ARG A  46      94.040  97.290 154.740  1.00  0.00           O
ATOM    551  N   ALA A  47      93.820  97.370 152.520  1.00  0.00           N
ATOM    552  HN  ALA A  47      94.170  97.610 151.620  1.00  0.00           H
ATOM    553  CA  ALA A  47      92.490  96.740 152.520  1.00  0.00           C
ATOM    554  HA  ALA A  47      92.130  96.890 153.530  1.00  0.00           H
ATOM    555  CB  ALA A  47      91.640  97.430 151.390  1.00  0.00           C
ATOM    556  HB1 ALA A  47      92.250  97.390 150.460  1.00  0.00           H
ATOM    557  HB2 ALA A  47      90.700  96.880 151.170  1.00  0.00           H
ATOM    558  HB3 ALA A  47      91.420  98.480 151.680  1.00  0.00           H
ATOM    559  C   ALA A  47      92.590  95.300 152.130  1.00  0.00           C
ATOM    560  O   ALA A  47      93.300  94.900 151.170  1.00  0.00           O
ATOM    561  N   GLU A  48      91.910  94.500 153.000  1.00  0.00           N
ATOM    562  HN  GLU A  48      91.460  94.930 153.770  1.00  0.00           H
ATOM    563  CA  GLU A  48      91.760  93.050 152.830  1.00  0.00           C
ATOM    564  HA  GLU A  48      92.720  92.560 152.910  1.00  0.00           H
ATOM    565  CB  GLU A  48      90.940  92.290 153.920  1.00  0.00           C
ATOM    566  HB1 GLU A  48      89.840  92.410 153.880  1.00  0.00           H
ATOM    567  HB2 GLU A  48      91.150  91.230 153.650  1.00  0.00           H
ATOM    568  CG  GLU A  48      91.490  92.370 155.360  1.00  0.00           C
ATOM    569  HG1 GLU A  48      90.880  91.700 156.000  1.00  0.00           H
ATOM    570  HG2 GLU A  48      91.390  93.420 155.690  1.00  0.00           H
ATOM    571  CD  GLU A  48      92.910  91.900 155.640  1.00  0.00           C
ATOM    572  OE1 GLU A  48      93.450  90.990 154.960  1.00  0.00           O
ATOM    573  OE2 GLU A  48      93.570  92.660 156.370  1.00  0.00           O
ATOM    574  C   GLU A  48      91.200  92.630 151.450  1.00  0.00           C
ATOM    575  O   GLU A  48      90.440  93.380 150.870  1.00  0.00           O
ATOM    576  N   GLY A  49      91.630  91.460 150.860  1.00  0.00           N
ATOM    577  HN  GLY A  49      92.260  90.830 151.310  1.00  0.00           H
ATOM    578  CA  GLY A  49      90.850  90.990 149.720  1.00  0.00           C
ATOM    579  HA1 GLY A  49      91.370  90.110 149.370  1.00  0.00           H
ATOM    580  HA2 GLY A  49      90.810  91.700 148.910  1.00  0.00           H
ATOM    581  C   GLY A  49      89.490  90.580 150.140  1.00  0.00           C
ATOM    582  O   GLY A  49      89.330  89.800 151.070  1.00  0.00           O
ATOM    583  N   GLY A  50      88.490  91.130 149.450  1.00  0.00           N
ATOM    584  HN  GLY A  50      88.710  91.780 148.720  1.00  0.00           H
ATOM    585  CA  GLY A  50      87.080  90.900 149.650  1.00  0.00           C
ATOM    586  HA1 GLY A  50      86.920  89.860 149.900  1.00  0.00           H
ATOM    587  HA2 GLY A  50      86.540  91.240 148.790  1.00  0.00           H
ATOM    588  C   GLY A  50      86.520  91.770 150.720  1.00  0.00           C
ATOM    589  O   GLY A  50      87.020  91.940 151.800  1.00  0.00           O
ATOM    590  N   GLN A  51      85.370  92.430 150.430  1.00  0.00           N
ATOM    591  HN  GLN A  51      84.720  92.200 149.710  1.00  0.00           H
ATOM    592  CA  GLN A  51      84.890  93.530 151.310  1.00  0.00           C
ATOM    593  HA  GLN A  51      85.140  93.280 152.330  1.00  0.00           H
ATOM    594  CB  GLN A  51      85.240  94.960 150.840  1.00  0.00           C
ATOM    595  HB1 GLN A  51      84.930  95.080 149.790  1.00  0.00           H
ATOM    596  HB2 GLN A  51      84.700  95.660 151.510  1.00  0.00           H
ATOM    597  CG  GLN A  51      86.720  95.300 150.840  1.00  0.00           C
ATOM    598  HG1 GLN A  51      86.850  96.310 150.390  1.00  0.00           H
ATOM    599  HG2 GLN A  51      87.270  94.500 150.300  1.00  0.00           H
ATOM    600  CD  GLN A  51      87.180  95.440 152.320  1.00  0.00           C
ATOM    601  OE1 GLN A  51      86.530  95.990 153.190  1.00  0.00           O
ATOM    602  NE2 GLN A  51      88.400  95.060 152.520  1.00  0.00           N
ATOM    603 HE21 GLN A  51      88.890  94.550 151.820  1.00  0.00           H
ATOM    604 HE22 GLN A  51      88.800  95.180 153.430  1.00  0.00           H
ATOM    605  C   GLN A  51      83.400  93.430 151.240  1.00  0.00           C
ATOM    606  O   GLN A  51      82.820  93.030 150.200  1.00  0.00           O
ATOM    607  N   ARG A  52      82.740  93.910 152.290  1.00  0.00           N
ATOM    608  HN  ARG A  52      83.250  94.000 153.140  1.00  0.00           H
ATOM    609  CA  ARG A  52      81.320  94.210 152.180  1.00  0.00           C
ATOM    610  HA  ARG A  52      80.910  93.340 151.680  1.00  0.00           H
ATOM    611  CB  ARG A  52      80.760  94.260 153.690  1.00  0.00           C
ATOM    612  HB1 ARG A  52      81.240  95.080 154.280  1.00  0.00           H
ATOM    613  HB2 ARG A  52      79.680  94.480 153.610  1.00  0.00           H
ATOM    614  CG  ARG A  52      80.970  92.890 154.450  1.00  0.00           C
ATOM    615  HG1 ARG A  52      82.040  92.650 154.590  1.00  0.00           H
ATOM    616  HG2 ARG A  52      80.540  92.150 153.730  1.00  0.00           H
ATOM    617  CD  ARG A  52      80.380  92.830 155.910  1.00  0.00           C
ATOM    618  HD1 ARG A  52      79.320  93.170 155.940  1.00  0.00           H
ATOM    619  HD2 ARG A  52      81.080  93.520 156.430  1.00  0.00           H
ATOM    620  NE  ARG A  52      80.540  91.450 156.340  1.00  0.00           N
ATOM    621  HE  ARG A  52      81.040  90.860 155.700  1.00  0.00           H
ATOM    622  CZ  ARG A  52      79.690  90.800 157.080  1.00  0.00           C
ATOM    623  NH1 ARG A  52      78.860  91.300 158.000  1.00  0.00           N
ATOM    624 HH11 ARG A  52      78.490  90.610 158.620  1.00  0.00           H
ATOM    625 HH12 ARG A  52      79.120  92.210 158.320  1.00  0.00           H
ATOM    626  NH2 ARG A  52      79.780  89.460 157.070  1.00  0.00           N
ATOM    627 HH21 ARG A  52      79.390  89.040 157.880  1.00  0.00           H
ATOM    628 HH22 ARG A  52      80.580  89.080 156.600  1.00  0.00           H
ATOM    629  C   ARG A  52      80.890  95.470 151.340  1.00  0.00           C
ATOM    630  O   ARG A  52      80.490  96.530 151.910  1.00  0.00           O
ATOM    631  N   SER A  53      80.980  95.330 150.010  1.00  0.00           N
ATOM    632  HN  SER A  53      81.300  94.460 149.630  1.00  0.00           H
ATOM    633  CA  SER A  53      80.720  96.420 148.990  1.00  0.00           C
ATOM    634  HA  SER A  53      81.500  97.130 149.200  1.00  0.00           H
ATOM    635  CB  SER A  53      80.930  95.860 147.560  1.00  0.00           C
ATOM    636  HB1 SER A  53      80.240  95.010 147.380  1.00  0.00           H
ATOM    637  HB2 SER A  53      81.940  95.490 147.300  1.00  0.00           H
ATOM    638  OG  SER A  53      80.610  96.790 146.480  1.00  0.00           O
ATOM    639  HG1 SER A  53      79.710  96.560 146.260  1.00  0.00           H
ATOM    640  C   SER A  53      79.290  96.970 149.180  1.00  0.00           C
ATOM    641  O   SER A  53      78.310  96.190 149.430  1.00  0.00           O
ATOM    642  N   PRO A  54      79.030  98.320 149.040  1.00  0.00           N
ATOM    643  CD  PRO A  54      77.640  98.750 148.790  1.00  0.00           C
ATOM    644  HD1 PRO A  54      76.870  98.320 149.460  1.00  0.00           H
ATOM    645  HD2 PRO A  54      77.340  98.470 147.760  1.00  0.00           H
ATOM    646  CA  PRO A  54      79.910  99.480 149.000  1.00  0.00           C
ATOM    647  HA  PRO A  54      80.750  99.190 148.380  1.00  0.00           H
ATOM    648  CB  PRO A  54      79.060 100.680 148.430  1.00  0.00           C
ATOM    649  HB1 PRO A  54      79.380 101.690 148.760  1.00  0.00           H
ATOM    650  HB2 PRO A  54      79.080 100.670 147.320  1.00  0.00           H
ATOM    651  CG  PRO A  54      77.660 100.290 148.920  1.00  0.00           C
ATOM    652  HG1 PRO A  54      76.890 100.800 148.310  1.00  0.00           H
ATOM    653  HG2 PRO A  54      77.660 100.470 150.020  1.00  0.00           H
ATOM    654  C   PRO A  54      80.400  99.640 150.430  1.00  0.00           C
ATOM    655  O   PRO A  54      79.710 100.050 151.380  1.00  0.00           O
ATOM    656  N   ALA A  55      81.690  99.350 150.650  1.00  0.00           N
ATOM    657  HN  ALA A  55      82.300  99.120 149.890  1.00  0.00           H
ATOM    658  CA  ALA A  55      82.290  99.200 151.880  1.00  0.00           C
ATOM    659  HA  ALA A  55      81.640  98.880 152.690  1.00  0.00           H
ATOM    660  CB  ALA A  55      83.410  98.140 151.890  1.00  0.00           C
ATOM    661  HB1 ALA A  55      82.930  97.200 151.530  1.00  0.00           H
ATOM    662  HB2 ALA A  55      84.130  98.420 151.080  1.00  0.00           H
ATOM    663  HB3 ALA A  55      83.850  97.910 152.890  1.00  0.00           H
ATOM    664  C   ALA A  55      82.880 100.480 152.360  1.00  0.00           C
ATOM    665  O   ALA A  55      83.680 101.070 151.670  1.00  0.00           O
ATOM    666  N   VAL A  56      82.400 101.000 153.470  1.00  0.00           N
ATOM    667  HN  VAL A  56      81.740 100.520 154.050  1.00  0.00           H
ATOM    668  CA  VAL A  56      82.650 102.380 153.680  1.00  0.00           C
ATOM    669  HA  VAL A  56      83.020 102.850 152.770  1.00  0.00           H
ATOM    670  CB  VAL A  56      81.470 103.070 154.280  1.00  0.00           C
ATOM    671  HB  VAL A  56      81.220 102.620 155.270  1.00  0.00           H
ATOM    672  CG1 VAL A  56      81.730 104.570 154.600  1.00  0.00           C
ATOM    673 HG11 VAL A  56      82.410 104.740 155.460  1.00  0.00           H
ATOM    674 HG12 VAL A  56      82.370 105.070 153.840  1.00  0.00           H
ATOM    675 HG13 VAL A  56      80.720 105.010 154.750  1.00  0.00           H
ATOM    676  CG2 VAL A  56      80.240 102.920 153.380  1.00  0.00           C
ATOM    677 HG21 VAL A  56      79.390 103.470 153.850  1.00  0.00           H
ATOM    678 HG22 VAL A  56      80.440 103.550 152.480  1.00  0.00           H
ATOM    679 HG23 VAL A  56      79.950 101.850 153.290  1.00  0.00           H
ATOM    680  C   VAL A  56      83.750 102.550 154.700  1.00  0.00           C
ATOM    681  O   VAL A  56      83.880 101.890 155.740  1.00  0.00           O
ATOM    682  N   ILE A  57      84.760 103.370 154.270  1.00  0.00           N
ATOM    683  HN  ILE A  57      84.610 103.940 153.470  1.00  0.00           H
ATOM    684  CA  ILE A  57      85.910 103.730 155.040  1.00  0.00           C
ATOM    685  HA  ILE A  57      86.330 102.900 155.590  1.00  0.00           H
ATOM    686  CB  ILE A  57      87.040 104.220 154.090  1.00  0.00           C
ATOM    687  HB  ILE A  57      86.510 104.870 153.370  1.00  0.00           H
ATOM    688  CG2 ILE A  57      88.150 105.050 154.730  1.00  0.00           C
ATOM    689 HG21 ILE A  57      88.830 104.520 155.440  1.00  0.00           H
ATOM    690 HG22 ILE A  57      88.810 105.440 153.930  1.00  0.00           H
ATOM    691 HG23 ILE A  57      87.710 105.860 155.340  1.00  0.00           H
ATOM    692  CG1 ILE A  57      87.640 103.070 153.220  1.00  0.00           C
ATOM    693 HG11 ILE A  57      86.770 102.470 152.890  1.00  0.00           H
ATOM    694 HG12 ILE A  57      88.260 102.490 153.930  1.00  0.00           H
ATOM    695  CD  ILE A  57      88.410 103.490 151.950  1.00  0.00           C
ATOM    696  HD1 ILE A  57      89.120 104.290 152.230  1.00  0.00           H
ATOM    697  HD2 ILE A  57      88.990 102.660 151.480  1.00  0.00           H
ATOM    698  HD3 ILE A  57      87.860 103.860 151.070  1.00  0.00           H
ATOM    699  C   ILE A  57      85.450 104.820 156.040  1.00  0.00           C
ATOM    700  O   ILE A  57      85.750 104.730 157.210  1.00  0.00           O
ATOM    701  N   THR A  58      84.880 105.880 155.550  1.00  0.00           N
ATOM    702  HN  THR A  58      84.680 105.800 154.580  1.00  0.00           H
ATOM    703  CA  THR A  58      84.560 107.110 156.280  1.00  0.00           C
ATOM    704  HA  THR A  58      84.120 106.770 157.210  1.00  0.00           H
ATOM    705  CB  THR A  58      85.700 108.090 156.460  1.00  0.00           C
ATOM    706  HB  THR A  58      86.440 107.660 157.170  1.00  0.00           H
ATOM    707  OG1 THR A  58      85.230 109.340 156.960  1.00  0.00           O
ATOM    708  HG1 THR A  58      85.250 109.330 157.920  1.00  0.00           H
ATOM    709  CG2 THR A  58      86.490 108.380 155.140  1.00  0.00           C
ATOM    710 HG21 THR A  58      86.720 107.410 154.660  1.00  0.00           H
ATOM    711 HG22 THR A  58      85.760 108.790 154.400  1.00  0.00           H
ATOM    712 HG23 THR A  58      87.360 109.060 155.230  1.00  0.00           H
ATOM    713  C   THR A  58      83.450 107.770 155.520  1.00  0.00           C
ATOM    714  O   THR A  58      83.330 107.630 154.280  1.00  0.00           O
ATOM    715  N   GLY A  59      82.570 108.490 156.210  1.00  0.00           N
ATOM    716  HN  GLY A  59      82.640 108.610 157.190  1.00  0.00           H
ATOM    717  CA  GLY A  59      81.520 109.250 155.590  1.00  0.00           C
ATOM    718  HA1 GLY A  59      80.880 108.560 155.060  1.00  0.00           H
ATOM    719  HA2 GLY A  59      82.070 109.930 154.960  1.00  0.00           H
ATOM    720  C   GLY A  59      80.630 110.090 156.520  1.00  0.00           C
ATOM    721  O   GLY A  59      80.430 109.640 157.660  1.00  0.00           O
ATOM    722  N   LEU A  60      80.160 111.250 156.010  1.00  0.00           N
ATOM    723  HN  LEU A  60      80.320 111.510 155.060  1.00  0.00           H
ATOM    724  CA  LEU A  60      79.430 112.200 156.740  1.00  0.00           C
ATOM    725  HA  LEU A  60      79.660 112.140 157.790  1.00  0.00           H
ATOM    726  CB  LEU A  60      79.750 113.680 156.300  1.00  0.00           C
ATOM    727  HB1 LEU A  60      80.840 113.870 156.420  1.00  0.00           H
ATOM    728  HB2 LEU A  60      79.500 113.790 155.220  1.00  0.00           H
ATOM    729  CG  LEU A  60      78.950 114.730 157.050  1.00  0.00           C
ATOM    730  HG  LEU A  60      77.850 114.660 156.930  1.00  0.00           H
ATOM    731  CD1 LEU A  60      79.370 114.710 158.490  1.00  0.00           C
ATOM    732 HD11 LEU A  60      79.040 115.630 159.020  1.00  0.00           H
ATOM    733 HD12 LEU A  60      78.820 113.920 159.030  1.00  0.00           H
ATOM    734 HD13 LEU A  60      80.460 114.560 158.670  1.00  0.00           H
ATOM    735  CD2 LEU A  60      79.240 116.100 156.430  1.00  0.00           C
ATOM    736 HD21 LEU A  60      78.930 116.930 157.100  1.00  0.00           H
ATOM    737 HD22 LEU A  60      80.350 116.060 156.320  1.00  0.00           H
ATOM    738 HD23 LEU A  60      78.800 116.190 155.420  1.00  0.00           H
ATOM    739  C   LEU A  60      77.930 111.870 156.520  1.00  0.00           C
ATOM    740  O   LEU A  60      77.410 111.960 155.380  1.00  0.00           O
ATOM    741  N   TYR A  61      77.210 111.530 157.600  1.00  0.00           N
ATOM    742  HN  TYR A  61      77.450 111.590 158.560  1.00  0.00           H
ATOM    743  CA  TYR A  61      75.840 111.070 157.500  1.00  0.00           C
ATOM    744  HA  TYR A  61      75.480 111.180 156.490  1.00  0.00           H
ATOM    745  CB  TYR A  61      75.650 109.550 157.880  1.00  0.00           C
ATOM    746  HB1 TYR A  61      75.920 109.350 158.930  1.00  0.00           H
ATOM    747  HB2 TYR A  61      74.580 109.260 157.780  1.00  0.00           H
ATOM    748  CG  TYR A  61      76.510 108.580 157.050  1.00  0.00           C
ATOM    749  CD1 TYR A  61      76.230 108.470 155.700  1.00  0.00           C
ATOM    750  HD1 TYR A  61      75.440 109.120 155.350  1.00  0.00           H
ATOM    751  CE1 TYR A  61      76.840 107.540 154.840  1.00  0.00           C
ATOM    752  HE1 TYR A  61      76.610 107.570 153.780  1.00  0.00           H
ATOM    753  CZ  TYR A  61      77.600 106.620 155.420  1.00  0.00           C
ATOM    754  OH  TYR A  61      78.040 105.580 154.620  1.00  0.00           O
ATOM    755  HH  TYR A  61      77.650 105.710 153.750  1.00  0.00           H
ATOM    756  CD2 TYR A  61      77.350 107.560 157.620  1.00  0.00           C
ATOM    757  HD2 TYR A  61      77.710 107.510 158.630  1.00  0.00           H
ATOM    758  CE2 TYR A  61      77.880 106.610 156.760  1.00  0.00           C
ATOM    759  HE2 TYR A  61      78.600 105.890 157.130  1.00  0.00           H
ATOM    760  C   TYR A  61      75.000 111.990 158.320  1.00  0.00           C
ATOM    761  O   TYR A  61      75.390 112.630 159.280  1.00  0.00           O
ATOM    762  N   ASP A  62      73.770 112.230 157.970  1.00  0.00           N
ATOM    763  HN  ASP A  62      73.460 111.860 157.100  1.00  0.00           H
ATOM    764  CA  ASP A  62      72.870 113.080 158.700  1.00  0.00           C
ATOM    765  HA  ASP A  62      73.450 113.560 159.480  1.00  0.00           H
ATOM    766  CB  ASP A  62      72.360 114.110 157.650  1.00  0.00           C
ATOM    767  HB1 ASP A  62      73.220 114.690 157.240  1.00  0.00           H
ATOM    768  HB2 ASP A  62      71.840 113.580 156.830  1.00  0.00           H
ATOM    769  CG  ASP A  62      71.440 115.210 158.250  1.00  0.00           C
ATOM    770  OD1 ASP A  62      70.640 114.960 159.170  1.00  0.00           O
ATOM    771  OD2 ASP A  62      71.370 116.220 157.470  1.00  0.00           O
ATOM    772  C   ASP A  62      71.890 112.160 159.360  1.00  0.00           C
ATOM    773  O   ASP A  62      71.260 111.260 158.800  1.00  0.00           O
ATOM    774  N   LYS A  63      71.650 112.370 160.680  1.00  0.00           N
ATOM    775  HN  LYS A  63      72.260 112.940 161.230  1.00  0.00           H
ATOM    776  CA  LYS A  63      70.730 111.630 161.460  1.00  0.00           C
ATOM    777  HA  LYS A  63      70.680 110.680 160.950  1.00  0.00           H
ATOM    778  CB  LYS A  63      71.230 111.290 162.790  1.00  0.00           C
ATOM    779  HB1 LYS A  63      70.610 110.500 163.280  1.00  0.00           H
ATOM    780  HB2 LYS A  63      72.270 110.910 162.640  1.00  0.00           H
ATOM    781  CG  LYS A  63      71.550 112.540 163.750  1.00  0.00           C
ATOM    782  HG1 LYS A  63      70.590 112.930 164.140  1.00  0.00           H
ATOM    783  HG2 LYS A  63      72.060 113.380 163.240  1.00  0.00           H
ATOM    784  CD  LYS A  63      72.370 112.060 164.940  1.00  0.00           C
ATOM    785  HD1 LYS A  63      73.350 111.820 164.470  1.00  0.00           H
ATOM    786  HD2 LYS A  63      72.060 111.130 165.460  1.00  0.00           H
ATOM    787  CE  LYS A  63      72.680 113.100 166.040  1.00  0.00           C
ATOM    788  HE1 LYS A  63      71.760 113.520 166.490  1.00  0.00           H
ATOM    789  HE2 LYS A  63      73.210 113.960 165.580  1.00  0.00           H
ATOM    790  NZ  LYS A  63      73.540 112.430 167.090  1.00  0.00           N
ATOM    791  HZ1 LYS A  63      74.150 113.240 167.320  1.00  0.00           H
ATOM    792  HZ2 LYS A  63      72.980 112.250 167.950  1.00  0.00           H
ATOM    793  HZ3 LYS A  63      74.110 111.610 166.810  1.00  0.00           H
ATOM    794  C   LYS A  63      69.330 112.170 161.510  1.00  0.00           C
ATOM    795  O   LYS A  63      68.370 111.600 161.990  1.00  0.00           O
ATOM    796  N   CYS A  64      69.070 113.350 161.020  1.00  0.00           N
ATOM    797  HN  CYS A  64      69.770 113.900 160.570  1.00  0.00           H
ATOM    798  CA  CYS A  64      67.800 113.950 160.960  1.00  0.00           C
ATOM    799  HA  CYS A  64      67.010 113.470 161.520  1.00  0.00           H
ATOM    800  CB  CYS A  64      67.840 115.310 161.700  1.00  0.00           C
ATOM    801  HB1 CYS A  64      66.830 115.790 161.750  1.00  0.00           H
ATOM    802  HB2 CYS A  64      68.550 115.880 161.060  1.00  0.00           H
ATOM    803  SG  CYS A  64      68.550 115.260 163.360  1.00  0.00           S
ATOM    804  C   CYS A  64      67.200 114.090 159.610  1.00  0.00           C
ATOM    805  O   CYS A  64      66.230 114.790 159.340  1.00  0.00           O
ATOM    806  N   SER A  65      67.860 113.600 158.560  1.00  0.00           N
ATOM    807  HN  SER A  65      68.800 113.290 158.650  1.00  0.00           H
ATOM    808  CA  SER A  65      67.390 113.360 157.160  1.00  0.00           C
ATOM    809  HA  SER A  65      67.100 114.350 156.850  1.00  0.00           H
ATOM    810  CB  SER A  65      68.520 112.940 156.230  1.00  0.00           C
ATOM    811  HB1 SER A  65      68.040 112.430 155.370  1.00  0.00           H
ATOM    812  HB2 SER A  65      69.220 112.220 156.700  1.00  0.00           H
ATOM    813  OG  SER A  65      69.220 114.090 155.800  1.00  0.00           O
ATOM    814  HG1 SER A  65      69.480 114.670 156.530  1.00  0.00           H
ATOM    815  C   SER A  65      66.190 112.420 157.070  1.00  0.00           C
ATOM    816  O   SER A  65      66.320 111.210 157.210  1.00  0.00           O
ATOM    817  N   TYR A  66      64.980 112.880 156.740  1.00  0.00           N
ATOM    818  HN  TYR A  66      64.950 113.820 156.420  1.00  0.00           H
ATOM    819  CA  TYR A  66      63.850 111.980 156.680  1.00  0.00           C
ATOM    820  HA  TYR A  66      64.150 110.980 156.950  1.00  0.00           H
ATOM    821  CB  TYR A  66      62.880 112.610 157.730  1.00  0.00           C
ATOM    822  HB1 TYR A  66      62.610 113.660 157.510  1.00  0.00           H
ATOM    823  HB2 TYR A  66      61.870 112.170 157.830  1.00  0.00           H
ATOM    824  CG  TYR A  66      63.430 112.480 159.140  1.00  0.00           C
ATOM    825  CD1 TYR A  66      64.000 111.270 159.610  1.00  0.00           C
ATOM    826  HD1 TYR A  66      63.920 110.390 158.990  1.00  0.00           H
ATOM    827  CE1 TYR A  66      64.510 111.130 160.950  1.00  0.00           C
ATOM    828  HE1 TYR A  66      64.910 110.140 161.130  1.00  0.00           H
ATOM    829  CZ  TYR A  66      64.610 112.220 161.750  1.00  0.00           C
ATOM    830  OH  TYR A  66      65.200 112.090 163.020  1.00  0.00           O
ATOM    831  HH  TYR A  66      65.340 111.150 163.170  1.00  0.00           H
ATOM    832  CD2 TYR A  66      63.560 113.590 159.970  1.00  0.00           C
ATOM    833  HD2 TYR A  66      62.980 114.460 159.690  1.00  0.00           H
ATOM    834  CE2 TYR A  66      64.080 113.460 161.330  1.00  0.00           C
ATOM    835  HE2 TYR A  66      64.010 114.390 161.870  1.00  0.00           H
ATOM    836  C   TYR A  66      63.240 111.910 155.280  1.00  0.00           C
ATOM    837  O   TYR A  66      62.170 111.360 155.170  1.00  0.00           O
ATOM    838  N   ILE A  67      63.850 112.380 154.240  1.00  0.00           N
ATOM    839  HN  ILE A  67      64.680 112.930 154.370  1.00  0.00           H
ATOM    840  CA  ILE A  67      63.330 112.520 152.920  1.00  0.00           C
ATOM    841  HA  ILE A  67      62.350 112.060 152.900  1.00  0.00           H
ATOM    842  CB  ILE A  67      63.320 113.960 152.500  1.00  0.00           C
ATOM    843  HB  ILE A  67      64.370 114.310 152.540  1.00  0.00           H
ATOM    844  CG2 ILE A  67      62.810 114.090 151.030  1.00  0.00           C
ATOM    845 HG21 ILE A  67      62.880 115.170 150.800  1.00  0.00           H
ATOM    846 HG22 ILE A  67      63.340 113.530 150.230  1.00  0.00           H
ATOM    847 HG23 ILE A  67      61.730 113.910 150.860  1.00  0.00           H
ATOM    848  CG1 ILE A  67      62.480 114.860 153.460  1.00  0.00           C
ATOM    849 HG11 ILE A  67      62.600 114.540 154.520  1.00  0.00           H
ATOM    850 HG12 ILE A  67      61.380 114.770 153.310  1.00  0.00           H
ATOM    851  CD  ILE A  67      62.900 116.320 153.510  1.00  0.00           C
ATOM    852  HD1 ILE A  67      64.000 116.450 153.400  1.00  0.00           H
ATOM    853  HD2 ILE A  67      62.290 116.920 152.800  1.00  0.00           H
ATOM    854  HD3 ILE A  67      62.700 116.690 154.540  1.00  0.00           H
ATOM    855  C   ILE A  67      64.120 111.670 151.960  1.00  0.00           C
ATOM    856  O   ILE A  67      63.690 110.810 151.260  1.00  0.00           O
ATOM    857  N   SER A  68      65.430 111.940 152.030  1.00  0.00           N
ATOM    858  HN  SER A  68      65.800 112.560 152.710  1.00  0.00           H
ATOM    859  CA  SER A  68      66.400 111.130 151.300  1.00  0.00           C
ATOM    860  HA  SER A  68      65.960 110.160 151.150  1.00  0.00           H
ATOM    861  CB  SER A  68      66.880 111.580 149.880  1.00  0.00           C
ATOM    862  HB1 SER A  68      66.030 111.920 149.260  1.00  0.00           H
ATOM    863  HB2 SER A  68      67.330 110.690 149.370  1.00  0.00           H
ATOM    864  OG  SER A  68      67.740 112.650 149.720  1.00  0.00           O
ATOM    865  HG1 SER A  68      68.590 112.220 149.770  1.00  0.00           H
ATOM    866  C   SER A  68      67.530 111.080 152.320  1.00  0.00           C
ATOM    867  O   SER A  68      67.810 112.060 153.050  1.00  0.00           O
ATOM    868  N   ARG A  69      68.320 109.930 152.450  1.00  0.00           N
ATOM    869  HN  ARG A  69      68.140 109.080 151.960  1.00  0.00           H
ATOM    870  CA  ARG A  69      69.330 109.820 153.380  1.00  0.00           C
ATOM    871  HA  ARG A  69      69.240 110.620 154.100  1.00  0.00           H
ATOM    872  CB  ARG A  69      69.250 108.480 154.090  1.00  0.00           C
ATOM    873  HB1 ARG A  69      69.570 107.680 153.390  1.00  0.00           H
ATOM    874  HB2 ARG A  69      69.940 108.510 154.960  1.00  0.00           H
ATOM    875  CG  ARG A  69      67.880 108.150 154.730  1.00  0.00           C
ATOM    876  HG1 ARG A  69      67.020 108.240 154.030  1.00  0.00           H
ATOM    877  HG2 ARG A  69      67.560 108.730 155.630  1.00  0.00           H
ATOM    878  CD  ARG A  69      67.860 106.650 155.180  1.00  0.00           C
ATOM    879  HD1 ARG A  69      68.780 106.280 155.690  1.00  0.00           H
ATOM    880  HD2 ARG A  69      67.780 105.930 154.330  1.00  0.00           H
ATOM    881  NE  ARG A  69      66.660 106.220 156.020  1.00  0.00           N
ATOM    882  HE  ARG A  69      65.740 106.360 155.670  1.00  0.00           H
ATOM    883  CZ  ARG A  69      66.710 105.600 157.210  1.00  0.00           C
ATOM    884  NH1 ARG A  69      67.780 105.310 157.930  1.00  0.00           N
ATOM    885 HH11 ARG A  69      67.700 104.870 158.830  1.00  0.00           H
ATOM    886 HH12 ARG A  69      68.690 105.680 157.720  1.00  0.00           H
ATOM    887  NH2 ARG A  69      65.560 105.240 157.720  1.00  0.00           N
ATOM    888 HH21 ARG A  69      65.500 104.810 158.630  1.00  0.00           H
ATOM    889 HH22 ARG A  69      64.720 105.640 157.350  1.00  0.00           H
ATOM    890  C   ARG A  69      70.650 109.860 152.680  1.00  0.00           C
ATOM    891  O   ARG A  69      71.660 109.580 153.240  1.00  0.00           O
ATOM    892  N   ASP A  70      70.630 110.180 151.410  1.00  0.00           N
ATOM    893  HN  ASP A  70      69.770 110.460 150.990  1.00  0.00           H
ATOM    894  CA  ASP A  70      71.840 110.200 150.570  1.00  0.00           C
ATOM    895  HA  ASP A  70      72.540 109.500 151.000  1.00  0.00           H
ATOM    896  CB  ASP A  70      71.550 109.660 149.150  1.00  0.00           C
ATOM    897  HB1 ASP A  70      72.400 109.800 148.450  1.00  0.00           H
ATOM    898  HB2 ASP A  70      71.380 108.570 149.010  1.00  0.00           H
ATOM    899  CG  ASP A  70      70.460 110.490 148.420  1.00  0.00           C
ATOM    900  OD1 ASP A  70      70.070 111.540 148.920  1.00  0.00           O
ATOM    901  OD2 ASP A  70      69.910 110.070 147.320  1.00  0.00           O
ATOM    902  C   ASP A  70      72.590 111.500 150.550  1.00  0.00           C
ATOM    903  O   ASP A  70      73.760 111.630 150.200  1.00  0.00           O
ATOM    904  N   ARG A  71      71.980 112.610 150.970  1.00  0.00           N
ATOM    905  HN  ARG A  71      71.030 112.680 151.260  1.00  0.00           H
ATOM    906  CA  ARG A  71      72.770 113.820 151.210  1.00  0.00           C
ATOM    907  HA  ARG A  71      73.150 114.050 150.230  1.00  0.00           H
ATOM    908  CB  ARG A  71      71.920 115.090 151.560  1.00  0.00           C
ATOM    909  HB1 ARG A  71      72.600 115.880 151.960  1.00  0.00           H
ATOM    910  HB2 ARG A  71      71.610 115.430 150.550  1.00  0.00           H
ATOM    911  CG  ARG A  71      70.690 114.880 152.510  1.00  0.00           C
ATOM    912  HG1 ARG A  71      71.130 114.310 153.360  1.00  0.00           H
ATOM    913  HG2 ARG A  71      69.900 114.290 152.000  1.00  0.00           H
ATOM    914  CD  ARG A  71      70.170 116.270 152.960  1.00  0.00           C
ATOM    915  HD1 ARG A  71      70.970 116.960 153.290  1.00  0.00           H
ATOM    916  HD2 ARG A  71      69.530 116.000 153.830  1.00  0.00           H
ATOM    917  NE  ARG A  71      69.390 116.840 151.820  1.00  0.00           N
ATOM    918  HE  ARG A  71      69.130 116.190 151.100  1.00  0.00           H
ATOM    919  CZ  ARG A  71      68.770 118.010 151.840  1.00  0.00           C
ATOM    920  NH1 ARG A  71      68.820 118.870 152.830  1.00  0.00           N
ATOM    921 HH11 ARG A  71      68.300 119.730 152.760  1.00  0.00           H
ATOM    922 HH12 ARG A  71      69.230 118.550 153.680  1.00  0.00           H
ATOM    923  NH2 ARG A  71      68.080 118.360 150.780  1.00  0.00           N
ATOM    924 HH21 ARG A  71      67.710 119.290 150.720  1.00  0.00           H
ATOM    925 HH22 ARG A  71      68.320 117.790 150.000  1.00  0.00           H
ATOM    926  C   ARG A  71      74.010 113.700 152.120  1.00  0.00           C
ATOM    927  O   ARG A  71      73.840 113.080 153.150  1.00  0.00           O
ATOM    928  N   GLY A  72      75.250 114.090 151.690  1.00  0.00           N
ATOM    929  HN  GLY A  72      75.410 114.670 150.900  1.00  0.00           H
ATOM    930  CA  GLY A  72      76.460 113.730 152.330  1.00  0.00           C
ATOM    931  HA1 GLY A  72      76.350 112.880 152.980  1.00  0.00           H
ATOM    932  HA2 GLY A  72      76.800 114.600 152.890  1.00  0.00           H
ATOM    933  C   GLY A  72      77.630 113.310 151.430  1.00  0.00           C
ATOM    934  O   GLY A  72      77.470 113.020 150.220  1.00  0.00           O
ATOM    935  N   TRP A  73      78.850 113.220 151.990  1.00  0.00           N
ATOM    936  HN  TRP A  73      79.040 113.260 152.970  1.00  0.00           H
ATOM    937  CA  TRP A  73      79.920 112.630 151.190  1.00  0.00           C
ATOM    938  HA  TRP A  73      79.640 112.540 150.150  1.00  0.00           H
ATOM    939  CB  TRP A  73      81.230 113.500 151.210  1.00  0.00           C
ATOM    940  HB1 TRP A  73      82.100 112.920 150.830  1.00  0.00           H
ATOM    941  HB2 TRP A  73      80.980 114.290 150.470  1.00  0.00           H
ATOM    942  CG  TRP A  73      81.460 114.160 152.560  1.00  0.00           C
ATOM    943  CD1 TRP A  73      81.140 115.400 152.990  1.00  0.00           C
ATOM    944  HD1 TRP A  73      80.450 116.010 152.420  1.00  0.00           H
ATOM    945  NE1 TRP A  73      81.720 115.610 154.190  1.00  0.00           N
ATOM    946  HE1 TRP A  73      81.740 116.400 154.760  1.00  0.00           H
ATOM    947  CE2 TRP A  73      82.600 114.570 154.510  1.00  0.00           C
ATOM    948  CD2 TRP A  73      82.410 113.620 153.530  1.00  0.00           C
ATOM    949  CE3 TRP A  73      83.030 112.330 153.540  1.00  0.00           C
ATOM    950  HE3 TRP A  73      82.850 111.640 152.740  1.00  0.00           H
ATOM    951  CZ3 TRP A  73      83.870 112.180 154.670  1.00  0.00           C
ATOM    952  HZ3 TRP A  73      84.530 111.320 154.660  1.00  0.00           H
ATOM    953  CZ2 TRP A  73      83.480 114.340 155.620  1.00  0.00           C
ATOM    954  HZ2 TRP A  73      83.520 115.080 156.410  1.00  0.00           H
ATOM    955  CH2 TRP A  73      84.050 113.090 155.680  1.00  0.00           C
ATOM    956  HH2 TRP A  73      84.760 112.810 156.450  1.00  0.00           H
ATOM    957  C   TRP A  73      80.160 111.200 151.810  1.00  0.00           C
ATOM    958  O   TRP A  73      79.730 110.940 152.900  1.00  0.00           O
ATOM    959  N   VAL A  74      80.690 110.310 150.980  1.00  0.00           N
ATOM    960  HN  VAL A  74      80.830 110.560 150.020  1.00  0.00           H
ATOM    961  CA  VAL A  74      81.290 109.050 151.390  1.00  0.00           C
ATOM    962  HA  VAL A  74      81.810 109.290 152.310  1.00  0.00           H
ATOM    963  CB  VAL A  74      80.200 107.920 151.620  1.00  0.00           C
ATOM    964  HB  VAL A  74      79.580 108.240 152.490  1.00  0.00           H
ATOM    965  CG1 VAL A  74      79.530 107.620 150.320  1.00  0.00           C
ATOM    966 HG11 VAL A  74      79.110 108.590 149.980  1.00  0.00           H
ATOM    967 HG12 VAL A  74      80.270 107.310 149.550  1.00  0.00           H
ATOM    968 HG13 VAL A  74      78.700 106.890 150.430  1.00  0.00           H
ATOM    969  CG2 VAL A  74      80.840 106.660 152.090  1.00  0.00           C
ATOM    970 HG21 VAL A  74      80.160 105.800 152.240  1.00  0.00           H
ATOM    971 HG22 VAL A  74      81.570 106.330 151.320  1.00  0.00           H
ATOM    972 HG23 VAL A  74      81.400 106.880 153.020  1.00  0.00           H
ATOM    973  C   VAL A  74      82.430 108.560 150.590  1.00  0.00           C
ATOM    974  O   VAL A  74      82.510 108.740 149.390  1.00  0.00           O
ATOM    975  N   VAL A  75      83.490 107.950 151.240  1.00  0.00           N
ATOM    976  HN  VAL A  75      83.390 107.730 152.210  1.00  0.00           H
ATOM    977  CA  VAL A  75      84.610 107.330 150.530  1.00  0.00           C
ATOM    978  HA  VAL A  75      84.370 107.340 149.480  1.00  0.00           H
ATOM    979  CB  VAL A  75      85.950 108.030 150.890  1.00  0.00           C
ATOM    980  HB  VAL A  75      86.150 108.060 151.990  1.00  0.00           H
ATOM    981  CG1 VAL A  75      87.230 107.340 150.180  1.00  0.00           C
ATOM    982 HG11 VAL A  75      88.170 107.930 150.200  1.00  0.00           H
ATOM    983 HG12 VAL A  75      87.490 106.440 150.780  1.00  0.00           H
ATOM    984 HG13 VAL A  75      87.040 107.000 149.140  1.00  0.00           H
ATOM    985  CG2 VAL A  75      85.810 109.510 150.560  1.00  0.00           C
ATOM    986 HG21 VAL A  75      85.160 109.950 151.350  1.00  0.00           H
ATOM    987 HG22 VAL A  75      86.790 110.040 150.510  1.00  0.00           H
ATOM    988 HG23 VAL A  75      85.400 109.580 149.530  1.00  0.00           H
ATOM    989  C   VAL A  75      84.670 105.890 150.940  1.00  0.00           C
ATOM    990  O   VAL A  75      84.510 105.500 152.100  1.00  0.00           O
ATOM    991  N   GLY A  76      84.870 105.010 149.940  1.00  0.00           N
ATOM    992  HN  GLY A  76      85.010 105.200 148.980  1.00  0.00           H
ATOM    993  CA  GLY A  76      84.780 103.590 150.250  1.00  0.00           C
ATOM    994  HA1 GLY A  76      83.750 103.270 150.310  1.00  0.00           H
ATOM    995  HA2 GLY A  76      85.370 103.320 151.110  1.00  0.00           H
ATOM    996  C   GLY A  76      85.340 102.850 149.110  1.00  0.00           C
ATOM    997  O   GLY A  76      85.930 103.400 148.200  1.00  0.00           O
ATOM    998  N   ILE A  77      85.050 101.580 149.050  1.00  0.00           N
ATOM    999  HN  ILE A  77      84.590 101.140 149.820  1.00  0.00           H
ATOM   1000  CA  ILE A  77      85.350 100.580 148.010  1.00  0.00           C
ATOM   1001  HA  ILE A  77      85.890 101.030 147.200  1.00  0.00           H
ATOM   1002  CB  ILE A  77      86.110  99.400 148.600  1.00  0.00           C
ATOM   1003  HB  ILE A  77      85.560  98.730 149.300  1.00  0.00           H
ATOM   1004  CG2 ILE A  77      86.370  98.430 147.420  1.00  0.00           C
ATOM   1005 HG21 ILE A  77      87.090  97.630 147.710  1.00  0.00           H
ATOM   1006 HG22 ILE A  77      85.420  98.030 147.010  1.00  0.00           H
ATOM   1007 HG23 ILE A  77      86.950  99.030 146.690  1.00  0.00           H
ATOM   1008  CG1 ILE A  77      87.420  99.760 149.280  1.00  0.00           C
ATOM   1009 HG11 ILE A  77      87.120 100.270 150.220  1.00  0.00           H
ATOM   1010 HG12 ILE A  77      87.920 100.450 148.560  1.00  0.00           H
ATOM   1011  CD  ILE A  77      88.470  98.750 149.820  1.00  0.00           C
ATOM   1012  HD1 ILE A  77      88.150  98.260 150.770  1.00  0.00           H
ATOM   1013  HD2 ILE A  77      88.720  97.940 149.100  1.00  0.00           H
ATOM   1014  HD3 ILE A  77      89.460  99.220 149.980  1.00  0.00           H
ATOM   1015  C   ILE A  77      84.010 100.010 147.530  1.00  0.00           C
ATOM   1016  O   ILE A  77      83.230  99.520 148.350  1.00  0.00           O
ATOM   1017  N   HIS A  78      83.640 100.040 146.240  1.00  0.00           N
ATOM   1018  HN  HIS A  78      84.150 100.530 145.540  1.00  0.00           H
ATOM   1019  CA  HIS A  78      82.460  99.300 145.750  1.00  0.00           C
ATOM   1020  HA  HIS A  78      82.270  98.430 146.360  1.00  0.00           H
ATOM   1021  CB  HIS A  78      81.230 100.220 145.840  1.00  0.00           C
ATOM   1022  HB1 HIS A  78      80.270  99.660 145.960  1.00  0.00           H
ATOM   1023  HB2 HIS A  78      81.340 100.890 146.720  1.00  0.00           H
ATOM   1024  ND1 HIS A  78      81.710 102.110 144.270  1.00  0.00           N
ATOM   1025  CG  HIS A  78      81.010 100.950 144.520  1.00  0.00           C
ATOM   1026  CE1 HIS A  78      81.310 102.460 143.040  1.00  0.00           C
ATOM   1027  HE1 HIS A  78      81.880 103.170 142.450  1.00  0.00           H
ATOM   1028  NE2 HIS A  78      80.390 101.630 142.550  1.00  0.00           N
ATOM   1029  HE2 HIS A  78      79.910 101.670 141.670  1.00  0.00           H
ATOM   1030  CD2 HIS A  78      80.220 100.650 143.490  1.00  0.00           C
ATOM   1031  HD2 HIS A  78      79.490  99.860 143.320  1.00  0.00           H
ATOM   1032  C   HIS A  78      82.820  98.830 144.390  1.00  0.00           C
ATOM   1033  O   HIS A  78      83.600  99.420 143.650  1.00  0.00           O
ATOM   1034  N   THR A  79      82.180  97.720 144.070  1.00  0.00           N
ATOM   1035  HN  THR A  79      81.440  97.400 144.650  1.00  0.00           H
ATOM   1036  CA  THR A  79      82.230  97.110 142.760  1.00  0.00           C
ATOM   1037  HA  THR A  79      83.270  97.150 142.470  1.00  0.00           H
ATOM   1038  CB  THR A  79      81.770  95.650 142.720  1.00  0.00           C
ATOM   1039  HB  THR A  79      82.150  95.200 141.780  1.00  0.00           H
ATOM   1040  OG1 THR A  79      80.410  95.350 142.940  1.00  0.00           O
ATOM   1041  HG1 THR A  79      79.910  96.000 142.440  1.00  0.00           H
ATOM   1042  CG2 THR A  79      82.530  94.920 143.810  1.00  0.00           C
ATOM   1043 HG21 THR A  79      83.630  95.080 143.840  1.00  0.00           H
ATOM   1044 HG22 THR A  79      82.080  95.090 144.820  1.00  0.00           H
ATOM   1045 HG23 THR A  79      82.360  93.870 143.510  1.00  0.00           H
ATOM   1046  C   THR A  79      81.260  97.750 141.720  1.00  0.00           C
ATOM   1047  O   THR A  79      80.000  97.770 141.810  1.00  0.00           O
ATOM   1048  N   ILE A  80      81.900  98.380 140.720  1.00  0.00           N
ATOM   1049  HN  ILE A  80      82.870  98.460 140.540  1.00  0.00           H
ATOM   1050  CA  ILE A  80      81.160  98.660 139.520  1.00  0.00           C
ATOM   1051  HA  ILE A  80      80.150  99.000 139.680  1.00  0.00           H
ATOM   1052  CB  ILE A  80      81.820  99.760 138.780  1.00  0.00           C
ATOM   1053  HB  ILE A  80      81.270  99.830 137.810  1.00  0.00           H
ATOM   1054  CG2 ILE A  80      81.630 101.120 139.500  1.00  0.00           C
ATOM   1055 HG21 ILE A  80      80.620 101.590 139.560  1.00  0.00           H
ATOM   1056 HG22 ILE A  80      82.090 101.050 140.510  1.00  0.00           H
ATOM   1057 HG23 ILE A  80      82.290 101.890 139.050  1.00  0.00           H
ATOM   1058  CG1 ILE A  80      83.240  99.310 138.410  1.00  0.00           C
ATOM   1059 HG11 ILE A  80      83.150  98.250 138.110  1.00  0.00           H
ATOM   1060 HG12 ILE A  80      83.940  99.400 139.270  1.00  0.00           H
ATOM   1061  CD  ILE A  80      83.850 100.080 137.310  1.00  0.00           C
ATOM   1062  HD1 ILE A  80      84.950 100.090 137.510  1.00  0.00           H
ATOM   1063  HD2 ILE A  80      83.630  99.640 136.320  1.00  0.00           H
ATOM   1064  HD3 ILE A  80      83.490 101.130 137.350  1.00  0.00           H
ATOM   1065  C   ILE A  80      80.860  97.360 138.760  1.00  0.00           C
ATOM   1066  O   ILE A  80      81.580  96.340 138.870  1.00  0.00           O
ATOM   1067  N   SER A  81      79.620  97.280 138.240  1.00  0.00           N
ATOM   1068  HN  SER A  81      79.050  98.080 138.420  1.00  0.00           H
ATOM   1069  CA  SER A  81      78.990  96.070 137.840  1.00  0.00           C
ATOM   1070  HA  SER A  81      79.760  95.350 137.610  1.00  0.00           H
ATOM   1071  CB  SER A  81      78.180  95.420 139.010  1.00  0.00           C
ATOM   1072  HB1 SER A  81      77.340  96.070 139.330  1.00  0.00           H
ATOM   1073  HB2 SER A  81      78.890  95.260 139.850  1.00  0.00           H
ATOM   1074  OG  SER A  81      77.670  94.120 138.740  1.00  0.00           O
ATOM   1075  HG1 SER A  81      76.740  94.160 138.520  1.00  0.00           H
ATOM   1076  C   SER A  81      78.290  96.180 136.550  1.00  0.00           C
ATOM   1077  O   SER A  81      77.060  96.120 136.450  1.00  0.00           O
ATOM   1078  N   ASP A  82      79.030  96.220 135.400  1.00  0.00           N
ATOM   1079  HN  ASP A  82      80.020  96.220 135.480  1.00  0.00           H
ATOM   1080  CA  ASP A  82      78.520  96.130 134.060  1.00  0.00           C
ATOM   1081  HA  ASP A  82      77.530  96.530 133.930  1.00  0.00           H
ATOM   1082  CB  ASP A  82      79.330  96.990 133.130  1.00  0.00           C
ATOM   1083  HB1 ASP A  82      80.380  96.900 133.460  1.00  0.00           H
ATOM   1084  HB2 ASP A  82      79.220  96.710 132.060  1.00  0.00           H
ATOM   1085  CG  ASP A  82      78.970  98.490 133.170  1.00  0.00           C
ATOM   1086  OD1 ASP A  82      78.050  99.010 133.850  1.00  0.00           O
ATOM   1087  OD2 ASP A  82      79.620  99.170 132.360  1.00  0.00           O
ATOM   1088  C   ASP A  82      78.610  94.690 133.620  1.00  0.00           C
ATOM   1089  O   ASP A  82      79.760  94.200 133.660  1.00  0.00           O
ATOM   1090  N   GLN A  83      77.510  94.120 133.180  1.00  0.00           N
ATOM   1091  HN  GLN A  83      76.680  94.670 133.120  1.00  0.00           H
ATOM   1092  CA  GLN A  83      77.420  92.760 132.610  1.00  0.00           C
ATOM   1093  HA  GLN A  83      76.430  92.640 132.190  1.00  0.00           H
ATOM   1094  CB  GLN A  83      78.430  92.580 131.490  1.00  0.00           C
ATOM   1095  HB1 GLN A  83      78.260  93.520 130.920  1.00  0.00           H
ATOM   1096  HB2 GLN A  83      79.490  92.680 131.820  1.00  0.00           H
ATOM   1097  CG  GLN A  83      78.250  91.400 130.520  1.00  0.00           C
ATOM   1098  HG1 GLN A  83      77.960  91.700 129.490  1.00  0.00           H
ATOM   1099  HG2 GLN A  83      77.450  90.730 130.920  1.00  0.00           H
ATOM   1100  CD  GLN A  83      79.490  90.500 130.390  1.00  0.00           C
ATOM   1101  OE1 GLN A  83      80.230  90.780 129.440  1.00  0.00           O
ATOM   1102  NE2 GLN A  83      79.780  89.570 131.240  1.00  0.00           N
ATOM   1103 HE21 GLN A  83      79.180  89.540 132.040  1.00  0.00           H
ATOM   1104 HE22 GLN A  83      80.700  89.170 131.230  1.00  0.00           H
ATOM   1105  C   GLN A  83      77.530  91.720 133.680  1.00  0.00           C
ATOM   1106  O   GLN A  83      77.950  90.590 133.440  1.00  0.00           O
ATOM   1107  N   ASP A  84      77.330  92.080 135.000  1.00  0.00           N
ATOM   1108  HN  ASP A  84      77.030  93.030 135.090  1.00  0.00           H
ATOM   1109  CA  ASP A  84      77.510  91.270 136.130  1.00  0.00           C
ATOM   1110  HA  ASP A  84      77.370  91.870 137.020  1.00  0.00           H
ATOM   1111  CB  ASP A  84      76.480  90.050 136.270  1.00  0.00           C
ATOM   1112  HB1 ASP A  84      76.530  89.410 135.370  1.00  0.00           H
ATOM   1113  HB2 ASP A  84      76.750  89.480 137.180  1.00  0.00           H
ATOM   1114  CG  ASP A  84      75.070  90.610 136.390  1.00  0.00           C
ATOM   1115  OD1 ASP A  84      74.860  91.700 136.970  1.00  0.00           O
ATOM   1116  OD2 ASP A  84      74.130  89.900 135.880  1.00  0.00           O
ATOM   1117  C   ASP A  84      78.950  90.700 136.390  1.00  0.00           C
ATOM   1118  O   ASP A  84      79.160  89.610 136.890  1.00  0.00           O
ATOM   1119  N   ASN A  85      80.000  91.440 135.930  1.00  0.00           N
ATOM   1120  HN  ASN A  85      79.700  92.250 135.430  1.00  0.00           H
ATOM   1121  CA  ASN A  85      81.420  91.210 136.260  1.00  0.00           C
ATOM   1122  HA  ASN A  85      81.610  90.350 136.880  1.00  0.00           H
ATOM   1123  CB  ASN A  85      82.340  91.250 134.990  1.00  0.00           C
ATOM   1124  HB1 ASN A  85      82.090  90.280 134.490  1.00  0.00           H
ATOM   1125  HB2 ASN A  85      82.070  92.090 134.320  1.00  0.00           H
ATOM   1126  CG  ASN A  85      83.850  91.140 135.370  1.00  0.00           C
ATOM   1127  OD1 ASN A  85      84.240  90.890 136.560  1.00  0.00           O
ATOM   1128  ND2 ASN A  85      84.740  91.330 134.360  1.00  0.00           N
ATOM   1129 HD21 ASN A  85      84.360  91.340 133.430  1.00  0.00           H
ATOM   1130 HD22 ASN A  85      85.710  91.410 134.580  1.00  0.00           H
ATOM   1131  C   ASN A  85      81.850  92.370 137.220  1.00  0.00           C
ATOM   1132  O   ASN A  85      82.020  93.510 136.800  1.00  0.00           O
ATOM   1133  N   LYS A  86      81.970  92.080 138.550  1.00  0.00           N
ATOM   1134  HN  LYS A  86      81.860  91.130 138.800  1.00  0.00           H
ATOM   1135  CA  LYS A  86      82.380  92.990 139.610  1.00  0.00           C
ATOM   1136  HA  LYS A  86      81.720  93.840 139.690  1.00  0.00           H
ATOM   1137  CB  LYS A  86      82.040  92.250 140.940  1.00  0.00           C
ATOM   1138  HB1 LYS A  86      82.440  91.220 140.990  1.00  0.00           H
ATOM   1139  HB2 LYS A  86      82.550  92.750 141.790  1.00  0.00           H
ATOM   1140  CG  LYS A  86      80.610  92.140 141.240  1.00  0.00           C
ATOM   1141  HG1 LYS A  86      80.080  91.780 140.330  1.00  0.00           H
ATOM   1142  HG2 LYS A  86      80.320  93.200 141.420  1.00  0.00           H
ATOM   1143  CD  LYS A  86      80.520  91.260 142.580  1.00  0.00           C
ATOM   1144  HD1 LYS A  86      81.270  91.510 143.360  1.00  0.00           H
ATOM   1145  HD2 LYS A  86      80.840  90.280 142.160  1.00  0.00           H
ATOM   1146  CE  LYS A  86      79.120  90.930 143.130  1.00  0.00           C
ATOM   1147  HE1 LYS A  86      79.140  90.260 144.010  1.00  0.00           H
ATOM   1148  HE2 LYS A  86      78.530  90.510 142.280  1.00  0.00           H
ATOM   1149  NZ  LYS A  86      78.390  92.100 143.480  1.00  0.00           N
ATOM   1150  HZ1 LYS A  86      78.300  92.840 142.760  1.00  0.00           H
ATOM   1151  HZ2 LYS A  86      77.470  91.930 143.940  1.00  0.00           H
ATOM   1152  HZ3 LYS A  86      78.960  92.590 144.190  1.00  0.00           H
ATOM   1153  C   LYS A  86      83.780  93.540 139.500  1.00  0.00           C
ATOM   1154  O   LYS A  86      84.670  92.830 139.930  1.00  0.00           O
ATOM   1155  N   ASP A  87      83.990  94.800 139.030  1.00  0.00           N
ATOM   1156  HN  ASP A  87      83.310  95.350 138.550  1.00  0.00           H
ATOM   1157  CA  ASP A  87      85.290  95.480 139.220  1.00  0.00           C
ATOM   1158  HA  ASP A  87      86.040  94.700 139.160  1.00  0.00           H
ATOM   1159  CB  ASP A  87      85.550  96.270 137.870  1.00  0.00           C
ATOM   1160  HB1 ASP A  87      85.340  95.750 136.910  1.00  0.00           H
ATOM   1161  HB2 ASP A  87      84.880  97.150 137.920  1.00  0.00           H
ATOM   1162  CG  ASP A  87      87.000  96.860 137.830  1.00  0.00           C
ATOM   1163  OD1 ASP A  87      87.530  97.370 138.910  1.00  0.00           O
ATOM   1164  OD2 ASP A  87      87.490  97.070 136.700  1.00  0.00           O
ATOM   1165  C   ASP A  87      85.320  96.230 140.460  1.00  0.00           C
ATOM   1166  O   ASP A  87      84.550  97.220 140.600  1.00  0.00           O
ATOM   1167  N   PRO A  88      86.060  95.840 141.540  1.00  0.00           N
ATOM   1168  CD  PRO A  88      86.810  94.550 141.640  1.00  0.00           C
ATOM   1169  HD1 PRO A  88      87.870  94.830 141.820  1.00  0.00           H
ATOM   1170  HD2 PRO A  88      86.760  93.810 140.820  1.00  0.00           H
ATOM   1171  CA  PRO A  88      86.110  96.510 142.840  1.00  0.00           C
ATOM   1172  HA  PRO A  88      85.130  96.970 142.920  1.00  0.00           H
ATOM   1173  CB  PRO A  88      86.340  95.340 143.730  1.00  0.00           C
ATOM   1174  HB1 PRO A  88      87.340  95.460 144.210  1.00  0.00           H
ATOM   1175  HB2 PRO A  88      85.590  95.130 144.520  1.00  0.00           H
ATOM   1176  CG  PRO A  88      86.450  93.970 142.940  1.00  0.00           C
ATOM   1177  HG1 PRO A  88      85.500  93.410 142.820  1.00  0.00           H
ATOM   1178  HG2 PRO A  88      87.180  93.260 143.380  1.00  0.00           H
ATOM   1179  C   PRO A  88      87.100  97.670 142.800  1.00  0.00           C
ATOM   1180  O   PRO A  88      88.290  97.470 142.680  1.00  0.00           O
ATOM   1181  N   ARG A  89      86.530  98.780 142.970  1.00  0.00           N
ATOM   1182  HN  ARG A  89      85.530  98.820 143.050  1.00  0.00           H
ATOM   1183  CA  ARG A  89      87.170 100.110 142.910  1.00  0.00           C
ATOM   1184  HA  ARG A  89      88.230  99.930 142.960  1.00  0.00           H
ATOM   1185  CB  ARG A  89      86.750 100.930 141.630  1.00  0.00           C
ATOM   1186  HB1 ARG A  89      85.640 100.930 141.690  1.00  0.00           H
ATOM   1187  HB2 ARG A  89      87.110 101.990 141.660  1.00  0.00           H
ATOM   1188  CG  ARG A  89      87.270 100.140 140.320  1.00  0.00           C
ATOM   1189  HG1 ARG A  89      86.520  99.370 140.050  1.00  0.00           H
ATOM   1190  HG2 ARG A  89      88.210  99.630 140.610  1.00  0.00           H
ATOM   1191  CD  ARG A  89      87.510 101.040 139.150  1.00  0.00           C
ATOM   1192  HD1 ARG A  89      88.340 101.770 139.250  1.00  0.00           H
ATOM   1193  HD2 ARG A  89      86.520 101.470 138.910  1.00  0.00           H
ATOM   1194  NE  ARG A  89      87.880 100.130 138.020  1.00  0.00           N
ATOM   1195  HE  ARG A  89      87.890  99.150 138.230  1.00  0.00           H
ATOM   1196  CZ  ARG A  89      88.280 100.450 136.810  1.00  0.00           C
ATOM   1197  NH1 ARG A  89      88.330 101.750 136.480  1.00  0.00           N
ATOM   1198 HH11 ARG A  89      88.470 102.040 135.530  1.00  0.00           H
ATOM   1199 HH12 ARG A  89      88.330 102.440 137.200  1.00  0.00           H
ATOM   1200  NH2 ARG A  89      88.660  99.520 136.100  1.00  0.00           N
ATOM   1201 HH21 ARG A  89      88.950  99.800 135.190  1.00  0.00           H
ATOM   1202 HH22 ARG A  89      88.380  98.610 136.400  1.00  0.00           H
ATOM   1203  C   ARG A  89      86.950 101.050 144.110  1.00  0.00           C
ATOM   1204  O   ARG A  89      85.940 100.930 144.820  1.00  0.00           O
ATOM   1205  N   TYR A  90      87.940 101.920 144.500  1.00  0.00           N
ATOM   1206  HN  TYR A  90      88.820 101.880 144.040  1.00  0.00           H
ATOM   1207  CA  TYR A  90      87.650 102.950 145.490  1.00  0.00           C
ATOM   1208  HA  TYR A  90      87.050 102.510 146.280  1.00  0.00           H
ATOM   1209  CB  TYR A  90      88.850 103.750 145.940  1.00  0.00           C
ATOM   1210  HB1 TYR A  90      89.360 104.300 145.130  1.00  0.00           H
ATOM   1211  HB2 TYR A  90      88.600 104.540 146.690  1.00  0.00           H
ATOM   1212  CG  TYR A  90      89.830 102.890 146.680  1.00  0.00           C
ATOM   1213  CD1 TYR A  90      89.410 102.460 147.960  1.00  0.00           C
ATOM   1214  HD1 TYR A  90      88.420 102.750 148.290  1.00  0.00           H
ATOM   1215  CE1 TYR A  90      90.230 101.760 148.800  1.00  0.00           C
ATOM   1216  HE1 TYR A  90      89.880 101.490 149.780  1.00  0.00           H
ATOM   1217  CZ  TYR A  90      91.590 101.480 148.460  1.00  0.00           C
ATOM   1218  OH  TYR A  90      92.200 100.460 149.240  1.00  0.00           O
ATOM   1219  HH  TYR A  90      93.080 100.300 148.910  1.00  0.00           H
ATOM   1220  CD2 TYR A  90      91.100 102.470 146.240  1.00  0.00           C
ATOM   1221  HD2 TYR A  90      91.440 102.850 145.290  1.00  0.00           H
ATOM   1222  CE2 TYR A  90      92.010 101.930 147.150  1.00  0.00           C
ATOM   1223  HE2 TYR A  90      93.010 101.710 146.820  1.00  0.00           H
ATOM   1224  C   TYR A  90      86.680 103.970 144.870  1.00  0.00           C
ATOM   1225  O   TYR A  90      87.010 104.400 143.770  1.00  0.00           O
ATOM   1226  N   PHE A  91      85.680 104.580 145.680  1.00  0.00           N
ATOM   1227  HN  PHE A  91      85.480 104.240 146.590  1.00  0.00           H
ATOM   1228  CA  PHE A  91      84.800 105.590 145.220  1.00  0.00           C
ATOM   1229  HA  PHE A  91      85.170 106.020 144.300  1.00  0.00           H
ATOM   1230  CB  PHE A  91      83.410 104.980 144.700  1.00  0.00           C
ATOM   1231  HB1 PHE A  91      82.830 105.510 143.920  1.00  0.00           H
ATOM   1232  HB2 PHE A  91      83.670 104.070 144.120  1.00  0.00           H
ATOM   1233  CG  PHE A  91      82.420 104.740 145.840  1.00  0.00           C
ATOM   1234  CD1 PHE A  91      82.680 103.760 146.740  1.00  0.00           C
ATOM   1235  HD1 PHE A  91      83.520 103.110 146.590  1.00  0.00           H
ATOM   1236  CE1 PHE A  91      81.830 103.500 147.840  1.00  0.00           C
ATOM   1237  HE1 PHE A  91      81.980 102.590 148.400  1.00  0.00           H
ATOM   1238  CZ  PHE A  91      80.710 104.430 148.090  1.00  0.00           C
ATOM   1239  HZ  PHE A  91      80.070 104.190 148.930  1.00  0.00           H
ATOM   1240  CD2 PHE A  91      81.480 105.720 146.200  1.00  0.00           C
ATOM   1241  HD2 PHE A  91      81.400 106.650 145.670  1.00  0.00           H
ATOM   1242  CE2 PHE A  91      80.600 105.510 147.280  1.00  0.00           C
ATOM   1243  HE2 PHE A  91      79.810 106.230 147.440  1.00  0.00           H
ATOM   1244  C   PHE A  91      84.750 106.800 146.190  1.00  0.00           C
ATOM   1245  O   PHE A  91      85.070 106.770 147.420  1.00  0.00           O
ATOM   1246  N   PHE A  92      84.400 107.960 145.640  1.00  0.00           N
ATOM   1247  HN  PHE A  92      84.180 107.990 144.670  1.00  0.00           H
ATOM   1248  CA  PHE A  92      84.210 109.160 146.370  1.00  0.00           C
ATOM   1249  HA  PHE A  92      83.980 108.860 147.390  1.00  0.00           H
ATOM   1250  CB  PHE A  92      85.500 110.030 146.180  1.00  0.00           C
ATOM   1251  HB1 PHE A  92      86.330 109.470 146.650  1.00  0.00           H
ATOM   1252  HB2 PHE A  92      85.660 109.990 145.090  1.00  0.00           H
ATOM   1253  CG  PHE A  92      85.290 111.400 146.720  1.00  0.00           C
ATOM   1254  CD1 PHE A  92      84.430 111.800 147.730  1.00  0.00           C
ATOM   1255  HD1 PHE A  92      83.760 111.100 148.200  1.00  0.00           H
ATOM   1256  CE1 PHE A  92      84.460 113.160 148.220  1.00  0.00           C
ATOM   1257  HE1 PHE A  92      83.820 113.390 149.060  1.00  0.00           H
ATOM   1258  CZ  PHE A  92      85.320 114.060 147.560  1.00  0.00           C
ATOM   1259  HZ  PHE A  92      85.500 115.030 148.010  1.00  0.00           H
ATOM   1260  CD2 PHE A  92      86.180 112.350 146.080  1.00  0.00           C
ATOM   1261  HD2 PHE A  92      86.730 112.130 145.170  1.00  0.00           H
ATOM   1262  CE2 PHE A  92      86.100 113.700 146.480  1.00  0.00           C
ATOM   1263  HE2 PHE A  92      86.790 114.370 146.010  1.00  0.00           H
ATOM   1264  C   PHE A  92      82.900 109.680 145.870  1.00  0.00           C
ATOM   1265  O   PHE A  92      82.700 110.050 144.710  1.00  0.00           O
ATOM   1266  N   SER A  93      81.840 109.670 146.640  1.00  0.00           N
ATOM   1267  HN  SER A  93      81.840 109.320 147.570  1.00  0.00           H
ATOM   1268  CA  SER A  93      80.600 110.350 146.220  1.00  0.00           C
ATOM   1269  HA  SER A  93      80.720 110.760 145.220  1.00  0.00           H
ATOM   1270  CB  SER A  93      79.390 109.360 146.100  1.00  0.00           C
ATOM   1271  HB1 SER A  93      79.740 108.510 145.460  1.00  0.00           H
ATOM   1272  HB2 SER A  93      78.570 109.850 145.540  1.00  0.00           H
ATOM   1273  OG  SER A  93      78.930 108.810 147.330  1.00  0.00           O
ATOM   1274  HG1 SER A  93      78.700 109.570 147.870  1.00  0.00           H
ATOM   1275  C   SER A  93      80.300 111.450 147.160  1.00  0.00           C
ATOM   1276  O   SER A  93      80.550 111.390 148.320  1.00  0.00           O
ATOM   1277  N   LEU A  94      79.660 112.520 146.570  1.00  0.00           N
ATOM   1278  HN  LEU A  94      79.470 112.570 145.600  1.00  0.00           H
ATOM   1279  CA  LEU A  94      79.140 113.590 147.330  1.00  0.00           C
ATOM   1280  HA  LEU A  94      78.810 113.230 148.300  1.00  0.00           H
ATOM   1281  CB  LEU A  94      80.180 114.690 147.510  1.00  0.00           C
ATOM   1282  HB1 LEU A  94      81.010 114.250 148.100  1.00  0.00           H
ATOM   1283  HB2 LEU A  94      80.680 114.770 146.520  1.00  0.00           H
ATOM   1284  CG  LEU A  94      79.740 116.110 147.940  1.00  0.00           C
ATOM   1285  HG  LEU A  94      79.140 116.600 147.140  1.00  0.00           H
ATOM   1286  CD1 LEU A  94      79.020 116.120 149.330  1.00  0.00           C
ATOM   1287 HD11 LEU A  94      78.360 117.000 149.470  1.00  0.00           H
ATOM   1288 HD12 LEU A  94      78.350 115.230 149.390  1.00  0.00           H
ATOM   1289 HD13 LEU A  94      79.750 116.060 150.170  1.00  0.00           H
ATOM   1290  CD2 LEU A  94      80.930 117.100 148.060  1.00  0.00           C
ATOM   1291 HD21 LEU A  94      80.550 118.130 148.170  1.00  0.00           H
ATOM   1292 HD22 LEU A  94      81.470 116.780 148.970  1.00  0.00           H
ATOM   1293 HD23 LEU A  94      81.590 117.170 147.160  1.00  0.00           H
ATOM   1294  C   LEU A  94      77.860 114.200 146.680  1.00  0.00           C
ATOM   1295  O   LEU A  94      77.780 114.530 145.480  1.00  0.00           O
ATOM   1296  N   LYS A  95      76.820 114.200 147.510  1.00  0.00           N
ATOM   1297  HN  LYS A  95      77.040 113.840 148.420  1.00  0.00           H
ATOM   1298  CA  LYS A  95      75.530 114.890 147.390  1.00  0.00           C
ATOM   1299  HA  LYS A  95      75.530 115.420 146.450  1.00  0.00           H
ATOM   1300  CB  LYS A  95      74.310 114.050 147.510  1.00  0.00           C
ATOM   1301  HB1 LYS A  95      74.350 113.330 146.660  1.00  0.00           H
ATOM   1302  HB2 LYS A  95      74.370 113.470 148.460  1.00  0.00           H
ATOM   1303  CG  LYS A  95      72.920 114.760 147.360  1.00  0.00           C
ATOM   1304  HG1 LYS A  95      72.970 115.420 146.460  1.00  0.00           H
ATOM   1305  HG2 LYS A  95      72.720 115.420 148.230  1.00  0.00           H
ATOM   1306  CD  LYS A  95      71.830 113.690 147.280  1.00  0.00           C
ATOM   1307  HD1 LYS A  95      71.820 113.080 148.200  1.00  0.00           H
ATOM   1308  HD2 LYS A  95      72.080 112.950 146.480  1.00  0.00           H
ATOM   1309  CE  LYS A  95      70.440 114.200 146.880  1.00  0.00           C
ATOM   1310  HE1 LYS A  95      70.420 114.680 145.880  1.00  0.00           H
ATOM   1311  HE2 LYS A  95      70.130 114.870 147.710  1.00  0.00           H
ATOM   1312  NZ  LYS A  95      69.460 113.070 146.850  1.00  0.00           N
ATOM   1313  HZ1 LYS A  95      69.610 112.570 145.950  1.00  0.00           H
ATOM   1314  HZ2 LYS A  95      69.580 112.420 147.650  1.00  0.00           H
ATOM   1315  HZ3 LYS A  95      68.480 113.400 146.790  1.00  0.00           H
ATOM   1316  C   LYS A  95      75.490 116.040 148.500  1.00  0.00           C
ATOM   1317  O   LYS A  95      75.760 115.800 149.660  1.00  0.00           O
ATOM   1318  N   THR A  96      75.140 117.280 148.020  1.00  0.00           N
ATOM   1319  HN  THR A  96      75.150 117.490 147.050  1.00  0.00           H
ATOM   1320  CA  THR A  96      74.950 118.490 148.880  1.00  0.00           C
ATOM   1321  HA  THR A  96      75.550 118.240 149.750  1.00  0.00           H
ATOM   1322  CB  THR A  96      75.330 119.920 148.320  1.00  0.00           C
ATOM   1323  HB  THR A  96      75.400 120.550 149.240  1.00  0.00           H
ATOM   1324  OG1 THR A  96      74.260 120.490 147.510  1.00  0.00           O
ATOM   1325  HG1 THR A  96      74.600 121.330 147.190  1.00  0.00           H
ATOM   1326  CG2 THR A  96      76.610 119.740 147.510  1.00  0.00           C
ATOM   1327 HG21 THR A  96      76.920 120.730 147.100  1.00  0.00           H
ATOM   1328 HG22 THR A  96      77.460 119.450 148.160  1.00  0.00           H
ATOM   1329 HG23 THR A  96      76.590 118.990 146.690  1.00  0.00           H
ATOM   1330  C   THR A  96      73.560 118.580 149.440  1.00  0.00           C
ATOM   1331  O   THR A  96      72.660 117.820 149.100  1.00  0.00           O
ATOM   1332  N   ASP A  97      73.300 119.510 150.260  1.00  0.00           N
ATOM   1333  HN  ASP A  97      74.000 120.030 150.740  1.00  0.00           H
ATOM   1334  CA  ASP A  97      71.980 119.690 150.800  1.00  0.00           C
ATOM   1335  HA  ASP A  97      71.370 118.800 150.790  1.00  0.00           H
ATOM   1336  CB  ASP A  97      72.100 120.340 152.220  1.00  0.00           C
ATOM   1337  HB1 ASP A  97      72.880 121.120 152.370  1.00  0.00           H
ATOM   1338  HB2 ASP A  97      71.120 120.760 152.530  1.00  0.00           H
ATOM   1339  CG  ASP A  97      72.390 119.200 153.190  1.00  0.00           C
ATOM   1340  OD1 ASP A  97      73.080 118.150 152.950  1.00  0.00           O
ATOM   1341  OD2 ASP A  97      72.070 119.470 154.390  1.00  0.00           O
ATOM   1342  C   ASP A  97      71.210 120.600 149.770  1.00  0.00           C
ATOM   1343  O   ASP A  97      70.060 120.860 150.060  1.00  0.00           O
ATOM   1344  N   ARG A  98      71.740 121.060 148.580  1.00  0.00           N
ATOM   1345  HN  ARG A  98      72.670 120.890 148.280  1.00  0.00           H
ATOM   1346  CA  ARG A  98      70.910 121.730 147.640  1.00  0.00           C
ATOM   1347  HA  ARG A  98      69.970 122.100 148.020  1.00  0.00           H
ATOM   1348  CB  ARG A  98      71.620 122.900 146.970  1.00  0.00           C
ATOM   1349  HB1 ARG A  98      72.590 122.550 146.560  1.00  0.00           H
ATOM   1350  HB2 ARG A  98      70.970 123.440 146.240  1.00  0.00           H
ATOM   1351  CG  ARG A  98      72.070 123.980 148.030  1.00  0.00           C
ATOM   1352  HG1 ARG A  98      72.800 123.490 148.700  1.00  0.00           H
ATOM   1353  HG2 ARG A  98      71.140 124.230 148.600  1.00  0.00           H
ATOM   1354  CD  ARG A  98      72.840 125.140 147.320  1.00  0.00           C
ATOM   1355  HD1 ARG A  98      72.190 125.760 146.660  1.00  0.00           H
ATOM   1356  HD2 ARG A  98      73.730 124.800 146.760  1.00  0.00           H
ATOM   1357  NE  ARG A  98      73.470 125.910 148.510  1.00  0.00           N
ATOM   1358  HE  ARG A  98      73.690 125.340 149.300  1.00  0.00           H
ATOM   1359  CZ  ARG A  98      73.700 127.200 148.590  1.00  0.00           C
ATOM   1360  NH1 ARG A  98      73.580 128.120 147.610  1.00  0.00           N
ATOM   1361 HH11 ARG A  98      74.010 128.990 147.820  1.00  0.00           H
ATOM   1362 HH12 ARG A  98      73.310 127.890 146.670  1.00  0.00           H
ATOM   1363  NH2 ARG A  98      74.060 127.700 149.770  1.00  0.00           N
ATOM   1364 HH21 ARG A  98      74.590 128.540 149.780  1.00  0.00           H
ATOM   1365 HH22 ARG A  98      74.180 126.990 150.460  1.00  0.00           H
ATOM   1366  C   ARG A  98      70.690 120.800 146.470  1.00  0.00           C
ATOM   1367  O   ARG A  98      69.710 120.890 145.650  1.00  0.00           O
ATOM   1368  N   ALA A  99      71.580 119.810 146.280  1.00  0.00           N
ATOM   1369  HN  ALA A  99      72.400 119.700 146.820  1.00  0.00           H
ATOM   1370  CA  ALA A  99      71.610 118.980 145.060  1.00  0.00           C
ATOM   1371  HA  ALA A  99      71.560 119.660 144.220  1.00  0.00           H
ATOM   1372  CB  ALA A  99      72.930 118.210 144.980  1.00  0.00           C
ATOM   1373  HB1 ALA A  99      72.890 117.580 144.070  1.00  0.00           H
ATOM   1374  HB2 ALA A  99      73.790 118.920 145.020  1.00  0.00           H
ATOM   1375  HB3 ALA A  99      73.140 117.580 145.870  1.00  0.00           H
ATOM   1376  C   ALA A  99      70.430 117.990 145.000  1.00  0.00           C
ATOM   1377  O   ALA A  99      69.940 117.420 145.980  1.00  0.00           O
ATOM   1378  N   ARG A 100      69.930 117.650 143.780  1.00  0.00           N
ATOM   1379  HN  ARG A 100      70.110 118.200 142.970  1.00  0.00           H
ATOM   1380  CA  ARG A 100      68.940 116.660 143.520  1.00  0.00           C
ATOM   1381  HA  ARG A 100      68.250 116.560 144.350  1.00  0.00           H
ATOM   1382  CB  ARG A 100      68.140 117.080 142.180  1.00  0.00           C
ATOM   1383  HB1 ARG A 100      68.910 117.160 141.380  1.00  0.00           H
ATOM   1384  HB2 ARG A 100      67.450 116.260 141.890  1.00  0.00           H
ATOM   1385  CG  ARG A 100      67.260 118.320 142.300  1.00  0.00           C
ATOM   1386  HG1 ARG A 100      66.780 118.550 141.320  1.00  0.00           H
ATOM   1387  HG2 ARG A 100      67.940 119.150 142.590  1.00  0.00           H
ATOM   1388  CD  ARG A 100      66.170 118.180 143.330  1.00  0.00           C
ATOM   1389  HD1 ARG A 100      66.580 118.290 144.360  1.00  0.00           H
ATOM   1390  HD2 ARG A 100      65.710 117.170 143.290  1.00  0.00           H
ATOM   1391  NE  ARG A 100      65.160 119.240 143.130  1.00  0.00           N
ATOM   1392  HE  ARG A 100      65.380 120.030 142.550  1.00  0.00           H
ATOM   1393  CZ  ARG A 100      64.350 119.530 144.180  1.00  0.00           C
ATOM   1394  NH1 ARG A 100      64.040 118.660 145.120  1.00  0.00           N
ATOM   1395 HH11 ARG A 100      63.180 118.790 145.620  1.00  0.00           H
ATOM   1396 HH12 ARG A 100      64.290 117.720 144.860  1.00  0.00           H
ATOM   1397  NH2 ARG A 100      63.790 120.670 144.320  1.00  0.00           N
ATOM   1398 HH21 ARG A 100      63.250 120.890 145.130  1.00  0.00           H
ATOM   1399 HH22 ARG A 100      64.010 121.390 143.660  1.00  0.00           H
ATOM   1400  C   ARG A 100      69.540 115.310 143.280  1.00  0.00           C
ATOM   1401  O   ARG A 100      68.840 114.340 143.150  1.00  0.00           O
ATOM   1402  N   GLN A 101      70.850 115.170 143.070  1.00  0.00           N
ATOM   1403  HN  GLN A 101      71.460 115.940 143.230  1.00  0.00           H
ATOM   1404  CA  GLN A 101      71.510 113.990 142.650  1.00  0.00           C
ATOM   1405  HA  GLN A 101      71.050 113.150 143.150  1.00  0.00           H
ATOM   1406  CB  GLN A 101      71.520 113.790 141.060  1.00  0.00           C
ATOM   1407  HB1 GLN A 101      71.830 112.730 141.000  1.00  0.00           H
ATOM   1408  HB2 GLN A 101      70.490 113.930 140.670  1.00  0.00           H
ATOM   1409  CG  GLN A 101      72.370 114.770 140.150  1.00  0.00           C
ATOM   1410  HG1 GLN A 101      72.310 114.620 139.050  1.00  0.00           H
ATOM   1411  HG2 GLN A 101      73.440 114.620 140.430  1.00  0.00           H
ATOM   1412  CD  GLN A 101      71.930 116.230 140.380  1.00  0.00           C
ATOM   1413  OE1 GLN A 101      70.900 116.690 139.900  1.00  0.00           O
ATOM   1414  NE2 GLN A 101      72.770 117.090 141.010  1.00  0.00           N
ATOM   1415 HE21 GLN A 101      73.710 116.840 141.250  1.00  0.00           H
ATOM   1416 HE22 GLN A 101      72.520 118.050 141.160  1.00  0.00           H
ATOM   1417  C   GLN A 101      72.920 113.840 143.320  1.00  0.00           C
ATOM   1418  O   GLN A 101      73.400 114.860 143.830  1.00  0.00           O
ATOM   1419  N   VAL A 102      73.440 112.580 143.370  1.00  0.00           N
ATOM   1420  HN  VAL A 102      72.910 111.800 143.070  1.00  0.00           H
ATOM   1421  CA  VAL A 102      74.710 112.310 144.050  1.00  0.00           C
ATOM   1422  HA  VAL A 102      75.020 113.170 144.620  1.00  0.00           H
ATOM   1423  CB  VAL A 102      74.400 111.180 145.060  1.00  0.00           C
ATOM   1424  HB  VAL A 102      73.780 111.520 145.910  1.00  0.00           H
ATOM   1425  CG1 VAL A 102      73.550 109.990 144.560  1.00  0.00           C
ATOM   1426 HG11 VAL A 102      72.550 110.180 144.130  1.00  0.00           H
ATOM   1427 HG12 VAL A 102      74.150 109.590 143.720  1.00  0.00           H
ATOM   1428 HG13 VAL A 102      73.380 109.110 145.220  1.00  0.00           H
ATOM   1429  CG2 VAL A 102      75.660 110.780 145.790  1.00  0.00           C
ATOM   1430 HG21 VAL A 102      76.230 111.710 146.020  1.00  0.00           H
ATOM   1431 HG22 VAL A 102      75.560 110.190 146.720  1.00  0.00           H
ATOM   1432 HG23 VAL A 102      76.300 110.200 145.090  1.00  0.00           H
ATOM   1433  C   VAL A 102      75.810 112.030 143.020  1.00  0.00           C
ATOM   1434  O   VAL A 102      75.650 111.220 142.090  1.00  0.00           O
ATOM   1435  N   THR A 103      76.950 112.730 143.200  1.00  0.00           N
ATOM   1436  HN  THR A 103      76.970 113.400 143.930  1.00  0.00           H
ATOM   1437  CA  THR A 103      77.970 112.660 142.180  1.00  0.00           C
ATOM   1438  HA  THR A 103      77.640 112.370 141.190  1.00  0.00           H
ATOM   1439  CB  THR A 103      78.490 114.090 142.010  1.00  0.00           C
ATOM   1440  HB  THR A 103      78.930 114.500 142.950  1.00  0.00           H
ATOM   1441  OG1 THR A 103      77.340 114.970 141.740  1.00  0.00           O
ATOM   1442  HG1 THR A 103      76.950 114.640 140.930  1.00  0.00           H
ATOM   1443  CG2 THR A 103      79.440 114.260 140.860  1.00  0.00           C
ATOM   1444 HG21 THR A 103      78.970 113.960 139.900  1.00  0.00           H
ATOM   1445 HG22 THR A 103      79.770 115.310 140.710  1.00  0.00           H
ATOM   1446 HG23 THR A 103      80.370 113.720 141.120  1.00  0.00           H
ATOM   1447  C   THR A 103      79.080 111.800 142.600  1.00  0.00           C
ATOM   1448  O   THR A 103      79.510 111.940 143.760  1.00  0.00           O
ATOM   1449  N   THR A 104      79.470 110.730 141.780  1.00  0.00           N
ATOM   1450  HN  THR A 104      78.890 110.770 140.960  1.00  0.00           H
ATOM   1451  CA  THR A 104      80.340 109.650 142.040  1.00  0.00           C
ATOM   1452  HA  THR A 104      80.710 109.840 143.040  1.00  0.00           H
ATOM   1453  CB  THR A 104      79.830 108.230 142.140  1.00  0.00           C
ATOM   1454  HB  THR A 104      79.390 107.900 141.180  1.00  0.00           H
ATOM   1455  OG1 THR A 104      78.800 108.190 143.080  1.00  0.00           O
ATOM   1456  HG1 THR A 104      78.150 108.820 142.780  1.00  0.00           H
ATOM   1457  CG2 THR A 104      80.920 107.280 142.680  1.00  0.00           C
ATOM   1458 HG21 THR A 104      81.740 107.050 141.970  1.00  0.00           H
ATOM   1459 HG22 THR A 104      81.350 107.660 143.630  1.00  0.00           H
ATOM   1460 HG23 THR A 104      80.590 106.330 143.150  1.00  0.00           H
ATOM   1461  C   THR A 104      81.530 109.730 141.120  1.00  0.00           C
ATOM   1462  O   THR A 104      81.380 109.860 139.920  1.00  0.00           O
ATOM   1463  N   ILE A 105      82.770 109.640 141.660  1.00  0.00           N
ATOM   1464  HN  ILE A 105      82.910 109.620 142.650  1.00  0.00           H
ATOM   1465  CA  ILE A 105      83.960 109.510 140.840  1.00  0.00           C
ATOM   1466  HA  ILE A 105      83.560 109.260 139.860  1.00  0.00           H
ATOM   1467  CB  ILE A 105      84.850 110.760 140.820  1.00  0.00           C
ATOM   1468  HB  ILE A 105      85.780 110.500 140.270  1.00  0.00           H
ATOM   1469  CG2 ILE A 105      84.130 111.890 140.000  1.00  0.00           C
ATOM   1470 HG21 ILE A 105      83.750 111.750 138.970  1.00  0.00           H
ATOM   1471 HG22 ILE A 105      83.210 112.170 140.560  1.00  0.00           H
ATOM   1472 HG23 ILE A 105      84.580 112.900 140.040  1.00  0.00           H
ATOM   1473  CG1 ILE A 105      85.260 111.330 142.240  1.00  0.00           C
ATOM   1474 HG11 ILE A 105      85.690 110.500 142.840  1.00  0.00           H
ATOM   1475 HG12 ILE A 105      84.280 111.710 142.600  1.00  0.00           H
ATOM   1476  CD  ILE A 105      86.440 112.320 142.080  1.00  0.00           C
ATOM   1477  HD1 ILE A 105      86.220 113.030 141.250  1.00  0.00           H
ATOM   1478  HD2 ILE A 105      86.680 112.920 142.980  1.00  0.00           H
ATOM   1479  HD3 ILE A 105      87.390 111.810 141.820  1.00  0.00           H
ATOM   1480  C   ILE A 105      84.690 108.290 141.410  1.00  0.00           C
ATOM   1481  O   ILE A 105      84.660 108.020 142.630  1.00  0.00           O
ATOM   1482  N   ASN A 106      85.360 107.520 140.490  1.00  0.00           N
ATOM   1483  HN  ASN A 106      85.280 107.860 139.560  1.00  0.00           H
ATOM   1484  CA  ASN A 106      85.850 106.190 140.800  1.00  0.00           C
ATOM   1485  HA  ASN A 106      85.760 106.000 141.860  1.00  0.00           H
ATOM   1486  CB  ASN A 106      85.030 105.080 140.070  1.00  0.00           C
ATOM   1487  HB1 ASN A 106      85.230 105.130 138.980  1.00  0.00           H
ATOM   1488  HB2 ASN A 106      85.230 104.030 140.400  1.00  0.00           H
ATOM   1489  CG  ASN A 106      83.540 105.240 140.290  1.00  0.00           C
ATOM   1490  OD1 ASN A 106      82.840 104.460 140.960  1.00  0.00           O
ATOM   1491  ND2 ASN A 106      82.750 106.190 139.670  1.00  0.00           N
ATOM   1492 HD21 ASN A 106      83.040 106.690 138.850  1.00  0.00           H
ATOM   1493 HD22 ASN A 106      81.780 105.960 139.730  1.00  0.00           H
ATOM   1494  C   ASN A 106      87.330 106.080 140.380  1.00  0.00           C
ATOM   1495  O   ASN A 106      87.880 106.810 139.590  1.00  0.00           O
ATOM   1496  N   ALA A 107      88.070 105.100 141.050  1.00  0.00           N
ATOM   1497  HN  ALA A 107      87.780 104.560 141.840  1.00  0.00           H
ATOM   1498  CA  ALA A 107      89.390 104.660 140.530  1.00  0.00           C
ATOM   1499  HA  ALA A 107      90.010 105.530 140.660  1.00  0.00           H
ATOM   1500  CB  ALA A 107      89.910 103.560 141.390  1.00  0.00           C
ATOM   1501  HB1 ALA A 107      89.490 102.590 141.060  1.00  0.00           H
ATOM   1502  HB2 ALA A 107      91.020 103.490 141.320  1.00  0.00           H
ATOM   1503  HB3 ALA A 107      89.700 103.860 142.440  1.00  0.00           H
ATOM   1504  C   ALA A 107      89.480 104.320 139.040  1.00  0.00           C
ATOM   1505  O   ALA A 107      88.520 103.880 138.400  1.00  0.00           O
ATOM   1506  N   HIS A 108      90.780 104.220 138.520  1.00  0.00           N
ATOM   1507  HN  HIS A 108      91.590 104.320 139.100  1.00  0.00           H
ATOM   1508  CA  HIS A 108      91.050 103.830 137.080  1.00  0.00           C
ATOM   1509  HA  HIS A 108      90.210 104.130 136.470  1.00  0.00           H
ATOM   1510  CB  HIS A 108      92.230 104.690 136.500  1.00  0.00           C
ATOM   1511  HB1 HIS A 108      92.020 104.660 135.410  1.00  0.00           H
ATOM   1512  HB2 HIS A 108      92.170 105.780 136.710  1.00  0.00           H
ATOM   1513  ND1 HIS A 108      94.260 104.350 137.920  1.00  0.00           N
ATOM   1514  CG  HIS A 108      93.600 104.260 136.650  1.00  0.00           C
ATOM   1515  CE1 HIS A 108      95.440 103.850 137.740  1.00  0.00           C
ATOM   1516  HE1 HIS A 108      96.310 103.840 138.390  1.00  0.00           H
ATOM   1517  NE2 HIS A 108      95.610 103.500 136.440  1.00  0.00           N
ATOM   1518  HE2 HIS A 108      96.540 103.460 136.060  1.00  0.00           H
ATOM   1519  CD2 HIS A 108      94.440 103.760 135.770  1.00  0.00           C
ATOM   1520  HD2 HIS A 108      94.430 103.460 134.730  1.00  0.00           H
ATOM   1521  C   HIS A 108      91.450 102.290 136.930  1.00  0.00           C
ATOM   1522  O   HIS A 108      91.510 101.690 135.860  1.00  0.00           O
ATOM   1523  N   ARG A 109      91.490 101.600 138.060  1.00  0.00           N
ATOM   1524  HN  ARG A 109      91.380 102.000 138.960  1.00  0.00           H
ATOM   1525  CA  ARG A 109      91.810 100.140 138.160  1.00  0.00           C
ATOM   1526  HA  ARG A 109      91.200  99.720 137.370  1.00  0.00           H
ATOM   1527  CB  ARG A 109      93.330  99.830 138.020  1.00  0.00           C
ATOM   1528  HB1 ARG A 109      93.350  98.740 137.810  1.00  0.00           H
ATOM   1529  HB2 ARG A 109      93.720 100.360 137.130  1.00  0.00           H
ATOM   1530  CG  ARG A 109      94.330 100.130 139.210  1.00  0.00           C
ATOM   1531  HG1 ARG A 109      93.770  99.770 140.100  1.00  0.00           H
ATOM   1532  HG2 ARG A 109      94.540 101.210 139.270  1.00  0.00           H
ATOM   1533  CD  ARG A 109      95.590  99.350 139.130  1.00  0.00           C
ATOM   1534  HD1 ARG A 109      95.500  98.250 139.310  1.00  0.00           H
ATOM   1535  HD2 ARG A 109      96.290  99.740 139.910  1.00  0.00           H
ATOM   1536  NE  ARG A 109      96.250  99.590 137.850  1.00  0.00           N
ATOM   1537  HE  ARG A 109      96.040  98.900 137.160  1.00  0.00           H
ATOM   1538  CZ  ARG A 109      97.010 100.640 137.540  1.00  0.00           C
ATOM   1539  NH1 ARG A 109      97.460 101.470 138.370  1.00  0.00           N
ATOM   1540 HH11 ARG A 109      98.090 102.220 138.150  1.00  0.00           H
ATOM   1541 HH12 ARG A 109      97.590 101.220 139.330  1.00  0.00           H
ATOM   1542  NH2 ARG A 109      97.300 100.860 136.260  1.00  0.00           N
ATOM   1543 HH21 ARG A 109      97.960 101.590 136.090  1.00  0.00           H
ATOM   1544 HH22 ARG A 109      96.850 100.350 135.530  1.00  0.00           H
ATOM   1545  C   ARG A 109      91.300  99.690 139.460  1.00  0.00           C
ATOM   1546  O   ARG A 109      91.160 100.480 140.410  1.00  0.00           O
ATOM   1547  N   SER A 110      91.100  98.340 139.580  1.00  0.00           N
ATOM   1548  HN  SER A 110      91.310  97.750 138.800  1.00  0.00           H
ATOM   1549  CA  SER A 110      90.690  97.660 140.770  1.00  0.00           C
ATOM   1550  HA  SER A 110      89.730  98.070 141.030  1.00  0.00           H
ATOM   1551  CB  SER A 110      90.480  96.180 140.520  1.00  0.00           C
ATOM   1552  HB1 SER A 110      89.770  95.770 141.280  1.00  0.00           H
ATOM   1553  HB2 SER A 110      91.430  95.600 140.530  1.00  0.00           H
ATOM   1554  OG  SER A 110      89.830  96.000 139.290  1.00  0.00           O
ATOM   1555  HG1 SER A 110      88.970  96.410 139.420  1.00  0.00           H
ATOM   1556  C   SER A 110      91.650  97.910 141.920  1.00  0.00           C
ATOM   1557  O   SER A 110      92.880  98.100 141.750  1.00  0.00           O
ATOM   1558  N   TYR A 111      91.120  97.820 143.190  1.00  0.00           N
ATOM   1559  HN  TYR A 111      90.180  97.550 143.380  1.00  0.00           H
ATOM   1560  CA  TYR A 111      91.890  98.200 144.370  1.00  0.00           C
ATOM   1561  HA  TYR A 111      92.560  99.010 144.150  1.00  0.00           H
ATOM   1562  CB  TYR A 111      91.080  98.580 145.660  1.00  0.00           C
ATOM   1563  HB1 TYR A 111      91.690  99.180 146.370  1.00  0.00           H
ATOM   1564  HB2 TYR A 111      90.190  99.210 145.420  1.00  0.00           H
ATOM   1565  CG  TYR A 111      90.490  97.390 146.420  1.00  0.00           C
ATOM   1566  CD1 TYR A 111      89.360  96.690 145.970  1.00  0.00           C
ATOM   1567  HD1 TYR A 111      88.740  97.060 145.170  1.00  0.00           H
ATOM   1568  CE1 TYR A 111      88.980  95.500 146.600  1.00  0.00           C
ATOM   1569  HE1 TYR A 111      88.110  94.970 146.260  1.00  0.00           H
ATOM   1570  CZ  TYR A 111      89.610  95.120 147.720  1.00  0.00           C
ATOM   1571  OH  TYR A 111      89.050  94.030 148.430  1.00  0.00           O
ATOM   1572  HH  TYR A 111      89.720  93.870 149.100  1.00  0.00           H
ATOM   1573  CD2 TYR A 111      91.150  96.910 147.590  1.00  0.00           C
ATOM   1574  HD2 TYR A 111      92.100  97.370 147.840  1.00  0.00           H
ATOM   1575  CE2 TYR A 111      90.690  95.790 148.230  1.00  0.00           C
ATOM   1576  HE2 TYR A 111      91.140  95.430 149.140  1.00  0.00           H
ATOM   1577  C   TYR A 111      92.840  97.000 144.510  1.00  0.00           C
ATOM   1578  O   TYR A 111      92.600  95.850 144.120  1.00  0.00           O
ATOM   1579  N   LEU A 112      94.110  97.320 144.970  1.00  0.00           N
ATOM   1580  HN  LEU A 112      94.270  98.280 145.210  1.00  0.00           H
ATOM   1581  CA  LEU A 112      95.150  96.350 145.170  1.00  0.00           C
ATOM   1582  HA  LEU A 112      95.010  95.490 144.530  1.00  0.00           H
ATOM   1583  CB  LEU A 112      96.550  96.990 144.770  1.00  0.00           C
ATOM   1584  HB1 LEU A 112      96.520  97.950 145.330  1.00  0.00           H
ATOM   1585  HB2 LEU A 112      97.370  96.350 145.160  1.00  0.00           H
ATOM   1586  CG  LEU A 112      96.800  97.320 143.280  1.00  0.00           C
ATOM   1587  HG  LEU A 112      97.880  97.510 143.130  1.00  0.00           H
ATOM   1588  CD1 LEU A 112      96.480  96.040 142.470  1.00  0.00           C
ATOM   1589 HD11 LEU A 112      95.430  95.700 142.600  1.00  0.00           H
ATOM   1590 HD12 LEU A 112      96.640  96.180 141.380  1.00  0.00           H
ATOM   1591 HD13 LEU A 112      97.170  95.270 142.880  1.00  0.00           H
ATOM   1592  CD2 LEU A 112      96.090  98.670 142.870  1.00  0.00           C
ATOM   1593 HD21 LEU A 112      94.990  98.580 142.800  1.00  0.00           H
ATOM   1594 HD22 LEU A 112      96.270  99.440 143.640  1.00  0.00           H
ATOM   1595 HD23 LEU A 112      96.630  99.040 141.970  1.00  0.00           H
ATOM   1596  C   LEU A 112      95.110  95.820 146.590  1.00  0.00           C
ATOM   1597  O   LEU A 112      95.360  96.530 147.590  1.00  0.00           O
ATOM   1598  N   PRO A 113      94.860  94.540 146.770  1.00  0.00           N
ATOM   1599  CD  PRO A 113      94.590  93.490 145.790  1.00  0.00           C
ATOM   1600  HD1 PRO A 113      95.290  93.450 144.930  1.00  0.00           H
ATOM   1601  HD2 PRO A 113      93.570  93.680 145.400  1.00  0.00           H
ATOM   1602  CA  PRO A 113      94.590  93.970 148.090  1.00  0.00           C
ATOM   1603  HA  PRO A 113      93.790  94.500 148.580  1.00  0.00           H
ATOM   1604  CB  PRO A 113      94.080  92.520 147.830  1.00  0.00           C
ATOM   1605  HB1 PRO A 113      94.360  91.840 148.650  1.00  0.00           H
ATOM   1606  HB2 PRO A 113      92.970  92.470 147.900  1.00  0.00           H
ATOM   1607  CG  PRO A 113      94.590  92.110 146.480  1.00  0.00           C
ATOM   1608  HG1 PRO A 113      94.010  91.420 145.830  1.00  0.00           H
ATOM   1609  HG2 PRO A 113      95.670  91.840 146.460  1.00  0.00           H
ATOM   1610  C   PRO A 113      95.860  93.850 148.950  1.00  0.00           C
ATOM   1611  O   PRO A 113      96.910  93.500 148.490  1.00  0.00           O
ATOM   1612  N   GLY A 114      95.810  94.140 150.260  1.00  0.00           N
ATOM   1613  HN  GLY A 114      94.940  94.550 150.530  1.00  0.00           H
ATOM   1614  CA  GLY A 114      96.850  93.830 151.120  1.00  0.00           C
ATOM   1615  HA1 GLY A 114      97.120  92.810 150.890  1.00  0.00           H
ATOM   1616  HA2 GLY A 114      96.640  93.930 152.170  1.00  0.00           H
ATOM   1617  C   GLY A 114      98.120  94.650 151.070  1.00  0.00           C
ATOM   1618  O   GLY A 114      99.110  94.210 151.590  1.00  0.00           O
ATOM   1619  N   GLN A 115      98.080  95.890 150.610  1.00  0.00           N
ATOM   1620  HN  GLN A 115      97.260  96.250 150.160  1.00  0.00           H
ATOM   1621  CA  GLN A 115      99.260  96.710 150.570  1.00  0.00           C
ATOM   1622  HA  GLN A 115      99.890  96.470 151.420  1.00  0.00           H
ATOM   1623  CB  GLN A 115     100.090  96.550 149.280  1.00  0.00           C
ATOM   1624  HB1 GLN A 115     100.970  97.220 149.380  1.00  0.00           H
ATOM   1625  HB2 GLN A 115     100.480  95.520 149.150  1.00  0.00           H
ATOM   1626  CG  GLN A 115      99.290  96.850 148.010  1.00  0.00           C
ATOM   1627  HG1 GLN A 115      98.860  97.880 148.000  1.00  0.00           H
ATOM   1628  HG2 GLN A 115      98.490  96.110 147.830  1.00  0.00           H
ATOM   1629  CD  GLN A 115     100.150  96.630 146.770  1.00  0.00           C
ATOM   1630  OE1 GLN A 115     100.040  95.640 146.080  1.00  0.00           O
ATOM   1631  NE2 GLN A 115     101.200  97.480 146.540  1.00  0.00           N
ATOM   1632 HE21 GLN A 115     101.700  97.900 147.300  1.00  0.00           H
ATOM   1633 HE22 GLN A 115     101.840  97.250 145.810  1.00  0.00           H
ATOM   1634  C   GLN A 115      98.790  98.090 150.850  1.00  0.00           C
ATOM   1635  O   GLN A 115      97.630  98.390 150.610  1.00  0.00           O
ATOM   1636  N   TRP A 116      99.730  98.920 151.430  1.00  0.00           N
ATOM   1637  HN  TRP A 116     100.640  98.520 151.510  1.00  0.00           H
ATOM   1638  CA  TRP A 116      99.340 100.300 151.750  1.00  0.00           C
ATOM   1639  HA  TRP A 116      98.440 100.300 152.340  1.00  0.00           H
ATOM   1640  CB  TRP A 116     100.540 100.940 152.510  1.00  0.00           C
ATOM   1641  HB1 TRP A 116     101.520 100.740 152.020  1.00  0.00           H
ATOM   1642  HB2 TRP A 116     100.480 102.040 152.540  1.00  0.00           H
ATOM   1643  CG  TRP A 116     100.690 100.530 153.930  1.00  0.00           C
ATOM   1644  CD1 TRP A 116     101.720  99.780 154.410  1.00  0.00           C
ATOM   1645  HD1 TRP A 116     102.640  99.540 153.910  1.00  0.00           H
ATOM   1646  NE1 TRP A 116     101.430  99.550 155.750  1.00  0.00           N
ATOM   1647  HE1 TRP A 116     102.200  99.430 156.340  1.00  0.00           H
ATOM   1648  CE2 TRP A 116     100.360 100.250 156.150  1.00  0.00           C
ATOM   1649  CD2 TRP A 116      99.820 100.850 154.990  1.00  0.00           C
ATOM   1650  CE3 TRP A 116      98.620 101.480 155.080  1.00  0.00           C
ATOM   1651  HE3 TRP A 116      98.230 101.990 154.210  1.00  0.00           H
ATOM   1652  CZ3 TRP A 116      97.960 101.560 156.300  1.00  0.00           C
ATOM   1653  HZ3 TRP A 116      97.050 102.150 156.350  1.00  0.00           H
ATOM   1654  CZ2 TRP A 116      99.600 100.230 157.330  1.00  0.00           C
ATOM   1655  HZ2 TRP A 116     100.040  99.710 158.170  1.00  0.00           H
ATOM   1656  CH2 TRP A 116      98.450 101.000 157.420  1.00  0.00           C
ATOM   1657  HH2 TRP A 116      98.080 101.210 158.410  1.00  0.00           H
ATOM   1658  C   TRP A 116      98.950 101.090 150.530  1.00  0.00           C
ATOM   1659  O   TRP A 116      99.650 101.000 149.540  1.00  0.00           O
ATOM   1660  N   VAL A 117      97.860 101.860 150.680  1.00  0.00           N
ATOM   1661  HN  VAL A 117      97.320 101.800 151.510  1.00  0.00           H
ATOM   1662  CA  VAL A 117      97.420 102.850 149.680  1.00  0.00           C
ATOM   1663  HA  VAL A 117      98.210 102.840 148.950  1.00  0.00           H
ATOM   1664  CB  VAL A 117      95.990 102.460 149.240  1.00  0.00           C
ATOM   1665  HB  VAL A 117      95.470 102.270 150.200  1.00  0.00           H
ATOM   1666  CG1 VAL A 117      95.230 103.530 148.470  1.00  0.00           C
ATOM   1667 HG11 VAL A 117      95.120 104.470 149.040  1.00  0.00           H
ATOM   1668 HG12 VAL A 117      95.810 103.840 147.570  1.00  0.00           H
ATOM   1669 HG13 VAL A 117      94.240 103.130 148.160  1.00  0.00           H
ATOM   1670  CG2 VAL A 117      96.150 101.180 148.440  1.00  0.00           C
ATOM   1671 HG21 VAL A 117      96.180 100.360 149.180  1.00  0.00           H
ATOM   1672 HG22 VAL A 117      95.420 101.000 147.620  1.00  0.00           H
ATOM   1673 HG23 VAL A 117      97.090 101.210 147.850  1.00  0.00           H
ATOM   1674  C   VAL A 117      97.420 104.160 150.520  1.00  0.00           C
ATOM   1675  O   VAL A 117      97.020 104.150 151.720  1.00  0.00           O
ATOM   1676  N   TYR A 118      97.570 105.320 149.890  1.00  0.00           N
ATOM   1677  HN  TYR A 118      97.920 105.270 148.960  1.00  0.00           H
ATOM   1678  CA  TYR A 118      97.240 106.640 150.410  1.00  0.00           C
ATOM   1679  HA  TYR A 118      97.180 106.720 151.480  1.00  0.00           H
ATOM   1680  CB  TYR A 118      98.420 107.600 150.080  1.00  0.00           C
ATOM   1681  HB1 TYR A 118      99.320 107.090 150.490  1.00  0.00           H
ATOM   1682  HB2 TYR A 118      98.630 107.550 149.000  1.00  0.00           H
ATOM   1683  CG  TYR A 118      98.280 109.050 150.540  1.00  0.00           C
ATOM   1684  CD1 TYR A 118      97.940 109.400 151.890  1.00  0.00           C
ATOM   1685  HD1 TYR A 118      97.830 108.620 152.630  1.00  0.00           H
ATOM   1686  CE1 TYR A 118      98.020 110.700 152.310  1.00  0.00           C
ATOM   1687  HE1 TYR A 118      97.850 111.000 153.340  1.00  0.00           H
ATOM   1688  CZ  TYR A 118      98.480 111.660 151.430  1.00  0.00           C
ATOM   1689  OH  TYR A 118      98.660 113.090 151.710  1.00  0.00           O
ATOM   1690  HH  TYR A 118      99.230 113.480 151.050  1.00  0.00           H
ATOM   1691  CD2 TYR A 118      98.790 110.080 149.650  1.00  0.00           C
ATOM   1692  HD2 TYR A 118      99.080 109.840 148.640  1.00  0.00           H
ATOM   1693  CE2 TYR A 118      98.860 111.380 150.140  1.00  0.00           C
ATOM   1694  HE2 TYR A 118      99.280 112.050 149.410  1.00  0.00           H
ATOM   1695  C   TYR A 118      96.100 106.990 149.660  1.00  0.00           C
ATOM   1696  O   TYR A 118      96.140 106.770 148.460  1.00  0.00           O
ATOM   1697  N   LEU A 119      95.040 107.530 150.240  1.00  0.00           N
ATOM   1698  HN  LEU A 119      94.970 107.670 151.230  1.00  0.00           H
ATOM   1699  CA  LEU A 119      93.840 107.870 149.530  1.00  0.00           C
ATOM   1700  HA  LEU A 119      94.170 108.020 148.510  1.00  0.00           H
ATOM   1701  CB  LEU A 119      92.880 106.650 149.640  1.00  0.00           C
ATOM   1702  HB1 LEU A 119      93.240 105.920 148.890  1.00  0.00           H
ATOM   1703  HB2 LEU A 119      93.010 106.230 150.660  1.00  0.00           H
ATOM   1704  CG  LEU A 119      91.370 106.900 149.340  1.00  0.00           C
ATOM   1705  HG  LEU A 119      91.000 107.660 150.060  1.00  0.00           H
ATOM   1706  CD1 LEU A 119      91.150 107.440 147.890  1.00  0.00           C
ATOM   1707 HD11 LEU A 119      91.690 106.710 147.240  1.00  0.00           H
ATOM   1708 HD12 LEU A 119      90.110 107.310 147.510  1.00  0.00           H
ATOM   1709 HD13 LEU A 119      91.530 108.480 147.790  1.00  0.00           H
ATOM   1710  CD2 LEU A 119      90.640 105.610 149.520  1.00  0.00           C
ATOM   1711 HD21 LEU A 119      89.540 105.720 149.390  1.00  0.00           H
ATOM   1712 HD22 LEU A 119      91.010 104.840 148.820  1.00  0.00           H
ATOM   1713 HD23 LEU A 119      90.710 105.240 150.560  1.00  0.00           H
ATOM   1714  C   LEU A 119      93.330 109.100 150.110  1.00  0.00           C
ATOM   1715  O   LEU A 119      93.050 109.300 151.330  1.00  0.00           O
ATOM   1716  N   ALA A 120      93.090 109.940 149.120  1.00  0.00           N
ATOM   1717  HN  ALA A 120      93.440 109.740 148.210  1.00  0.00           H
ATOM   1718  CA  ALA A 120      92.700 111.310 149.340  1.00  0.00           C
ATOM   1719  HA  ALA A 120      92.350 111.450 150.350  1.00  0.00           H
ATOM   1720  CB  ALA A 120      93.940 112.200 149.220  1.00  0.00           C
ATOM   1721  HB1 ALA A 120      94.560 111.890 148.350  1.00  0.00           H
ATOM   1722  HB2 ALA A 120      93.640 113.250 149.020  1.00  0.00           H
ATOM   1723  HB3 ALA A 120      94.390 112.230 150.230  1.00  0.00           H
ATOM   1724  C   ALA A 120      91.540 111.750 148.490  1.00  0.00           C
ATOM   1725  O   ALA A 120      91.420 111.410 147.320  1.00  0.00           O
ATOM   1726  N   ALA A 121      90.640 112.520 149.120  1.00  0.00           N
ATOM   1727  HN  ALA A 121      90.690 112.740 150.090  1.00  0.00           H
ATOM   1728  CA  ALA A 121      89.590 113.090 148.450  1.00  0.00           C
ATOM   1729  HA  ALA A 121      89.710 113.030 147.380  1.00  0.00           H
ATOM   1730  CB  ALA A 121      88.390 112.280 148.880  1.00  0.00           C
ATOM   1731  HB1 ALA A 121      87.450 112.710 148.470  1.00  0.00           H
ATOM   1732  HB2 ALA A 121      88.450 111.180 148.730  1.00  0.00           H
ATOM   1733  HB3 ALA A 121      88.310 112.290 149.980  1.00  0.00           H
ATOM   1734  C   ALA A 121      89.550 114.580 148.770  1.00  0.00           C
ATOM   1735  O   ALA A 121      89.760 115.090 149.870  1.00  0.00           O
ATOM   1736  N   THR A 122      89.310 115.400 147.760  1.00  0.00           N
ATOM   1737  HN  THR A 122      89.280 115.080 146.820  1.00  0.00           H
ATOM   1738  CA  THR A 122      89.280 116.880 147.940  1.00  0.00           C
ATOM   1739  HA  THR A 122      89.290 117.100 148.990  1.00  0.00           H
ATOM   1740  CB  THR A 122      90.390 117.670 147.310  1.00  0.00           C
ATOM   1741  HB  THR A 122      90.100 117.820 146.250  1.00  0.00           H
ATOM   1742  OG1 THR A 122      91.620 117.030 147.260  1.00  0.00           O
ATOM   1743  HG1 THR A 122      91.910 117.290 146.380  1.00  0.00           H
ATOM   1744  CG2 THR A 122      90.710 118.900 148.080  1.00  0.00           C
ATOM   1745 HG21 THR A 122      91.540 119.410 147.550  1.00  0.00           H
ATOM   1746 HG22 THR A 122      89.910 119.660 148.110  1.00  0.00           H
ATOM   1747 HG23 THR A 122      91.030 118.700 149.130  1.00  0.00           H
ATOM   1748  C   THR A 122      87.970 117.460 147.380  1.00  0.00           C
ATOM   1749  O   THR A 122      87.470 116.910 146.350  1.00  0.00           O
ATOM   1750  N   TYR A 123      87.330 118.490 147.980  1.00  0.00           N
ATOM   1751  HN  TYR A 123      87.660 118.900 148.830  1.00  0.00           H
ATOM   1752  CA  TYR A 123      86.320 119.280 147.340  1.00  0.00           C
ATOM   1753  HA  TYR A 123      86.480 119.170 146.270  1.00  0.00           H
ATOM   1754  CB  TYR A 123      84.930 118.910 147.800  1.00  0.00           C
ATOM   1755  HB1 TYR A 123      84.790 117.830 147.590  1.00  0.00           H
ATOM   1756  HB2 TYR A 123      84.840 119.020 148.900  1.00  0.00           H
ATOM   1757  CG  TYR A 123      83.840 119.640 147.090  1.00  0.00           C
ATOM   1758  CD1 TYR A 123      83.570 119.550 145.770  1.00  0.00           C
ATOM   1759  HD1 TYR A 123      84.200 118.970 145.110  1.00  0.00           H
ATOM   1760  CE1 TYR A 123      82.460 120.170 145.230  1.00  0.00           C
ATOM   1761  HE1 TYR A 123      82.140 119.980 144.220  1.00  0.00           H
ATOM   1762  CZ  TYR A 123      81.660 121.040 145.990  1.00  0.00           C
ATOM   1763  OH  TYR A 123      80.560 121.670 145.400  1.00  0.00           O
ATOM   1764  HH  TYR A 123      80.180 122.170 146.120  1.00  0.00           H
ATOM   1765  CD2 TYR A 123      82.930 120.390 147.880  1.00  0.00           C
ATOM   1766  HD2 TYR A 123      83.100 120.490 148.940  1.00  0.00           H
ATOM   1767  CE2 TYR A 123      81.870 121.190 147.320  1.00  0.00           C
ATOM   1768  HE2 TYR A 123      81.280 121.860 147.920  1.00  0.00           H
ATOM   1769  C   TYR A 123      86.790 120.750 147.620  1.00  0.00           C
ATOM   1770  O   TYR A 123      87.200 121.010 148.760  1.00  0.00           O
ATOM   1771  N   ASP A 124      86.660 121.740 146.720  1.00  0.00           N
ATOM   1772  HN  ASP A 124      86.240 121.530 145.850  1.00  0.00           H
ATOM   1773  CA  ASP A 124      87.100 123.080 146.980  1.00  0.00           C
ATOM   1774  HA  ASP A 124      87.530 123.160 147.960  1.00  0.00           H
ATOM   1775  CB  ASP A 124      88.110 123.470 145.910  1.00  0.00           C
ATOM   1776  HB1 ASP A 124      88.420 124.510 146.160  1.00  0.00           H
ATOM   1777  HB2 ASP A 124      89.100 122.980 146.010  1.00  0.00           H
ATOM   1778  CG  ASP A 124      87.610 123.320 144.490  1.00  0.00           C
ATOM   1779  OD1 ASP A 124      86.370 123.400 144.260  1.00  0.00           O
ATOM   1780  OD2 ASP A 124      88.440 123.120 143.560  1.00  0.00           O
ATOM   1781  C   ASP A 124      85.910 124.030 146.960  1.00  0.00           C
ATOM   1782  O   ASP A 124      86.000 125.220 147.280  1.00  0.00           O
ATOM   1783  N   GLY A 125      84.680 123.520 146.620  1.00  0.00           N
ATOM   1784  HN  GLY A 125      84.600 122.520 146.560  1.00  0.00           H
ATOM   1785  CA  GLY A 125      83.510 124.330 146.440  1.00  0.00           C
ATOM   1786  HA1 GLY A 125      83.740 125.380 146.530  1.00  0.00           H
ATOM   1787  HA2 GLY A 125      82.780 123.970 147.140  1.00  0.00           H
ATOM   1788  C   GLY A 125      83.000 124.270 145.010  1.00  0.00           C
ATOM   1789  O   GLY A 125      81.930 124.760 144.680  1.00  0.00           O
ATOM   1790  N   GLN A 126      83.740 123.680 144.070  1.00  0.00           N
ATOM   1791  HN  GLN A 126      84.730 123.650 144.190  1.00  0.00           H
ATOM   1792  CA  GLN A 126      83.110 123.400 142.760  1.00  0.00           C
ATOM   1793  HA  GLN A 126      82.110 123.020 142.910  1.00  0.00           H
ATOM   1794  CB  GLN A 126      83.150 124.770 141.930  1.00  0.00           C
ATOM   1795  HB1 GLN A 126      82.380 124.670 141.130  1.00  0.00           H
ATOM   1796  HB2 GLN A 126      82.780 125.590 142.580  1.00  0.00           H
ATOM   1797  CG  GLN A 126      84.540 125.170 141.400  1.00  0.00           C
ATOM   1798  HG1 GLN A 126      84.870 124.450 140.610  1.00  0.00           H
ATOM   1799  HG2 GLN A 126      85.250 125.170 142.250  1.00  0.00           H
ATOM   1800  CD  GLN A 126      84.550 126.500 140.710  1.00  0.00           C
ATOM   1801  OE1 GLN A 126      85.030 127.540 141.200  1.00  0.00           O
ATOM   1802  NE2 GLN A 126      84.040 126.510 139.460  1.00  0.00           N
ATOM   1803 HE21 GLN A 126      83.300 125.880 139.210  1.00  0.00           H
ATOM   1804 HE22 GLN A 126      84.240 127.350 138.960  1.00  0.00           H
ATOM   1805  C   GLN A 126      83.740 122.350 141.950  1.00  0.00           C
ATOM   1806  O   GLN A 126      83.220 121.970 140.920  1.00  0.00           O
ATOM   1807  N   PHE A 127      84.930 121.730 142.410  1.00  0.00           N
ATOM   1808  HN  PHE A 127      85.380 122.090 143.230  1.00  0.00           H
ATOM   1809  CA  PHE A 127      85.460 120.520 141.830  1.00  0.00           C
ATOM   1810  HA  PHE A 127      84.770 120.120 141.100  1.00  0.00           H
ATOM   1811  CB  PHE A 127      86.730 120.760 141.060  1.00  0.00           C
ATOM   1812  HB1 PHE A 127      87.500 121.100 141.780  1.00  0.00           H
ATOM   1813  HB2 PHE A 127      87.110 119.830 140.580  1.00  0.00           H
ATOM   1814  CG  PHE A 127      86.650 121.890 140.020  1.00  0.00           C
ATOM   1815  CD1 PHE A 127      85.940 121.670 138.840  1.00  0.00           C
ATOM   1816  HD1 PHE A 127      85.380 120.770 138.630  1.00  0.00           H
ATOM   1817  CE1 PHE A 127      85.730 122.710 137.890  1.00  0.00           C
ATOM   1818  HE1 PHE A 127      85.220 122.450 136.980  1.00  0.00           H
ATOM   1819  CZ  PHE A 127      86.320 124.010 138.110  1.00  0.00           C
ATOM   1820  HZ  PHE A 127      86.130 124.760 137.360  1.00  0.00           H
ATOM   1821  CD2 PHE A 127      87.250 123.130 140.180  1.00  0.00           C
ATOM   1822  HD2 PHE A 127      87.860 123.230 141.070  1.00  0.00           H
ATOM   1823  CE2 PHE A 127      87.120 124.190 139.260  1.00  0.00           C
ATOM   1824  HE2 PHE A 127      87.410 125.200 139.490  1.00  0.00           H
ATOM   1825  C   PHE A 127      85.760 119.540 142.900  1.00  0.00           C
ATOM   1826  O   PHE A 127      86.330 119.770 143.980  1.00  0.00           O
ATOM   1827  N   MET A 128      85.360 118.280 142.640  1.00  0.00           N
ATOM   1828  HN  MET A 128      84.930 118.070 141.760  1.00  0.00           H
ATOM   1829  CA  MET A 128      85.660 117.160 143.560  1.00  0.00           C
ATOM   1830  HA  MET A 128      86.060 117.490 144.510  1.00  0.00           H
ATOM   1831  CB  MET A 128      84.390 116.290 144.000  1.00  0.00           C
ATOM   1832  HB1 MET A 128      84.730 115.670 144.850  1.00  0.00           H
ATOM   1833  HB2 MET A 128      83.640 117.000 144.410  1.00  0.00           H
ATOM   1834  CG  MET A 128      83.660 115.430 142.950  1.00  0.00           C
ATOM   1835  HG1 MET A 128      84.310 114.540 142.850  1.00  0.00           H
ATOM   1836  HG2 MET A 128      83.610 115.950 141.970  1.00  0.00           H
ATOM   1837  SD  MET A 128      82.040 114.810 143.600  1.00  0.00           S
ATOM   1838  CE  MET A 128      82.680 113.700 144.840  1.00  0.00           C
ATOM   1839  HE1 MET A 128      83.390 114.150 145.560  1.00  0.00           H
ATOM   1840  HE2 MET A 128      81.820 113.170 145.310  1.00  0.00           H
ATOM   1841  HE3 MET A 128      83.340 112.960 144.340  1.00  0.00           H
ATOM   1842  C   MET A 128      86.710 116.340 142.940  1.00  0.00           C
ATOM   1843  O   MET A 128      86.590 115.950 141.760  1.00  0.00           O
ATOM   1844  N   LYS A 129      87.750 116.000 143.670  1.00  0.00           N
ATOM   1845  HN  LYS A 129      87.760 116.360 144.600  1.00  0.00           H
ATOM   1846  CA  LYS A 129      88.920 115.390 143.220  1.00  0.00           C
ATOM   1847  HA  LYS A 129      88.860 115.030 142.210  1.00  0.00           H
ATOM   1848  CB  LYS A 129      90.110 116.430 143.210  1.00  0.00           C
ATOM   1849  HB1 LYS A 129      90.030 117.080 144.110  1.00  0.00           H
ATOM   1850  HB2 LYS A 129      91.070 115.890 143.070  1.00  0.00           H
ATOM   1851  CG  LYS A 129      90.070 117.410 141.960  1.00  0.00           C
ATOM   1852  HG1 LYS A 129      89.090 117.930 141.920  1.00  0.00           H
ATOM   1853  HG2 LYS A 129      90.120 116.730 141.080  1.00  0.00           H
ATOM   1854  CD  LYS A 129      91.240 118.420 141.900  1.00  0.00           C
ATOM   1855  HD1 LYS A 129      92.200 117.870 141.920  1.00  0.00           H
ATOM   1856  HD2 LYS A 129      91.210 119.130 142.760  1.00  0.00           H
ATOM   1857  CE  LYS A 129      91.270 119.370 140.690  1.00  0.00           C
ATOM   1858  HE1 LYS A 129      92.310 119.680 140.470  1.00  0.00           H
ATOM   1859  HE2 LYS A 129      90.660 120.270 140.910  1.00  0.00           H
ATOM   1860  NZ  LYS A 129      90.830 118.800 139.400  1.00  0.00           N
ATOM   1861  HZ1 LYS A 129      90.340 119.510 138.820  1.00  0.00           H
ATOM   1862  HZ2 LYS A 129      91.620 118.340 138.920  1.00  0.00           H
ATOM   1863  HZ3 LYS A 129      90.050 118.110 139.460  1.00  0.00           H
ATOM   1864  C   LYS A 129      89.230 114.120 143.990  1.00  0.00           C
ATOM   1865  O   LYS A 129      89.120 114.080 145.220  1.00  0.00           O
ATOM   1866  N   LEU A 130      89.680 113.050 143.330  1.00  0.00           N
ATOM   1867  HN  LEU A 130      89.880 113.130 142.360  1.00  0.00           H
ATOM   1868  CA  LEU A 130      89.980 111.720 143.960  1.00  0.00           C
ATOM   1869  HA  LEU A 130      89.850 111.690 145.030  1.00  0.00           H
ATOM   1870  CB  LEU A 130      89.080 110.650 143.390  1.00  0.00           C
ATOM   1871  HB1 LEU A 130      88.010 110.820 143.630  1.00  0.00           H
ATOM   1872  HB2 LEU A 130      89.250 110.780 142.300  1.00  0.00           H
ATOM   1873  CG  LEU A 130      89.420 109.180 143.840  1.00  0.00           C
ATOM   1874  HG  LEU A 130      90.470 108.880 143.620  1.00  0.00           H
ATOM   1875  CD1 LEU A 130      89.080 108.950 145.330  1.00  0.00           C
ATOM   1876 HD11 LEU A 130      88.040 109.210 145.610  1.00  0.00           H
ATOM   1877 HD12 LEU A 130      89.280 107.880 145.550  1.00  0.00           H
ATOM   1878 HD13 LEU A 130      89.740 109.560 145.970  1.00  0.00           H
ATOM   1879  CD2 LEU A 130      88.600 108.160 143.050  1.00  0.00           C
ATOM   1880 HD21 LEU A 130      88.820 108.190 141.960  1.00  0.00           H
ATOM   1881 HD22 LEU A 130      88.820 107.120 143.390  1.00  0.00           H
ATOM   1882 HD23 LEU A 130      87.530 108.390 143.230  1.00  0.00           H
ATOM   1883  C   LEU A 130      91.490 111.360 143.540  1.00  0.00           C
ATOM   1884  O   LEU A 130      91.950 111.370 142.390  1.00  0.00           O
ATOM   1885  N   TYR A 131      92.250 110.940 144.580  1.00  0.00           N
ATOM   1886  HN  TYR A 131      91.870 110.710 145.480  1.00  0.00           H
ATOM   1887  CA  TYR A 131      93.690 110.810 144.500  1.00  0.00           C
ATOM   1888  HA  TYR A 131      94.030 110.640 143.490  1.00  0.00           H
ATOM   1889  CB  TYR A 131      94.570 111.940 145.010  1.00  0.00           C
ATOM   1890  HB1 TYR A 131      94.300 111.980 146.080  1.00  0.00           H
ATOM   1891  HB2 TYR A 131      95.610 111.620 144.830  1.00  0.00           H
ATOM   1892  CG  TYR A 131      94.280 113.310 144.410  1.00  0.00           C
ATOM   1893  CD1 TYR A 131      95.200 113.950 143.530  1.00  0.00           C
ATOM   1894  HD1 TYR A 131      96.100 113.420 143.250  1.00  0.00           H
ATOM   1895  CE1 TYR A 131      95.070 115.310 143.200  1.00  0.00           C
ATOM   1896  HE1 TYR A 131      95.740 115.720 142.460  1.00  0.00           H
ATOM   1897  CZ  TYR A 131      94.030 116.020 143.830  1.00  0.00           C
ATOM   1898  OH  TYR A 131      93.890 117.370 143.540  1.00  0.00           O
ATOM   1899  HH  TYR A 131      93.330 117.730 144.230  1.00  0.00           H
ATOM   1900  CD2 TYR A 131      93.180 114.070 144.880  1.00  0.00           C
ATOM   1901  HD2 TYR A 131      92.430 113.610 145.510  1.00  0.00           H
ATOM   1902  CE2 TYR A 131      93.050 115.460 144.670  1.00  0.00           C
ATOM   1903  HE2 TYR A 131      92.210 116.040 145.030  1.00  0.00           H
ATOM   1904  C   TYR A 131      94.080 109.530 145.230  1.00  0.00           C
ATOM   1905  O   TYR A 131      93.820 109.430 146.440  1.00  0.00           O
ATOM   1906  N   VAL A 132      94.830 108.620 144.510  1.00  0.00           N
ATOM   1907  HN  VAL A 132      94.940 108.820 143.540  1.00  0.00           H
ATOM   1908  CA  VAL A 132      95.340 107.410 144.930  1.00  0.00           C
ATOM   1909  HA  VAL A 132      95.010 107.220 145.940  1.00  0.00           H
ATOM   1910  CB  VAL A 132      94.740 106.240 144.160  1.00  0.00           C
ATOM   1911  HB  VAL A 132      95.210 106.220 143.150  1.00  0.00           H
ATOM   1912  CG1 VAL A 132      94.910 104.950 144.930  1.00  0.00           C
ATOM   1913 HG11 VAL A 132      95.970 104.890 145.240  1.00  0.00           H
ATOM   1914 HG12 VAL A 132      94.370 104.970 145.900  1.00  0.00           H
ATOM   1915 HG13 VAL A 132      94.690 104.090 144.260  1.00  0.00           H
ATOM   1916  CG2 VAL A 132      93.270 106.530 143.950  1.00  0.00           C
ATOM   1917 HG21 VAL A 132      92.990 107.250 143.150  1.00  0.00           H
ATOM   1918 HG22 VAL A 132      92.710 105.600 143.700  1.00  0.00           H
ATOM   1919 HG23 VAL A 132      92.750 106.890 144.870  1.00  0.00           H
ATOM   1920  C   VAL A 132      96.900 107.550 144.940  1.00  0.00           C
ATOM   1921  O   VAL A 132      97.440 107.710 143.840  1.00  0.00           O
ATOM   1922  N   ASN A 133      97.570 107.430 146.050  1.00  0.00           N
ATOM   1923  HN  ASN A 133      96.980 107.410 146.850  1.00  0.00           H
ATOM   1924  CA  ASN A 133      99.040 107.580 146.150  1.00  0.00           C
ATOM   1925  HA  ASN A 133      99.270 107.700 147.200  1.00  0.00           H
ATOM   1926  CB  ASN A 133      99.970 106.470 145.670  1.00  0.00           C
ATOM   1927  HB1 ASN A 133      99.960 106.340 144.560  1.00  0.00           H
ATOM   1928  HB2 ASN A 133     100.990 106.800 145.940  1.00  0.00           H
ATOM   1929  CG  ASN A 133      99.760 105.190 146.460  1.00  0.00           C
ATOM   1930  OD1 ASN A 133      98.830 105.140 147.230  1.00  0.00           O
ATOM   1931  ND2 ASN A 133     100.480 104.140 146.240  1.00  0.00           N
ATOM   1932 HD21 ASN A 133     101.150 104.080 145.500  1.00  0.00           H
ATOM   1933 HD22 ASN A 133     100.230 103.350 146.810  1.00  0.00           H
ATOM   1934  C   ASN A 133      99.550 108.930 145.640  1.00  0.00           C
ATOM   1935  O   ASN A 133     100.620 109.040 145.060  1.00  0.00           O
ATOM   1936  N   GLY A 134      98.700 110.010 145.850  1.00  0.00           N
ATOM   1937  HN  GLY A 134      97.830 109.840 146.310  1.00  0.00           H
ATOM   1938  CA  GLY A 134      99.060 111.380 145.470  1.00  0.00           C
ATOM   1939  HA1 GLY A 134     100.110 111.580 145.640  1.00  0.00           H
ATOM   1940  HA2 GLY A 134      98.420 112.080 145.990  1.00  0.00           H
ATOM   1941  C   GLY A 134      98.920 111.710 144.020  1.00  0.00           C
ATOM   1942  O   GLY A 134      99.190 112.800 143.580  1.00  0.00           O
ATOM   1943  N   ALA A 135      98.470 110.710 143.280  1.00  0.00           N
ATOM   1944  HN  ALA A 135      98.290 109.860 143.770  1.00  0.00           H
ATOM   1945  CA  ALA A 135      98.290 110.830 141.850  1.00  0.00           C
ATOM   1946  HA  ALA A 135      98.700 111.770 141.510  1.00  0.00           H
ATOM   1947  CB  ALA A 135      98.990 109.610 141.170  1.00  0.00           C
ATOM   1948  HB1 ALA A 135      98.710 109.540 140.090  1.00  0.00           H
ATOM   1949  HB2 ALA A 135     100.090 109.690 141.260  1.00  0.00           H
ATOM   1950  HB3 ALA A 135      98.700 108.690 141.720  1.00  0.00           H
ATOM   1951  C   ALA A 135      96.790 110.970 141.650  1.00  0.00           C
ATOM   1952  O   ALA A 135      96.010 110.170 142.170  1.00  0.00           O
ATOM   1953  N   GLN A 136      96.310 112.020 140.930  1.00  0.00           N
ATOM   1954  HN  GLN A 136      96.980 112.690 140.600  1.00  0.00           H
ATOM   1955  CA  GLN A 136      94.860 112.290 140.690  1.00  0.00           C
ATOM   1956  HA  GLN A 136      94.490 112.010 141.670  1.00  0.00           H
ATOM   1957  CB  GLN A 136      94.560 113.770 140.170  1.00  0.00           C
ATOM   1958  HB1 GLN A 136      95.180 114.490 140.760  1.00  0.00           H
ATOM   1959  HB2 GLN A 136      94.910 113.900 139.120  1.00  0.00           H
ATOM   1960  CG  GLN A 136      93.070 114.080 140.300  1.00  0.00           C
ATOM   1961  HG1 GLN A 136      92.920 114.460 141.340  1.00  0.00           H
ATOM   1962  HG2 GLN A 136      92.420 113.210 140.100  1.00  0.00           H
ATOM   1963  CD  GLN A 136      92.660 115.220 139.400  1.00  0.00           C
ATOM   1964  OE1 GLN A 136      92.230 116.340 139.770  1.00  0.00           O
ATOM   1965  NE2 GLN A 136      92.780 114.970 138.100  1.00  0.00           N
ATOM   1966 HE21 GLN A 136      92.980 114.060 137.740  1.00  0.00           H
ATOM   1967 HE22 GLN A 136      92.640 115.660 137.390  1.00  0.00           H
ATOM   1968  C   GLN A 136      94.310 111.240 139.670  1.00  0.00           C
ATOM   1969  O   GLN A 136      94.610 111.230 138.430  1.00  0.00           O
ATOM   1970  N   VAL A 137      93.470 110.390 140.220  1.00  0.00           N
ATOM   1971  HN  VAL A 137      93.390 110.340 141.220  1.00  0.00           H
ATOM   1972  CA  VAL A 137      92.880 109.380 139.450  1.00  0.00           C
ATOM   1973  HA  VAL A 137      93.450 109.200 138.560  1.00  0.00           H
ATOM   1974  CB  VAL A 137      92.820 108.090 140.190  1.00  0.00           C
ATOM   1975  HB  VAL A 137      92.610 108.410 141.240  1.00  0.00           H
ATOM   1976  CG1 VAL A 137      91.740 107.170 139.580  1.00  0.00           C
ATOM   1977 HG11 VAL A 137      91.820 106.170 140.060  1.00  0.00           H
ATOM   1978 HG12 VAL A 137      90.680 107.460 139.770  1.00  0.00           H
ATOM   1979 HG13 VAL A 137      91.880 107.070 138.480  1.00  0.00           H
ATOM   1980  CG2 VAL A 137      94.190 107.380 140.130  1.00  0.00           C
ATOM   1981 HG21 VAL A 137      94.330 106.790 141.070  1.00  0.00           H
ATOM   1982 HG22 VAL A 137      94.170 106.720 139.240  1.00  0.00           H
ATOM   1983 HG23 VAL A 137      94.980 108.150 140.000  1.00  0.00           H
ATOM   1984  C   VAL A 137      91.520 109.820 138.900  1.00  0.00           C
ATOM   1985  O   VAL A 137      91.060 109.360 137.850  1.00  0.00           O
ATOM   1986  N   ALA A 138      90.810 110.730 139.570  1.00  0.00           N
ATOM   1987  HN  ALA A 138      91.070 111.070 140.470  1.00  0.00           H
ATOM   1988  CA  ALA A 138      89.540 111.160 138.950  1.00  0.00           C
ATOM   1989  HA  ALA A 138      89.690 111.270 137.890  1.00  0.00           H
ATOM   1990  CB  ALA A 138      88.460 110.170 139.290  1.00  0.00           C
ATOM   1991  HB1 ALA A 138      87.470 110.460 138.880  1.00  0.00           H
ATOM   1992  HB2 ALA A 138      88.710 109.120 139.060  1.00  0.00           H
ATOM   1993  HB3 ALA A 138      88.200 110.050 140.360  1.00  0.00           H
ATOM   1994  C   ALA A 138      89.180 112.490 139.450  1.00  0.00           C
ATOM   1995  O   ALA A 138      89.670 112.890 140.520  1.00  0.00           O
ATOM   1996  N   THR A 139      88.300 113.180 138.730  1.00  0.00           N
ATOM   1997  HN  THR A 139      88.010 112.810 137.850  1.00  0.00           H
ATOM   1998  CA  THR A 139      87.840 114.530 139.140  1.00  0.00           C
ATOM   1999  HA  THR A 139      87.730 114.530 140.220  1.00  0.00           H
ATOM   2000  CB  THR A 139      88.730 115.720 138.730  1.00  0.00           C
ATOM   2001  HB  THR A 139      89.710 115.480 139.200  1.00  0.00           H
ATOM   2002  OG1 THR A 139      88.280 117.050 139.210  1.00  0.00           O
ATOM   2003  HG1 THR A 139      87.530 117.320 138.680  1.00  0.00           H
ATOM   2004  CG2 THR A 139      89.140 115.860 137.260  1.00  0.00           C
ATOM   2005 HG21 THR A 139      88.260 115.850 136.580  1.00  0.00           H
ATOM   2006 HG22 THR A 139      89.660 116.830 137.140  1.00  0.00           H
ATOM   2007 HG23 THR A 139      89.850 115.090 136.900  1.00  0.00           H
ATOM   2008  C   THR A 139      86.440 114.730 138.580  1.00  0.00           C
ATOM   2009  O   THR A 139      86.150 114.180 137.530  1.00  0.00           O
ATOM   2010  N   SER A 140      85.540 115.530 139.200  1.00  0.00           N
ATOM   2011  HN  SER A 140      85.730 115.990 140.060  1.00  0.00           H
ATOM   2012  CA  SER A 140      84.330 116.000 138.600  1.00  0.00           C
ATOM   2013  HA  SER A 140      84.240 116.010 137.530  1.00  0.00           H
ATOM   2014  CB  SER A 140      83.170 115.030 138.950  1.00  0.00           C
ATOM   2015  HB1 SER A 140      83.110 114.850 140.040  1.00  0.00           H
ATOM   2016  HB2 SER A 140      83.360 114.000 138.560  1.00  0.00           H
ATOM   2017  OG  SER A 140      81.890 115.510 138.420  1.00  0.00           O
ATOM   2018  HG1 SER A 140      81.860 115.330 137.470  1.00  0.00           H
ATOM   2019  C   SER A 140      84.000 117.390 138.990  1.00  0.00           C
ATOM   2020  O   SER A 140      84.270 117.730 140.110  1.00  0.00           O
ATOM   2021  N   GLY A 141      83.270 118.200 138.170  1.00  0.00           N
ATOM   2022  HN  GLY A 141      82.930 117.840 137.300  1.00  0.00           H
ATOM   2023  CA  GLY A 141      82.690 119.470 138.480  1.00  0.00           C
ATOM   2024  HA1 GLY A 141      83.180 120.200 137.850  1.00  0.00           H
ATOM   2025  HA2 GLY A 141      82.790 119.610 139.540  1.00  0.00           H
ATOM   2026  C   GLY A 141      81.200 119.560 138.320  1.00  0.00           C
ATOM   2027  O   GLY A 141      80.680 120.610 138.010  1.00  0.00           O
ATOM   2028  N   GLU A 142      80.540 118.390 138.460  1.00  0.00           N
ATOM   2029  HN  GLU A 142      81.070 117.540 138.430  1.00  0.00           H
ATOM   2030  CA  GLU A 142      79.060 118.250 138.190  1.00  0.00           C
ATOM   2031  HA  GLU A 142      78.780 119.080 137.560  1.00  0.00           H
ATOM   2032  CB  GLU A 142      78.640 116.930 137.510  1.00  0.00           C
ATOM   2033  HB1 GLU A 142      79.050 116.120 138.150  1.00  0.00           H
ATOM   2034  HB2 GLU A 142      77.530 116.890 137.510  1.00  0.00           H
ATOM   2035  CG  GLU A 142      79.270 116.650 136.130  1.00  0.00           C
ATOM   2036  HG1 GLU A 142      78.890 115.720 135.670  1.00  0.00           H
ATOM   2037  HG2 GLU A 142      80.380 116.680 136.200  1.00  0.00           H
ATOM   2038  CD  GLU A 142      78.760 117.640 135.080  1.00  0.00           C
ATOM   2039  OE1 GLU A 142      77.510 117.740 134.880  1.00  0.00           O
ATOM   2040  OE2 GLU A 142      79.580 118.340 134.450  1.00  0.00           O
ATOM   2041  C   GLU A 142      78.380 118.540 139.540  1.00  0.00           C
ATOM   2042  O   GLU A 142      77.170 118.600 139.640  1.00  0.00           O
ATOM   2043  N   GLN A 143      79.150 118.720 140.700  1.00  0.00           N
ATOM   2044  HN  GLN A 143      80.090 118.950 140.470  1.00  0.00           H
ATOM   2045  CA  GLN A 143      78.680 118.920 142.060  1.00  0.00           C
ATOM   2046  HA  GLN A 143      77.600 118.870 142.020  1.00  0.00           H
ATOM   2047  CB  GLN A 143      79.300 117.910 143.080  1.00  0.00           C
ATOM   2048  HB1 GLN A 143      79.280 116.890 142.640  1.00  0.00           H
ATOM   2049  HB2 GLN A 143      80.360 118.180 143.240  1.00  0.00           H
ATOM   2050  CG  GLN A 143      78.660 117.810 144.450  1.00  0.00           C
ATOM   2051  HG1 GLN A 143      78.940 118.630 145.150  1.00  0.00           H
ATOM   2052  HG2 GLN A 143      78.930 116.810 144.870  1.00  0.00           H
ATOM   2053  CD  GLN A 143      77.090 117.740 144.370  1.00  0.00           C
ATOM   2054  OE1 GLN A 143      76.400 118.800 144.440  1.00  0.00           O
ATOM   2055  NE2 GLN A 143      76.480 116.600 144.030  1.00  0.00           N
ATOM   2056 HE21 GLN A 143      76.990 115.750 143.930  1.00  0.00           H
ATOM   2057 HE22 GLN A 143      75.630 116.730 143.530  1.00  0.00           H
ATOM   2058  C   GLN A 143      79.090 120.350 142.370  1.00  0.00           C
ATOM   2059  O   GLN A 143      80.230 120.690 142.050  1.00  0.00           O
ATOM   2060  N   VAL A 144      78.250 121.160 142.910  1.00  0.00           N
ATOM   2061  HN  VAL A 144      77.470 120.870 143.460  1.00  0.00           H
ATOM   2062  CA  VAL A 144      78.380 122.630 142.910  1.00  0.00           C
ATOM   2063  HA  VAL A 144      79.420 122.930 142.910  1.00  0.00           H
ATOM   2064  CB  VAL A 144      77.600 123.290 141.770  1.00  0.00           C
ATOM   2065  HB  VAL A 144      77.390 124.340 142.050  1.00  0.00           H
ATOM   2066  CG1 VAL A 144      78.430 123.240 140.470  1.00  0.00           C
ATOM   2067 HG11 VAL A 144      77.890 123.780 139.670  1.00  0.00           H
ATOM   2068 HG12 VAL A 144      79.490 123.560 140.520  1.00  0.00           H
ATOM   2069 HG13 VAL A 144      78.590 122.200 140.120  1.00  0.00           H
ATOM   2070  CG2 VAL A 144      76.190 122.590 141.620  1.00  0.00           C
ATOM   2071 HG21 VAL A 144      75.530 123.140 140.910  1.00  0.00           H
ATOM   2072 HG22 VAL A 144      76.210 121.620 141.070  1.00  0.00           H
ATOM   2073 HG23 VAL A 144      75.830 122.440 142.660  1.00  0.00           H
ATOM   2074  C   VAL A 144      77.840 123.020 144.320  1.00  0.00           C
ATOM   2075  O   VAL A 144      77.080 122.270 144.960  1.00  0.00           O
ATOM   2076  N   GLY A 145      78.440 124.160 144.790  1.00  0.00           N
ATOM   2077  HN  GLY A 145      79.210 124.470 144.230  1.00  0.00           H
ATOM   2078  CA  GLY A 145      78.220 124.850 146.050  1.00  0.00           C
ATOM   2079  HA1 GLY A 145      77.150 124.970 146.140  1.00  0.00           H
ATOM   2080  HA2 GLY A 145      78.680 125.820 146.120  1.00  0.00           H
ATOM   2081  C   GLY A 145      78.710 124.150 147.230  1.00  0.00           C
ATOM   2082  O   GLY A 145      78.970 122.960 147.170  1.00  0.00           O
ATOM   2083  N   GLY A 146      78.770 124.870 148.430  1.00  0.00           N
ATOM   2084  HN  GLY A 146      78.630 125.850 148.340  1.00  0.00           H
ATOM   2085  CA  GLY A 146      78.970 124.260 149.710  1.00  0.00           C
ATOM   2086  HA1 GLY A 146      79.110 124.980 150.500  1.00  0.00           H
ATOM   2087  HA2 GLY A 146      79.890 123.690 149.650  1.00  0.00           H
ATOM   2088  C   GLY A 146      78.040 123.090 150.160  1.00  0.00           C
ATOM   2089  O   GLY A 146      77.050 122.770 149.510  1.00  0.00           O
ATOM   2090  N   ILE A 147      78.330 122.540 151.350  1.00  0.00           N
ATOM   2091  HN  ILE A 147      78.960 122.840 152.050  1.00  0.00           H
ATOM   2092  CA  ILE A 147      77.780 121.230 151.760  1.00  0.00           C
ATOM   2093  HA  ILE A 147      77.660 120.600 150.890  1.00  0.00           H
ATOM   2094  CB  ILE A 147      78.790 120.490 152.710  1.00  0.00           C
ATOM   2095  HB  ILE A 147      78.670 120.890 153.740  1.00  0.00           H
ATOM   2096  CG2 ILE A 147      78.420 119.000 152.610  1.00  0.00           C
ATOM   2097 HG21 ILE A 147      77.560 118.760 153.280  1.00  0.00           H
ATOM   2098 HG22 ILE A 147      78.210 118.690 151.560  1.00  0.00           H
ATOM   2099 HG23 ILE A 147      79.290 118.400 152.960  1.00  0.00           H
ATOM   2100  CG1 ILE A 147      80.280 120.740 152.400  1.00  0.00           C
ATOM   2101 HG11 ILE A 147      80.820 120.150 153.170  1.00  0.00           H
ATOM   2102 HG12 ILE A 147      80.440 121.820 152.590  1.00  0.00           H
ATOM   2103  CD  ILE A 147      80.760 120.340 150.930  1.00  0.00           C
ATOM   2104  HD1 ILE A 147      80.290 120.990 150.170  1.00  0.00           H
ATOM   2105  HD2 ILE A 147      81.850 120.540 150.850  1.00  0.00           H
ATOM   2106  HD3 ILE A 147      80.630 119.250 150.750  1.00  0.00           H
ATOM   2107  C   ILE A 147      76.470 121.360 152.440  1.00  0.00           C
ATOM   2108  O   ILE A 147      75.530 120.620 152.070  1.00  0.00           O
ATOM   2109  N   PHE A 148      76.330 122.220 153.500  1.00  0.00           N
ATOM   2110  HN  PHE A 148      77.060 122.810 153.830  1.00  0.00           H
ATOM   2111  CA  PHE A 148      75.150 122.250 154.350  1.00  0.00           C
ATOM   2112  HA  PHE A 148      74.230 122.180 153.790  1.00  0.00           H
ATOM   2113  CB  PHE A 148      75.080 121.170 155.390  1.00  0.00           C
ATOM   2114  HB1 PHE A 148      74.210 121.370 156.040  1.00  0.00           H
ATOM   2115  HB2 PHE A 148      74.870 120.200 154.880  1.00  0.00           H
ATOM   2116  CG  PHE A 148      76.250 120.940 156.290  1.00  0.00           C
ATOM   2117  CD1 PHE A 148      76.620 121.750 157.350  1.00  0.00           C
ATOM   2118  HD1 PHE A 148      75.960 122.530 157.680  1.00  0.00           H
ATOM   2119  CE1 PHE A 148      77.800 121.450 158.100  1.00  0.00           C
ATOM   2120  HE1 PHE A 148      78.010 122.070 158.960  1.00  0.00           H
ATOM   2121  CZ  PHE A 148      78.520 120.430 157.720  1.00  0.00           C
ATOM   2122  HZ  PHE A 148      79.480 120.220 158.180  1.00  0.00           H
ATOM   2123  CD2 PHE A 148      77.010 119.860 155.970  1.00  0.00           C
ATOM   2124  HD2 PHE A 148      76.720 119.170 155.190  1.00  0.00           H
ATOM   2125  CE2 PHE A 148      78.160 119.590 156.700  1.00  0.00           C
ATOM   2126  HE2 PHE A 148      78.750 118.760 156.350  1.00  0.00           H
ATOM   2127  C   PHE A 148      75.020 123.620 155.070  1.00  0.00           C
ATOM   2128  O   PHE A 148      76.010 124.390 155.250  1.00  0.00           O
ATOM   2129  N   SER A 149      73.800 123.930 155.510  1.00  0.00           N
ATOM   2130  HN  SER A 149      73.130 123.230 155.270  1.00  0.00           H
ATOM   2131  CA  SER A 149      73.370 124.910 156.420  1.00  0.00           C
ATOM   2132  HA  SER A 149      73.680 125.860 156.000  1.00  0.00           H
ATOM   2133  CB  SER A 149      71.790 124.690 156.700  1.00  0.00           C
ATOM   2134  HB1 SER A 149      71.370 125.370 157.470  1.00  0.00           H
ATOM   2135  HB2 SER A 149      71.590 123.650 157.050  1.00  0.00           H
ATOM   2136  OG  SER A 149      71.080 124.900 155.550  1.00  0.00           O
ATOM   2137  HG1 SER A 149      71.040 125.840 155.330  1.00  0.00           H
ATOM   2138  C   SER A 149      73.920 124.830 157.840  1.00  0.00           C
ATOM   2139  O   SER A 149      74.020 123.700 158.350  1.00  0.00           O
ATOM   2140  N   PRO A 150      74.120 125.910 158.610  1.00  0.00           N
ATOM   2141  CD  PRO A 150      74.190 127.310 158.090  1.00  0.00           C
ATOM   2142  HD1 PRO A 150      73.440 127.590 157.320  1.00  0.00           H
ATOM   2143  HD2 PRO A 150      75.260 127.400 157.770  1.00  0.00           H
ATOM   2144  CA  PRO A 150      74.260 125.830 160.050  1.00  0.00           C
ATOM   2145  HA  PRO A 150      75.160 125.250 160.240  1.00  0.00           H
ATOM   2146  CB  PRO A 150      74.500 127.270 160.500  1.00  0.00           C
ATOM   2147  HB1 PRO A 150      73.900 127.600 161.370  1.00  0.00           H
ATOM   2148  HB2 PRO A 150      75.580 127.520 160.540  1.00  0.00           H
ATOM   2149  CG  PRO A 150      73.900 128.100 159.330  1.00  0.00           C
ATOM   2150  HG1 PRO A 150      74.360 129.100 159.160  1.00  0.00           H
ATOM   2151  HG2 PRO A 150      72.800 128.230 159.430  1.00  0.00           H
ATOM   2152  C   PRO A 150      73.090 125.280 160.780  1.00  0.00           C
ATOM   2153  O   PRO A 150      73.270 124.690 161.810  1.00  0.00           O
ATOM   2154  N   LEU A 151      71.830 125.380 160.200  1.00  0.00           N
ATOM   2155  HN  LEU A 151      71.800 125.930 159.370  1.00  0.00           H
ATOM   2156  CA  LEU A 151      70.600 125.040 160.930  1.00  0.00           C
ATOM   2157  HA  LEU A 151      70.600 125.440 161.930  1.00  0.00           H
ATOM   2158  CB  LEU A 151      69.370 125.570 160.190  1.00  0.00           C
ATOM   2159  HB1 LEU A 151      69.370 125.060 159.200  1.00  0.00           H
ATOM   2160  HB2 LEU A 151      68.440 125.410 160.770  1.00  0.00           H
ATOM   2161  CG  LEU A 151      69.430 127.090 159.780  1.00  0.00           C
ATOM   2162  HG  LEU A 151      70.250 127.400 159.100  1.00  0.00           H
ATOM   2163  CD1 LEU A 151      68.030 127.490 159.230  1.00  0.00           C
ATOM   2164 HD11 LEU A 151      67.290 127.350 160.040  1.00  0.00           H
ATOM   2165 HD12 LEU A 151      67.980 128.550 158.890  1.00  0.00           H
ATOM   2166 HD13 LEU A 151      67.730 126.720 158.480  1.00  0.00           H
ATOM   2167  CD2 LEU A 151      69.730 127.880 161.060  1.00  0.00           C
ATOM   2168 HD21 LEU A 151      70.770 127.590 161.310  1.00  0.00           H
ATOM   2169 HD22 LEU A 151      69.640 128.970 160.880  1.00  0.00           H
ATOM   2170 HD23 LEU A 151      68.940 127.520 161.750  1.00  0.00           H
ATOM   2171  C   LEU A 151      70.400 123.520 161.010  1.00  0.00           C
ATOM   2172  O   LEU A 151      69.420 123.050 161.650  1.00  0.00           O
ATOM   2173  N   THR A 152      71.200 122.690 160.410  1.00  0.00           N
ATOM   2174  HN  THR A 152      71.850 123.070 159.770  1.00  0.00           H
ATOM   2175  CA  THR A 152      71.070 121.240 160.450  1.00  0.00           C
ATOM   2176  HA  THR A 152      70.370 120.910 161.200  1.00  0.00           H
ATOM   2177  CB  THR A 152      70.560 120.660 159.190  1.00  0.00           C
ATOM   2178  HB  THR A 152      70.810 119.570 159.170  1.00  0.00           H
ATOM   2179  OG1 THR A 152      71.180 121.360 158.080  1.00  0.00           O
ATOM   2180  HG1 THR A 152      70.760 120.970 157.310  1.00  0.00           H
ATOM   2181  CG2 THR A 152      69.040 120.890 159.070  1.00  0.00           C
ATOM   2182 HG21 THR A 152      68.470 120.270 159.790  1.00  0.00           H
ATOM   2183 HG22 THR A 152      68.790 121.940 159.350  1.00  0.00           H
ATOM   2184 HG23 THR A 152      68.750 120.720 158.010  1.00  0.00           H
ATOM   2185  C   THR A 152      72.400 120.560 160.920  1.00  0.00           C
ATOM   2186  O   THR A 152      72.450 119.320 160.970  1.00  0.00           O
ATOM   2187  N   GLN A 153      73.390 121.390 161.240  1.00  0.00           N
ATOM   2188  HN  GLN A 153      73.250 122.380 161.260  1.00  0.00           H
ATOM   2189  CA  GLN A 153      74.730 121.020 161.680  1.00  0.00           C
ATOM   2190  HA  GLN A 153      75.140 120.400 160.890  1.00  0.00           H
ATOM   2191  CB  GLN A 153      75.610 122.310 161.690  1.00  0.00           C
ATOM   2192  HB1 GLN A 153      75.370 122.750 160.700  1.00  0.00           H
ATOM   2193  HB2 GLN A 153      75.220 122.900 162.550  1.00  0.00           H
ATOM   2194  CG  GLN A 153      77.070 122.020 161.970  1.00  0.00           C
ATOM   2195  HG1 GLN A 153      77.380 121.130 161.390  1.00  0.00           H
ATOM   2196  HG2 GLN A 153      77.240 121.610 162.990  1.00  0.00           H
ATOM   2197  CD  GLN A 153      77.930 123.280 161.790  1.00  0.00           C
ATOM   2198  OE1 GLN A 153      77.420 124.290 161.320  1.00  0.00           O
ATOM   2199  NE2 GLN A 153      79.170 123.190 162.240  1.00  0.00           N
ATOM   2200 HE21 GLN A 153      79.400 122.290 162.610  1.00  0.00           H
ATOM   2201 HE22 GLN A 153      79.590 124.070 162.480  1.00  0.00           H
ATOM   2202  C   GLN A 153      74.850 120.140 162.820  1.00  0.00           C
ATOM   2203  O   GLN A 153      75.690 119.270 162.840  1.00  0.00           O
ATOM   2204  N   LYS A 154      74.050 120.260 163.900  1.00  0.00           N
ATOM   2205  HN  LYS A 154      73.510 121.100 163.880  1.00  0.00           H
ATOM   2206  CA  LYS A 154      73.870 119.360 165.020  1.00  0.00           C
ATOM   2207  HA  LYS A 154      74.750 119.290 165.640  1.00  0.00           H
ATOM   2208  CB  LYS A 154      72.800 119.860 166.000  1.00  0.00           C
ATOM   2209  HB1 LYS A 154      71.860 120.000 165.420  1.00  0.00           H
ATOM   2210  HB2 LYS A 154      72.500 119.020 166.670  1.00  0.00           H
ATOM   2211  CG  LYS A 154      73.320 120.990 166.920  1.00  0.00           C
ATOM   2212  HG1 LYS A 154      73.510 121.880 166.280  1.00  0.00           H
ATOM   2213  HG2 LYS A 154      74.220 120.520 167.370  1.00  0.00           H
ATOM   2214  CD  LYS A 154      72.300 121.470 168.050  1.00  0.00           C
ATOM   2215  HD1 LYS A 154      71.860 120.760 168.790  1.00  0.00           H
ATOM   2216  HD2 LYS A 154      71.360 121.870 167.600  1.00  0.00           H
ATOM   2217  CE  LYS A 154      72.950 122.530 168.980  1.00  0.00           C
ATOM   2218  HE1 LYS A 154      72.910 123.410 168.310  1.00  0.00           H
ATOM   2219  HE2 LYS A 154      73.990 122.210 169.200  1.00  0.00           H
ATOM   2220  NZ  LYS A 154      72.200 122.790 170.250  1.00  0.00           N
ATOM   2221  HZ1 LYS A 154      71.990 121.910 170.760  1.00  0.00           H
ATOM   2222  HZ2 LYS A 154      72.720 123.510 170.790  1.00  0.00           H
ATOM   2223  HZ3 LYS A 154      71.300 123.240 169.990  1.00  0.00           H
ATOM   2224  C   LYS A 154      73.710 117.930 164.620  1.00  0.00           C
ATOM   2225  O   LYS A 154      74.090 117.030 165.290  1.00  0.00           O
ATOM   2226  N   CYS A 155      73.080 117.640 163.470  1.00  0.00           N
ATOM   2227  HN  CYS A 155      72.690 118.450 163.050  1.00  0.00           H
ATOM   2228  CA  CYS A 155      72.690 116.300 163.080  1.00  0.00           C
ATOM   2229  HA  CYS A 155      72.610 115.670 163.950  1.00  0.00           H
ATOM   2230  CB  CYS A 155      71.260 116.340 162.350  1.00  0.00           C
ATOM   2231  HB1 CYS A 155      71.160 115.320 161.930  1.00  0.00           H
ATOM   2232  HB2 CYS A 155      71.310 117.060 161.500  1.00  0.00           H
ATOM   2233  SG  CYS A 155      69.870 116.780 163.510  1.00  0.00           S
ATOM   2234  C   CYS A 155      73.660 115.820 162.140  1.00  0.00           C
ATOM   2235  O   CYS A 155      73.710 114.650 161.840  1.00  0.00           O
ATOM   2236  N   LYS A 156      74.710 116.590 161.700  1.00  0.00           N
ATOM   2237  HN  LYS A 156      74.810 117.540 161.990  1.00  0.00           H
ATOM   2238  CA  LYS A 156      75.670 116.040 160.810  1.00  0.00           C
ATOM   2239  HA  LYS A 156      75.200 115.370 160.100  1.00  0.00           H
ATOM   2240  CB  LYS A 156      76.280 117.250 159.980  1.00  0.00           C
ATOM   2241  HB1 LYS A 156      76.880 117.850 160.700  1.00  0.00           H
ATOM   2242  HB2 LYS A 156      76.980 116.820 159.230  1.00  0.00           H
ATOM   2243  CG  LYS A 156      75.290 118.140 159.270  1.00  0.00           C
ATOM   2244  HG1 LYS A 156      75.820 119.040 158.900  1.00  0.00           H
ATOM   2245  HG2 LYS A 156      74.440 118.360 159.950  1.00  0.00           H
ATOM   2246  CD  LYS A 156      74.550 117.540 158.090  1.00  0.00           C
ATOM   2247  HD1 LYS A 156      74.010 116.600 158.360  1.00  0.00           H
ATOM   2248  HD2 LYS A 156      75.310 117.240 157.340  1.00  0.00           H
ATOM   2249  CE  LYS A 156      73.520 118.410 157.350  1.00  0.00           C
ATOM   2250  HE1 LYS A 156      74.020 119.380 157.130  1.00  0.00           H
ATOM   2251  HE2 LYS A 156      72.610 118.580 157.970  1.00  0.00           H
ATOM   2252  NZ  LYS A 156      73.130 117.790 156.080  1.00  0.00           N
ATOM   2253  HZ1 LYS A 156      73.980 117.530 155.540  1.00  0.00           H
ATOM   2254  HZ2 LYS A 156      72.520 116.970 156.220  1.00  0.00           H
ATOM   2255  HZ3 LYS A 156      72.650 118.490 155.480  1.00  0.00           H
ATOM   2256  C   LYS A 156      76.780 115.240 161.600  1.00  0.00           C
ATOM   2257  O   LYS A 156      77.520 115.780 162.420  1.00  0.00           O
ATOM   2258  N   VAL A 157      76.790 113.930 161.410  1.00  0.00           N
ATOM   2259  HN  VAL A 157      76.060 113.460 160.910  1.00  0.00           H
ATOM   2260  CA  VAL A 157      77.630 113.060 162.280  1.00  0.00           C
ATOM   2261  HA  VAL A 157      78.250 113.710 162.870  1.00  0.00           H
ATOM   2262  CB  VAL A 157      76.810 112.090 163.240  1.00  0.00           C
ATOM   2263  HB  VAL A 157      76.020 112.700 163.730  1.00  0.00           H
ATOM   2264  CG1 VAL A 157      76.080 110.950 162.450  1.00  0.00           C
ATOM   2265 HG11 VAL A 157      75.370 110.430 163.120  1.00  0.00           H
ATOM   2266 HG12 VAL A 157      75.740 111.230 161.430  1.00  0.00           H
ATOM   2267 HG13 VAL A 157      76.940 110.270 162.270  1.00  0.00           H
ATOM   2268  CG2 VAL A 157      77.770 111.490 164.250  1.00  0.00           C
ATOM   2269 HG21 VAL A 157      77.160 110.940 165.000  1.00  0.00           H
ATOM   2270 HG22 VAL A 157      78.450 110.720 163.820  1.00  0.00           H
ATOM   2271 HG23 VAL A 157      78.340 112.260 164.820  1.00  0.00           H
ATOM   2272  C   VAL A 157      78.630 112.360 161.410  1.00  0.00           C
ATOM   2273  O   VAL A 157      78.290 111.690 160.430  1.00  0.00           O
ATOM   2274  N   LEU A 158      79.900 112.500 161.780  1.00  0.00           N
ATOM   2275  HN  LEU A 158      80.120 113.080 162.550  1.00  0.00           H
ATOM   2276  CA  LEU A 158      81.000 111.780 161.010  1.00  0.00           C
ATOM   2277  HA  LEU A 158      80.690 111.570 160.000  1.00  0.00           H
ATOM   2278  CB  LEU A 158      82.240 112.750 160.820  1.00  0.00           C
ATOM   2279  HB1 LEU A 158      81.780 113.650 160.370  1.00  0.00           H
ATOM   2280  HB2 LEU A 158      82.600 112.950 161.860  1.00  0.00           H
ATOM   2281  CG  LEU A 158      83.400 112.080 160.100  1.00  0.00           C
ATOM   2282  HG  LEU A 158      83.760 111.170 160.620  1.00  0.00           H
ATOM   2283  CD1 LEU A 158      82.860 111.510 158.750  1.00  0.00           C
ATOM   2284 HD11 LEU A 158      82.210 110.620 158.910  1.00  0.00           H
ATOM   2285 HD12 LEU A 158      82.270 112.200 158.110  1.00  0.00           H
ATOM   2286 HD13 LEU A 158      83.670 111.130 158.090  1.00  0.00           H
ATOM   2287  CD2 LEU A 158      84.620 113.000 159.840  1.00  0.00           C
ATOM   2288 HD21 LEU A 158      85.540 112.430 159.590  1.00  0.00           H
ATOM   2289 HD22 LEU A 158      84.420 113.750 159.050  1.00  0.00           H
ATOM   2290 HD23 LEU A 158      84.960 113.500 160.760  1.00  0.00           H
ATOM   2291  C   LEU A 158      81.270 110.420 161.720  1.00  0.00           C
ATOM   2292  O   LEU A 158      81.390 110.400 162.910  1.00  0.00           O
ATOM   2293  N   MET A 159      81.340 109.270 160.940  1.00  0.00           N
ATOM   2294  HN  MET A 159      81.170 109.260 159.960  1.00  0.00           H
ATOM   2295  CA  MET A 159      81.630 107.980 161.480  1.00  0.00           C
ATOM   2296  HA  MET A 159      82.310 108.050 162.310  1.00  0.00           H
ATOM   2297  CB  MET A 159      80.400 107.200 161.970  1.00  0.00           C
ATOM   2298  HB1 MET A 159      80.640 106.120 162.050  1.00  0.00           H
ATOM   2299  HB2 MET A 159      80.250 107.600 163.000  1.00  0.00           H
ATOM   2300  CG  MET A 159      79.210 107.300 161.100  1.00  0.00           C
ATOM   2301  HG1 MET A 159      79.450 106.990 160.060  1.00  0.00           H
ATOM   2302  HG2 MET A 159      78.740 108.310 161.030  1.00  0.00           H
ATOM   2303  SD  MET A 159      77.860 106.240 161.660  1.00  0.00           S
ATOM   2304  CE  MET A 159      78.260 104.790 160.600  1.00  0.00           C
ATOM   2305  HE1 MET A 159      77.730 103.830 160.770  1.00  0.00           H
ATOM   2306  HE2 MET A 159      78.190 105.010 159.510  1.00  0.00           H
ATOM   2307  HE3 MET A 159      79.320 104.540 160.780  1.00  0.00           H
ATOM   2308  C   MET A 159      82.600 107.180 160.640  1.00  0.00           C
ATOM   2309  O   MET A 159      82.890 107.490 159.470  1.00  0.00           O
ATOM   2310  N   LEU A 160      83.180 106.070 161.170  1.00  0.00           N
ATOM   2311  HN  LEU A 160      82.840 105.690 162.020  1.00  0.00           H
ATOM   2312  CA  LEU A 160      84.410 105.430 160.720  1.00  0.00           C
ATOM   2313  HA  LEU A 160      84.490 105.600 159.650  1.00  0.00           H
ATOM   2314  CB  LEU A 160      85.500 106.090 161.620  1.00  0.00           C
ATOM   2315  HB1 LEU A 160      85.360 107.180 161.450  1.00  0.00           H
ATOM   2316  HB2 LEU A 160      85.280 105.920 162.690  1.00  0.00           H
ATOM   2317  CG  LEU A 160      86.960 105.660 161.230  1.00  0.00           C
ATOM   2318  HG  LEU A 160      87.110 104.590 161.490  1.00  0.00           H
ATOM   2319  CD1 LEU A 160      87.250 105.880 159.720  1.00  0.00           C
ATOM   2320 HD11 LEU A 160      88.360 105.870 159.660  1.00  0.00           H
ATOM   2321 HD12 LEU A 160      86.890 104.990 159.180  1.00  0.00           H
ATOM   2322 HD13 LEU A 160      86.920 106.880 159.350  1.00  0.00           H
ATOM   2323  CD2 LEU A 160      87.900 106.580 162.030  1.00  0.00           C
ATOM   2324 HD21 LEU A 160      87.830 107.670 161.860  1.00  0.00           H
ATOM   2325 HD22 LEU A 160      87.830 106.510 163.140  1.00  0.00           H
ATOM   2326 HD23 LEU A 160      88.950 106.270 161.840  1.00  0.00           H
ATOM   2327  C   LEU A 160      84.360 103.900 160.920  1.00  0.00           C
ATOM   2328  O   LEU A 160      84.040 103.300 161.970  1.00  0.00           O
ATOM   2329  N   GLY A 161      84.720 103.230 159.830  1.00  0.00           N
ATOM   2330  HN  GLY A 161      85.230 103.780 159.180  1.00  0.00           H
ATOM   2331  CA  GLY A 161      84.650 101.820 159.690  1.00  0.00           C
ATOM   2332  HA1 GLY A 161      84.690 101.360 160.660  1.00  0.00           H
ATOM   2333  HA2 GLY A 161      85.480 101.720 159.010  1.00  0.00           H
ATOM   2334  C   GLY A 161      83.390 101.250 159.050  1.00  0.00           C
ATOM   2335  O   GLY A 161      83.190 100.020 159.000  1.00  0.00           O
ATOM   2336  N   GLY A 162      82.460 102.100 158.520  1.00  0.00           N
ATOM   2337  HN  GLY A 162      82.590 103.090 158.510  1.00  0.00           H
ATOM   2338  CA  GLY A 162      81.340 101.570 157.800  1.00  0.00           C
ATOM   2339  HA1 GLY A 162      80.960 100.670 158.250  1.00  0.00           H
ATOM   2340  HA2 GLY A 162      81.670 101.260 156.820  1.00  0.00           H
ATOM   2341  C   GLY A 162      80.120 102.380 157.810  1.00  0.00           C
ATOM   2342  O   GLY A 162      80.200 103.480 158.290  1.00  0.00           O
ATOM   2343  N   SER A 163      79.000 101.800 157.370  1.00  0.00           N
ATOM   2344  HN  SER A 163      78.920 100.830 157.160  1.00  0.00           H
ATOM   2345  CA  SER A 163      77.730 102.530 157.240  1.00  0.00           C
ATOM   2346  HA  SER A 163      77.830 103.600 157.190  1.00  0.00           H
ATOM   2347  CB  SER A 163      77.020 102.180 155.960  1.00  0.00           C
ATOM   2348  HB1 SER A 163      77.880 102.230 155.260  1.00  0.00           H
ATOM   2349  HB2 SER A 163      76.230 102.900 155.660  1.00  0.00           H
ATOM   2350  OG  SER A 163      76.480 100.800 155.970  1.00  0.00           O
ATOM   2351  HG1 SER A 163      76.300 100.640 155.050  1.00  0.00           H
ATOM   2352  C   SER A 163      76.760 102.190 158.400  1.00  0.00           C
ATOM   2353  O   SER A 163      76.870 101.180 159.090  1.00  0.00           O
ATOM   2354  N   ALA A 164      75.770 103.050 158.680  1.00  0.00           N
ATOM   2355  HN  ALA A 164      75.780 103.930 158.210  1.00  0.00           H
ATOM   2356  CA  ALA A 164      74.720 102.770 159.670  1.00  0.00           C
ATOM   2357  HA  ALA A 164      75.120 102.560 160.650  1.00  0.00           H
ATOM   2358  CB  ALA A 164      73.740 103.970 159.800  1.00  0.00           C
ATOM   2359  HB1 ALA A 164      72.890 103.710 160.450  1.00  0.00           H
ATOM   2360  HB2 ALA A 164      74.290 104.830 160.220  1.00  0.00           H
ATOM   2361  HB3 ALA A 164      73.300 104.240 158.820  1.00  0.00           H
ATOM   2362  C   ALA A 164      73.850 101.620 159.360  1.00  0.00           C
ATOM   2363  O   ALA A 164      73.120 101.140 160.240  1.00  0.00           O
ATOM   2364  N   LEU A 165      73.990 101.030 158.110  1.00  0.00           N
ATOM   2365  HN  LEU A 165      74.590 101.490 157.470  1.00  0.00           H
ATOM   2366  CA  LEU A 165      73.320  99.740 157.760  1.00  0.00           C
ATOM   2367  HA  LEU A 165      72.590  99.420 158.480  1.00  0.00           H
ATOM   2368  CB  LEU A 165      72.510  99.850 156.370  1.00  0.00           C
ATOM   2369  HB1 LEU A 165      73.030 100.440 155.590  1.00  0.00           H
ATOM   2370  HB2 LEU A 165      72.220  98.830 156.020  1.00  0.00           H
ATOM   2371  CG  LEU A 165      71.070 100.520 156.470  1.00  0.00           C
ATOM   2372  HG  LEU A 165      70.620 100.460 155.460  1.00  0.00           H
ATOM   2373  CD1 LEU A 165      70.130  99.870 157.550  1.00  0.00           C
ATOM   2374 HD11 LEU A 165      70.510 100.010 158.590  1.00  0.00           H
ATOM   2375 HD12 LEU A 165      69.100 100.210 157.330  1.00  0.00           H
ATOM   2376 HD13 LEU A 165      70.220  98.770 157.460  1.00  0.00           H
ATOM   2377  CD2 LEU A 165      71.060 102.010 156.680  1.00  0.00           C
ATOM   2378 HD21 LEU A 165      71.690 102.510 155.910  1.00  0.00           H
ATOM   2379 HD22 LEU A 165      70.080 102.530 156.550  1.00  0.00           H
ATOM   2380 HD23 LEU A 165      71.400 102.360 157.680  1.00  0.00           H
ATOM   2381  C   LEU A 165      74.300  98.520 157.730  1.00  0.00           C
ATOM   2382  O   LEU A 165      73.920  97.350 157.500  1.00  0.00           O
ATOM   2383  N   ASN A 166      75.530  98.760 158.140  1.00  0.00           N
ATOM   2384  HN  ASN A 166      75.770  99.670 158.480  1.00  0.00           H
ATOM   2385  CA  ASN A 166      76.560  97.810 158.500  1.00  0.00           C
ATOM   2386  HA  ASN A 166      77.210  98.410 159.120  1.00  0.00           H
ATOM   2387  CB  ASN A 166      75.950  96.660 159.360  1.00  0.00           C
ATOM   2388  HB1 ASN A 166      75.360  97.210 160.130  1.00  0.00           H
ATOM   2389  HB2 ASN A 166      75.200  95.980 158.910  1.00  0.00           H
ATOM   2390  CG  ASN A 166      77.100  95.890 160.000  1.00  0.00           C
ATOM   2391  OD1 ASN A 166      78.130  96.480 160.340  1.00  0.00           O
ATOM   2392  ND2 ASN A 166      76.900  94.480 160.040  1.00  0.00           N
ATOM   2393 HD21 ASN A 166      76.000  94.040 159.980  1.00  0.00           H
ATOM   2394 HD22 ASN A 166      77.720  93.920 159.990  1.00  0.00           H
ATOM   2395  C   ASN A 166      77.410  97.370 157.300  1.00  0.00           C
ATOM   2396  O   ASN A 166      77.750  96.170 157.290  1.00  0.00           O
ATOM   2397  N   HIS A 167      77.730  98.260 156.350  1.00  0.00           N
ATOM   2398  HN  HIS A 167      77.390  99.200 156.380  1.00  0.00           H
ATOM   2399  CA  HIS A 167      78.590  97.980 155.230  1.00  0.00           C
ATOM   2400  HA  HIS A 167      78.460  96.930 154.980  1.00  0.00           H
ATOM   2401  CB  HIS A 167      78.210  98.840 154.000  1.00  0.00           C
ATOM   2402  HB1 HIS A 167      78.510  99.900 154.190  1.00  0.00           H
ATOM   2403  HB2 HIS A 167      78.770  98.400 153.140  1.00  0.00           H
ATOM   2404  ND1 HIS A 167      76.110 100.110 153.390  1.00  0.00           N
ATOM   2405  CG  HIS A 167      76.720  98.870 153.730  1.00  0.00           C
ATOM   2406  CE1 HIS A 167      74.820  99.870 153.290  1.00  0.00           C
ATOM   2407  HE1 HIS A 167      74.000 100.580 153.210  1.00  0.00           H
ATOM   2408  NE2 HIS A 167      74.560  98.540 153.580  1.00  0.00           N
ATOM   2409  HE2 HIS A 167      73.670  98.090 153.550  1.00  0.00           H
ATOM   2410  CD2 HIS A 167      75.770  97.910 153.870  1.00  0.00           C
ATOM   2411  HD2 HIS A 167      75.840  96.910 154.280  1.00  0.00           H
ATOM   2412  C   HIS A 167      80.030  98.220 155.620  1.00  0.00           C
ATOM   2413  O   HIS A 167      80.690  99.060 155.010  1.00  0.00           O
ATOM   2414  N   ASN A 168      80.550  97.440 156.550  1.00  0.00           N
ATOM   2415  HN  ASN A 168      79.970  96.720 156.920  1.00  0.00           H
ATOM   2416  CA  ASN A 168      81.900  97.730 157.070  1.00  0.00           C
ATOM   2417  HA  ASN A 168      82.000  98.800 157.180  1.00  0.00           H
ATOM   2418  CB  ASN A 168      82.000  97.040 158.490  1.00  0.00           C
ATOM   2419  HB1 ASN A 168      81.610  96.010 158.410  1.00  0.00           H
ATOM   2420  HB2 ASN A 168      83.060  96.890 158.780  1.00  0.00           H
ATOM   2421  CG  ASN A 168      81.110  97.710 159.520  1.00  0.00           C
ATOM   2422  OD1 ASN A 168      80.060  98.300 159.260  1.00  0.00           O
ATOM   2423  ND2 ASN A 168      81.560  97.620 160.810  1.00  0.00           N
ATOM   2424 HD21 ASN A 168      82.420  97.120 160.900  1.00  0.00           H
ATOM   2425 HD22 ASN A 168      80.990  98.080 161.490  1.00  0.00           H
ATOM   2426  C   ASN A 168      83.150  97.460 156.200  1.00  0.00           C
ATOM   2427  O   ASN A 168      83.200  96.540 155.390  1.00  0.00           O
ATOM   2428  N   TYR A 169      84.180  98.290 156.470  1.00  0.00           N
ATOM   2429  HN  TYR A 169      84.150  99.020 157.150  1.00  0.00           H
ATOM   2430  CA  TYR A 169      85.430  98.110 155.900  1.00  0.00           C
ATOM   2431  HA  TYR A 169      85.420  97.690 154.910  1.00  0.00           H
ATOM   2432  CB  TYR A 169      86.160  99.470 155.580  1.00  0.00           C
ATOM   2433  HB1 TYR A 169      85.660  99.920 154.700  1.00  0.00           H
ATOM   2434  HB2 TYR A 169      85.990 100.020 156.530  1.00  0.00           H
ATOM   2435  CG  TYR A 169      87.650  99.310 155.230  1.00  0.00           C
ATOM   2436  CD1 TYR A 169      88.090  99.330 153.910  1.00  0.00           C
ATOM   2437  HD1 TYR A 169      87.310  99.450 153.170  1.00  0.00           H
ATOM   2438  CE1 TYR A 169      89.480  99.300 153.680  1.00  0.00           C
ATOM   2439  HE1 TYR A 169      89.760  99.720 152.720  1.00  0.00           H
ATOM   2440  CZ  TYR A 169      90.400  99.310 154.770  1.00  0.00           C
ATOM   2441  OH  TYR A 169      91.800  99.430 154.560  1.00  0.00           O
ATOM   2442  HH  TYR A 169      92.190  99.320 155.430  1.00  0.00           H
ATOM   2443  CD2 TYR A 169      88.600  99.300 156.280  1.00  0.00           C
ATOM   2444  HD2 TYR A 169      88.190  99.390 157.280  1.00  0.00           H
ATOM   2445  CE2 TYR A 169      90.010  99.210 156.070  1.00  0.00           C
ATOM   2446  HE2 TYR A 169      90.590  99.290 156.980  1.00  0.00           H
ATOM   2447  C   TYR A 169      86.250  97.040 156.670  1.00  0.00           C
ATOM   2448  O   TYR A 169      86.100  96.800 157.840  1.00  0.00           O
ATOM   2449  N   ARG A 170      87.140  96.300 155.950  1.00  0.00           N
ATOM   2450  HN  ARG A 170      87.060  96.300 154.950  1.00  0.00           H
ATOM   2451  CA  ARG A 170      87.910  95.230 156.600  1.00  0.00           C
ATOM   2452  HA  ARG A 170      87.880  95.470 157.650  1.00  0.00           H
ATOM   2453  CB  ARG A 170      87.320  93.840 156.280  1.00  0.00           C
ATOM   2454  HB1 ARG A 170      86.220  93.890 156.470  1.00  0.00           H
ATOM   2455  HB2 ARG A 170      87.440  93.700 155.180  1.00  0.00           H
ATOM   2456  CG  ARG A 170      87.850  92.670 157.060  1.00  0.00           C
ATOM   2457  HG1 ARG A 170      87.790  93.030 158.110  1.00  0.00           H
ATOM   2458  HG2 ARG A 170      88.950  92.560 156.910  1.00  0.00           H
ATOM   2459  CD  ARG A 170      87.090  91.330 157.030  1.00  0.00           C
ATOM   2460  HD1 ARG A 170      86.020  91.500 157.270  1.00  0.00           H
ATOM   2461  HD2 ARG A 170      87.590  90.570 157.660  1.00  0.00           H
ATOM   2462  NE  ARG A 170      87.060  90.810 155.630  1.00  0.00           N
ATOM   2463  HE  ARG A 170      86.400  91.200 155.000  1.00  0.00           H
ATOM   2464  CZ  ARG A 170      88.050  90.200 155.000  1.00  0.00           C
ATOM   2465  NH1 ARG A 170      89.050  89.600 155.630  1.00  0.00           N
ATOM   2466 HH11 ARG A 170      89.730  89.120 155.080  1.00  0.00           H
ATOM   2467 HH12 ARG A 170      89.190  89.860 156.580  1.00  0.00           H
ATOM   2468  NH2 ARG A 170      88.060  90.150 153.670  1.00  0.00           N
ATOM   2469 HH21 ARG A 170      88.750  89.640 153.150  1.00  0.00           H
ATOM   2470 HH22 ARG A 170      87.550  90.800 153.110  1.00  0.00           H
ATOM   2471  C   ARG A 170      89.360  95.470 156.190  1.00  0.00           C
ATOM   2472  O   ARG A 170      89.760  95.530 155.050  1.00  0.00           O
ATOM   2473  N   GLY A 171      90.250  95.650 157.210  1.00  0.00           N
ATOM   2474  HN  GLY A 171      89.850  95.470 158.110  1.00  0.00           H
ATOM   2475  CA  GLY A 171      91.620  96.130 156.940  1.00  0.00           C
ATOM   2476  HA1 GLY A 171      91.640  96.580 155.960  1.00  0.00           H
ATOM   2477  HA2 GLY A 171      92.320  95.330 157.070  1.00  0.00           H
ATOM   2478  C   GLY A 171      91.980  97.280 157.940  1.00  0.00           C
ATOM   2479  O   GLY A 171      91.180  97.720 158.770  1.00  0.00           O
ATOM   2480  N   TYR A 172      93.260  97.750 157.740  1.00  0.00           N
ATOM   2481  HN  TYR A 172      93.900  97.460 157.030  1.00  0.00           H
ATOM   2482  CA  TYR A 172      93.830  98.790 158.530  1.00  0.00           C
ATOM   2483  HA  TYR A 172      93.410  98.760 159.530  1.00  0.00           H
ATOM   2484  CB  TYR A 172      95.380  98.750 158.690  1.00  0.00           C
ATOM   2485  HB1 TYR A 172      95.850  98.880 157.700  1.00  0.00           H
ATOM   2486  HB2 TYR A 172      95.890  99.570 159.230  1.00  0.00           H
ATOM   2487  CG  TYR A 172      95.990  97.560 159.330  1.00  0.00           C
ATOM   2488  CD1 TYR A 172      96.350  96.380 158.590  1.00  0.00           C
ATOM   2489  HD1 TYR A 172      96.250  96.340 157.510  1.00  0.00           H
ATOM   2490  CE1 TYR A 172      96.730  95.220 159.260  1.00  0.00           C
ATOM   2491  HE1 TYR A 172      96.840  94.360 158.620  1.00  0.00           H
ATOM   2492  CZ  TYR A 172      97.050  95.260 160.660  1.00  0.00           C
ATOM   2493  OH  TYR A 172      97.470  94.040 161.160  1.00  0.00           O
ATOM   2494  HH  TYR A 172      97.570  94.140 162.110  1.00  0.00           H
ATOM   2495  CD2 TYR A 172      96.260  97.550 160.770  1.00  0.00           C
ATOM   2496  HD2 TYR A 172      95.900  98.360 161.380  1.00  0.00           H
ATOM   2497  CE2 TYR A 172      96.790  96.430 161.450  1.00  0.00           C
ATOM   2498  HE2 TYR A 172      96.800  96.570 162.520  1.00  0.00           H
ATOM   2499  C   TYR A 172      93.520 100.160 157.990  1.00  0.00           C
ATOM   2500  O   TYR A 172      93.400 100.360 156.770  1.00  0.00           O
ATOM   2501  N   ILE A 173      93.370 101.190 158.880  1.00  0.00           N
ATOM   2502  HN  ILE A 173      93.290 101.000 159.850  1.00  0.00           H
ATOM   2503  CA  ILE A 173      93.360 102.600 158.610  1.00  0.00           C
ATOM   2504  HA  ILE A 173      93.600 102.780 157.570  1.00  0.00           H
ATOM   2505  CB  ILE A 173      92.030 103.240 158.920  1.00  0.00           C
ATOM   2506  HB  ILE A 173      91.660 102.910 159.920  1.00  0.00           H
ATOM   2507  CG2 ILE A 173      92.090 104.770 159.000  1.00  0.00           C
ATOM   2508 HG21 ILE A 173      91.080 105.070 159.370  1.00  0.00           H
ATOM   2509 HG22 ILE A 173      92.780 105.260 159.710  1.00  0.00           H
ATOM   2510 HG23 ILE A 173      92.250 105.140 157.960  1.00  0.00           H
ATOM   2511  CG1 ILE A 173      91.050 102.810 157.810  1.00  0.00           C
ATOM   2512 HG11 ILE A 173      91.110 101.710 157.620  1.00  0.00           H
ATOM   2513 HG12 ILE A 173      91.350 103.260 156.840  1.00  0.00           H
ATOM   2514  CD  ILE A 173      89.530 103.190 158.100  1.00  0.00           C
ATOM   2515  HD1 ILE A 173      89.320 103.180 159.190  1.00  0.00           H
ATOM   2516  HD2 ILE A 173      89.340 104.230 157.770  1.00  0.00           H
ATOM   2517  HD3 ILE A 173      88.750 102.600 157.580  1.00  0.00           H
ATOM   2518  C   ILE A 173      94.440 103.240 159.550  1.00  0.00           C
ATOM   2519  O   ILE A 173      94.390 102.890 160.710  1.00  0.00           O
ATOM   2520  N   GLU A 174      95.300 104.130 159.080  1.00  0.00           N
ATOM   2521  HN  GLU A 174      95.390 104.350 158.110  1.00  0.00           H
ATOM   2522  CA  GLU A 174      96.230 104.890 159.860  1.00  0.00           C
ATOM   2523  HA  GLU A 174      96.000 105.030 160.900  1.00  0.00           H
ATOM   2524  CB  GLU A 174      97.690 104.250 159.780  1.00  0.00           C
ATOM   2525  HB1 GLU A 174      97.620 103.160 159.980  1.00  0.00           H
ATOM   2526  HB2 GLU A 174      97.920 104.450 158.710  1.00  0.00           H
ATOM   2527  CG  GLU A 174      98.690 104.830 160.820  1.00  0.00           C
ATOM   2528  HG1 GLU A 174      98.310 104.540 161.820  1.00  0.00           H
ATOM   2529  HG2 GLU A 174      98.830 105.930 160.750  1.00  0.00           H
ATOM   2530  CD  GLU A 174     100.070 104.180 160.670  1.00  0.00           C
ATOM   2531  OE1 GLU A 174     100.410 103.820 159.530  1.00  0.00           O
ATOM   2532  OE2 GLU A 174     100.940 104.260 161.610  1.00  0.00           O
ATOM   2533  C   GLU A 174      96.000 106.290 159.270  1.00  0.00           C
ATOM   2534  O   GLU A 174      95.470 106.450 158.200  1.00  0.00           O
ATOM   2535  N   HIS A 175      96.370 107.430 160.030  1.00  0.00           N
ATOM   2536  HN  HIS A 175      96.620 107.330 160.990  1.00  0.00           H
ATOM   2537  CA  HIS A 175      96.520 108.730 159.380  1.00  0.00           C
ATOM   2538  HA  HIS A 175      96.950 109.320 160.180  1.00  0.00           H
ATOM   2539  CB  HIS A 175      97.530 108.690 158.150  1.00  0.00           C
ATOM   2540  HB1 HIS A 175      98.520 108.290 158.440  1.00  0.00           H
ATOM   2541  HB2 HIS A 175      97.100 108.110 157.300  1.00  0.00           H
ATOM   2542  ND1 HIS A 175      98.780 110.810 158.210  1.00  0.00           N
ATOM   2543  CG  HIS A 175      97.950 109.990 157.480  1.00  0.00           C
ATOM   2544  CE1 HIS A 175      98.980 111.900 157.510  1.00  0.00           C
ATOM   2545  HE1 HIS A 175      99.770 112.630 157.690  1.00  0.00           H
ATOM   2546  NE2 HIS A 175      98.320 111.760 156.320  1.00  0.00           N
ATOM   2547  HE2 HIS A 175      98.610 112.310 155.540  1.00  0.00           H
ATOM   2548  CD2 HIS A 175      97.670 110.540 156.250  1.00  0.00           C
ATOM   2549  HD2 HIS A 175      97.090 110.210 155.400  1.00  0.00           H
ATOM   2550  C   HIS A 175      95.300 109.490 158.990  1.00  0.00           C
ATOM   2551  O   HIS A 175      95.220 110.170 157.960  1.00  0.00           O
ATOM   2552  N   PHE A 176      94.260 109.310 159.820  1.00  0.00           N
ATOM   2553  HN  PHE A 176      94.390 108.930 160.730  1.00  0.00           H
ATOM   2554  CA  PHE A 176      92.870 109.810 159.680  1.00  0.00           C
ATOM   2555  HA  PHE A 176      92.510 109.560 158.690  1.00  0.00           H
ATOM   2556  CB  PHE A 176      91.760 108.990 160.460  1.00  0.00           C
ATOM   2557  HB1 PHE A 176      91.840 107.880 160.450  1.00  0.00           H
ATOM   2558  HB2 PHE A 176      91.900 109.230 161.530  1.00  0.00           H
ATOM   2559  CG  PHE A 176      90.450 109.510 159.910  1.00  0.00           C
ATOM   2560  CD1 PHE A 176      89.880 108.790 158.900  1.00  0.00           C
ATOM   2561  HD1 PHE A 176      90.330 107.830 158.720  1.00  0.00           H
ATOM   2562  CE1 PHE A 176      88.710 109.260 158.230  1.00  0.00           C
ATOM   2563  HE1 PHE A 176      88.320 108.700 157.390  1.00  0.00           H
ATOM   2564  CZ  PHE A 176      88.160 110.470 158.640  1.00  0.00           C
ATOM   2565  HZ  PHE A 176      87.230 110.850 158.250  1.00  0.00           H
ATOM   2566  CD2 PHE A 176      89.860 110.680 160.410  1.00  0.00           C
ATOM   2567  HD2 PHE A 176      90.300 111.190 161.250  1.00  0.00           H
ATOM   2568  CE2 PHE A 176      88.680 111.130 159.750  1.00  0.00           C
ATOM   2569  HE2 PHE A 176      88.320 112.080 160.120  1.00  0.00           H
ATOM   2570  C   PHE A 176      92.920 111.280 159.860  1.00  0.00           C
ATOM   2571  O   PHE A 176      92.860 111.830 160.960  1.00  0.00           O
ATOM   2572  N   SER A 177      92.940 112.040 158.710  1.00  0.00           N
ATOM   2573  HN  SER A 177      92.940 111.610 157.810  1.00  0.00           H
ATOM   2574  CA  SER A 177      93.140 113.500 158.720  1.00  0.00           C
ATOM   2575  HA  SER A 177      93.100 113.810 159.750  1.00  0.00           H
ATOM   2576  CB  SER A 177      94.580 113.870 158.200  1.00  0.00           C
ATOM   2577  HB1 SER A 177      94.880 114.770 158.780  1.00  0.00           H
ATOM   2578  HB2 SER A 177      94.670 114.190 157.130  1.00  0.00           H
ATOM   2579  OG  SER A 177      95.620 112.910 158.310  1.00  0.00           O
ATOM   2580  HG1 SER A 177      95.320 112.100 157.880  1.00  0.00           H
ATOM   2581  C   SER A 177      92.080 114.100 157.830  1.00  0.00           C
ATOM   2582  O   SER A 177      91.990 113.880 156.620  1.00  0.00           O
ATOM   2583  N   LEU A 178      91.280 115.030 158.420  1.00  0.00           N
ATOM   2584  HN  LEU A 178      91.530 115.290 159.350  1.00  0.00           H
ATOM   2585  CA  LEU A 178      90.260 115.810 157.780  1.00  0.00           C
ATOM   2586  HA  LEU A 178      90.400 115.720 156.710  1.00  0.00           H
ATOM   2587  CB  LEU A 178      88.820 115.250 158.040  1.00  0.00           C
ATOM   2588  HB1 LEU A 178      88.730 114.220 157.630  1.00  0.00           H
ATOM   2589  HB2 LEU A 178      88.820 115.090 159.140  1.00  0.00           H
ATOM   2590  CG  LEU A 178      87.570 116.060 157.730  1.00  0.00           C
ATOM   2591  HG  LEU A 178      87.580 116.970 158.360  1.00  0.00           H
ATOM   2592  CD1 LEU A 178      87.490 116.360 156.250  1.00  0.00           C
ATOM   2593 HD11 LEU A 178      86.490 116.730 155.950  1.00  0.00           H
ATOM   2594 HD12 LEU A 178      88.280 117.040 155.870  1.00  0.00           H
ATOM   2595 HD13 LEU A 178      87.750 115.440 155.680  1.00  0.00           H
ATOM   2596  CD2 LEU A 178      86.290 115.440 158.250  1.00  0.00           C
ATOM   2597 HD21 LEU A 178      86.420 115.100 159.300  1.00  0.00           H
ATOM   2598 HD22 LEU A 178      85.370 116.050 158.110  1.00  0.00           H
ATOM   2599 HD23 LEU A 178      85.950 114.530 157.700  1.00  0.00           H
ATOM   2600  C   LEU A 178      90.360 117.310 158.190  1.00  0.00           C
ATOM   2601  O   LEU A 178      90.510 117.660 159.400  1.00  0.00           O
ATOM   2602  N   TRP A 179      90.310 118.130 157.220  1.00  0.00           N
ATOM   2603  HN  TRP A 179      90.110 117.860 156.290  1.00  0.00           H
ATOM   2604  CA  TRP A 179      90.620 119.570 157.310  1.00  0.00           C
ATOM   2605  HA  TRP A 179      90.450 119.890 158.330  1.00  0.00           H
ATOM   2606  CB  TRP A 179      92.100 119.930 157.080  1.00  0.00           C
ATOM   2607  HB1 TRP A 179      92.280 119.970 155.980  1.00  0.00           H
ATOM   2608  HB2 TRP A 179      92.340 120.930 157.490  1.00  0.00           H
ATOM   2609  CG  TRP A 179      93.120 118.890 157.490  1.00  0.00           C
ATOM   2610  CD1 TRP A 179      93.380 118.380 158.710  1.00  0.00           C
ATOM   2611  HD1 TRP A 179      92.810 118.560 159.610  1.00  0.00           H
ATOM   2612  NE1 TRP A 179      94.440 117.460 158.600  1.00  0.00           N
ATOM   2613  HE1 TRP A 179      94.530 116.710 159.230  1.00  0.00           H
ATOM   2614  CE2 TRP A 179      94.970 117.490 157.360  1.00  0.00           C
ATOM   2615  CD2 TRP A 179      94.160 118.440 156.660  1.00  0.00           C
ATOM   2616  CE3 TRP A 179      94.560 118.750 155.390  1.00  0.00           C
ATOM   2617  HE3 TRP A 179      94.120 119.540 154.810  1.00  0.00           H
ATOM   2618  CZ3 TRP A 179      95.730 118.140 154.880  1.00  0.00           C
ATOM   2619  HZ3 TRP A 179      96.110 118.300 153.880  1.00  0.00           H
ATOM   2620  CZ2 TRP A 179      96.090 116.960 156.940  1.00  0.00           C
ATOM   2621  HZ2 TRP A 179      96.570 116.190 157.520  1.00  0.00           H
ATOM   2622  CH2 TRP A 179      96.530 117.310 155.700  1.00  0.00           C
ATOM   2623  HH2 TRP A 179      97.410 116.850 155.260  1.00  0.00           H
ATOM   2624  C   TRP A 179      89.720 120.400 156.440  1.00  0.00           C
ATOM   2625  O   TRP A 179      89.050 119.820 155.570  1.00  0.00           O
ATOM   2626  N   LYS A 180      89.530 121.640 156.790  1.00  0.00           N
ATOM   2627  HN  LYS A 180      90.090 122.080 157.490  1.00  0.00           H
ATOM   2628  CA  LYS A 180      88.350 122.410 156.520  1.00  0.00           C
ATOM   2629  HA  LYS A 180      87.450 121.860 156.280  1.00  0.00           H
ATOM   2630  CB  LYS A 180      88.060 123.440 157.570  1.00  0.00           C
ATOM   2631  HB1 LYS A 180      89.050 123.890 157.780  1.00  0.00           H
ATOM   2632  HB2 LYS A 180      87.360 124.200 157.150  1.00  0.00           H
ATOM   2633  CG  LYS A 180      87.550 122.880 158.910  1.00  0.00           C
ATOM   2634  HG1 LYS A 180      88.270 122.140 159.320  1.00  0.00           H
ATOM   2635  HG2 LYS A 180      86.580 122.370 158.700  1.00  0.00           H
ATOM   2636  CD  LYS A 180      87.290 124.010 159.930  1.00  0.00           C
ATOM   2637  HD1 LYS A 180      86.570 124.710 159.460  1.00  0.00           H
ATOM   2638  HD2 LYS A 180      88.240 124.560 160.110  1.00  0.00           H
ATOM   2639  CE  LYS A 180      86.730 123.550 161.260  1.00  0.00           C
ATOM   2640  HE1 LYS A 180      87.480 122.940 161.800  1.00  0.00           H
ATOM   2641  HE2 LYS A 180      85.860 122.880 161.150  1.00  0.00           H
ATOM   2642  NZ  LYS A 180      86.470 124.690 162.140  1.00  0.00           N
ATOM   2643  HZ1 LYS A 180      85.460 124.950 162.080  1.00  0.00           H
ATOM   2644  HZ2 LYS A 180      86.600 124.490 163.160  1.00  0.00           H
ATOM   2645  HZ3 LYS A 180      87.090 125.450 161.800  1.00  0.00           H
ATOM   2646  C   LYS A 180      88.470 123.200 155.180  1.00  0.00           C
ATOM   2647  O   LYS A 180      87.620 124.000 154.780  1.00  0.00           O
ATOM   2648  N   VAL A 181      89.480 122.950 154.320  1.00  0.00           N
ATOM   2649  HN  VAL A 181      90.120 122.200 154.450  1.00  0.00           H
ATOM   2650  CA  VAL A 181      89.830 123.760 153.120  1.00  0.00           C
ATOM   2651  HA  VAL A 181      88.950 124.080 152.580  1.00  0.00           H
ATOM   2652  CB  VAL A 181      90.800 124.970 153.380  1.00  0.00           C
ATOM   2653  HB  VAL A 181      91.200 125.320 152.400  1.00  0.00           H
ATOM   2654  CG1 VAL A 181      90.070 126.170 153.960  1.00  0.00           C
ATOM   2655 HG11 VAL A 181      90.560 127.120 153.650  1.00  0.00           H
ATOM   2656 HG12 VAL A 181      89.040 126.200 153.550  1.00  0.00           H
ATOM   2657 HG13 VAL A 181      90.040 126.110 155.070  1.00  0.00           H
ATOM   2658  CG2 VAL A 181      92.070 124.490 154.150  1.00  0.00           C
ATOM   2659 HG21 VAL A 181      92.640 125.440 154.220  1.00  0.00           H
ATOM   2660 HG22 VAL A 181      91.780 124.150 155.170  1.00  0.00           H
ATOM   2661 HG23 VAL A 181      92.700 123.720 153.660  1.00  0.00           H
ATOM   2662  C   VAL A 181      90.520 122.850 152.080  1.00  0.00           C
ATOM   2663  O   VAL A 181      90.970 121.660 152.290  1.00  0.00           O
ATOM   2664  N   ALA A 182      90.630 123.280 150.810  1.00  0.00           N
ATOM   2665  HN  ALA A 182      90.560 124.260 150.620  1.00  0.00           H
ATOM   2666  CA  ALA A 182      91.180 122.480 149.820  1.00  0.00           C
ATOM   2667  HA  ALA A 182      91.030 121.440 150.080  1.00  0.00           H
ATOM   2668  CB  ALA A 182      90.520 122.740 148.490  1.00  0.00           C
ATOM   2669  HB1 ALA A 182      90.790 122.040 147.680  1.00  0.00           H
ATOM   2670  HB2 ALA A 182      89.440 122.560 148.680  1.00  0.00           H
ATOM   2671  HB3 ALA A 182      90.680 123.770 148.100  1.00  0.00           H
ATOM   2672  C   ALA A 182      92.700 122.540 149.680  1.00  0.00           C
ATOM   2673  O   ALA A 182      93.330 123.580 149.500  1.00  0.00           O
ATOM   2674  N   ARG A 183      93.410 121.400 149.790  1.00  0.00           N
ATOM   2675  HN  ARG A 183      92.970 120.520 149.920  1.00  0.00           H
ATOM   2676  CA  ARG A 183      94.830 121.300 149.410  1.00  0.00           C
ATOM   2677  HA  ARG A 183      95.300 122.250 149.650  1.00  0.00           H
ATOM   2678  CB  ARG A 183      95.560 120.050 150.140  1.00  0.00           C
ATOM   2679  HB1 ARG A 183      95.000 119.090 150.150  1.00  0.00           H
ATOM   2680  HB2 ARG A 183      96.510 119.860 149.600  1.00  0.00           H
ATOM   2681  CG  ARG A 183      95.890 120.170 151.650  1.00  0.00           C
ATOM   2682  HG1 ARG A 183      96.420 119.250 151.970  1.00  0.00           H
ATOM   2683  HG2 ARG A 183      94.940 120.170 152.230  1.00  0.00           H
ATOM   2684  CD  ARG A 183      96.700 121.400 152.060  1.00  0.00           C
ATOM   2685  HD1 ARG A 183      96.110 122.080 152.700  1.00  0.00           H
ATOM   2686  HD2 ARG A 183      96.890 121.890 151.080  1.00  0.00           H
ATOM   2687  NE  ARG A 183      97.960 120.990 152.760  1.00  0.00           N
ATOM   2688  HE  ARG A 183      97.970 120.080 153.170  1.00  0.00           H
ATOM   2689  CZ  ARG A 183      98.920 121.730 153.110  1.00  0.00           C
ATOM   2690  NH1 ARG A 183      98.990 122.960 152.740  1.00  0.00           N
ATOM   2691 HH11 ARG A 183      99.880 123.390 152.900  1.00  0.00           H
ATOM   2692 HH12 ARG A 183      98.590 123.190 151.850  1.00  0.00           H
ATOM   2693  NH2 ARG A 183      99.850 121.150 153.840  1.00  0.00           N
ATOM   2694 HH21 ARG A 183     100.680 121.670 154.040  1.00  0.00           H
ATOM   2695 HH22 ARG A 183      99.850 120.190 154.090  1.00  0.00           H
ATOM   2696  C   ARG A 183      94.950 121.070 147.920  1.00  0.00           C
ATOM   2697  O   ARG A 183      94.020 120.530 147.300  1.00  0.00           O
ATOM   2698  N   THR A 184      96.090 121.460 147.270  1.00  0.00           N
ATOM   2699  HN  THR A 184      96.780 122.040 147.680  1.00  0.00           H
ATOM   2700  CA  THR A 184      96.400 121.180 145.880  1.00  0.00           C
ATOM   2701  HA  THR A 184      95.490 121.010 145.320  1.00  0.00           H
ATOM   2702  CB  THR A 184      97.020 122.400 145.140  1.00  0.00           C
ATOM   2703  HB  THR A 184      97.160 122.120 144.070  1.00  0.00           H
ATOM   2704  OG1 THR A 184      98.210 122.770 145.830  1.00  0.00           O
ATOM   2705  HG1 THR A 184      97.920 123.160 146.660  1.00  0.00           H
ATOM   2706  CG2 THR A 184      96.050 123.620 145.310  1.00  0.00           C
ATOM   2707 HG21 THR A 184      95.810 123.810 146.380  1.00  0.00           H
ATOM   2708 HG22 THR A 184      96.530 124.550 144.940  1.00  0.00           H
ATOM   2709 HG23 THR A 184      95.090 123.340 144.820  1.00  0.00           H
ATOM   2710  C   THR A 184      97.260 119.950 145.770  1.00  0.00           C
ATOM   2711  O   THR A 184      97.820 119.550 146.760  1.00  0.00           O
ATOM   2712  N   GLN A 185      97.370 119.300 144.580  1.00  0.00           N
ATOM   2713  HN  GLN A 185      96.800 119.690 143.860  1.00  0.00           H
ATOM   2714  CA  GLN A 185      98.110 118.060 144.370  1.00  0.00           C
ATOM   2715  HA  GLN A 185      97.470 117.320 144.830  1.00  0.00           H
ATOM   2716  CB  GLN A 185      98.180 117.620 142.850  1.00  0.00           C
ATOM   2717  HB1 GLN A 185      97.180 117.450 142.400  1.00  0.00           H
ATOM   2718  HB2 GLN A 185      98.620 118.510 142.360  1.00  0.00           H
ATOM   2719  CG  GLN A 185      99.120 116.380 142.500  1.00  0.00           C
ATOM   2720  HG1 GLN A 185      98.940 115.640 143.310  1.00  0.00           H
ATOM   2721  HG2 GLN A 185     100.210 116.600 142.520  1.00  0.00           H
ATOM   2722  CD  GLN A 185      98.690 115.750 141.170  1.00  0.00           C
ATOM   2723  OE1 GLN A 185      98.660 116.400 140.140  1.00  0.00           O
ATOM   2724  NE2 GLN A 185      98.640 114.430 141.170  1.00  0.00           N
ATOM   2725 HE21 GLN A 185      98.930 113.780 141.870  1.00  0.00           H
ATOM   2726 HE22 GLN A 185      98.340 113.920 140.360  1.00  0.00           H
ATOM   2727  C   GLN A 185      99.480 118.050 144.990  1.00  0.00           C
ATOM   2728  O   GLN A 185      99.900 117.080 145.660  1.00  0.00           O
ATOM   2729  N   ARG A 186     100.260 119.110 144.810  1.00  0.00           N
ATOM   2730  HN  ARG A 186      99.980 119.860 144.210  1.00  0.00           H
ATOM   2731  CA  ARG A 186     101.610 119.150 145.330  1.00  0.00           C
ATOM   2732  HA  ARG A 186     102.150 118.270 145.000  1.00  0.00           H
ATOM   2733  CB  ARG A 186     102.220 120.480 144.790  1.00  0.00           C
ATOM   2734  HB1 ARG A 186     102.260 120.390 143.690  1.00  0.00           H
ATOM   2735  HB2 ARG A 186     101.420 121.210 145.020  1.00  0.00           H
ATOM   2736  CG  ARG A 186     103.530 120.990 145.470  1.00  0.00           C
ATOM   2737  HG1 ARG A 186     103.240 121.260 146.510  1.00  0.00           H
ATOM   2738  HG2 ARG A 186     103.770 121.920 144.910  1.00  0.00           H
ATOM   2739  CD  ARG A 186     104.710 120.030 145.520  1.00  0.00           C
ATOM   2740  HD1 ARG A 186     104.340 119.130 146.050  1.00  0.00           H
ATOM   2741  HD2 ARG A 186     105.580 120.400 146.100  1.00  0.00           H
ATOM   2742  NE  ARG A 186     105.070 119.610 144.120  1.00  0.00           N
ATOM   2743  HE  ARG A 186     105.290 118.630 144.070  1.00  0.00           H
ATOM   2744  CZ  ARG A 186     105.360 120.400 143.120  1.00  0.00           C
ATOM   2745  NH1 ARG A 186     105.440 121.710 143.150  1.00  0.00           N
ATOM   2746 HH11 ARG A 186     105.770 122.040 142.270  1.00  0.00           H
ATOM   2747 HH12 ARG A 186     105.500 122.300 143.950  1.00  0.00           H
ATOM   2748  NH2 ARG A 186     105.570 119.790 141.910  1.00  0.00           N
ATOM   2749 HH21 ARG A 186     105.490 120.400 141.120  1.00  0.00           H
ATOM   2750 HH22 ARG A 186     105.460 118.800 141.840  1.00  0.00           H
ATOM   2751  C   ARG A 186     101.640 119.200 146.860  1.00  0.00           C
ATOM   2752  O   ARG A 186     102.450 118.620 147.570  1.00  0.00           O
ATOM   2753  N   GLU A 187     100.680 119.890 147.490  1.00  0.00           N
ATOM   2754  HN  GLU A 187      99.990 120.340 146.920  1.00  0.00           H
ATOM   2755  CA  GLU A 187     100.270 119.900 148.910  1.00  0.00           C
ATOM   2756  HA  GLU A 187     101.080 120.260 149.530  1.00  0.00           H
ATOM   2757  CB  GLU A 187      99.130 120.810 149.320  1.00  0.00           C
ATOM   2758  HB1 GLU A 187      98.340 120.690 148.550  1.00  0.00           H
ATOM   2759  HB2 GLU A 187      98.710 120.560 150.320  1.00  0.00           H
ATOM   2760  CG  GLU A 187      99.570 122.310 149.350  1.00  0.00           C
ATOM   2761  HG1 GLU A 187     100.190 122.670 148.500  1.00  0.00           H
ATOM   2762  HG2 GLU A 187     100.200 122.510 150.240  1.00  0.00           H
ATOM   2763  CD  GLU A 187      98.390 123.310 149.280  1.00  0.00           C
ATOM   2764  OE1 GLU A 187      98.150 124.020 150.320  1.00  0.00           O
ATOM   2765  OE2 GLU A 187      97.770 123.560 148.240  1.00  0.00           O
ATOM   2766  C   GLU A 187      99.940 118.470 149.460  1.00  0.00           C
ATOM   2767  O   GLU A 187     100.580 118.030 150.430  1.00  0.00           O
ATOM   2768  N   ILE A 188      99.090 117.690 148.760  1.00  0.00           N
ATOM   2769  HN  ILE A 188      98.570 118.090 148.010  1.00  0.00           H
ATOM   2770  CA  ILE A 188      98.700 116.290 149.010  1.00  0.00           C
ATOM   2771  HA  ILE A 188      98.320 116.420 150.010  1.00  0.00           H
ATOM   2772  CB  ILE A 188      97.570 115.820 148.000  1.00  0.00           C
ATOM   2773  HB  ILE A 188      98.030 115.900 146.990  1.00  0.00           H
ATOM   2774  CG2 ILE A 188      97.210 114.320 148.170  1.00  0.00           C
ATOM   2775 HG21 ILE A 188      96.740 114.160 149.160  1.00  0.00           H
ATOM   2776 HG22 ILE A 188      96.430 114.040 147.420  1.00  0.00           H
ATOM   2777 HG23 ILE A 188      98.040 113.640 147.900  1.00  0.00           H
ATOM   2778  CG1 ILE A 188      96.310 116.750 148.210  1.00  0.00           C
ATOM   2779 HG11 ILE A 188      96.590 117.800 147.980  1.00  0.00           H
ATOM   2780 HG12 ILE A 188      95.970 116.670 149.260  1.00  0.00           H
ATOM   2781  CD  ILE A 188      95.160 116.330 147.190  1.00  0.00           C
ATOM   2782  HD1 ILE A 188      95.600 116.320 146.180  1.00  0.00           H
ATOM   2783  HD2 ILE A 188      94.630 115.410 147.530  1.00  0.00           H
ATOM   2784  HD3 ILE A 188      94.430 117.160 147.300  1.00  0.00           H
ATOM   2785  C   ILE A 188      99.960 115.420 149.040  1.00  0.00           C
ATOM   2786  O   ILE A 188     100.180 114.520 149.830  1.00  0.00           O
ATOM   2787  N   LEU A 189     100.890 115.680 148.100  1.00  0.00           N
ATOM   2788  HN  LEU A 189     100.640 116.300 147.360  1.00  0.00           H
ATOM   2789  CA  LEU A 189     102.210 115.060 148.050  1.00  0.00           C
ATOM   2790  HA  LEU A 189     102.110 113.990 148.150  1.00  0.00           H
ATOM   2791  CB  LEU A 189     102.870 115.330 146.660  1.00  0.00           C
ATOM   2792  HB1 LEU A 189     102.620 116.370 146.380  1.00  0.00           H
ATOM   2793  HB2 LEU A 189     103.980 115.430 146.710  1.00  0.00           H
ATOM   2794  CG  LEU A 189     102.420 114.390 145.560  1.00  0.00           C
ATOM   2795  HG  LEU A 189     101.370 114.140 145.810  1.00  0.00           H
ATOM   2796  CD1 LEU A 189     102.470 115.130 144.280  1.00  0.00           C
ATOM   2797 HD11 LEU A 189     101.620 115.830 144.140  1.00  0.00           H
ATOM   2798 HD12 LEU A 189     103.420 115.700 144.200  1.00  0.00           H
ATOM   2799 HD13 LEU A 189     102.330 114.440 143.420  1.00  0.00           H
ATOM   2800  CD2 LEU A 189     103.100 113.070 145.520  1.00  0.00           C
ATOM   2801 HD21 LEU A 189     103.070 112.650 144.490  1.00  0.00           H
ATOM   2802 HD22 LEU A 189     104.170 113.210 145.790  1.00  0.00           H
ATOM   2803 HD23 LEU A 189     102.580 112.400 146.240  1.00  0.00           H
ATOM   2804  C   LEU A 189     103.230 115.390 149.150  1.00  0.00           C
ATOM   2805  O   LEU A 189     103.860 114.470 149.680  1.00  0.00           O
ATOM   2806  N   SER A 190     103.370 116.620 149.530  1.00  0.00           N
ATOM   2807  HN  SER A 190     102.880 117.280 148.970  1.00  0.00           H
ATOM   2808  CA  SER A 190     104.080 117.030 150.750  1.00  0.00           C
ATOM   2809  HA  SER A 190     105.100 116.730 150.620  1.00  0.00           H
ATOM   2810  CB  SER A 190     104.140 118.570 150.860  1.00  0.00           C
ATOM   2811  HB1 SER A 190     104.830 118.910 150.060  1.00  0.00           H
ATOM   2812  HB2 SER A 190     104.660 118.830 151.810  1.00  0.00           H
ATOM   2813  OG  SER A 190     102.900 119.280 151.070  1.00  0.00           O
ATOM   2814  HG1 SER A 190     102.290 118.850 150.470  1.00  0.00           H
ATOM   2815  C   SER A 190     103.530 116.450 152.030  1.00  0.00           C
ATOM   2816  O   SER A 190     104.350 116.080 152.880  1.00  0.00           O
ATOM   2817  N   ASP A 191     102.250 116.300 152.180  1.00  0.00           N
ATOM   2818  HN  ASP A 191     101.710 116.870 151.560  1.00  0.00           H
ATOM   2819  CA  ASP A 191     101.590 115.700 153.370  1.00  0.00           C
ATOM   2820  HA  ASP A 191     102.230 115.900 154.210  1.00  0.00           H
ATOM   2821  CB  ASP A 191     100.100 116.150 153.480  1.00  0.00           C
ATOM   2822  HB1 ASP A 191      99.490 115.840 152.610  1.00  0.00           H
ATOM   2823  HB2 ASP A 191      99.660 115.660 154.380  1.00  0.00           H
ATOM   2824  CG  ASP A 191      99.980 117.690 153.700  1.00  0.00           C
ATOM   2825  OD1 ASP A 191     100.930 118.270 154.300  1.00  0.00           O
ATOM   2826  OD2 ASP A 191      98.850 118.220 153.350  1.00  0.00           O
ATOM   2827  C   ASP A 191     101.760 114.160 153.290  1.00  0.00           C
ATOM   2828  O   ASP A 191     101.940 113.590 154.360  1.00  0.00           O
ATOM   2829  N   MET A 192     101.860 113.560 152.130  1.00  0.00           N
ATOM   2830  HN  MET A 192     101.900 114.120 151.310  1.00  0.00           H
ATOM   2831  CA  MET A 192     102.080 112.110 151.940  1.00  0.00           C
ATOM   2832  HA  MET A 192     101.300 111.540 152.430  1.00  0.00           H
ATOM   2833  CB  MET A 192     102.150 111.730 150.420  1.00  0.00           C
ATOM   2834  HB1 MET A 192     101.250 112.090 149.870  1.00  0.00           H
ATOM   2835  HB2 MET A 192     102.930 112.310 149.880  1.00  0.00           H
ATOM   2836  CG  MET A 192     102.360 110.230 150.060  1.00  0.00           C
ATOM   2837  HG1 MET A 192     101.590 109.670 150.640  1.00  0.00           H
ATOM   2838  HG2 MET A 192     103.350 109.810 150.320  1.00  0.00           H
ATOM   2839  SD  MET A 192     102.080 110.020 148.400  1.00  0.00           S
ATOM   2840  CE  MET A 192     101.740 108.230 148.640  1.00  0.00           C
ATOM   2841  HE1 MET A 192     101.270 107.680 147.800  1.00  0.00           H
ATOM   2842  HE2 MET A 192     102.750 107.800 148.750  1.00  0.00           H
ATOM   2843  HE3 MET A 192     101.160 107.960 149.550  1.00  0.00           H
ATOM   2844  C   MET A 192     103.400 111.800 152.600  1.00  0.00           C
ATOM   2845  O   MET A 192     103.430 110.940 153.450  1.00  0.00           O
ATOM   2846  N   GLU A 193     104.530 112.470 152.250  1.00  0.00           N
ATOM   2847  HN  GLU A 193     104.470 113.050 151.440  1.00  0.00           H
ATOM   2848  CA  GLU A 193     105.810 112.340 152.880  1.00  0.00           C
ATOM   2849  HA  GLU A 193     106.260 111.440 152.490  1.00  0.00           H
ATOM   2850  CB  GLU A 193     106.710 113.360 152.260  1.00  0.00           C
ATOM   2851  HB1 GLU A 193     106.280 114.380 152.350  1.00  0.00           H
ATOM   2852  HB2 GLU A 193     107.670 113.440 152.810  1.00  0.00           H
ATOM   2853  CG  GLU A 193     107.050 113.160 150.770  1.00  0.00           C
ATOM   2854  HG1 GLU A 193     106.150 113.490 150.210  1.00  0.00           H
ATOM   2855  HG2 GLU A 193     107.310 112.110 150.530  1.00  0.00           H
ATOM   2856  CD  GLU A 193     108.300 113.910 150.370  1.00  0.00           C
ATOM   2857  OE1 GLU A 193     108.470 115.110 150.530  1.00  0.00           O
ATOM   2858  OE2 GLU A 193     109.270 113.230 149.950  1.00  0.00           O
ATOM   2859  C   GLU A 193     106.000 112.330 154.370  1.00  0.00           C
ATOM   2860  O   GLU A 193     106.750 111.500 154.830  1.00  0.00           O
ATOM   2861  N   THR A 194     105.270 113.140 155.210  1.00  0.00           N
ATOM   2862  HN  THR A 194     104.640 113.870 154.940  1.00  0.00           H
ATOM   2863  CA  THR A 194     105.560 113.260 156.650  1.00  0.00           C
ATOM   2864  HA  THR A 194     106.590 112.970 156.810  1.00  0.00           H
ATOM   2865  CB  THR A 194     105.390 114.720 157.040  1.00  0.00           C
ATOM   2866  HB  THR A 194     105.460 114.890 158.140  1.00  0.00           H
ATOM   2867  OG1 THR A 194     104.150 115.270 156.610  1.00  0.00           O
ATOM   2868  HG1 THR A 194     103.450 114.660 156.860  1.00  0.00           H
ATOM   2869  CG2 THR A 194     106.530 115.500 156.300  1.00  0.00           C
ATOM   2870 HG21 THR A 194     107.500 115.230 156.760  1.00  0.00           H
ATOM   2871 HG22 THR A 194     106.560 115.220 155.220  1.00  0.00           H
ATOM   2872 HG23 THR A 194     106.500 116.610 156.310  1.00  0.00           H
ATOM   2873  C   THR A 194     104.750 112.380 157.570  1.00  0.00           C
ATOM   2874  O   THR A 194     104.960 112.400 158.790  1.00  0.00           O
ATOM   2875  N   HIS A 195     103.830 111.560 157.020  1.00  0.00           N
ATOM   2876  HN  HIS A 195     103.560 111.670 156.070  1.00  0.00           H
ATOM   2877  CA  HIS A 195     103.010 110.620 157.710  1.00  0.00           C
ATOM   2878  HA  HIS A 195     102.310 110.400 156.920  1.00  0.00           H
ATOM   2879  CB  HIS A 195     103.780 109.320 158.160  1.00  0.00           C
ATOM   2880  HB1 HIS A 195     104.300 109.140 157.200  1.00  0.00           H
ATOM   2881  HB2 HIS A 195     104.430 109.660 159.000  1.00  0.00           H
ATOM   2882  ND1 HIS A 195     102.850 107.540 159.680  1.00  0.00           N
ATOM   2883  CG  HIS A 195     102.860 108.090 158.380  1.00  0.00           C
ATOM   2884  CE1 HIS A 195     102.130 106.400 159.560  1.00  0.00           C
ATOM   2885  HE1 HIS A 195     101.910 105.810 160.450  1.00  0.00           H
ATOM   2886  NE2 HIS A 195     101.770 106.200 158.270  1.00  0.00           N
ATOM   2887  HE2 HIS A 195     101.390 105.370 157.870  1.00  0.00           H
ATOM   2888  CD2 HIS A 195     102.240 107.260 157.490  1.00  0.00           C
ATOM   2889  HD2 HIS A 195     102.150 107.450 156.430  1.00  0.00           H
ATOM   2890  C   HIS A 195     102.240 111.180 158.900  1.00  0.00           C
ATOM   2891  O   HIS A 195     101.940 110.440 159.820  1.00  0.00           O
ATOM   2892  N   GLY A 196     101.900 112.460 158.950  1.00  0.00           N
ATOM   2893  HN  GLY A 196     102.220 113.030 158.190  1.00  0.00           H
ATOM   2894  CA  GLY A 196     101.130 113.090 160.000  1.00  0.00           C
ATOM   2895  HA1 GLY A 196     100.550 112.330 160.510  1.00  0.00           H
ATOM   2896  HA2 GLY A 196     100.580 113.820 159.430  1.00  0.00           H
ATOM   2897  C   GLY A 196     102.050 113.860 160.960  1.00  0.00           C
ATOM   2898  O   GLY A 196     101.550 114.550 161.900  1.00  0.00           O
ATOM   2899  N   ALA A 197     103.380 113.760 160.750  1.00  0.00           N
ATOM   2900  HN  ALA A 197     103.810 113.200 160.040  1.00  0.00           H
ATOM   2901  CA  ALA A 197     104.370 114.420 161.690  1.00  0.00           C
ATOM   2902  HA  ALA A 197     104.070 114.240 162.710  1.00  0.00           H
ATOM   2903  CB  ALA A 197     105.780 113.850 161.540  1.00  0.00           C
ATOM   2904  HB1 ALA A 197     106.490 114.350 162.230  1.00  0.00           H
ATOM   2905  HB2 ALA A 197     105.820 112.750 161.720  1.00  0.00           H
ATOM   2906  HB3 ALA A 197     106.140 113.880 160.490  1.00  0.00           H
ATOM   2907  C   ALA A 197     104.440 115.970 161.550  1.00  0.00           C
ATOM   2908  O   ALA A 197     105.480 116.580 161.280  1.00  0.00           O
ATOM   2909  N   HIS A 198     103.320 116.660 161.900  1.00  0.00           N
ATOM   2910  HN  HIS A 198     102.450 116.220 162.130  1.00  0.00           H
ATOM   2911  CA  HIS A 198     103.270 118.150 161.950  1.00  0.00           C
ATOM   2912  HA  HIS A 198     104.240 118.420 162.350  1.00  0.00           H
ATOM   2913  CB  HIS A 198     103.000 118.640 160.550  1.00  0.00           C
ATOM   2914  HB1 HIS A 198     103.030 119.730 160.360  1.00  0.00           H
ATOM   2915  HB2 HIS A 198     103.790 118.220 159.890  1.00  0.00           H
ATOM   2916  ND1 HIS A 198     100.670 119.040 160.160  1.00  0.00           N
ATOM   2917  CG  HIS A 198     101.730 118.140 160.080  1.00  0.00           C
ATOM   2918  CE1 HIS A 198      99.760 118.480 159.380  1.00  0.00           C
ATOM   2919  HE1 HIS A 198      98.720 118.790 159.310  1.00  0.00           H
ATOM   2920  NE2 HIS A 198     100.160 117.260 158.830  1.00  0.00           N
ATOM   2921  HE2 HIS A 198      99.720 116.870 158.020  1.00  0.00           H
ATOM   2922  CD2 HIS A 198     101.450 117.100 159.250  1.00  0.00           C
ATOM   2923  HD2 HIS A 198     102.190 116.380 158.930  1.00  0.00           H
ATOM   2924  C   HIS A 198     102.360 118.580 163.080  1.00  0.00           C
ATOM   2925  O   HIS A 198     101.540 117.850 163.640  1.00  0.00           O
ATOM   2926  N   THR A 199     102.530 119.870 163.390  1.00  0.00           N
ATOM   2927  HN  THR A 199     103.270 120.350 162.930  1.00  0.00           H
ATOM   2928  CA  THR A 199     101.900 120.500 164.530  1.00  0.00           C
ATOM   2929  HA  THR A 199     101.750 119.750 165.300  1.00  0.00           H
ATOM   2930  CB  THR A 199     102.650 121.620 165.170  1.00  0.00           C
ATOM   2931  HB  THR A 199     102.120 122.260 165.910  1.00  0.00           H
ATOM   2932  OG1 THR A 199     103.390 122.440 164.280  1.00  0.00           O
ATOM   2933  HG1 THR A 199     102.810 123.020 163.770  1.00  0.00           H
ATOM   2934  CG2 THR A 199     103.750 120.920 166.080  1.00  0.00           C
ATOM   2935 HG21 THR A 199     104.470 121.710 166.390  1.00  0.00           H
ATOM   2936 HG22 THR A 199     103.230 120.530 166.990  1.00  0.00           H
ATOM   2937 HG23 THR A 199     104.230 120.190 165.390  1.00  0.00           H
ATOM   2938  C   THR A 199     100.500 120.920 164.120  1.00  0.00           C
ATOM   2939  O   THR A 199     100.250 121.270 163.000  1.00  0.00           O
ATOM   2940  N   ALA A 200      99.530 121.020 165.020  1.00  0.00           N
ATOM   2941  HN  ALA A 200      99.840 120.800 165.940  1.00  0.00           H
ATOM   2942  CA  ALA A 200      98.170 121.620 164.850  1.00  0.00           C
ATOM   2943  HA  ALA A 200      97.560 120.880 164.340  1.00  0.00           H
ATOM   2944  CB  ALA A 200      97.580 121.940 166.220  1.00  0.00           C
ATOM   2945  HB1 ALA A 200      98.330 122.420 166.880  1.00  0.00           H
ATOM   2946  HB2 ALA A 200      96.720 122.640 166.110  1.00  0.00           H
ATOM   2947  HB3 ALA A 200      97.220 121.050 166.780  1.00  0.00           H
ATOM   2948  C   ALA A 200      98.220 122.990 164.050  1.00  0.00           C
ATOM   2949  O   ALA A 200      99.090 123.880 164.330  1.00  0.00           O
ATOM   2950  N   LEU A 201      97.390 123.120 162.990  1.00  0.00           N
ATOM   2951  HN  LEU A 201      96.680 122.490 162.670  1.00  0.00           H
ATOM   2952  CA  LEU A 201      97.390 124.270 162.170  1.00  0.00           C
ATOM   2953  HA  LEU A 201      98.170 124.960 162.460  1.00  0.00           H
ATOM   2954  CB  LEU A 201      97.680 123.910 160.710  1.00  0.00           C
ATOM   2955  HB1 LEU A 201      96.960 123.100 160.460  1.00  0.00           H
ATOM   2956  HB2 LEU A 201      97.420 124.750 160.030  1.00  0.00           H
ATOM   2957  CG  LEU A 201      99.170 123.470 160.450  1.00  0.00           C
ATOM   2958  HG  LEU A 201      99.490 123.110 161.440  1.00  0.00           H
ATOM   2959  CD1 LEU A 201      99.090 122.340 159.480  1.00  0.00           C
ATOM   2960 HD11 LEU A 201      98.860 122.760 158.480  1.00  0.00           H
ATOM   2961 HD12 LEU A 201     100.100 121.880 159.400  1.00  0.00           H
ATOM   2962 HD13 LEU A 201      98.440 121.460 159.690  1.00  0.00           H
ATOM   2963  CD2 LEU A 201     100.070 124.630 159.890  1.00  0.00           C
ATOM   2964 HD21 LEU A 201     101.080 124.180 159.820  1.00  0.00           H
ATOM   2965 HD22 LEU A 201      99.720 125.020 158.910  1.00  0.00           H
ATOM   2966 HD23 LEU A 201     100.090 125.520 160.560  1.00  0.00           H
ATOM   2967  C   LEU A 201      96.070 124.920 162.220  1.00  0.00           C
ATOM   2968  O   LEU A 201      95.110 124.200 162.510  1.00  0.00           O
ATOM   2969  N   PRO A 202      95.890 126.150 161.910  1.00  0.00           N
ATOM   2970  CD  PRO A 202      96.900 127.290 162.000  1.00  0.00           C
ATOM   2971  HD1 PRO A 202      97.430 127.300 161.020  1.00  0.00           H
ATOM   2972  HD2 PRO A 202      97.570 127.070 162.860  1.00  0.00           H
ATOM   2973  CA  PRO A 202      94.530 126.770 161.880  1.00  0.00           C
ATOM   2974  HA  PRO A 202      94.080 126.570 162.840  1.00  0.00           H
ATOM   2975  CB  PRO A 202      94.760 128.300 161.500  1.00  0.00           C
ATOM   2976  HB1 PRO A 202      94.970 128.440 160.420  1.00  0.00           H
ATOM   2977  HB2 PRO A 202      93.920 128.950 161.840  1.00  0.00           H
ATOM   2978  CG  PRO A 202      96.130 128.590 162.160  1.00  0.00           C
ATOM   2979  HG1 PRO A 202      96.010 128.710 163.260  1.00  0.00           H
ATOM   2980  HG2 PRO A 202      96.640 129.460 161.700  1.00  0.00           H
ATOM   2981  C   PRO A 202      93.530 126.190 160.890  1.00  0.00           C
ATOM   2982  O   PRO A 202      92.270 126.190 161.080  1.00  0.00           O
ATOM   2983  N   GLN A 203      93.990 125.740 159.690  1.00  0.00           N
ATOM   2984  HN  GLN A 203      94.950 125.810 159.420  1.00  0.00           H
ATOM   2985  CA  GLN A 203      93.150 125.040 158.730  1.00  0.00           C
ATOM   2986  HA  GLN A 203      92.290 125.620 158.430  1.00  0.00           H
ATOM   2987  CB  GLN A 203      93.920 124.970 157.370  1.00  0.00           C
ATOM   2988  HB1 GLN A 203      94.870 124.410 157.470  1.00  0.00           H
ATOM   2989  HB2 GLN A 203      93.240 124.470 156.640  1.00  0.00           H
ATOM   2990  CG  GLN A 203      94.260 126.390 156.750  1.00  0.00           C
ATOM   2991  HG1 GLN A 203      93.310 126.960 156.800  1.00  0.00           H
ATOM   2992  HG2 GLN A 203      94.610 126.390 155.690  1.00  0.00           H
ATOM   2993  CD  GLN A 203      95.400 127.020 157.420  1.00  0.00           C
ATOM   2994  OE1 GLN A 203      96.320 126.410 157.950  1.00  0.00           O
ATOM   2995  NE2 GLN A 203      95.390 128.330 157.320  1.00  0.00           N
ATOM   2996 HE21 GLN A 203      94.800 128.700 156.610  1.00  0.00           H
ATOM   2997 HE22 GLN A 203      96.190 128.830 157.650  1.00  0.00           H
ATOM   2998  C   GLN A 203      92.680 123.690 159.230  1.00  0.00           C
ATOM   2999  O   GLN A 203      91.570 123.240 158.930  1.00  0.00           O
ATOM   3000  N   LEU A 204      93.590 122.960 159.930  1.00  0.00           N
ATOM   3001  HN  LEU A 204      94.520 123.270 160.100  1.00  0.00           H
ATOM   3002  CA  LEU A 204      93.420 121.580 160.440  1.00  0.00           C
ATOM   3003  HA  LEU A 204      93.190 121.040 159.540  1.00  0.00           H
ATOM   3004  CB  LEU A 204      94.740 121.030 160.970  1.00  0.00           C
ATOM   3005  HB1 LEU A 204      95.450 121.000 160.130  1.00  0.00           H
ATOM   3006  HB2 LEU A 204      95.150 121.810 161.650  1.00  0.00           H
ATOM   3007  CG  LEU A 204      94.820 119.730 161.820  1.00  0.00           C
ATOM   3008  HG  LEU A 204      94.170 118.940 161.380  1.00  0.00           H
ATOM   3009  CD1 LEU A 204      96.300 119.310 161.800  1.00  0.00           C
ATOM   3010 HD11 LEU A 204      96.960 120.180 162.000  1.00  0.00           H
ATOM   3011 HD12 LEU A 204      96.430 118.520 162.570  1.00  0.00           H
ATOM   3012 HD13 LEU A 204      96.570 118.890 160.810  1.00  0.00           H
ATOM   3013  CD2 LEU A 204      94.470 120.090 163.280  1.00  0.00           C
ATOM   3014 HD21 LEU A 204      94.960 119.400 164.000  1.00  0.00           H
ATOM   3015 HD22 LEU A 204      94.870 121.070 163.620  1.00  0.00           H
ATOM   3016 HD23 LEU A 204      93.390 119.920 163.470  1.00  0.00           H
ATOM   3017  C   LEU A 204      92.260 121.410 161.390  1.00  0.00           C
ATOM   3018  O   LEU A 204      92.190 122.060 162.400  1.00  0.00           O
ATOM   3019  N   LEU A 205      91.270 120.490 161.130  1.00  0.00           N
ATOM   3020  HN  LEU A 205      91.300 120.000 160.260  1.00  0.00           H
ATOM   3021  CA  LEU A 205      90.190 120.090 162.050  1.00  0.00           C
ATOM   3022  HA  LEU A 205      90.020 120.900 162.740  1.00  0.00           H
ATOM   3023  CB  LEU A 205      88.830 119.770 161.340  1.00  0.00           C
ATOM   3024  HB1 LEU A 205      88.410 120.670 160.850  1.00  0.00           H
ATOM   3025  HB2 LEU A 205      89.000 118.980 160.580  1.00  0.00           H
ATOM   3026  CG  LEU A 205      87.670 119.210 162.250  1.00  0.00           C
ATOM   3027  HG  LEU A 205      88.100 118.420 162.900  1.00  0.00           H
ATOM   3028  CD1 LEU A 205      87.190 120.280 163.240  1.00  0.00           C
ATOM   3029 HD11 LEU A 205      87.890 120.820 163.920  1.00  0.00           H
ATOM   3030 HD12 LEU A 205      86.880 121.080 162.540  1.00  0.00           H
ATOM   3031 HD13 LEU A 205      86.280 119.940 163.770  1.00  0.00           H
ATOM   3032  CD2 LEU A 205      86.490 118.560 161.480  1.00  0.00           C
ATOM   3033 HD21 LEU A 205      85.720 118.000 162.060  1.00  0.00           H
ATOM   3034 HD22 LEU A 205      85.940 119.240 160.790  1.00  0.00           H
ATOM   3035 HD23 LEU A 205      86.760 117.690 160.840  1.00  0.00           H
ATOM   3036  C   LEU A 205      90.590 118.930 162.890  1.00  0.00           C
ATOM   3037  O   LEU A 205      90.720 118.940 164.080  1.00  0.00           O
ATOM   3038  N   LEU A 206      90.780 117.800 162.190  1.00  0.00           N
ATOM   3039  HN  LEU A 206      90.710 117.650 161.200  1.00  0.00           H
ATOM   3040  CA  LEU A 206      91.220 116.600 162.890  1.00  0.00           C
ATOM   3041  HA  LEU A 206      91.480 116.870 163.900  1.00  0.00           H
ATOM   3042  CB  LEU A 206      90.060 115.610 162.920  1.00  0.00           C
ATOM   3043  HB1 LEU A 206      89.200 116.060 163.450  1.00  0.00           H
ATOM   3044  HB2 LEU A 206      89.770 115.540 161.850  1.00  0.00           H
ATOM   3045  CG  LEU A 206      90.090 114.190 163.510  1.00  0.00           C
ATOM   3046  HG  LEU A 206      90.960 113.630 163.110  1.00  0.00           H
ATOM   3047  CD1 LEU A 206      90.020 114.110 165.090  1.00  0.00           C
ATOM   3048 HD11 LEU A 206      89.990 113.070 165.460  1.00  0.00           H
ATOM   3049 HD12 LEU A 206      90.970 114.530 165.470  1.00  0.00           H
ATOM   3050 HD13 LEU A 206      89.150 114.650 165.520  1.00  0.00           H
ATOM   3051  CD2 LEU A 206      88.800 113.590 163.020  1.00  0.00           C
ATOM   3052 HD21 LEU A 206      88.510 112.780 163.720  1.00  0.00           H
ATOM   3053 HD22 LEU A 206      87.930 114.280 163.080  1.00  0.00           H
ATOM   3054 HD23 LEU A 206      88.800 113.320 161.940  1.00  0.00           H
ATOM   3055  C   LEU A 206      92.360 115.990 162.220  1.00  0.00           C
ATOM   3056  O   LEU A 206      92.290 115.940 160.960  1.00  0.00           O
ATOM   3057  N   GLN A 207      93.370 115.480 162.980  1.00  0.00           N
ATOM   3058  HN  GLN A 207      93.450 115.620 163.960  1.00  0.00           H
ATOM   3059  CA  GLN A 207      94.490 114.670 162.440  1.00  0.00           C
ATOM   3060  HA  GLN A 207      94.310 114.200 161.480  1.00  0.00           H
ATOM   3061  CB  GLN A 207      95.700 115.630 162.290  1.00  0.00           C
ATOM   3062  HB1 GLN A 207      95.370 116.490 161.670  1.00  0.00           H
ATOM   3063  HB2 GLN A 207      95.950 115.980 163.320  1.00  0.00           H
ATOM   3064  CG  GLN A 207      96.940 114.880 161.810  1.00  0.00           C
ATOM   3065  HG1 GLN A 207      96.620 114.010 161.190  1.00  0.00           H
ATOM   3066  HG2 GLN A 207      97.550 114.420 162.620  1.00  0.00           H
ATOM   3067  CD  GLN A 207      97.720 115.880 160.970  1.00  0.00           C
ATOM   3068  OE1 GLN A 207      97.350 116.350 159.890  1.00  0.00           O
ATOM   3069  NE2 GLN A 207      98.840 116.310 161.600  1.00  0.00           N
ATOM   3070 HE21 GLN A 207      99.080 115.950 162.510  1.00  0.00           H
ATOM   3071 HE22 GLN A 207      99.450 116.970 161.160  1.00  0.00           H
ATOM   3072  C   GLN A 207      94.760 113.600 163.410  1.00  0.00           C
ATOM   3073  O   GLN A 207      95.260 113.890 164.480  1.00  0.00           O
ATOM   3074  N   GLU A 208      94.260 112.370 163.200  1.00  0.00           N
ATOM   3075  HN  GLU A 208      93.650 112.150 162.450  1.00  0.00           H
ATOM   3076  CA  GLU A 208      94.350 111.310 164.230  1.00  0.00           C
ATOM   3077  HA  GLU A 208      94.760 111.770 165.120  1.00  0.00           H
ATOM   3078  CB  GLU A 208      93.110 110.580 164.520  1.00  0.00           C
ATOM   3079  HB1 GLU A 208      92.590 110.370 163.550  1.00  0.00           H
ATOM   3080  HB2 GLU A 208      93.110 109.590 165.020  1.00  0.00           H
ATOM   3081  CG  GLU A 208      92.210 111.580 165.240  1.00  0.00           C
ATOM   3082  HG1 GLU A 208      91.180 111.230 165.020  1.00  0.00           H
ATOM   3083  HG2 GLU A 208      92.340 112.530 164.680  1.00  0.00           H
ATOM   3084  CD  GLU A 208      92.720 111.820 166.650  1.00  0.00           C
ATOM   3085  OE1 GLU A 208      92.670 110.850 167.450  1.00  0.00           O
ATOM   3086  OE2 GLU A 208      93.150 112.980 166.880  1.00  0.00           O
ATOM   3087  C   GLU A 208      95.400 110.280 163.790  1.00  0.00           C
ATOM   3088  O   GLU A 208      95.280 109.560 162.800  1.00  0.00           O
ATOM   3089  N   ASN A 209      96.550 110.220 164.590  1.00  0.00           N
ATOM   3090  HN  ASN A 209      96.670 110.860 165.340  1.00  0.00           H
ATOM   3091  CA  ASN A 209      97.460 109.120 164.450  1.00  0.00           C
ATOM   3092  HA  ASN A 209      97.360 108.800 163.420  1.00  0.00           H
ATOM   3093  CB  ASN A 209      98.940 109.550 164.770  1.00  0.00           C
ATOM   3094  HB1 ASN A 209      99.130 109.840 165.830  1.00  0.00           H
ATOM   3095  HB2 ASN A 209      99.660 108.760 164.480  1.00  0.00           H
ATOM   3096  CG  ASN A 209      99.190 110.830 163.940  1.00  0.00           C
ATOM   3097  OD1 ASN A 209      99.150 111.930 164.450  1.00  0.00           O
ATOM   3098  ND2 ASN A 209      99.300 110.620 162.560  1.00  0.00           N
ATOM   3099 HD21 ASN A 209      99.340 109.690 162.210  1.00  0.00           H
ATOM   3100 HD22 ASN A 209      98.980 111.400 162.020  1.00  0.00           H
ATOM   3101  C   ASN A 209      97.330 107.910 165.430  1.00  0.00           C
ATOM   3102  O   ASN A 209      98.210 107.100 165.580  1.00  0.00           O
ATOM   3103  N   TRP A 210      96.200 107.830 166.180  1.00  0.00           N
ATOM   3104  HN  TRP A 210      95.460 108.500 166.210  1.00  0.00           H
ATOM   3105  CA  TRP A 210      95.910 106.700 167.030  1.00  0.00           C
ATOM   3106  HA  TRP A 210      94.920 106.950 167.400  1.00  0.00           H
ATOM   3107  CB  TRP A 210      95.750 105.370 166.230  1.00  0.00           C
ATOM   3108  HB1 TRP A 210      96.770 105.030 165.970  1.00  0.00           H
ATOM   3109  HB2 TRP A 210      95.420 104.470 166.800  1.00  0.00           H
ATOM   3110  CG  TRP A 210      94.980 105.480 164.960  1.00  0.00           C
ATOM   3111  CD1 TRP A 210      95.310 105.000 163.720  1.00  0.00           C
ATOM   3112  HD1 TRP A 210      96.280 104.590 163.490  1.00  0.00           H
ATOM   3113  NE1 TRP A 210      94.270 105.210 162.880  1.00  0.00           N
ATOM   3114  HE1 TRP A 210      94.000 104.710 162.090  1.00  0.00           H
ATOM   3115  CE2 TRP A 210      93.230 105.830 163.530  1.00  0.00           C
ATOM   3116  CD2 TRP A 210      93.610 105.920 164.910  1.00  0.00           C
ATOM   3117  CE3 TRP A 210      92.750 106.460 165.870  1.00  0.00           C
ATOM   3118  HE3 TRP A 210      93.120 106.630 166.870  1.00  0.00           H
ATOM   3119  CZ3 TRP A 210      91.520 106.880 165.350  1.00  0.00           C
ATOM   3120  HZ3 TRP A 210      90.800 107.340 166.010  1.00  0.00           H
ATOM   3121  CZ2 TRP A 210      92.030 106.280 163.090  1.00  0.00           C
ATOM   3122  HZ2 TRP A 210      91.640 106.200 162.090  1.00  0.00           H
ATOM   3123  CH2 TRP A 210      91.130 106.780 164.050  1.00  0.00           C
ATOM   3124  HH2 TRP A 210      90.180 107.040 163.610  1.00  0.00           H
ATOM   3125  C   TRP A 210      96.720 106.630 168.310  1.00  0.00           C
ATOM   3126  O   TRP A 210      96.960 105.590 168.980  1.00  0.00           O
ATOM   3127  N   ASP A 211      97.100 107.850 168.770  1.00  0.00           N
ATOM   3128  HN  ASP A 211      96.840 108.660 168.250  1.00  0.00           H
ATOM   3129  CA  ASP A 211      97.840 108.080 169.990  1.00  0.00           C
ATOM   3130  HA  ASP A 211      98.660 107.380 170.040  1.00  0.00           H
ATOM   3131  CB  ASP A 211      98.180 109.590 170.040  1.00  0.00           C
ATOM   3132  HB1 ASP A 211      97.330 110.300 170.040  1.00  0.00           H
ATOM   3133  HB2 ASP A 211      98.630 109.810 171.030  1.00  0.00           H
ATOM   3134  CG  ASP A 211      99.300 109.940 169.040  1.00  0.00           C
ATOM   3135  OD1 ASP A 211     100.340 109.290 168.980  1.00  0.00           O
ATOM   3136  OD2 ASP A 211      99.180 111.110 168.490  1.00  0.00           O
ATOM   3137  C   ASP A 211      97.030 107.670 171.220  1.00  0.00           C
ATOM   3138  O   ASP A 211      97.500 107.020 172.140  1.00  0.00           O
ATOM   3139  N   ASN A 212      95.710 108.010 171.140  1.00  0.00           N
ATOM   3140  HN  ASN A 212      95.510 108.550 170.330  1.00  0.00           H
ATOM   3141  CA  ASN A 212      94.630 107.650 172.030  1.00  0.00           C
ATOM   3142  HA  ASN A 212      94.890 106.700 172.470  1.00  0.00           H
ATOM   3143  CB  ASN A 212      94.600 108.740 173.130  1.00  0.00           C
ATOM   3144  HB1 ASN A 212      95.630 108.960 173.470  1.00  0.00           H
ATOM   3145  HB2 ASN A 212      94.350 109.740 172.720  1.00  0.00           H
ATOM   3146  CG  ASN A 212      93.680 108.330 174.180  1.00  0.00           C
ATOM   3147  OD1 ASN A 212      92.790 107.470 174.110  1.00  0.00           O
ATOM   3148  ND2 ASN A 212      93.790 109.040 175.290  1.00  0.00           N
ATOM   3149 HD21 ASN A 212      94.320 109.890 175.280  1.00  0.00           H
ATOM   3150 HD22 ASN A 212      93.180 108.760 176.030  1.00  0.00           H
ATOM   3151  C   ASN A 212      93.430 107.510 171.200  1.00  0.00           C
ATOM   3152  O   ASN A 212      92.970 108.510 170.630  1.00  0.00           O
ATOM   3153  N   VAL A 213      92.960 106.320 170.940  1.00  0.00           N
ATOM   3154  HN  VAL A 213      93.280 105.460 171.340  1.00  0.00           H
ATOM   3155  CA  VAL A 213      91.900 106.130 170.070  1.00  0.00           C
ATOM   3156  HA  VAL A 213      92.050 106.740 169.190  1.00  0.00           H
ATOM   3157  CB  VAL A 213      91.840 104.640 169.590  1.00  0.00           C
ATOM   3158  HB  VAL A 213      91.670 104.060 170.530  1.00  0.00           H
ATOM   3159  CG1 VAL A 213      90.640 104.440 168.620  1.00  0.00           C
ATOM   3160 HG11 VAL A 213      90.700 103.490 168.040  1.00  0.00           H
ATOM   3161 HG12 VAL A 213      89.670 104.370 169.160  1.00  0.00           H
ATOM   3162 HG13 VAL A 213      90.450 105.310 167.950  1.00  0.00           H
ATOM   3163  CG2 VAL A 213      93.110 104.280 168.720  1.00  0.00           C
ATOM   3164 HG21 VAL A 213      93.020 103.180 168.610  1.00  0.00           H
ATOM   3165 HG22 VAL A 213      93.180 104.890 167.800  1.00  0.00           H
ATOM   3166 HG23 VAL A 213      94.090 104.600 169.130  1.00  0.00           H
ATOM   3167  C   VAL A 213      90.610 106.600 170.640  1.00  0.00           C
ATOM   3168  O   VAL A 213      89.780 107.280 169.990  1.00  0.00           O
ATOM   3169  N   LYS A 214      90.310 106.430 171.950  1.00  0.00           N
ATOM   3170  HN  LYS A 214      90.880 105.910 172.590  1.00  0.00           H
ATOM   3171  CA  LYS A 214      89.030 106.840 172.540  1.00  0.00           C
ATOM   3172  HA  LYS A 214      88.290 106.590 171.790  1.00  0.00           H
ATOM   3173  CB  LYS A 214      88.770 105.970 173.730  1.00  0.00           C
ATOM   3174  HB1 LYS A 214      89.530 106.210 174.500  1.00  0.00           H
ATOM   3175  HB2 LYS A 214      87.870 106.300 174.300  1.00  0.00           H
ATOM   3176  CG  LYS A 214      88.610 104.390 173.440  1.00  0.00           C
ATOM   3177  HG1 LYS A 214      89.530 104.080 172.920  1.00  0.00           H
ATOM   3178  HG2 LYS A 214      87.650 104.380 172.880  1.00  0.00           H
ATOM   3179  CD  LYS A 214      88.400 103.570 174.760  1.00  0.00           C
ATOM   3180  HD1 LYS A 214      87.470 104.000 175.200  1.00  0.00           H
ATOM   3181  HD2 LYS A 214      89.260 103.840 175.410  1.00  0.00           H
ATOM   3182  CE  LYS A 214      88.370 102.070 174.560  1.00  0.00           C
ATOM   3183  HE1 LYS A 214      87.470 101.750 173.980  1.00  0.00           H
ATOM   3184  HE2 LYS A 214      88.390 101.530 175.530  1.00  0.00           H
ATOM   3185  NZ  LYS A 214      89.410 101.510 173.750  1.00  0.00           N
ATOM   3186  HZ1 LYS A 214      90.370 101.840 173.990  1.00  0.00           H
ATOM   3187  HZ2 LYS A 214      89.480 100.480 173.880  1.00  0.00           H
ATOM   3188  HZ3 LYS A 214      89.220 101.610 172.730  1.00  0.00           H
ATOM   3189  C   LYS A 214      88.830 108.340 172.780  1.00  0.00           C
ATOM   3190  O   LYS A 214      87.770 108.830 173.130  1.00  0.00           O
ATOM   3191  N   HIS A 215      89.900 109.140 172.600  1.00  0.00           N
ATOM   3192  HN  HIS A 215      90.760 108.800 172.230  1.00  0.00           H
ATOM   3193  CA  HIS A 215      89.990 110.610 172.880  1.00  0.00           C
ATOM   3194  HA  HIS A 215      89.840 110.660 173.940  1.00  0.00           H
ATOM   3195  CB  HIS A 215      91.390 111.070 172.630  1.00  0.00           C
ATOM   3196  HB1 HIS A 215      92.050 110.260 173.010  1.00  0.00           H
ATOM   3197  HB2 HIS A 215      91.720 111.150 171.570  1.00  0.00           H
ATOM   3198  ND1 HIS A 215      91.440 113.600 172.850  1.00  0.00           N
ATOM   3199  CG  HIS A 215      91.700 112.330 173.410  1.00  0.00           C
ATOM   3200  CE1 HIS A 215      92.070 114.450 173.610  1.00  0.00           C
ATOM   3201  HE1 HIS A 215      92.200 115.520 173.430  1.00  0.00           H
ATOM   3202  NE2 HIS A 215      92.760 113.810 174.530  1.00  0.00           N
ATOM   3203  HE2 HIS A 215      93.570 114.250 174.940  1.00  0.00           H
ATOM   3204  CD2 HIS A 215      92.520 112.440 174.450  1.00  0.00           C
ATOM   3205  HD2 HIS A 215      92.990 111.670 175.040  1.00  0.00           H
ATOM   3206  C   HIS A 215      88.920 111.450 172.190  1.00  0.00           C
ATOM   3207  O   HIS A 215      88.080 112.080 172.830  1.00  0.00           O
ATOM   3208  N   ALA A 216      88.780 111.250 170.880  1.00  0.00           N
ATOM   3209  HN  ALA A 216      89.590 110.810 170.490  1.00  0.00           H
ATOM   3210  CA  ALA A 216      87.810 111.940 170.000  1.00  0.00           C
ATOM   3211  HA  ALA A 216      87.400 112.830 170.460  1.00  0.00           H
ATOM   3212  CB  ALA A 216      88.530 112.530 168.810  1.00  0.00           C
ATOM   3213  HB1 ALA A 216      89.000 111.850 168.080  1.00  0.00           H
ATOM   3214  HB2 ALA A 216      87.880 113.210 168.210  1.00  0.00           H
ATOM   3215  HB3 ALA A 216      89.410 113.090 169.190  1.00  0.00           H
ATOM   3216  C   ALA A 216      86.700 111.090 169.410  1.00  0.00           C
ATOM   3217  O   ALA A 216      85.760 111.490 168.740  1.00  0.00           O
ATOM   3218  N   TRP A 217      86.740 109.780 169.710  1.00  0.00           N
ATOM   3219  HN  TRP A 217      87.320 109.390 170.430  1.00  0.00           H
ATOM   3220  CA  TRP A 217      85.940 108.790 169.010  1.00  0.00           C
ATOM   3221  HA  TRP A 217      85.190 109.210 168.350  1.00  0.00           H
ATOM   3222  CB  TRP A 217      86.730 107.800 168.140  1.00  0.00           C
ATOM   3223  HB1 TRP A 217      87.320 107.100 168.770  1.00  0.00           H
ATOM   3224  HB2 TRP A 217      86.040 107.140 167.570  1.00  0.00           H
ATOM   3225  CG  TRP A 217      87.520 108.600 167.110  1.00  0.00           C
ATOM   3226  CD1 TRP A 217      88.880 108.900 167.120  1.00  0.00           C
ATOM   3227  HD1 TRP A 217      89.510 108.510 167.910  1.00  0.00           H
ATOM   3228  NE1 TRP A 217      89.290 109.460 165.930  1.00  0.00           N
ATOM   3229  HE1 TRP A 217      90.200 109.530 165.590  1.00  0.00           H
ATOM   3230  CE2 TRP A 217      88.180 109.520 165.160  1.00  0.00           C
ATOM   3231  CD2 TRP A 217      87.050 108.960 165.840  1.00  0.00           C
ATOM   3232  CE3 TRP A 217      85.850 108.820 165.110  1.00  0.00           C
ATOM   3233  HE3 TRP A 217      85.020 108.290 165.540  1.00  0.00           H
ATOM   3234  CZ3 TRP A 217      85.710 109.280 163.770  1.00  0.00           C
ATOM   3235  HZ3 TRP A 217      84.820 109.140 163.170  1.00  0.00           H
ATOM   3236  CZ2 TRP A 217      88.050 110.000 163.880  1.00  0.00           C
ATOM   3237  HZ2 TRP A 217      88.880 110.410 163.330  1.00  0.00           H
ATOM   3238  CH2 TRP A 217      86.840 109.830 163.160  1.00  0.00           C
ATOM   3239  HH2 TRP A 217      86.780 110.130 162.130  1.00  0.00           H
ATOM   3240  C   TRP A 217      85.180 108.010 170.070  1.00  0.00           C
ATOM   3241  O   TRP A 217      85.630 107.780 171.190  1.00  0.00           O
ATOM   3242  N   SER A 218      83.960 107.660 169.700  1.00  0.00           N
ATOM   3243  HN  SER A 218      83.590 107.780 168.780  1.00  0.00           H
ATOM   3244  CA  SER A 218      83.010 106.890 170.550  1.00  0.00           C
ATOM   3245  HA  SER A 218      83.440 106.650 171.520  1.00  0.00           H
ATOM   3246  CB  SER A 218      81.730 107.730 170.820  1.00  0.00           C
ATOM   3247  HB1 SER A 218      81.480 108.230 169.860  1.00  0.00           H
ATOM   3248  HB2 SER A 218      82.000 108.490 171.580  1.00  0.00           H
ATOM   3249  OG  SER A 218      80.660 107.010 171.380  1.00  0.00           O
ATOM   3250  HG1 SER A 218      80.630 107.220 172.320  1.00  0.00           H
ATOM   3251  C   SER A 218      82.730 105.540 169.850  1.00  0.00           C
ATOM   3252  O   SER A 218      82.780 105.610 168.640  1.00  0.00           O
ATOM   3253  N   PRO A 219      82.370 104.390 170.420  1.00  0.00           N
ATOM   3254  CD  PRO A 219      82.120 104.190 171.830  1.00  0.00           C
ATOM   3255  HD1 PRO A 219      81.130 104.600 172.140  1.00  0.00           H
ATOM   3256  HD2 PRO A 219      82.960 104.570 172.450  1.00  0.00           H
ATOM   3257  CA  PRO A 219      82.250 103.130 169.700  1.00  0.00           C
ATOM   3258  HA  PRO A 219      82.990 103.130 168.920  1.00  0.00           H
ATOM   3259  CB  PRO A 219      82.480 102.100 170.840  1.00  0.00           C
ATOM   3260  HB1 PRO A 219      82.260 101.030 170.650  1.00  0.00           H
ATOM   3261  HB2 PRO A 219      83.560 102.080 171.090  1.00  0.00           H
ATOM   3262  CG  PRO A 219      81.840 102.660 172.030  1.00  0.00           C
ATOM   3263  HG1 PRO A 219      82.310 102.260 172.960  1.00  0.00           H
ATOM   3264  HG2 PRO A 219      80.730 102.520 171.990  1.00  0.00           H
ATOM   3265  C   PRO A 219      80.960 102.980 168.890  1.00  0.00           C
ATOM   3266  O   PRO A 219      80.570 101.840 168.750  1.00  0.00           O
ATOM   3267  N   MET A 220      80.340 104.180 168.600  1.00  0.00           N
ATOM   3268  HN  MET A 220      80.750 105.030 168.910  1.00  0.00           H
ATOM   3269  CA  MET A 220      79.120 104.260 167.880  1.00  0.00           C
ATOM   3270  HA  MET A 220      78.880 105.310 167.960  1.00  0.00           H
ATOM   3271  CB  MET A 220      79.410 103.870 166.430  1.00  0.00           C
ATOM   3272  HB1 MET A 220      80.070 104.690 166.060  1.00  0.00           H
ATOM   3273  HB2 MET A 220      80.050 102.960 166.500  1.00  0.00           H
ATOM   3274  CG  MET A 220      78.290 103.800 165.400  1.00  0.00           C
ATOM   3275  HG1 MET A 220      77.660 102.900 165.560  1.00  0.00           H
ATOM   3276  HG2 MET A 220      78.700 103.670 164.380  1.00  0.00           H
ATOM   3277  SD  MET A 220      77.170 105.190 165.330  1.00  0.00           S
ATOM   3278  CE  MET A 220      76.150 104.320 164.160  1.00  0.00           C
ATOM   3279  HE1 MET A 220      76.800 104.040 163.300  1.00  0.00           H
ATOM   3280  HE2 MET A 220      75.550 103.440 164.490  1.00  0.00           H
ATOM   3281  HE3 MET A 220      75.400 104.930 163.610  1.00  0.00           H
ATOM   3282  C   MET A 220      77.920 103.520 168.480  1.00  0.00           C
ATOM   3283  O   MET A 220      76.790 103.330 167.920  1.00  0.00           O
ATOM   3284  N   LYS A 221      78.120 103.120 169.720  1.00  0.00           N
ATOM   3285  HN  LYS A 221      78.960 103.370 170.180  1.00  0.00           H
ATOM   3286  CA  LYS A 221      77.220 102.410 170.660  1.00  0.00           C
ATOM   3287  HA  LYS A 221      77.810 102.310 171.560  1.00  0.00           H
ATOM   3288  CB  LYS A 221      76.000 103.340 170.910  1.00  0.00           C
ATOM   3289  HB1 LYS A 221      75.620 103.700 169.930  1.00  0.00           H
ATOM   3290  HB2 LYS A 221      75.110 102.890 171.400  1.00  0.00           H
ATOM   3291  CG  LYS A 221      76.270 104.600 171.800  1.00  0.00           C
ATOM   3292  HG1 LYS A 221      77.170 105.090 171.360  1.00  0.00           H
ATOM   3293  HG2 LYS A 221      76.460 104.260 172.840  1.00  0.00           H
ATOM   3294  CD  LYS A 221      75.170 105.680 171.870  1.00  0.00           C
ATOM   3295  HD1 LYS A 221      74.290 105.190 172.340  1.00  0.00           H
ATOM   3296  HD2 LYS A 221      74.840 106.050 170.880  1.00  0.00           H
ATOM   3297  CE  LYS A 221      75.410 106.940 172.770  1.00  0.00           C
ATOM   3298  HE1 LYS A 221      74.520 107.580 172.610  1.00  0.00           H
ATOM   3299  HE2 LYS A 221      76.300 107.370 172.260  1.00  0.00           H
ATOM   3300  NZ  LYS A 221      75.550 106.700 174.190  1.00  0.00           N
ATOM   3301  HZ1 LYS A 221      75.020 105.950 174.680  1.00  0.00           H
ATOM   3302  HZ2 LYS A 221      76.530 106.510 174.490  1.00  0.00           H
ATOM   3303  HZ3 LYS A 221      75.390 107.630 174.630  1.00  0.00           H
ATOM   3304  C   LYS A 221      76.980 101.020 170.350  1.00  0.00           C
ATOM   3305  O   LYS A 221      76.100 100.440 170.960  1.00  0.00           O
ATOM   3306  N   ASP A 222      77.680 100.380 169.340  1.00  0.00           N
ATOM   3307  HN  ASP A 222      78.250 100.910 168.720  1.00  0.00           H
ATOM   3308  CA  ASP A 222      77.780  99.020 169.230  1.00  0.00           C
ATOM   3309  HA  ASP A 222      76.760  98.690 169.360  1.00  0.00           H
ATOM   3310  CB  ASP A 222      78.070  98.720 167.750  1.00  0.00           C
ATOM   3311  HB1 ASP A 222      77.160  98.780 167.130  1.00  0.00           H
ATOM   3312  HB2 ASP A 222      78.850  99.440 167.420  1.00  0.00           H
ATOM   3313  CG  ASP A 222      78.570  97.300 167.490  1.00  0.00           C
ATOM   3314  OD1 ASP A 222      79.580  96.880 168.040  1.00  0.00           O
ATOM   3315  OD2 ASP A 222      77.880  96.550 166.720  1.00  0.00           O
ATOM   3316  C   ASP A 222      78.590  98.340 170.330  1.00  0.00           C
ATOM   3317  O   ASP A 222      78.140  97.350 170.910  1.00  0.00           O
ATOM   3318  N   GLY A 223      79.760  98.880 170.710  1.00  0.00           N
ATOM   3319  HN  GLY A 223      80.110  99.610 170.120  1.00  0.00           H
ATOM   3320  CA  GLY A 223      80.560  98.470 171.810  1.00  0.00           C
ATOM   3321  HA1 GLY A 223      79.930  97.850 172.440  1.00  0.00           H
ATOM   3322  HA2 GLY A 223      80.850  99.320 172.410  1.00  0.00           H
ATOM   3323  C   GLY A 223      81.750  97.550 171.500  1.00  0.00           C
ATOM   3324  O   GLY A 223      82.620  97.340 172.300  1.00  0.00           O
ATOM   3325  N   SER A 224      81.840  97.000 170.220  1.00  0.00           N
ATOM   3326  HN  SER A 224      81.190  97.290 169.530  1.00  0.00           H
ATOM   3327  CA  SER A 224      82.980  96.140 169.800  1.00  0.00           C
ATOM   3328  HA  SER A 224      83.370  95.720 170.710  1.00  0.00           H
ATOM   3329  CB  SER A 224      82.440  95.030 168.930  1.00  0.00           C
ATOM   3330  HB1 SER A 224      81.710  94.500 169.570  1.00  0.00           H
ATOM   3331  HB2 SER A 224      83.270  94.300 168.790  1.00  0.00           H
ATOM   3332  OG  SER A 224      81.940  95.490 167.710  1.00  0.00           O
ATOM   3333  HG1 SER A 224      81.190  96.080 167.840  1.00  0.00           H
ATOM   3334  C   SER A 224      84.050  97.060 169.220  1.00  0.00           C
ATOM   3335  O   SER A 224      83.890  97.690 168.180  1.00  0.00           O
ATOM   3336  N   SER A 225      85.230  97.130 169.850  1.00  0.00           N
ATOM   3337  HN  SER A 225      85.240  96.620 170.710  1.00  0.00           H
ATOM   3338  CA  SER A 225      86.280  98.150 169.560  1.00  0.00           C
ATOM   3339  HA  SER A 225      85.730  98.990 169.170  1.00  0.00           H
ATOM   3340  CB  SER A 225      87.120  98.660 170.800  1.00  0.00           C
ATOM   3341  HB1 SER A 225      86.300  99.130 171.380  1.00  0.00           H
ATOM   3342  HB2 SER A 225      87.820  99.440 170.420  1.00  0.00           H
ATOM   3343  OG  SER A 225      87.660  97.560 171.530  1.00  0.00           O
ATOM   3344  HG1 SER A 225      87.160  97.370 172.330  1.00  0.00           H
ATOM   3345  C   SER A 225      87.130  97.660 168.380  1.00  0.00           C
ATOM   3346  O   SER A 225      87.310  96.470 168.330  1.00  0.00           O
ATOM   3347  N   PRO A 226      87.640  98.490 167.440  1.00  0.00           N
ATOM   3348  CD  PRO A 226      87.140  99.780 167.100  1.00  0.00           C
ATOM   3349  HD1 PRO A 226      86.920 100.400 167.990  1.00  0.00           H
ATOM   3350  HD2 PRO A 226      86.250  99.670 166.440  1.00  0.00           H
ATOM   3351  CA  PRO A 226      88.710  98.100 166.550  1.00  0.00           C
ATOM   3352  HA  PRO A 226      88.490  97.130 166.110  1.00  0.00           H
ATOM   3353  CB  PRO A 226      88.840  99.270 165.560  1.00  0.00           C
ATOM   3354  HB1 PRO A 226      89.880  99.520 165.240  1.00  0.00           H
ATOM   3355  HB2 PRO A 226      88.190  98.980 164.710  1.00  0.00           H
ATOM   3356  CG  PRO A 226      88.210 100.470 166.270  1.00  0.00           C
ATOM   3357  HG1 PRO A 226      87.810 101.230 165.570  1.00  0.00           H
ATOM   3358  HG2 PRO A 226      88.930 100.940 166.970  1.00  0.00           H
ATOM   3359  C   PRO A 226      89.980  97.900 167.310  1.00  0.00           C
ATOM   3360  O   PRO A 226      90.320  98.610 168.290  1.00  0.00           O
ATOM   3361  N   LYS A 227      90.750  96.860 167.010  1.00  0.00           N
ATOM   3362  HN  LYS A 227      90.280  96.230 166.390  1.00  0.00           H
ATOM   3363  CA  LYS A 227      92.060  96.540 167.620  1.00  0.00           C
ATOM   3364  HA  LYS A 227      91.980  96.750 168.680  1.00  0.00           H
ATOM   3365  CB  LYS A 227      92.350  95.030 167.410  1.00  0.00           C
ATOM   3366  HB1 LYS A 227      92.210  94.880 166.320  1.00  0.00           H
ATOM   3367  HB2 LYS A 227      93.410  94.830 167.690  1.00  0.00           H
ATOM   3368  CG  LYS A 227      91.360  94.320 168.320  1.00  0.00           C
ATOM   3369  HG1 LYS A 227      91.490  93.220 168.200  1.00  0.00           H
ATOM   3370  HG2 LYS A 227      90.350  94.620 167.960  1.00  0.00           H
ATOM   3371  CD  LYS A 227      91.490  94.580 169.800  1.00  0.00           C
ATOM   3372  HD1 LYS A 227      91.170  95.600 170.090  1.00  0.00           H
ATOM   3373  HD2 LYS A 227      92.550  94.350 170.030  1.00  0.00           H
ATOM   3374  CE  LYS A 227      90.590  93.610 170.620  1.00  0.00           C
ATOM   3375  HE1 LYS A 227      89.610  93.630 170.100  1.00  0.00           H
ATOM   3376  HE2 LYS A 227      90.590  93.940 171.680  1.00  0.00           H
ATOM   3377  NZ  LYS A 227      91.100  92.240 170.670  1.00  0.00           N
ATOM   3378  HZ1 LYS A 227      90.600  91.610 170.010  1.00  0.00           H
ATOM   3379  HZ2 LYS A 227      92.110  92.330 170.440  1.00  0.00           H
ATOM   3380  HZ3 LYS A 227      90.940  91.830 171.620  1.00  0.00           H
ATOM   3381  C   LYS A 227      93.150  97.400 167.190  1.00  0.00           C
ATOM   3382  O   LYS A 227      93.230  97.730 166.020  1.00  0.00           O
ATOM   3383  N   VAL A 228      94.000  97.830 168.110  1.00  0.00           N
ATOM   3384  HN  VAL A 228      93.910  97.510 169.050  1.00  0.00           H
ATOM   3385  CA  VAL A 228      95.130  98.710 167.810  1.00  0.00           C
ATOM   3386  HA  VAL A 228      94.990  99.220 166.870  1.00  0.00           H
ATOM   3387  CB  VAL A 228      95.390  99.780 168.860  1.00  0.00           C
ATOM   3388  HB  VAL A 228      95.910  99.370 169.760  1.00  0.00           H
ATOM   3389  CG1 VAL A 228      96.400 100.790 168.220  1.00  0.00           C
ATOM   3390 HG11 VAL A 228      96.650 101.580 168.960  1.00  0.00           H
ATOM   3391 HG12 VAL A 228      97.420 100.380 168.050  1.00  0.00           H
ATOM   3392 HG13 VAL A 228      95.980 101.170 167.260  1.00  0.00           H
ATOM   3393  CG2 VAL A 228      94.190 100.500 169.220  1.00  0.00           C
ATOM   3394 HG21 VAL A 228      93.590 100.870 168.370  1.00  0.00           H
ATOM   3395 HG22 VAL A 228      93.490  99.860 169.810  1.00  0.00           H
ATOM   3396 HG23 VAL A 228      94.370 101.300 169.960  1.00  0.00           H
ATOM   3397  C   VAL A 228      96.350  97.790 167.750  1.00  0.00           C
ATOM   3398  O   VAL A 228      96.540  96.840 168.540  1.00  0.00           O
ATOM   3399  N   GLU A 229      97.220  98.010 166.740  1.00  0.00           N
ATOM   3400  HN  GLU A 229      96.950  98.720 166.090  1.00  0.00           H
ATOM   3401  CA  GLU A 229      98.450  97.280 166.550  1.00  0.00           C
ATOM   3402  HA  GLU A 229      98.630  96.650 167.410  1.00  0.00           H
ATOM   3403  CB  GLU A 229      98.330  96.360 165.370  1.00  0.00           C
ATOM   3404  HB1 GLU A 229      97.860  96.910 164.530  1.00  0.00           H
ATOM   3405  HB2 GLU A 229      99.290  95.940 164.990  1.00  0.00           H
ATOM   3406  CG  GLU A 229      97.470  95.220 165.850  1.00  0.00           C
ATOM   3407  HG1 GLU A 229      96.450  95.620 166.030  1.00  0.00           H
ATOM   3408  HG2 GLU A 229      97.820  94.790 166.810  1.00  0.00           H
ATOM   3409  CD  GLU A 229      97.440  94.000 164.970  1.00  0.00           C
ATOM   3410  OE1 GLU A 229      98.100  93.990 163.940  1.00  0.00           O
ATOM   3411  OE2 GLU A 229      96.730  92.980 165.340  1.00  0.00           O
ATOM   3412  C   GLU A 229      99.590  98.170 166.320  1.00  0.00           C
ATOM   3413  O   GLU A 229      99.410  99.310 165.900  1.00  0.00           O
ATOM   3414  N   PHE A 230     100.820  97.620 166.440  1.00  0.00           N
ATOM   3415  HN  PHE A 230     100.850  96.720 166.880  1.00  0.00           H
ATOM   3416  CA  PHE A 230     101.990  98.150 165.760  1.00  0.00           C
ATOM   3417  HA  PHE A 230     102.140  99.170 166.070  1.00  0.00           H
ATOM   3418  CB  PHE A 230     103.230  97.300 166.210  1.00  0.00           C
ATOM   3419  HB1 PHE A 230     103.420  97.350 167.310  1.00  0.00           H
ATOM   3420  HB2 PHE A 230     103.040  96.250 165.920  1.00  0.00           H
ATOM   3421  CG  PHE A 230     104.510  97.700 165.480  1.00  0.00           C
ATOM   3422  CD1 PHE A 230     105.380  98.790 165.880  1.00  0.00           C
ATOM   3423  HD1 PHE A 230     105.130  99.360 166.760  1.00  0.00           H
ATOM   3424  CE1 PHE A 230     106.620  99.010 165.200  1.00  0.00           C
ATOM   3425  HE1 PHE A 230     107.300  99.830 165.400  1.00  0.00           H
ATOM   3426  CZ  PHE A 230     106.900  98.230 164.080  1.00  0.00           C
ATOM   3427  HZ  PHE A 230     107.870  98.330 163.620  1.00  0.00           H
ATOM   3428  CD2 PHE A 230     104.830  97.040 164.260  1.00  0.00           C
ATOM   3429  HD2 PHE A 230     104.070  96.340 163.940  1.00  0.00           H
ATOM   3430  CE2 PHE A 230     105.970  97.350 163.540  1.00  0.00           C
ATOM   3431  HE2 PHE A 230     106.220  96.910 162.590  1.00  0.00           H
ATOM   3432  C   PHE A 230     101.840  98.170 164.240  1.00  0.00           C
ATOM   3433  O   PHE A 230     101.360  97.240 163.680  1.00  0.00           O
ATOM   3434  N   SER A 231     102.120  99.260 163.590  1.00  0.00           N
ATOM   3435  HN  SER A 231     102.440 100.040 164.110  1.00  0.00           H
ATOM   3436  CA  SER A 231     101.800  99.360 162.140  1.00  0.00           C
ATOM   3437  HA  SER A 231     100.770  99.090 161.950  1.00  0.00           H
ATOM   3438  CB  SER A 231     101.880 100.780 161.540  1.00  0.00           C
ATOM   3439  HB1 SER A 231     101.510 100.850 160.490  1.00  0.00           H
ATOM   3440  HB2 SER A 231     102.880 101.240 161.680  1.00  0.00           H
ATOM   3441  OG  SER A 231     100.940 101.620 162.300  1.00  0.00           O
ATOM   3442  HG1 SER A 231     100.990 102.470 161.870  1.00  0.00           H
ATOM   3443  C   SER A 231     102.850  98.640 161.340  1.00  0.00           C
ATOM   3444  O   SER A 231     103.990  98.760 161.590  1.00  0.00           O
ATOM   3445  N   ASN A 232     102.440  97.970 160.210  1.00  0.00           N
ATOM   3446  HN  ASN A 232     101.440  97.960 160.130  1.00  0.00           H
ATOM   3447  CA  ASN A 232     103.250  97.450 159.200  1.00  0.00           C
ATOM   3448  HA  ASN A 232     104.010  96.770 159.550  1.00  0.00           H
ATOM   3449  CB  ASN A 232     102.490  96.660 158.070  1.00  0.00           C
ATOM   3450  HB1 ASN A 232     101.540  97.200 157.870  1.00  0.00           H
ATOM   3451  HB2 ASN A 232     103.010  96.520 157.100  1.00  0.00           H
ATOM   3452  CG  ASN A 232     102.200  95.260 158.540  1.00  0.00           C
ATOM   3453  OD1 ASN A 232     102.430  94.930 159.680  1.00  0.00           O
ATOM   3454  ND2 ASN A 232     101.770  94.300 157.650  1.00  0.00           N
ATOM   3455 HD21 ASN A 232     101.610  94.510 156.690  1.00  0.00           H
ATOM   3456 HD22 ASN A 232     101.700  93.360 157.990  1.00  0.00           H
ATOM   3457  C   ASN A 232     103.910  98.670 158.520  1.00  0.00           C
ATOM   3458  O   ASN A 232     103.220  99.560 158.080  1.00  0.00           O
ATOM   3459  N   ALA A 233     105.250  98.700 158.490  1.00  0.00           N
ATOM   3460  HN  ALA A 233     105.820  97.960 158.820  1.00  0.00           H
ATOM   3461  CA  ALA A 233     105.910  99.900 157.890  1.00  0.00           C
ATOM   3462  HA  ALA A 233     105.430 100.750 158.360  1.00  0.00           H
ATOM   3463  CB  ALA A 233     107.330  99.950 158.270  1.00  0.00           C
ATOM   3464  HB1 ALA A 233     107.830  98.980 158.060  1.00  0.00           H
ATOM   3465  HB2 ALA A 233     107.820 100.870 157.890  1.00  0.00           H
ATOM   3466  HB3 ALA A 233     107.360  99.930 159.380  1.00  0.00           H
ATOM   3467  C   ALA A 233     105.600 100.150 156.430  1.00  0.00           C
ATOM   3468  O   ALA A 233     105.770  99.300 155.560  1.00  0.00           O
ATOM   3469  N   HIS A 234     105.310 101.420 156.070  1.00  0.00           N
ATOM   3470  HN  HIS A 234     105.130 102.130 156.740  1.00  0.00           H
ATOM   3471  CA  HIS A 234     105.160 101.770 154.650  1.00  0.00           C
ATOM   3472  HA  HIS A 234     105.160 100.910 153.990  1.00  0.00           H
ATOM   3473  CB  HIS A 234     103.830 102.470 154.540  1.00  0.00           C
ATOM   3474  HB1 HIS A 234     103.360 102.510 153.540  1.00  0.00           H
ATOM   3475  HB2 HIS A 234     103.180 101.880 155.210  1.00  0.00           H
ATOM   3476  ND1 HIS A 234     104.200 104.270 156.360  1.00  0.00           N
ATOM   3477  CG  HIS A 234     103.910 103.890 155.030  1.00  0.00           C
ATOM   3478  CE1 HIS A 234     104.270 105.610 156.240  1.00  0.00           C
ATOM   3479  HE1 HIS A 234     104.720 106.230 157.020  1.00  0.00           H
ATOM   3480  NE2 HIS A 234     104.070 106.040 154.980  1.00  0.00           N
ATOM   3481  HE2 HIS A 234     104.460 106.920 154.690  1.00  0.00           H
ATOM   3482  CD2 HIS A 234     103.830 104.970 154.200  1.00  0.00           C
ATOM   3483  HD2 HIS A 234     103.670 104.940 153.120  1.00  0.00           H
ATOM   3484  C   HIS A 234     106.300 102.600 154.130  1.00  0.00           C
ATOM   3485  O   HIS A 234     106.350 103.040 153.020  1.00  0.00           O
ATOM   3486  N   GLY A 235     107.310 102.750 155.000  1.00  0.00           N
ATOM   3487  HN  GLY A 235     107.090 102.390 155.910  1.00  0.00           H
ATOM   3488  CA  GLY A 235     108.650 103.410 154.730  1.00  0.00           C
ATOM   3489  HA1 GLY A 235     109.190 103.450 155.660  1.00  0.00           H
ATOM   3490  HA2 GLY A 235     108.450 104.430 154.430  1.00  0.00           H
ATOM   3491  C   GLY A 235     109.610 102.770 153.800  1.00  0.00           C
ATOM   3492  O   GLY A 235     110.760 103.220 153.740  1.00  0.00           O
ATOM   3493  N   PHE A 236     109.250 101.600 153.110  1.00  0.00           N
ATOM   3494  HN  PHE A 236     108.390 101.100 153.250  1.00  0.00           H
ATOM   3495  CA  PHE A 236     110.070 101.050 151.990  1.00  0.00           C
ATOM   3496  HA  PHE A 236     111.060 100.940 152.410  1.00  0.00           H
ATOM   3497  CB  PHE A 236     109.590  99.670 151.460  1.00  0.00           C
ATOM   3498  HB1 PHE A 236     110.310  99.410 150.650  1.00  0.00           H
ATOM   3499  HB2 PHE A 236     109.630  98.870 152.240  1.00  0.00           H
ATOM   3500  CG  PHE A 236     108.210  99.630 150.900  1.00  0.00           C
ATOM   3501  CD1 PHE A 236     107.080  99.270 151.740  1.00  0.00           C
ATOM   3502  HD1 PHE A 236     107.150  99.000 152.780  1.00  0.00           H
ATOM   3503  CE1 PHE A 236     105.810  99.280 151.110  1.00  0.00           C
ATOM   3504  HE1 PHE A 236     104.930  99.120 151.720  1.00  0.00           H
ATOM   3505  CZ  PHE A 236     105.690  99.640 149.760  1.00  0.00           C
ATOM   3506  HZ  PHE A 236     104.720  99.780 149.300  1.00  0.00           H
ATOM   3507  CD2 PHE A 236     108.050 100.100 149.610  1.00  0.00           C
ATOM   3508  HD2 PHE A 236     108.900 100.470 149.050  1.00  0.00           H
ATOM   3509  CE2 PHE A 236     106.770 100.090 149.000  1.00  0.00           C
ATOM   3510  HE2 PHE A 236     106.670 100.560 148.030  1.00  0.00           H
ATOM   3511  C   PHE A 236     110.140 102.130 150.880  1.00  0.00           C
ATOM   3512  O   PHE A 236     109.150 102.790 150.550  1.00  0.00           O
ATOM   3513  N   LEU A 237     111.310 102.400 150.270  1.00  0.00           N
ATOM   3514  HN  LEU A 237     112.130 101.860 150.380  1.00  0.00           H
ATOM   3515  CA  LEU A 237     111.460 103.510 149.380  1.00  0.00           C
ATOM   3516  HA  LEU A 237     110.660 104.220 149.560  1.00  0.00           H
ATOM   3517  CB  LEU A 237     112.780 104.160 149.770  1.00  0.00           C
ATOM   3518  HB1 LEU A 237     113.670 103.490 149.750  1.00  0.00           H
ATOM   3519  HB2 LEU A 237     112.950 104.980 149.040  1.00  0.00           H
ATOM   3520  CG  LEU A 237     112.760 104.770 151.190  1.00  0.00           C
ATOM   3521  HG  LEU A 237     111.760 104.730 151.680  1.00  0.00           H
ATOM   3522  CD1 LEU A 237     113.700 103.970 152.120  1.00  0.00           C
ATOM   3523 HD11 LEU A 237     114.720 103.840 151.710  1.00  0.00           H
ATOM   3524 HD12 LEU A 237     113.820 104.320 153.170  1.00  0.00           H
ATOM   3525 HD13 LEU A 237     113.270 102.950 152.100  1.00  0.00           H
ATOM   3526  CD2 LEU A 237     113.130 106.300 151.090  1.00  0.00           C
ATOM   3527 HD21 LEU A 237     113.290 106.750 152.100  1.00  0.00           H
ATOM   3528 HD22 LEU A 237     114.050 106.480 150.500  1.00  0.00           H
ATOM   3529 HD23 LEU A 237     112.310 106.930 150.690  1.00  0.00           H
ATOM   3530  C   LEU A 237     111.470 102.960 147.920  1.00  0.00           C
ATOM   3531  O   LEU A 237     111.480 103.790 146.970  1.00  0.00           O
ATOM   3532  N   LEU A 238     111.490 101.630 147.860  1.00  0.00           N
ATOM   3533  HN  LEU A 238     111.450 101.060 148.670  1.00  0.00           H
ATOM   3534  CA  LEU A 238     111.690 100.900 146.630  1.00  0.00           C
ATOM   3535  HA  LEU A 238     111.630 101.510 145.740  1.00  0.00           H
ATOM   3536  CB  LEU A 238     113.090 100.220 146.550  1.00  0.00           C
ATOM   3537  HB1 LEU A 238     113.290 100.060 147.630  1.00  0.00           H
ATOM   3538  HB2 LEU A 238     113.030  99.200 146.120  1.00  0.00           H
ATOM   3539  CG  LEU A 238     114.260 100.970 145.910  1.00  0.00           C
ATOM   3540  HG  LEU A 238     115.180 100.360 145.960  1.00  0.00           H
ATOM   3541  CD1 LEU A 238     114.130 101.160 144.320  1.00  0.00           C
ATOM   3542 HD11 LEU A 238     114.350 100.160 143.900  1.00  0.00           H
ATOM   3543 HD12 LEU A 238     113.070 101.390 144.080  1.00  0.00           H
ATOM   3544 HD13 LEU A 238     114.910 101.920 144.090  1.00  0.00           H
ATOM   3545  CD2 LEU A 238     114.650 102.370 146.540  1.00  0.00           C
ATOM   3546 HD21 LEU A 238     115.630 102.600 146.070  1.00  0.00           H
ATOM   3547 HD22 LEU A 238     113.780 103.050 146.390  1.00  0.00           H
ATOM   3548 HD23 LEU A 238     114.760 102.270 147.640  1.00  0.00           H
ATOM   3549  C   LEU A 238     110.660  99.790 146.500  1.00  0.00           C
ATOM   3550  O   LEU A 238     110.380  99.030 147.400  1.00  0.00           O
ATOM   3551  N   ASP A 239     110.010  99.720 145.300  1.00  0.00           N
ATOM   3552  HN  ASP A 239     110.270 100.400 144.610  1.00  0.00           H
ATOM   3553  CA  ASP A 239     109.060  98.670 145.050  1.00  0.00           C
ATOM   3554  HA  ASP A 239     108.530  98.370 145.940  1.00  0.00           H
ATOM   3555  CB  ASP A 239     108.080  99.270 143.950  1.00  0.00           C
ATOM   3556  HB1 ASP A 239     107.800 100.170 144.530  1.00  0.00           H
ATOM   3557  HB2 ASP A 239     108.550  99.660 143.020  1.00  0.00           H
ATOM   3558  CG  ASP A 239     106.930  98.400 143.660  1.00  0.00           C
ATOM   3559  OD1 ASP A 239     106.810  97.250 144.170  1.00  0.00           O
ATOM   3560  OD2 ASP A 239     106.020  98.920 142.930  1.00  0.00           O
ATOM   3561  C   ASP A 239     109.820  97.510 144.500  1.00  0.00           C
ATOM   3562  O   ASP A 239     110.490  97.700 143.480  1.00  0.00           O
ATOM   3563  N   THR A 240     109.750  96.340 145.140  1.00  0.00           N
ATOM   3564  HN  THR A 240     109.240  96.250 145.990  1.00  0.00           H
ATOM   3565  CA  THR A 240     110.510  95.120 144.660  1.00  0.00           C
ATOM   3566  HA  THR A 240     111.260  95.470 143.970  1.00  0.00           H
ATOM   3567  CB  THR A 240     111.190  94.420 145.830  1.00  0.00           C
ATOM   3568  HB  THR A 240     111.480  93.370 145.590  1.00  0.00           H
ATOM   3569  OG1 THR A 240     110.350  94.390 146.950  1.00  0.00           O
ATOM   3570  HG1 THR A 240     110.390  95.310 147.230  1.00  0.00           H
ATOM   3571  CG2 THR A 240     112.450  95.180 146.210  1.00  0.00           C
ATOM   3572 HG21 THR A 240     113.100  95.310 145.320  1.00  0.00           H
ATOM   3573 HG22 THR A 240     112.150  96.210 146.500  1.00  0.00           H
ATOM   3574 HG23 THR A 240     112.900  94.520 146.970  1.00  0.00           H
ATOM   3575  C   THR A 240     109.580  94.210 143.910  1.00  0.00           C
ATOM   3576  O   THR A 240     109.960  93.210 143.290  1.00  0.00           O
ATOM   3577  N   SER A 241     108.260  94.580 143.710  1.00  0.00           N
ATOM   3578  HN  SER A 241     107.830  95.430 144.020  1.00  0.00           H
ATOM   3579  CA  SER A 241     107.410  93.790 142.910  1.00  0.00           C
ATOM   3580  HA  SER A 241     107.800  92.790 142.840  1.00  0.00           H
ATOM   3581  CB  SER A 241     105.930  93.670 143.450  1.00  0.00           C
ATOM   3582  HB1 SER A 241     105.970  93.140 144.420  1.00  0.00           H
ATOM   3583  HB2 SER A 241     105.260  93.090 142.770  1.00  0.00           H
ATOM   3584  OG  SER A 241     105.340  94.950 143.720  1.00  0.00           O
ATOM   3585  HG1 SER A 241     106.020  95.620 143.690  1.00  0.00           H
ATOM   3586  C   SER A 241     107.440  94.300 141.490  1.00  0.00           C
ATOM   3587  O   SER A 241     107.220  95.520 141.260  1.00  0.00           O
ATOM   3588  N   LEU A 242     107.680  93.380 140.580  1.00  0.00           N
ATOM   3589  HN  LEU A 242     107.920  92.480 140.930  1.00  0.00           H
ATOM   3590  CA  LEU A 242     107.610  93.580 139.150  1.00  0.00           C
ATOM   3591  HA  LEU A 242     107.570  94.640 139.000  1.00  0.00           H
ATOM   3592  CB  LEU A 242     108.670  92.870 138.260  1.00  0.00           C
ATOM   3593  HB1 LEU A 242     108.710  91.770 138.430  1.00  0.00           H
ATOM   3594  HB2 LEU A 242     108.330  92.970 137.200  1.00  0.00           H
ATOM   3595  CG  LEU A 242     110.030  93.510 138.430  1.00  0.00           C
ATOM   3596  HG  LEU A 242     110.680  93.100 137.630  1.00  0.00           H
ATOM   3597  CD1 LEU A 242     110.060  95.030 138.210  1.00  0.00           C
ATOM   3598 HD11 LEU A 242     109.390  95.320 137.370  1.00  0.00           H
ATOM   3599 HD12 LEU A 242     109.630  95.460 139.140  1.00  0.00           H
ATOM   3600 HD13 LEU A 242     111.100  95.420 138.130  1.00  0.00           H
ATOM   3601  CD2 LEU A 242     110.690  93.120 139.770  1.00  0.00           C
ATOM   3602 HD21 LEU A 242     110.850  92.030 139.910  1.00  0.00           H
ATOM   3603 HD22 LEU A 242     111.730  93.500 139.740  1.00  0.00           H
ATOM   3604 HD23 LEU A 242     110.300  93.720 140.620  1.00  0.00           H
ATOM   3605  C   LEU A 242     106.340  93.030 138.680  1.00  0.00           C
ATOM   3606  O   LEU A 242     105.900  91.920 138.920  1.00  0.00           O
ATOM   3607  N   GLU A 243     105.650  93.790 137.810  1.00  0.00           N
ATOM   3608  HN  GLU A 243     106.000  94.710 137.680  1.00  0.00           H
ATOM   3609  CA  GLU A 243     104.430  93.330 137.130  1.00  0.00           C
ATOM   3610  HA  GLU A 243     103.890  92.630 137.740  1.00  0.00           H
ATOM   3611  CB  GLU A 243     103.520  94.620 136.980  1.00  0.00           C
ATOM   3612  HB1 GLU A 243     103.460  95.090 137.990  1.00  0.00           H
ATOM   3613  HB2 GLU A 243     103.990  95.310 136.250  1.00  0.00           H
ATOM   3614  CG  GLU A 243     102.080  94.410 136.510  1.00  0.00           C
ATOM   3615  HG1 GLU A 243     101.650  93.530 137.030  1.00  0.00           H
ATOM   3616  HG2 GLU A 243     102.140  93.980 135.490  1.00  0.00           H
ATOM   3617  CD  GLU A 243     101.240  95.650 136.490  1.00  0.00           C
ATOM   3618  OE1 GLU A 243     101.380  96.420 135.550  1.00  0.00           O
ATOM   3619  OE2 GLU A 243     100.510  95.910 137.470  1.00  0.00           O
ATOM   3620  C   GLU A 243     104.690  92.700 135.770  1.00  0.00           C
ATOM   3621  O   GLU A 243     105.290  93.410 134.940  1.00  0.00           O
ATOM   3622  N   PRO A 244     104.280  91.510 135.440  1.00  0.00           N
ATOM   3623  CD  PRO A 244     103.700  90.560 136.400  1.00  0.00           C
ATOM   3624  HD1 PRO A 244     102.630  90.840 136.360  1.00  0.00           H
ATOM   3625  HD2 PRO A 244     104.300  90.600 137.330  1.00  0.00           H
ATOM   3626  CA  PRO A 244     104.260  91.040 134.110  1.00  0.00           C
ATOM   3627  HA  PRO A 244     105.300  91.120 133.820  1.00  0.00           H
ATOM   3628  CB  PRO A 244     103.760  89.600 134.340  1.00  0.00           C
ATOM   3629  HB1 PRO A 244     102.680  89.580 134.100  1.00  0.00           H
ATOM   3630  HB2 PRO A 244     104.210  88.820 133.690  1.00  0.00           H
ATOM   3631  CG  PRO A 244     103.800  89.230 135.790  1.00  0.00           C
ATOM   3632  HG1 PRO A 244     104.740  88.760 136.160  1.00  0.00           H
ATOM   3633  HG2 PRO A 244     102.900  88.630 136.030  1.00  0.00           H
ATOM   3634  C   PRO A 244     103.400  91.840 133.090  1.00  0.00           C
ATOM   3635  O   PRO A 244     102.300  92.180 133.370  1.00  0.00           O
ATOM   3636  N   PRO A 245     103.870  92.010 131.870  1.00  0.00           N
ATOM   3637  CD  PRO A 245     105.120  91.400 131.300  1.00  0.00           C
ATOM   3638  HD1 PRO A 245     105.450  90.410 131.670  1.00  0.00           H
ATOM   3639  HD2 PRO A 245     106.020  92.030 131.460  1.00  0.00           H
ATOM   3640  CA  PRO A 245     102.980  92.440 130.850  1.00  0.00           C
ATOM   3641  HA  PRO A 245     102.520  93.380 131.100  1.00  0.00           H
ATOM   3642  CB  PRO A 245     103.900  92.520 129.620  1.00  0.00           C
ATOM   3643  HB1 PRO A 245     103.350  92.570 128.660  1.00  0.00           H
ATOM   3644  HB2 PRO A 245     104.580  93.390 129.540  1.00  0.00           H
ATOM   3645  CG  PRO A 245     104.840  91.290 129.790  1.00  0.00           C
ATOM   3646  HG1 PRO A 245     105.800  91.460 129.270  1.00  0.00           H
ATOM   3647  HG2 PRO A 245     104.330  90.330 129.560  1.00  0.00           H
ATOM   3648  C   PRO A 245     101.750  91.560 130.590  1.00  0.00           C
ATOM   3649  O   PRO A 245     101.710  90.400 130.970  1.00  0.00           O
ATOM   3650  N   LEU A 246     100.700  92.100 129.870  1.00  0.00           N
ATOM   3651  HN  LEU A 246     100.590  93.040 129.580  1.00  0.00           H
ATOM   3652  CA  LEU A 246      99.470  91.320 129.700  1.00  0.00           C
ATOM   3653  HA  LEU A 246      99.180  90.970 130.680  1.00  0.00           H
ATOM   3654  CB  LEU A 246      98.280  92.150 129.290  1.00  0.00           C
ATOM   3655  HB1 LEU A 246      98.250  92.440 128.220  1.00  0.00           H
ATOM   3656  HB2 LEU A 246      97.380  91.550 129.560  1.00  0.00           H
ATOM   3657  CG  LEU A 246      98.130  93.380 130.140  1.00  0.00           C
ATOM   3658  HG  LEU A 246      99.030  94.020 130.130  1.00  0.00           H
ATOM   3659  CD1 LEU A 246      97.010  94.280 129.600  1.00  0.00           C
ATOM   3660 HD11 LEU A 246      96.040  93.780 129.830  1.00  0.00           H
ATOM   3661 HD12 LEU A 246      97.020  95.250 130.140  1.00  0.00           H
ATOM   3662 HD13 LEU A 246      97.090  94.440 128.500  1.00  0.00           H
ATOM   3663  CD2 LEU A 246      97.910  93.050 131.580  1.00  0.00           C
ATOM   3664 HD21 LEU A 246      97.340  93.850 132.100  1.00  0.00           H
ATOM   3665 HD22 LEU A 246      97.420  92.060 131.600  1.00  0.00           H
ATOM   3666 HD23 LEU A 246      98.900  92.890 132.060  1.00  0.00           H
ATOM   3667  C   LEU A 246      99.630  90.060 128.840  1.00  0.00           C
ATOM   3668  O   LEU A 246      98.790  89.160 129.060  1.00  0.00           O
ATOM   3669  N   CYS A 247     100.600  89.980 127.960  1.00  0.00           N
ATOM   3670  HN  CYS A 247     101.270  90.710 127.840  1.00  0.00           H
ATOM   3671  CA  CYS A 247     100.930  88.890 127.060  1.00  0.00           C
ATOM   3672  HA  CYS A 247     100.070  88.240 126.990  1.00  0.00           H
ATOM   3673  CB  CYS A 247     101.250  89.500 125.650  1.00  0.00           C
ATOM   3674  HB1 CYS A 247     101.280  88.790 124.790  1.00  0.00           H
ATOM   3675  HB2 CYS A 247     102.270  89.930 125.640  1.00  0.00           H
ATOM   3676  SG  CYS A 247     100.050  90.810 125.260  1.00  0.00           S
ATOM   3677  C   CYS A 247     102.080  87.970 127.600  1.00  0.00           C
ATOM   3678  O   CYS A 247     102.640  87.200 126.870  1.00  0.00           O
ATOM   3679  N   GLY A 248     102.460  88.070 128.850  1.00  0.00           N
ATOM   3680  HN  GLY A 248     102.050  88.770 129.430  1.00  0.00           H
ATOM   3681  CA  GLY A 248     103.410  87.220 129.500  1.00  0.00           C
ATOM   3682  HA1 GLY A 248     104.230  87.880 129.780  1.00  0.00           H
ATOM   3683  HA2 GLY A 248     103.810  86.360 128.980  1.00  0.00           H
ATOM   3684  C   GLY A 248     102.930  86.640 130.790  1.00  0.00           C
ATOM   3685  O   GLY A 248     101.750  86.870 131.170  1.00  0.00           O
ATOM   3686  N   GLN A 249     103.700  85.840 131.520  1.00  0.00           N
ATOM   3687  HN  GLN A 249     104.640  85.730 131.190  1.00  0.00           H
ATOM   3688  CA  GLN A 249     103.210  85.300 132.770  1.00  0.00           C
ATOM   3689  HA  GLN A 249     102.270  85.690 133.100  1.00  0.00           H
ATOM   3690  CB  GLN A 249     102.930  83.770 132.700  1.00  0.00           C
ATOM   3691  HB1 GLN A 249     103.840  83.280 132.280  1.00  0.00           H
ATOM   3692  HB2 GLN A 249     102.970  83.270 133.690  1.00  0.00           H
ATOM   3693  CG  GLN A 249     101.660  83.310 131.890  1.00  0.00           C
ATOM   3694  HG1 GLN A 249     101.430  82.230 131.990  1.00  0.00           H
ATOM   3695  HG2 GLN A 249     101.690  83.490 130.800  1.00  0.00           H
ATOM   3696  CD  GLN A 249     100.300  83.870 132.400  1.00  0.00           C
ATOM   3697  OE1 GLN A 249      99.530  84.370 131.530  1.00  0.00           O
ATOM   3698  NE2 GLN A 249      99.930  83.730 133.700  1.00  0.00           N
ATOM   3699 HE21 GLN A 249     100.500  83.190 134.310  1.00  0.00           H
ATOM   3700 HE22 GLN A 249      99.150  84.290 133.990  1.00  0.00           H
ATOM   3701  C   GLN A 249     104.210  85.500 133.980  1.00  0.00           C
ATOM   3702  O   GLN A 249     103.810  85.450 135.170  1.00  0.00           O
ATOM   3703  N   THR A 250     105.540  85.640 133.730  1.00  0.00           N
ATOM   3704  HN  THR A 250     105.820  85.990 132.830  1.00  0.00           H
ATOM   3705  CA  THR A 250     106.610  85.440 134.630  1.00  0.00           C
ATOM   3706  HA  THR A 250     106.270  85.610 135.640  1.00  0.00           H
ATOM   3707  CB  THR A 250     107.310  84.090 134.470  1.00  0.00           C
ATOM   3708  HB  THR A 250     108.370  84.370 134.290  1.00  0.00           H
ATOM   3709  OG1 THR A 250     106.790  83.390 133.330  1.00  0.00           O
ATOM   3710  HG1 THR A 250     107.220  83.810 132.580  1.00  0.00           H
ATOM   3711  CG2 THR A 250     107.170  83.330 135.720  1.00  0.00           C
ATOM   3712 HG21 THR A 250     107.650  82.330 135.690  1.00  0.00           H
ATOM   3713 HG22 THR A 250     107.640  83.840 136.590  1.00  0.00           H
ATOM   3714 HG23 THR A 250     106.100  83.110 135.930  1.00  0.00           H
ATOM   3715  C   THR A 250     107.600  86.640 134.490  1.00  0.00           C
ATOM   3716  O   THR A 250     107.690  87.390 133.490  1.00  0.00           O
ATOM   3717  N   LEU A 251     108.460  86.840 135.520  1.00  0.00           N
ATOM   3718  HN  LEU A 251     108.250  86.370 136.370  1.00  0.00           H
ATOM   3719  CA  LEU A 251     109.400  87.930 135.630  1.00  0.00           C
ATOM   3720  HA  LEU A 251     108.980  88.900 135.880  1.00  0.00           H
ATOM   3721  CB  LEU A 251     110.390  87.630 136.810  1.00  0.00           C
ATOM   3722  HB1 LEU A 251     109.810  87.450 137.740  1.00  0.00           H
ATOM   3723  HB2 LEU A 251     110.880  86.640 136.650  1.00  0.00           H
ATOM   3724  CG  LEU A 251     111.480  88.600 137.220  1.00  0.00           C
ATOM   3725  HG  LEU A 251     112.240  88.650 136.420  1.00  0.00           H
ATOM   3726  CD1 LEU A 251     110.870  90.010 137.580  1.00  0.00           C
ATOM   3727 HD11 LEU A 251     111.700  90.650 137.930  1.00  0.00           H
ATOM   3728 HD12 LEU A 251     110.360  90.420 136.680  1.00  0.00           H
ATOM   3729 HD13 LEU A 251     110.280  89.810 138.510  1.00  0.00           H
ATOM   3730  CD2 LEU A 251     112.300  88.050 138.400  1.00  0.00           C
ATOM   3731 HD21 LEU A 251     112.840  87.180 137.970  1.00  0.00           H
ATOM   3732 HD22 LEU A 251     113.120  88.750 138.700  1.00  0.00           H
ATOM   3733 HD23 LEU A 251     111.700  87.850 139.310  1.00  0.00           H
ATOM   3734  C   LEU A 251     110.260  88.290 134.410  1.00  0.00           C
ATOM   3735  O   LEU A 251     110.420  89.400 134.010  1.00  0.00           O
ATOM   3736  N   CYS A 252     110.760  87.200 133.770  1.00  0.00           N
ATOM   3737  HN  CYS A 252     110.640  86.330 134.240  1.00  0.00           H
ATOM   3738  CA  CYS A 252     111.570  87.090 132.580  1.00  0.00           C
ATOM   3739  HA  CYS A 252     112.440  87.710 132.700  1.00  0.00           H
ATOM   3740  CB  CYS A 252     111.860  85.550 132.380  1.00  0.00           C
ATOM   3741  HB1 CYS A 252     111.980  85.370 131.290  1.00  0.00           H
ATOM   3742  HB2 CYS A 252     110.950  84.960 132.640  1.00  0.00           H
ATOM   3743  SG  CYS A 252     113.230  85.030 133.490  1.00  0.00           S
ATOM   3744  C   CYS A 252     110.890  87.850 131.380  1.00  0.00           C
ATOM   3745  O   CYS A 252     111.530  88.300 130.430  1.00  0.00           O
ATOM   3746  N   ASP A 253     109.530  87.930 131.350  1.00  0.00           N
ATOM   3747  HN  ASP A 253     109.060  87.490 132.110  1.00  0.00           H
ATOM   3748  CA  ASP A 253     108.720  88.500 130.280  1.00  0.00           C
ATOM   3749  HA  ASP A 253     109.180  88.390 129.310  1.00  0.00           H
ATOM   3750  CB  ASP A 253     107.290  87.890 130.320  1.00  0.00           C
ATOM   3751  HB1 ASP A 253     106.710  88.250 131.200  1.00  0.00           H
ATOM   3752  HB2 ASP A 253     106.840  88.170 129.340  1.00  0.00           H
ATOM   3753  CG  ASP A 253     107.270  86.320 130.310  1.00  0.00           C
ATOM   3754  OD1 ASP A 253     108.370  85.840 129.940  1.00  0.00           O
ATOM   3755  OD2 ASP A 253     106.180  85.740 130.550  1.00  0.00           O
ATOM   3756  C   ASP A 253     108.540  89.990 130.500  1.00  0.00           C
ATOM   3757  O   ASP A 253     108.180  90.620 129.460  1.00  0.00           O
ATOM   3758  N   ASN A 254     108.820  90.560 131.660  1.00  0.00           N
ATOM   3759  HN  ASN A 254     109.200  89.950 132.350  1.00  0.00           H
ATOM   3760  CA  ASN A 254     108.930  92.000 131.840  1.00  0.00           C
ATOM   3761  HA  ASN A 254     107.990  92.440 131.530  1.00  0.00           H
ATOM   3762  CB  ASN A 254     109.140  92.390 133.400  1.00  0.00           C
ATOM   3763  HB1 ASN A 254     108.540  91.620 133.940  1.00  0.00           H
ATOM   3764  HB2 ASN A 254     110.210  92.230 133.630  1.00  0.00           H
ATOM   3765  CG  ASN A 254     108.960  93.860 133.660  1.00  0.00           C
ATOM   3766  OD1 ASN A 254     109.580  94.770 133.180  1.00  0.00           O
ATOM   3767  ND2 ASN A 254     107.890  94.150 134.490  1.00  0.00           N
ATOM   3768 HD21 ASN A 254     107.210  93.490 134.800  1.00  0.00           H
ATOM   3769 HD22 ASN A 254     107.740  95.100 134.760  1.00  0.00           H
ATOM   3770  C   ASN A 254     110.030  92.640 130.990  1.00  0.00           C
ATOM   3771  O   ASN A 254     111.120  92.080 130.990  1.00  0.00           O
ATOM   3772  N   THR A 255     109.840  93.780 130.270  1.00  0.00           N
ATOM   3773  HN  THR A 255     108.890  94.090 130.270  1.00  0.00           H
ATOM   3774  CA  THR A 255     110.710  94.430 129.390  1.00  0.00           C
ATOM   3775  HA  THR A 255     110.860  93.750 128.560  1.00  0.00           H
ATOM   3776  CB  THR A 255     110.130  95.760 128.820  1.00  0.00           C
ATOM   3777  HB  THR A 255     110.140  96.550 129.610  1.00  0.00           H
ATOM   3778  OG1 THR A 255     108.740  95.580 128.580  1.00  0.00           O
ATOM   3779  HG1 THR A 255     108.560  94.640 128.490  1.00  0.00           H
ATOM   3780  CG2 THR A 255     110.770  96.230 127.560  1.00  0.00           C
ATOM   3781 HG21 THR A 255     110.550  95.550 126.710  1.00  0.00           H
ATOM   3782 HG22 THR A 255     110.390  97.200 127.180  1.00  0.00           H
ATOM   3783 HG23 THR A 255     111.860  96.380 127.680  1.00  0.00           H
ATOM   3784  C   THR A 255     112.010  94.690 130.000  1.00  0.00           C
ATOM   3785  O   THR A 255     112.990  94.340 129.420  1.00  0.00           O
ATOM   3786  N   GLU A 256     112.170  95.300 131.150  1.00  0.00           N
ATOM   3787  HN  GLU A 256     111.310  95.590 131.570  1.00  0.00           H
ATOM   3788  CA  GLU A 256     113.430  95.650 131.770  1.00  0.00           C
ATOM   3789  HA  GLU A 256     113.960  96.300 131.090  1.00  0.00           H
ATOM   3790  CB  GLU A 256     113.200  96.440 133.100  1.00  0.00           C
ATOM   3791  HB1 GLU A 256     112.490  95.810 133.690  1.00  0.00           H
ATOM   3792  HB2 GLU A 256     114.220  96.610 133.490  1.00  0.00           H
ATOM   3793  CG  GLU A 256     112.530  97.840 133.080  1.00  0.00           C
ATOM   3794  HG1 GLU A 256     113.410  98.490 132.870  1.00  0.00           H
ATOM   3795  HG2 GLU A 256     111.980  98.100 134.010  1.00  0.00           H
ATOM   3796  CD  GLU A 256     111.550  98.080 131.890  1.00  0.00           C
ATOM   3797  OE1 GLU A 256     110.340  98.420 132.120  1.00  0.00           O
ATOM   3798  OE2 GLU A 256     112.030  98.120 130.780  1.00  0.00           O
ATOM   3799  C   GLU A 256     114.390  94.440 132.040  1.00  0.00           C
ATOM   3800  O   GLU A 256     115.630  94.430 131.790  1.00  0.00           O
ATOM   3801  N   VAL A 257     113.740  93.360 132.520  1.00  0.00           N
ATOM   3802  HN  VAL A 257     112.760  93.350 132.710  1.00  0.00           H
ATOM   3803  CA  VAL A 257     114.410  92.130 132.800  1.00  0.00           C
ATOM   3804  HA  VAL A 257     115.360  92.370 133.270  1.00  0.00           H
ATOM   3805  CB  VAL A 257     113.480  91.310 133.640  1.00  0.00           C
ATOM   3806  HB  VAL A 257     112.530  90.970 133.180  1.00  0.00           H
ATOM   3807  CG1 VAL A 257     114.350  90.100 134.100  1.00  0.00           C
ATOM   3808 HG11 VAL A 257     113.680  89.400 134.640  1.00  0.00           H
ATOM   3809 HG12 VAL A 257     114.830  89.590 133.240  1.00  0.00           H
ATOM   3810 HG13 VAL A 257     115.040  90.430 134.900  1.00  0.00           H
ATOM   3811  CG2 VAL A 257     113.080  92.130 134.940  1.00  0.00           C
ATOM   3812 HG21 VAL A 257     112.290  92.870 134.680  1.00  0.00           H
ATOM   3813 HG22 VAL A 257     112.680  91.430 135.710  1.00  0.00           H
ATOM   3814 HG23 VAL A 257     113.880  92.720 135.460  1.00  0.00           H
ATOM   3815  C   VAL A 257     114.890  91.420 131.550  1.00  0.00           C
ATOM   3816  O   VAL A 257     116.050  91.050 131.510  1.00  0.00           O
ATOM   3817  N   ILE A 258     114.090  91.220 130.510  1.00  0.00           N
ATOM   3818  HN  ILE A 258     113.130  91.490 130.510  1.00  0.00           H
ATOM   3819  CA  ILE A 258     114.520  90.640 129.270  1.00  0.00           C
ATOM   3820  HA  ILE A 258     115.010  89.710 129.500  1.00  0.00           H
ATOM   3821  CB  ILE A 258     113.260  90.300 128.350  1.00  0.00           C
ATOM   3822  HB  ILE A 258     112.520  89.780 129.000  1.00  0.00           H
ATOM   3823  CG2 ILE A 258     112.550  91.520 127.820  1.00  0.00           C
ATOM   3824 HG21 ILE A 258     112.160  92.120 128.660  1.00  0.00           H
ATOM   3825 HG22 ILE A 258     113.120  92.070 127.030  1.00  0.00           H
ATOM   3826 HG23 ILE A 258     111.710  91.050 127.270  1.00  0.00           H
ATOM   3827  CG1 ILE A 258     113.690  89.320 127.130  1.00  0.00           C
ATOM   3828 HG11 ILE A 258     114.530  89.840 126.610  1.00  0.00           H
ATOM   3829 HG12 ILE A 258     112.750  89.240 126.540  1.00  0.00           H
ATOM   3830  CD  ILE A 258     114.270  88.010 127.600  1.00  0.00           C
ATOM   3831  HD1 ILE A 258     113.440  87.350 127.930  1.00  0.00           H
ATOM   3832  HD2 ILE A 258     114.830  87.470 126.810  1.00  0.00           H
ATOM   3833  HD3 ILE A 258     114.980  88.160 128.440  1.00  0.00           H
ATOM   3834  C   ILE A 258     115.530  91.500 128.520  1.00  0.00           C
ATOM   3835  O   ILE A 258     116.440  91.050 127.890  1.00  0.00           O
ATOM   3836  N   ALA A 259     115.380  92.850 128.690  1.00  0.00           N
ATOM   3837  HN  ALA A 259     114.600  93.180 129.210  1.00  0.00           H
ATOM   3838  CA  ALA A 259     116.300  93.840 128.210  1.00  0.00           C
ATOM   3839  HA  ALA A 259     116.390  93.670 127.150  1.00  0.00           H
ATOM   3840  CB  ALA A 259     115.790  95.270 128.320  1.00  0.00           C
ATOM   3841  HB1 ALA A 259     116.490  95.890 127.730  1.00  0.00           H
ATOM   3842  HB2 ALA A 259     114.710  95.410 128.130  1.00  0.00           H
ATOM   3843  HB3 ALA A 259     115.900  95.700 129.340  1.00  0.00           H
ATOM   3844  C   ALA A 259     117.750  93.690 128.740  1.00  0.00           C
ATOM   3845  O   ALA A 259     118.800  93.620 128.090  1.00  0.00           O
ATOM   3846  N   SER A 260     117.800  93.510 130.120  1.00  0.00           N
ATOM   3847  HN  SER A 260     116.970  93.680 130.660  1.00  0.00           H
ATOM   3848  CA  SER A 260     118.910  93.110 130.890  1.00  0.00           C
ATOM   3849  HA  SER A 260     119.520  94.000 130.770  1.00  0.00           H
ATOM   3850  CB  SER A 260     118.540  92.940 132.370  1.00  0.00           C
ATOM   3851  HB1 SER A 260     117.520  92.560 132.590  1.00  0.00           H
ATOM   3852  HB2 SER A 260     118.650  93.960 132.780  1.00  0.00           H
ATOM   3853  OG  SER A 260     119.530  92.180 133.090  1.00  0.00           O
ATOM   3854  HG1 SER A 260     119.150  92.000 133.960  1.00  0.00           H
ATOM   3855  C   SER A 260     119.700  91.960 130.320  1.00  0.00           C
ATOM   3856  O   SER A 260     120.880  92.040 129.900  1.00  0.00           O
ATOM   3857  N   TYR A 261     119.010  90.840 130.220  1.00  0.00           N
ATOM   3858  HN  TYR A 261     118.080  90.790 130.580  1.00  0.00           H
ATOM   3859  CA  TYR A 261     119.600  89.660 129.640  1.00  0.00           C
ATOM   3860  HA  TYR A 261     120.440  89.550 130.300  1.00  0.00           H
ATOM   3861  CB  TYR A 261     118.620  88.430 129.760  1.00  0.00           C
ATOM   3862  HB1 TYR A 261     117.550  88.690 129.570  1.00  0.00           H
ATOM   3863  HB2 TYR A 261     118.790  87.740 128.910  1.00  0.00           H
ATOM   3864  CG  TYR A 261     118.740  87.650 131.050  1.00  0.00           C
ATOM   3865  CD1 TYR A 261     118.570  88.260 132.360  1.00  0.00           C
ATOM   3866  HD1 TYR A 261     118.290  89.300 132.430  1.00  0.00           H
ATOM   3867  CE1 TYR A 261     118.780  87.610 133.550  1.00  0.00           C
ATOM   3868  HE1 TYR A 261     118.570  88.090 134.500  1.00  0.00           H
ATOM   3869  CZ  TYR A 261     119.030  86.250 133.540  1.00  0.00           C
ATOM   3870  OH  TYR A 261     119.220  85.630 134.790  1.00  0.00           O
ATOM   3871  HH  TYR A 261     119.580  84.780 134.540  1.00  0.00           H
ATOM   3872  CD2 TYR A 261     119.060  86.250 131.140  1.00  0.00           C
ATOM   3873  HD2 TYR A 261     119.070  85.570 130.300  1.00  0.00           H
ATOM   3874  CE2 TYR A 261     119.180  85.610 132.360  1.00  0.00           C
ATOM   3875  HE2 TYR A 261     119.440  84.560 132.340  1.00  0.00           H
ATOM   3876  C   TYR A 261     120.100  89.800 128.210  1.00  0.00           C
ATOM   3877  O   TYR A 261     121.040  89.180 127.700  1.00  0.00           O
ATOM   3878  N   ASN A 262     119.380  90.620 127.430  1.00  0.00           N
ATOM   3879  HN  ASN A 262     118.490  90.920 127.750  1.00  0.00           H
ATOM   3880  CA  ASN A 262     119.790  91.080 126.060  1.00  0.00           C
ATOM   3881  HA  ASN A 262     120.060  90.190 125.510  1.00  0.00           H
ATOM   3882  CB  ASN A 262     118.650  91.870 125.370  1.00  0.00           C
ATOM   3883  HB1 ASN A 262     118.010  92.550 125.980  1.00  0.00           H
ATOM   3884  HB2 ASN A 262     119.010  92.550 124.570  1.00  0.00           H
ATOM   3885  CG  ASN A 262     117.820  90.790 124.700  1.00  0.00           C
ATOM   3886  OD1 ASN A 262     118.310  90.030 123.920  1.00  0.00           O
ATOM   3887  ND2 ASN A 262     116.500  90.740 124.980  1.00  0.00           N
ATOM   3888 HD21 ASN A 262     116.090  91.310 125.700  1.00  0.00           H
ATOM   3889 HD22 ASN A 262     115.990  89.980 124.580  1.00  0.00           H
ATOM   3890  C   ASN A 262     121.040  91.930 125.990  1.00  0.00           C
ATOM   3891  O   ASN A 262     121.910  91.740 125.140  1.00  0.00           O
ATOM   3892  N   GLN A 263     121.210  92.890 126.850  1.00  0.00           N
ATOM   3893  HN  GLN A 263     120.620  93.180 127.590  1.00  0.00           H
ATOM   3894  CA  GLN A 263     122.420  93.720 126.950  1.00  0.00           C
ATOM   3895  HA  GLN A 263     122.590  94.040 125.930  1.00  0.00           H
ATOM   3896  CB  GLN A 263     122.090  94.980 127.740  1.00  0.00           C
ATOM   3897  HB1 GLN A 263     121.540  94.710 128.670  1.00  0.00           H
ATOM   3898  HB2 GLN A 263     123.070  95.400 128.030  1.00  0.00           H
ATOM   3899  CG  GLN A 263     121.180  96.030 127.090  1.00  0.00           C
ATOM   3900  HG1 GLN A 263     121.020  96.910 127.740  1.00  0.00           H
ATOM   3901  HG2 GLN A 263     120.230  95.510 126.870  1.00  0.00           H
ATOM   3902  CD  GLN A 263     121.660  96.600 125.730  1.00  0.00           C
ATOM   3903  OE1 GLN A 263     120.850  96.740 124.830  1.00  0.00           O
ATOM   3904  NE2 GLN A 263     122.910  97.050 125.700  1.00  0.00           N
ATOM   3905 HE21 GLN A 263     123.330  97.240 126.590  1.00  0.00           H
ATOM   3906 HE22 GLN A 263     123.130  97.490 124.830  1.00  0.00           H
ATOM   3907  C   GLN A 263     123.680  92.940 127.310  1.00  0.00           C
ATOM   3908  O   GLN A 263     124.710  93.120 126.650  1.00  0.00           O
ATOM   3909  N   LEU A 264     123.640  92.150 128.340  1.00  0.00           N
ATOM   3910  HN  LEU A 264     122.740  91.850 128.650  1.00  0.00           H
ATOM   3911  CA  LEU A 264     124.810  91.500 128.890  1.00  0.00           C
ATOM   3912  HA  LEU A 264     125.680  92.130 128.730  1.00  0.00           H
ATOM   3913  CB  LEU A 264     124.620  91.450 130.450  1.00  0.00           C
ATOM   3914  HB1 LEU A 264     123.660  90.940 130.670  1.00  0.00           H
ATOM   3915  HB2 LEU A 264     125.510  90.840 130.710  1.00  0.00           H
ATOM   3916  CG  LEU A 264     124.790  92.710 131.320  1.00  0.00           C
ATOM   3917  HG  LEU A 264     124.770  92.440 132.400  1.00  0.00           H
ATOM   3918  CD1 LEU A 264     126.110  93.330 131.130  1.00  0.00           C
ATOM   3919 HD11 LEU A 264     126.220  94.260 131.730  1.00  0.00           H
ATOM   3920 HD12 LEU A 264     126.970  92.660 131.320  1.00  0.00           H
ATOM   3921 HD13 LEU A 264     126.080  93.680 130.080  1.00  0.00           H
ATOM   3922  CD2 LEU A 264     123.540  93.630 131.250  1.00  0.00           C
ATOM   3923 HD21 LEU A 264     123.710  94.530 131.890  1.00  0.00           H
ATOM   3924 HD22 LEU A 264     123.280  94.030 130.250  1.00  0.00           H
ATOM   3925 HD23 LEU A 264     122.730  93.030 131.710  1.00  0.00           H
ATOM   3926  C   LEU A 264     125.090  90.130 128.370  1.00  0.00           C
ATOM   3927  O   LEU A 264     124.150  89.320 128.440  1.00  0.00           O
ATOM   3928  N   SER A 265     126.290  89.750 127.900  1.00  0.00           N
ATOM   3929  HN  SER A 265     127.000  90.410 127.680  1.00  0.00           H
ATOM   3930  CA  SER A 265     126.560  88.440 127.420  1.00  0.00           C
ATOM   3931  HA  SER A 265     125.650  88.110 126.930  1.00  0.00           H
ATOM   3932  CB  SER A 265     127.800  88.300 126.430  1.00  0.00           C
ATOM   3933  HB1 SER A 265     127.530  88.790 125.470  1.00  0.00           H
ATOM   3934  HB2 SER A 265     128.130  87.260 126.240  1.00  0.00           H
ATOM   3935  OG  SER A 265     128.990  88.900 126.850  1.00  0.00           O
ATOM   3936  HG1 SER A 265     128.840  89.850 126.830  1.00  0.00           H
ATOM   3937  C   SER A 265     126.840  87.520 128.610  1.00  0.00           C
ATOM   3938  O   SER A 265     126.850  86.300 128.560  1.00  0.00           O
ATOM   3939  N   SER A 266     127.120  88.120 129.770  1.00  0.00           N
ATOM   3940  HN  SER A 266     127.150  89.120 129.790  1.00  0.00           H
ATOM   3941  CA  SER A 266     127.390  87.400 131.030  1.00  0.00           C
ATOM   3942  HA  SER A 266     128.210  86.740 130.790  1.00  0.00           H
ATOM   3943  CB  SER A 266     127.930  88.230 132.190  1.00  0.00           C
ATOM   3944  HB1 SER A 266     128.940  88.530 131.850  1.00  0.00           H
ATOM   3945  HB2 SER A 266     128.070  87.870 133.230  1.00  0.00           H
ATOM   3946  OG  SER A 266     127.190  89.380 132.270  1.00  0.00           O
ATOM   3947  HG1 SER A 266     127.300  89.800 131.420  1.00  0.00           H
ATOM   3948  C   SER A 266     126.310  86.420 131.560  1.00  0.00           C
ATOM   3949  O   SER A 266     126.580  85.300 131.950  1.00  0.00           O
ATOM   3950  N   PHE A 267     125.030  86.740 131.570  1.00  0.00           N
ATOM   3951  HN  PHE A 267     124.820  87.690 131.380  1.00  0.00           H
ATOM   3952  CA  PHE A 267     123.930  85.880 132.040  1.00  0.00           C
ATOM   3953  HA  PHE A 267     124.340  85.410 132.920  1.00  0.00           H
ATOM   3954  CB  PHE A 267     122.610  86.720 132.220  1.00  0.00           C
ATOM   3955  HB1 PHE A 267     122.340  87.040 131.190  1.00  0.00           H
ATOM   3956  HB2 PHE A 267     121.780  86.150 132.690  1.00  0.00           H
ATOM   3957  CG  PHE A 267     122.920  87.870 133.140  1.00  0.00           C
ATOM   3958  CD1 PHE A 267     123.650  87.710 134.380  1.00  0.00           C
ATOM   3959  HD1 PHE A 267     123.820  86.700 134.730  1.00  0.00           H
ATOM   3960  CE1 PHE A 267     123.990  88.820 135.120  1.00  0.00           C
ATOM   3961  HE1 PHE A 267     124.400  88.610 136.090  1.00  0.00           H
ATOM   3962  CZ  PHE A 267     123.720  90.140 134.730  1.00  0.00           C
ATOM   3963  HZ  PHE A 267     124.120  90.960 135.310  1.00  0.00           H
ATOM   3964  CD2 PHE A 267     122.660  89.240 132.710  1.00  0.00           C
ATOM   3965  HD2 PHE A 267     122.030  89.540 131.890  1.00  0.00           H
ATOM   3966  CE2 PHE A 267     122.960  90.350 133.520  1.00  0.00           C
ATOM   3967  HE2 PHE A 267     122.740  91.380 133.260  1.00  0.00           H
ATOM   3968  C   PHE A 267     123.650  84.710 131.150  1.00  0.00           C
ATOM   3969  O   PHE A 267     122.890  83.740 131.440  1.00  0.00           O
ATOM   3970  N   ARG A 268     124.230  84.760 129.990  1.00  0.00           N
ATOM   3971  HN  ARG A 268     124.690  85.610 129.730  1.00  0.00           H
ATOM   3972  CA  ARG A 268     124.110  83.800 128.970  1.00  0.00           C
ATOM   3973  HA  ARG A 268     123.210  83.270 129.250  1.00  0.00           H
ATOM   3974  CB  ARG A 268     123.950  84.590 127.590  1.00  0.00           C
ATOM   3975  HB1 ARG A 268     124.920  85.100 127.390  1.00  0.00           H
ATOM   3976  HB2 ARG A 268     123.810  83.720 126.920  1.00  0.00           H
ATOM   3977  CG  ARG A 268     122.650  85.400 127.350  1.00  0.00           C
ATOM   3978  HG1 ARG A 268     122.580  86.100 128.210  1.00  0.00           H
ATOM   3979  HG2 ARG A 268     121.780  84.730 127.520  1.00  0.00           H
ATOM   3980  CD  ARG A 268     122.490  86.180 126.090  1.00  0.00           C
ATOM   3981  HD1 ARG A 268     123.360  86.860 125.940  1.00  0.00           H
ATOM   3982  HD2 ARG A 268     121.520  86.700 125.990  1.00  0.00           H
ATOM   3983  NE  ARG A 268     122.700  85.100 125.050  1.00  0.00           N
ATOM   3984  HE  ARG A 268     123.140  84.240 125.330  1.00  0.00           H
ATOM   3985  CZ  ARG A 268     122.790  85.360 123.750  1.00  0.00           C
ATOM   3986  NH1 ARG A 268     122.340  86.420 123.150  1.00  0.00           N
ATOM   3987 HH11 ARG A 268     122.650  86.720 122.250  1.00  0.00           H
ATOM   3988 HH12 ARG A 268     121.980  87.180 123.690  1.00  0.00           H
ATOM   3989  NH2 ARG A 268     123.390  84.450 122.990  1.00  0.00           N
ATOM   3990 HH21 ARG A 268     123.180  84.470 122.020  1.00  0.00           H
ATOM   3991 HH22 ARG A 268     123.720  83.630 123.460  1.00  0.00           H
ATOM   3992  C   ARG A 268     125.330  82.850 128.960  1.00  0.00           C
ATOM   3993  O   ARG A 268     125.500  82.080 128.010  1.00  0.00           O
ATOM   3994  N   GLN A 269     126.120  82.860 130.020  1.00  0.00           N
ATOM   3995  HN  GLN A 269     125.840  83.360 130.840  1.00  0.00           H
ATOM   3996  CA  GLN A 269     127.360  82.020 130.150  1.00  0.00           C
ATOM   3997  HA  GLN A 269     127.920  82.190 129.240  1.00  0.00           H
ATOM   3998  CB  GLN A 269     128.040  82.460 131.470  1.00  0.00           C
ATOM   3999  HB1 GLN A 269     129.090  82.110 131.550  1.00  0.00           H
ATOM   4000  HB2 GLN A 269     127.970  83.570 131.500  1.00  0.00           H
ATOM   4001  CG  GLN A 269     127.190  82.210 132.750  1.00  0.00           C
ATOM   4002  HG1 GLN A 269     126.140  82.140 132.390  1.00  0.00           H
ATOM   4003  HG2 GLN A 269     127.400  83.030 133.470  1.00  0.00           H
ATOM   4004  CD  GLN A 269     127.420  80.850 133.500  1.00  0.00           C
ATOM   4005  OE1 GLN A 269     126.580  80.330 134.230  1.00  0.00           O
ATOM   4006  NE2 GLN A 269     128.610  80.320 133.210  1.00  0.00           N
ATOM   4007 HE21 GLN A 269     129.280  80.820 132.660  1.00  0.00           H
ATOM   4008 HE22 GLN A 269     128.710  79.370 133.490  1.00  0.00           H
ATOM   4009  C   GLN A 269     127.100  80.580 130.220  1.00  0.00           C
ATOM   4010  O   GLN A 269     126.060  80.150 130.680  1.00  0.00           O
ATOM   4011  N   PRO A 270     127.900  79.710 129.660  1.00  0.00           N
ATOM   4012  CD  PRO A 270     129.220  80.000 129.020  1.00  0.00           C
ATOM   4013  HD1 PRO A 270     130.000  80.320 129.740  1.00  0.00           H
ATOM   4014  HD2 PRO A 270     129.130  80.750 128.210  1.00  0.00           H
ATOM   4015  CA  PRO A 270     127.700  78.240 129.840  1.00  0.00           C
ATOM   4016  HA  PRO A 270     126.920  78.070 129.120  1.00  0.00           H
ATOM   4017  CB  PRO A 270     129.040  77.600 129.380  1.00  0.00           C
ATOM   4018  HB1 PRO A 270     129.710  77.350 130.230  1.00  0.00           H
ATOM   4019  HB2 PRO A 270     128.880  76.680 128.780  1.00  0.00           H
ATOM   4020  CG  PRO A 270     129.580  78.690 128.410  1.00  0.00           C
ATOM   4021  HG1 PRO A 270     129.160  78.660 127.380  1.00  0.00           H
ATOM   4022  HG2 PRO A 270     130.690  78.660 128.330  1.00  0.00           H
ATOM   4023  C   PRO A 270     127.150  77.560 131.160  1.00  0.00           C
ATOM   4024  O   PRO A 270     127.740  77.510 132.270  1.00  0.00           O
ATOM   4025  N   LYS A 271     125.930  76.940 130.830  1.00  0.00           N
ATOM   4026  HN  LYS A 271     125.560  76.960 129.910  1.00  0.00           H
ATOM   4027  CA  LYS A 271     125.100  76.280 131.870  1.00  0.00           C
ATOM   4028  HA  LYS A 271     125.650  76.240 132.800  1.00  0.00           H
ATOM   4029  CB  LYS A 271     123.750  77.040 131.990  1.00  0.00           C
ATOM   4030  HB1 LYS A 271     123.380  77.250 130.960  1.00  0.00           H
ATOM   4031  HB2 LYS A 271     122.900  76.470 132.420  1.00  0.00           H
ATOM   4032  CG  LYS A 271     123.890  78.240 132.860  1.00  0.00           C
ATOM   4033  HG1 LYS A 271     124.710  78.910 132.520  1.00  0.00           H
ATOM   4034  HG2 LYS A 271     124.130  78.040 133.930  1.00  0.00           H
ATOM   4035  CD  LYS A 271     122.530  79.060 132.720  1.00  0.00           C
ATOM   4036  HD1 LYS A 271     121.810  78.830 133.540  1.00  0.00           H
ATOM   4037  HD2 LYS A 271     121.970  78.910 131.780  1.00  0.00           H
ATOM   4038  CE  LYS A 271     122.960  80.530 132.760  1.00  0.00           C
ATOM   4039  HE1 LYS A 271     123.620  80.600 131.870  1.00  0.00           H
ATOM   4040  HE2 LYS A 271     123.570  80.900 133.600  1.00  0.00           H
ATOM   4041  NZ  LYS A 271     121.830  81.490 132.540  1.00  0.00           N
ATOM   4042  HZ1 LYS A 271     121.230  81.340 131.700  1.00  0.00           H
ATOM   4043  HZ2 LYS A 271     121.210  81.600 133.360  1.00  0.00           H
ATOM   4044  HZ3 LYS A 271     122.380  82.370 132.470  1.00  0.00           H
ATOM   4045  C   LYS A 271     124.870  74.860 131.440  1.00  0.00           C
ATOM   4046  O   LYS A 271     124.540  74.480 130.280  1.00  0.00           O
ATOM   4047  N   VAL A 272     125.140  73.860 132.300  1.00  0.00           N
ATOM   4048  HN  VAL A 272     125.490  74.020 133.220  1.00  0.00           H
ATOM   4049  CA  VAL A 272     124.750  72.440 131.990  1.00  0.00           C
ATOM   4050  HA  VAL A 272     124.660  72.270 130.930  1.00  0.00           H
ATOM   4051  CB  VAL A 272     125.690  71.470 132.690  1.00  0.00           C
ATOM   4052  HB  VAL A 272     125.890  71.750 133.750  1.00  0.00           H
ATOM   4053  CG1 VAL A 272     125.110  70.060 132.430  1.00  0.00           C
ATOM   4054 HG11 VAL A 272     125.050  69.870 131.340  1.00  0.00           H
ATOM   4055 HG12 VAL A 272     125.850  69.350 132.860  1.00  0.00           H
ATOM   4056 HG13 VAL A 272     124.170  69.830 132.980  1.00  0.00           H
ATOM   4057  CG2 VAL A 272     127.060  71.730 131.960  1.00  0.00           C
ATOM   4058 HG21 VAL A 272     127.860  71.060 132.360  1.00  0.00           H
ATOM   4059 HG22 VAL A 272     127.040  71.440 130.890  1.00  0.00           H
ATOM   4060 HG23 VAL A 272     127.360  72.800 131.990  1.00  0.00           H
ATOM   4061  C   VAL A 272     123.390  72.180 132.490  1.00  0.00           C
ATOM   4062  O   VAL A 272     123.070  72.560 133.630  1.00  0.00           O
ATOM   4063  N   VAL A 273     122.500  71.640 131.670  1.00  0.00           N
ATOM   4064  HN  VAL A 273     122.700  71.310 130.750  1.00  0.00           H
ATOM   4065  CA  VAL A 273     121.190  71.270 132.150  1.00  0.00           C
ATOM   4066  HA  VAL A 273     121.040  71.490 133.190  1.00  0.00           H
ATOM   4067  CB  VAL A 273     120.100  71.930 131.270  1.00  0.00           C
ATOM   4068  HB  VAL A 273     120.210  71.470 130.270  1.00  0.00           H
ATOM   4069  CG1 VAL A 273     118.690  71.570 131.850  1.00  0.00           C
ATOM   4070 HG11 VAL A 273     118.020  72.100 131.150  1.00  0.00           H
ATOM   4071 HG12 VAL A 273     118.560  70.470 131.690  1.00  0.00           H
ATOM   4072 HG13 VAL A 273     118.490  71.920 132.890  1.00  0.00           H
ATOM   4073  CG2 VAL A 273     120.370  73.450 131.250  1.00  0.00           C
ATOM   4074 HG21 VAL A 273     119.620  74.010 130.650  1.00  0.00           H
ATOM   4075 HG22 VAL A 273     120.350  73.900 132.270  1.00  0.00           H
ATOM   4076 HG23 VAL A 273     121.370  73.670 130.820  1.00  0.00           H
ATOM   4077  C   VAL A 273     120.920  69.770 132.160  1.00  0.00           C
ATOM   4078  O   VAL A 273     121.050  69.100 131.140  1.00  0.00           O
ATOM   4079  N   ARG A 274     120.600  69.170 133.310  1.00  0.00           N
ATOM   4080  HN  ARG A 274     120.650  69.730 134.140  1.00  0.00           H
ATOM   4081  CA  ARG A 274     120.280  67.810 133.480  1.00  0.00           C
ATOM   4082  HA  ARG A 274     121.150  67.300 133.080  1.00  0.00           H
ATOM   4083  CB  ARG A 274     120.230  67.540 135.010  1.00  0.00           C
ATOM   4084  HB1 ARG A 274     119.530  68.240 135.510  1.00  0.00           H
ATOM   4085  HB2 ARG A 274     119.810  66.530 135.190  1.00  0.00           H
ATOM   4086  CG  ARG A 274     121.570  67.510 135.680  1.00  0.00           C
ATOM   4087  HG1 ARG A 274     121.970  68.540 135.710  1.00  0.00           H
ATOM   4088  HG2 ARG A 274     122.300  66.910 135.090  1.00  0.00           H
ATOM   4089  CD  ARG A 274     121.640  66.880 137.020  1.00  0.00           C
ATOM   4090  HD1 ARG A 274     122.720  66.890 137.270  1.00  0.00           H
ATOM   4091  HD2 ARG A 274     121.120  65.900 137.110  1.00  0.00           H
ATOM   4092  NE  ARG A 274     120.970  67.780 138.030  1.00  0.00           N
ATOM   4093  HE  ARG A 274     120.070  68.140 137.780  1.00  0.00           H
ATOM   4094  CZ  ARG A 274     121.480  68.230 139.160  1.00  0.00           C
ATOM   4095  NH1 ARG A 274     122.540  67.580 139.760  1.00  0.00           N
ATOM   4096 HH11 ARG A 274     122.710  68.020 140.650  1.00  0.00           H
ATOM   4097 HH12 ARG A 274     122.640  66.600 139.640  1.00  0.00           H
ATOM   4098  NH2 ARG A 274     120.960  69.140 139.900  1.00  0.00           N
ATOM   4099 HH21 ARG A 274     121.580  69.490 140.600  1.00  0.00           H
ATOM   4100 HH22 ARG A 274     120.260  69.780 139.590  1.00  0.00           H
ATOM   4101  C   ARG A 274     118.980  67.390 132.860  1.00  0.00           C
ATOM   4102  O   ARG A 274     117.880  67.950 133.080  1.00  0.00           O
ATOM   4103  N   TYR A 275     118.920  66.290 132.050  1.00  0.00           N
ATOM   4104  HN  TYR A 275     119.730  65.930 131.610  1.00  0.00           H
ATOM   4105  CA  TYR A 275     117.670  65.680 131.580  1.00  0.00           C
ATOM   4106  HA  TYR A 275     116.890  65.920 132.300  1.00  0.00           H
ATOM   4107  CB  TYR A 275     117.350  66.090 130.170  1.00  0.00           C
ATOM   4108  HB1 TYR A 275     116.260  65.910 130.090  1.00  0.00           H
ATOM   4109  HB2 TYR A 275     117.440  67.170 129.910  1.00  0.00           H
ATOM   4110  CG  TYR A 275     118.010  65.320 129.030  1.00  0.00           C
ATOM   4111  CD1 TYR A 275     119.340  65.470 128.700  1.00  0.00           C
ATOM   4112  HD1 TYR A 275     119.990  66.120 129.260  1.00  0.00           H
ATOM   4113  CE1 TYR A 275     119.820  64.880 127.530  1.00  0.00           C
ATOM   4114  HE1 TYR A 275     120.840  65.170 127.320  1.00  0.00           H
ATOM   4115  CZ  TYR A 275     118.990  64.070 126.760  1.00  0.00           C
ATOM   4116  OH  TYR A 275     119.510  63.320 125.610  1.00  0.00           O
ATOM   4117  HH  TYR A 275     120.460  63.400 125.740  1.00  0.00           H
ATOM   4118  CD2 TYR A 275     117.140  64.470 128.270  1.00  0.00           C
ATOM   4119  HD2 TYR A 275     116.150  64.320 128.660  1.00  0.00           H
ATOM   4120  CE2 TYR A 275     117.680  63.780 127.230  1.00  0.00           C
ATOM   4121  HE2 TYR A 275     117.070  63.050 126.710  1.00  0.00           H
ATOM   4122  C   TYR A 275     117.670  64.140 131.680  1.00  0.00           C
ATOM   4123  O   TYR A 275     118.630  63.410 131.530  1.00  0.00           O
ATOM   4124  N   ARG A 276     116.460  63.570 131.930  1.00  0.00           N
ATOM   4125  HN  ARG A 276     115.600  64.060 131.950  1.00  0.00           H
ATOM   4126  CA  ARG A 276     116.340  62.160 132.260  1.00  0.00           C
ATOM   4127  HA  ARG A 276     117.240  61.580 132.090  1.00  0.00           H
ATOM   4128  CB  ARG A 276     116.030  61.960 133.730  1.00  0.00           C
ATOM   4129  HB1 ARG A 276     116.980  62.090 134.280  1.00  0.00           H
ATOM   4130  HB2 ARG A 276     115.360  62.760 134.120  1.00  0.00           H
ATOM   4131  CG  ARG A 276     115.300  60.590 134.150  1.00  0.00           C
ATOM   4132  HG1 ARG A 276     115.710  59.740 133.570  1.00  0.00           H
ATOM   4133  HG2 ARG A 276     114.260  60.740 133.770  1.00  0.00           H
ATOM   4134  CD  ARG A 276     115.370  60.250 135.630  1.00  0.00           C
ATOM   4135  HD1 ARG A 276     116.390  59.910 135.870  1.00  0.00           H
ATOM   4136  HD2 ARG A 276     114.800  59.370 136.000  1.00  0.00           H
ATOM   4137  NE  ARG A 276     114.880  61.400 136.390  1.00  0.00           N
ATOM   4138  HE  ARG A 276     114.040  61.890 136.130  1.00  0.00           H
ATOM   4139  CZ  ARG A 276     115.640  62.110 137.270  1.00  0.00           C
ATOM   4140  NH1 ARG A 276     116.970  61.900 137.310  1.00  0.00           N
ATOM   4141 HH11 ARG A 276     117.470  62.670 137.700  1.00  0.00           H
ATOM   4142 HH12 ARG A 276     117.450  61.340 136.630  1.00  0.00           H
ATOM   4143  NH2 ARG A 276     115.100  63.130 137.940  1.00  0.00           N
ATOM   4144 HH21 ARG A 276     115.660  63.620 138.600  1.00  0.00           H
ATOM   4145 HH22 ARG A 276     114.170  63.380 137.650  1.00  0.00           H
ATOM   4146  C   ARG A 276     115.400  61.510 131.210  1.00  0.00           C
ATOM   4147  O   ARG A 276     114.240  61.870 131.080  1.00  0.00           O
ATOM   4148  N   VAL A 277     115.830  60.440 130.520  1.00  0.00           N
ATOM   4149  HN  VAL A 277     116.780  60.170 130.600  1.00  0.00           H
ATOM   4150  CA  VAL A 277     114.950  59.660 129.520  1.00  0.00           C
ATOM   4151  HA  VAL A 277     114.160  60.300 129.160  1.00  0.00           H
ATOM   4152  CB  VAL A 277     115.770  59.290 128.260  1.00  0.00           C
ATOM   4153  HB  VAL A 277     116.690  58.710 128.500  1.00  0.00           H
ATOM   4154  CG1 VAL A 277     114.990  58.370 127.340  1.00  0.00           C
ATOM   4155 HG11 VAL A 277     114.800  57.400 127.840  1.00  0.00           H
ATOM   4156 HG12 VAL A 277     114.000  58.840 127.180  1.00  0.00           H
ATOM   4157 HG13 VAL A 277     115.480  58.240 126.350  1.00  0.00           H
ATOM   4158  CG2 VAL A 277     116.260  60.490 127.520  1.00  0.00           C
ATOM   4159 HG21 VAL A 277     116.550  60.280 126.470  1.00  0.00           H
ATOM   4160 HG22 VAL A 277     115.460  61.250 127.410  1.00  0.00           H
ATOM   4161 HG23 VAL A 277     117.110  61.020 128.020  1.00  0.00           H
ATOM   4162  C   VAL A 277     114.310  58.460 130.290  1.00  0.00           C
ATOM   4163  O   VAL A 277     115.030  57.670 130.910  1.00  0.00           O
ATOM   4164  N   VAL A 278     112.980  58.330 130.360  1.00  0.00           N
ATOM   4165  HN  VAL A 278     112.320  58.970 129.970  1.00  0.00           H
ATOM   4166  CA  VAL A 278     112.290  57.170 130.860  1.00  0.00           C
ATOM   4167  HA  VAL A 278     112.900  56.820 131.680  1.00  0.00           H
ATOM   4168  CB  VAL A 278     110.960  57.570 131.480  1.00  0.00           C
ATOM   4169  HB  VAL A 278     110.180  58.020 130.840  1.00  0.00           H
ATOM   4170  CG1 VAL A 278     110.230  56.340 132.090  1.00  0.00           C
ATOM   4171 HG11 VAL A 278     109.320  56.660 132.630  1.00  0.00           H
ATOM   4172 HG12 VAL A 278     109.930  55.690 131.240  1.00  0.00           H
ATOM   4173 HG13 VAL A 278     110.850  55.740 132.790  1.00  0.00           H
ATOM   4174  CG2 VAL A 278     111.300  58.560 132.650  1.00  0.00           C
ATOM   4175 HG21 VAL A 278     111.560  59.540 132.210  1.00  0.00           H
ATOM   4176 HG22 VAL A 278     110.510  58.610 133.440  1.00  0.00           H
ATOM   4177 HG23 VAL A 278     112.210  58.280 133.220  1.00  0.00           H
ATOM   4178  C   VAL A 278     112.030  56.080 129.810  1.00  0.00           C
ATOM   4179  O   VAL A 278     111.240  56.360 128.970  1.00  0.00           O
ATOM   4180  N   ASN A 279     112.580  54.810 129.920  1.00  0.00           N
ATOM   4181  HN  ASN A 279     113.150  54.530 130.680  1.00  0.00           H
ATOM   4182  CA  ASN A 279     112.110  53.700 129.080  1.00  0.00           C
ATOM   4183  HA  ASN A 279     111.210  54.010 128.550  1.00  0.00           H
ATOM   4184  CB  ASN A 279     113.170  53.430 128.000  1.00  0.00           C
ATOM   4185  HB1 ASN A 279     113.400  54.350 127.420  1.00  0.00           H
ATOM   4186  HB2 ASN A 279     114.080  53.230 128.600  1.00  0.00           H
ATOM   4187  CG  ASN A 279     113.150  52.220 126.990  1.00  0.00           C
ATOM   4188  OD1 ASN A 279     113.030  52.340 125.790  1.00  0.00           O
ATOM   4189  ND2 ASN A 279     113.310  50.990 127.560  1.00  0.00           N
ATOM   4190 HD21 ASN A 279     113.420  50.870 128.550  1.00  0.00           H
ATOM   4191 HD22 ASN A 279     113.330  50.180 126.980  1.00  0.00           H
ATOM   4192  C   ASN A 279     111.660  52.520 129.960  1.00  0.00           C
ATOM   4193  O   ASN A 279     112.400  51.980 130.720  1.00  0.00           O
ATOM   4194  N   LEU A 280     110.430  52.010 129.640  1.00  0.00           N
ATOM   4195  HN  LEU A 280     109.860  52.460 128.960  1.00  0.00           H
ATOM   4196  CA  LEU A 280     109.860  50.800 130.290  1.00  0.00           C
ATOM   4197  HA  LEU A 280     110.110  50.700 131.330  1.00  0.00           H
ATOM   4198  CB  LEU A 280     108.300  50.920 130.190  1.00  0.00           C
ATOM   4199  HB1 LEU A 280     108.060  51.770 130.860  1.00  0.00           H
ATOM   4200  HB2 LEU A 280     107.860  51.270 129.230  1.00  0.00           H
ATOM   4201  CG  LEU A 280     107.440  49.740 130.610  1.00  0.00           C
ATOM   4202  HG  LEU A 280     107.610  48.930 129.870  1.00  0.00           H
ATOM   4203  CD1 LEU A 280     107.620  49.200 132.060  1.00  0.00           C
ATOM   4204 HD11 LEU A 280     106.730  48.550 132.150  1.00  0.00           H
ATOM   4205 HD12 LEU A 280     108.600  48.710 132.220  1.00  0.00           H
ATOM   4206 HD13 LEU A 280     107.500  50.090 132.710  1.00  0.00           H
ATOM   4207  CD2 LEU A 280     105.960  50.330 130.490  1.00  0.00           C
ATOM   4208 HD21 LEU A 280     105.220  49.570 130.800  1.00  0.00           H
ATOM   4209 HD22 LEU A 280     106.000  51.260 131.090  1.00  0.00           H
ATOM   4210 HD23 LEU A 280     105.850  50.510 129.400  1.00  0.00           H
ATOM   4211  C   LEU A 280     110.420  49.550 129.550  1.00  0.00           C
ATOM   4212  O   LEU A 280     110.540  49.590 128.360  1.00  0.00           O
ATOM   4213  N   TYR A 281     110.630  48.420 130.340  1.00  0.00           N
ATOM   4214  HN  TYR A 281     110.670  48.460 131.330  1.00  0.00           H
ATOM   4215  CA  TYR A 281     111.060  47.150 129.780  1.00  0.00           C
ATOM   4216  HA  TYR A 281     110.910  47.100 128.720  1.00  0.00           H
ATOM   4217  CB  TYR A 281     112.410  46.670 130.300  1.00  0.00           C
ATOM   4218  HB1 TYR A 281     112.440  46.660 131.410  1.00  0.00           H
ATOM   4219  HB2 TYR A 281     112.650  45.630 130.000  1.00  0.00           H
ATOM   4220  CG  TYR A 281     113.540  47.550 129.890  1.00  0.00           C
ATOM   4221  CD1 TYR A 281     114.330  47.310 128.770  1.00  0.00           C
ATOM   4222  HD1 TYR A 281     114.110  46.420 128.210  1.00  0.00           H
ATOM   4223  CE1 TYR A 281     115.430  48.160 128.470  1.00  0.00           C
ATOM   4224  HE1 TYR A 281     115.990  47.980 127.560  1.00  0.00           H
ATOM   4225  CZ  TYR A 281     115.800  49.210 129.350  1.00  0.00           C
ATOM   4226  OH  TYR A 281     116.930  49.930 129.110  1.00  0.00           O
ATOM   4227  HH  TYR A 281     117.220  50.300 129.950  1.00  0.00           H
ATOM   4228  CD2 TYR A 281     113.900  48.680 130.720  1.00  0.00           C
ATOM   4229  HD2 TYR A 281     113.220  48.950 131.520  1.00  0.00           H
ATOM   4230  CE2 TYR A 281     115.020  49.480 130.490  1.00  0.00           C
ATOM   4231  HE2 TYR A 281     115.020  50.350 131.140  1.00  0.00           H
ATOM   4232  C   TYR A 281     110.100  46.130 130.330  1.00  0.00           C
ATOM   4233  O   TYR A 281     109.460  46.350 131.400  1.00  0.00           O
ATOM   4234  N   GLU A 282     109.870  45.060 129.590  1.00  0.00           N
ATOM   4235  HN  GLU A 282     110.290  44.880 128.710  1.00  0.00           H
ATOM   4236  CA  GLU A 282     109.290  43.870 130.160  1.00  0.00           C
ATOM   4237  HA  GLU A 282     108.400  44.110 130.740  1.00  0.00           H
ATOM   4238  CB  GLU A 282     108.790  42.880 129.050  1.00  0.00           C
ATOM   4239  HB1 GLU A 282     109.620  42.670 128.330  1.00  0.00           H
ATOM   4240  HB2 GLU A 282     108.380  41.980 129.540  1.00  0.00           H
ATOM   4241  CG  GLU A 282     107.660  43.470 128.180  1.00  0.00           C
ATOM   4242  HG1 GLU A 282     108.120  44.250 127.540  1.00  0.00           H
ATOM   4243  HG2 GLU A 282     106.710  43.830 128.620  1.00  0.00           H
ATOM   4244  CD  GLU A 282     107.160  42.480 127.140  1.00  0.00           C
ATOM   4245  OE1 GLU A 282     107.300  41.240 127.240  1.00  0.00           O
ATOM   4246  OE2 GLU A 282     106.710  43.030 126.060  1.00  0.00           O
ATOM   4247  C   GLU A 282     110.230  43.210 131.130  1.00  0.00           C
ATOM   4248  O   GLU A 282     111.450  43.450 131.140  1.00  0.00           O
ATOM   4249  N   ASP A 283     109.710  42.300 132.050  1.00  0.00           N
ATOM   4250  HN  ASP A 283     108.730  42.290 132.220  1.00  0.00           H
ATOM   4251  CA  ASP A 283     110.430  41.690 133.160  1.00  0.00           C
ATOM   4252  HA  ASP A 283     111.110  42.400 133.600  1.00  0.00           H
ATOM   4253  CB  ASP A 283     109.470  41.110 134.330  1.00  0.00           C
ATOM   4254  HB1 ASP A 283     108.810  40.280 134.000  1.00  0.00           H
ATOM   4255  HB2 ASP A 283     110.010  40.790 135.240  1.00  0.00           H
ATOM   4256  CG  ASP A 283     108.470  42.190 134.630  1.00  0.00           C
ATOM   4257  OD1 ASP A 283     108.960  43.250 135.070  1.00  0.00           O
ATOM   4258  OD2 ASP A 283     107.250  41.990 134.430  1.00  0.00           O
ATOM   4259  C   ASP A 283     111.360  40.530 132.840  1.00  0.00           C
ATOM   4260  O   ASP A 283     112.300  40.280 133.660  1.00  0.00           O
ATOM   4261  N   ASP A 284     111.310  39.900 131.640  1.00  0.00           N
ATOM   4262  HN  ASP A 284     110.540  39.900 131.010  1.00  0.00           H
ATOM   4263  CA  ASP A 284     112.370  39.050 131.160  1.00  0.00           C
ATOM   4264  HA  ASP A 284     112.780  38.450 131.960  1.00  0.00           H
ATOM   4265  CB  ASP A 284     111.840  38.020 130.090  1.00  0.00           C
ATOM   4266  HB1 ASP A 284     111.300  38.440 129.210  1.00  0.00           H
ATOM   4267  HB2 ASP A 284     112.700  37.360 129.870  1.00  0.00           H
ATOM   4268  CG  ASP A 284     110.850  37.010 130.660  1.00  0.00           C
ATOM   4269  OD1 ASP A 284     110.590  36.980 131.890  1.00  0.00           O
ATOM   4270  OD2 ASP A 284     110.410  36.130 129.840  1.00  0.00           O
ATOM   4271  C   ASP A 284     113.540  39.890 130.630  1.00  0.00           C
ATOM   4272  O   ASP A 284     114.490  39.360 130.080  1.00  0.00           O
ATOM   4273  N   HIS A 285     113.470  41.200 130.710  1.00  0.00           N
ATOM   4274  HN  HIS A 285     112.810  41.670 131.310  1.00  0.00           H
ATOM   4275  CA  HIS A 285     114.480  42.170 130.310  1.00  0.00           C
ATOM   4276  HA  HIS A 285     114.170  43.080 130.800  1.00  0.00           H
ATOM   4277  CB  HIS A 285     115.910  42.000 130.810  1.00  0.00           C
ATOM   4278  HB1 HIS A 285     116.440  41.180 130.290  1.00  0.00           H
ATOM   4279  HB2 HIS A 285     116.440  42.970 130.670  1.00  0.00           H
ATOM   4280  ND1 HIS A 285     115.690  42.890 133.120  1.00  0.00           N
ATOM   4281  CG  HIS A 285     115.970  41.830 132.300  1.00  0.00           C
ATOM   4282  CE1 HIS A 285     115.970  42.440 134.370  1.00  0.00           C
ATOM   4283  HE1 HIS A 285     115.870  43.000 135.300  1.00  0.00           H
ATOM   4284  NE2 HIS A 285     116.410  41.130 134.310  1.00  0.00           N
ATOM   4285  HE2 HIS A 285     116.720  40.620 135.110  1.00  0.00           H
ATOM   4286  CD2 HIS A 285     116.380  40.710 133.030  1.00  0.00           C
ATOM   4287  HD2 HIS A 285     116.680  39.710 132.710  1.00  0.00           H
ATOM   4288  C   HIS A 285     114.400  42.490 128.840  1.00  0.00           C
ATOM   4289  O   HIS A 285     115.360  42.630 128.080  1.00  0.00           O
ATOM   4290  N   LYS A 286     113.180  42.370 128.350  1.00  0.00           N
ATOM   4291  HN  LYS A 286     112.450  42.040 128.950  1.00  0.00           H
ATOM   4292  CA  LYS A 286     112.930  42.430 126.880  1.00  0.00           C
ATOM   4293  HA  LYS A 286     113.810  42.570 126.270  1.00  0.00           H
ATOM   4294  CB  LYS A 286     112.300  41.150 126.280  1.00  0.00           C
ATOM   4295  HB1 LYS A 286     111.280  41.010 126.710  1.00  0.00           H
ATOM   4296  HB2 LYS A 286     112.250  41.280 125.180  1.00  0.00           H
ATOM   4297  CG  LYS A 286     113.120  39.870 126.550  1.00  0.00           C
ATOM   4298  HG1 LYS A 286     113.320  39.850 127.640  1.00  0.00           H
ATOM   4299  HG2 LYS A 286     114.100  40.010 126.040  1.00  0.00           H
ATOM   4300  CD  LYS A 286     112.430  38.590 126.170  1.00  0.00           C
ATOM   4301  HD1 LYS A 286     111.940  38.670 125.180  1.00  0.00           H
ATOM   4302  HD2 LYS A 286     111.570  38.440 126.850  1.00  0.00           H
ATOM   4303  CE  LYS A 286     113.480  37.410 126.190  1.00  0.00           C
ATOM   4304  HE1 LYS A 286     113.830  37.310 127.240  1.00  0.00           H
ATOM   4305  HE2 LYS A 286     114.370  37.760 125.620  1.00  0.00           H
ATOM   4306  NZ  LYS A 286     112.960  36.060 125.710  1.00  0.00           N
ATOM   4307  HZ1 LYS A 286     112.140  35.840 126.300  1.00  0.00           H
ATOM   4308  HZ2 LYS A 286     112.520  36.200 124.780  1.00  0.00           H
ATOM   4309  HZ3 LYS A 286     113.690  35.320 125.640  1.00  0.00           H
ATOM   4310  C   LYS A 286     112.080  43.630 126.550  1.00  0.00           C
ATOM   4311  O   LYS A 286     111.350  44.140 127.440  1.00  0.00           O
ATOM   4312  N   ASN A 287     112.080  43.960 125.260  1.00  0.00           N
ATOM   4313  HN  ASN A 287     112.500  43.360 124.590  1.00  0.00           H
ATOM   4314  CA  ASN A 287     111.170  44.960 124.770  1.00  0.00           C
ATOM   4315  HA  ASN A 287     111.150  44.800 123.710  1.00  0.00           H
ATOM   4316  CB  ASN A 287     109.750  44.720 125.140  1.00  0.00           C
ATOM   4317  HB1 ASN A 287     109.490  43.660 124.920  1.00  0.00           H
ATOM   4318  HB2 ASN A 287     109.550  44.900 126.210  1.00  0.00           H
ATOM   4319  CG  ASN A 287     108.700  45.530 124.280  1.00  0.00           C
ATOM   4320  OD1 ASN A 287     109.040  46.570 123.690  1.00  0.00           O
ATOM   4321  ND2 ASN A 287     107.560  44.870 124.060  1.00  0.00           N
ATOM   4322 HD21 ASN A 287     107.320  44.060 124.590  1.00  0.00           H
ATOM   4323 HD22 ASN A 287     106.900  45.430 123.550  1.00  0.00           H
ATOM   4324  C   ASN A 287     111.720  46.440 124.940  1.00  0.00           C
ATOM   4325  O   ASN A 287     111.060  47.280 125.600  1.00  0.00           O
ATOM   4326  N   PRO A 288     112.810  46.940 124.310  1.00  0.00           N
ATOM   4327  CD  PRO A 288     113.640  46.170 123.450  1.00  0.00           C
ATOM   4328  HD1 PRO A 288     113.080  45.710 122.600  1.00  0.00           H
ATOM   4329  HD2 PRO A 288     114.170  45.380 124.020  1.00  0.00           H
ATOM   4330  CA  PRO A 288     113.090  48.380 124.230  1.00  0.00           C
ATOM   4331  HA  PRO A 288     113.060  48.810 125.220  1.00  0.00           H
ATOM   4332  CB  PRO A 288     114.560  48.450 123.690  1.00  0.00           C
ATOM   4333  HB1 PRO A 288     114.850  49.390 123.180  1.00  0.00           H
ATOM   4334  HB2 PRO A 288     115.210  48.310 124.580  1.00  0.00           H
ATOM   4335  CG  PRO A 288     114.630  47.150 122.790  1.00  0.00           C
ATOM   4336  HG1 PRO A 288     115.630  46.690 122.680  1.00  0.00           H
ATOM   4337  HG2 PRO A 288     114.280  47.440 121.780  1.00  0.00           H
ATOM   4338  C   PRO A 288     112.130  49.160 123.380  1.00  0.00           C
ATOM   4339  O   PRO A 288     111.690  48.620 122.340  1.00  0.00           O
ATOM   4340  N   THR A 289     111.690  50.320 123.830  1.00  0.00           N
ATOM   4341  HN  THR A 289     112.030  50.650 124.700  1.00  0.00           H
ATOM   4342  CA  THR A 289     110.840  51.160 123.040  1.00  0.00           C
ATOM   4343  HA  THR A 289     110.190  50.510 122.470  1.00  0.00           H
ATOM   4344  CB  THR A 289     109.840  52.070 123.890  1.00  0.00           C
ATOM   4345  HB  THR A 289     110.330  52.370 124.840  1.00  0.00           H
ATOM   4346  OG1 THR A 289     108.740  51.350 124.380  1.00  0.00           O
ATOM   4347  HG1 THR A 289     109.030  50.580 124.880  1.00  0.00           H
ATOM   4348  CG2 THR A 289     109.180  53.110 122.980  1.00  0.00           C
ATOM   4349 HG21 THR A 289     108.480  53.680 123.620  1.00  0.00           H
ATOM   4350 HG22 THR A 289     109.900  53.790 122.470  1.00  0.00           H
ATOM   4351 HG23 THR A 289     108.670  52.570 122.150  1.00  0.00           H
ATOM   4352  C   THR A 289     111.620  52.000 122.070  1.00  0.00           C
ATOM   4353  O   THR A 289     111.400  52.080 120.850  1.00  0.00           O
ATOM   4354  N   VAL A 290     112.720  52.710 122.530  1.00  0.00           N
ATOM   4355  HN  VAL A 290     112.680  52.830 123.520  1.00  0.00           H
ATOM   4356  CA  VAL A 290     113.700  53.470 121.660  1.00  0.00           C
ATOM   4357  HA  VAL A 290     113.670  52.950 120.720  1.00  0.00           H
ATOM   4358  CB  VAL A 290     113.330  54.930 121.500  1.00  0.00           C
ATOM   4359  HB  VAL A 290     114.120  55.570 121.030  1.00  0.00           H
ATOM   4360  CG1 VAL A 290     112.200  54.980 120.450  1.00  0.00           C
ATOM   4361 HG11 VAL A 290     111.340  54.400 120.860  1.00  0.00           H
ATOM   4362 HG12 VAL A 290     111.860  56.040 120.370  1.00  0.00           H
ATOM   4363 HG13 VAL A 290     112.510  54.520 119.490  1.00  0.00           H
ATOM   4364  CG2 VAL A 290     113.100  55.530 122.950  1.00  0.00           C
ATOM   4365 HG21 VAL A 290     113.980  55.240 123.570  1.00  0.00           H
ATOM   4366 HG22 VAL A 290     113.040  56.640 122.970  1.00  0.00           H
ATOM   4367 HG23 VAL A 290     112.160  55.120 123.370  1.00  0.00           H
ATOM   4368  C   VAL A 290     115.100  53.460 122.150  1.00  0.00           C
ATOM   4369  O   VAL A 290     116.040  53.930 121.530  1.00  0.00           O
ATOM   4370  N   THR A 291     115.340  52.780 123.290  1.00  0.00           N
ATOM   4371  HN  THR A 291     114.610  52.230 123.680  1.00  0.00           H
ATOM   4372  CA  THR A 291     116.660  52.800 123.960  1.00  0.00           C
ATOM   4373  HA  THR A 291     117.040  53.810 123.970  1.00  0.00           H
ATOM   4374  CB  THR A 291     116.640  52.530 125.460  1.00  0.00           C
ATOM   4375  HB  THR A 291     115.840  53.200 125.850  1.00  0.00           H
ATOM   4376  OG1 THR A 291     117.850  53.060 126.050  1.00  0.00           O
ATOM   4377  HG1 THR A 291     117.530  53.540 126.820  1.00  0.00           H
ATOM   4378  CG2 THR A 291     116.410  51.100 125.840  1.00  0.00           C
ATOM   4379 HG21 THR A 291     117.190  50.370 125.550  1.00  0.00           H
ATOM   4380 HG22 THR A 291     116.450  51.050 126.950  1.00  0.00           H
ATOM   4381 HG23 THR A 291     115.440  50.760 125.410  1.00  0.00           H
ATOM   4382  C   THR A 291     117.650  51.920 123.230  1.00  0.00           C
ATOM   4383  O   THR A 291     117.320  50.950 122.560  1.00  0.00           O
ATOM   4384  N   ARG A 292     118.950  52.330 123.290  1.00  0.00           N
ATOM   4385  HN  ARG A 292     119.180  53.140 123.830  1.00  0.00           H
ATOM   4386  CA  ARG A 292     120.130  51.650 122.670  1.00  0.00           C
ATOM   4387  HA  ARG A 292     120.980  52.110 123.160  1.00  0.00           H
ATOM   4388  CB  ARG A 292     120.240  50.130 122.940  1.00  0.00           C
ATOM   4389  HB1 ARG A 292     119.450  49.670 122.310  1.00  0.00           H
ATOM   4390  HB2 ARG A 292     121.150  49.760 122.430  1.00  0.00           H
ATOM   4391  CG  ARG A 292     120.250  49.650 124.380  1.00  0.00           C
ATOM   4392  HG1 ARG A 292     119.450  50.140 124.980  1.00  0.00           H
ATOM   4393  HG2 ARG A 292     121.170  49.900 124.950  1.00  0.00           H
ATOM   4394  CD  ARG A 292     120.060  48.130 124.530  1.00  0.00           C
ATOM   4395  HD1 ARG A 292     120.970  47.660 124.100  1.00  0.00           H
ATOM   4396  HD2 ARG A 292     119.180  47.680 124.020  1.00  0.00           H
ATOM   4397  NE  ARG A 292     120.030  47.800 125.950  1.00  0.00           N
ATOM   4398  HE  ARG A 292     120.820  48.090 126.480  1.00  0.00           H
ATOM   4399  CZ  ARG A 292     119.240  46.920 126.510  1.00  0.00           C
ATOM   4400  NH1 ARG A 292     118.510  46.080 125.810  1.00  0.00           N
ATOM   4401 HH11 ARG A 292     117.750  45.600 126.230  1.00  0.00           H
ATOM   4402 HH12 ARG A 292     118.530  46.140 124.810  1.00  0.00           H
ATOM   4403  NH2 ARG A 292     119.180  46.910 127.810  1.00  0.00           N
ATOM   4404 HH21 ARG A 292     118.560  46.370 128.380  1.00  0.00           H
ATOM   4405 HH22 ARG A 292     119.540  47.700 128.310  1.00  0.00           H
ATOM   4406  C   ARG A 292     120.380  52.040 121.260  1.00  0.00           C
ATOM   4407  O   ARG A 292     121.470  51.770 120.740  1.00  0.00           O
ATOM   4408  N   GLU A 293     119.310  52.630 120.630  1.00  0.00           N
ATOM   4409  HN  GLU A 293     118.420  52.710 121.070  1.00  0.00           H
ATOM   4410  CA  GLU A 293     119.310  53.040 119.270  1.00  0.00           C
ATOM   4411  HA  GLU A 293     120.310  52.950 118.870  1.00  0.00           H
ATOM   4412  CB  GLU A 293     118.220  52.420 118.360  1.00  0.00           C
ATOM   4413  HB1 GLU A 293     117.270  52.350 118.930  1.00  0.00           H
ATOM   4414  HB2 GLU A 293     118.140  52.950 117.390  1.00  0.00           H
ATOM   4415  CG  GLU A 293     118.510  50.940 118.090  1.00  0.00           C
ATOM   4416  HG1 GLU A 293     118.680  50.450 119.070  1.00  0.00           H
ATOM   4417  HG2 GLU A 293     119.440  50.780 117.500  1.00  0.00           H
ATOM   4418  CD  GLU A 293     117.460  50.260 117.260  1.00  0.00           C
ATOM   4419  OE1 GLU A 293     116.760  49.400 117.790  1.00  0.00           O
ATOM   4420  OE2 GLU A 293     117.340  50.490 116.000  1.00  0.00           O
ATOM   4421  C   GLU A 293     119.100  54.500 119.230  1.00  0.00           C
ATOM   4422  O   GLU A 293     120.040  55.270 119.180  1.00  0.00           O
ATOM   4423  N   GLN A 294     117.820  54.980 119.230  1.00  0.00           N
ATOM   4424  HN  GLN A 294     117.120  54.280 119.250  1.00  0.00           H
ATOM   4425  CA  GLN A 294     117.420  56.360 118.920  1.00  0.00           C
ATOM   4426  HA  GLN A 294     117.830  56.650 117.970  1.00  0.00           H
ATOM   4427  CB  GLN A 294     115.940  56.510 118.820  1.00  0.00           C
ATOM   4428  HB1 GLN A 294     115.440  56.650 119.800  1.00  0.00           H
ATOM   4429  HB2 GLN A 294     115.760  57.430 118.220  1.00  0.00           H
ATOM   4430  CG  GLN A 294     115.140  55.340 118.190  1.00  0.00           C
ATOM   4431  HG1 GLN A 294     114.130  55.730 117.950  1.00  0.00           H
ATOM   4432  HG2 GLN A 294     115.170  54.440 118.830  1.00  0.00           H
ATOM   4433  CD  GLN A 294     115.810  54.940 116.900  1.00  0.00           C
ATOM   4434  OE1 GLN A 294     116.390  55.720 116.230  1.00  0.00           O
ATOM   4435  NE2 GLN A 294     115.800  53.640 116.560  1.00  0.00           N
ATOM   4436 HE21 GLN A 294     115.310  52.930 117.050  1.00  0.00           H
ATOM   4437 HE22 GLN A 294     116.240  53.450 115.680  1.00  0.00           H
ATOM   4438  C   GLN A 294     117.890  57.330 120.040  1.00  0.00           C
ATOM   4439  O   GLN A 294     118.160  58.490 119.750  1.00  0.00           O
ATOM   4440  N   VAL A 295     118.010  56.860 121.310  1.00  0.00           N
ATOM   4441  HN  VAL A 295     117.990  55.870 121.490  1.00  0.00           H
ATOM   4442  CA  VAL A 295     118.320  57.860 122.380  1.00  0.00           C
ATOM   4443  HA  VAL A 295     117.540  58.610 122.440  1.00  0.00           H
ATOM   4444  CB  VAL A 295     118.230  57.120 123.730  1.00  0.00           C
ATOM   4445  HB  VAL A 295     119.030  56.360 123.770  1.00  0.00           H
ATOM   4446  CG1 VAL A 295     118.590  58.110 124.910  1.00  0.00           C
ATOM   4447 HG11 VAL A 295     118.000  59.040 124.780  1.00  0.00           H
ATOM   4448 HG12 VAL A 295     118.250  57.680 125.870  1.00  0.00           H
ATOM   4449 HG13 VAL A 295     119.680  58.330 124.890  1.00  0.00           H
ATOM   4450  CG2 VAL A 295     116.900  56.510 124.060  1.00  0.00           C
ATOM   4451 HG21 VAL A 295     116.740  56.110 125.080  1.00  0.00           H
ATOM   4452 HG22 VAL A 295     116.070  57.240 124.030  1.00  0.00           H
ATOM   4453 HG23 VAL A 295     116.580  55.720 123.340  1.00  0.00           H
ATOM   4454  C   VAL A 295     119.670  58.580 122.210  1.00  0.00           C
ATOM   4455  O   VAL A 295     119.720  59.780 122.410  1.00  0.00           O
ATOM   4456  N   ASP A 296     120.720  57.820 121.930  1.00  0.00           N
ATOM   4457  HN  ASP A 296     120.700  56.830 122.020  1.00  0.00           H
ATOM   4458  CA  ASP A 296     122.080  58.340 121.740  1.00  0.00           C
ATOM   4459  HA  ASP A 296     122.300  59.060 122.510  1.00  0.00           H
ATOM   4460  CB  ASP A 296     123.120  57.190 121.570  1.00  0.00           C
ATOM   4461  HB1 ASP A 296     122.940  56.470 120.750  1.00  0.00           H
ATOM   4462  HB2 ASP A 296     124.140  57.550 121.350  1.00  0.00           H
ATOM   4463  CG  ASP A 296     123.220  56.340 122.890  1.00  0.00           C
ATOM   4464  OD1 ASP A 296     124.030  56.710 123.710  1.00  0.00           O
ATOM   4465  OD2 ASP A 296     122.510  55.330 122.970  1.00  0.00           O
ATOM   4466  C   ASP A 296     122.130  59.190 120.470  1.00  0.00           C
ATOM   4467  O   ASP A 296     122.770  60.260 120.380  1.00  0.00           O
ATOM   4468  N   PHE A 297     121.440  58.870 119.380  1.00  0.00           N
ATOM   4469  HN  PHE A 297     120.840  58.080 119.330  1.00  0.00           H
ATOM   4470  CA  PHE A 297     121.370  59.690 118.170  1.00  0.00           C
ATOM   4471  HA  PHE A 297     122.400  59.950 117.960  1.00  0.00           H
ATOM   4472  CB  PHE A 297     120.770  58.830 116.980  1.00  0.00           C
ATOM   4473  HB1 PHE A 297     121.430  57.970 116.710  1.00  0.00           H
ATOM   4474  HB2 PHE A 297     119.750  58.440 117.180  1.00  0.00           H
ATOM   4475  CG  PHE A 297     120.730  59.600 115.680  1.00  0.00           C
ATOM   4476  CD1 PHE A 297     121.810  59.540 114.760  1.00  0.00           C
ATOM   4477  HD1 PHE A 297     122.680  59.000 115.110  1.00  0.00           H
ATOM   4478  CE1 PHE A 297     121.670  60.180 113.490  1.00  0.00           C
ATOM   4479  HE1 PHE A 297     122.550  60.140 112.870  1.00  0.00           H
ATOM   4480  CZ  PHE A 297     120.500  60.760 113.060  1.00  0.00           C
ATOM   4481  HZ  PHE A 297     120.440  61.120 112.040  1.00  0.00           H
ATOM   4482  CD2 PHE A 297     119.530  60.250 115.290  1.00  0.00           C
ATOM   4483  HD2 PHE A 297     118.670  60.360 115.940  1.00  0.00           H
ATOM   4484  CE2 PHE A 297     119.470  60.860 114.000  1.00  0.00           C
ATOM   4485  HE2 PHE A 297     118.510  61.310 113.780  1.00  0.00           H
ATOM   4486  C   PHE A 297     120.580  60.930 118.410  1.00  0.00           C
ATOM   4487  O   PHE A 297     121.080  61.990 118.030  1.00  0.00           O
ATOM   4488  N   GLN A 298     119.430  60.920 119.120  1.00  0.00           N
ATOM   4489  HN  GLN A 298     118.990  60.080 119.420  1.00  0.00           H
ATOM   4490  CA  GLN A 298     118.750  62.180 119.520  1.00  0.00           C
ATOM   4491  HA  GLN A 298     118.510  62.810 118.680  1.00  0.00           H
ATOM   4492  CB  GLN A 298     117.520  61.830 120.450  1.00  0.00           C
ATOM   4493  HB1 GLN A 298     116.850  61.070 120.000  1.00  0.00           H
ATOM   4494  HB2 GLN A 298     117.750  61.200 121.340  1.00  0.00           H
ATOM   4495  CG  GLN A 298     116.740  63.040 120.910  1.00  0.00           C
ATOM   4496  HG1 GLN A 298     117.350  63.920 121.190  1.00  0.00           H
ATOM   4497  HG2 GLN A 298     116.070  62.690 121.730  1.00  0.00           H
ATOM   4498  CD  GLN A 298     115.960  63.490 119.650  1.00  0.00           C
ATOM   4499  OE1 GLN A 298     116.490  64.100 118.760  1.00  0.00           O
ATOM   4500  NE2 GLN A 298     114.690  63.070 119.660  1.00  0.00           N
ATOM   4501 HE21 GLN A 298     114.420  62.330 120.280  1.00  0.00           H
ATOM   4502 HE22 GLN A 298     114.200  63.310 118.830  1.00  0.00           H
ATOM   4503  C   GLN A 298     119.600  63.050 120.430  1.00  0.00           C
ATOM   4504  O   GLN A 298     119.620  64.280 120.230  1.00  0.00           O
ATOM   4505  N   HIS A 299     120.340  62.530 121.470  1.00  0.00           N
ATOM   4506  HN  HIS A 299     120.120  61.600 121.740  1.00  0.00           H
ATOM   4507  CA  HIS A 299     121.310  63.170 122.330  1.00  0.00           C
ATOM   4508  HA  HIS A 299     120.720  63.960 122.770  1.00  0.00           H
ATOM   4509  CB  HIS A 299     121.960  62.210 123.410  1.00  0.00           C
ATOM   4510  HB1 HIS A 299     121.010  61.740 123.750  1.00  0.00           H
ATOM   4511  HB2 HIS A 299     122.690  61.500 122.960  1.00  0.00           H
ATOM   4512  ND1 HIS A 299     122.390  64.050 125.190  1.00  0.00           N
ATOM   4513  CG  HIS A 299     122.730  62.890 124.540  1.00  0.00           C
ATOM   4514  CE1 HIS A 299     123.220  64.180 126.170  1.00  0.00           C
ATOM   4515  HE1 HIS A 299     123.230  65.010 126.880  1.00  0.00           H
ATOM   4516  NE2 HIS A 299     124.130  63.190 126.160  1.00  0.00           N
ATOM   4517  HE2 HIS A 299     124.610  63.010 127.010  1.00  0.00           H
ATOM   4518  CD2 HIS A 299     123.790  62.360 125.140  1.00  0.00           C
ATOM   4519  HD2 HIS A 299     124.270  61.420 124.920  1.00  0.00           H
ATOM   4520  C   HIS A 299     122.470  63.860 121.570  1.00  0.00           C
ATOM   4521  O   HIS A 299     122.720  65.050 121.770  1.00  0.00           O
ATOM   4522  N   HIS A 300     123.030  63.220 120.600  1.00  0.00           N
ATOM   4523  HN  HIS A 300     122.700  62.290 120.420  1.00  0.00           H
ATOM   4524  CA  HIS A 300     124.060  63.700 119.750  1.00  0.00           C
ATOM   4525  HA  HIS A 300     124.900  64.110 120.300  1.00  0.00           H
ATOM   4526  CB  HIS A 300     124.610  62.480 118.880  1.00  0.00           C
ATOM   4527  HB1 HIS A 300     123.800  61.960 118.330  1.00  0.00           H
ATOM   4528  HB2 HIS A 300     125.300  62.950 118.150  1.00  0.00           H
ATOM   4529  ND1 HIS A 300     125.910  60.410 118.930  1.00  0.00           N
ATOM   4530  CG  HIS A 300     125.430  61.510 119.610  1.00  0.00           C
ATOM   4531  CE1 HIS A 300     126.390  59.670 119.830  1.00  0.00           C
ATOM   4532  HE1 HIS A 300     127.020  58.790 119.640  1.00  0.00           H
ATOM   4533  NE2 HIS A 300     126.340  60.200 121.080  1.00  0.00           N
ATOM   4534  HE2 HIS A 300     126.870  60.070 121.920  1.00  0.00           H
ATOM   4535  CD2 HIS A 300     125.650  61.380 121.000  1.00  0.00           C
ATOM   4536  HD2 HIS A 300     125.320  62.040 121.790  1.00  0.00           H
ATOM   4537  C   HIS A 300     123.620  64.820 118.830  1.00  0.00           C
ATOM   4538  O   HIS A 300     124.440  65.710 118.670  1.00  0.00           O
ATOM   4539  N   GLN A 301     122.360  64.770 118.310  1.00  0.00           N
ATOM   4540  HN  GLN A 301     121.810  63.950 118.460  1.00  0.00           H
ATOM   4541  CA  GLN A 301     121.760  65.850 117.550  1.00  0.00           C
ATOM   4542  HA  GLN A 301     122.430  65.930 116.700  1.00  0.00           H
ATOM   4543  CB  GLN A 301     120.420  65.430 117.070  1.00  0.00           C
ATOM   4544  HB1 GLN A 301     120.390  64.450 116.550  1.00  0.00           H
ATOM   4545  HB2 GLN A 301     119.850  65.250 118.010  1.00  0.00           H
ATOM   4546  CG  GLN A 301     119.510  66.440 116.280  1.00  0.00           C
ATOM   4547  HG1 GLN A 301     119.670  67.470 116.680  1.00  0.00           H
ATOM   4548  HG2 GLN A 301     118.430  66.190 116.320  1.00  0.00           H
ATOM   4549  CD  GLN A 301     119.910  66.410 114.820  1.00  0.00           C
ATOM   4550  OE1 GLN A 301     119.320  65.660 114.020  1.00  0.00           O
ATOM   4551  NE2 GLN A 301     120.820  67.300 114.320  1.00  0.00           N
ATOM   4552 HE21 GLN A 301     121.200  68.020 114.890  1.00  0.00           H
ATOM   4553 HE22 GLN A 301     121.130  67.280 113.370  1.00  0.00           H
ATOM   4554  C   GLN A 301     121.630  67.190 118.350  1.00  0.00           C
ATOM   4555  O   GLN A 301     121.970  68.230 117.760  1.00  0.00           O
ATOM   4556  N   LEU A 302     121.260  67.200 119.680  1.00  0.00           N
ATOM   4557  HN  LEU A 302     120.930  66.310 119.990  1.00  0.00           H
ATOM   4558  CA  LEU A 302     121.100  68.450 120.440  1.00  0.00           C
ATOM   4559  HA  LEU A 302     120.380  69.060 119.910  1.00  0.00           H
ATOM   4560  CB  LEU A 302     120.760  68.070 121.930  1.00  0.00           C
ATOM   4561  HB1 LEU A 302     121.670  67.810 122.520  1.00  0.00           H
ATOM   4562  HB2 LEU A 302     120.270  68.960 122.400  1.00  0.00           H
ATOM   4563  CG  LEU A 302     119.800  66.880 122.170  1.00  0.00           C
ATOM   4564  HG  LEU A 302     120.240  65.910 121.850  1.00  0.00           H
ATOM   4565  CD1 LEU A 302     119.530  66.680 123.660  1.00  0.00           C
ATOM   4566 HD11 LEU A 302     120.460  66.600 124.250  1.00  0.00           H
ATOM   4567 HD12 LEU A 302     119.190  67.630 124.130  1.00  0.00           H
ATOM   4568 HD13 LEU A 302     118.750  65.910 123.840  1.00  0.00           H
ATOM   4569  CD2 LEU A 302     118.360  67.030 121.510  1.00  0.00           C
ATOM   4570 HD21 LEU A 302     117.780  66.100 121.660  1.00  0.00           H
ATOM   4571 HD22 LEU A 302     117.790  67.830 122.030  1.00  0.00           H
ATOM   4572 HD23 LEU A 302     118.370  67.280 120.430  1.00  0.00           H
ATOM   4573  C   LEU A 302     122.340  69.260 120.450  1.00  0.00           C
ATOM   4574  O   LEU A 302     122.240  70.470 120.260  1.00  0.00           O
ATOM   4575  N   ALA A 303     123.560  68.710 120.620  1.00  0.00           N
ATOM   4576  HN  ALA A 303     123.520  67.720 120.750  1.00  0.00           H
ATOM   4577  CA  ALA A 303     124.870  69.420 120.770  1.00  0.00           C
ATOM   4578  HA  ALA A 303     124.840  70.080 121.620  1.00  0.00           H
ATOM   4579  CB  ALA A 303     125.950  68.410 121.180  1.00  0.00           C
ATOM   4580  HB1 ALA A 303     126.960  68.870 121.250  1.00  0.00           H
ATOM   4581  HB2 ALA A 303     125.720  67.970 122.180  1.00  0.00           H
ATOM   4582  HB3 ALA A 303     126.010  67.460 120.610  1.00  0.00           H
ATOM   4583  C   ALA A 303     125.240  70.290 119.620  1.00  0.00           C
ATOM   4584  O   ALA A 303     125.690  71.400 119.790  1.00  0.00           O
ATOM   4585  N   GLU A 304     124.910  69.890 118.300  1.00  0.00           N
ATOM   4586  HN  GLU A 304     124.550  68.970 118.160  1.00  0.00           H
ATOM   4587  CA  GLU A 304     125.160  70.640 117.050  1.00  0.00           C
ATOM   4588  HA  GLU A 304     126.190  70.960 117.020  1.00  0.00           H
ATOM   4589  CB  GLU A 304     124.980  69.760 115.760  1.00  0.00           C
ATOM   4590  HB1 GLU A 304     123.940  69.380 115.740  1.00  0.00           H
ATOM   4591  HB2 GLU A 304     125.080  70.460 114.890  1.00  0.00           H
ATOM   4592  CG  GLU A 304     126.050  68.550 115.680  1.00  0.00           C
ATOM   4593  HG1 GLU A 304     125.870  67.870 116.540  1.00  0.00           H
ATOM   4594  HG2 GLU A 304     127.090  68.920 115.840  1.00  0.00           H
ATOM   4595  CD  GLU A 304     125.980  67.680 114.410  1.00  0.00           C
ATOM   4596  OE1 GLU A 304     125.170  67.920 113.460  1.00  0.00           O
ATOM   4597  OE2 GLU A 304     126.860  66.730 114.370  1.00  0.00           O
ATOM   4598  C   GLU A 304     124.250  71.910 116.970  1.00  0.00           C
ATOM   4599  O   GLU A 304     124.460  72.760 116.100  1.00  0.00           O
ATOM   4600  N   ALA A 305     123.140  71.960 117.830  1.00  0.00           N
ATOM   4601  HN  ALA A 305     122.950  71.220 118.460  1.00  0.00           H
ATOM   4602  CA  ALA A 305     122.340  73.140 117.880  1.00  0.00           C
ATOM   4603  HA  ALA A 305     122.730  73.800 117.120  1.00  0.00           H
ATOM   4604  CB  ALA A 305     120.900  72.750 117.570  1.00  0.00           C
ATOM   4605  HB1 ALA A 305     120.290  73.630 117.890  1.00  0.00           H
ATOM   4606  HB2 ALA A 305     120.770  72.440 116.510  1.00  0.00           H
ATOM   4607  HB3 ALA A 305     120.430  72.020 118.260  1.00  0.00           H
ATOM   4608  C   ALA A 305     122.380  73.980 119.120  1.00  0.00           C
ATOM   4609  O   ALA A 305     122.120  75.200 119.040  1.00  0.00           O
ATOM   4610  N   PHE A 306     122.860  73.430 120.270  1.00  0.00           N
ATOM   4611  HN  PHE A 306     122.990  72.460 120.440  1.00  0.00           H
ATOM   4612  CA  PHE A 306     122.890  74.240 121.530  1.00  0.00           C
ATOM   4613  HA  PHE A 306     122.330  75.170 121.500  1.00  0.00           H
ATOM   4614  CB  PHE A 306     122.260  73.480 122.730  1.00  0.00           C
ATOM   4615  HB1 PHE A 306     122.670  72.450 122.820  1.00  0.00           H
ATOM   4616  HB2 PHE A 306     122.530  73.930 123.710  1.00  0.00           H
ATOM   4617  CG  PHE A 306     120.710  73.630 122.680  1.00  0.00           C
ATOM   4618  CD1 PHE A 306     120.090  72.550 122.050  1.00  0.00           C
ATOM   4619  HD1 PHE A 306     120.610  71.740 121.560  1.00  0.00           H
ATOM   4620  CE1 PHE A 306     118.730  72.380 122.090  1.00  0.00           C
ATOM   4621  HE1 PHE A 306     118.350  71.480 121.640  1.00  0.00           H
ATOM   4622  CZ  PHE A 306     117.930  73.300 122.770  1.00  0.00           C
ATOM   4623  HZ  PHE A 306     116.870  73.130 122.900  1.00  0.00           H
ATOM   4624  CD2 PHE A 306     119.900  74.540 123.420  1.00  0.00           C
ATOM   4625  HD2 PHE A 306     120.450  75.360 123.860  1.00  0.00           H
ATOM   4626  CE2 PHE A 306     118.490  74.370 123.440  1.00  0.00           C
ATOM   4627  HE2 PHE A 306     117.880  75.140 123.890  1.00  0.00           H
ATOM   4628  C   PHE A 306     124.260  74.790 121.930  1.00  0.00           C
ATOM   4629  O   PHE A 306     124.360  75.800 122.640  1.00  0.00           O
ATOM   4630  N   LYS A 307     125.410  74.100 121.520  1.00  0.00           N
ATOM   4631  HN  LYS A 307     125.290  73.250 121.010  1.00  0.00           H
ATOM   4632  CA  LYS A 307     126.740  74.580 121.970  1.00  0.00           C
ATOM   4633  HA  LYS A 307     126.580  74.390 123.020  1.00  0.00           H
ATOM   4634  CB  LYS A 307     128.020  73.780 121.480  1.00  0.00           C
ATOM   4635  HB1 LYS A 307     127.970  73.780 120.370  1.00  0.00           H
ATOM   4636  HB2 LYS A 307     128.960  74.340 121.690  1.00  0.00           H
ATOM   4637  CG  LYS A 307     128.290  72.350 122.010  1.00  0.00           C
ATOM   4638  HG1 LYS A 307     127.310  71.820 122.030  1.00  0.00           H
ATOM   4639  HG2 LYS A 307     128.760  72.440 123.010  1.00  0.00           H
ATOM   4640  CD  LYS A 307     129.280  71.450 121.180  1.00  0.00           C
ATOM   4641  HD1 LYS A 307     130.080  72.190 121.000  1.00  0.00           H
ATOM   4642  HD2 LYS A 307     128.900  71.290 120.150  1.00  0.00           H
ATOM   4643  CE  LYS A 307     129.760  70.170 121.780  1.00  0.00           C
ATOM   4644  HE1 LYS A 307     128.920  69.570 122.190  1.00  0.00           H
ATOM   4645  HE2 LYS A 307     130.530  70.500 122.510  1.00  0.00           H
ATOM   4646  NZ  LYS A 307     130.490  69.380 120.770  1.00  0.00           N
ATOM   4647  HZ1 LYS A 307     131.270  68.820 121.170  1.00  0.00           H
ATOM   4648  HZ2 LYS A 307     129.840  68.830 120.180  1.00  0.00           H
ATOM   4649  HZ3 LYS A 307     131.010  70.030 120.140  1.00  0.00           H
ATOM   4650  C   LYS A 307     126.920  76.070 121.670  1.00  0.00           C
ATOM   4651  O   LYS A 307     127.280  76.840 122.610  1.00  0.00           O
ATOM   4652  N   GLN A 308     126.590  76.520 120.450  1.00  0.00           N
ATOM   4653  HN  GLN A 308     126.500  75.890 119.690  1.00  0.00           H
ATOM   4654  CA  GLN A 308     126.800  77.930 120.040  1.00  0.00           C
ATOM   4655  HA  GLN A 308     127.880  78.060 120.080  1.00  0.00           H
ATOM   4656  CB  GLN A 308     126.380  78.070 118.530  1.00  0.00           C
ATOM   4657  HB1 GLN A 308     126.320  79.170 118.370  1.00  0.00           H
ATOM   4658  HB2 GLN A 308     127.150  77.730 117.810  1.00  0.00           H
ATOM   4659  CG  GLN A 308     125.000  77.430 118.210  1.00  0.00           C
ATOM   4660  HG1 GLN A 308     124.470  77.970 117.400  1.00  0.00           H
ATOM   4661  HG2 GLN A 308     124.430  77.440 119.170  1.00  0.00           H
ATOM   4662  CD  GLN A 308     125.180  75.960 117.730  1.00  0.00           C
ATOM   4663  OE1 GLN A 308     125.990  75.170 118.240  1.00  0.00           O
ATOM   4664  NE2 GLN A 308     124.460  75.570 116.660  1.00  0.00           N
ATOM   4665 HE21 GLN A 308     123.880  76.220 116.170  1.00  0.00           H
ATOM   4666 HE22 GLN A 308     124.520  74.680 116.200  1.00  0.00           H
ATOM   4667  C   GLN A 308     126.070  78.940 120.940  1.00  0.00           C
ATOM   4668  O   GLN A 308     126.340  80.140 120.890  1.00  0.00           O
ATOM   4669  N   TYR A 309     124.950  78.600 121.690  1.00  0.00           N
ATOM   4670  HN  TYR A 309     124.690  77.640 121.620  1.00  0.00           H
ATOM   4671  CA  TYR A 309     124.070  79.440 122.560  1.00  0.00           C
ATOM   4672  HA  TYR A 309     124.160  80.500 122.370  1.00  0.00           H
ATOM   4673  CB  TYR A 309     122.580  79.060 122.220  1.00  0.00           C
ATOM   4674  HB1 TYR A 309     122.320  78.030 122.550  1.00  0.00           H
ATOM   4675  HB2 TYR A 309     121.920  79.730 122.800  1.00  0.00           H
ATOM   4676  CG  TYR A 309     122.200  79.110 120.790  1.00  0.00           C
ATOM   4677  CD1 TYR A 309     121.990  80.420 120.220  1.00  0.00           C
ATOM   4678  HD1 TYR A 309     122.280  81.260 120.840  1.00  0.00           H
ATOM   4679  CE1 TYR A 309     121.660  80.530 118.890  1.00  0.00           C
ATOM   4680  HE1 TYR A 309     121.410  81.480 118.440  1.00  0.00           H
ATOM   4681  CZ  TYR A 309     121.470  79.410 118.060  1.00  0.00           C
ATOM   4682  OH  TYR A 309     121.150  79.500 116.690  1.00  0.00           O
ATOM   4683  HH  TYR A 309     121.220  78.570 116.440  1.00  0.00           H
ATOM   4684  CD2 TYR A 309     121.890  78.020 119.980  1.00  0.00           C
ATOM   4685  HD2 TYR A 309     121.940  77.010 120.350  1.00  0.00           H
ATOM   4686  CE2 TYR A 309     121.470  78.110 118.630  1.00  0.00           C
ATOM   4687  HE2 TYR A 309     121.310  77.220 118.050  1.00  0.00           H
ATOM   4688  C   TYR A 309     124.420  79.210 124.040  1.00  0.00           C
ATOM   4689  O   TYR A 309     123.870  79.790 124.940  1.00  0.00           O
ATOM   4690  N   ASN A 310     125.440  78.380 124.250  1.00  0.00           N
ATOM   4691  HN  ASN A 310     125.890  77.890 123.500  1.00  0.00           H
ATOM   4692  CA  ASN A 310     126.020  78.150 125.540  1.00  0.00           C
ATOM   4693  HA  ASN A 310     126.800  77.410 125.460  1.00  0.00           H
ATOM   4694  CB  ASN A 310     126.720  79.410 126.230  1.00  0.00           C
ATOM   4695  HB1 ASN A 310     126.060  80.280 126.430  1.00  0.00           H
ATOM   4696  HB2 ASN A 310     127.130  79.050 127.200  1.00  0.00           H
ATOM   4697  CG  ASN A 310     127.820  79.880 125.370  1.00  0.00           C
ATOM   4698  OD1 ASN A 310     128.400  79.160 124.560  1.00  0.00           O
ATOM   4699  ND2 ASN A 310     128.260  81.130 125.580  1.00  0.00           N
ATOM   4700 HD21 ASN A 310     127.720  81.710 126.200  1.00  0.00           H
ATOM   4701 HD22 ASN A 310     129.000  81.430 124.980  1.00  0.00           H
ATOM   4702  C   ASN A 310     125.210  77.330 126.480  1.00  0.00           C
ATOM   4703  O   ASN A 310     125.110  77.570 127.680  1.00  0.00           O
ATOM   4704  N   ILE A 311     124.590  76.250 125.930  1.00  0.00           N
ATOM   4705  HN  ILE A 311     124.790  76.050 124.970  1.00  0.00           H
ATOM   4706  CA  ILE A 311     123.760  75.310 126.600  1.00  0.00           C
ATOM   4707  HA  ILE A 311     123.980  75.530 127.630  1.00  0.00           H
ATOM   4708  CB  ILE A 311     122.250  75.460 126.420  1.00  0.00           C
ATOM   4709  HB  ILE A 311     121.940  75.170 125.400  1.00  0.00           H
ATOM   4710  CG2 ILE A 311     121.440  74.410 127.340  1.00  0.00           C
ATOM   4711 HG21 ILE A 311     121.710  74.520 128.410  1.00  0.00           H
ATOM   4712 HG22 ILE A 311     120.350  74.580 127.400  1.00  0.00           H
ATOM   4713 HG23 ILE A 311     121.480  73.350 127.020  1.00  0.00           H
ATOM   4714  CG1 ILE A 311     121.840  76.920 126.690  1.00  0.00           C
ATOM   4715 HG11 ILE A 311     122.400  77.740 126.180  1.00  0.00           H
ATOM   4716 HG12 ILE A 311     122.100  77.090 127.750  1.00  0.00           H
ATOM   4717  CD  ILE A 311     120.330  77.230 126.410  1.00  0.00           C
ATOM   4718  HD1 ILE A 311     119.740  76.850 127.280  1.00  0.00           H
ATOM   4719  HD2 ILE A 311     120.040  78.300 126.370  1.00  0.00           H
ATOM   4720  HD3 ILE A 311     119.940  76.760 125.480  1.00  0.00           H
ATOM   4721  C   ILE A 311     124.290  73.990 126.400  1.00  0.00           C
ATOM   4722  O   ILE A 311     124.580  73.580 125.270  1.00  0.00           O
ATOM   4723  N   SER A 312     124.530  73.220 127.470  1.00  0.00           N
ATOM   4724  HN  SER A 312     124.280  73.420 128.410  1.00  0.00           H
ATOM   4725  CA  SER A 312     125.050  71.840 127.390  1.00  0.00           C
ATOM   4726  HA  SER A 312     124.940  71.500 126.370  1.00  0.00           H
ATOM   4727  CB  SER A 312     126.520  71.590 127.780  1.00  0.00           C
ATOM   4728  HB1 SER A 312     126.540  70.500 128.030  1.00  0.00           H
ATOM   4729  HB2 SER A 312     126.820  72.120 128.700  1.00  0.00           H
ATOM   4730  OG  SER A 312     127.510  71.860 126.810  1.00  0.00           O
ATOM   4731  HG1 SER A 312     127.360  72.770 126.550  1.00  0.00           H
ATOM   4732  C   SER A 312     124.130  70.950 128.200  1.00  0.00           C
ATOM   4733  O   SER A 312     123.470  71.450 129.070  1.00  0.00           O
ATOM   4734  N   TRP A 313     124.000  69.660 127.810  1.00  0.00           N
ATOM   4735  HN  TRP A 313     124.570  69.140 127.180  1.00  0.00           H
ATOM   4736  CA  TRP A 313     122.930  68.880 128.260  1.00  0.00           C
ATOM   4737  HA  TRP A 313     122.280  69.400 128.950  1.00  0.00           H
ATOM   4738  CB  TRP A 313     121.900  68.490 127.180  1.00  0.00           C
ATOM   4739  HB1 TRP A 313     122.530  68.010 126.400  1.00  0.00           H
ATOM   4740  HB2 TRP A 313     121.270  67.700 127.640  1.00  0.00           H
ATOM   4741  CG  TRP A 313     121.030  69.590 126.600  1.00  0.00           C
ATOM   4742  CD1 TRP A 313     121.400  70.490 125.560  1.00  0.00           C
ATOM   4743  HD1 TRP A 313     122.300  70.290 124.990  1.00  0.00           H
ATOM   4744  NE1 TRP A 313     120.410  71.400 125.430  1.00  0.00           N
ATOM   4745  HE1 TRP A 313     120.280  71.940 124.620  1.00  0.00           H
ATOM   4746  CE2 TRP A 313     119.460  71.190 126.400  1.00  0.00           C
ATOM   4747  CD2 TRP A 313     119.800  70.090 127.190  1.00  0.00           C
ATOM   4748  CE3 TRP A 313     118.990  69.620 128.250  1.00  0.00           C
ATOM   4749  HE3 TRP A 313     119.110  68.720 128.840  1.00  0.00           H
ATOM   4750  CZ3 TRP A 313     117.820  70.340 128.530  1.00  0.00           C
ATOM   4751  HZ3 TRP A 313     117.200  69.990 129.340  1.00  0.00           H
ATOM   4752  CZ2 TRP A 313     118.200  71.830 126.620  1.00  0.00           C
ATOM   4753  HZ2 TRP A 313     117.820  72.530 125.890  1.00  0.00           H
ATOM   4754  CH2 TRP A 313     117.460  71.430 127.710  1.00  0.00           C
ATOM   4755  HH2 TRP A 313     116.630  72.070 127.980  1.00  0.00           H
ATOM   4756  C   TRP A 313     123.440  67.490 128.850  1.00  0.00           C
ATOM   4757  O   TRP A 313     124.160  66.800 128.160  1.00  0.00           O
ATOM   4758  N   GLU A 314     123.130  67.250 130.110  1.00  0.00           N
ATOM   4759  HN  GLU A 314     122.400  67.840 130.450  1.00  0.00           H
ATOM   4760  CA  GLU A 314     123.530  65.990 130.730  1.00  0.00           C
ATOM   4761  HA  GLU A 314     124.330  65.620 130.110  1.00  0.00           H
ATOM   4762  CB  GLU A 314     124.130  66.250 132.080  1.00  0.00           C
ATOM   4763  HB1 GLU A 314     125.000  66.930 131.920  1.00  0.00           H
ATOM   4764  HB2 GLU A 314     123.490  67.010 132.580  1.00  0.00           H
ATOM   4765  CG  GLU A 314     124.390  65.060 133.060  1.00  0.00           C
ATOM   4766  HG1 GLU A 314     125.100  64.330 132.600  1.00  0.00           H
ATOM   4767  HG2 GLU A 314     123.440  64.490 133.160  1.00  0.00           H
ATOM   4768  CD  GLU A 314     125.010  65.600 134.360  1.00  0.00           C
ATOM   4769  OE1 GLU A 314     124.200  65.660 135.320  1.00  0.00           O
ATOM   4770  OE2 GLU A 314     126.180  65.970 134.400  1.00  0.00           O
ATOM   4771  C   GLU A 314     122.430  64.920 130.900  1.00  0.00           C
ATOM   4772  O   GLU A 314     121.410  65.060 131.510  1.00  0.00           O
ATOM   4773  N   LEU A 315     122.610  63.780 130.230  1.00  0.00           N
ATOM   4774  HN  LEU A 315     123.480  63.730 129.740  1.00  0.00           H
ATOM   4775  CA  LEU A 315     121.640  62.750 129.960  1.00  0.00           C
ATOM   4776  HA  LEU A 315     120.640  63.160 129.990  1.00  0.00           H
ATOM   4777  CB  LEU A 315     121.990  62.070 128.580  1.00  0.00           C
ATOM   4778  HB1 LEU A 315     121.730  62.850 127.830  1.00  0.00           H
ATOM   4779  HB2 LEU A 315     123.060  61.760 128.520  1.00  0.00           H
ATOM   4780  CG  LEU A 315     121.190  60.790 128.210  1.00  0.00           C
ATOM   4781  HG  LEU A 315     121.410  59.890 128.830  1.00  0.00           H
ATOM   4782  CD1 LEU A 315     119.670  61.010 128.250  1.00  0.00           C
ATOM   4783 HD11 LEU A 315     119.440  61.900 128.880  1.00  0.00           H
ATOM   4784 HD12 LEU A 315     119.370  61.190 127.200  1.00  0.00           H
ATOM   4785 HD13 LEU A 315     119.170  60.130 128.720  1.00  0.00           H
ATOM   4786  CD2 LEU A 315     121.600  60.280 126.820  1.00  0.00           C
ATOM   4787 HD21 LEU A 315     120.860  59.510 126.500  1.00  0.00           H
ATOM   4788 HD22 LEU A 315     121.700  61.010 125.990  1.00  0.00           H
ATOM   4789 HD23 LEU A 315     122.650  59.920 126.870  1.00  0.00           H
ATOM   4790  C   LEU A 315     121.770  61.650 131.050  1.00  0.00           C
ATOM   4791  O   LEU A 315     122.860  61.110 131.270  1.00  0.00           O
ATOM   4792  N   ASP A 316     120.690  61.310 131.730  1.00  0.00           N
ATOM   4793  HN  ASP A 316     119.880  61.900 131.690  1.00  0.00           H
ATOM   4794  CA  ASP A 316     120.410  60.230 132.600  1.00  0.00           C
ATOM   4795  HA  ASP A 316     121.260  59.550 132.610  1.00  0.00           H
ATOM   4796  CB  ASP A 316     120.170  60.850 134.030  1.00  0.00           C
ATOM   4797  HB1 ASP A 316     121.140  61.290 134.350  1.00  0.00           H
ATOM   4798  HB2 ASP A 316     119.360  61.610 134.000  1.00  0.00           H
ATOM   4799  CG  ASP A 316     119.790  59.850 135.100  1.00  0.00           C
ATOM   4800  OD1 ASP A 316     118.790  60.050 135.850  1.00  0.00           O
ATOM   4801  OD2 ASP A 316     120.510  58.800 135.220  1.00  0.00           O
ATOM   4802  C   ASP A 316     119.280  59.380 132.140  1.00  0.00           C
ATOM   4803  O   ASP A 316     118.400  59.790 131.320  1.00  0.00           O
ATOM   4804  N   VAL A 317     119.180  58.090 132.540  1.00  0.00           N
ATOM   4805  HN  VAL A 317     119.840  57.840 133.250  1.00  0.00           H
ATOM   4806  CA  VAL A 317     118.140  57.190 132.000  1.00  0.00           C
ATOM   4807  HA  VAL A 317     117.370  57.700 131.440  1.00  0.00           H
ATOM   4808  CB  VAL A 317     118.550  56.080 131.040  1.00  0.00           C
ATOM   4809  HB  VAL A 317     117.610  55.600 130.700  1.00  0.00           H
ATOM   4810  CG1 VAL A 317     119.070  56.840 129.790  1.00  0.00           C
ATOM   4811 HG11 VAL A 317     119.410  56.040 129.100  1.00  0.00           H
ATOM   4812 HG12 VAL A 317     118.230  57.360 129.290  1.00  0.00           H
ATOM   4813 HG13 VAL A 317     119.850  57.540 130.140  1.00  0.00           H
ATOM   4814  CG2 VAL A 317     119.620  55.150 131.620  1.00  0.00           C
ATOM   4815 HG21 VAL A 317     120.560  55.730 131.770  1.00  0.00           H
ATOM   4816 HG22 VAL A 317     119.280  54.790 132.610  1.00  0.00           H
ATOM   4817 HG23 VAL A 317     119.820  54.280 130.950  1.00  0.00           H
ATOM   4818  C   VAL A 317     117.460  56.650 133.240  1.00  0.00           C
ATOM   4819  O   VAL A 317     118.060  56.450 134.270  1.00  0.00           O
ATOM   4820  N   LEU A 318     116.120  56.410 133.160  1.00  0.00           N
ATOM   4821  HN  LEU A 318     115.710  56.600 132.270  1.00  0.00           H
ATOM   4822  CA  LEU A 318     115.330  55.680 134.100  1.00  0.00           C
ATOM   4823  HA  LEU A 318     115.960  55.630 134.970  1.00  0.00           H
ATOM   4824  CB  LEU A 318     114.090  56.430 134.580  1.00  0.00           C
ATOM   4825  HB1 LEU A 318     114.410  57.430 134.940  1.00  0.00           H
ATOM   4826  HB2 LEU A 318     113.410  56.430 133.700  1.00  0.00           H
ATOM   4827  CG  LEU A 318     113.190  55.740 135.680  1.00  0.00           C
ATOM   4828  HG  LEU A 318     113.060  54.680 135.360  1.00  0.00           H
ATOM   4829  CD1 LEU A 318     113.930  55.750 137.090  1.00  0.00           C
ATOM   4830 HD11 LEU A 318     115.030  55.560 137.090  1.00  0.00           H
ATOM   4831 HD12 LEU A 318     113.550  56.700 137.530  1.00  0.00           H
ATOM   4832 HD13 LEU A 318     113.450  54.890 137.600  1.00  0.00           H
ATOM   4833  CD2 LEU A 318     111.780  56.250 135.730  1.00  0.00           C
ATOM   4834 HD21 LEU A 318     111.270  55.850 136.630  1.00  0.00           H
ATOM   4835 HD22 LEU A 318     111.870  57.360 135.720  1.00  0.00           H
ATOM   4836 HD23 LEU A 318     111.150  56.090 134.830  1.00  0.00           H
ATOM   4837  C   LEU A 318     114.970  54.320 133.540  1.00  0.00           C
ATOM   4838  O   LEU A 318     114.160  54.120 132.690  1.00  0.00           O
ATOM   4839  N   GLU A 319     115.490  53.240 134.120  1.00  0.00           N
ATOM   4840  HN  GLU A 319     116.160  53.420 134.840  1.00  0.00           H
ATOM   4841  CA  GLU A 319     115.220  51.880 133.850  1.00  0.00           C
ATOM   4842  HA  GLU A 319     115.130  51.820 132.780  1.00  0.00           H
ATOM   4843  CB  GLU A 319     116.470  51.050 134.220  1.00  0.00           C
ATOM   4844  HB1 GLU A 319     116.660  51.200 135.310  1.00  0.00           H
ATOM   4845  HB2 GLU A 319     116.220  49.970 134.280  1.00  0.00           H
ATOM   4846  CG  GLU A 319     117.820  51.260 133.420  1.00  0.00           C
ATOM   4847  HG1 GLU A 319     118.490  50.700 134.110  1.00  0.00           H
ATOM   4848  HG2 GLU A 319     118.140  52.320 133.350  1.00  0.00           H
ATOM   4849  CD  GLU A 319     117.850  50.560 132.130  1.00  0.00           C
ATOM   4850  OE1 GLU A 319     117.730  51.320 131.170  1.00  0.00           O
ATOM   4851  OE2 GLU A 319     118.060  49.330 132.010  1.00  0.00           O
ATOM   4852  C   GLU A 319     114.020  51.460 134.640  1.00  0.00           C
ATOM   4853  O   GLU A 319     113.940  51.550 135.850  1.00  0.00           O
ATOM   4854  N   VAL A 320     112.990  50.890 133.940  1.00  0.00           N
ATOM   4855  HN  VAL A 320     113.060  50.670 132.970  1.00  0.00           H
ATOM   4856  CA  VAL A 320     111.660  50.600 134.530  1.00  0.00           C
ATOM   4857  HA  VAL A 320     111.770  50.580 135.600  1.00  0.00           H
ATOM   4858  CB  VAL A 320     110.580  51.670 134.270  1.00  0.00           C
ATOM   4859  HB  VAL A 320     110.410  51.720 133.180  1.00  0.00           H
ATOM   4860  CG1 VAL A 320     109.310  51.400 135.040  1.00  0.00           C
ATOM   4861 HG11 VAL A 320     108.660  52.310 135.060  1.00  0.00           H
ATOM   4862 HG12 VAL A 320     108.630  50.710 134.490  1.00  0.00           H
ATOM   4863 HG13 VAL A 320     109.510  51.020 136.060  1.00  0.00           H
ATOM   4864  CG2 VAL A 320     111.120  53.070 134.580  1.00  0.00           C
ATOM   4865 HG21 VAL A 320     111.950  53.280 133.880  1.00  0.00           H
ATOM   4866 HG22 VAL A 320     110.370  53.860 134.350  1.00  0.00           H
ATOM   4867 HG23 VAL A 320     111.350  53.190 135.660  1.00  0.00           H
ATOM   4868  C   VAL A 320     111.210  49.220 134.100  1.00  0.00           C
ATOM   4869  O   VAL A 320     111.200  48.900 132.930  1.00  0.00           O
ATOM   4870  N   SER A 321     110.750  48.380 135.020  1.00  0.00           N
ATOM   4871  HN  SER A 321     110.640  48.590 135.990  1.00  0.00           H
ATOM   4872  CA  SER A 321     110.360  47.050 134.630  1.00  0.00           C
ATOM   4873  HA  SER A 321     110.210  46.950 133.560  1.00  0.00           H
ATOM   4874  CB  SER A 321     111.400  46.050 135.160  1.00  0.00           C
ATOM   4875  HB1 SER A 321     111.300  45.710 136.210  1.00  0.00           H
ATOM   4876  HB2 SER A 321     112.410  46.500 135.190  1.00  0.00           H
ATOM   4877  OG  SER A 321     111.480  44.940 134.260  1.00  0.00           O
ATOM   4878  HG1 SER A 321     110.820  44.350 134.620  1.00  0.00           H
ATOM   4879  C   SER A 321     109.010  46.660 135.200  1.00  0.00           C
ATOM   4880  O   SER A 321     108.800  46.500 136.420  1.00  0.00           O
ATOM   4881  N   ASN A 322     108.110  46.450 134.290  1.00  0.00           N
ATOM   4882  HN  ASN A 322     108.360  46.540 133.330  1.00  0.00           H
ATOM   4883  CA  ASN A 322     106.750  45.970 134.520  1.00  0.00           C
ATOM   4884  HA  ASN A 322     106.870  45.090 135.130  1.00  0.00           H
ATOM   4885  CB  ASN A 322     105.880  47.030 135.290  1.00  0.00           C
ATOM   4886  HB1 ASN A 322     106.420  47.390 136.190  1.00  0.00           H
ATOM   4887  HB2 ASN A 322     105.760  47.840 134.530  1.00  0.00           H
ATOM   4888  CG  ASN A 322     104.470  46.550 135.680  1.00  0.00           C
ATOM   4889  OD1 ASN A 322     103.600  46.330 134.810  1.00  0.00           O
ATOM   4890  ND2 ASN A 322     104.140  46.370 136.980  1.00  0.00           N
ATOM   4891 HD21 ASN A 322     104.820  46.310 137.710  1.00  0.00           H
ATOM   4892 HD22 ASN A 322     103.190  46.150 137.220  1.00  0.00           H
ATOM   4893  C   ASN A 322     106.060  45.540 133.180  1.00  0.00           C
ATOM   4894  O   ASN A 322     105.600  46.360 132.390  1.00  0.00           O
ATOM   4895  N   SER A 323     105.930  44.210 132.990  1.00  0.00           N
ATOM   4896  HN  SER A 323     106.400  43.540 133.560  1.00  0.00           H
ATOM   4897  CA  SER A 323     105.290  43.700 131.800  1.00  0.00           C
ATOM   4898  HA  SER A 323     105.780  44.000 130.880  1.00  0.00           H
ATOM   4899  CB  SER A 323     105.390  42.170 131.630  1.00  0.00           C
ATOM   4900  HB1 SER A 323     104.890  41.940 130.670  1.00  0.00           H
ATOM   4901  HB2 SER A 323     104.870  41.700 132.490  1.00  0.00           H
ATOM   4902  OG  SER A 323     106.780  41.800 131.800  1.00  0.00           O
ATOM   4903  HG1 SER A 323     106.890  42.010 132.730  1.00  0.00           H
ATOM   4904  C   SER A 323     103.800  44.100 131.560  1.00  0.00           C
ATOM   4905  O   SER A 323     103.480  44.530 130.430  1.00  0.00           O
ATOM   4906  N   SER A 324     103.020  44.060 132.640  1.00  0.00           N
ATOM   4907  HN  SER A 324     103.390  43.810 133.530  1.00  0.00           H
ATOM   4908  CA  SER A 324     101.640  44.430 132.590  1.00  0.00           C
ATOM   4909  HA  SER A 324     101.290  43.840 131.760  1.00  0.00           H
ATOM   4910  CB  SER A 324     100.830  44.000 133.810  1.00  0.00           C
ATOM   4911  HB1 SER A 324     101.310  44.520 134.670  1.00  0.00           H
ATOM   4912  HB2 SER A 324     101.070  42.930 134.020  1.00  0.00           H
ATOM   4913  OG  SER A 324      99.390  44.260 133.740  1.00  0.00           O
ATOM   4914  HG1 SER A 324      99.010  43.700 134.410  1.00  0.00           H
ATOM   4915  C   SER A 324     101.370  45.860 132.150  1.00  0.00           C
ATOM   4916  O   SER A 324     100.490  46.160 131.330  1.00  0.00           O
ATOM   4917  N   LEU A 325     102.140  46.860 132.620  1.00  0.00           N
ATOM   4918  HN  LEU A 325     102.770  46.720 133.380  1.00  0.00           H
ATOM   4919  CA  LEU A 325     102.140  48.210 132.100  1.00  0.00           C
ATOM   4920  HA  LEU A 325     101.100  48.500 132.230  1.00  0.00           H
ATOM   4921  CB  LEU A 325     102.910  49.120 133.120  1.00  0.00           C
ATOM   4922  HB1 LEU A 325     103.840  48.570 133.370  1.00  0.00           H
ATOM   4923  HB2 LEU A 325     103.260  50.100 132.710  1.00  0.00           H
ATOM   4924  CG  LEU A 325     102.010  49.370 134.340  1.00  0.00           C
ATOM   4925  HG  LEU A 325     101.540  48.450 134.740  1.00  0.00           H
ATOM   4926  CD1 LEU A 325     102.800  50.050 135.490  1.00  0.00           C
ATOM   4927 HD11 LEU A 325     102.140  50.100 136.390  1.00  0.00           H
ATOM   4928 HD12 LEU A 325     103.750  49.520 135.700  1.00  0.00           H
ATOM   4929 HD13 LEU A 325     103.100  51.060 135.150  1.00  0.00           H
ATOM   4930  CD2 LEU A 325     100.850  50.270 133.940  1.00  0.00           C
ATOM   4931 HD21 LEU A 325     101.200  50.980 133.160  1.00  0.00           H
ATOM   4932 HD22 LEU A 325     100.030  49.710 133.440  1.00  0.00           H
ATOM   4933 HD23 LEU A 325     100.400  50.850 134.780  1.00  0.00           H
ATOM   4934  C   LEU A 325     102.500  48.370 130.680  1.00  0.00           C
ATOM   4935  O   LEU A 325     101.860  49.130 129.970  1.00  0.00           O
ATOM   4936  N   ARG A 326     103.460  47.600 130.230  1.00  0.00           N
ATOM   4937  HN  ARG A 326     103.750  46.810 130.760  1.00  0.00           H
ATOM   4938  CA  ARG A 326     103.950  47.680 128.810  1.00  0.00           C
ATOM   4939  HA  ARG A 326     104.060  48.730 128.590  1.00  0.00           H
ATOM   4940  CB  ARG A 326     105.340  46.980 128.750  1.00  0.00           C
ATOM   4941  HB1 ARG A 326     105.940  47.510 129.520  1.00  0.00           H
ATOM   4942  HB2 ARG A 326     105.290  45.910 129.040  1.00  0.00           H
ATOM   4943  CG  ARG A 326     106.130  46.900 127.430  1.00  0.00           C
ATOM   4944  HG1 ARG A 326     105.540  46.310 126.690  1.00  0.00           H
ATOM   4945  HG2 ARG A 326     107.030  46.300 127.690  1.00  0.00           H
ATOM   4946  CD  ARG A 326     106.540  48.160 126.820  1.00  0.00           C
ATOM   4947  HD1 ARG A 326     107.360  48.630 127.400  1.00  0.00           H
ATOM   4948  HD2 ARG A 326     105.730  48.920 126.840  1.00  0.00           H
ATOM   4949  NE  ARG A 326     106.880  47.980 125.380  1.00  0.00           N
ATOM   4950  HE  ARG A 326     107.840  47.820 125.150  1.00  0.00           H
ATOM   4951  CZ  ARG A 326     106.080  48.160 124.280  1.00  0.00           C
ATOM   4952  NH1 ARG A 326     104.770  48.180 124.420  1.00  0.00           N
ATOM   4953 HH11 ARG A 326     104.250  47.890 123.610  1.00  0.00           H
ATOM   4954 HH12 ARG A 326     104.390  48.130 125.340  1.00  0.00           H
ATOM   4955  NH2 ARG A 326     106.600  48.230 123.090  1.00  0.00           N
ATOM   4956 HH21 ARG A 326     106.010  48.500 122.330  1.00  0.00           H
ATOM   4957 HH22 ARG A 326     107.550  47.990 122.950  1.00  0.00           H
ATOM   4958  C   ARG A 326     103.000  47.160 127.810  1.00  0.00           C
ATOM   4959  O   ARG A 326     103.110  47.550 126.660  1.00  0.00           O
ATOM   4960  N   ARG A 327     102.110  46.280 128.220  1.00  0.00           N
ATOM   4961  HN  ARG A 327     102.170  45.970 129.160  1.00  0.00           H
ATOM   4962  CA  ARG A 327     101.020  45.810 127.380  1.00  0.00           C
ATOM   4963  HA  ARG A 327     101.510  45.490 126.470  1.00  0.00           H
ATOM   4964  CB  ARG A 327     100.410  44.560 128.010  1.00  0.00           C
ATOM   4965  HB1 ARG A 327     100.140  44.760 129.070  1.00  0.00           H
ATOM   4966  HB2 ARG A 327      99.540  44.150 127.450  1.00  0.00           H
ATOM   4967  CG  ARG A 327     101.370  43.320 127.820  1.00  0.00           C
ATOM   4968  HG1 ARG A 327     102.400  43.680 128.000  1.00  0.00           H
ATOM   4969  HG2 ARG A 327     101.310  43.000 126.750  1.00  0.00           H
ATOM   4970  CD  ARG A 327     100.970  42.280 128.790  1.00  0.00           C
ATOM   4971  HD1 ARG A 327      99.980  41.790 128.610  1.00  0.00           H
ATOM   4972  HD2 ARG A 327     100.910  42.690 129.820  1.00  0.00           H
ATOM   4973  NE  ARG A 327     102.060  41.200 128.770  1.00  0.00           N
ATOM   4974  HE  ARG A 327     102.910  41.360 128.260  1.00  0.00           H
ATOM   4975  CZ  ARG A 327     102.300  40.400 129.780  1.00  0.00           C
ATOM   4976  NH1 ARG A 327     101.600  40.270 130.890  1.00  0.00           N
ATOM   4977 HH11 ARG A 327     101.770  39.570 131.580  1.00  0.00           H
ATOM   4978 HH12 ARG A 327     100.810  40.840 131.090  1.00  0.00           H
ATOM   4979  NH2 ARG A 327     103.390  39.720 129.680  1.00  0.00           N
ATOM   4980 HH21 ARG A 327     103.750  39.230 130.470  1.00  0.00           H
ATOM   4981 HH22 ARG A 327     104.090  39.930 129.000  1.00  0.00           H
ATOM   4982  C   ARG A 327      99.880  46.840 127.100  1.00  0.00           C
ATOM   4983  O   ARG A 327      99.130  46.910 126.090  1.00  0.00           O
ATOM   4984  N   ARG A 328      99.660  47.760 128.080  1.00  0.00           N
ATOM   4985  HN  ARG A 328     100.130  47.690 128.950  1.00  0.00           H
ATOM   4986  CA  ARG A 328      98.810  48.990 127.970  1.00  0.00           C
ATOM   4987  HA  ARG A 328      97.820  48.580 127.800  1.00  0.00           H
ATOM   4988  CB  ARG A 328      98.760  49.910 129.210  1.00  0.00           C
ATOM   4989  HB1 ARG A 328      99.730  50.360 129.490  1.00  0.00           H
ATOM   4990  HB2 ARG A 328      98.010  50.720 129.080  1.00  0.00           H
ATOM   4991  CG  ARG A 328      98.250  49.130 130.510  1.00  0.00           C
ATOM   4992  HG1 ARG A 328      98.540  49.670 131.440  1.00  0.00           H
ATOM   4993  HG2 ARG A 328      98.820  48.180 130.590  1.00  0.00           H
ATOM   4994  CD  ARG A 328      96.750  48.840 130.700  1.00  0.00           C
ATOM   4995  HD1 ARG A 328      96.390  48.080 129.970  1.00  0.00           H
ATOM   4996  HD2 ARG A 328      96.230  49.800 130.530  1.00  0.00           H
ATOM   4997  NE  ARG A 328      96.560  48.260 132.050  1.00  0.00           N
ATOM   4998  HE  ARG A 328      97.330  47.780 132.470  1.00  0.00           H
ATOM   4999  CZ  ARG A 328      95.660  48.600 132.910  1.00  0.00           C
ATOM   5000  NH1 ARG A 328      94.560  49.200 132.640  1.00  0.00           N
ATOM   5001 HH11 ARG A 328      94.080  49.670 133.380  1.00  0.00           H
ATOM   5002 HH12 ARG A 328      94.320  49.370 131.690  1.00  0.00           H
ATOM   5003  NH2 ARG A 328      95.980  48.400 134.200  1.00  0.00           N
ATOM   5004 HH21 ARG A 328      95.310  48.310 134.930  1.00  0.00           H
ATOM   5005 HH22 ARG A 328      96.790  47.810 134.310  1.00  0.00           H
ATOM   5006  C   ARG A 328      99.250  49.970 126.780  1.00  0.00           C
ATOM   5007  O   ARG A 328     100.390  50.270 126.570  1.00  0.00           O
ATOM   5008  N   LEU A 329      98.240  50.590 126.230  1.00  0.00           N
ATOM   5009  HN  LEU A 329      97.330  50.470 126.620  1.00  0.00           H
ATOM   5010  CA  LEU A 329      98.280  51.740 125.400  1.00  0.00           C
ATOM   5011  HA  LEU A 329      99.210  51.870 124.860  1.00  0.00           H
ATOM   5012  CB  LEU A 329      97.110  51.600 124.350  1.00  0.00           C
ATOM   5013  HB1 LEU A 329      97.270  50.660 123.770  1.00  0.00           H
ATOM   5014  HB2 LEU A 329      96.170  51.400 124.910  1.00  0.00           H
ATOM   5015  CG  LEU A 329      96.960  52.820 123.380  1.00  0.00           C
ATOM   5016  HG  LEU A 329      96.650  53.740 123.930  1.00  0.00           H
ATOM   5017  CD1 LEU A 329      98.200  53.010 122.560  1.00  0.00           C
ATOM   5018 HD11 LEU A 329      99.030  53.400 123.200  1.00  0.00           H
ATOM   5019 HD12 LEU A 329      98.500  52.200 121.870  1.00  0.00           H
ATOM   5020 HD13 LEU A 329      97.930  53.880 121.920  1.00  0.00           H
ATOM   5021  CD2 LEU A 329      95.760  52.460 122.550  1.00  0.00           C
ATOM   5022 HD21 LEU A 329      94.870  52.150 123.130  1.00  0.00           H
ATOM   5023 HD22 LEU A 329      95.420  53.410 122.080  1.00  0.00           H
ATOM   5024 HD23 LEU A 329      96.000  51.700 121.780  1.00  0.00           H
ATOM   5025  C   LEU A 329      98.170  53.010 126.210  1.00  0.00           C
ATOM   5026  O   LEU A 329      97.480  53.060 127.230  1.00  0.00           O
ATOM   5027  N   ILE A 330      98.930  54.000 125.880  1.00  0.00           N
ATOM   5028  HN  ILE A 330      99.670  53.850 125.230  1.00  0.00           H
ATOM   5029  CA  ILE A 330      98.890  55.400 126.490  1.00  0.00           C
ATOM   5030  HA  ILE A 330      98.240  55.480 127.340  1.00  0.00           H
ATOM   5031  CB  ILE A 330     100.270  56.040 126.950  1.00  0.00           C
ATOM   5032  HB  ILE A 330     100.790  56.380 126.030  1.00  0.00           H
ATOM   5033  CG2 ILE A 330      99.950  57.160 127.860  1.00  0.00           C
ATOM   5034 HG21 ILE A 330     100.810  57.670 128.350  1.00  0.00           H
ATOM   5035 HG22 ILE A 330      99.440  57.990 127.330  1.00  0.00           H
ATOM   5036 HG23 ILE A 330      99.200  56.800 128.590  1.00  0.00           H
ATOM   5037  CG1 ILE A 330     101.260  55.000 127.630  1.00  0.00           C
ATOM   5038 HG11 ILE A 330     102.230  55.490 127.830  1.00  0.00           H
ATOM   5039 HG12 ILE A 330     101.400  54.160 126.910  1.00  0.00           H
ATOM   5040  CD  ILE A 330     100.600  54.310 128.910  1.00  0.00           C
ATOM   5041  HD1 ILE A 330      99.640  53.840 128.590  1.00  0.00           H
ATOM   5042  HD2 ILE A 330     101.300  53.520 129.260  1.00  0.00           H
ATOM   5043  HD3 ILE A 330     100.420  54.980 129.780  1.00  0.00           H
ATOM   5044  C   ILE A 330      98.290  56.350 125.510  1.00  0.00           C
ATOM   5045  O   ILE A 330      98.700  56.460 124.350  1.00  0.00           O
ATOM   5046  N   LEU A 331      97.270  57.110 125.980  1.00  0.00           N
ATOM   5047  HN  LEU A 331      97.070  56.940 126.940  1.00  0.00           H
ATOM   5048  CA  LEU A 331      96.590  58.130 125.180  1.00  0.00           C
ATOM   5049  HA  LEU A 331      96.960  58.000 124.170  1.00  0.00           H
ATOM   5050  CB  LEU A 331      94.980  58.070 125.250  1.00  0.00           C
ATOM   5051  HB1 LEU A 331      94.560  58.310 126.250  1.00  0.00           H
ATOM   5052  HB2 LEU A 331      94.700  58.690 124.370  1.00  0.00           H
ATOM   5053  CG  LEU A 331      94.380  56.670 124.960  1.00  0.00           C
ATOM   5054  HG  LEU A 331      94.670  55.950 125.760  1.00  0.00           H
ATOM   5055  CD1 LEU A 331      92.860  56.760 125.110  1.00  0.00           C
ATOM   5056 HD11 LEU A 331      92.600  57.520 124.340  1.00  0.00           H
ATOM   5057 HD12 LEU A 331      92.390  55.780 124.900  1.00  0.00           H
ATOM   5058 HD13 LEU A 331      92.490  57.170 126.070  1.00  0.00           H
ATOM   5059  CD2 LEU A 331      94.670  56.080 123.580  1.00  0.00           C
ATOM   5060 HD21 LEU A 331      94.350  55.020 123.500  1.00  0.00           H
[truncated: 3,341,080 more chars]
