# Supplementary material for: Structure of the PAPP-ABP5 complex reveals mechanism of substrate recognition
Source: Nat Commun. 2022 Sep 20;13:5500. doi: 10.1038/s41467-022-33175-2 (PMC9489782; doi:10.1038/s41467-022-33175-2)
Supplement: Supplementary file 4 — Supplementary Data 1 [file 41467_2022_33175_MOESM4_ESM.zip › Simulation Initials/initial_13.pdb]

REMARK    GENERATED BY TRJCONV
TITLE     active-agonist+G_alpha in water t= 4821.00000 step= 2410500
REMARK    THIS IS A SIMULATION BOX
CRYST1  188.223  188.223  188.223  90.00  90.00  90.00 P 1           1
MODEL        1
ATOM      1  N   ARG A  15     100.880 103.210 165.220  1.00  0.00           N
ATOM      2  HT1 ARG A  15     101.370 103.890 165.750  1.00  0.00           H
ATOM      3  HT2 ARG A  15     100.710 103.510 164.280  1.00  0.00           H
ATOM      4  CA  ARG A  15      99.640 102.680 165.910  1.00  0.00           C
ATOM      5  HA  ARG A  15      99.800 101.740 166.400  1.00  0.00           H
ATOM      6  CB  ARG A  15      99.170 103.660 167.050  1.00  0.00           C
ATOM      7  HB1 ARG A  15      98.990 104.610 166.510  1.00  0.00           H
ATOM      8  HB2 ARG A  15      98.210 103.450 167.560  1.00  0.00           H
ATOM      9  CG  ARG A  15     100.250 103.950 168.200  1.00  0.00           C
ATOM     10  HG1 ARG A  15      99.860 104.900 168.620  1.00  0.00           H
ATOM     11  HG2 ARG A  15     101.170 104.090 167.600  1.00  0.00           H
ATOM     12  CD  ARG A  15     100.380 102.860 169.250  1.00  0.00           C
ATOM     13  HD1 ARG A  15     101.080 103.150 170.060  1.00  0.00           H
ATOM     14  HD2 ARG A  15     100.670 101.910 168.750  1.00  0.00           H
ATOM     15  NE  ARG A  15      99.100 102.690 169.970  1.00  0.00           N
ATOM     16  HE  ARG A  15      98.310 103.250 169.710  1.00  0.00           H
ATOM     17  CZ  ARG A  15      98.860 101.700 170.790  1.00  0.00           C
ATOM     18  NH1 ARG A  15      99.750 100.790 171.060  1.00  0.00           N
ATOM     19 HH11 ARG A  15      99.430 100.130 171.740  1.00  0.00           H
ATOM     20 HH12 ARG A  15     100.690 101.120 171.060  1.00  0.00           H
ATOM     21  NH2 ARG A  15      97.630 101.560 171.320  1.00  0.00           N
ATOM     22 HH21 ARG A  15      97.340 100.810 171.900  1.00  0.00           H
ATOM     23 HH22 ARG A  15      97.040 102.370 171.270  1.00  0.00           H
ATOM     24  C   ARG A  15      98.480 102.450 164.940  1.00  0.00           C
ATOM     25  O   ARG A  15      97.340 102.940 165.170  1.00  0.00           O
ATOM     26  N   ALA A  16      98.680 101.640 163.890  1.00  0.00           N
ATOM     27  HN  ALA A  16      99.620 101.360 163.730  1.00  0.00           H
ATOM     28  CA  ALA A  16      97.560 101.320 162.980  1.00  0.00           C
ATOM     29  HA  ALA A  16      97.160 102.230 162.570  1.00  0.00           H
ATOM     30  CB  ALA A  16      97.960 100.290 161.860  1.00  0.00           C
ATOM     31  HB1 ALA A  16      98.160  99.270 162.240  1.00  0.00           H
ATOM     32  HB2 ALA A  16      97.180 100.360 161.070  1.00  0.00           H
ATOM     33  HB3 ALA A  16      98.920 100.660 161.420  1.00  0.00           H
ATOM     34  C   ALA A  16      96.420 100.650 163.770  1.00  0.00           C
ATOM     35  O   ALA A  16      96.650  99.790 164.650  1.00  0.00           O
ATOM     36  N   LEU A  17      95.150 100.910 163.240  1.00  0.00           N
ATOM     37  HN  LEU A  17      94.990 101.650 162.590  1.00  0.00           H
ATOM     38  CA  LEU A  17      93.870 100.490 163.770  1.00  0.00           C
ATOM     39  HA  LEU A  17      94.030 100.010 164.730  1.00  0.00           H
ATOM     40  CB  LEU A  17      93.040 101.770 163.880  1.00  0.00           C
ATOM     41  HB1 LEU A  17      93.730 102.460 164.410  1.00  0.00           H
ATOM     42  HB2 LEU A  17      92.810 102.200 162.880  1.00  0.00           H
ATOM     43  CG  LEU A  17      91.770 101.530 164.620  1.00  0.00           C
ATOM     44  HG  LEU A  17      91.180 100.660 164.260  1.00  0.00           H
ATOM     45  CD1 LEU A  17      92.000 101.300 166.180  1.00  0.00           C
ATOM     46 HD11 LEU A  17      92.370 100.260 166.280  1.00  0.00           H
ATOM     47 HD12 LEU A  17      92.730 102.030 166.600  1.00  0.00           H
ATOM     48 HD13 LEU A  17      91.130 101.360 166.870  1.00  0.00           H
ATOM     49  CD2 LEU A  17      90.760 102.690 164.480  1.00  0.00           C
ATOM     50 HD21 LEU A  17      90.830 103.080 163.440  1.00  0.00           H
ATOM     51 HD22 LEU A  17      89.740 102.330 164.700  1.00  0.00           H
ATOM     52 HD23 LEU A  17      90.990 103.600 165.080  1.00  0.00           H
ATOM     53  C   LEU A  17      93.200  99.560 162.770  1.00  0.00           C
ATOM     54  O   LEU A  17      93.030  99.860 161.610  1.00  0.00           O
ATOM     55  N   TYR A  18      92.840  98.390 163.230  1.00  0.00           N
ATOM     56  HN  TYR A  18      93.100  98.060 164.140  1.00  0.00           H
ATOM     57  CA  TYR A  18      92.320  97.340 162.390  1.00  0.00           C
ATOM     58  HA  TYR A  18      92.480  97.540 161.340  1.00  0.00           H
ATOM     59  CB  TYR A  18      92.900  95.990 162.700  1.00  0.00           C
ATOM     60  HB1 TYR A  18      93.990  96.000 162.860  1.00  0.00           H
ATOM     61  HB2 TYR A  18      92.590  95.540 163.670  1.00  0.00           H
ATOM     62  CG  TYR A  18      92.590  94.900 161.640  1.00  0.00           C
ATOM     63  CD1 TYR A  18      91.900  93.710 161.870  1.00  0.00           C
ATOM     64  HD1 TYR A  18      91.660  93.390 162.870  1.00  0.00           H
ATOM     65  CE1 TYR A  18      91.580  92.810 160.890  1.00  0.00           C
ATOM     66  HE1 TYR A  18      91.040  91.900 161.100  1.00  0.00           H
ATOM     67  CZ  TYR A  18      92.100  93.050 159.540  1.00  0.00           C
ATOM     68  OH  TYR A  18      91.970  92.110 158.540  1.00  0.00           O
ATOM     69  HH  TYR A  18      92.450  92.490 157.810  1.00  0.00           H
ATOM     70  CD2 TYR A  18      93.200  95.080 160.410  1.00  0.00           C
ATOM     71  HD2 TYR A  18      93.870  95.900 160.190  1.00  0.00           H
ATOM     72  CE2 TYR A  18      92.970  94.150 159.360  1.00  0.00           C
ATOM     73  HE2 TYR A  18      93.590  94.180 158.480  1.00  0.00           H
ATOM     74  C   TYR A  18      90.810  97.190 162.590  1.00  0.00           C
ATOM     75  O   TYR A  18      90.270  97.050 163.690  1.00  0.00           O
ATOM     76  N   PHE A  19      90.020  97.140 161.450  1.00  0.00           N
ATOM     77  HN  PHE A  19      90.460  97.320 160.570  1.00  0.00           H
ATOM     78  CA  PHE A  19      88.600  96.830 161.470  1.00  0.00           C
ATOM     79  HA  PHE A  19      88.260  96.820 162.490  1.00  0.00           H
ATOM     80  CB  PHE A  19      87.780  97.820 160.580  1.00  0.00           C
ATOM     81  HB1 PHE A  19      88.210  97.940 159.560  1.00  0.00           H
ATOM     82  HB2 PHE A  19      86.730  97.500 160.450  1.00  0.00           H
ATOM     83  CG  PHE A  19      87.850  99.150 161.280  1.00  0.00           C
ATOM     84  CD1 PHE A  19      86.700  99.650 162.000  1.00  0.00           C
ATOM     85  HD1 PHE A  19      85.820  99.030 162.130  1.00  0.00           H
ATOM     86  CE1 PHE A  19      86.730 100.880 162.680  1.00  0.00           C
ATOM     87  HE1 PHE A  19      85.820 101.110 163.230  1.00  0.00           H
ATOM     88  CZ  PHE A  19      87.800 101.750 162.570  1.00  0.00           C
ATOM     89  HZ  PHE A  19      87.750 102.750 162.990  1.00  0.00           H
ATOM     90  CD2 PHE A  19      88.980 100.090 161.180  1.00  0.00           C
ATOM     91  HD2 PHE A  19      89.890  99.830 160.670  1.00  0.00           H
ATOM     92  CE2 PHE A  19      88.930 101.310 161.830  1.00  0.00           C
ATOM     93  HE2 PHE A  19      89.780 101.970 161.770  1.00  0.00           H
ATOM     94  C   PHE A  19      88.390  95.520 160.800  1.00  0.00           C
ATOM     95  O   PHE A  19      88.960  95.210 159.740  1.00  0.00           O
ATOM     96  N   SER A  20      87.670  94.640 161.470  1.00  0.00           N
ATOM     97  HN  SER A  20      87.280  94.970 162.330  1.00  0.00           H
ATOM     98  CA  SER A  20      87.720  93.260 161.180  1.00  0.00           C
ATOM     99  HA  SER A  20      88.690  93.100 160.730  1.00  0.00           H
ATOM    100  CB  SER A  20      87.950  92.400 162.360  1.00  0.00           C
ATOM    101  HB1 SER A  20      88.940  92.680 162.780  1.00  0.00           H
ATOM    102  HB2 SER A  20      88.030  91.370 161.970  1.00  0.00           H
ATOM    103  OG  SER A  20      86.940  92.410 163.360  1.00  0.00           O
ATOM    104  HG1 SER A  20      86.700  93.330 163.490  1.00  0.00           H
ATOM    105  C   SER A  20      86.530  92.940 160.350  1.00  0.00           C
ATOM    106  O   SER A  20      86.490  91.910 159.820  1.00  0.00           O
ATOM    107  N   GLY A  21      85.510  93.860 160.260  1.00  0.00           N
ATOM    108  HN  GLY A  21      85.420  94.650 160.860  1.00  0.00           H
ATOM    109  CA  GLY A  21      84.410  93.720 159.290  1.00  0.00           C
ATOM    110  HA1 GLY A  21      84.730  93.220 158.390  1.00  0.00           H
ATOM    111  HA2 GLY A  21      84.060  94.730 159.110  1.00  0.00           H
ATOM    112  C   GLY A  21      83.260  92.980 159.810  1.00  0.00           C
ATOM    113  O   GLY A  21      82.440  92.440 159.060  1.00  0.00           O
ATOM    114  N   ARG A  22      83.170  93.030 161.160  1.00  0.00           N
ATOM    115  HN  ARG A  22      83.770  93.560 161.750  1.00  0.00           H
ATOM    116  CA  ARG A  22      82.260  92.130 161.840  1.00  0.00           C
ATOM    117  HA  ARG A  22      81.660  91.450 161.250  1.00  0.00           H
ATOM    118  CB  ARG A  22      82.930  91.360 162.980  1.00  0.00           C
ATOM    119  HB1 ARG A  22      83.440  92.070 163.670  1.00  0.00           H
ATOM    120  HB2 ARG A  22      82.260  90.730 163.610  1.00  0.00           H
ATOM    121  CG  ARG A  22      84.020  90.340 162.620  1.00  0.00           C
ATOM    122  HG1 ARG A  22      84.920  90.990 162.620  1.00  0.00           H
ATOM    123  HG2 ARG A  22      83.950  90.010 161.560  1.00  0.00           H
ATOM    124  CD  ARG A  22      84.280  89.080 163.500  1.00  0.00           C
ATOM    125  HD1 ARG A  22      84.390  89.410 164.560  1.00  0.00           H
ATOM    126  HD2 ARG A  22      85.170  88.530 163.120  1.00  0.00           H
ATOM    127  NE  ARG A  22      83.120  88.120 163.370  1.00  0.00           N
ATOM    128  HE  ARG A  22      83.020  87.590 162.530  1.00  0.00           H
ATOM    129  CZ  ARG A  22      82.140  88.030 164.200  1.00  0.00           C
ATOM    130  NH1 ARG A  22      82.140  88.660 165.390  1.00  0.00           N
ATOM    131 HH11 ARG A  22      81.450  88.560 166.120  1.00  0.00           H
ATOM    132 HH12 ARG A  22      82.920  89.210 165.680  1.00  0.00           H
ATOM    133  NH2 ARG A  22      81.090  87.180 163.920  1.00  0.00           N
ATOM    134 HH21 ARG A  22      80.540  87.070 164.750  1.00  0.00           H
ATOM    135 HH22 ARG A  22      80.760  87.130 162.980  1.00  0.00           H
ATOM    136  C   ARG A  22      81.160  93.120 162.430  1.00  0.00           C
ATOM    137  O   ARG A  22      79.950  92.770 162.370  1.00  0.00           O
ATOM    138  N   GLY A  23      81.600  94.210 163.040  1.00  0.00           N
ATOM    139  HN  GLY A  23      82.560  94.160 163.320  1.00  0.00           H
ATOM    140  CA  GLY A  23      80.690  95.160 163.660  1.00  0.00           C
ATOM    141  HA1 GLY A  23      80.200  94.620 164.450  1.00  0.00           H
ATOM    142  HA2 GLY A  23      79.980  95.460 162.910  1.00  0.00           H
ATOM    143  C   GLY A  23      81.190  96.420 164.270  1.00  0.00           C
ATOM    144  O   GLY A  23      80.380  97.290 164.520  1.00  0.00           O
ATOM    145  N   GLU A  24      82.500  96.560 164.470  1.00  0.00           N
ATOM    146  HN  GLU A  24      83.070  95.750 164.370  1.00  0.00           H
ATOM    147  CA  GLU A  24      83.280  97.640 165.080  1.00  0.00           C
ATOM    148  HA  GLU A  24      82.760  97.910 165.990  1.00  0.00           H
ATOM    149  CB  GLU A  24      84.780  97.320 165.260  1.00  0.00           C
ATOM    150  HB1 GLU A  24      85.340  97.480 164.320  1.00  0.00           H
ATOM    151  HB2 GLU A  24      85.130  97.880 166.150  1.00  0.00           H
ATOM    152  CG  GLU A  24      85.060  95.830 165.620  1.00  0.00           C
ATOM    153  HG1 GLU A  24      84.230  95.320 166.150  1.00  0.00           H
ATOM    154  HG2 GLU A  24      85.970  95.810 166.260  1.00  0.00           H
ATOM    155  CD  GLU A  24      85.370  94.900 164.390  1.00  0.00           C
ATOM    156  OE1 GLU A  24      86.500  94.920 163.820  1.00  0.00           O
ATOM    157  OE2 GLU A  24      84.350  94.430 163.880  1.00  0.00           O
ATOM    158  C   GLU A  24      83.220  98.830 164.140  1.00  0.00           C
ATOM    159  O   GLU A  24      83.640  98.840 163.000  1.00  0.00           O
ATOM    160  N   GLN A  25      82.740  99.980 164.600  1.00  0.00           N
ATOM    161  HN  GLN A  25      82.500 100.030 165.570  1.00  0.00           H
ATOM    162  CA  GLN A  25      82.720 101.230 163.910  1.00  0.00           C
ATOM    163  HA  GLN A  25      83.540 101.310 163.210  1.00  0.00           H
ATOM    164  CB  GLN A  25      81.360 101.470 163.200  1.00  0.00           C
ATOM    165  HB1 GLN A  25      80.710 101.410 164.100  1.00  0.00           H
ATOM    166  HB2 GLN A  25      81.360 102.480 162.730  1.00  0.00           H
ATOM    167  CG  GLN A  25      81.030 100.480 162.170  1.00  0.00           C
ATOM    168  HG1 GLN A  25      81.100  99.420 162.500  1.00  0.00           H
ATOM    169  HG2 GLN A  25      81.720 100.660 161.320  1.00  0.00           H
ATOM    170  CD  GLN A  25      79.640 100.630 161.630  1.00  0.00           C
ATOM    171  OE1 GLN A  25      79.010  99.630 161.190  1.00  0.00           O
ATOM    172  NE2 GLN A  25      79.090 101.860 161.510  1.00  0.00           N
ATOM    173 HE21 GLN A  25      79.640 102.700 161.570  1.00  0.00           H
ATOM    174 HE22 GLN A  25      78.340 101.850 160.860  1.00  0.00           H
ATOM    175  C   GLN A  25      83.080 102.320 164.990  1.00  0.00           C
ATOM    176  O   GLN A  25      83.020 102.040 166.200  1.00  0.00           O
ATOM    177  N   LEU A  26      83.480 103.560 164.540  1.00  0.00           N
ATOM    178  HN  LEU A  26      83.600 103.730 163.560  1.00  0.00           H
ATOM    179  CA  LEU A  26      83.740 104.750 165.390  1.00  0.00           C
ATOM    180  HA  LEU A  26      83.450 104.460 166.390  1.00  0.00           H
ATOM    181  CB  LEU A  26      85.200 105.200 165.480  1.00  0.00           C
ATOM    182  HB1 LEU A  26      85.360 105.800 164.550  1.00  0.00           H
ATOM    183  HB2 LEU A  26      85.250 105.970 166.280  1.00  0.00           H
ATOM    184  CG  LEU A  26      86.310 104.150 165.770  1.00  0.00           C
ATOM    185  HG  LEU A  26      86.300 103.380 164.970  1.00  0.00           H
ATOM    186  CD1 LEU A  26      87.680 104.890 165.790  1.00  0.00           C
ATOM    187 HD11 LEU A  26      87.760 105.410 164.810  1.00  0.00           H
ATOM    188 HD12 LEU A  26      87.780 105.610 166.620  1.00  0.00           H
ATOM    189 HD13 LEU A  26      88.590 104.260 165.860  1.00  0.00           H
ATOM    190  CD2 LEU A  26      86.160 103.470 167.140  1.00  0.00           C
ATOM    191 HD21 LEU A  26      85.150 103.030 167.270  1.00  0.00           H
ATOM    192 HD22 LEU A  26      86.850 102.640 167.390  1.00  0.00           H
ATOM    193 HD23 LEU A  26      86.400 104.210 167.940  1.00  0.00           H
ATOM    194  C   LEU A  26      82.900 105.910 165.040  1.00  0.00           C
ATOM    195  O   LEU A  26      82.630 106.120 163.880  1.00  0.00           O
ATOM    196  N   ARG A  27      82.460 106.770 166.040  1.00  0.00           N
ATOM    197  HN  ARG A  27      82.650 106.560 166.990  1.00  0.00           H
ATOM    198  CA  ARG A  27      81.590 107.850 165.800  1.00  0.00           C
ATOM    199  HA  ARG A  27      81.530 108.110 164.760  1.00  0.00           H
ATOM    200  CB  ARG A  27      80.150 107.610 166.420  1.00  0.00           C
ATOM    201  HB1 ARG A  27      79.800 106.640 165.980  1.00  0.00           H
ATOM    202  HB2 ARG A  27      80.210 107.370 167.500  1.00  0.00           H
ATOM    203  CG  ARG A  27      79.080 108.700 166.160  1.00  0.00           C
ATOM    204  HG1 ARG A  27      79.420 109.260 165.260  1.00  0.00           H
ATOM    205  HG2 ARG A  27      79.130 109.490 166.940  1.00  0.00           H
ATOM    206  CD  ARG A  27      77.610 108.070 166.220  1.00  0.00           C
ATOM    207  HD1 ARG A  27      77.480 107.180 165.570  1.00  0.00           H
ATOM    208  HD2 ARG A  27      76.860 108.840 165.960  1.00  0.00           H
ATOM    209  NE  ARG A  27      77.350 107.830 167.650  1.00  0.00           N
ATOM    210  HE  ARG A  27      77.990 108.140 168.360  1.00  0.00           H
ATOM    211  CZ  ARG A  27      76.200 107.270 168.180  1.00  0.00           C
ATOM    212  NH1 ARG A  27      75.240 106.770 167.380  1.00  0.00           N
ATOM    213 HH11 ARG A  27      74.500 106.240 167.790  1.00  0.00           H
ATOM    214 HH12 ARG A  27      75.240 107.000 166.410  1.00  0.00           H
ATOM    215  NH2 ARG A  27      76.000 107.240 169.470  1.00  0.00           N
ATOM    216 HH21 ARG A  27      75.030 107.220 169.690  1.00  0.00           H
ATOM    217 HH22 ARG A  27      76.670 107.470 170.180  1.00  0.00           H
ATOM    218  C   ARG A  27      82.280 109.060 166.420  1.00  0.00           C
ATOM    219  O   ARG A  27      82.670 108.960 167.530  1.00  0.00           O
ATOM    220  N   LEU A  28      82.430 110.220 165.700  1.00  0.00           N
ATOM    221  HN  LEU A  28      81.940 110.290 164.840  1.00  0.00           H
ATOM    222  CA  LEU A  28      83.230 111.340 166.070  1.00  0.00           C
ATOM    223  HA  LEU A  28      84.070 110.930 166.600  1.00  0.00           H
ATOM    224  CB  LEU A  28      83.970 111.940 164.790  1.00  0.00           C
ATOM    225  HB1 LEU A  28      84.500 111.100 164.280  1.00  0.00           H
ATOM    226  HB2 LEU A  28      83.320 112.460 164.050  1.00  0.00           H
ATOM    227  CG  LEU A  28      85.050 113.000 165.130  1.00  0.00           C
ATOM    228  HG  LEU A  28      84.760 113.700 165.940  1.00  0.00           H
ATOM    229  CD1 LEU A  28      86.280 112.310 165.610  1.00  0.00           C
ATOM    230 HD11 LEU A  28      86.990 113.070 165.990  1.00  0.00           H
ATOM    231 HD12 LEU A  28      86.150 111.590 166.440  1.00  0.00           H
ATOM    232 HD13 LEU A  28      86.800 111.770 164.790  1.00  0.00           H
ATOM    233  CD2 LEU A  28      85.290 113.890 163.910  1.00  0.00           C
ATOM    234 HD21 LEU A  28      85.970 114.690 164.270  1.00  0.00           H
ATOM    235 HD22 LEU A  28      85.780 113.300 163.100  1.00  0.00           H
ATOM    236 HD23 LEU A  28      84.360 114.400 163.600  1.00  0.00           H
ATOM    237  C   LEU A  28      82.520 112.400 166.930  1.00  0.00           C
ATOM    238  O   LEU A  28      81.430 112.840 166.570  1.00  0.00           O
ATOM    239  N   ARG A  29      83.110 112.680 168.150  1.00  0.00           N
ATOM    240  HN  ARG A  29      83.960 112.210 168.370  1.00  0.00           H
ATOM    241  CA  ARG A  29      82.670 113.740 169.050  1.00  0.00           C
ATOM    242  HA  ARG A  29      81.890 113.310 169.670  1.00  0.00           H
ATOM    243  CB  ARG A  29      83.770 114.180 170.020  1.00  0.00           C
ATOM    244  HB1 ARG A  29      84.750 114.040 169.520  1.00  0.00           H
ATOM    245  HB2 ARG A  29      83.850 115.250 170.320  1.00  0.00           H
ATOM    246  CG  ARG A  29      83.950 113.410 171.350  1.00  0.00           C
ATOM    247  HG1 ARG A  29      84.820 113.870 171.870  1.00  0.00           H
ATOM    248  HG2 ARG A  29      84.210 112.370 171.070  1.00  0.00           H
ATOM    249  CD  ARG A  29      82.780 113.460 172.420  1.00  0.00           C
ATOM    250  HD1 ARG A  29      83.170 112.800 173.230  1.00  0.00           H
ATOM    251  HD2 ARG A  29      81.860 113.060 171.950  1.00  0.00           H
ATOM    252  NE  ARG A  29      82.610 114.820 172.920  1.00  0.00           N
ATOM    253  HE  ARG A  29      83.360 115.430 172.660  1.00  0.00           H
ATOM    254  CZ  ARG A  29      82.020 115.120 174.140  1.00  0.00           C
ATOM    255  NH1 ARG A  29      81.230 114.210 174.570  1.00  0.00           N
ATOM    256 HH11 ARG A  29      80.760 114.400 175.430  1.00  0.00           H
ATOM    257 HH12 ARG A  29      80.960 113.440 173.990  1.00  0.00           H
ATOM    258  NH2 ARG A  29      82.210 116.240 174.710  1.00  0.00           N
ATOM    259 HH21 ARG A  29      81.650 116.570 175.470  1.00  0.00           H
ATOM    260 HH22 ARG A  29      82.790 116.920 174.260  1.00  0.00           H
ATOM    261  C   ARG A  29      82.190 114.960 168.340  1.00  0.00           C
ATOM    262  O   ARG A  29      82.820 115.490 167.430  1.00  0.00           O
ATOM    263  N   ALA A  30      81.030 115.470 168.740  1.00  0.00           N
ATOM    264  HN  ALA A  30      80.360 115.070 169.370  1.00  0.00           H
ATOM    265  CA  ALA A  30      80.410 116.650 168.090  1.00  0.00           C
ATOM    266  HA  ALA A  30      80.450 116.450 167.030  1.00  0.00           H
ATOM    267  CB  ALA A  30      78.970 116.760 168.550  1.00  0.00           C
ATOM    268  HB1 ALA A  30      78.410 115.850 168.230  1.00  0.00           H
ATOM    269  HB2 ALA A  30      78.930 116.960 169.640  1.00  0.00           H
ATOM    270  HB3 ALA A  30      78.490 117.590 168.000  1.00  0.00           H
ATOM    271  C   ALA A  30      81.140 117.960 168.330  1.00  0.00           C
ATOM    272  O   ALA A  30      80.880 118.970 167.720  1.00  0.00           O
ATOM    273  N   ASP A  31      82.100 117.950 169.250  1.00  0.00           N
ATOM    274  HN  ASP A  31      82.220 117.070 169.710  1.00  0.00           H
ATOM    275  CA  ASP A  31      82.900 119.100 169.660  1.00  0.00           C
ATOM    276  HA  ASP A  31      82.320 119.870 170.140  1.00  0.00           H
ATOM    277  CB  ASP A  31      84.060 118.580 170.620  1.00  0.00           C
ATOM    278  HB1 ASP A  31      84.830 117.920 170.180  1.00  0.00           H
ATOM    279  HB2 ASP A  31      84.670 119.440 170.990  1.00  0.00           H
ATOM    280  CG  ASP A  31      83.490 117.800 171.750  1.00  0.00           C
ATOM    281  OD1 ASP A  31      84.220 117.010 172.420  1.00  0.00           O
ATOM    282  OD2 ASP A  31      82.330 118.160 172.130  1.00  0.00           O
ATOM    283  C   ASP A  31      83.600 119.700 168.470  1.00  0.00           C
ATOM    284  O   ASP A  31      83.740 120.890 168.450  1.00  0.00           O
ATOM    285  N   LEU A  32      84.030 118.860 167.510  1.00  0.00           N
ATOM    286  HN  LEU A  32      83.720 117.940 167.720  1.00  0.00           H
ATOM    287  CA  LEU A  32      84.820 119.180 166.310  1.00  0.00           C
ATOM    288  HA  LEU A  32      85.450 120.020 166.570  1.00  0.00           H
ATOM    289  CB  LEU A  32      85.700 117.960 165.870  1.00  0.00           C
ATOM    290  HB1 LEU A  32      85.100 117.140 165.420  1.00  0.00           H
ATOM    291  HB2 LEU A  32      86.410 118.410 165.150  1.00  0.00           H
ATOM    292  CG  LEU A  32      86.630 117.380 167.010  1.00  0.00           C
ATOM    293  HG  LEU A  32      86.810 118.210 167.730  1.00  0.00           H
ATOM    294  CD1 LEU A  32      85.990 116.250 167.760  1.00  0.00           C
ATOM    295 HD11 LEU A  32      85.000 116.560 168.170  1.00  0.00           H
ATOM    296 HD12 LEU A  32      85.900 115.380 167.090  1.00  0.00           H
ATOM    297 HD13 LEU A  32      86.620 116.030 168.650  1.00  0.00           H
ATOM    298  CD2 LEU A  32      87.970 117.030 166.440  1.00  0.00           C
ATOM    299 HD21 LEU A  32      87.790 116.360 165.570  1.00  0.00           H
ATOM    300 HD22 LEU A  32      88.470 117.970 166.130  1.00  0.00           H
ATOM    301 HD23 LEU A  32      88.570 116.590 167.270  1.00  0.00           H
ATOM    302  C   LEU A  32      83.920 119.620 165.180  1.00  0.00           C
ATOM    303  O   LEU A  32      83.090 118.920 164.640  1.00  0.00           O
ATOM    304  N   GLU A  33      84.040 120.910 164.810  1.00  0.00           N
ATOM    305  HN  GLU A  33      84.680 121.550 165.230  1.00  0.00           H
ATOM    306  CA  GLU A  33      83.150 121.480 163.820  1.00  0.00           C
ATOM    307  HA  GLU A  33      82.170 121.050 163.980  1.00  0.00           H
ATOM    308  CB  GLU A  33      83.050 123.030 164.010  1.00  0.00           C
ATOM    309  HB1 GLU A  33      84.030 123.330 164.450  1.00  0.00           H
ATOM    310  HB2 GLU A  33      82.840 123.690 163.140  1.00  0.00           H
ATOM    311  CG  GLU A  33      82.090 123.440 165.110  1.00  0.00           C
ATOM    312  HG1 GLU A  33      82.140 122.770 165.990  1.00  0.00           H
ATOM    313  HG2 GLU A  33      81.030 123.290 164.820  1.00  0.00           H
ATOM    314  CD  GLU A  33      82.270 124.860 165.490  1.00  0.00           C
ATOM    315  OE1 GLU A  33      82.120 125.750 164.590  1.00  0.00           O
ATOM    316  OE2 GLU A  33      82.460 125.120 166.660  1.00  0.00           O
ATOM    317  C   GLU A  33      83.430 121.150 162.280  1.00  0.00           C
ATOM    318  O   GLU A  33      84.460 121.430 161.650  1.00  0.00           O
ATOM    319  N   LEU A  34      82.370 120.520 161.630  1.00  0.00           N
ATOM    320  HN  LEU A  34      81.490 120.340 162.070  1.00  0.00           H
ATOM    321  CA  LEU A  34      82.500 119.870 160.330  1.00  0.00           C
ATOM    322  HA  LEU A  34      83.520 119.510 160.300  1.00  0.00           H
ATOM    323  CB  LEU A  34      81.490 118.660 160.170  1.00  0.00           C
ATOM    324  HB1 LEU A  34      80.510 119.080 160.470  1.00  0.00           H
ATOM    325  HB2 LEU A  34      81.410 118.390 159.100  1.00  0.00           H
ATOM    326  CG  LEU A  34      81.750 117.400 161.070  1.00  0.00           C
ATOM    327  HG  LEU A  34      81.920 117.800 162.090  1.00  0.00           H
ATOM    328  CD1 LEU A  34      80.570 116.500 161.330  1.00  0.00           C
ATOM    329 HD11 LEU A  34      80.170 116.130 160.360  1.00  0.00           H
ATOM    330 HD12 LEU A  34      80.930 115.670 161.970  1.00  0.00           H
ATOM    331 HD13 LEU A  34      79.820 117.020 161.960  1.00  0.00           H
ATOM    332  CD2 LEU A  34      82.910 116.510 160.540  1.00  0.00           C
ATOM    333 HD21 LEU A  34      83.090 115.680 161.270  1.00  0.00           H
ATOM    334 HD22 LEU A  34      82.540 116.050 159.600  1.00  0.00           H
ATOM    335 HD23 LEU A  34      83.870 117.050 160.410  1.00  0.00           H
ATOM    336  C   LEU A  34      82.450 120.810 159.100  1.00  0.00           C
ATOM    337  O   LEU A  34      81.760 121.850 159.140  1.00  0.00           O
ATOM    338  N   PRO A  35      83.240 120.630 158.010  1.00  0.00           N
ATOM    339  CD  PRO A  35      83.650 119.270 157.520  1.00  0.00           C
ATOM    340  HD1 PRO A  35      82.790 118.580 157.420  1.00  0.00           H
ATOM    341  HD2 PRO A  35      84.350 118.760 158.210  1.00  0.00           H
ATOM    342  CA  PRO A  35      83.380 121.650 157.010  1.00  0.00           C
ATOM    343  HA  PRO A  35      83.720 122.540 157.530  1.00  0.00           H
ATOM    344  CB  PRO A  35      84.460 121.080 156.060  1.00  0.00           C
ATOM    345  HB1 PRO A  35      84.350 121.510 155.040  1.00  0.00           H
ATOM    346  HB2 PRO A  35      85.500 121.330 156.360  1.00  0.00           H
ATOM    347  CG  PRO A  35      84.340 119.610 156.180  1.00  0.00           C
ATOM    348  HG1 PRO A  35      85.390 119.250 156.110  1.00  0.00           H
ATOM    349  HG2 PRO A  35      83.710 119.300 155.310  1.00  0.00           H
ATOM    350  C   PRO A  35      82.130 122.070 156.250  1.00  0.00           C
ATOM    351  O   PRO A  35      81.460 121.130 155.800  1.00  0.00           O
ATOM    352  N   ARG A  36      81.780 123.310 156.110  1.00  0.00           N
ATOM    353  HN  ARG A  36      82.410 123.980 156.480  1.00  0.00           H
ATOM    354  CA  ARG A  36      80.540 123.770 155.480  1.00  0.00           C
ATOM    355  HA  ARG A  36      79.740 123.040 155.500  1.00  0.00           H
ATOM    356  CB  ARG A  36      80.050 125.050 156.170  1.00  0.00           C
ATOM    357  HB1 ARG A  36      80.860 125.810 156.220  1.00  0.00           H
ATOM    358  HB2 ARG A  36      79.160 125.380 155.600  1.00  0.00           H
ATOM    359  CG  ARG A  36      79.390 124.780 157.570  1.00  0.00           C
ATOM    360  HG1 ARG A  36      80.080 124.580 158.420  1.00  0.00           H
ATOM    361  HG2 ARG A  36      78.780 123.850 157.480  1.00  0.00           H
ATOM    362  CD  ARG A  36      78.250 125.830 157.970  1.00  0.00           C
ATOM    363  HD1 ARG A  36      77.530 125.490 158.730  1.00  0.00           H
ATOM    364  HD2 ARG A  36      77.810 126.140 157.000  1.00  0.00           H
ATOM    365  NE  ARG A  36      79.000 127.090 158.280  1.00  0.00           N
ATOM    366  HE  ARG A  36      79.200 127.750 157.560  1.00  0.00           H
ATOM    367  CZ  ARG A  36      79.480 127.320 159.560  1.00  0.00           C
ATOM    368  NH1 ARG A  36      79.140 126.610 160.600  1.00  0.00           N
ATOM    369 HH11 ARG A  36      79.640 126.750 161.450  1.00  0.00           H
ATOM    370 HH12 ARG A  36      78.750 125.700 160.420  1.00  0.00           H
ATOM    371  NH2 ARG A  36      80.400 128.250 159.660  1.00  0.00           N
ATOM    372 HH21 ARG A  36      80.680 128.440 160.600  1.00  0.00           H
ATOM    373 HH22 ARG A  36      80.840 128.630 158.850  1.00  0.00           H
ATOM    374  C   ARG A  36      80.640 124.010 153.990  1.00  0.00           C
ATOM    375  O   ARG A  36      79.650 124.190 153.290  1.00  0.00           O
ATOM    376  N   ASP A  37      81.830 123.990 153.380  1.00  0.00           N
ATOM    377  HN  ASP A  37      82.610 123.650 153.890  1.00  0.00           H
ATOM    378  CA  ASP A  37      82.080 124.580 152.040  1.00  0.00           C
ATOM    379  HA  ASP A  37      81.210 124.510 151.410  1.00  0.00           H
ATOM    380  CB  ASP A  37      82.450 126.130 152.020  1.00  0.00           C
ATOM    381  HB1 ASP A  37      82.970 126.410 151.080  1.00  0.00           H
ATOM    382  HB2 ASP A  37      81.510 126.700 152.140  1.00  0.00           H
ATOM    383  CG  ASP A  37      83.380 126.590 153.150  1.00  0.00           C
ATOM    384  OD1 ASP A  37      84.190 125.770 153.630  1.00  0.00           O
ATOM    385  OD2 ASP A  37      83.330 127.790 153.460  1.00  0.00           O
ATOM    386  C   ASP A  37      83.100 123.710 151.310  1.00  0.00           C
ATOM    387  O   ASP A  37      82.890 123.120 150.190  1.00  0.00           O
ATOM    388  N   ALA A  38      84.230 123.500 151.860  1.00  0.00           N
ATOM    389  HN  ALA A  38      84.440 123.930 152.740  1.00  0.00           H
ATOM    390  CA  ALA A  38      85.370 122.870 151.230  1.00  0.00           C
ATOM    391  HA  ALA A  38      85.050 122.250 150.410  1.00  0.00           H
ATOM    392  CB  ALA A  38      86.360 123.920 150.780  1.00  0.00           C
ATOM    393  HB1 ALA A  38      87.360 123.610 150.410  1.00  0.00           H
ATOM    394  HB2 ALA A  38      85.870 124.600 150.050  1.00  0.00           H
ATOM    395  HB3 ALA A  38      86.630 124.650 151.570  1.00  0.00           H
ATOM    396  C   ALA A  38      86.120 121.910 152.180  1.00  0.00           C
ATOM    397  O   ALA A  38      86.130 122.250 153.350  1.00  0.00           O
ATOM    398  N   PHE A  39      86.710 120.820 151.790  1.00  0.00           N
ATOM    399  HN  PHE A  39      86.750 120.620 150.820  1.00  0.00           H
ATOM    400  CA  PHE A  39      87.400 119.880 152.640  1.00  0.00           C
ATOM    401  HA  PHE A  39      87.850 120.370 153.490  1.00  0.00           H
ATOM    402  CB  PHE A  39      86.500 118.670 153.060  1.00  0.00           C
ATOM    403  HB1 PHE A  39      87.010 118.010 153.790  1.00  0.00           H
ATOM    404  HB2 PHE A  39      85.680 119.230 153.550  1.00  0.00           H
ATOM    405  CG  PHE A  39      85.780 117.930 151.980  1.00  0.00           C
ATOM    406  CD1 PHE A  39      84.540 118.340 151.510  1.00  0.00           C
ATOM    407  HD1 PHE A  39      84.090 119.270 151.820  1.00  0.00           H
ATOM    408  CE1 PHE A  39      83.710 117.470 150.790  1.00  0.00           C
ATOM    409  HE1 PHE A  39      82.700 117.760 150.570  1.00  0.00           H
ATOM    410  CZ  PHE A  39      84.140 116.200 150.420  1.00  0.00           C
ATOM    411  HZ  PHE A  39      83.510 115.460 149.950  1.00  0.00           H
ATOM    412  CD2 PHE A  39      86.260 116.660 151.640  1.00  0.00           C
ATOM    413  HD2 PHE A  39      87.200 116.370 152.100  1.00  0.00           H
ATOM    414  CE2 PHE A  39      85.460 115.760 150.830  1.00  0.00           C
ATOM    415  HE2 PHE A  39      85.820 114.750 150.720  1.00  0.00           H
ATOM    416  C   PHE A  39      88.620 119.270 151.950  1.00  0.00           C
ATOM    417  O   PHE A  39      88.720 119.110 150.730  1.00  0.00           O
ATOM    418  N   THR A  40      89.540 118.810 152.830  1.00  0.00           N
ATOM    419  HN  THR A  40      89.510 119.100 153.790  1.00  0.00           H
ATOM    420  CA  THR A  40      90.650 117.940 152.430  1.00  0.00           C
ATOM    421  HA  THR A  40      90.620 117.630 151.400  1.00  0.00           H
ATOM    422  CB  THR A  40      92.030 118.470 152.570  1.00  0.00           C
ATOM    423  HB  THR A  40      92.280 118.810 153.600  1.00  0.00           H
ATOM    424  OG1 THR A  40      92.130 119.430 151.630  1.00  0.00           O
ATOM    425  HG1 THR A  40      91.380 120.030 151.700  1.00  0.00           H
ATOM    426  CG2 THR A  40      93.190 117.420 152.250  1.00  0.00           C
ATOM    427 HG21 THR A  40      94.220 117.830 152.260  1.00  0.00           H
ATOM    428 HG22 THR A  40      93.190 116.550 152.950  1.00  0.00           H
ATOM    429 HG23 THR A  40      92.980 117.000 151.250  1.00  0.00           H
ATOM    430  C   THR A  40      90.510 116.790 153.430  1.00  0.00           C
ATOM    431  O   THR A  40      90.430 117.010 154.640  1.00  0.00           O
ATOM    432  N   LEU A  41      90.390 115.620 152.910  1.00  0.00           N
ATOM    433  HN  LEU A  41      90.490 115.480 151.930  1.00  0.00           H
ATOM    434  CA  LEU A  41      90.220 114.400 153.650  1.00  0.00           C
ATOM    435  HA  LEU A  41      90.440 114.550 154.690  1.00  0.00           H
ATOM    436  CB  LEU A  41      88.800 113.880 153.390  1.00  0.00           C
ATOM    437  HB1 LEU A  41      88.080 114.660 153.740  1.00  0.00           H
ATOM    438  HB2 LEU A  41      88.660 113.900 152.290  1.00  0.00           H
ATOM    439  CG  LEU A  41      88.480 112.550 154.020  1.00  0.00           C
ATOM    440  HG  LEU A  41      89.220 111.820 153.640  1.00  0.00           H
ATOM    441  CD1 LEU A  41      88.580 112.580 155.530  1.00  0.00           C
ATOM    442 HD11 LEU A  41      88.480 111.540 155.910  1.00  0.00           H
ATOM    443 HD12 LEU A  41      89.590 112.900 155.870  1.00  0.00           H
ATOM    444 HD13 LEU A  41      87.790 113.150 156.080  1.00  0.00           H
ATOM    445  CD2 LEU A  41      87.060 112.070 153.660  1.00  0.00           C
ATOM    446 HD21 LEU A  41      86.940 111.960 152.560  1.00  0.00           H
ATOM    447 HD22 LEU A  41      86.840 111.060 154.080  1.00  0.00           H
ATOM    448 HD23 LEU A  41      86.320 112.750 154.120  1.00  0.00           H
ATOM    449  C   LEU A  41      91.180 113.310 153.140  1.00  0.00           C
ATOM    450  O   LEU A  41      91.160 112.910 151.980  1.00  0.00           O
ATOM    451  N   GLN A  42      92.020 112.780 154.030  1.00  0.00           N
ATOM    452  HN  GLN A  42      92.020 112.880 155.030  1.00  0.00           H
ATOM    453  CA  GLN A  42      93.140 111.930 153.650  1.00  0.00           C
ATOM    454  HA  GLN A  42      92.810 111.420 152.750  1.00  0.00           H
ATOM    455  CB  GLN A  42      94.430 112.770 153.330  1.00  0.00           C
ATOM    456  HB1 GLN A  42      95.230 112.110 152.950  1.00  0.00           H
ATOM    457  HB2 GLN A  42      94.190 113.390 152.440  1.00  0.00           H
ATOM    458  CG  GLN A  42      94.920 113.740 154.500  1.00  0.00           C
ATOM    459  HG1 GLN A  42      95.040 113.110 155.410  1.00  0.00           H
ATOM    460  HG2 GLN A  42      94.220 114.590 154.610  1.00  0.00           H
ATOM    461  CD  GLN A  42      96.330 114.320 154.310  1.00  0.00           C
ATOM    462  OE1 GLN A  42      97.250 114.050 155.110  1.00  0.00           O
ATOM    463  NE2 GLN A  42      96.550 115.240 153.370  1.00  0.00           N
ATOM    464 HE21 GLN A  42      95.910 115.270 152.600  1.00  0.00           H
ATOM    465 HE22 GLN A  42      97.340 115.840 153.480  1.00  0.00           H
ATOM    466  C   GLN A  42      93.390 110.890 154.650  1.00  0.00           C
ATOM    467  O   GLN A  42      93.260 111.110 155.840  1.00  0.00           O
ATOM    468  N   VAL A  43      93.790 109.730 154.220  1.00  0.00           N
ATOM    469  HN  VAL A  43      93.820 109.550 153.230  1.00  0.00           H
ATOM    470  CA  VAL A  43      94.010 108.580 155.090  1.00  0.00           C
ATOM    471  HA  VAL A  43      94.540 108.870 155.980  1.00  0.00           H
ATOM    472  CB  VAL A  43      92.680 107.870 155.520  1.00  0.00           C
ATOM    473  HB  VAL A  43      91.990 108.580 156.020  1.00  0.00           H
ATOM    474  CG1 VAL A  43      91.970 107.290 154.290  1.00  0.00           C
ATOM    475 HG11 VAL A  43      91.090 106.640 154.500  1.00  0.00           H
ATOM    476 HG12 VAL A  43      91.580 108.130 153.670  1.00  0.00           H
ATOM    477 HG13 VAL A  43      92.690 106.670 153.720  1.00  0.00           H
ATOM    478  CG2 VAL A  43      92.830 106.740 156.480  1.00  0.00           C
ATOM    479 HG21 VAL A  43      93.330 105.830 156.070  1.00  0.00           H
ATOM    480 HG22 VAL A  43      93.380 106.980 157.410  1.00  0.00           H
ATOM    481 HG23 VAL A  43      91.800 106.360 156.610  1.00  0.00           H
ATOM    482  C   VAL A  43      95.070 107.650 154.500  1.00  0.00           C
ATOM    483  O   VAL A  43      95.170 107.560 153.260  1.00  0.00           O
ATOM    484  N   TRP A  44      95.830 106.880 155.300  1.00  0.00           N
ATOM    485  HN  TRP A  44      95.750 107.040 156.280  1.00  0.00           H
ATOM    486  CA  TRP A  44      96.700 105.780 154.790  1.00  0.00           C
ATOM    487  HA  TRP A  44      96.810 105.950 153.730  1.00  0.00           H
ATOM    488  CB  TRP A  44      98.190 105.720 155.300  1.00  0.00           C
ATOM    489  HB1 TRP A  44      98.120 106.050 156.360  1.00  0.00           H
ATOM    490  HB2 TRP A  44      98.670 104.720 155.180  1.00  0.00           H
ATOM    491  CG  TRP A  44      99.070 106.630 154.530  1.00  0.00           C
ATOM    492  CD1 TRP A  44      99.250 108.000 154.830  1.00  0.00           C
ATOM    493  HD1 TRP A  44      98.640 108.700 155.370  1.00  0.00           H
ATOM    494  NE1 TRP A  44     100.340 108.450 154.100  1.00  0.00           N
ATOM    495  HE1 TRP A  44     100.810 109.270 154.350  1.00  0.00           H
ATOM    496  CE2 TRP A  44     100.920 107.420 153.360  1.00  0.00           C
ATOM    497  CD2 TRP A  44     100.050 106.240 153.570  1.00  0.00           C
ATOM    498  CE3 TRP A  44     100.450 105.030 153.050  1.00  0.00           C
ATOM    499  HE3 TRP A  44     100.010 104.070 153.270  1.00  0.00           H
ATOM    500  CZ3 TRP A  44     101.460 105.030 152.070  1.00  0.00           C
ATOM    501  HZ3 TRP A  44     101.670 104.120 151.540  1.00  0.00           H
ATOM    502  CZ2 TRP A  44     101.980 107.350 152.490  1.00  0.00           C
ATOM    503  HZ2 TRP A  44     102.550 108.250 152.340  1.00  0.00           H
ATOM    504  CH2 TRP A  44     102.260 106.140 151.880  1.00  0.00           C
ATOM    505  HH2 TRP A  44     102.940 106.100 151.040  1.00  0.00           H
ATOM    506  C   TRP A  44      95.990 104.450 155.150  1.00  0.00           C
ATOM    507  O   TRP A  44      95.490 104.200 156.250  1.00  0.00           O
ATOM    508  N   LEU A  45      95.890 103.520 154.200  1.00  0.00           N
ATOM    509  HN  LEU A  45      96.310 103.670 153.310  1.00  0.00           H
ATOM    510  CA  LEU A  45      95.030 102.380 154.350  1.00  0.00           C
ATOM    511  HA  LEU A  45      94.900 102.250 155.410  1.00  0.00           H
ATOM    512  CB  LEU A  45      93.570 102.680 153.870  1.00  0.00           C
ATOM    513  HB1 LEU A  45      92.770 102.170 154.450  1.00  0.00           H
ATOM    514  HB2 LEU A  45      93.470 103.770 154.040  1.00  0.00           H
ATOM    515  CG  LEU A  45      93.300 102.390 152.320  1.00  0.00           C
ATOM    516  HG  LEU A  45      94.270 102.550 151.810  1.00  0.00           H
ATOM    517  CD1 LEU A  45      92.640 101.070 152.220  1.00  0.00           C
ATOM    518 HD11 LEU A  45      93.150 100.310 152.860  1.00  0.00           H
ATOM    519 HD12 LEU A  45      91.620 101.240 152.620  1.00  0.00           H
ATOM    520 HD13 LEU A  45      92.410 100.710 151.200  1.00  0.00           H
ATOM    521  CD2 LEU A  45      92.360 103.470 151.860  1.00  0.00           C
ATOM    522 HD21 LEU A  45      92.820 104.470 152.050  1.00  0.00           H
ATOM    523 HD22 LEU A  45      92.100 103.540 150.780  1.00  0.00           H
ATOM    524 HD23 LEU A  45      91.410 103.360 152.430  1.00  0.00           H
ATOM    525  C   LEU A  45      95.590 101.130 153.810  1.00  0.00           C
ATOM    526  O   LEU A  45      96.390 101.150 152.860  1.00  0.00           O
ATOM    527  N   ARG A  46      95.300  99.970 154.340  1.00  0.00           N
ATOM    528  HN  ARG A  46      94.700  99.840 155.130  1.00  0.00           H
ATOM    529  CA  ARG A  46      95.590  98.800 153.550  1.00  0.00           C
ATOM    530  HA  ARG A  46      95.640  99.010 152.490  1.00  0.00           H
ATOM    531  CB  ARG A  46      96.870  98.070 153.900  1.00  0.00           C
ATOM    532  HB1 ARG A  46      96.950  97.160 153.270  1.00  0.00           H
ATOM    533  HB2 ARG A  46      97.790  98.630 153.660  1.00  0.00           H
ATOM    534  CG  ARG A  46      97.090  97.800 155.410  1.00  0.00           C
ATOM    535  HG1 ARG A  46      96.110  97.430 155.780  1.00  0.00           H
ATOM    536  HG2 ARG A  46      97.290  98.790 155.880  1.00  0.00           H
ATOM    537  CD  ARG A  46      98.240  96.850 155.670  1.00  0.00           C
ATOM    538  HD1 ARG A  46      98.500  96.760 156.740  1.00  0.00           H
ATOM    539  HD2 ARG A  46      99.150  97.050 155.060  1.00  0.00           H
ATOM    540  NE  ARG A  46      97.730  95.470 155.240  1.00  0.00           N
ATOM    541  HE  ARG A  46      96.750  95.300 155.310  1.00  0.00           H
ATOM    542  CZ  ARG A  46      98.490  94.410 155.070  1.00  0.00           C
ATOM    543  NH1 ARG A  46      99.780  94.480 154.950  1.00  0.00           N
ATOM    544 HH11 ARG A  46     100.330  93.650 154.910  1.00  0.00           H
ATOM    545 HH12 ARG A  46     100.260  95.350 155.060  1.00  0.00           H
ATOM    546  NH2 ARG A  46      97.920  93.230 154.910  1.00  0.00           N
ATOM    547 HH21 ARG A  46      98.610  92.530 154.740  1.00  0.00           H
ATOM    548 HH22 ARG A  46      96.950  93.070 155.080  1.00  0.00           H
ATOM    549  C   ARG A  46      94.340  97.930 153.760  1.00  0.00           C
ATOM    550  O   ARG A  46      93.930  97.680 154.890  1.00  0.00           O
ATOM    551  N   ALA A  47      93.780  97.470 152.610  1.00  0.00           N
ATOM    552  HN  ALA A  47      94.160  97.490 151.690  1.00  0.00           H
ATOM    553  CA  ALA A  47      92.480  96.910 152.610  1.00  0.00           C
ATOM    554  HA  ALA A  47      91.960  97.080 153.530  1.00  0.00           H
ATOM    555  CB  ALA A  47      91.680  97.430 151.410  1.00  0.00           C
ATOM    556  HB1 ALA A  47      91.630  98.530 151.540  1.00  0.00           H
ATOM    557  HB2 ALA A  47      92.170  97.280 150.420  1.00  0.00           H
ATOM    558  HB3 ALA A  47      90.630  97.080 151.330  1.00  0.00           H
ATOM    559  C   ALA A  47      92.610  95.410 152.340  1.00  0.00           C
ATOM    560  O   ALA A  47      93.250  95.070 151.360  1.00  0.00           O
ATOM    561  N   GLU A  48      91.910  94.510 153.000  1.00  0.00           N
ATOM    562  HN  GLU A  48      91.350  94.810 153.780  1.00  0.00           H
ATOM    563  CA  GLU A  48      91.760  93.140 152.710  1.00  0.00           C
ATOM    564  HA  GLU A  48      92.760  92.740 152.670  1.00  0.00           H
ATOM    565  CB  GLU A  48      90.920  92.370 153.860  1.00  0.00           C
ATOM    566  HB1 GLU A  48      89.860  92.660 154.010  1.00  0.00           H
ATOM    567  HB2 GLU A  48      90.930  91.300 153.580  1.00  0.00           H
ATOM    568  CG  GLU A  48      91.430  92.490 155.350  1.00  0.00           C
ATOM    569  HG1 GLU A  48      90.900  91.880 156.120  1.00  0.00           H
ATOM    570  HG2 GLU A  48      91.400  93.480 155.860  1.00  0.00           H
ATOM    571  CD  GLU A  48      92.900  92.100 155.560  1.00  0.00           C
ATOM    572  OE1 GLU A  48      93.530  92.500 156.550  1.00  0.00           O
ATOM    573  OE2 GLU A  48      93.470  91.340 154.780  1.00  0.00           O
ATOM    574  C   GLU A  48      91.070  92.760 151.370  1.00  0.00           C
ATOM    575  O   GLU A  48      90.090  93.420 150.870  1.00  0.00           O
ATOM    576  N   GLY A  49      91.540  91.680 150.720  1.00  0.00           N
ATOM    577  HN  GLY A  49      92.240  91.080 151.090  1.00  0.00           H
ATOM    578  CA  GLY A  49      90.870  91.020 149.680  1.00  0.00           C
ATOM    579  HA1 GLY A  49      91.570  90.220 149.500  1.00  0.00           H
ATOM    580  HA2 GLY A  49      90.830  91.680 148.830  1.00  0.00           H
ATOM    581  C   GLY A  49      89.450  90.520 150.110  1.00  0.00           C
ATOM    582  O   GLY A  49      89.290  89.730 151.000  1.00  0.00           O
ATOM    583  N   GLY A  50      88.350  91.030 149.420  1.00  0.00           N
ATOM    584  HN  GLY A  50      88.410  91.630 148.630  1.00  0.00           H
ATOM    585  CA  GLY A  50      86.970  90.700 149.820  1.00  0.00           C
ATOM    586  HA1 GLY A  50      86.870  89.720 150.260  1.00  0.00           H
ATOM    587  HA2 GLY A  50      86.490  90.840 148.860  1.00  0.00           H
ATOM    588  C   GLY A  50      86.490  91.740 150.770  1.00  0.00           C
ATOM    589  O   GLY A  50      87.000  91.920 151.850  1.00  0.00           O
ATOM    590  N   GLN A  51      85.460  92.500 150.390  1.00  0.00           N
ATOM    591  HN  GLN A  51      85.000  92.240 149.540  1.00  0.00           H
ATOM    592  CA  GLN A  51      84.910  93.550 151.240  1.00  0.00           C
ATOM    593  HA  GLN A  51      85.200  93.330 152.260  1.00  0.00           H
ATOM    594  CB  GLN A  51      85.320  94.970 150.830  1.00  0.00           C
ATOM    595  HB1 GLN A  51      85.080  95.150 149.760  1.00  0.00           H
ATOM    596  HB2 GLN A  51      84.780  95.720 151.430  1.00  0.00           H
ATOM    597  CG  GLN A  51      86.830  95.300 150.800  1.00  0.00           C
ATOM    598  HG1 GLN A  51      86.990  96.230 150.210  1.00  0.00           H
ATOM    599  HG2 GLN A  51      87.330  94.390 150.410  1.00  0.00           H
ATOM    600  CD  GLN A  51      87.390  95.590 152.170  1.00  0.00           C
ATOM    601  OE1 GLN A  51      86.650  96.130 152.950  1.00  0.00           O
ATOM    602  NE2 GLN A  51      88.680  95.220 152.420  1.00  0.00           N
ATOM    603 HE21 GLN A  51      89.020  94.710 151.630  1.00  0.00           H
ATOM    604 HE22 GLN A  51      89.090  95.310 153.330  1.00  0.00           H
ATOM    605  C   GLN A  51      83.410  93.470 151.210  1.00  0.00           C
ATOM    606  O   GLN A  51      82.780  92.910 150.260  1.00  0.00           O
ATOM    607  N   ARG A  52      82.740  94.060 152.160  1.00  0.00           N
ATOM    608  HN  ARG A  52      83.320  94.380 152.900  1.00  0.00           H
ATOM    609  CA  ARG A  52      81.290  94.340 152.250  1.00  0.00           C
ATOM    610  HA  ARG A  52      80.870  93.530 151.670  1.00  0.00           H
ATOM    611  CB  ARG A  52      80.680  94.590 153.700  1.00  0.00           C
ATOM    612  HB1 ARG A  52      81.230  95.460 154.110  1.00  0.00           H
ATOM    613  HB2 ARG A  52      79.590  94.810 153.610  1.00  0.00           H
ATOM    614  CG  ARG A  52      80.790  93.400 154.670  1.00  0.00           C
ATOM    615  HG1 ARG A  52      81.840  93.040 154.660  1.00  0.00           H
ATOM    616  HG2 ARG A  52      80.320  92.450 154.310  1.00  0.00           H
ATOM    617  CD  ARG A  52      80.510  93.640 156.130  1.00  0.00           C
ATOM    618  HD1 ARG A  52      81.000  94.570 156.500  1.00  0.00           H
ATOM    619  HD2 ARG A  52      80.830  92.760 156.730  1.00  0.00           H
ATOM    620  NE  ARG A  52      79.050  93.890 156.200  1.00  0.00           N
ATOM    621  HE  ARG A  52      78.610  94.330 155.420  1.00  0.00           H
ATOM    622  CZ  ARG A  52      78.260  93.450 157.150  1.00  0.00           C
ATOM    623  NH1 ARG A  52      78.570  92.610 158.110  1.00  0.00           N
ATOM    624 HH11 ARG A  52      77.860  92.430 158.790  1.00  0.00           H
ATOM    625 HH12 ARG A  52      79.510  92.270 158.210  1.00  0.00           H
ATOM    626  NH2 ARG A  52      76.990  93.660 156.960  1.00  0.00           N
ATOM    627 HH21 ARG A  52      76.310  93.290 157.580  1.00  0.00           H
ATOM    628 HH22 ARG A  52      76.800  94.070 156.060  1.00  0.00           H
ATOM    629  C   ARG A  52      80.870  95.590 151.360  1.00  0.00           C
ATOM    630  O   ARG A  52      80.280  96.550 151.920  1.00  0.00           O
ATOM    631  N   SER A  53      81.100  95.510 150.000  1.00  0.00           N
ATOM    632  HN  SER A  53      81.370  94.580 149.750  1.00  0.00           H
ATOM    633  CA  SER A  53      80.770  96.460 148.910  1.00  0.00           C
ATOM    634  HA  SER A  53      81.590  97.160 148.910  1.00  0.00           H
ATOM    635  CB  SER A  53      80.840  95.730 147.550  1.00  0.00           C
ATOM    636  HB1 SER A  53      80.120  94.880 147.490  1.00  0.00           H
ATOM    637  HB2 SER A  53      81.780  95.130 147.570  1.00  0.00           H
ATOM    638  OG  SER A  53      80.600  96.650 146.510  1.00  0.00           O
ATOM    639  HG1 SER A  53      79.690  96.450 146.290  1.00  0.00           H
ATOM    640  C   SER A  53      79.400  97.070 149.080  1.00  0.00           C
ATOM    641  O   SER A  53      78.440  96.340 149.370  1.00  0.00           O
ATOM    642  N   PRO A  54      79.040  98.390 148.870  1.00  0.00           N
ATOM    643  CD  PRO A  54      77.660  98.880 148.690  1.00  0.00           C
ATOM    644  HD1 PRO A  54      77.080  98.520 149.580  1.00  0.00           H
ATOM    645  HD2 PRO A  54      77.260  98.440 147.750  1.00  0.00           H
ATOM    646  CA  PRO A  54      79.970  99.510 149.040  1.00  0.00           C
ATOM    647  HA  PRO A  54      80.820  99.200 148.470  1.00  0.00           H
ATOM    648  CB  PRO A  54      79.240 100.730 148.520  1.00  0.00           C
ATOM    649  HB1 PRO A  54      79.560 101.650 149.050  1.00  0.00           H
ATOM    650  HB2 PRO A  54      79.330 100.880 147.420  1.00  0.00           H
ATOM    651  CG  PRO A  54      77.760 100.420 148.750  1.00  0.00           C
ATOM    652  HG1 PRO A  54      77.240 100.870 147.870  1.00  0.00           H
ATOM    653  HG2 PRO A  54      77.320 100.890 149.660  1.00  0.00           H
ATOM    654  C   PRO A  54      80.380  99.660 150.470  1.00  0.00           C
ATOM    655  O   PRO A  54      79.510 100.110 151.230  1.00  0.00           O
ATOM    656  N   ALA A  55      81.660  99.310 150.660  1.00  0.00           N
ATOM    657  HN  ALA A  55      82.100  98.830 149.900  1.00  0.00           H
ATOM    658  CA  ALA A  55      82.300  99.260 152.000  1.00  0.00           C
ATOM    659  HA  ALA A  55      81.590  98.970 152.760  1.00  0.00           H
ATOM    660  CB  ALA A  55      83.390  98.230 152.040  1.00  0.00           C
ATOM    661  HB1 ALA A  55      84.150  98.370 151.240  1.00  0.00           H
ATOM    662  HB2 ALA A  55      83.890  98.190 153.030  1.00  0.00           H
ATOM    663  HB3 ALA A  55      82.900  97.260 151.810  1.00  0.00           H
ATOM    664  C   ALA A  55      82.910 100.590 152.400  1.00  0.00           C
ATOM    665  O   ALA A  55      83.790 101.120 151.710  1.00  0.00           O
ATOM    666  N   VAL A  56      82.400 101.150 153.460  1.00  0.00           N
ATOM    667  HN  VAL A  56      82.020 100.550 154.160  1.00  0.00           H
ATOM    668  CA  VAL A  56      82.570 102.520 153.770  1.00  0.00           C
ATOM    669  HA  VAL A  56      82.830 103.020 152.850  1.00  0.00           H
ATOM    670  CB  VAL A  56      81.350 103.240 154.410  1.00  0.00           C
ATOM    671  HB  VAL A  56      81.160 102.660 155.340  1.00  0.00           H
ATOM    672  CG1 VAL A  56      81.750 104.680 154.770  1.00  0.00           C
ATOM    673 HG11 VAL A  56      80.820 105.230 155.020  1.00  0.00           H
ATOM    674 HG12 VAL A  56      82.380 104.650 155.680  1.00  0.00           H
ATOM    675 HG13 VAL A  56      82.350 105.080 153.920  1.00  0.00           H
ATOM    676  CG2 VAL A  56      80.030 103.070 153.670  1.00  0.00           C
ATOM    677 HG21 VAL A  56      80.080 103.390 152.610  1.00  0.00           H
ATOM    678 HG22 VAL A  56      79.780 101.990 153.590  1.00  0.00           H
ATOM    679 HG23 VAL A  56      79.160 103.550 154.160  1.00  0.00           H
ATOM    680  C   VAL A  56      83.760 102.570 154.640  1.00  0.00           C
ATOM    681  O   VAL A  56      83.770 101.950 155.700  1.00  0.00           O
ATOM    682  N   ILE A  57      84.830 103.280 154.230  1.00  0.00           N
ATOM    683  HN  ILE A  57      84.800 103.570 153.280  1.00  0.00           H
ATOM    684  CA  ILE A  57      85.830 103.690 155.140  1.00  0.00           C
ATOM    685  HA  ILE A  57      86.090 102.820 155.730  1.00  0.00           H
ATOM    686  CB  ILE A  57      87.120 104.100 154.320  1.00  0.00           C
ATOM    687  HB  ILE A  57      86.790 104.910 153.640  1.00  0.00           H
ATOM    688  CG2 ILE A  57      88.230 104.580 155.240  1.00  0.00           C
ATOM    689 HG21 ILE A  57      88.050 105.500 155.840  1.00  0.00           H
ATOM    690 HG22 ILE A  57      88.500 103.720 155.880  1.00  0.00           H
ATOM    691 HG23 ILE A  57      89.170 104.800 154.700  1.00  0.00           H
ATOM    692  CG1 ILE A  57      87.600 102.950 153.400  1.00  0.00           C
ATOM    693 HG11 ILE A  57      86.750 102.300 153.090  1.00  0.00           H
ATOM    694 HG12 ILE A  57      88.200 102.210 153.980  1.00  0.00           H
ATOM    695  CD  ILE A  57      88.390 103.390 152.090  1.00  0.00           C
ATOM    696  HD1 ILE A  57      88.660 102.520 151.460  1.00  0.00           H
ATOM    697  HD2 ILE A  57      87.760 104.010 151.420  1.00  0.00           H
ATOM    698  HD3 ILE A  57      89.340 103.850 152.440  1.00  0.00           H
ATOM    699  C   ILE A  57      85.440 104.810 156.100  1.00  0.00           C
ATOM    700  O   ILE A  57      85.670 104.780 157.290  1.00  0.00           O
ATOM    701  N   THR A  58      84.780 105.860 155.540  1.00  0.00           N
ATOM    702  HN  THR A  58      84.480 105.850 154.580  1.00  0.00           H
ATOM    703  CA  THR A  58      84.490 107.060 156.340  1.00  0.00           C
ATOM    704  HA  THR A  58      84.170 106.810 157.340  1.00  0.00           H
ATOM    705  CB  THR A  58      85.600 108.080 156.310  1.00  0.00           C
ATOM    706  HB  THR A  58      86.540 107.650 156.730  1.00  0.00           H
ATOM    707  OG1 THR A  58      85.330 109.280 156.990  1.00  0.00           O
ATOM    708  HG1 THR A  58      85.500 109.100 157.920  1.00  0.00           H
ATOM    709  CG2 THR A  58      85.970 108.570 154.880  1.00  0.00           C
ATOM    710 HG21 THR A  58      85.200 109.230 154.410  1.00  0.00           H
ATOM    711 HG22 THR A  58      86.870 109.190 155.010  1.00  0.00           H
ATOM    712 HG23 THR A  58      86.270 107.740 154.200  1.00  0.00           H
ATOM    713  C   THR A  58      83.300 107.730 155.660  1.00  0.00           C
ATOM    714  O   THR A  58      82.950 107.420 154.540  1.00  0.00           O
ATOM    715  N   GLY A  59      82.570 108.580 156.320  1.00  0.00           N
ATOM    716  HN  GLY A  59      82.880 108.880 157.220  1.00  0.00           H
ATOM    717  CA  GLY A  59      81.490 109.300 155.640  1.00  0.00           C
ATOM    718  HA1 GLY A  59      80.800 108.630 155.150  1.00  0.00           H
ATOM    719  HA2 GLY A  59      81.990 110.010 155.000  1.00  0.00           H
ATOM    720  C   GLY A  59      80.740 110.180 156.530  1.00  0.00           C
ATOM    721  O   GLY A  59      80.630 109.940 157.750  1.00  0.00           O
ATOM    722  N   LEU A  60      80.210 111.370 156.020  1.00  0.00           N
ATOM    723  HN  LEU A  60      80.220 111.530 155.040  1.00  0.00           H
ATOM    724  CA  LEU A  60      79.510 112.330 156.850  1.00  0.00           C
ATOM    725  HA  LEU A  60      79.710 112.040 157.880  1.00  0.00           H
ATOM    726  CB  LEU A  60      79.880 113.770 156.570  1.00  0.00           C
ATOM    727  HB1 LEU A  60      80.970 113.720 156.800  1.00  0.00           H
ATOM    728  HB2 LEU A  60      79.830 114.120 155.520  1.00  0.00           H
ATOM    729  CG  LEU A  60      79.150 114.810 157.460  1.00  0.00           C
ATOM    730  HG  LEU A  60      79.170 114.450 158.510  1.00  0.00           H
ATOM    731  CD1 LEU A  60      80.090 116.020 157.520  1.00  0.00           C
ATOM    732 HD11 LEU A  60      80.330 116.420 156.510  1.00  0.00           H
ATOM    733 HD12 LEU A  60      79.690 116.900 158.060  1.00  0.00           H
ATOM    734 HD13 LEU A  60      81.010 115.700 158.070  1.00  0.00           H
ATOM    735  CD2 LEU A  60      77.750 115.250 156.980  1.00  0.00           C
ATOM    736 HD21 LEU A  60      77.010 114.520 157.360  1.00  0.00           H
ATOM    737 HD22 LEU A  60      77.500 116.290 157.300  1.00  0.00           H
ATOM    738 HD23 LEU A  60      77.700 115.270 155.870  1.00  0.00           H
ATOM    739  C   LEU A  60      78.020 112.090 156.680  1.00  0.00           C
ATOM    740  O   LEU A  60      77.510 112.430 155.580  1.00  0.00           O
ATOM    741  N   TYR A  61      77.340 111.570 157.690  1.00  0.00           N
ATOM    742  HN  TYR A  61      77.710 111.610 158.620  1.00  0.00           H
ATOM    743  CA  TYR A  61      75.900 111.230 157.510  1.00  0.00           C
ATOM    744  HA  TYR A  61      75.650 111.440 156.480  1.00  0.00           H
ATOM    745  CB  TYR A  61      75.630 109.780 158.100  1.00  0.00           C
ATOM    746  HB1 TYR A  61      75.990 109.700 159.140  1.00  0.00           H
ATOM    747  HB2 TYR A  61      74.550 109.540 157.980  1.00  0.00           H
ATOM    748  CG  TYR A  61      76.420 108.760 157.250  1.00  0.00           C
ATOM    749  CD1 TYR A  61      76.180 108.620 155.850  1.00  0.00           C
ATOM    750  HD1 TYR A  61      75.480 109.320 155.420  1.00  0.00           H
ATOM    751  CE1 TYR A  61      76.960 107.750 155.050  1.00  0.00           C
ATOM    752  HE1 TYR A  61      76.710 107.620 154.010  1.00  0.00           H
ATOM    753  CZ  TYR A  61      77.960 107.030 155.670  1.00  0.00           C
ATOM    754  OH  TYR A  61      78.670 106.100 154.900  1.00  0.00           O
ATOM    755  HH  TYR A  61      78.260 105.740 154.100  1.00  0.00           H
ATOM    756  CD2 TYR A  61      77.530 108.150 157.770  1.00  0.00           C
ATOM    757  HD2 TYR A  61      78.010 108.510 158.670  1.00  0.00           H
ATOM    758  CE2 TYR A  61      78.220 107.210 157.040  1.00  0.00           C
ATOM    759  HE2 TYR A  61      79.010 106.640 157.510  1.00  0.00           H
ATOM    760  C   TYR A  61      75.080 112.230 158.280  1.00  0.00           C
ATOM    761  O   TYR A  61      75.490 112.950 159.160  1.00  0.00           O
ATOM    762  N   ASP A  62      73.700 112.250 157.960  1.00  0.00           N
ATOM    763  HN  ASP A  62      73.330 111.560 157.340  1.00  0.00           H
ATOM    764  CA  ASP A  62      72.670 113.050 158.520  1.00  0.00           C
ATOM    765  HA  ASP A  62      73.110 113.660 159.290  1.00  0.00           H
ATOM    766  CB  ASP A  62      72.160 113.940 157.430  1.00  0.00           C
ATOM    767  HB1 ASP A  62      73.020 114.440 156.930  1.00  0.00           H
ATOM    768  HB2 ASP A  62      71.620 113.310 156.690  1.00  0.00           H
ATOM    769  CG  ASP A  62      71.180 115.030 157.770  1.00  0.00           C
ATOM    770  OD1 ASP A  62      70.550 114.990 158.890  1.00  0.00           O
ATOM    771  OD2 ASP A  62      70.910 115.910 156.910  1.00  0.00           O
ATOM    772  C   ASP A  62      71.660 112.270 159.320  1.00  0.00           C
ATOM    773  O   ASP A  62      70.970 111.400 158.770  1.00  0.00           O
ATOM    774  N   LYS A  63      71.620 112.600 160.660  1.00  0.00           N
ATOM    775  HN  LYS A  63      72.170 113.340 161.030  1.00  0.00           H
ATOM    776  CA  LYS A  63      70.900 111.900 161.670  1.00  0.00           C
ATOM    777  HA  LYS A  63      71.040 110.830 161.580  1.00  0.00           H
ATOM    778  CB  LYS A  63      71.340 112.370 163.120  1.00  0.00           C
ATOM    779  HB1 LYS A  63      71.140 113.470 163.110  1.00  0.00           H
ATOM    780  HB2 LYS A  63      70.720 111.730 163.790  1.00  0.00           H
ATOM    781  CG  LYS A  63      72.790 112.020 163.550  1.00  0.00           C
ATOM    782  HG1 LYS A  63      73.460 112.630 162.910  1.00  0.00           H
ATOM    783  HG2 LYS A  63      72.840 110.960 163.230  1.00  0.00           H
ATOM    784  CD  LYS A  63      73.110 112.210 165.020  1.00  0.00           C
ATOM    785  HD1 LYS A  63      74.020 111.640 165.290  1.00  0.00           H
ATOM    786  HD2 LYS A  63      72.180 111.780 165.440  1.00  0.00           H
ATOM    787  CE  LYS A  63      73.440 113.690 165.460  1.00  0.00           C
ATOM    788  HE1 LYS A  63      72.550 114.340 165.290  1.00  0.00           H
ATOM    789  HE2 LYS A  63      74.260 114.130 164.860  1.00  0.00           H
ATOM    790  NZ  LYS A  63      73.790 113.740 166.930  1.00  0.00           N
ATOM    791  HZ1 LYS A  63      72.950 113.370 167.410  1.00  0.00           H
ATOM    792  HZ2 LYS A  63      74.680 113.240 167.110  1.00  0.00           H
ATOM    793  HZ3 LYS A  63      73.800 114.760 167.140  1.00  0.00           H
ATOM    794  C   LYS A  63      69.410 112.200 161.420  1.00  0.00           C
ATOM    795  O   LYS A  63      68.500 111.520 161.790  1.00  0.00           O
ATOM    796  N   CYS A  64      69.180 113.470 160.970  1.00  0.00           N
ATOM    797  HN  CYS A  64      69.910 114.020 160.570  1.00  0.00           H
ATOM    798  CA  CYS A  64      67.780 113.990 161.130  1.00  0.00           C
ATOM    799  HA  CYS A  64      67.200 113.270 161.700  1.00  0.00           H
ATOM    800  CB  CYS A  64      67.660 115.350 161.830  1.00  0.00           C
ATOM    801  HB1 CYS A  64      66.570 115.550 161.880  1.00  0.00           H
ATOM    802  HB2 CYS A  64      68.080 116.040 161.070  1.00  0.00           H
ATOM    803  SG  CYS A  64      68.540 115.300 163.430  1.00  0.00           S
ATOM    804  C   CYS A  64      67.220 114.010 159.680  1.00  0.00           C
ATOM    805  O   CYS A  64      66.090 114.490 159.460  1.00  0.00           O
ATOM    806  N   SER A  65      67.960 113.530 158.620  1.00  0.00           N
ATOM    807  HN  SER A  65      68.940 113.450 158.750  1.00  0.00           H
ATOM    808  CA  SER A  65      67.450 113.380 157.290  1.00  0.00           C
ATOM    809  HA  SER A  65      67.070 114.360 157.030  1.00  0.00           H
ATOM    810  CB  SER A  65      68.520 112.850 156.310  1.00  0.00           C
ATOM    811  HB1 SER A  65      68.080 112.200 155.520  1.00  0.00           H
ATOM    812  HB2 SER A  65      69.270 112.340 156.940  1.00  0.00           H
ATOM    813  OG  SER A  65      69.070 113.930 155.600  1.00  0.00           O
ATOM    814  HG1 SER A  65      69.510 114.440 156.280  1.00  0.00           H
ATOM    815  C   SER A  65      66.260 112.490 157.150  1.00  0.00           C
ATOM    816  O   SER A  65      66.470 111.270 157.190  1.00  0.00           O
ATOM    817  N   TYR A  66      65.030 113.020 156.930  1.00  0.00           N
ATOM    818  HN  TYR A  66      64.840 114.000 156.850  1.00  0.00           H
ATOM    819  CA  TYR A  66      63.890 112.070 156.870  1.00  0.00           C
ATOM    820  HA  TYR A  66      64.170 111.140 157.340  1.00  0.00           H
ATOM    821  CB  TYR A  66      62.700 112.480 157.620  1.00  0.00           C
ATOM    822  HB1 TYR A  66      62.110 113.280 157.120  1.00  0.00           H
ATOM    823  HB2 TYR A  66      62.150 111.520 157.720  1.00  0.00           H
ATOM    824  CG  TYR A  66      62.990 112.790 159.070  1.00  0.00           C
ATOM    825  CD1 TYR A  66      63.500 111.860 159.960  1.00  0.00           C
ATOM    826  HD1 TYR A  66      63.630 110.870 159.550  1.00  0.00           H
ATOM    827  CE1 TYR A  66      63.700 112.160 161.350  1.00  0.00           C
ATOM    828  HE1 TYR A  66      63.960 111.370 162.040  1.00  0.00           H
ATOM    829  CZ  TYR A  66      63.660 113.540 161.740  1.00  0.00           C
ATOM    830  OH  TYR A  66      63.870 113.980 163.030  1.00  0.00           O
ATOM    831  HH  TYR A  66      63.750 114.930 163.050  1.00  0.00           H
ATOM    832  CD2 TYR A  66      62.810 114.140 159.500  1.00  0.00           C
ATOM    833  HD2 TYR A  66      62.290 114.790 158.810  1.00  0.00           H
ATOM    834  CE2 TYR A  66      63.140 114.520 160.850  1.00  0.00           C
ATOM    835  HE2 TYR A  66      63.050 115.530 161.230  1.00  0.00           H
ATOM    836  C   TYR A  66      63.270 111.810 155.490  1.00  0.00           C
ATOM    837  O   TYR A  66      62.310 111.030 155.410  1.00  0.00           O
ATOM    838  N   ILE A  67      63.820 112.410 154.400  1.00  0.00           N
ATOM    839  HN  ILE A  67      64.690 112.890 154.500  1.00  0.00           H
ATOM    840  CA  ILE A  67      63.240 112.530 153.060  1.00  0.00           C
ATOM    841  HA  ILE A  67      62.340 111.940 153.000  1.00  0.00           H
ATOM    842  CB  ILE A  67      63.090 113.930 152.510  1.00  0.00           C
ATOM    843  HB  ILE A  67      63.950 114.570 152.760  1.00  0.00           H
ATOM    844  CG2 ILE A  67      62.710 113.960 151.000  1.00  0.00           C
ATOM    845 HG21 ILE A  67      62.010 113.100 150.850  1.00  0.00           H
ATOM    846 HG22 ILE A  67      62.090 114.820 150.680  1.00  0.00           H
ATOM    847 HG23 ILE A  67      63.590 113.800 150.340  1.00  0.00           H
ATOM    848  CG1 ILE A  67      61.920 114.750 153.220  1.00  0.00           C
ATOM    849 HG11 ILE A  67      61.730 115.680 152.650  1.00  0.00           H
ATOM    850 HG12 ILE A  67      62.350 115.110 154.180  1.00  0.00           H
ATOM    851  CD  ILE A  67      60.620 113.930 153.490  1.00  0.00           C
ATOM    852  HD1 ILE A  67      59.850 114.640 153.870  1.00  0.00           H
ATOM    853  HD2 ILE A  67      60.380 113.470 152.510  1.00  0.00           H
ATOM    854  HD3 ILE A  67      60.900 113.230 154.300  1.00  0.00           H
ATOM    855  C   ILE A  67      64.090 111.660 152.140  1.00  0.00           C
ATOM    856  O   ILE A  67      63.550 110.750 151.510  1.00  0.00           O
ATOM    857  N   SER A  68      65.430 111.960 152.010  1.00  0.00           N
ATOM    858  HN  SER A  68      65.720 112.760 152.530  1.00  0.00           H
ATOM    859  CA  SER A  68      66.360 111.000 151.370  1.00  0.00           C
ATOM    860  HA  SER A  68      66.060 109.960 151.470  1.00  0.00           H
ATOM    861  CB  SER A  68      66.630 111.310 149.880  1.00  0.00           C
ATOM    862  HB1 SER A  68      65.600 111.570 149.550  1.00  0.00           H
ATOM    863  HB2 SER A  68      66.970 110.400 149.330  1.00  0.00           H
ATOM    864  OG  SER A  68      67.620 112.350 149.580  1.00  0.00           O
ATOM    865  HG1 SER A  68      68.480 111.960 149.400  1.00  0.00           H
ATOM    866  C   SER A  68      67.520 111.190 152.230  1.00  0.00           C
ATOM    867  O   SER A  68      67.920 112.360 152.520  1.00  0.00           O
ATOM    868  N   ARG A  69      68.080 110.070 152.600  1.00  0.00           N
ATOM    869  HN  ARG A  69      67.660 109.220 152.280  1.00  0.00           H
ATOM    870  CA  ARG A  69      69.230 110.040 153.500  1.00  0.00           C
ATOM    871  HA  ARG A  69      69.260 110.940 154.090  1.00  0.00           H
ATOM    872  CB  ARG A  69      69.130 108.830 154.460  1.00  0.00           C
ATOM    873  HB1 ARG A  69      69.120 107.840 153.970  1.00  0.00           H
ATOM    874  HB2 ARG A  69      70.000 109.060 155.120  1.00  0.00           H
ATOM    875  CG  ARG A  69      67.810 108.940 155.260  1.00  0.00           C
ATOM    876  HG1 ARG A  69      66.960 108.630 154.620  1.00  0.00           H
ATOM    877  HG2 ARG A  69      67.580 109.970 155.600  1.00  0.00           H
ATOM    878  CD  ARG A  69      67.700 107.920 156.430  1.00  0.00           C
ATOM    879  HD1 ARG A  69      68.150 108.400 157.320  1.00  0.00           H
ATOM    880  HD2 ARG A  69      68.120 106.970 156.030  1.00  0.00           H
ATOM    881  NE  ARG A  69      66.250 107.610 156.720  1.00  0.00           N
ATOM    882  HE  ARG A  69      65.760 107.200 155.950  1.00  0.00           H
ATOM    883  CZ  ARG A  69      65.690 107.600 157.870  1.00  0.00           C
ATOM    884  NH1 ARG A  69      66.140 108.290 158.910  1.00  0.00           N
ATOM    885 HH11 ARG A  69      65.740 108.180 159.820  1.00  0.00           H
ATOM    886 HH12 ARG A  69      66.850 108.970 158.720  1.00  0.00           H
ATOM    887  NH2 ARG A  69      64.650 106.780 157.950  1.00  0.00           N
ATOM    888 HH21 ARG A  69      64.190 106.900 158.830  1.00  0.00           H
ATOM    889 HH22 ARG A  69      64.400 106.210 157.170  1.00  0.00           H
ATOM    890  C   ARG A  69      70.520 109.930 152.720  1.00  0.00           C
ATOM    891  O   ARG A  69      71.500 109.480 153.250  1.00  0.00           O
ATOM    892  N   ASP A  70      70.500 110.390 151.410  1.00  0.00           N
ATOM    893  HN  ASP A  70      69.700 110.820 151.000  1.00  0.00           H
ATOM    894  CA  ASP A  70      71.640 110.180 150.500  1.00  0.00           C
ATOM    895  HA  ASP A  70      72.400 109.560 150.950  1.00  0.00           H
ATOM    896  CB  ASP A  70      71.200 109.480 149.260  1.00  0.00           C
ATOM    897  HB1 ASP A  70      72.130 109.490 148.660  1.00  0.00           H
ATOM    898  HB2 ASP A  70      70.870 108.420 149.360  1.00  0.00           H
ATOM    899  CG  ASP A  70      70.140 110.210 148.430  1.00  0.00           C
ATOM    900  OD1 ASP A  70      69.850 111.370 148.660  1.00  0.00           O
ATOM    901  OD2 ASP A  70      69.660 109.720 147.400  1.00  0.00           O
ATOM    902  C   ASP A  70      72.490 111.490 150.470  1.00  0.00           C
ATOM    903  O   ASP A  70      73.670 111.410 150.020  1.00  0.00           O
ATOM    904  N   ARG A  71      72.070 112.590 151.040  1.00  0.00           N
ATOM    905  HN  ARG A  71      71.110 112.720 151.260  1.00  0.00           H
ATOM    906  CA  ARG A  71      72.880 113.740 151.380  1.00  0.00           C
ATOM    907  HA  ARG A  71      72.940 114.260 150.440  1.00  0.00           H
ATOM    908  CB  ARG A  71      72.070 114.830 152.170  1.00  0.00           C
ATOM    909  HB1 ARG A  71      71.570 114.410 153.070  1.00  0.00           H
ATOM    910  HB2 ARG A  71      72.780 115.610 152.510  1.00  0.00           H
ATOM    911  CG  ARG A  71      70.980 115.470 151.280  1.00  0.00           C
ATOM    912  HG1 ARG A  71      70.380 114.670 150.790  1.00  0.00           H
ATOM    913  HG2 ARG A  71      71.590 115.900 150.450  1.00  0.00           H
ATOM    914  CD  ARG A  71      70.050 116.420 152.060  1.00  0.00           C
ATOM    915  HD1 ARG A  71      70.710 117.160 152.550  1.00  0.00           H
ATOM    916  HD2 ARG A  71      69.370 115.880 152.750  1.00  0.00           H
ATOM    917  NE  ARG A  71      69.150 117.160 151.120  1.00  0.00           N
ATOM    918  HE  ARG A  71      69.380 117.190 150.150  1.00  0.00           H
ATOM    919  CZ  ARG A  71      68.260 117.990 151.550  1.00  0.00           C
ATOM    920  NH1 ARG A  71      67.920 118.300 152.800  1.00  0.00           N
ATOM    921 HH11 ARG A  71      67.370 119.110 153.040  1.00  0.00           H
ATOM    922 HH12 ARG A  71      68.530 118.050 153.550  1.00  0.00           H
ATOM    923  NH2 ARG A  71      67.580 118.540 150.580  1.00  0.00           N
ATOM    924 HH21 ARG A  71      66.700 118.990 150.750  1.00  0.00           H
ATOM    925 HH22 ARG A  71      67.860 118.330 149.650  1.00  0.00           H
ATOM    926  C   ARG A  71      74.230 113.500 152.080  1.00  0.00           C
ATOM    927  O   ARG A  71      74.350 112.590 152.860  1.00  0.00           O
ATOM    928  N   GLY A  72      75.380 114.220 151.860  1.00  0.00           N
ATOM    929  HN  GLY A  72      75.360 114.900 151.130  1.00  0.00           H
ATOM    930  CA  GLY A  72      76.740 114.040 152.440  1.00  0.00           C
ATOM    931  HA1 GLY A  72      76.620 113.280 153.190  1.00  0.00           H
ATOM    932  HA2 GLY A  72      77.050 115.000 152.820  1.00  0.00           H
ATOM    933  C   GLY A  72      77.770 113.560 151.510  1.00  0.00           C
ATOM    934  O   GLY A  72      77.570 113.550 150.280  1.00  0.00           O
ATOM    935  N   TRP A  73      78.880 113.200 152.080  1.00  0.00           N
ATOM    936  HN  TRP A  73      78.860 113.000 153.060  1.00  0.00           H
ATOM    937  CA  TRP A  73      79.980 112.600 151.310  1.00  0.00           C
ATOM    938  HA  TRP A  73      79.560 112.400 150.340  1.00  0.00           H
ATOM    939  CB  TRP A  73      81.210 113.460 151.180  1.00  0.00           C
ATOM    940  HB1 TRP A  73      82.040 112.780 150.880  1.00  0.00           H
ATOM    941  HB2 TRP A  73      80.900 114.070 150.310  1.00  0.00           H
ATOM    942  CG  TRP A  73      81.730 114.270 152.320  1.00  0.00           C
ATOM    943  CD1 TRP A  73      81.500 115.590 152.400  1.00  0.00           C
ATOM    944  HD1 TRP A  73      80.850 116.070 151.680  1.00  0.00           H
ATOM    945  NE1 TRP A  73      82.230 116.100 153.470  1.00  0.00           N
ATOM    946  HE1 TRP A  73      82.140 117.010 153.820  1.00  0.00           H
ATOM    947  CE2 TRP A  73      82.690 115.090 154.270  1.00  0.00           C
ATOM    948  CD2 TRP A  73      82.450 113.910 153.600  1.00  0.00           C
ATOM    949  CE3 TRP A  73      82.910 112.680 154.110  1.00  0.00           C
ATOM    950  HE3 TRP A  73      82.780 111.800 153.500  1.00  0.00           H
ATOM    951  CZ3 TRP A  73      83.700 112.720 155.260  1.00  0.00           C
ATOM    952  HZ3 TRP A  73      84.330 111.930 155.650  1.00  0.00           H
ATOM    953  CZ2 TRP A  73      83.370 115.130 155.500  1.00  0.00           C
ATOM    954  HZ2 TRP A  73      83.620 116.050 156.010  1.00  0.00           H
ATOM    955  CH2 TRP A  73      83.830 113.950 156.030  1.00  0.00           C
ATOM    956  HH2 TRP A  73      84.530 114.070 156.840  1.00  0.00           H
ATOM    957  C   TRP A  73      80.270 111.280 151.910  1.00  0.00           C
ATOM    958  O   TRP A  73      80.060 111.010 153.100  1.00  0.00           O
ATOM    959  N   VAL A  74      80.730 110.330 151.100  1.00  0.00           N
ATOM    960  HN  VAL A  74      81.050 110.630 150.210  1.00  0.00           H
ATOM    961  CA  VAL A  74      81.050 108.980 151.490  1.00  0.00           C
ATOM    962  HA  VAL A  74      81.230 108.860 152.550  1.00  0.00           H
ATOM    963  CB  VAL A  74      80.010 107.910 151.090  1.00  0.00           C
ATOM    964  HB  VAL A  74      79.980 107.750 150.000  1.00  0.00           H
ATOM    965  CG1 VAL A  74      80.360 106.540 151.730  1.00  0.00           C
ATOM    966 HG11 VAL A  74      80.420 106.660 152.840  1.00  0.00           H
ATOM    967 HG12 VAL A  74      79.630 105.740 151.470  1.00  0.00           H
ATOM    968 HG13 VAL A  74      81.380 106.190 151.460  1.00  0.00           H
ATOM    969  CG2 VAL A  74      78.680 108.310 151.600  1.00  0.00           C
ATOM    970 HG21 VAL A  74      78.490 108.210 152.690  1.00  0.00           H
ATOM    971 HG22 VAL A  74      78.380 109.330 151.270  1.00  0.00           H
ATOM    972 HG23 VAL A  74      77.920 107.690 151.070  1.00  0.00           H
ATOM    973  C   VAL A  74      82.350 108.650 150.680  1.00  0.00           C
ATOM    974  O   VAL A  74      82.490 108.990 149.510  1.00  0.00           O
ATOM    975  N   VAL A  75      83.320 108.000 151.340  1.00  0.00           N
ATOM    976  HN  VAL A  75      83.320 108.140 152.320  1.00  0.00           H
ATOM    977  CA  VAL A  75      84.570 107.500 150.680  1.00  0.00           C
ATOM    978  HA  VAL A  75      84.480 107.670 149.610  1.00  0.00           H
ATOM    979  CB  VAL A  75      85.870 108.160 151.010  1.00  0.00           C
ATOM    980  HB  VAL A  75      86.100 107.970 152.080  1.00  0.00           H
ATOM    981  CG1 VAL A  75      86.940 107.600 150.060  1.00  0.00           C
ATOM    982 HG11 VAL A  75      87.930 108.110 150.100  1.00  0.00           H
ATOM    983 HG12 VAL A  75      87.160 106.580 150.420  1.00  0.00           H
ATOM    984 HG13 VAL A  75      86.620 107.430 149.010  1.00  0.00           H
ATOM    985  CG2 VAL A  75      85.690 109.650 150.810  1.00  0.00           C
ATOM    986 HG21 VAL A  75      85.480 109.900 149.750  1.00  0.00           H
ATOM    987 HG22 VAL A  75      84.920 109.950 151.550  1.00  0.00           H
ATOM    988 HG23 VAL A  75      86.650 110.160 151.070  1.00  0.00           H
ATOM    989  C   VAL A  75      84.590 106.060 151.100  1.00  0.00           C
ATOM    990  O   VAL A  75      84.420 105.710 152.270  1.00  0.00           O
ATOM    991  N   GLY A  76      84.680 105.150 150.070  1.00  0.00           N
ATOM    992  HN  GLY A  76      84.770 105.410 149.110  1.00  0.00           H
ATOM    993  CA  GLY A  76      84.830 103.710 150.330  1.00  0.00           C
ATOM    994  HA1 GLY A  76      83.780 103.460 150.390  1.00  0.00           H
ATOM    995  HA2 GLY A  76      85.430 103.470 151.200  1.00  0.00           H
ATOM    996  C   GLY A  76      85.380 102.900 149.190  1.00  0.00           C
ATOM    997  O   GLY A  76      86.110 103.310 148.340  1.00  0.00           O
ATOM    998  N   ILE A  77      84.970 101.600 149.170  1.00  0.00           N
ATOM    999  HN  ILE A  77      84.440 101.240 149.930  1.00  0.00           H
ATOM   1000  CA  ILE A  77      85.250 100.580 148.110  1.00  0.00           C
ATOM   1001  HA  ILE A  77      85.810 101.020 147.300  1.00  0.00           H
ATOM   1002  CB  ILE A  77      86.200  99.490 148.600  1.00  0.00           C
ATOM   1003  HB  ILE A  77      85.770  99.140 149.570  1.00  0.00           H
ATOM   1004  CG2 ILE A  77      86.330  98.360 147.560  1.00  0.00           C
ATOM   1005 HG21 ILE A  77      87.130  97.620 147.770  1.00  0.00           H
ATOM   1006 HG22 ILE A  77      85.320  97.880 147.550  1.00  0.00           H
ATOM   1007 HG23 ILE A  77      86.570  98.860 146.600  1.00  0.00           H
ATOM   1008  CG1 ILE A  77      87.680 100.030 148.880  1.00  0.00           C
ATOM   1009 HG11 ILE A  77      87.540 101.050 149.310  1.00  0.00           H
ATOM   1010 HG12 ILE A  77      88.390 100.160 148.040  1.00  0.00           H
ATOM   1011  CD  ILE A  77      88.280  99.170 150.020  1.00  0.00           C
ATOM   1012  HD1 ILE A  77      87.810  99.250 151.020  1.00  0.00           H
ATOM   1013  HD2 ILE A  77      88.200  98.100 149.710  1.00  0.00           H
ATOM   1014  HD3 ILE A  77      89.380  99.230 150.170  1.00  0.00           H
ATOM   1015  C   ILE A  77      83.920 100.010 147.600  1.00  0.00           C
ATOM   1016  O   ILE A  77      83.140  99.670 148.410  1.00  0.00           O
ATOM   1017  N   HIS A  78      83.700  99.940 146.310  1.00  0.00           N
ATOM   1018  HN  HIS A  78      84.490 100.200 145.750  1.00  0.00           H
ATOM   1019  CA  HIS A  78      82.520  99.510 145.700  1.00  0.00           C
ATOM   1020  HA  HIS A  78      81.960  98.890 146.380  1.00  0.00           H
ATOM   1021  CB  HIS A  78      81.640 100.670 145.360  1.00  0.00           C
ATOM   1022  HB1 HIS A  78      81.600 101.260 146.300  1.00  0.00           H
ATOM   1023  HB2 HIS A  78      82.230 101.280 144.640  1.00  0.00           H
ATOM   1024  ND1 HIS A  78      79.740 101.190 143.730  1.00  0.00           N
ATOM   1025  CG  HIS A  78      80.250 100.430 144.760  1.00  0.00           C
ATOM   1026  CE1 HIS A  78      78.590 100.650 143.450  1.00  0.00           C
ATOM   1027  HE1 HIS A  78      77.950 100.970 142.630  1.00  0.00           H
ATOM   1028  NE2 HIS A  78      78.240  99.670 144.370  1.00  0.00           N
ATOM   1029  HE2 HIS A  78      77.500  99.010 144.280  1.00  0.00           H
ATOM   1030  CD2 HIS A  78      79.330  99.590 145.210  1.00  0.00           C
ATOM   1031  HD2 HIS A  78      79.270  98.980 146.110  1.00  0.00           H
ATOM   1032  C   HIS A  78      82.830  98.680 144.430  1.00  0.00           C
ATOM   1033  O   HIS A  78      83.770  98.900 143.670  1.00  0.00           O
ATOM   1034  N   THR A  79      82.030  97.680 144.230  1.00  0.00           N
ATOM   1035  HN  THR A  79      81.250  97.350 144.760  1.00  0.00           H
ATOM   1036  CA  THR A  79      82.060  97.010 142.960  1.00  0.00           C
ATOM   1037  HA  THR A  79      83.080  96.930 142.590  1.00  0.00           H
ATOM   1038  CB  THR A  79      81.480  95.600 143.070  1.00  0.00           C
ATOM   1039  HB  THR A  79      81.450  95.220 142.030  1.00  0.00           H
ATOM   1040  OG1 THR A  79      80.160  95.460 143.620  1.00  0.00           O
ATOM   1041  HG1 THR A  79      79.570  95.830 142.960  1.00  0.00           H
ATOM   1042  CG2 THR A  79      82.440  94.820 144.010  1.00  0.00           C
ATOM   1043 HG21 THR A  79      82.150  93.750 144.140  1.00  0.00           H
ATOM   1044 HG22 THR A  79      83.440  94.710 143.560  1.00  0.00           H
ATOM   1045 HG23 THR A  79      82.410  95.240 145.040  1.00  0.00           H
ATOM   1046  C   THR A  79      81.320  97.740 141.850  1.00  0.00           C
ATOM   1047  O   THR A  79      80.110  97.830 141.960  1.00  0.00           O
ATOM   1048  N   ILE A  80      82.050  98.220 140.780  1.00  0.00           N
ATOM   1049  HN  ILE A  80      83.040  98.240 140.650  1.00  0.00           H
ATOM   1050  CA  ILE A  80      81.450  98.670 139.620  1.00  0.00           C
ATOM   1051  HA  ILE A  80      80.630  99.310 139.890  1.00  0.00           H
ATOM   1052  CB  ILE A  80      82.400  99.430 138.740  1.00  0.00           C
ATOM   1053  HB  ILE A  80      83.140  98.720 138.340  1.00  0.00           H
ATOM   1054  CG2 ILE A  80      81.660 100.130 137.550  1.00  0.00           C
ATOM   1055 HG21 ILE A  80      82.440 100.560 136.890  1.00  0.00           H
ATOM   1056 HG22 ILE A  80      81.080  99.360 137.000  1.00  0.00           H
ATOM   1057 HG23 ILE A  80      81.010 100.970 137.860  1.00  0.00           H
ATOM   1058  CG1 ILE A  80      83.130 100.570 139.660  1.00  0.00           C
ATOM   1059 HG11 ILE A  80      83.780 101.180 139.000  1.00  0.00           H
ATOM   1060 HG12 ILE A  80      83.850 100.100 140.360  1.00  0.00           H
ATOM   1061  CD  ILE A  80      82.140 101.490 140.460  1.00  0.00           C
ATOM   1062  HD1 ILE A  80      81.470 101.100 141.250  1.00  0.00           H
ATOM   1063  HD2 ILE A  80      82.860 102.160 140.970  1.00  0.00           H
ATOM   1064  HD3 ILE A  80      81.510 102.100 139.780  1.00  0.00           H
ATOM   1065  C   ILE A  80      80.910  97.510 138.790  1.00  0.00           C
ATOM   1066  O   ILE A  80      81.770  96.680 138.490  1.00  0.00           O
ATOM   1067  N   SER A  81      79.620  97.380 138.470  1.00  0.00           N
ATOM   1068  HN  SER A  81      79.080  98.140 138.820  1.00  0.00           H
ATOM   1069  CA  SER A  81      79.130  96.160 137.860  1.00  0.00           C
ATOM   1070  HA  SER A  81      79.860  95.380 137.730  1.00  0.00           H
ATOM   1071  CB  SER A  81      78.100  95.590 138.840  1.00  0.00           C
ATOM   1072  HB1 SER A  81      77.300  96.350 138.920  1.00  0.00           H
ATOM   1073  HB2 SER A  81      78.610  95.360 139.800  1.00  0.00           H
ATOM   1074  OG  SER A  81      77.620  94.290 138.400  1.00  0.00           O
ATOM   1075  HG1 SER A  81      77.070  94.430 137.630  1.00  0.00           H
ATOM   1076  C   SER A  81      78.440  96.400 136.570  1.00  0.00           C
ATOM   1077  O   SER A  81      77.290  96.770 136.500  1.00  0.00           O
ATOM   1078  N   ASP A  82      79.090  96.070 135.490  1.00  0.00           N
ATOM   1079  HN  ASP A  82      80.070  95.870 135.560  1.00  0.00           H
ATOM   1080  CA  ASP A  82      78.580  96.030 134.190  1.00  0.00           C
ATOM   1081  HA  ASP A  82      77.570  96.420 134.200  1.00  0.00           H
ATOM   1082  CB  ASP A  82      79.580  96.880 133.390  1.00  0.00           C
ATOM   1083  HB1 ASP A  82      80.640  96.580 133.540  1.00  0.00           H
ATOM   1084  HB2 ASP A  82      79.400  96.770 132.300  1.00  0.00           H
ATOM   1085  CG  ASP A  82      79.360  98.320 133.680  1.00  0.00           C
ATOM   1086  OD1 ASP A  82      80.420  99.030 133.800  1.00  0.00           O
ATOM   1087  OD2 ASP A  82      78.170  98.870 133.740  1.00  0.00           O
ATOM   1088  C   ASP A  82      78.570  94.580 133.700  1.00  0.00           C
ATOM   1089  O   ASP A  82      79.590  93.850 133.910  1.00  0.00           O
ATOM   1090  N   GLN A  83      77.480  94.100 133.020  1.00  0.00           N
ATOM   1091  HN  GLN A  83      76.730  94.740 132.840  1.00  0.00           H
ATOM   1092  CA  GLN A  83      77.330  92.760 132.620  1.00  0.00           C
ATOM   1093  HA  GLN A  83      76.260  92.690 132.500  1.00  0.00           H
ATOM   1094  CB  GLN A  83      77.960  92.380 131.270  1.00  0.00           C
ATOM   1095  HB1 GLN A  83      78.020  91.280 131.200  1.00  0.00           H
ATOM   1096  HB2 GLN A  83      77.270  92.790 130.500  1.00  0.00           H
ATOM   1097  CG  GLN A  83      79.380  92.980 130.960  1.00  0.00           C
ATOM   1098  HG1 GLN A  83      80.090  92.670 131.760  1.00  0.00           H
ATOM   1099  HG2 GLN A  83      79.310  94.090 130.930  1.00  0.00           H
ATOM   1100  CD  GLN A  83      79.890  92.420 129.670  1.00  0.00           C
ATOM   1101  OE1 GLN A  83      79.560  91.320 129.170  1.00  0.00           O
ATOM   1102  NE2 GLN A  83      80.720  93.230 129.080  1.00  0.00           N
ATOM   1103 HE21 GLN A  83      80.870  94.100 129.540  1.00  0.00           H
ATOM   1104 HE22 GLN A  83      81.330  92.940 128.340  1.00  0.00           H
ATOM   1105  C   GLN A  83      77.490  91.640 133.740  1.00  0.00           C
ATOM   1106  O   GLN A  83      77.700  90.460 133.370  1.00  0.00           O
ATOM   1107  N   ASP A  84      77.340  92.080 135.010  1.00  0.00           N
ATOM   1108  HN  ASP A  84      77.070  93.020 135.230  1.00  0.00           H
ATOM   1109  CA  ASP A  84      77.420  91.170 136.140  1.00  0.00           C
ATOM   1110  HA  ASP A  84      77.180  91.750 137.020  1.00  0.00           H
ATOM   1111  CB  ASP A  84      76.510  89.930 136.140  1.00  0.00           C
ATOM   1112  HB1 ASP A  84      76.840  89.220 135.350  1.00  0.00           H
ATOM   1113  HB2 ASP A  84      76.370  89.430 137.130  1.00  0.00           H
ATOM   1114  CG  ASP A  84      75.080  90.480 135.820  1.00  0.00           C
ATOM   1115  OD1 ASP A  84      74.800  91.510 136.460  1.00  0.00           O
ATOM   1116  OD2 ASP A  84      74.280  89.710 135.200  1.00  0.00           O
ATOM   1117  C   ASP A  84      78.840  90.700 136.440  1.00  0.00           C
ATOM   1118  O   ASP A  84      79.070  89.710 137.140  1.00  0.00           O
ATOM   1119  N   ASN A  85      79.850  91.530 136.080  1.00  0.00           N
ATOM   1120  HN  ASN A  85      79.600  92.360 135.570  1.00  0.00           H
ATOM   1121  CA  ASN A  85      81.220  91.410 136.300  1.00  0.00           C
ATOM   1122  HA  ASN A  85      81.370  90.450 136.770  1.00  0.00           H
ATOM   1123  CB  ASN A  85      82.010  91.560 135.030  1.00  0.00           C
ATOM   1124  HB1 ASN A  85      81.510  91.110 134.140  1.00  0.00           H
ATOM   1125  HB2 ASN A  85      82.090  92.650 134.840  1.00  0.00           H
ATOM   1126  CG  ASN A  85      83.400  91.100 135.220  1.00  0.00           C
ATOM   1127  OD1 ASN A  85      83.920  90.930 136.330  1.00  0.00           O
ATOM   1128  ND2 ASN A  85      84.170  90.890 134.120  1.00  0.00           N
ATOM   1129 HD21 ASN A  85      83.680  90.980 133.260  1.00  0.00           H
ATOM   1130 HD22 ASN A  85      85.160  90.850 134.150  1.00  0.00           H
ATOM   1131  C   ASN A  85      81.630  92.520 137.350  1.00  0.00           C
ATOM   1132  O   ASN A  85      81.420  93.720 137.110  1.00  0.00           O
ATOM   1133  N   LYS A  86      82.190  92.160 138.470  1.00  0.00           N
ATOM   1134  HN  LYS A  86      82.320  91.190 138.690  1.00  0.00           H
ATOM   1135  CA  LYS A  86      82.470  93.110 139.540  1.00  0.00           C
ATOM   1136  HA  LYS A  86      81.920  94.040 139.490  1.00  0.00           H
ATOM   1137  CB  LYS A  86      82.350  92.430 140.970  1.00  0.00           C
ATOM   1138  HB1 LYS A  86      83.150  91.660 140.990  1.00  0.00           H
ATOM   1139  HB2 LYS A  86      82.540  93.190 141.750  1.00  0.00           H
ATOM   1140  CG  LYS A  86      80.900  91.880 141.300  1.00  0.00           C
ATOM   1141  HG1 LYS A  86      80.890  91.620 142.380  1.00  0.00           H
ATOM   1142  HG2 LYS A  86      80.860  90.920 140.740  1.00  0.00           H
ATOM   1143  CD  LYS A  86      79.780  92.850 141.080  1.00  0.00           C
ATOM   1144  HD1 LYS A  86      79.420  93.070 140.050  1.00  0.00           H
ATOM   1145  HD2 LYS A  86      79.930  93.900 141.400  1.00  0.00           H
ATOM   1146  CE  LYS A  86      78.530  92.560 141.850  1.00  0.00           C
ATOM   1147  HE1 LYS A  86      77.760  93.360 141.970  1.00  0.00           H
ATOM   1148  HE2 LYS A  86      78.820  92.270 142.880  1.00  0.00           H
ATOM   1149  NZ  LYS A  86      77.790  91.430 141.270  1.00  0.00           N
ATOM   1150  HZ1 LYS A  86      76.940  91.180 141.820  1.00  0.00           H
ATOM   1151  HZ2 LYS A  86      77.410  91.470 140.310  1.00  0.00           H
ATOM   1152  HZ3 LYS A  86      78.510  90.670 141.320  1.00  0.00           H
ATOM   1153  C   LYS A  86      83.940  93.570 139.290  1.00  0.00           C
ATOM   1154  O   LYS A  86      84.850  92.820 139.400  1.00  0.00           O
ATOM   1155  N   ASP A  87      84.160  94.850 139.040  1.00  0.00           N
ATOM   1156  HN  ASP A  87      83.350  95.400 138.880  1.00  0.00           H
ATOM   1157  CA  ASP A  87      85.430  95.550 139.050  1.00  0.00           C
ATOM   1158  HA  ASP A  87      86.330  94.970 138.970  1.00  0.00           H
ATOM   1159  CB  ASP A  87      85.370  96.440 137.800  1.00  0.00           C
ATOM   1160  HB1 ASP A  87      85.170  95.830 136.890  1.00  0.00           H
ATOM   1161  HB2 ASP A  87      84.500  97.130 137.840  1.00  0.00           H
ATOM   1162  CG  ASP A  87      86.620  97.220 137.470  1.00  0.00           C
ATOM   1163  OD1 ASP A  87      86.690  97.730 136.320  1.00  0.00           O
ATOM   1164  OD2 ASP A  87      87.500  97.380 138.340  1.00  0.00           O
ATOM   1165  C   ASP A  87      85.440  96.360 140.340  1.00  0.00           C
ATOM   1166  O   ASP A  87      84.670  97.350 140.450  1.00  0.00           O
ATOM   1167  N   PRO A  88      86.260  95.990 141.400  1.00  0.00           N
ATOM   1168  CD  PRO A  88      86.870  94.690 141.420  1.00  0.00           C
ATOM   1169  HD1 PRO A  88      87.580  94.530 140.580  1.00  0.00           H
ATOM   1170  HD2 PRO A  88      86.090  93.930 141.200  1.00  0.00           H
ATOM   1171  CA  PRO A  88      86.150  96.530 142.720  1.00  0.00           C
ATOM   1172  HA  PRO A  88      85.190  96.890 143.050  1.00  0.00           H
ATOM   1173  CB  PRO A  88      86.580  95.340 143.570  1.00  0.00           C
ATOM   1174  HB1 PRO A  88      86.880  95.720 144.570  1.00  0.00           H
ATOM   1175  HB2 PRO A  88      85.630  94.790 143.760  1.00  0.00           H
ATOM   1176  CG  PRO A  88      87.530  94.490 142.760  1.00  0.00           C
ATOM   1177  HG1 PRO A  88      87.420  93.450 143.150  1.00  0.00           H
ATOM   1178  HG2 PRO A  88      88.600  94.790 142.770  1.00  0.00           H
ATOM   1179  C   PRO A  88      87.080  97.700 142.870  1.00  0.00           C
ATOM   1180  O   PRO A  88      88.270  97.550 142.900  1.00  0.00           O
ATOM   1181  N   ARG A  89      86.550  98.920 142.940  1.00  0.00           N
ATOM   1182  HN  ARG A  89      85.560  99.000 143.020  1.00  0.00           H
ATOM   1183  CA  ARG A  89      87.170 100.210 142.860  1.00  0.00           C
ATOM   1184  HA  ARG A  89      88.240 100.070 142.750  1.00  0.00           H
ATOM   1185  CB  ARG A  89      86.620 100.800 141.520  1.00  0.00           C
ATOM   1186  HB1 ARG A  89      85.530 100.760 141.740  1.00  0.00           H
ATOM   1187  HB2 ARG A  89      86.950 101.860 141.450  1.00  0.00           H
ATOM   1188  CG  ARG A  89      87.110 100.090 140.290  1.00  0.00           C
ATOM   1189  HG1 ARG A  89      86.480  99.180 140.260  1.00  0.00           H
ATOM   1190  HG2 ARG A  89      88.160  99.760 140.440  1.00  0.00           H
ATOM   1191  CD  ARG A  89      87.020 100.980 139.010  1.00  0.00           C
ATOM   1192  HD1 ARG A  89      87.560 101.940 139.170  1.00  0.00           H
ATOM   1193  HD2 ARG A  89      85.980 101.310 138.840  1.00  0.00           H
ATOM   1194  NE  ARG A  89      87.680 100.200 137.930  1.00  0.00           N
ATOM   1195  HE  ARG A  89      87.630  99.210 138.070  1.00  0.00           H
ATOM   1196  CZ  ARG A  89      87.980 100.790 136.800  1.00  0.00           C
ATOM   1197  NH1 ARG A  89      87.850 102.070 136.600  1.00  0.00           N
ATOM   1198 HH11 ARG A  89      88.080 102.440 135.700  1.00  0.00           H
ATOM   1199 HH12 ARG A  89      87.720 102.720 137.340  1.00  0.00           H
ATOM   1200  NH2 ARG A  89      88.310  99.990 135.790  1.00  0.00           N
ATOM   1201 HH21 ARG A  89      88.390 100.410 134.890  1.00  0.00           H
ATOM   1202 HH22 ARG A  89      87.930  99.070 135.800  1.00  0.00           H
ATOM   1203  C   ARG A  89      86.900 100.980 144.100  1.00  0.00           C
ATOM   1204  O   ARG A  89      85.780 100.950 144.700  1.00  0.00           O
ATOM   1205  N   TYR A  90      87.870 101.790 144.560  1.00  0.00           N
ATOM   1206  HN  TYR A  90      88.810 101.590 144.280  1.00  0.00           H
ATOM   1207  CA  TYR A  90      87.560 102.970 145.400  1.00  0.00           C
ATOM   1208  HA  TYR A  90      87.150 102.640 146.340  1.00  0.00           H
ATOM   1209  CB  TYR A  90      88.780 103.880 145.800  1.00  0.00           C
ATOM   1210  HB1 TYR A  90      89.190 104.390 144.900  1.00  0.00           H
ATOM   1211  HB2 TYR A  90      88.570 104.650 146.570  1.00  0.00           H
ATOM   1212  CG  TYR A  90      89.780 103.030 146.450  1.00  0.00           C
ATOM   1213  CD1 TYR A  90      89.480 102.360 147.670  1.00  0.00           C
ATOM   1214  HD1 TYR A  90      88.500 102.630 148.050  1.00  0.00           H
ATOM   1215  CE1 TYR A  90      90.570 101.820 148.390  1.00  0.00           C
ATOM   1216  HE1 TYR A  90      90.420 101.480 149.400  1.00  0.00           H
ATOM   1217  CZ  TYR A  90      91.850 101.640 147.820  1.00  0.00           C
ATOM   1218  OH  TYR A  90      92.870 101.040 148.620  1.00  0.00           O
ATOM   1219  HH  TYR A  90      93.730 101.230 148.230  1.00  0.00           H
ATOM   1220  CD2 TYR A  90      91.080 102.900 145.820  1.00  0.00           C
ATOM   1221  HD2 TYR A  90      91.250 103.330 144.840  1.00  0.00           H
ATOM   1222  CE2 TYR A  90      92.080 102.180 146.530  1.00  0.00           C
ATOM   1223  HE2 TYR A  90      93.100 102.120 146.170  1.00  0.00           H
ATOM   1224  C   TYR A  90      86.600 103.900 144.690  1.00  0.00           C
ATOM   1225  O   TYR A  90      86.590 104.140 143.430  1.00  0.00           O
ATOM   1226  N   PHE A  91      85.720 104.480 145.610  1.00  0.00           N
ATOM   1227  HN  PHE A  91      85.760 104.270 146.580  1.00  0.00           H
ATOM   1228  CA  PHE A  91      84.780 105.600 145.180  1.00  0.00           C
ATOM   1229  HA  PHE A  91      85.190 105.920 144.230  1.00  0.00           H
ATOM   1230  CB  PHE A  91      83.330 105.020 145.060  1.00  0.00           C
ATOM   1231  HB1 PHE A  91      82.590 105.680 144.550  1.00  0.00           H
ATOM   1232  HB2 PHE A  91      83.350 104.080 144.470  1.00  0.00           H
ATOM   1233  CG  PHE A  91      82.670 104.680 146.430  1.00  0.00           C
ATOM   1234  CD1 PHE A  91      82.820 103.370 146.970  1.00  0.00           C
ATOM   1235  HD1 PHE A  91      83.320 102.640 146.350  1.00  0.00           H
ATOM   1236  CE1 PHE A  91      82.150 102.940 148.150  1.00  0.00           C
ATOM   1237  HE1 PHE A  91      82.210 101.910 148.460  1.00  0.00           H
ATOM   1238  CZ  PHE A  91      81.410 103.890 148.850  1.00  0.00           C
ATOM   1239  HZ  PHE A  91      80.940 103.580 149.760  1.00  0.00           H
ATOM   1240  CD2 PHE A  91      81.870 105.580 147.200  1.00  0.00           C
ATOM   1241  HD2 PHE A  91      81.660 106.540 146.740  1.00  0.00           H
ATOM   1242  CE2 PHE A  91      81.270 105.180 148.390  1.00  0.00           C
ATOM   1243  HE2 PHE A  91      80.620 105.840 148.950  1.00  0.00           H
ATOM   1244  C   PHE A  91      84.960 106.770 146.130  1.00  0.00           C
ATOM   1245  O   PHE A  91      85.260 106.610 147.340  1.00  0.00           O
ATOM   1246  N   PHE A  92      84.700 108.040 145.570  1.00  0.00           N
ATOM   1247  HN  PHE A  92      84.660 108.120 144.580  1.00  0.00           H
ATOM   1248  CA  PHE A  92      84.230 109.150 146.410  1.00  0.00           C
ATOM   1249  HA  PHE A  92      84.040 108.790 147.410  1.00  0.00           H
ATOM   1250  CB  PHE A  92      85.460 110.140 146.540  1.00  0.00           C
ATOM   1251  HB1 PHE A  92      86.090 109.680 147.340  1.00  0.00           H
ATOM   1252  HB2 PHE A  92      85.880 110.060 145.510  1.00  0.00           H
ATOM   1253  CG  PHE A  92      85.170 111.590 146.820  1.00  0.00           C
ATOM   1254  CD1 PHE A  92      84.170 112.000 147.720  1.00  0.00           C
ATOM   1255  HD1 PHE A  92      83.620 111.330 148.370  1.00  0.00           H
ATOM   1256  CE1 PHE A  92      83.940 113.380 147.960  1.00  0.00           C
ATOM   1257  HE1 PHE A  92      83.170 113.700 148.650  1.00  0.00           H
ATOM   1258  CZ  PHE A  92      84.740 114.320 147.290  1.00  0.00           C
ATOM   1259  HZ  PHE A  92      84.610 115.380 147.490  1.00  0.00           H
ATOM   1260  CD2 PHE A  92      85.850 112.600 146.210  1.00  0.00           C
ATOM   1261  HD2 PHE A  92      86.660 112.230 145.600  1.00  0.00           H
ATOM   1262  CE2 PHE A  92      85.670 113.930 146.340  1.00  0.00           C
ATOM   1263  HE2 PHE A  92      86.460 114.570 145.970  1.00  0.00           H
ATOM   1264  C   PHE A  92      82.900 109.670 145.850  1.00  0.00           C
ATOM   1265  O   PHE A  92      82.820 110.020 144.700  1.00  0.00           O
ATOM   1266  N   SER A  93      81.910 109.820 146.700  1.00  0.00           N
ATOM   1267  HN  SER A  93      82.090 109.580 147.650  1.00  0.00           H
ATOM   1268  CA  SER A  93      80.630 110.390 146.240  1.00  0.00           C
ATOM   1269  HA  SER A  93      80.580 110.900 145.290  1.00  0.00           H
ATOM   1270  CB  SER A  93      79.400 109.400 146.360  1.00  0.00           C
ATOM   1271  HB1 SER A  93      79.600 108.400 145.910  1.00  0.00           H
ATOM   1272  HB2 SER A  93      78.490 109.810 145.870  1.00  0.00           H
ATOM   1273  OG  SER A  93      79.030 109.150 147.720  1.00  0.00           O
ATOM   1274  HG1 SER A  93      78.690 110.000 148.010  1.00  0.00           H
ATOM   1275  C   SER A  93      80.400 111.610 147.120  1.00  0.00           C
ATOM   1276  O   SER A  93      80.700 111.610 148.270  1.00  0.00           O
ATOM   1277  N   LEU A  94      79.710 112.620 146.550  1.00  0.00           N
ATOM   1278  HN  LEU A  94      79.500 112.500 145.580  1.00  0.00           H
ATOM   1279  CA  LEU A  94      79.240 113.750 147.210  1.00  0.00           C
ATOM   1280  HA  LEU A  94      79.120 113.650 148.280  1.00  0.00           H
ATOM   1281  CB  LEU A  94      80.100 115.020 146.920  1.00  0.00           C
ATOM   1282  HB1 LEU A  94      81.170 114.750 147.080  1.00  0.00           H
ATOM   1283  HB2 LEU A  94      80.050 115.380 145.870  1.00  0.00           H
ATOM   1284  CG  LEU A  94      79.740 116.280 147.720  1.00  0.00           C
ATOM   1285  HG  LEU A  94      78.720 116.670 147.550  1.00  0.00           H
ATOM   1286  CD1 LEU A  94      79.830 116.160 149.270  1.00  0.00           C
ATOM   1287 HD11 LEU A  94      79.200 115.280 149.520  1.00  0.00           H
ATOM   1288 HD12 LEU A  94      80.880 115.870 149.470  1.00  0.00           H
ATOM   1289 HD13 LEU A  94      79.560 117.040 149.890  1.00  0.00           H
ATOM   1290  CD2 LEU A  94      80.690 117.310 147.110  1.00  0.00           C
ATOM   1291 HD21 LEU A  94      80.580 118.220 147.730  1.00  0.00           H
ATOM   1292 HD22 LEU A  94      81.750 117.010 147.280  1.00  0.00           H
ATOM   1293 HD23 LEU A  94      80.630 117.560 146.030  1.00  0.00           H
ATOM   1294  C   LEU A  94      77.830 114.060 146.640  1.00  0.00           C
ATOM   1295  O   LEU A  94      77.530 113.980 145.420  1.00  0.00           O
ATOM   1296  N   LYS A  95      76.860 114.380 147.540  1.00  0.00           N
ATOM   1297  HN  LYS A  95      77.070 114.170 148.490  1.00  0.00           H
ATOM   1298  CA  LYS A  95      75.610 115.050 147.340  1.00  0.00           C
ATOM   1299  HA  LYS A  95      75.480 115.350 146.310  1.00  0.00           H
ATOM   1300  CB  LYS A  95      74.410 114.110 147.550  1.00  0.00           C
ATOM   1301  HB1 LYS A  95      74.440 113.150 146.980  1.00  0.00           H
ATOM   1302  HB2 LYS A  95      74.550 113.700 148.580  1.00  0.00           H
ATOM   1303  CG  LYS A  95      73.040 114.790 147.200  1.00  0.00           C
ATOM   1304  HG1 LYS A  95      73.200 115.230 146.190  1.00  0.00           H
ATOM   1305  HG2 LYS A  95      72.710 115.550 147.940  1.00  0.00           H
ATOM   1306  CD  LYS A  95      72.030 113.640 147.150  1.00  0.00           C
ATOM   1307  HD1 LYS A  95      72.220 112.980 148.020  1.00  0.00           H
ATOM   1308  HD2 LYS A  95      72.260 113.070 146.230  1.00  0.00           H
ATOM   1309  CE  LYS A  95      70.610 114.150 146.960  1.00  0.00           C
ATOM   1310  HE1 LYS A  95      70.550 114.900 146.140  1.00  0.00           H
ATOM   1311  HE2 LYS A  95      70.150 114.520 147.900  1.00  0.00           H
ATOM   1312  NZ  LYS A  95      69.630 113.120 146.690  1.00  0.00           N
ATOM   1313  HZ1 LYS A  95      69.800 112.610 145.800  1.00  0.00           H
ATOM   1314  HZ2 LYS A  95      69.540 112.470 147.500  1.00  0.00           H
ATOM   1315  HZ3 LYS A  95      68.680 113.540 146.650  1.00  0.00           H
ATOM   1316  C   LYS A  95      75.560 116.140 148.270  1.00  0.00           C
ATOM   1317  O   LYS A  95      75.610 115.950 149.530  1.00  0.00           O
ATOM   1318  N   THR A  96      75.310 117.410 147.850  1.00  0.00           N
ATOM   1319  HN  THR A  96      75.440 117.660 146.890  1.00  0.00           H
ATOM   1320  CA  THR A  96      75.090 118.510 148.810  1.00  0.00           C
ATOM   1321  HA  THR A  96      75.650 118.340 149.720  1.00  0.00           H
ATOM   1322  CB  THR A  96      75.410 119.930 148.360  1.00  0.00           C
ATOM   1323  HB  THR A  96      75.320 120.750 149.110  1.00  0.00           H
ATOM   1324  OG1 THR A  96      74.670 120.280 147.170  1.00  0.00           O
ATOM   1325  HG1 THR A  96      74.960 121.180 147.070  1.00  0.00           H
ATOM   1326  CG2 THR A  96      76.890 119.870 148.050  1.00  0.00           C
ATOM   1327 HG21 THR A  96      77.240 120.840 147.630  1.00  0.00           H
ATOM   1328 HG22 THR A  96      77.490 119.690 148.970  1.00  0.00           H
ATOM   1329 HG23 THR A  96      77.080 119.080 147.290  1.00  0.00           H
ATOM   1330  C   THR A  96      73.680 118.560 149.360  1.00  0.00           C
ATOM   1331  O   THR A  96      72.800 117.750 148.960  1.00  0.00           O
ATOM   1332  N   ASP A  97      73.430 119.450 150.330  1.00  0.00           N
ATOM   1333  HN  ASP A  97      74.080 119.920 150.940  1.00  0.00           H
ATOM   1334  CA  ASP A  97      72.030 119.550 150.750  1.00  0.00           C
ATOM   1335  HA  ASP A  97      71.640 118.540 150.800  1.00  0.00           H
ATOM   1336  CB  ASP A  97      71.970 120.170 152.180  1.00  0.00           C
ATOM   1337  HB1 ASP A  97      72.500 121.140 152.190  1.00  0.00           H
ATOM   1338  HB2 ASP A  97      70.870 120.280 152.320  1.00  0.00           H
ATOM   1339  CG  ASP A  97      72.440 119.230 153.280  1.00  0.00           C
ATOM   1340  OD1 ASP A  97      73.190 118.270 153.040  1.00  0.00           O
ATOM   1341  OD2 ASP A  97      72.070 119.390 154.450  1.00  0.00           O
ATOM   1342  C   ASP A  97      71.110 120.350 149.700  1.00  0.00           C
ATOM   1343  O   ASP A  97      69.860 120.460 149.810  1.00  0.00           O
ATOM   1344  N   ARG A  98      71.720 121.060 148.730  1.00  0.00           N
ATOM   1345  HN  ARG A  98      72.710 121.150 148.630  1.00  0.00           H
ATOM   1346  CA  ARG A  98      71.030 121.710 147.650  1.00  0.00           C
ATOM   1347  HA  ARG A  98      70.020 122.000 147.890  1.00  0.00           H
ATOM   1348  CB  ARG A  98      71.810 122.840 147.030  1.00  0.00           C
ATOM   1349  HB1 ARG A  98      72.670 122.420 146.460  1.00  0.00           H
ATOM   1350  HB2 ARG A  98      71.130 123.350 146.330  1.00  0.00           H
ATOM   1351  CG  ARG A  98      72.390 123.840 148.120  1.00  0.00           C
ATOM   1352  HG1 ARG A  98      73.120 123.370 148.810  1.00  0.00           H
ATOM   1353  HG2 ARG A  98      71.520 124.150 148.740  1.00  0.00           H
ATOM   1354  CD  ARG A  98      73.090 125.060 147.560  1.00  0.00           C
ATOM   1355  HD1 ARG A  98      72.250 125.610 147.080  1.00  0.00           H
ATOM   1356  HD2 ARG A  98      73.890 124.570 146.980  1.00  0.00           H
ATOM   1357  NE  ARG A  98      73.640 125.890 148.700  1.00  0.00           N
ATOM   1358  HE  ARG A  98      73.160 125.900 149.570  1.00  0.00           H
ATOM   1359  CZ  ARG A  98      74.740 126.630 148.680  1.00  0.00           C
ATOM   1360  NH1 ARG A  98      75.560 126.550 147.730  1.00  0.00           N
ATOM   1361 HH11 ARG A  98      76.150 127.350 147.620  1.00  0.00           H
ATOM   1362 HH12 ARG A  98      75.320 126.170 146.840  1.00  0.00           H
ATOM   1363  NH2 ARG A  98      74.930 127.520 149.670  1.00  0.00           N
ATOM   1364 HH21 ARG A  98      75.730 128.110 149.620  1.00  0.00           H
ATOM   1365 HH22 ARG A  98      74.080 127.620 150.190  1.00  0.00           H
ATOM   1366  C   ARG A  98      70.800 120.710 146.510  1.00  0.00           C
ATOM   1367  O   ARG A  98      69.940 120.960 145.650  1.00  0.00           O
ATOM   1368  N   ALA A  99      71.680 119.660 146.380  1.00  0.00           N
ATOM   1369  HN  ALA A  99      72.450 119.650 147.020  1.00  0.00           H
ATOM   1370  CA  ALA A  99      71.610 118.790 145.210  1.00  0.00           C
ATOM   1371  HA  ALA A  99      71.520 119.380 144.310  1.00  0.00           H
ATOM   1372  CB  ALA A  99      72.850 117.960 145.240  1.00  0.00           C
ATOM   1373  HB1 ALA A  99      72.840 117.250 144.390  1.00  0.00           H
ATOM   1374  HB2 ALA A  99      73.630 118.740 145.080  1.00  0.00           H
ATOM   1375  HB3 ALA A  99      73.060 117.490 146.230  1.00  0.00           H
ATOM   1376  C   ALA A  99      70.370 118.010 145.110  1.00  0.00           C
ATOM   1377  O   ALA A  99      69.710 117.740 146.080  1.00  0.00           O
ATOM   1378  N   ARG A 100      69.930 117.620 143.880  1.00  0.00           N
ATOM   1379  HN  ARG A 100      70.510 117.930 143.130  1.00  0.00           H
ATOM   1380  CA  ARG A 100      68.880 116.720 143.530  1.00  0.00           C
ATOM   1381  HA  ARG A 100      68.240 116.640 144.390  1.00  0.00           H
ATOM   1382  CB  ARG A 100      68.080 117.280 142.290  1.00  0.00           C
ATOM   1383  HB1 ARG A 100      68.830 117.510 141.500  1.00  0.00           H
ATOM   1384  HB2 ARG A 100      67.310 116.530 142.000  1.00  0.00           H
ATOM   1385  CG  ARG A 100      67.270 118.560 142.590  1.00  0.00           C
ATOM   1386  HG1 ARG A 100      66.890 118.980 141.630  1.00  0.00           H
ATOM   1387  HG2 ARG A 100      67.950 119.380 142.900  1.00  0.00           H
ATOM   1388  CD  ARG A 100      66.060 118.250 143.450  1.00  0.00           C
ATOM   1389  HD1 ARG A 100      66.400 117.930 144.460  1.00  0.00           H
ATOM   1390  HD2 ARG A 100      65.420 117.430 143.080  1.00  0.00           H
ATOM   1391  NE  ARG A 100      65.280 119.480 143.600  1.00  0.00           N
ATOM   1392  HE  ARG A 100      65.220 120.190 142.890  1.00  0.00           H
ATOM   1393  CZ  ARG A 100      64.180 119.560 144.380  1.00  0.00           C
ATOM   1394  NH1 ARG A 100      63.850 118.610 145.220  1.00  0.00           N
ATOM   1395 HH11 ARG A 100      63.070 118.820 145.820  1.00  0.00           H
ATOM   1396 HH12 ARG A 100      64.390 117.790 145.410  1.00  0.00           H
ATOM   1397  NH2 ARG A 100      63.470 120.630 144.260  1.00  0.00           N
ATOM   1398 HH21 ARG A 100      62.630 120.670 144.810  1.00  0.00           H
ATOM   1399 HH22 ARG A 100      63.590 121.060 143.370  1.00  0.00           H
ATOM   1400  C   ARG A 100      69.450 115.330 143.320  1.00  0.00           C
ATOM   1401  O   ARG A 100      68.780 114.360 143.450  1.00  0.00           O
ATOM   1402  N   GLN A 101      70.780 115.330 143.010  1.00  0.00           N
ATOM   1403  HN  GLN A 101      71.250 116.200 142.850  1.00  0.00           H
ATOM   1404  CA  GLN A 101      71.500 114.140 142.570  1.00  0.00           C
ATOM   1405  HA  GLN A 101      70.950 113.230 142.760  1.00  0.00           H
ATOM   1406  CB  GLN A 101      71.830 114.180 141.040  1.00  0.00           C
ATOM   1407  HB1 GLN A 101      72.540 115.040 141.030  1.00  0.00           H
ATOM   1408  HB2 GLN A 101      72.410 113.290 140.720  1.00  0.00           H
ATOM   1409  CG  GLN A 101      70.680 114.490 140.030  1.00  0.00           C
ATOM   1410  HG1 GLN A 101      69.900 115.140 140.490  1.00  0.00           H
ATOM   1411  HG2 GLN A 101      70.280 113.470 139.840  1.00  0.00           H
ATOM   1412  CD  GLN A 101      71.210 115.250 138.810  1.00  0.00           C
ATOM   1413  OE1 GLN A 101      70.840 116.400 138.690  1.00  0.00           O
ATOM   1414  NE2 GLN A 101      71.950 114.580 137.890  1.00  0.00           N
ATOM   1415 HE21 GLN A 101      72.070 113.590 137.980  1.00  0.00           H
ATOM   1416 HE22 GLN A 101      72.220 115.110 137.090  1.00  0.00           H
ATOM   1417  C   GLN A 101      72.760 113.900 143.310  1.00  0.00           C
ATOM   1418  O   GLN A 101      73.520 114.830 143.710  1.00  0.00           O
ATOM   1419  N   VAL A 102      73.180 112.610 143.560  1.00  0.00           N
ATOM   1420  HN  VAL A 102      72.590 111.890 143.200  1.00  0.00           H
ATOM   1421  CA  VAL A 102      74.560 112.280 144.000  1.00  0.00           C
ATOM   1422  HA  VAL A 102      74.790 113.070 144.700  1.00  0.00           H
ATOM   1423  CB  VAL A 102      74.620 110.960 144.870  1.00  0.00           C
ATOM   1424  HB  VAL A 102      73.730 110.860 145.520  1.00  0.00           H
ATOM   1425  CG1 VAL A 102      74.580 109.580 144.010  1.00  0.00           C
ATOM   1426 HG11 VAL A 102      74.650 108.700 144.680  1.00  0.00           H
ATOM   1427 HG12 VAL A 102      73.730 109.590 143.280  1.00  0.00           H
ATOM   1428 HG13 VAL A 102      75.560 109.550 143.500  1.00  0.00           H
ATOM   1429  CG2 VAL A 102      75.890 110.930 145.730  1.00  0.00           C
ATOM   1430 HG21 VAL A 102      76.790 110.810 145.080  1.00  0.00           H
ATOM   1431 HG22 VAL A 102      76.150 111.930 146.140  1.00  0.00           H
ATOM   1432 HG23 VAL A 102      75.720 110.200 146.550  1.00  0.00           H
ATOM   1433  C   VAL A 102      75.620 112.270 142.880  1.00  0.00           C
ATOM   1434  O   VAL A 102      75.320 111.850 141.770  1.00  0.00           O
ATOM   1435  N   THR A 103      76.800 112.800 143.180  1.00  0.00           N
ATOM   1436  HN  THR A 103      77.010 113.170 144.080  1.00  0.00           H
ATOM   1437  CA  THR A 103      77.880 112.820 142.160  1.00  0.00           C
ATOM   1438  HA  THR A 103      77.660 112.420 141.190  1.00  0.00           H
ATOM   1439  CB  THR A 103      78.400 114.260 141.950  1.00  0.00           C
ATOM   1440  HB  THR A 103      78.690 114.710 142.920  1.00  0.00           H
ATOM   1441  OG1 THR A 103      77.490 115.140 141.360  1.00  0.00           O
ATOM   1442  HG1 THR A 103      77.260 114.770 140.500  1.00  0.00           H
ATOM   1443  CG2 THR A 103      79.620 114.340 141.030  1.00  0.00           C
ATOM   1444 HG21 THR A 103      80.550 113.870 141.420  1.00  0.00           H
ATOM   1445 HG22 THR A 103      79.360 113.830 140.080  1.00  0.00           H
ATOM   1446 HG23 THR A 103      80.010 115.370 140.850  1.00  0.00           H
ATOM   1447  C   THR A 103      79.010 111.920 142.670  1.00  0.00           C
ATOM   1448  O   THR A 103      79.200 111.860 143.890  1.00  0.00           O
ATOM   1449  N   THR A 104      79.600 111.180 141.810  1.00  0.00           N
ATOM   1450  HN  THR A 104      79.420 111.170 140.830  1.00  0.00           H
ATOM   1451  CA  THR A 104      80.520 110.100 142.230  1.00  0.00           C
ATOM   1452  HA  THR A 104      81.010 110.350 143.150  1.00  0.00           H
ATOM   1453  CB  THR A 104      79.850 108.750 142.410  1.00  0.00           C
ATOM   1454  HB  THR A 104      79.650 108.310 141.410  1.00  0.00           H
ATOM   1455  OG1 THR A 104      78.440 108.680 142.780  1.00  0.00           O
ATOM   1456  HG1 THR A 104      77.910 109.080 142.090  1.00  0.00           H
ATOM   1457  CG2 THR A 104      80.670 107.860 143.290  1.00  0.00           C
ATOM   1458 HG21 THR A 104      80.820 108.320 144.290  1.00  0.00           H
ATOM   1459 HG22 THR A 104      80.170 106.900 143.530  1.00  0.00           H
ATOM   1460 HG23 THR A 104      81.640 107.620 142.800  1.00  0.00           H
ATOM   1461  C   THR A 104      81.710 109.970 141.230  1.00  0.00           C
ATOM   1462  O   THR A 104      81.500 110.020 139.970  1.00  0.00           O
ATOM   1463  N   ILE A 105      82.930 109.660 141.650  1.00  0.00           N
ATOM   1464  HN  ILE A 105      82.970 109.660 142.650  1.00  0.00           H
ATOM   1465  CA  ILE A 105      84.130 109.500 140.860  1.00  0.00           C
ATOM   1466  HA  ILE A 105      83.850 109.180 139.860  1.00  0.00           H
ATOM   1467  CB  ILE A 105      85.090 110.740 140.930  1.00  0.00           C
ATOM   1468  HB  ILE A 105      86.010 110.510 140.360  1.00  0.00           H
ATOM   1469  CG2 ILE A 105      84.390 111.890 140.090  1.00  0.00           C
ATOM   1470 HG21 ILE A 105      84.140 111.510 139.080  1.00  0.00           H
ATOM   1471 HG22 ILE A 105      83.400 112.120 140.540  1.00  0.00           H
ATOM   1472 HG23 ILE A 105      85.150 112.710 140.050  1.00  0.00           H
ATOM   1473  CG1 ILE A 105      85.420 111.210 142.380  1.00  0.00           C
ATOM   1474 HG11 ILE A 105      86.010 110.420 142.890  1.00  0.00           H
ATOM   1475 HG12 ILE A 105      84.520 111.280 143.020  1.00  0.00           H
ATOM   1476  CD  ILE A 105      86.150 112.600 142.490  1.00  0.00           C
ATOM   1477  HD1 ILE A 105      86.140 113.010 143.520  1.00  0.00           H
ATOM   1478  HD2 ILE A 105      87.210 112.410 142.220  1.00  0.00           H
ATOM   1479  HD3 ILE A 105      85.570 113.270 141.820  1.00  0.00           H
ATOM   1480  C   ILE A 105      84.850 108.270 141.490  1.00  0.00           C
ATOM   1481  O   ILE A 105      84.790 108.000 142.660  1.00  0.00           O
ATOM   1482  N   ASN A 106      85.490 107.480 140.610  1.00  0.00           N
ATOM   1483  HN  ASN A 106      85.390 107.690 139.640  1.00  0.00           H
ATOM   1484  CA  ASN A 106      86.080 106.230 140.920  1.00  0.00           C
ATOM   1485  HA  ASN A 106      86.000 106.010 141.980  1.00  0.00           H
ATOM   1486  CB  ASN A 106      85.140 105.080 140.290  1.00  0.00           C
ATOM   1487  HB1 ASN A 106      85.250 104.150 140.880  1.00  0.00           H
ATOM   1488  HB2 ASN A 106      84.080 105.360 140.470  1.00  0.00           H
ATOM   1489  CG  ASN A 106      85.260 104.660 138.800  1.00  0.00           C
ATOM   1490  OD1 ASN A 106      85.060 103.460 138.540  1.00  0.00           O
ATOM   1491  ND2 ASN A 106      85.600 105.570 137.910  1.00  0.00           N
ATOM   1492 HD21 ASN A 106      85.690 106.500 138.280  1.00  0.00           H
ATOM   1493 HD22 ASN A 106      85.780 105.380 136.940  1.00  0.00           H
ATOM   1494  C   ASN A 106      87.560 106.030 140.510  1.00  0.00           C
ATOM   1495  O   ASN A 106      88.020 106.670 139.560  1.00  0.00           O
ATOM   1496  N   ALA A 107      88.270 105.040 141.060  1.00  0.00           N
ATOM   1497  HN  ALA A 107      87.960 104.570 141.880  1.00  0.00           H
ATOM   1498  CA  ALA A 107      89.510 104.600 140.520  1.00  0.00           C
ATOM   1499  HA  ALA A 107      90.130 105.470 140.640  1.00  0.00           H
ATOM   1500  CB  ALA A 107      90.070 103.540 141.420  1.00  0.00           C
ATOM   1501  HB1 ALA A 107      89.810 103.810 142.460  1.00  0.00           H
ATOM   1502  HB2 ALA A 107      89.660 102.510 141.300  1.00  0.00           H
ATOM   1503  HB3 ALA A 107      91.180 103.520 141.350  1.00  0.00           H
ATOM   1504  C   ALA A 107      89.640 104.190 139.090  1.00  0.00           C
ATOM   1505  O   ALA A 107      88.630 103.930 138.390  1.00  0.00           O
ATOM   1506  N   HIS A 108      90.850 104.290 138.510  1.00  0.00           N
ATOM   1507  HN  HIS A 108      91.670 104.720 138.880  1.00  0.00           H
ATOM   1508  CA  HIS A 108      91.050 103.930 137.120  1.00  0.00           C
ATOM   1509  HA  HIS A 108      90.110 104.070 136.610  1.00  0.00           H
ATOM   1510  CB  HIS A 108      92.240 104.650 136.440  1.00  0.00           C
ATOM   1511  HB1 HIS A 108      92.150 104.290 135.390  1.00  0.00           H
ATOM   1512  HB2 HIS A 108      92.220 105.760 136.420  1.00  0.00           H
ATOM   1513  ND1 HIS A 108      94.020 104.690 138.170  1.00  0.00           N
ATOM   1514  CG  HIS A 108      93.510 104.170 137.000  1.00  0.00           C
ATOM   1515  CE1 HIS A 108      95.180 104.070 138.290  1.00  0.00           C
ATOM   1516  HE1 HIS A 108      95.960 104.330 139.010  1.00  0.00           H
ATOM   1517  NE2 HIS A 108      95.420 103.190 137.290  1.00  0.00           N
ATOM   1518  HE2 HIS A 108      96.310 102.790 137.070  1.00  0.00           H
ATOM   1519  CD2 HIS A 108      94.330 103.270 136.410  1.00  0.00           C
ATOM   1520  HD2 HIS A 108      94.230 102.630 135.550  1.00  0.00           H
ATOM   1521  C   HIS A 108      91.320 102.380 137.030  1.00  0.00           C
ATOM   1522  O   HIS A 108      91.310 101.780 136.010  1.00  0.00           O
ATOM   1523  N   ARG A 109      91.610 101.740 138.100  1.00  0.00           N
ATOM   1524  HN  ARG A 109      91.520 102.130 139.010  1.00  0.00           H
ATOM   1525  CA  ARG A 109      91.870 100.310 138.110  1.00  0.00           C
ATOM   1526  HA  ARG A 109      91.340  99.900 137.260  1.00  0.00           H
ATOM   1527  CB  ARG A 109      93.430 100.100 138.120  1.00  0.00           C
ATOM   1528  HB1 ARG A 109      93.620  99.030 137.890  1.00  0.00           H
ATOM   1529  HB2 ARG A 109      93.830 100.570 137.200  1.00  0.00           H
ATOM   1530  CG  ARG A 109      94.120 100.670 139.320  1.00  0.00           C
ATOM   1531  HG1 ARG A 109      93.760 100.170 140.240  1.00  0.00           H
ATOM   1532  HG2 ARG A 109      93.990 101.760 139.520  1.00  0.00           H
ATOM   1533  CD  ARG A 109      95.630 100.280 139.240  1.00  0.00           C
ATOM   1534  HD1 ARG A 109      96.340 100.820 139.910  1.00  0.00           H
ATOM   1535  HD2 ARG A 109      95.910 100.430 138.170  1.00  0.00           H
ATOM   1536  NE  ARG A 109      95.860  98.820 139.420  1.00  0.00           N
ATOM   1537  HE  ARG A 109      95.180  98.100 139.570  1.00  0.00           H
ATOM   1538  CZ  ARG A 109      97.080  98.280 139.350  1.00  0.00           C
ATOM   1539  NH1 ARG A 109      98.140  99.020 139.210  1.00  0.00           N
ATOM   1540 HH11 ARG A 109      99.040  98.580 139.230  1.00  0.00           H
ATOM   1541 HH12 ARG A 109      98.130  99.940 139.590  1.00  0.00           H
ATOM   1542  NH2 ARG A 109      97.160  97.010 139.610  1.00  0.00           N
ATOM   1543 HH21 ARG A 109      98.100  96.660 139.590  1.00  0.00           H
ATOM   1544 HH22 ARG A 109      96.340  96.490 139.830  1.00  0.00           H
ATOM   1545  C   ARG A 109      91.250  99.730 139.380  1.00  0.00           C
ATOM   1546  O   ARG A 109      90.980 100.500 140.310  1.00  0.00           O
ATOM   1547  N   SER A 110      90.930  98.440 139.430  1.00  0.00           N
ATOM   1548  HN  SER A 110      90.950  97.820 138.650  1.00  0.00           H
ATOM   1549  CA  SER A 110      90.620  97.750 140.710  1.00  0.00           C
ATOM   1550  HA  SER A 110      89.680  98.130 141.090  1.00  0.00           H
ATOM   1551  CB  SER A 110      90.200  96.280 140.510  1.00  0.00           C
ATOM   1552  HB1 SER A 110      89.660  95.960 141.430  1.00  0.00           H
ATOM   1553  HB2 SER A 110      91.130  95.670 140.460  1.00  0.00           H
ATOM   1554  OG  SER A 110      89.430  96.010 139.370  1.00  0.00           O
ATOM   1555  HG1 SER A 110      88.760  96.700 139.290  1.00  0.00           H
ATOM   1556  C   SER A 110      91.580  97.900 141.870  1.00  0.00           C
ATOM   1557  O   SER A 110      92.790  98.060 141.610  1.00  0.00           O
ATOM   1558  N   TYR A 111      91.070  97.980 143.110  1.00  0.00           N
ATOM   1559  HN  TYR A 111      90.090  97.830 143.210  1.00  0.00           H
ATOM   1560  CA  TYR A 111      91.880  98.120 144.280  1.00  0.00           C
ATOM   1561  HA  TYR A 111      92.460  99.000 144.060  1.00  0.00           H
ATOM   1562  CB  TYR A 111      91.010  98.400 145.480  1.00  0.00           C
ATOM   1563  HB1 TYR A 111      91.640  98.960 146.210  1.00  0.00           H
ATOM   1564  HB2 TYR A 111      90.140  99.060 145.250  1.00  0.00           H
ATOM   1565  CG  TYR A 111      90.460  97.170 146.280  1.00  0.00           C
ATOM   1566  CD1 TYR A 111      89.670  96.290 145.700  1.00  0.00           C
ATOM   1567  HD1 TYR A 111      89.390  96.320 144.660  1.00  0.00           H
ATOM   1568  CE1 TYR A 111      89.360  95.130 146.430  1.00  0.00           C
ATOM   1569  HE1 TYR A 111      88.810  94.360 145.920  1.00  0.00           H
ATOM   1570  CZ  TYR A 111      89.690  94.910 147.770  1.00  0.00           C
ATOM   1571  OH  TYR A 111      89.190  93.770 148.400  1.00  0.00           O
ATOM   1572  HH  TYR A 111      89.630  93.800 149.250  1.00  0.00           H
ATOM   1573  CD2 TYR A 111      90.790  97.050 147.680  1.00  0.00           C
ATOM   1574  HD2 TYR A 111      91.410  97.760 148.220  1.00  0.00           H
ATOM   1575  CE2 TYR A 111      90.290  95.940 148.450  1.00  0.00           C
ATOM   1576  HE2 TYR A 111      90.550  95.920 149.500  1.00  0.00           H
ATOM   1577  C   TYR A 111      92.960  97.060 144.570  1.00  0.00           C
ATOM   1578  O   TYR A 111      92.780  95.870 144.250  1.00  0.00           O
ATOM   1579  N   LEU A 112      94.150  97.420 145.050  1.00  0.00           N
ATOM   1580  HN  LEU A 112      94.330  98.310 145.450  1.00  0.00           H
ATOM   1581  CA  LEU A 112      95.240  96.450 145.290  1.00  0.00           C
ATOM   1582  HA  LEU A 112      95.210  95.660 144.560  1.00  0.00           H
ATOM   1583  CB  LEU A 112      96.630  97.070 144.990  1.00  0.00           C
ATOM   1584  HB1 LEU A 112      96.910  97.850 145.730  1.00  0.00           H
ATOM   1585  HB2 LEU A 112      97.360  96.250 145.100  1.00  0.00           H
ATOM   1586  CG  LEU A 112      96.830  97.540 143.540  1.00  0.00           C
ATOM   1587  HG  LEU A 112      96.100  96.950 142.950  1.00  0.00           H
ATOM   1588  CD1 LEU A 112      96.450  99.040 143.270  1.00  0.00           C
ATOM   1589 HD11 LEU A 112      95.430  99.250 143.640  1.00  0.00           H
ATOM   1590 HD12 LEU A 112      97.170  99.750 143.720  1.00  0.00           H
ATOM   1591 HD13 LEU A 112      96.450  99.280 142.180  1.00  0.00           H
ATOM   1592  CD2 LEU A 112      98.260  97.210 143.050  1.00  0.00           C
ATOM   1593 HD21 LEU A 112      98.510  96.160 143.280  1.00  0.00           H
ATOM   1594 HD22 LEU A 112      98.320  97.340 141.940  1.00  0.00           H
ATOM   1595 HD23 LEU A 112      99.020  97.760 143.640  1.00  0.00           H
ATOM   1596  C   LEU A 112      95.250  95.880 146.740  1.00  0.00           C
ATOM   1597  O   LEU A 112      95.540  96.650 147.690  1.00  0.00           O
ATOM   1598  N   PRO A 113      94.790  94.610 146.920  1.00  0.00           N
ATOM   1599  CD  PRO A 113      94.670  93.610 145.900  1.00  0.00           C
ATOM   1600  HD1 PRO A 113      95.510  93.560 145.170  1.00  0.00           H
ATOM   1601  HD2 PRO A 113      93.670  93.700 145.430  1.00  0.00           H
ATOM   1602  CA  PRO A 113      94.550  94.050 148.270  1.00  0.00           C
ATOM   1603  HA  PRO A 113      93.840  94.740 148.700  1.00  0.00           H
ATOM   1604  CB  PRO A 113      93.940  92.660 147.930  1.00  0.00           C
ATOM   1605  HB1 PRO A 113      93.970  91.890 148.730  1.00  0.00           H
ATOM   1606  HB2 PRO A 113      92.890  92.750 147.600  1.00  0.00           H
ATOM   1607  CG  PRO A 113      94.600  92.300 146.660  1.00  0.00           C
ATOM   1608  HG1 PRO A 113      94.160  91.560 145.960  1.00  0.00           H
ATOM   1609  HG2 PRO A 113      95.650  91.970 146.870  1.00  0.00           H
ATOM   1610  C   PRO A 113      95.840  93.870 149.010  1.00  0.00           C
ATOM   1611  O   PRO A 113      96.870  93.400 148.450  1.00  0.00           O
ATOM   1612  N   GLY A 114      95.940  94.160 150.340  1.00  0.00           N
ATOM   1613  HN  GLY A 114      95.140  94.630 150.720  1.00  0.00           H
ATOM   1614  CA  GLY A 114      97.050  93.770 151.190  1.00  0.00           C
ATOM   1615  HA1 GLY A 114      97.320  92.730 151.110  1.00  0.00           H
ATOM   1616  HA2 GLY A 114      96.850  94.060 152.210  1.00  0.00           H
ATOM   1617  C   GLY A 114      98.300  94.600 151.010  1.00  0.00           C
ATOM   1618  O   GLY A 114      99.390  94.120 151.380  1.00  0.00           O
ATOM   1619  N   GLN A 115      98.150  95.800 150.560  1.00  0.00           N
ATOM   1620  HN  GLN A 115      97.300  96.220 150.260  1.00  0.00           H
ATOM   1621  CA  GLN A 115      99.370  96.690 150.530  1.00  0.00           C
ATOM   1622  HA  GLN A 115     100.080  96.490 151.310  1.00  0.00           H
ATOM   1623  CB  GLN A 115     100.200  96.570 149.250  1.00  0.00           C
ATOM   1624  HB1 GLN A 115     100.990  97.330 149.410  1.00  0.00           H
ATOM   1625  HB2 GLN A 115     100.560  95.520 149.190  1.00  0.00           H
ATOM   1626  CG  GLN A 115      99.340  96.710 148.020  1.00  0.00           C
ATOM   1627  HG1 GLN A 115      99.010  97.770 147.950  1.00  0.00           H
ATOM   1628  HG2 GLN A 115      98.400  96.120 147.970  1.00  0.00           H
ATOM   1629  CD  GLN A 115     100.180  96.320 146.750  1.00  0.00           C
ATOM   1630  OE1 GLN A 115      99.970  95.260 146.190  1.00  0.00           O
ATOM   1631  NE2 GLN A 115     101.050  97.250 146.300  1.00  0.00           N
ATOM   1632 HE21 GLN A 115     100.970  98.220 146.500  1.00  0.00           H
ATOM   1633 HE22 GLN A 115     101.750  97.000 145.640  1.00  0.00           H
ATOM   1634  C   GLN A 115      98.910  98.100 150.740  1.00  0.00           C
ATOM   1635  O   GLN A 115      97.840  98.530 150.280  1.00  0.00           O
ATOM   1636  N   TRP A 116      99.740  98.870 151.480  1.00  0.00           N
ATOM   1637  HN  TRP A 116     100.590  98.500 151.850  1.00  0.00           H
ATOM   1638  CA  TRP A 116      99.420 100.250 151.800  1.00  0.00           C
ATOM   1639  HA  TRP A 116      98.460 100.020 152.240  1.00  0.00           H
ATOM   1640  CB  TRP A 116     100.420 100.930 152.850  1.00  0.00           C
ATOM   1641  HB1 TRP A 116     101.410 100.890 152.350  1.00  0.00           H
ATOM   1642  HB2 TRP A 116     100.160 102.010 152.860  1.00  0.00           H
ATOM   1643  CG  TRP A 116     100.430 100.470 154.250  1.00  0.00           C
ATOM   1644  CD1 TRP A 116     101.420  99.710 154.680  1.00  0.00           C
ATOM   1645  HD1 TRP A 116     102.280  99.410 154.100  1.00  0.00           H
ATOM   1646  NE1 TRP A 116     101.290  99.530 156.010  1.00  0.00           N
ATOM   1647  HE1 TRP A 116     101.920  99.270 156.710  1.00  0.00           H
ATOM   1648  CE2 TRP A 116     100.080 100.100 156.410  1.00  0.00           C
ATOM   1649  CD2 TRP A 116      99.580 100.760 155.320  1.00  0.00           C
ATOM   1650  CE3 TRP A 116      98.510 101.610 155.450  1.00  0.00           C
ATOM   1651  HE3 TRP A 116      98.110 102.130 154.590  1.00  0.00           H
ATOM   1652  CZ3 TRP A 116      97.860 101.750 156.720  1.00  0.00           C
ATOM   1653  HZ3 TRP A 116      96.960 102.340 156.660  1.00  0.00           H
ATOM   1654  CZ2 TRP A 116      99.540 100.340 157.660  1.00  0.00           C
ATOM   1655  HZ2 TRP A 116     100.060  99.980 158.540  1.00  0.00           H
ATOM   1656  CH2 TRP A 116      98.340 101.080 157.860  1.00  0.00           C
ATOM   1657  HH2 TRP A 116      97.850 101.180 158.820  1.00  0.00           H
ATOM   1658  C   TRP A 116      99.160 101.230 150.640  1.00  0.00           C
ATOM   1659  O   TRP A 116      99.950 101.320 149.700  1.00  0.00           O
ATOM   1660  N   VAL A 117      97.990 101.850 150.770  1.00  0.00           N
ATOM   1661  HN  VAL A 117      97.400 101.590 151.530  1.00  0.00           H
ATOM   1662  CA  VAL A 117      97.430 102.760 149.880  1.00  0.00           C
ATOM   1663  HA  VAL A 117      98.160 103.000 149.120  1.00  0.00           H
ATOM   1664  CB  VAL A 117      96.060 102.240 149.280  1.00  0.00           C
ATOM   1665  HB  VAL A 117      95.230 102.280 150.010  1.00  0.00           H
ATOM   1666  CG1 VAL A 117      95.710 103.230 148.150  1.00  0.00           C
ATOM   1667 HG11 VAL A 117      95.050 102.710 147.410  1.00  0.00           H
ATOM   1668 HG12 VAL A 117      95.230 104.090 148.670  1.00  0.00           H
ATOM   1669 HG13 VAL A 117      96.640 103.560 147.630  1.00  0.00           H
ATOM   1670  CG2 VAL A 117      96.310 100.770 148.740  1.00  0.00           C
ATOM   1671 HG21 VAL A 117      95.470 100.590 148.040  1.00  0.00           H
ATOM   1672 HG22 VAL A 117      97.320 100.600 148.320  1.00  0.00           H
ATOM   1673 HG23 VAL A 117      96.190 100.020 149.560  1.00  0.00           H
ATOM   1674  C   VAL A 117      97.180 104.100 150.610  1.00  0.00           C
ATOM   1675  O   VAL A 117      96.460 104.100 151.630  1.00  0.00           O
ATOM   1676  N   TYR A 118      97.620 105.240 150.060  1.00  0.00           N
ATOM   1677  HN  TYR A 118      98.190 105.210 149.240  1.00  0.00           H
ATOM   1678  CA  TYR A 118      97.260 106.580 150.430  1.00  0.00           C
ATOM   1679  HA  TYR A 118      96.910 106.570 151.450  1.00  0.00           H
ATOM   1680  CB  TYR A 118      98.480 107.440 150.220  1.00  0.00           C
ATOM   1681  HB1 TYR A 118      99.290 107.040 150.860  1.00  0.00           H
ATOM   1682  HB2 TYR A 118      98.830 107.360 149.160  1.00  0.00           H
ATOM   1683  CG  TYR A 118      98.170 108.820 150.670  1.00  0.00           C
ATOM   1684  CD1 TYR A 118      97.880 109.020 152.030  1.00  0.00           C
ATOM   1685  HD1 TYR A 118      97.870 108.090 152.580  1.00  0.00           H
ATOM   1686  CE1 TYR A 118      97.850 110.380 152.530  1.00  0.00           C
ATOM   1687  HE1 TYR A 118      97.700 110.630 153.570  1.00  0.00           H
ATOM   1688  CZ  TYR A 118      97.990 111.490 151.700  1.00  0.00           C
ATOM   1689  OH  TYR A 118      98.050 112.740 152.330  1.00  0.00           O
ATOM   1690  HH  TYR A 118      98.260 113.440 151.710  1.00  0.00           H
ATOM   1691  CD2 TYR A 118      98.330 109.970 149.790  1.00  0.00           C
ATOM   1692  HD2 TYR A 118      98.600 109.770 148.770  1.00  0.00           H
ATOM   1693  CE2 TYR A 118      98.250 111.250 150.350  1.00  0.00           C
ATOM   1694  HE2 TYR A 118      98.540 112.000 149.630  1.00  0.00           H
ATOM   1695  C   TYR A 118      96.070 106.980 149.540  1.00  0.00           C
ATOM   1696  O   TYR A 118      96.090 106.900 148.300  1.00  0.00           O
ATOM   1697  N   LEU A 119      94.940 107.360 150.190  1.00  0.00           N
ATOM   1698  HN  LEU A 119      94.960 107.340 151.190  1.00  0.00           H
ATOM   1699  CA  LEU A 119      93.700 107.660 149.550  1.00  0.00           C
ATOM   1700  HA  LEU A 119      93.770 107.650 148.470  1.00  0.00           H
ATOM   1701  CB  LEU A 119      92.630 106.630 149.890  1.00  0.00           C
ATOM   1702  HB1 LEU A 119      93.110 105.680 149.570  1.00  0.00           H
ATOM   1703  HB2 LEU A 119      92.420 106.670 150.980  1.00  0.00           H
ATOM   1704  CG  LEU A 119      91.300 106.550 149.100  1.00  0.00           C
ATOM   1705  HG  LEU A 119      90.670 107.410 149.410  1.00  0.00           H
ATOM   1706  CD1 LEU A 119      91.460 106.490 147.590  1.00  0.00           C
ATOM   1707 HD11 LEU A 119      92.050 105.600 147.310  1.00  0.00           H
ATOM   1708 HD12 LEU A 119      90.470 106.360 147.090  1.00  0.00           H
ATOM   1709 HD13 LEU A 119      92.060 107.270 147.070  1.00  0.00           H
ATOM   1710  CD2 LEU A 119      90.430 105.380 149.750  1.00  0.00           C
ATOM   1711 HD21 LEU A 119      90.480 105.430 150.860  1.00  0.00           H
ATOM   1712 HD22 LEU A 119      89.370 105.440 149.400  1.00  0.00           H
ATOM   1713 HD23 LEU A 119      90.810 104.400 149.390  1.00  0.00           H
ATOM   1714  C   LEU A 119      93.210 109.020 150.090  1.00  0.00           C
ATOM   1715  O   LEU A 119      93.070 109.250 151.320  1.00  0.00           O
ATOM   1716  N   ALA A 120      92.960 109.950 149.190  1.00  0.00           N
ATOM   1717  HN  ALA A 120      92.710 109.620 148.280  1.00  0.00           H
ATOM   1718  CA  ALA A 120      92.830 111.350 149.480  1.00  0.00           C
ATOM   1719  HA  ALA A 120      92.360 111.490 150.450  1.00  0.00           H
ATOM   1720  CB  ALA A 120      94.130 112.070 149.550  1.00  0.00           C
ATOM   1721  HB1 ALA A 120      94.810 111.520 150.230  1.00  0.00           H
ATOM   1722  HB2 ALA A 120      94.630 112.140 148.560  1.00  0.00           H
ATOM   1723  HB3 ALA A 120      93.950 113.050 150.030  1.00  0.00           H
ATOM   1724  C   ALA A 120      91.740 111.970 148.590  1.00  0.00           C
ATOM   1725  O   ALA A 120      91.800 111.850 147.300  1.00  0.00           O
ATOM   1726  N   ALA A 121      90.730 112.580 149.180  1.00  0.00           N
ATOM   1727  HN  ALA A 121      90.880 112.790 150.150  1.00  0.00           H
ATOM   1728  CA  ALA A 121      89.590 113.230 148.560  1.00  0.00           C
ATOM   1729  HA  ALA A 121      89.810 113.150 147.500  1.00  0.00           H
ATOM   1730  CB  ALA A 121      88.160 112.660 148.890  1.00  0.00           C
ATOM   1731  HB1 ALA A 121      87.430 113.300 148.350  1.00  0.00           H
ATOM   1732  HB2 ALA A 121      88.010 111.590 148.660  1.00  0.00           H
ATOM   1733  HB3 ALA A 121      87.930 112.890 149.950  1.00  0.00           H
ATOM   1734  C   ALA A 121      89.540 114.700 148.910  1.00  0.00           C
ATOM   1735  O   ALA A 121      89.770 115.140 150.040  1.00  0.00           O
ATOM   1736  N   THR A 122      89.210 115.510 147.910  1.00  0.00           N
ATOM   1737  HN  THR A 122      89.040 115.060 147.040  1.00  0.00           H
ATOM   1738  CA  THR A 122      89.340 116.990 148.080  1.00  0.00           C
ATOM   1739  HA  THR A 122      89.200 117.290 149.100  1.00  0.00           H
ATOM   1740  CB  THR A 122      90.560 117.630 147.470  1.00  0.00           C
ATOM   1741  HB  THR A 122      90.340 118.360 146.670  1.00  0.00           H
ATOM   1742  OG1 THR A 122      91.560 116.720 147.050  1.00  0.00           O
ATOM   1743  HG1 THR A 122      92.110 117.170 146.400  1.00  0.00           H
ATOM   1744  CG2 THR A 122      91.290 118.340 148.560  1.00  0.00           C
ATOM   1745 HG21 THR A 122      92.210 118.840 148.190  1.00  0.00           H
ATOM   1746 HG22 THR A 122      90.700 119.090 149.130  1.00  0.00           H
ATOM   1747 HG23 THR A 122      91.820 117.730 149.320  1.00  0.00           H
ATOM   1748  C   THR A 122      88.090 117.590 147.400  1.00  0.00           C
ATOM   1749  O   THR A 122      87.450 117.120 146.470  1.00  0.00           O
ATOM   1750  N   TYR A 123      87.610 118.710 147.960  1.00  0.00           N
ATOM   1751  HN  TYR A 123      88.110 119.080 148.740  1.00  0.00           H
ATOM   1752  CA  TYR A 123      86.500 119.410 147.360  1.00  0.00           C
ATOM   1753  HA  TYR A 123      86.660 119.510 146.290  1.00  0.00           H
ATOM   1754  CB  TYR A 123      85.070 118.810 147.860  1.00  0.00           C
ATOM   1755  HB1 TYR A 123      84.960 117.760 147.520  1.00  0.00           H
ATOM   1756  HB2 TYR A 123      85.020 118.850 148.970  1.00  0.00           H
ATOM   1757  CG  TYR A 123      83.880 119.700 147.310  1.00  0.00           C
ATOM   1758  CD1 TYR A 123      83.650 119.590 145.880  1.00  0.00           C
ATOM   1759  HD1 TYR A 123      84.310 118.990 145.260  1.00  0.00           H
ATOM   1760  CE1 TYR A 123      82.610 120.320 145.290  1.00  0.00           C
ATOM   1761  HE1 TYR A 123      82.320 120.370 144.250  1.00  0.00           H
ATOM   1762  CZ  TYR A 123      81.740 121.080 146.070  1.00  0.00           C
ATOM   1763  OH  TYR A 123      80.600 121.710 145.550  1.00  0.00           O
ATOM   1764  HH  TYR A 123      80.050 121.980 146.290  1.00  0.00           H
ATOM   1765  CD2 TYR A 123      83.120 120.550 148.100  1.00  0.00           C
ATOM   1766  HD2 TYR A 123      83.230 120.790 149.140  1.00  0.00           H
ATOM   1767  CE2 TYR A 123      81.990 121.140 147.490  1.00  0.00           C
ATOM   1768  HE2 TYR A 123      81.370 121.750 148.130  1.00  0.00           H
ATOM   1769  C   TYR A 123      86.630 120.860 147.720  1.00  0.00           C
ATOM   1770  O   TYR A 123      86.830 121.190 148.910  1.00  0.00           O
ATOM   1771  N   ASP A 124      86.550 121.840 146.790  1.00  0.00           N
ATOM   1772  HN  ASP A 124      86.440 121.660 145.820  1.00  0.00           H
ATOM   1773  CA  ASP A 124      87.010 123.250 147.040  1.00  0.00           C
ATOM   1774  HA  ASP A 124      87.410 123.320 148.040  1.00  0.00           H
ATOM   1775  CB  ASP A 124      88.180 123.520 146.100  1.00  0.00           C
ATOM   1776  HB1 ASP A 124      88.580 124.530 146.330  1.00  0.00           H
ATOM   1777  HB2 ASP A 124      89.050 122.870 146.320  1.00  0.00           H
ATOM   1778  CG  ASP A 124      87.810 123.450 144.630  1.00  0.00           C
ATOM   1779  OD1 ASP A 124      86.740 122.860 144.260  1.00  0.00           O
ATOM   1780  OD2 ASP A 124      88.780 123.720 143.850  1.00  0.00           O
ATOM   1781  C   ASP A 124      85.820 124.250 146.760  1.00  0.00           C
ATOM   1782  O   ASP A 124      86.010 125.460 146.730  1.00  0.00           O
ATOM   1783  N   GLY A 125      84.600 123.700 146.610  1.00  0.00           N
ATOM   1784  HN  GLY A 125      84.440 122.760 146.910  1.00  0.00           H
ATOM   1785  CA  GLY A 125      83.380 124.440 146.310  1.00  0.00           C
ATOM   1786  HA1 GLY A 125      83.560 125.470 146.570  1.00  0.00           H
ATOM   1787  HA2 GLY A 125      82.630 123.860 146.830  1.00  0.00           H
ATOM   1788  C   GLY A 125      82.840 124.350 144.960  1.00  0.00           C
ATOM   1789  O   GLY A 125      81.830 124.950 144.550  1.00  0.00           O
ATOM   1790  N   GLN A 126      83.660 123.720 144.080  1.00  0.00           N
ATOM   1791  HN  GLN A 126      84.560 123.420 144.370  1.00  0.00           H
ATOM   1792  CA  GLN A 126      83.150 123.490 142.760  1.00  0.00           C
ATOM   1793  HA  GLN A 126      82.100 123.250 142.900  1.00  0.00           H
ATOM   1794  CB  GLN A 126      83.280 124.800 141.880  1.00  0.00           C
ATOM   1795  HB1 GLN A 126      82.740 124.530 140.940  1.00  0.00           H
ATOM   1796  HB2 GLN A 126      82.790 125.660 142.370  1.00  0.00           H
ATOM   1797  CG  GLN A 126      84.670 125.230 141.560  1.00  0.00           C
ATOM   1798  HG1 GLN A 126      85.260 124.420 141.090  1.00  0.00           H
ATOM   1799  HG2 GLN A 126      85.120 125.540 142.530  1.00  0.00           H
ATOM   1800  CD  GLN A 126      84.760 126.440 140.660  1.00  0.00           C
ATOM   1801  OE1 GLN A 126      85.310 127.520 141.000  1.00  0.00           O
ATOM   1802  NE2 GLN A 126      84.160 126.210 139.500  1.00  0.00           N
ATOM   1803 HE21 GLN A 126      83.680 125.330 139.400  1.00  0.00           H
ATOM   1804 HE22 GLN A 126      84.050 126.920 138.810  1.00  0.00           H
ATOM   1805  C   GLN A 126      83.780 122.270 142.050  1.00  0.00           C
ATOM   1806  O   GLN A 126      83.230 121.930 141.000  1.00  0.00           O
ATOM   1807  N   PHE A 127      84.970 121.700 142.430  1.00  0.00           N
ATOM   1808  HN  PHE A 127      85.510 122.120 143.150  1.00  0.00           H
ATOM   1809  CA  PHE A 127      85.500 120.520 141.770  1.00  0.00           C
ATOM   1810  HA  PHE A 127      84.790 120.150 141.050  1.00  0.00           H
ATOM   1811  CB  PHE A 127      86.760 120.910 140.940  1.00  0.00           C
ATOM   1812  HB1 PHE A 127      87.520 121.550 141.440  1.00  0.00           H
ATOM   1813  HB2 PHE A 127      87.320 119.970 140.750  1.00  0.00           H
ATOM   1814  CG  PHE A 127      86.450 121.590 139.580  1.00  0.00           C
ATOM   1815  CD1 PHE A 127      86.010 120.810 138.500  1.00  0.00           C
ATOM   1816  HD1 PHE A 127      85.800 119.750 138.630  1.00  0.00           H
ATOM   1817  CE1 PHE A 127      85.890 121.380 137.230  1.00  0.00           C
ATOM   1818  HE1 PHE A 127      85.560 120.790 136.390  1.00  0.00           H
ATOM   1819  CZ  PHE A 127      86.260 122.670 137.020  1.00  0.00           C
ATOM   1820  HZ  PHE A 127      86.280 122.980 135.990  1.00  0.00           H
ATOM   1821  CD2 PHE A 127      86.840 122.930 139.310  1.00  0.00           C
ATOM   1822  HD2 PHE A 127      87.350 123.440 140.110  1.00  0.00           H
ATOM   1823  CE2 PHE A 127      86.770 123.520 138.030  1.00  0.00           C
ATOM   1824  HE2 PHE A 127      86.990 124.570 137.880  1.00  0.00           H
ATOM   1825  C   PHE A 127      85.800 119.480 142.860  1.00  0.00           C
ATOM   1826  O   PHE A 127      86.390 119.760 143.890  1.00  0.00           O
ATOM   1827  N   MET A 128      85.300 118.220 142.700  1.00  0.00           N
ATOM   1828  HN  MET A 128      84.680 118.020 141.950  1.00  0.00           H
ATOM   1829  CA  MET A 128      85.560 117.180 143.550  1.00  0.00           C
ATOM   1830  HA  MET A 128      86.060 117.570 144.430  1.00  0.00           H
ATOM   1831  CB  MET A 128      84.290 116.440 144.130  1.00  0.00           C
ATOM   1832  HB1 MET A 128      84.500 115.590 144.810  1.00  0.00           H
ATOM   1833  HB2 MET A 128      83.790 117.150 144.820  1.00  0.00           H
ATOM   1834  CG  MET A 128      83.260 116.050 143.100  1.00  0.00           C
ATOM   1835  HG1 MET A 128      83.770 115.320 142.440  1.00  0.00           H
ATOM   1836  HG2 MET A 128      82.860 116.920 142.530  1.00  0.00           H
ATOM   1837  SD  MET A 128      81.830 115.050 143.800  1.00  0.00           S
ATOM   1838  CE  MET A 128      82.720 113.470 144.120  1.00  0.00           C
ATOM   1839  HE1 MET A 128      83.610 113.690 144.750  1.00  0.00           H
ATOM   1840  HE2 MET A 128      81.960 112.730 144.440  1.00  0.00           H
ATOM   1841  HE3 MET A 128      83.170 112.960 143.240  1.00  0.00           H
ATOM   1842  C   MET A 128      86.610 116.250 142.960  1.00  0.00           C
ATOM   1843  O   MET A 128      86.330 115.650 141.920  1.00  0.00           O
ATOM   1844  N   LYS A 129      87.720 116.000 143.690  1.00  0.00           N
ATOM   1845  HN  LYS A 129      87.780 116.570 144.500  1.00  0.00           H
ATOM   1846  CA  LYS A 129      88.870 115.300 143.270  1.00  0.00           C
ATOM   1847  HA  LYS A 129      88.680 115.000 142.240  1.00  0.00           H
ATOM   1848  CB  LYS A 129      90.120 116.280 143.220  1.00  0.00           C
ATOM   1849  HB1 LYS A 129      90.390 116.650 144.230  1.00  0.00           H
ATOM   1850  HB2 LYS A 129      90.970 115.680 142.840  1.00  0.00           H
ATOM   1851  CG  LYS A 129      89.960 117.470 142.250  1.00  0.00           C
ATOM   1852  HG1 LYS A 129      88.990 117.910 142.560  1.00  0.00           H
ATOM   1853  HG2 LYS A 129      89.830 117.040 141.230  1.00  0.00           H
ATOM   1854  CD  LYS A 129      91.070 118.510 142.260  1.00  0.00           C
ATOM   1855  HD1 LYS A 129      91.960 117.920 141.930  1.00  0.00           H
ATOM   1856  HD2 LYS A 129      91.320 118.900 143.270  1.00  0.00           H
ATOM   1857  CE  LYS A 129      90.800 119.640 141.240  1.00  0.00           C
ATOM   1858  HE1 LYS A 129      89.780 120.070 141.270  1.00  0.00           H
ATOM   1859  HE2 LYS A 129      90.920 119.110 140.270  1.00  0.00           H
ATOM   1860  NZ  LYS A 129      91.800 120.690 141.290  1.00  0.00           N
ATOM   1861  HZ1 LYS A 129      91.750 121.300 140.450  1.00  0.00           H
ATOM   1862  HZ2 LYS A 129      91.730 121.290 142.140  1.00  0.00           H
ATOM   1863  HZ3 LYS A 129      92.760 120.300 141.240  1.00  0.00           H
ATOM   1864  C   LYS A 129      89.060 114.120 144.130  1.00  0.00           C
ATOM   1865  O   LYS A 129      88.790 114.070 145.330  1.00  0.00           O
ATOM   1866  N   LEU A 130      89.630 113.000 143.500  1.00  0.00           N
ATOM   1867  HN  LEU A 130      89.680 113.080 142.510  1.00  0.00           H
ATOM   1868  CA  LEU A 130      90.070 111.730 144.080  1.00  0.00           C
ATOM   1869  HA  LEU A 130      90.020 111.840 145.150  1.00  0.00           H
ATOM   1870  CB  LEU A 130      89.070 110.600 143.700  1.00  0.00           C
ATOM   1871  HB1 LEU A 130      88.080 110.940 144.090  1.00  0.00           H
ATOM   1872  HB2 LEU A 130      89.010 110.460 142.600  1.00  0.00           H
ATOM   1873  CG  LEU A 130      89.430 109.250 144.330  1.00  0.00           C
ATOM   1874  HG  LEU A 130      90.440 108.840 144.130  1.00  0.00           H
ATOM   1875  CD1 LEU A 130      89.430 109.250 145.780  1.00  0.00           C
ATOM   1876 HD11 LEU A 130      88.510 109.650 146.260  1.00  0.00           H
ATOM   1877 HD12 LEU A 130      89.640 108.270 146.250  1.00  0.00           H
ATOM   1878 HD13 LEU A 130      90.220 109.920 146.200  1.00  0.00           H
ATOM   1879  CD2 LEU A 130      88.440 108.120 143.840  1.00  0.00           C
ATOM   1880 HD21 LEU A 130      88.380 108.120 142.730  1.00  0.00           H
ATOM   1881 HD22 LEU A 130      88.860 107.110 144.000  1.00  0.00           H
ATOM   1882 HD23 LEU A 130      87.440 108.160 144.330  1.00  0.00           H
ATOM   1883  C   LEU A 130      91.540 111.380 143.660  1.00  0.00           C
ATOM   1884  O   LEU A 130      91.960 111.420 142.490  1.00  0.00           O
ATOM   1885  N   TYR A 131      92.400 111.030 144.650  1.00  0.00           N
ATOM   1886  HN  TYR A 131      92.070 111.040 145.590  1.00  0.00           H
ATOM   1887  CA  TYR A 131      93.770 110.770 144.460  1.00  0.00           C
ATOM   1888  HA  TYR A 131      94.100 110.770 143.430  1.00  0.00           H
ATOM   1889  CB  TYR A 131      94.680 111.840 145.240  1.00  0.00           C
ATOM   1890  HB1 TYR A 131      94.370 111.840 146.300  1.00  0.00           H
ATOM   1891  HB2 TYR A 131      95.710 111.460 145.080  1.00  0.00           H
ATOM   1892  CG  TYR A 131      94.600 113.210 144.670  1.00  0.00           C
ATOM   1893  CD1 TYR A 131      95.600 113.780 143.880  1.00  0.00           C
ATOM   1894  HD1 TYR A 131      96.550 113.310 143.690  1.00  0.00           H
ATOM   1895  CE1 TYR A 131      95.450 115.110 143.520  1.00  0.00           C
ATOM   1896  HE1 TYR A 131      96.320 115.550 143.050  1.00  0.00           H
ATOM   1897  CZ  TYR A 131      94.360 115.880 143.810  1.00  0.00           C
ATOM   1898  OH  TYR A 131      94.520 117.240 143.600  1.00  0.00           O
ATOM   1899  HH  TYR A 131      93.820 117.590 144.170  1.00  0.00           H
ATOM   1900  CD2 TYR A 131      93.410 113.990 144.980  1.00  0.00           C
ATOM   1901  HD2 TYR A 131      92.650 113.680 145.680  1.00  0.00           H
ATOM   1902  CE2 TYR A 131      93.250 115.320 144.440  1.00  0.00           C
ATOM   1903  HE2 TYR A 131      92.370 115.890 144.670  1.00  0.00           H
ATOM   1904  C   TYR A 131      94.040 109.400 145.110  1.00  0.00           C
ATOM   1905  O   TYR A 131      93.660 109.020 146.230  1.00  0.00           O
ATOM   1906  N   VAL A 132      94.840 108.550 144.430  1.00  0.00           N
ATOM   1907  HN  VAL A 132      95.160 108.860 143.530  1.00  0.00           H
ATOM   1908  CA  VAL A 132      95.340 107.290 144.910  1.00  0.00           C
ATOM   1909  HA  VAL A 132      95.000 107.090 145.910  1.00  0.00           H
ATOM   1910  CB  VAL A 132      94.790 106.180 144.070  1.00  0.00           C
ATOM   1911  HB  VAL A 132      95.210 106.320 143.060  1.00  0.00           H
ATOM   1912  CG1 VAL A 132      95.160 104.780 144.660  1.00  0.00           C
ATOM   1913 HG11 VAL A 132      94.750 103.960 144.030  1.00  0.00           H
ATOM   1914 HG12 VAL A 132      96.270 104.720 144.710  1.00  0.00           H
ATOM   1915 HG13 VAL A 132      94.870 104.590 145.720  1.00  0.00           H
ATOM   1916  CG2 VAL A 132      93.320 106.240 144.100  1.00  0.00           C
ATOM   1917 HG21 VAL A 132      92.840 107.230 143.930  1.00  0.00           H
ATOM   1918 HG22 VAL A 132      92.850 105.610 143.320  1.00  0.00           H
ATOM   1919 HG23 VAL A 132      92.990 105.900 145.110  1.00  0.00           H
ATOM   1920  C   VAL A 132      96.900 107.530 144.860  1.00  0.00           C
ATOM   1921  O   VAL A 132      97.480 107.630 143.800  1.00  0.00           O
ATOM   1922  N   ASN A 133      97.510 107.470 145.980  1.00  0.00           N
ATOM   1923  HN  ASN A 133      97.080 107.080 146.790  1.00  0.00           H
ATOM   1924  CA  ASN A 133      98.920 107.550 146.220  1.00  0.00           C
ATOM   1925  HA  ASN A 133      98.990 107.680 147.290  1.00  0.00           H
ATOM   1926  CB  ASN A 133      99.780 106.390 145.780  1.00  0.00           C
ATOM   1927  HB1 ASN A 133      99.720 106.210 144.680  1.00  0.00           H
ATOM   1928  HB2 ASN A 133     100.820 106.620 146.070  1.00  0.00           H
ATOM   1929  CG  ASN A 133      99.370 105.110 146.580  1.00  0.00           C
ATOM   1930  OD1 ASN A 133      98.690 105.160 147.600  1.00  0.00           O
ATOM   1931  ND2 ASN A 133      99.770 103.910 146.100  1.00  0.00           N
ATOM   1932 HD21 ASN A 133     100.270 103.800 145.240  1.00  0.00           H
ATOM   1933 HD22 ASN A 133      99.570 103.120 146.690  1.00  0.00           H
ATOM   1934  C   ASN A 133      99.500 108.910 145.790  1.00  0.00           C
ATOM   1935  O   ASN A 133     100.600 108.990 145.280  1.00  0.00           O
ATOM   1936  N   GLY A 134      98.720 110.020 145.920  1.00  0.00           N
ATOM   1937  HN  GLY A 134      97.800 109.890 146.300  1.00  0.00           H
ATOM   1938  CA  GLY A 134      99.110 111.350 145.470  1.00  0.00           C
ATOM   1939  HA1 GLY A 134     100.140 111.580 145.690  1.00  0.00           H
ATOM   1940  HA2 GLY A 134      98.400 112.030 145.910  1.00  0.00           H
ATOM   1941  C   GLY A 134      98.940 111.560 143.950  1.00  0.00           C
ATOM   1942  O   GLY A 134      99.110 112.720 143.470  1.00  0.00           O
ATOM   1943  N   ALA A 135      98.540 110.500 143.240  1.00  0.00           N
ATOM   1944  HN  ALA A 135      98.520 109.570 143.600  1.00  0.00           H
ATOM   1945  CA  ALA A 135      98.260 110.490 141.800  1.00  0.00           C
ATOM   1946  HA  ALA A 135      98.780 111.310 141.320  1.00  0.00           H
ATOM   1947  CB  ALA A 135      98.430 109.110 141.160  1.00  0.00           C
ATOM   1948  HB1 ALA A 135      98.200 109.010 140.080  1.00  0.00           H
ATOM   1949  HB2 ALA A 135      99.460 108.730 141.310  1.00  0.00           H
ATOM   1950  HB3 ALA A 135      97.830 108.380 141.740  1.00  0.00           H
ATOM   1951  C   ALA A 135      96.790 110.900 141.650  1.00  0.00           C
ATOM   1952  O   ALA A 135      95.880 110.300 142.190  1.00  0.00           O
ATOM   1953  N   GLN A 136      96.380 111.970 140.950  1.00  0.00           N
ATOM   1954  HN  GLN A 136      96.950 112.650 140.510  1.00  0.00           H
ATOM   1955  CA  GLN A 136      94.900 112.180 140.770  1.00  0.00           C
ATOM   1956  HA  GLN A 136      94.420 111.990 141.720  1.00  0.00           H
ATOM   1957  CB  GLN A 136      94.470 113.600 140.330  1.00  0.00           C
ATOM   1958  HB1 GLN A 136      94.980 114.260 141.070  1.00  0.00           H
ATOM   1959  HB2 GLN A 136      95.030 113.590 139.370  1.00  0.00           H
ATOM   1960  CG  GLN A 136      92.980 113.800 140.260  1.00  0.00           C
ATOM   1961  HG1 GLN A 136      92.540 113.860 141.280  1.00  0.00           H
ATOM   1962  HG2 GLN A 136      92.560 112.980 139.640  1.00  0.00           H
ATOM   1963  CD  GLN A 136      92.710 115.130 139.590  1.00  0.00           C
ATOM   1964  OE1 GLN A 136      92.840 116.220 140.150  1.00  0.00           O
ATOM   1965  NE2 GLN A 136      92.370 115.090 138.330  1.00  0.00           N
ATOM   1966 HE21 GLN A 136      92.500 114.260 137.800  1.00  0.00           H
ATOM   1967 HE22 GLN A 136      91.990 115.910 137.910  1.00  0.00           H
ATOM   1968  C   GLN A 136      94.340 111.110 139.810  1.00  0.00           C
ATOM   1969  O   GLN A 136      94.740 111.070 138.640  1.00  0.00           O
ATOM   1970  N   VAL A 137      93.470 110.210 140.280  1.00  0.00           N
ATOM   1971  HN  VAL A 137      93.220 110.190 141.240  1.00  0.00           H
ATOM   1972  CA  VAL A 137      92.730 109.180 139.510  1.00  0.00           C
ATOM   1973  HA  VAL A 137      93.370 108.840 138.710  1.00  0.00           H
ATOM   1974  CB  VAL A 137      92.460 107.910 140.430  1.00  0.00           C
ATOM   1975  HB  VAL A 137      91.920 107.210 139.750  1.00  0.00           H
ATOM   1976  CG1 VAL A 137      93.900 107.310 140.770  1.00  0.00           C
ATOM   1977 HG11 VAL A 137      94.480 107.270 139.820  1.00  0.00           H
ATOM   1978 HG12 VAL A 137      94.450 107.940 141.500  1.00  0.00           H
ATOM   1979 HG13 VAL A 137      93.710 106.320 141.250  1.00  0.00           H
ATOM   1980  CG2 VAL A 137      91.620 108.220 141.650  1.00  0.00           C
ATOM   1981 HG21 VAL A 137      90.710 108.820 141.410  1.00  0.00           H
ATOM   1982 HG22 VAL A 137      91.360 107.330 142.260  1.00  0.00           H
ATOM   1983 HG23 VAL A 137      92.130 108.980 142.280  1.00  0.00           H
ATOM   1984  C   VAL A 137      91.520 109.720 138.860  1.00  0.00           C
ATOM   1985  O   VAL A 137      91.140 109.320 137.760  1.00  0.00           O
ATOM   1986  N   ALA A 138      90.930 110.650 139.520  1.00  0.00           N
ATOM   1987  HN  ALA A 138      91.290 111.070 140.350  1.00  0.00           H
ATOM   1988  CA  ALA A 138      89.680 111.200 139.020  1.00  0.00           C
ATOM   1989  HA  ALA A 138      89.770 111.390 137.960  1.00  0.00           H
ATOM   1990  CB  ALA A 138      88.490 110.310 139.270  1.00  0.00           C
ATOM   1991  HB1 ALA A 138      88.490 110.190 140.370  1.00  0.00           H
ATOM   1992  HB2 ALA A 138      87.550 110.680 138.830  1.00  0.00           H
ATOM   1993  HB3 ALA A 138      88.760 109.330 138.810  1.00  0.00           H
ATOM   1994  C   ALA A 138      89.320 112.580 139.570  1.00  0.00           C
ATOM   1995  O   ALA A 138      89.890 113.010 140.550  1.00  0.00           O
ATOM   1996  N   THR A 139      88.360 113.220 138.850  1.00  0.00           N
ATOM   1997  HN  THR A 139      87.920 112.850 138.030  1.00  0.00           H
ATOM   1998  CA  THR A 139      87.830 114.490 139.150  1.00  0.00           C
ATOM   1999  HA  THR A 139      87.680 114.560 140.220  1.00  0.00           H
ATOM   2000  CB  THR A 139      88.800 115.540 138.790  1.00  0.00           C
ATOM   2001  HB  THR A 139      89.660 115.380 139.480  1.00  0.00           H
ATOM   2002  OG1 THR A 139      88.310 116.880 138.900  1.00  0.00           O
ATOM   2003  HG1 THR A 139      87.490 116.960 138.400  1.00  0.00           H
ATOM   2004  CG2 THR A 139      89.300 115.360 137.360  1.00  0.00           C
ATOM   2005 HG21 THR A 139      90.170 116.050 137.270  1.00  0.00           H
ATOM   2006 HG22 THR A 139      89.630 114.340 137.080  1.00  0.00           H
ATOM   2007 HG23 THR A 139      88.600 115.730 136.570  1.00  0.00           H
ATOM   2008  C   THR A 139      86.490 114.690 138.490  1.00  0.00           C
ATOM   2009  O   THR A 139      86.150 114.020 137.490  1.00  0.00           O
ATOM   2010  N   SER A 140      85.620 115.590 139.070  1.00  0.00           N
ATOM   2011  HN  SER A 140      85.880 116.100 139.890  1.00  0.00           H
ATOM   2012  CA  SER A 140      84.350 115.940 138.560  1.00  0.00           C
ATOM   2013  HA  SER A 140      84.390 115.810 137.490  1.00  0.00           H
ATOM   2014  CB  SER A 140      83.240 114.980 139.130  1.00  0.00           C
ATOM   2015  HB1 SER A 140      83.420 115.040 140.220  1.00  0.00           H
ATOM   2016  HB2 SER A 140      83.590 114.010 138.720  1.00  0.00           H
ATOM   2017  OG  SER A 140      81.970 115.200 138.660  1.00  0.00           O
ATOM   2018  HG1 SER A 140      81.530 114.370 138.470  1.00  0.00           H
ATOM   2019  C   SER A 140      83.930 117.230 139.050  1.00  0.00           C
ATOM   2020  O   SER A 140      83.930 117.630 140.180  1.00  0.00           O
ATOM   2021  N   GLY A 141      83.550 118.030 138.020  1.00  0.00           N
ATOM   2022  HN  GLY A 141      83.640 117.670 137.100  1.00  0.00           H
ATOM   2023  CA  GLY A 141      82.870 119.430 138.210  1.00  0.00           C
ATOM   2024  HA1 GLY A 141      83.140 119.910 137.280  1.00  0.00           H
ATOM   2025  HA2 GLY A 141      83.310 119.900 139.080  1.00  0.00           H
ATOM   2026  C   GLY A 141      81.390 119.540 138.400  1.00  0.00           C
ATOM   2027  O   GLY A 141      80.750 120.560 138.690  1.00  0.00           O
ATOM   2028  N   GLU A 142      80.600 118.420 138.380  1.00  0.00           N
ATOM   2029  HN  GLU A 142      81.070 117.550 138.210  1.00  0.00           H
ATOM   2030  CA  GLU A 142      79.170 118.500 138.310  1.00  0.00           C
ATOM   2031  HA  GLU A 142      78.830 119.300 137.670  1.00  0.00           H
ATOM   2032  CB  GLU A 142      78.620 117.070 137.880  1.00  0.00           C
ATOM   2033  HB1 GLU A 142      78.880 116.320 138.650  1.00  0.00           H
ATOM   2034  HB2 GLU A 142      77.530 117.200 137.750  1.00  0.00           H
ATOM   2035  CG  GLU A 142      79.140 116.710 136.420  1.00  0.00           C
ATOM   2036  HG1 GLU A 142      80.240 116.570 136.360  1.00  0.00           H
ATOM   2037  HG2 GLU A 142      78.970 117.510 135.660  1.00  0.00           H
ATOM   2038  CD  GLU A 142      78.540 115.470 135.910  1.00  0.00           C
ATOM   2039  OE1 GLU A 142      77.390 115.060 136.260  1.00  0.00           O
ATOM   2040  OE2 GLU A 142      79.220 114.840 135.070  1.00  0.00           O
ATOM   2041  C   GLU A 142      78.450 118.740 139.600  1.00  0.00           C
ATOM   2042  O   GLU A 142      77.200 118.660 139.610  1.00  0.00           O
ATOM   2043  N   GLN A 143      79.170 118.910 140.730  1.00  0.00           N
ATOM   2044  HN  GLN A 143      80.120 119.140 140.540  1.00  0.00           H
ATOM   2045  CA  GLN A 143      78.580 119.000 142.020  1.00  0.00           C
ATOM   2046  HA  GLN A 143      77.510 119.100 141.960  1.00  0.00           H
ATOM   2047  CB  GLN A 143      79.060 117.940 142.970  1.00  0.00           C
ATOM   2048  HB1 GLN A 143      78.940 116.950 142.480  1.00  0.00           H
ATOM   2049  HB2 GLN A 143      80.170 118.000 143.100  1.00  0.00           H
ATOM   2050  CG  GLN A 143      78.360 117.780 144.280  1.00  0.00           C
ATOM   2051  HG1 GLN A 143      78.730 118.650 144.870  1.00  0.00           H
ATOM   2052  HG2 GLN A 143      78.630 116.870 144.850  1.00  0.00           H
ATOM   2053  CD  GLN A 143      76.810 117.820 144.300  1.00  0.00           C
ATOM   2054  OE1 GLN A 143      76.140 118.440 145.070  1.00  0.00           O
ATOM   2055  NE2 GLN A 143      76.250 116.840 143.540  1.00  0.00           N
ATOM   2056 HE21 GLN A 143      76.770 116.190 142.970  1.00  0.00           H
ATOM   2057 HE22 GLN A 143      75.270 116.670 143.590  1.00  0.00           H
ATOM   2058  C   GLN A 143      79.200 120.260 142.470  1.00  0.00           C
ATOM   2059  O   GLN A 143      80.430 120.380 142.450  1.00  0.00           O
ATOM   2060  N   VAL A 144      78.330 121.230 142.780  1.00  0.00           N
ATOM   2061  HN  VAL A 144      77.340 121.080 142.800  1.00  0.00           H
ATOM   2062  CA  VAL A 144      78.650 122.670 142.920  1.00  0.00           C
ATOM   2063  HA  VAL A 144      79.710 122.780 143.060  1.00  0.00           H
ATOM   2064  CB  VAL A 144      78.480 123.450 141.620  1.00  0.00           C
ATOM   2065  HB  VAL A 144      77.430 123.450 141.240  1.00  0.00           H
ATOM   2066  CG1 VAL A 144      78.900 124.930 141.870  1.00  0.00           C
ATOM   2067 HG11 VAL A 144      78.130 125.260 142.600  1.00  0.00           H
ATOM   2068 HG12 VAL A 144      79.930 124.920 142.290  1.00  0.00           H
ATOM   2069 HG13 VAL A 144      78.790 125.570 140.970  1.00  0.00           H
ATOM   2070  CG2 VAL A 144      79.380 122.820 140.600  1.00  0.00           C
ATOM   2071 HG21 VAL A 144      80.320 122.470 141.090  1.00  0.00           H
ATOM   2072 HG22 VAL A 144      78.840 121.940 140.190  1.00  0.00           H
ATOM   2073 HG23 VAL A 144      79.580 123.510 139.760  1.00  0.00           H
ATOM   2074  C   VAL A 144      77.960 123.220 144.190  1.00  0.00           C
ATOM   2075  O   VAL A 144      76.740 122.940 144.430  1.00  0.00           O
ATOM   2076  N   GLY A 145      78.660 124.080 144.870  1.00  0.00           N
ATOM   2077  HN  GLY A 145      79.610 124.250 144.620  1.00  0.00           H
ATOM   2078  CA  GLY A 145      78.270 124.830 146.030  1.00  0.00           C
ATOM   2079  HA1 GLY A 145      77.200 124.930 146.150  1.00  0.00           H
ATOM   2080  HA2 GLY A 145      78.700 125.810 145.910  1.00  0.00           H
ATOM   2081  C   GLY A 145      78.750 124.190 147.270  1.00  0.00           C
ATOM   2082  O   GLY A 145      79.140 123.030 147.340  1.00  0.00           O
ATOM   2083  N   GLY A 146      78.620 124.940 148.380  1.00  0.00           N
ATOM   2084  HN  GLY A 146      78.260 125.870 148.350  1.00  0.00           H
ATOM   2085  CA  GLY A 146      78.870 124.470 149.750  1.00  0.00           C
ATOM   2086  HA1 GLY A 146      78.700 125.280 150.450  1.00  0.00           H
ATOM   2087  HA2 GLY A 146      79.880 124.090 149.840  1.00  0.00           H
ATOM   2088  C   GLY A 146      78.050 123.290 150.180  1.00  0.00           C
ATOM   2089  O   GLY A 146      77.170 122.870 149.470  1.00  0.00           O
ATOM   2090  N   ILE A 147      78.390 122.620 151.310  1.00  0.00           N
ATOM   2091  HN  ILE A 147      79.200 123.010 151.750  1.00  0.00           H
ATOM   2092  CA  ILE A 147      77.840 121.370 151.680  1.00  0.00           C
ATOM   2093  HA  ILE A 147      77.700 120.800 150.780  1.00  0.00           H
ATOM   2094  CB  ILE A 147      78.800 120.530 152.500  1.00  0.00           C
ATOM   2095  HB  ILE A 147      79.020 120.990 153.490  1.00  0.00           H
ATOM   2096  CG2 ILE A 147      78.300 119.070 152.710  1.00  0.00           C
ATOM   2097 HG21 ILE A 147      77.350 119.000 153.280  1.00  0.00           H
ATOM   2098 HG22 ILE A 147      78.150 118.580 151.720  1.00  0.00           H
ATOM   2099 HG23 ILE A 147      79.070 118.480 153.260  1.00  0.00           H
ATOM   2100  CG1 ILE A 147      80.260 120.590 151.890  1.00  0.00           C
ATOM   2101 HG11 ILE A 147      80.880 119.990 152.590  1.00  0.00           H
ATOM   2102 HG12 ILE A 147      80.650 121.620 151.820  1.00  0.00           H
ATOM   2103  CD  ILE A 147      80.420 120.070 150.430  1.00  0.00           C
ATOM   2104  HD1 ILE A 147      80.060 119.040 150.210  1.00  0.00           H
ATOM   2105  HD2 ILE A 147      79.920 120.720 149.680  1.00  0.00           H
ATOM   2106  HD3 ILE A 147      81.520 120.100 150.250  1.00  0.00           H
ATOM   2107  C   ILE A 147      76.460 121.400 152.320  1.00  0.00           C
ATOM   2108  O   ILE A 147      75.490 120.800 151.830  1.00  0.00           O
ATOM   2109  N   PHE A 148      76.460 122.100 153.500  1.00  0.00           N
ATOM   2110  HN  PHE A 148      77.290 122.620 153.700  1.00  0.00           H
ATOM   2111  CA  PHE A 148      75.370 122.280 154.430  1.00  0.00           C
ATOM   2112  HA  PHE A 148      74.510 122.160 153.780  1.00  0.00           H
ATOM   2113  CB  PHE A 148      75.310 121.040 155.390  1.00  0.00           C
ATOM   2114  HB1 PHE A 148      74.440 121.120 156.080  1.00  0.00           H
ATOM   2115  HB2 PHE A 148      75.090 120.190 154.720  1.00  0.00           H
ATOM   2116  CG  PHE A 148      76.570 120.770 156.190  1.00  0.00           C
ATOM   2117  CD1 PHE A 148      77.160 121.620 157.090  1.00  0.00           C
ATOM   2118  HD1 PHE A 148      76.890 122.650 157.260  1.00  0.00           H
ATOM   2119  CE1 PHE A 148      78.270 121.150 157.840  1.00  0.00           C
ATOM   2120  HE1 PHE A 148      78.690 121.890 158.510  1.00  0.00           H
ATOM   2121  CZ  PHE A 148      78.820 119.840 157.670  1.00  0.00           C
ATOM   2122  HZ  PHE A 148      79.710 119.550 158.200  1.00  0.00           H
ATOM   2123  CD2 PHE A 148      77.060 119.420 156.150  1.00  0.00           C
ATOM   2124  HD2 PHE A 148      76.550 118.730 155.490  1.00  0.00           H
ATOM   2125  CE2 PHE A 148      78.310 119.040 156.740  1.00  0.00           C
ATOM   2126  HE2 PHE A 148      78.700 118.040 156.580  1.00  0.00           H
ATOM   2127  C   PHE A 148      75.210 123.570 155.200  1.00  0.00           C
ATOM   2128  O   PHE A 148      76.130 124.310 155.510  1.00  0.00           O
ATOM   2129  N   SER A 149      73.930 123.910 155.500  1.00  0.00           N
ATOM   2130  HN  SER A 149      73.220 123.330 155.110  1.00  0.00           H
ATOM   2131  CA  SER A 149      73.510 124.930 156.490  1.00  0.00           C
ATOM   2132  HA  SER A 149      73.820 125.900 156.150  1.00  0.00           H
ATOM   2133  CB  SER A 149      71.920 124.900 156.470  1.00  0.00           C
ATOM   2134  HB1 SER A 149      71.480 123.890 156.590  1.00  0.00           H
ATOM   2135  HB2 SER A 149      71.560 125.320 155.500  1.00  0.00           H
ATOM   2136  OG  SER A 149      71.450 125.750 157.420  1.00  0.00           O
ATOM   2137  HG1 SER A 149      71.350 126.630 157.040  1.00  0.00           H
ATOM   2138  C   SER A 149      74.010 124.780 157.930  1.00  0.00           C
ATOM   2139  O   SER A 149      74.120 123.640 158.430  1.00  0.00           O
ATOM   2140  N   PRO A 150      74.280 125.820 158.780  1.00  0.00           N
ATOM   2141  CD  PRO A 150      74.350 127.280 158.340  1.00  0.00           C
ATOM   2142  HD1 PRO A 150      73.460 127.630 157.770  1.00  0.00           H
ATOM   2143  HD2 PRO A 150      75.230 127.360 157.670  1.00  0.00           H
ATOM   2144  CA  PRO A 150      74.450 125.650 160.200  1.00  0.00           C
ATOM   2145  HA  PRO A 150      75.200 124.890 160.300  1.00  0.00           H
ATOM   2146  CB  PRO A 150      75.040 126.990 160.640  1.00  0.00           C
ATOM   2147  HB1 PRO A 150      74.770 127.340 161.660  1.00  0.00           H
ATOM   2148  HB2 PRO A 150      76.140 126.970 160.540  1.00  0.00           H
ATOM   2149  CG  PRO A 150      74.530 128.060 159.610  1.00  0.00           C
ATOM   2150  HG1 PRO A 150      75.200 128.930 159.430  1.00  0.00           H
ATOM   2151  HG2 PRO A 150      73.490 128.270 159.930  1.00  0.00           H
ATOM   2152  C   PRO A 150      73.200 125.280 160.950  1.00  0.00           C
ATOM   2153  O   PRO A 150      73.350 124.750 162.060  1.00  0.00           O
ATOM   2154  N   LEU A 151      71.980 125.500 160.340  1.00  0.00           N
ATOM   2155  HN  LEU A 151      71.860 125.920 159.450  1.00  0.00           H
ATOM   2156  CA  LEU A 151      70.700 125.100 160.960  1.00  0.00           C
ATOM   2157  HA  LEU A 151      70.660 125.480 161.970  1.00  0.00           H
ATOM   2158  CB  LEU A 151      69.470 125.660 160.280  1.00  0.00           C
ATOM   2159  HB1 LEU A 151      69.280 125.140 159.320  1.00  0.00           H
ATOM   2160  HB2 LEU A 151      68.500 125.580 160.820  1.00  0.00           H
ATOM   2161  CG  LEU A 151      69.670 127.190 159.810  1.00  0.00           C
ATOM   2162  HG  LEU A 151      70.360 127.380 158.970  1.00  0.00           H
ATOM   2163  CD1 LEU A 151      68.270 127.710 159.370  1.00  0.00           C
ATOM   2164 HD11 LEU A 151      67.910 127.050 158.560  1.00  0.00           H
ATOM   2165 HD12 LEU A 151      67.580 127.510 160.210  1.00  0.00           H
ATOM   2166 HD13 LEU A 151      68.260 128.810 159.180  1.00  0.00           H
ATOM   2167  CD2 LEU A 151      70.100 127.990 161.040  1.00  0.00           C
ATOM   2168 HD21 LEU A 151      69.510 127.790 161.970  1.00  0.00           H
ATOM   2169 HD22 LEU A 151      71.170 127.960 161.310  1.00  0.00           H
ATOM   2170 HD23 LEU A 151      69.920 129.060 160.820  1.00  0.00           H
ATOM   2171  C   LEU A 151      70.550 123.570 161.030  1.00  0.00           C
ATOM   2172  O   LEU A 151      69.780 123.170 161.900  1.00  0.00           O
ATOM   2173  N   THR A 152      71.200 122.720 160.220  1.00  0.00           N
ATOM   2174  HN  THR A 152      71.740 123.020 159.440  1.00  0.00           H
ATOM   2175  CA  THR A 152      71.170 121.310 160.410  1.00  0.00           C
ATOM   2176  HA  THR A 152      70.440 121.040 161.160  1.00  0.00           H
ATOM   2177  CB  THR A 152      70.780 120.580 159.110  1.00  0.00           C
ATOM   2178  HB  THR A 152      70.760 119.480 159.290  1.00  0.00           H
ATOM   2179  OG1 THR A 152      71.560 120.930 157.980  1.00  0.00           O
ATOM   2180  HG1 THR A 152      71.010 120.750 157.210  1.00  0.00           H
ATOM   2181  CG2 THR A 152      69.360 120.980 158.680  1.00  0.00           C
ATOM   2182 HG21 THR A 152      69.170 122.060 158.540  1.00  0.00           H
ATOM   2183 HG22 THR A 152      69.010 120.380 157.810  1.00  0.00           H
ATOM   2184 HG23 THR A 152      68.590 120.680 159.420  1.00  0.00           H
ATOM   2185  C   THR A 152      72.420 120.700 160.930  1.00  0.00           C
ATOM   2186  O   THR A 152      72.670 119.450 160.970  1.00  0.00           O
ATOM   2187  N   GLN A 153      73.420 121.520 161.430  1.00  0.00           N
ATOM   2188  HN  GLN A 153      73.360 122.510 161.370  1.00  0.00           H
ATOM   2189  CA  GLN A 153      74.690 121.030 161.730  1.00  0.00           C
ATOM   2190  HA  GLN A 153      74.860 120.380 160.880  1.00  0.00           H
ATOM   2191  CB  GLN A 153      75.750 122.150 161.560  1.00  0.00           C
ATOM   2192  HB1 GLN A 153      75.310 122.690 160.690  1.00  0.00           H
ATOM   2193  HB2 GLN A 153      75.790 122.900 162.380  1.00  0.00           H
ATOM   2194  CG  GLN A 153      77.210 121.730 161.290  1.00  0.00           C
ATOM   2195  HG1 GLN A 153      77.300 120.900 160.540  1.00  0.00           H
ATOM   2196  HG2 GLN A 153      77.500 121.330 162.290  1.00  0.00           H
ATOM   2197  CD  GLN A 153      78.100 122.910 161.030  1.00  0.00           C
ATOM   2198  OE1 GLN A 153      77.740 123.960 160.570  1.00  0.00           O
ATOM   2199  NE2 GLN A 153      79.420 122.690 161.340  1.00  0.00           N
ATOM   2200 HE21 GLN A 153      79.570 121.890 161.930  1.00  0.00           H
ATOM   2201 HE22 GLN A 153      80.030 123.480 161.340  1.00  0.00           H
ATOM   2202  C   GLN A 153      74.840 120.260 163.060  1.00  0.00           C
ATOM   2203  O   GLN A 153      75.760 119.450 163.140  1.00  0.00           O
ATOM   2204  N   LYS A 154      73.830 120.250 163.900  1.00  0.00           N
ATOM   2205  HN  LYS A 154      73.080 120.910 163.800  1.00  0.00           H
ATOM   2206  CA  LYS A 154      73.810 119.330 165.000  1.00  0.00           C
ATOM   2207  HA  LYS A 154      74.800 119.230 165.400  1.00  0.00           H
ATOM   2208  CB  LYS A 154      72.780 119.800 166.040  1.00  0.00           C
ATOM   2209  HB1 LYS A 154      71.720 119.580 165.770  1.00  0.00           H
ATOM   2210  HB2 LYS A 154      73.050 119.190 166.920  1.00  0.00           H
ATOM   2211  CG  LYS A 154      72.800 121.320 166.370  1.00  0.00           C
ATOM   2212  HG1 LYS A 154      72.370 121.950 165.560  1.00  0.00           H
ATOM   2213  HG2 LYS A 154      73.830 121.630 166.640  1.00  0.00           H
ATOM   2214  CD  LYS A 154      71.980 121.580 167.660  1.00  0.00           C
ATOM   2215  HD1 LYS A 154      72.380 120.990 168.510  1.00  0.00           H
ATOM   2216  HD2 LYS A 154      70.970 121.250 167.350  1.00  0.00           H
ATOM   2217  CE  LYS A 154      71.720 123.020 168.070  1.00  0.00           C
ATOM   2218  HE1 LYS A 154      70.790 123.050 168.680  1.00  0.00           H
ATOM   2219  HE2 LYS A 154      71.610 123.670 167.180  1.00  0.00           H
ATOM   2220  NZ  LYS A 154      72.830 123.430 168.960  1.00  0.00           N
ATOM   2221  HZ1 LYS A 154      72.690 124.380 169.360  1.00  0.00           H
ATOM   2222  HZ2 LYS A 154      73.050 122.750 169.720  1.00  0.00           H
ATOM   2223  HZ3 LYS A 154      73.680 123.570 168.370  1.00  0.00           H
ATOM   2224  C   LYS A 154      73.370 117.880 164.630  1.00  0.00           C
ATOM   2225  O   LYS A 154      73.780 116.980 165.290  1.00  0.00           O
ATOM   2226  N   CYS A 155      72.770 117.770 163.420  1.00  0.00           N
ATOM   2227  HN  CYS A 155      72.610 118.490 162.750  1.00  0.00           H
ATOM   2228  CA  CYS A 155      72.360 116.460 162.990  1.00  0.00           C
ATOM   2229  HA  CYS A 155      72.150 115.770 163.790  1.00  0.00           H
ATOM   2230  CB  CYS A 155      71.060 116.500 162.170  1.00  0.00           C
ATOM   2231  HB1 CYS A 155      70.850 115.520 161.680  1.00  0.00           H
ATOM   2232  HB2 CYS A 155      71.220 117.170 161.300  1.00  0.00           H
ATOM   2233  SG  CYS A 155      69.730 116.960 163.320  1.00  0.00           S
ATOM   2234  C   CYS A 155      73.320 115.740 162.050  1.00  0.00           C
ATOM   2235  O   CYS A 155      73.200 114.580 161.670  1.00  0.00           O
ATOM   2236  N   LYS A 156      74.390 116.480 161.660  1.00  0.00           N
ATOM   2237  HN  LYS A 156      74.530 117.390 162.040  1.00  0.00           H
ATOM   2238  CA  LYS A 156      75.430 115.980 160.800  1.00  0.00           C
ATOM   2239  HA  LYS A 156      74.960 115.290 160.120  1.00  0.00           H
ATOM   2240  CB  LYS A 156      76.100 117.130 159.970  1.00  0.00           C
ATOM   2241  HB1 LYS A 156      76.620 117.790 160.710  1.00  0.00           H
ATOM   2242  HB2 LYS A 156      76.860 116.690 159.300  1.00  0.00           H
ATOM   2243  CG  LYS A 156      75.140 117.970 159.120  1.00  0.00           C
ATOM   2244  HG1 LYS A 156      75.690 118.680 158.460  1.00  0.00           H
ATOM   2245  HG2 LYS A 156      74.630 118.740 159.730  1.00  0.00           H
ATOM   2246  CD  LYS A 156      74.290 117.160 158.120  1.00  0.00           C
ATOM   2247  HD1 LYS A 156      73.530 116.520 158.610  1.00  0.00           H
ATOM   2248  HD2 LYS A 156      74.970 116.580 157.450  1.00  0.00           H
ATOM   2249  CE  LYS A 156      73.430 118.110 157.300  1.00  0.00           C
ATOM   2250  HE1 LYS A 156      73.930 119.070 157.040  1.00  0.00           H
ATOM   2251  HE2 LYS A 156      72.500 118.440 157.830  1.00  0.00           H
ATOM   2252  NZ  LYS A 156      73.070 117.470 156.050  1.00  0.00           N
ATOM   2253  HZ1 LYS A 156      73.930 117.100 155.590  1.00  0.00           H
ATOM   2254  HZ2 LYS A 156      72.380 116.730 156.270  1.00  0.00           H
ATOM   2255  HZ3 LYS A 156      72.730 118.170 155.360  1.00  0.00           H
ATOM   2256  C   LYS A 156      76.450 115.240 161.600  1.00  0.00           C
ATOM   2257  O   LYS A 156      76.880 115.710 162.690  1.00  0.00           O
ATOM   2258  N   VAL A 157      76.740 113.940 161.350  1.00  0.00           N
ATOM   2259  HN  VAL A 157      76.180 113.570 160.600  1.00  0.00           H
ATOM   2260  CA  VAL A 157      77.520 113.070 162.140  1.00  0.00           C
ATOM   2261  HA  VAL A 157      78.040 113.670 162.870  1.00  0.00           H
ATOM   2262  CB  VAL A 157      76.600 112.100 162.950  1.00  0.00           C
ATOM   2263  HB  VAL A 157      75.920 112.740 163.560  1.00  0.00           H
ATOM   2264  CG1 VAL A 157      75.810 111.260 162.050  1.00  0.00           C
ATOM   2265 HG11 VAL A 157      76.480 110.800 161.290  1.00  0.00           H
ATOM   2266 HG12 VAL A 157      75.310 110.410 162.550  1.00  0.00           H
ATOM   2267 HG13 VAL A 157      75.150 111.850 161.380  1.00  0.00           H
ATOM   2268  CG2 VAL A 157      77.420 111.230 163.950  1.00  0.00           C
ATOM   2269 HG21 VAL A 157      76.660 110.810 164.660  1.00  0.00           H
ATOM   2270 HG22 VAL A 157      77.920 110.440 163.360  1.00  0.00           H
ATOM   2271 HG23 VAL A 157      78.220 111.800 164.470  1.00  0.00           H
ATOM   2272  C   VAL A 157      78.600 112.430 161.370  1.00  0.00           C
ATOM   2273  O   VAL A 157      78.510 112.020 160.220  1.00  0.00           O
ATOM   2274  N   LEU A 158      79.900 112.360 161.850  1.00  0.00           N
ATOM   2275  HN  LEU A 158      80.140 112.610 162.790  1.00  0.00           H
ATOM   2276  CA  LEU A 158      81.040 111.770 161.140  1.00  0.00           C
ATOM   2277  HA  LEU A 158      80.670 111.520 160.160  1.00  0.00           H
ATOM   2278  CB  LEU A 158      82.250 112.690 160.900  1.00  0.00           C
ATOM   2279  HB1 LEU A 158      81.880 113.510 160.230  1.00  0.00           H
ATOM   2280  HB2 LEU A 158      82.530 113.100 161.890  1.00  0.00           H
ATOM   2281  CG  LEU A 158      83.550 112.120 160.240  1.00  0.00           C
ATOM   2282  HG  LEU A 158      83.980 111.390 160.960  1.00  0.00           H
ATOM   2283  CD1 LEU A 158      83.130 111.360 158.990  1.00  0.00           C
ATOM   2284 HD11 LEU A 158      82.670 111.960 158.170  1.00  0.00           H
ATOM   2285 HD12 LEU A 158      83.990 110.810 158.540  1.00  0.00           H
ATOM   2286 HD13 LEU A 158      82.330 110.640 159.270  1.00  0.00           H
ATOM   2287  CD2 LEU A 158      84.520 113.230 159.970  1.00  0.00           C
ATOM   2288 HD21 LEU A 158      84.030 113.940 159.260  1.00  0.00           H
ATOM   2289 HD22 LEU A 158      84.660 113.840 160.890  1.00  0.00           H
ATOM   2290 HD23 LEU A 158      85.520 112.880 159.610  1.00  0.00           H
ATOM   2291  C   LEU A 158      81.400 110.460 161.810  1.00  0.00           C
ATOM   2292  O   LEU A 158      81.690 110.450 163.020  1.00  0.00           O
ATOM   2293  N   MET A 159      81.370 109.370 161.030  1.00  0.00           N
ATOM   2294  HN  MET A 159      80.930 109.380 160.130  1.00  0.00           H
ATOM   2295  CA  MET A 159      81.700 108.070 161.680  1.00  0.00           C
ATOM   2296  HA  MET A 159      82.370 108.250 162.500  1.00  0.00           H
ATOM   2297  CB  MET A 159      80.390 107.310 162.010  1.00  0.00           C
ATOM   2298  HB1 MET A 159      80.680 106.280 162.280  1.00  0.00           H
ATOM   2299  HB2 MET A 159      79.730 107.710 162.820  1.00  0.00           H
ATOM   2300  CG  MET A 159      79.490 107.160 160.760  1.00  0.00           C
ATOM   2301  HG1 MET A 159      80.020 106.450 160.090  1.00  0.00           H
ATOM   2302  HG2 MET A 159      79.400 108.110 160.190  1.00  0.00           H
ATOM   2303  SD  MET A 159      77.930 106.440 160.940  1.00  0.00           S
ATOM   2304  CE  MET A 159      77.040 107.740 161.880  1.00  0.00           C
ATOM   2305  HE1 MET A 159      77.200 107.730 162.980  1.00  0.00           H
ATOM   2306  HE2 MET A 159      77.230 108.770 161.530  1.00  0.00           H
ATOM   2307  HE3 MET A 159      75.950 107.580 161.760  1.00  0.00           H
ATOM   2308  C   MET A 159      82.620 107.280 160.740  1.00  0.00           C
ATOM   2309  O   MET A 159      82.720 107.690 159.590  1.00  0.00           O
ATOM   2310  N   LEU A 160      83.260 106.280 161.270  1.00  0.00           N
ATOM   2311  HN  LEU A 160      83.090 106.080 162.230  1.00  0.00           H
ATOM   2312  CA  LEU A 160      84.440 105.560 160.680  1.00  0.00           C
ATOM   2313  HA  LEU A 160      84.420 105.740 159.620  1.00  0.00           H
ATOM   2314  CB  LEU A 160      85.820 106.080 161.240  1.00  0.00           C
ATOM   2315  HB1 LEU A 160      85.730 107.170 161.400  1.00  0.00           H
ATOM   2316  HB2 LEU A 160      85.930 105.640 162.250  1.00  0.00           H
ATOM   2317  CG  LEU A 160      87.060 105.670 160.520  1.00  0.00           C
ATOM   2318  HG  LEU A 160      87.050 104.620 160.170  1.00  0.00           H
ATOM   2319  CD1 LEU A 160      87.430 106.470 159.260  1.00  0.00           C
ATOM   2320 HD11 LEU A 160      87.830 107.480 159.490  1.00  0.00           H
ATOM   2321 HD12 LEU A 160      88.130 105.990 158.540  1.00  0.00           H
ATOM   2322 HD13 LEU A 160      86.550 106.550 158.590  1.00  0.00           H
ATOM   2323  CD2 LEU A 160      88.200 105.730 161.460  1.00  0.00           C
ATOM   2324 HD21 LEU A 160      88.070 105.140 162.390  1.00  0.00           H
ATOM   2325 HD22 LEU A 160      89.190 105.510 160.990  1.00  0.00           H
ATOM   2326 HD23 LEU A 160      88.350 106.740 161.900  1.00  0.00           H
ATOM   2327  C   LEU A 160      84.410 104.060 160.890  1.00  0.00           C
ATOM   2328  O   LEU A 160      84.260 103.470 161.990  1.00  0.00           O
ATOM   2329  N   GLY A 161      84.500 103.360 159.750  1.00  0.00           N
ATOM   2330  HN  GLY A 161      84.510 103.860 158.890  1.00  0.00           H
ATOM   2331  CA  GLY A 161      84.640 101.940 159.620  1.00  0.00           C
ATOM   2332  HA1 GLY A 161      84.780 101.560 160.630  1.00  0.00           H
ATOM   2333  HA2 GLY A 161      85.430 101.730 158.920  1.00  0.00           H
ATOM   2334  C   GLY A 161      83.380 101.300 159.110  1.00  0.00           C
ATOM   2335  O   GLY A 161      83.140 100.080 159.180  1.00  0.00           O
ATOM   2336  N   GLY A 162      82.370 102.110 158.650  1.00  0.00           N
ATOM   2337  HN  GLY A 162      82.480 103.080 158.470  1.00  0.00           H
ATOM   2338  CA  GLY A 162      81.240 101.460 158.080  1.00  0.00           C
ATOM   2339  HA1 GLY A 162      80.750 100.760 158.740  1.00  0.00           H
ATOM   2340  HA2 GLY A 162      81.550 100.990 157.160  1.00  0.00           H
ATOM   2341  C   GLY A 162      80.150 102.570 157.900  1.00  0.00           C
ATOM   2342  O   GLY A 162      80.290 103.760 158.000  1.00  0.00           O
ATOM   2343  N   SER A 163      78.950 102.020 157.590  1.00  0.00           N
ATOM   2344  HN  SER A 163      78.790 101.040 157.510  1.00  0.00           H
ATOM   2345  CA  SER A 163      77.760 102.810 157.390  1.00  0.00           C
ATOM   2346  HA  SER A 163      78.070 103.840 157.280  1.00  0.00           H
ATOM   2347  CB  SER A 163      76.940 102.330 156.070  1.00  0.00           C
ATOM   2348  HB1 SER A 163      77.540 102.400 155.140  1.00  0.00           H
ATOM   2349  HB2 SER A 163      76.200 103.130 155.860  1.00  0.00           H
ATOM   2350  OG  SER A 163      76.370 101.010 156.110  1.00  0.00           O
ATOM   2351  HG1 SER A 163      75.930 100.790 155.280  1.00  0.00           H
ATOM   2352  C   SER A 163      76.900 102.520 158.560  1.00  0.00           C
ATOM   2353  O   SER A 163      77.170 101.660 159.370  1.00  0.00           O
ATOM   2354  N   ALA A 164      75.740 103.120 158.680  1.00  0.00           N
ATOM   2355  HN  ALA A 164      75.420 103.820 158.050  1.00  0.00           H
ATOM   2356  CA  ALA A 164      74.780 102.790 159.720  1.00  0.00           C
ATOM   2357  HA  ALA A 164      75.280 102.680 160.660  1.00  0.00           H
ATOM   2358  CB  ALA A 164      73.760 104.010 159.830  1.00  0.00           C
ATOM   2359  HB1 ALA A 164      73.040 103.850 160.660  1.00  0.00           H
ATOM   2360  HB2 ALA A 164      74.370 104.940 159.940  1.00  0.00           H
ATOM   2361  HB3 ALA A 164      73.260 104.170 158.850  1.00  0.00           H
ATOM   2362  C   ALA A 164      73.970 101.500 159.360  1.00  0.00           C
ATOM   2363  O   ALA A 164      73.350 100.890 160.160  1.00  0.00           O
ATOM   2364  N   LEU A 165      74.100 101.000 158.120  1.00  0.00           N
ATOM   2365  HN  LEU A 165      74.610 101.520 157.440  1.00  0.00           H
ATOM   2366  CA  LEU A 165      73.420  99.770 157.680  1.00  0.00           C
ATOM   2367  HA  LEU A 165      72.680  99.540 158.440  1.00  0.00           H
ATOM   2368  CB  LEU A 165      72.560 100.120 156.430  1.00  0.00           C
ATOM   2369  HB1 LEU A 165      73.190 100.290 155.530  1.00  0.00           H
ATOM   2370  HB2 LEU A 165      71.920  99.280 156.080  1.00  0.00           H
ATOM   2371  CG  LEU A 165      71.570 101.280 156.490  1.00  0.00           C
ATOM   2372  HG  LEU A 165      71.500 101.660 157.530  1.00  0.00           H
ATOM   2373  CD1 LEU A 165      72.000 102.560 155.720  1.00  0.00           C
ATOM   2374 HD11 LEU A 165      73.110 102.620 155.710  1.00  0.00           H
ATOM   2375 HD12 LEU A 165      71.660 102.570 154.660  1.00  0.00           H
ATOM   2376 HD13 LEU A 165      71.540 103.420 156.260  1.00  0.00           H
ATOM   2377  CD2 LEU A 165      70.150 100.940 156.020  1.00  0.00           C
ATOM   2378 HD21 LEU A 165      69.540 101.850 156.230  1.00  0.00           H
ATOM   2379 HD22 LEU A 165      70.120 100.770 154.930  1.00  0.00           H
ATOM   2380 HD23 LEU A 165      69.660 100.150 156.620  1.00  0.00           H
ATOM   2381  C   LEU A 165      74.410  98.570 157.560  1.00  0.00           C
ATOM   2382  O   LEU A 165      74.130  97.600 156.850  1.00  0.00           O
ATOM   2383  N   ASN A 166      75.620  98.710 158.090  1.00  0.00           N
ATOM   2384  HN  ASN A 166      75.820  99.650 158.350  1.00  0.00           H
ATOM   2385  CA  ASN A 166      76.610  97.680 158.410  1.00  0.00           C
ATOM   2386  HA  ASN A 166      77.190  97.980 159.270  1.00  0.00           H
ATOM   2387  CB  ASN A 166      76.050  96.350 158.960  1.00  0.00           C
ATOM   2388  HB1 ASN A 166      75.500  95.760 158.200  1.00  0.00           H
ATOM   2389  HB2 ASN A 166      76.890  95.690 159.270  1.00  0.00           H
ATOM   2390  CG  ASN A 166      75.140  96.560 160.160  1.00  0.00           C
ATOM   2391  OD1 ASN A 166      74.000  96.080 160.140  1.00  0.00           O
ATOM   2392  ND2 ASN A 166      75.690  97.070 161.290  1.00  0.00           N
ATOM   2393 HD21 ASN A 166      76.680  96.970 161.400  1.00  0.00           H
ATOM   2394 HD22 ASN A 166      75.040  97.420 161.960  1.00  0.00           H
ATOM   2395  C   ASN A 166      77.600  97.400 157.320  1.00  0.00           C
ATOM   2396  O   ASN A 166      78.330  96.400 157.320  1.00  0.00           O
ATOM   2397  N   HIS A 167      77.760  98.300 156.330  1.00  0.00           N
ATOM   2398  HN  HIS A 167      77.120  99.060 156.270  1.00  0.00           H
ATOM   2399  CA  HIS A 167      78.710  98.160 155.220  1.00  0.00           C
ATOM   2400  HA  HIS A 167      78.620  97.140 154.880  1.00  0.00           H
ATOM   2401  CB  HIS A 167      78.290  99.070 154.090  1.00  0.00           C
ATOM   2402  HB1 HIS A 167      78.400 100.100 154.490  1.00  0.00           H
ATOM   2403  HB2 HIS A 167      79.000  98.960 153.240  1.00  0.00           H
ATOM   2404  ND1 HIS A 167      75.830  99.680 153.810  1.00  0.00           N
ATOM   2405  CG  HIS A 167      76.910  98.850 153.450  1.00  0.00           C
ATOM   2406  CE1 HIS A 167      74.730  99.120 153.150  1.00  0.00           C
ATOM   2407  HE1 HIS A 167      73.740  99.580 153.150  1.00  0.00           H
ATOM   2408  NE2 HIS A 167      75.120  98.050 152.420  1.00  0.00           N
ATOM   2409  HE2 HIS A 167      74.540  97.540 151.780  1.00  0.00           H
ATOM   2410  CD2 HIS A 167      76.480  97.880 152.650  1.00  0.00           C
ATOM   2411  HD2 HIS A 167      77.040  97.140 152.090  1.00  0.00           H
ATOM   2412  C   HIS A 167      80.160  98.370 155.590  1.00  0.00           C
ATOM   2413  O   HIS A 167      80.830  99.420 155.270  1.00  0.00           O
ATOM   2414  N   ASN A 168      80.670  97.470 156.530  1.00  0.00           N
ATOM   2415  HN  ASN A 168      80.000  96.830 156.890  1.00  0.00           H
ATOM   2416  CA  ASN A 168      81.980  97.600 157.130  1.00  0.00           C
ATOM   2417  HA  ASN A 168      81.930  98.630 157.440  1.00  0.00           H
ATOM   2418  CB  ASN A 168      82.250  96.660 158.290  1.00  0.00           C
ATOM   2419  HB1 ASN A 168      82.250  95.620 157.910  1.00  0.00           H
ATOM   2420  HB2 ASN A 168      83.190  96.950 158.800  1.00  0.00           H
ATOM   2421  CG  ASN A 168      81.220  96.720 159.410  1.00  0.00           C
ATOM   2422  OD1 ASN A 168      80.830  95.680 159.920  1.00  0.00           O
ATOM   2423  ND2 ASN A 168      80.840  97.920 159.810  1.00  0.00           N
ATOM   2424 HD21 ASN A 168      81.480  98.650 159.570  1.00  0.00           H
ATOM   2425 HD22 ASN A 168      80.050  98.040 160.400  1.00  0.00           H
ATOM   2426  C   ASN A 168      83.140  97.440 156.090  1.00  0.00           C
ATOM   2427  O   ASN A 168      83.150  96.590 155.210  1.00  0.00           O
ATOM   2428  N   TYR A 169      84.180  98.260 156.300  1.00  0.00           N
ATOM   2429  HN  TYR A 169      84.140  98.950 157.020  1.00  0.00           H
ATOM   2430  CA  TYR A 169      85.420  98.110 155.720  1.00  0.00           C
ATOM   2431  HA  TYR A 169      85.320  97.800 154.690  1.00  0.00           H
ATOM   2432  CB  TYR A 169      86.190  99.460 155.760  1.00  0.00           C
ATOM   2433  HB1 TYR A 169      85.700 100.080 154.980  1.00  0.00           H
ATOM   2434  HB2 TYR A 169      85.990  99.980 156.720  1.00  0.00           H
ATOM   2435  CG  TYR A 169      87.680  99.490 155.520  1.00  0.00           C
ATOM   2436  CD1 TYR A 169      88.200  99.370 154.250  1.00  0.00           C
ATOM   2437  HD1 TYR A 169      87.620  99.550 153.360  1.00  0.00           H
ATOM   2438  CE1 TYR A 169      89.580  99.430 154.050  1.00  0.00           C
ATOM   2439  HE1 TYR A 169      89.970  99.590 153.050  1.00  0.00           H
ATOM   2440  CZ  TYR A 169      90.490  99.570 155.160  1.00  0.00           C
ATOM   2441  OH  TYR A 169      91.910  99.760 154.830  1.00  0.00           O
ATOM   2442  HH  TYR A 169      92.390  99.900 155.650  1.00  0.00           H
ATOM   2443  CD2 TYR A 169      88.510  99.590 156.640  1.00  0.00           C
ATOM   2444  HD2 TYR A 169      88.160  99.750 157.650  1.00  0.00           H
ATOM   2445  CE2 TYR A 169      89.910  99.590 156.440  1.00  0.00           C
ATOM   2446  HE2 TYR A 169      90.510  99.820 157.310  1.00  0.00           H
ATOM   2447  C   TYR A 169      86.130  97.050 156.480  1.00  0.00           C
ATOM   2448  O   TYR A 169      85.890  96.800 157.660  1.00  0.00           O
ATOM   2449  N   ARG A 170      87.050  96.320 155.800  1.00  0.00           N
ATOM   2450  HN  ARG A 170      87.180  96.510 154.830  1.00  0.00           H
ATOM   2451  CA  ARG A 170      87.880  95.360 156.490  1.00  0.00           C
ATOM   2452  HA  ARG A 170      87.780  95.460 157.560  1.00  0.00           H
ATOM   2453  CB  ARG A 170      87.540  93.930 156.170  1.00  0.00           C
ATOM   2454  HB1 ARG A 170      86.460  93.880 156.420  1.00  0.00           H
ATOM   2455  HB2 ARG A 170      87.750  93.600 155.120  1.00  0.00           H
ATOM   2456  CG  ARG A 170      88.070  92.910 157.160  1.00  0.00           C
ATOM   2457  HG1 ARG A 170      88.020  93.310 158.190  1.00  0.00           H
ATOM   2458  HG2 ARG A 170      89.160  92.680 157.200  1.00  0.00           H
ATOM   2459  CD  ARG A 170      87.280  91.580 157.050  1.00  0.00           C
ATOM   2460  HD1 ARG A 170      86.270  91.820 157.430  1.00  0.00           H
ATOM   2461  HD2 ARG A 170      87.730  90.800 157.700  1.00  0.00           H
ATOM   2462  NE  ARG A 170      87.220  91.070 155.620  1.00  0.00           N
ATOM   2463  HE  ARG A 170      86.510  91.470 155.040  1.00  0.00           H
ATOM   2464  CZ  ARG A 170      88.210  90.430 155.010  1.00  0.00           C
ATOM   2465  NH1 ARG A 170      89.220  89.890 155.580  1.00  0.00           N
ATOM   2466 HH11 ARG A 170      89.780  89.260 155.040  1.00  0.00           H
ATOM   2467 HH12 ARG A 170      89.340  89.950 156.570  1.00  0.00           H
ATOM   2468  NH2 ARG A 170      88.130  90.360 153.690  1.00  0.00           N
ATOM   2469 HH21 ARG A 170      88.850  89.910 153.160  1.00  0.00           H
ATOM   2470 HH22 ARG A 170      87.660  91.010 153.100  1.00  0.00           H
ATOM   2471  C   ARG A 170      89.290  95.610 156.200  1.00  0.00           C
ATOM   2472  O   ARG A 170      89.670  95.710 155.030  1.00  0.00           O
ATOM   2473  N   GLY A 171      90.220  95.760 157.150  1.00  0.00           N
ATOM   2474  HN  GLY A 171      89.960  95.670 158.110  1.00  0.00           H
ATOM   2475  CA  GLY A 171      91.580  96.130 156.840  1.00  0.00           C
ATOM   2476  HA1 GLY A 171      91.690  96.520 155.840  1.00  0.00           H
ATOM   2477  HA2 GLY A 171      92.250  95.290 156.970  1.00  0.00           H
ATOM   2478  C   GLY A 171      92.060  97.260 157.790  1.00  0.00           C
ATOM   2479  O   GLY A 171      91.370  97.460 158.820  1.00  0.00           O
ATOM   2480  N   TYR A 172      93.180  97.920 157.520  1.00  0.00           N
ATOM   2481  HN  TYR A 172      93.750  97.690 156.730  1.00  0.00           H
ATOM   2482  CA  TYR A 172      93.780  98.890 158.490  1.00  0.00           C
ATOM   2483  HA  TYR A 172      93.330  98.660 159.450  1.00  0.00           H
ATOM   2484  CB  TYR A 172      95.380  98.860 158.630  1.00  0.00           C
ATOM   2485  HB1 TYR A 172      95.870  99.010 157.650  1.00  0.00           H
ATOM   2486  HB2 TYR A 172      95.760  99.700 159.250  1.00  0.00           H
ATOM   2487  CG  TYR A 172      95.780  97.570 159.260  1.00  0.00           C
ATOM   2488  CD1 TYR A 172      95.990  96.440 158.510  1.00  0.00           C
ATOM   2489  HD1 TYR A 172      95.730  96.560 157.470  1.00  0.00           H
ATOM   2490  CE1 TYR A 172      96.470  95.190 158.960  1.00  0.00           C
ATOM   2491  HE1 TYR A 172      96.760  94.360 158.320  1.00  0.00           H
ATOM   2492  CZ  TYR A 172      96.820  95.130 160.330  1.00  0.00           C
ATOM   2493  OH  TYR A 172      97.220  93.860 160.870  1.00  0.00           O
ATOM   2494  HH  TYR A 172      97.100  93.960 161.820  1.00  0.00           H
ATOM   2495  CD2 TYR A 172      96.110  97.540 160.630  1.00  0.00           C
ATOM   2496  HD2 TYR A 172      95.810  98.370 161.240  1.00  0.00           H
ATOM   2497  CE2 TYR A 172      96.600  96.290 161.200  1.00  0.00           C
ATOM   2498  HE2 TYR A 172      96.780  96.130 162.250  1.00  0.00           H
ATOM   2499  C   TYR A 172      93.470 100.280 158.040  1.00  0.00           C
ATOM   2500  O   TYR A 172      93.430 100.610 156.790  1.00  0.00           O
ATOM   2501  N   ILE A 173      93.330 101.200 159.010  1.00  0.00           N
ATOM   2502  HN  ILE A 173      93.340 100.890 159.960  1.00  0.00           H
ATOM   2503  CA  ILE A 173      93.200 102.610 158.800  1.00  0.00           C
ATOM   2504  HA  ILE A 173      93.550 102.730 157.790  1.00  0.00           H
ATOM   2505  CB  ILE A 173      91.780 103.110 159.170  1.00  0.00           C
ATOM   2506  HB  ILE A 173      91.560 103.110 160.260  1.00  0.00           H
ATOM   2507  CG2 ILE A 173      91.680 104.520 158.630  1.00  0.00           C
ATOM   2508 HG21 ILE A 173      92.050 104.600 157.590  1.00  0.00           H
ATOM   2509 HG22 ILE A 173      90.630 104.870 158.620  1.00  0.00           H
ATOM   2510 HG23 ILE A 173      92.390 105.080 159.280  1.00  0.00           H
ATOM   2511  CG1 ILE A 173      90.660 102.210 158.580  1.00  0.00           C
ATOM   2512 HG11 ILE A 173      90.640 101.260 159.150  1.00  0.00           H
ATOM   2513 HG12 ILE A 173      91.130 102.010 157.600  1.00  0.00           H
ATOM   2514  CD  ILE A 173      89.280 102.700 158.490  1.00  0.00           C
ATOM   2515  HD1 ILE A 173      88.600 101.900 158.110  1.00  0.00           H
ATOM   2516  HD2 ILE A 173      88.860 103.060 159.450  1.00  0.00           H
ATOM   2517  HD3 ILE A 173      89.160 103.590 157.840  1.00  0.00           H
ATOM   2518  C   ILE A 173      94.210 103.260 159.720  1.00  0.00           C
ATOM   2519  O   ILE A 173      94.140 103.040 160.970  1.00  0.00           O
ATOM   2520  N   GLU A 174      95.080 104.080 159.060  1.00  0.00           N
ATOM   2521  HN  GLU A 174      95.180 104.070 158.070  1.00  0.00           H
ATOM   2522  CA  GLU A 174      96.030 104.900 159.840  1.00  0.00           C
ATOM   2523  HA  GLU A 174      95.760 104.970 160.880  1.00  0.00           H
ATOM   2524  CB  GLU A 174      97.470 104.190 159.920  1.00  0.00           C
ATOM   2525  HB1 GLU A 174      97.400 103.150 160.300  1.00  0.00           H
ATOM   2526  HB2 GLU A 174      97.760 104.200 158.850  1.00  0.00           H
ATOM   2527  CG  GLU A 174      98.610 104.860 160.700  1.00  0.00           C
ATOM   2528  HG1 GLU A 174      98.180 105.090 161.700  1.00  0.00           H
ATOM   2529  HG2 GLU A 174      98.910 105.770 160.150  1.00  0.00           H
ATOM   2530  CD  GLU A 174      99.730 103.960 161.070  1.00  0.00           C
ATOM   2531  OE1 GLU A 174      99.970 103.020 160.320  1.00  0.00           O
ATOM   2532  OE2 GLU A 174     100.450 104.270 162.030  1.00  0.00           O
ATOM   2533  C   GLU A 174      96.070 106.330 159.330  1.00  0.00           C
ATOM   2534  O   GLU A 174      95.840 106.460 158.100  1.00  0.00           O
ATOM   2535  N   HIS A 175      96.400 107.390 160.090  1.00  0.00           N
ATOM   2536  HN  HIS A 175      96.760 107.330 161.020  1.00  0.00           H
ATOM   2537  CA  HIS A 175      96.650 108.730 159.480  1.00  0.00           C
ATOM   2538  HA  HIS A 175      97.140 109.230 160.300  1.00  0.00           H
ATOM   2539  CB  HIS A 175      97.540 108.770 158.210  1.00  0.00           C
ATOM   2540  HB1 HIS A 175      98.380 108.150 158.590  1.00  0.00           H
ATOM   2541  HB2 HIS A 175      97.060 108.210 157.390  1.00  0.00           H
ATOM   2542  ND1 HIS A 175      99.200 110.520 157.840  1.00  0.00           N
ATOM   2543  CG  HIS A 175      97.980 110.060 157.450  1.00  0.00           C
ATOM   2544  CE1 HIS A 175      99.400 111.620 157.180  1.00  0.00           C
ATOM   2545  HE1 HIS A 175     100.390 112.060 157.260  1.00  0.00           H
ATOM   2546  NE2 HIS A 175      98.340 111.830 156.330  1.00  0.00           N
ATOM   2547  HE2 HIS A 175      98.210 112.610 155.730  1.00  0.00           H
ATOM   2548  CD2 HIS A 175      97.450 110.830 156.480  1.00  0.00           C
ATOM   2549  HD2 HIS A 175      96.450 110.790 156.060  1.00  0.00           H
ATOM   2550  C   HIS A 175      95.250 109.450 159.120  1.00  0.00           C
ATOM   2551  O   HIS A 175      95.350 110.140 158.130  1.00  0.00           O
ATOM   2552  N   PHE A 176      94.110 109.200 159.880  1.00  0.00           N
ATOM   2553  HN  PHE A 176      94.200 108.770 160.770  1.00  0.00           H
ATOM   2554  CA  PHE A 176      92.840 109.920 159.590  1.00  0.00           C
ATOM   2555  HA  PHE A 176      92.710 109.740 158.530  1.00  0.00           H
ATOM   2556  CB  PHE A 176      91.640 109.270 160.340  1.00  0.00           C
ATOM   2557  HB1 PHE A 176      91.440 108.190 160.130  1.00  0.00           H
ATOM   2558  HB2 PHE A 176      91.710 109.270 161.450  1.00  0.00           H
ATOM   2559  CG  PHE A 176      90.360 109.990 159.950  1.00  0.00           C
ATOM   2560  CD1 PHE A 176      89.600 109.430 158.830  1.00  0.00           C
ATOM   2561  HD1 PHE A 176      90.080 108.710 158.180  1.00  0.00           H
ATOM   2562  CE1 PHE A 176      88.370 110.050 158.470  1.00  0.00           C
ATOM   2563  HE1 PHE A 176      87.740 109.670 157.670  1.00  0.00           H
ATOM   2564  CZ  PHE A 176      88.020 111.220 159.230  1.00  0.00           C
ATOM   2565  HZ  PHE A 176      87.140 111.800 158.960  1.00  0.00           H
ATOM   2566  CD2 PHE A 176      89.870 111.080 160.700  1.00  0.00           C
ATOM   2567  HD2 PHE A 176      90.430 111.450 161.540  1.00  0.00           H
ATOM   2568  CE2 PHE A 176      88.700 111.670 160.330  1.00  0.00           C
ATOM   2569  HE2 PHE A 176      88.360 112.540 160.880  1.00  0.00           H
ATOM   2570  C   PHE A 176      92.980 111.460 159.760  1.00  0.00           C
ATOM   2571  O   PHE A 176      93.070 111.920 160.940  1.00  0.00           O
ATOM   2572  N   SER A 177      93.010 112.250 158.600  1.00  0.00           N
ATOM   2573  HN  SER A 177      92.970 111.840 157.690  1.00  0.00           H
ATOM   2574  CA  SER A 177      93.160 113.650 158.650  1.00  0.00           C
ATOM   2575  HA  SER A 177      93.050 113.920 159.690  1.00  0.00           H
ATOM   2576  CB  SER A 177      94.530 114.210 158.070  1.00  0.00           C
ATOM   2577  HB1 SER A 177      94.720 115.190 158.560  1.00  0.00           H
ATOM   2578  HB2 SER A 177      94.360 114.280 156.970  1.00  0.00           H
ATOM   2579  OG  SER A 177      95.590 113.220 158.270  1.00  0.00           O
ATOM   2580  HG1 SER A 177      95.200 112.400 157.950  1.00  0.00           H
ATOM   2581  C   SER A 177      92.020 114.210 157.870  1.00  0.00           C
ATOM   2582  O   SER A 177      91.800 113.950 156.690  1.00  0.00           O
ATOM   2583  N   LEU A 178      91.290 115.130 158.540  1.00  0.00           N
ATOM   2584  HN  LEU A 178      91.370 115.370 159.510  1.00  0.00           H
ATOM   2585  CA  LEU A 178      90.240 115.870 157.920  1.00  0.00           C
ATOM   2586  HA  LEU A 178      90.430 115.860 156.850  1.00  0.00           H
ATOM   2587  CB  LEU A 178      88.790 115.510 158.290  1.00  0.00           C
ATOM   2588  HB1 LEU A 178      88.580 114.480 157.910  1.00  0.00           H
ATOM   2589  HB2 LEU A 178      88.650 115.450 159.390  1.00  0.00           H
ATOM   2590  CG  LEU A 178      87.590 116.420 157.830  1.00  0.00           C
ATOM   2591  HG  LEU A 178      87.650 117.460 158.240  1.00  0.00           H
ATOM   2592  CD1 LEU A 178      87.380 116.450 156.340  1.00  0.00           C
ATOM   2593 HD11 LEU A 178      86.520 117.090 156.050  1.00  0.00           H
ATOM   2594 HD12 LEU A 178      88.270 116.840 155.800  1.00  0.00           H
ATOM   2595 HD13 LEU A 178      87.190 115.390 156.070  1.00  0.00           H
ATOM   2596  CD2 LEU A 178      86.310 115.940 158.520  1.00  0.00           C
ATOM   2597 HD21 LEU A 178      86.100 114.900 158.190  1.00  0.00           H
ATOM   2598 HD22 LEU A 178      86.450 115.980 159.620  1.00  0.00           H
ATOM   2599 HD23 LEU A 178      85.380 116.480 158.240  1.00  0.00           H
ATOM   2600  C   LEU A 178      90.410 117.350 158.280  1.00  0.00           C
ATOM   2601  O   LEU A 178      90.630 117.780 159.390  1.00  0.00           O
ATOM   2602  N   TRP A 179      90.470 118.220 157.180  1.00  0.00           N
ATOM   2603  HN  TRP A 179      90.260 117.820 156.290  1.00  0.00           H
ATOM   2604  CA  TRP A 179      90.830 119.600 157.260  1.00  0.00           C
ATOM   2605  HA  TRP A 179      90.660 119.990 158.250  1.00  0.00           H
ATOM   2606  CB  TRP A 179      92.340 119.850 156.820  1.00  0.00           C
ATOM   2607  HB1 TRP A 179      92.350 119.690 155.720  1.00  0.00           H
ATOM   2608  HB2 TRP A 179      92.630 120.920 156.900  1.00  0.00           H
ATOM   2609  CG  TRP A 179      93.560 118.990 157.200  1.00  0.00           C
ATOM   2610  CD1 TRP A 179      93.680 118.450 158.450  1.00  0.00           C
ATOM   2611  HD1 TRP A 179      93.060 118.700 159.300  1.00  0.00           H
ATOM   2612  NE1 TRP A 179      94.900 117.820 158.500  1.00  0.00           N
ATOM   2613  HE1 TRP A 179      95.290 117.450 159.320  1.00  0.00           H
ATOM   2614  CE2 TRP A 179      95.460 117.750 157.290  1.00  0.00           C
ATOM   2615  CD2 TRP A 179      94.690 118.560 156.420  1.00  0.00           C
ATOM   2616  CE3 TRP A 179      95.040 118.680 155.110  1.00  0.00           C
ATOM   2617  HE3 TRP A 179      94.400 119.240 154.440  1.00  0.00           H
ATOM   2618  CZ3 TRP A 179      96.280 118.170 154.750  1.00  0.00           C
ATOM   2619  HZ3 TRP A 179      96.690 118.340 153.760  1.00  0.00           H
ATOM   2620  CZ2 TRP A 179      96.620 117.120 156.890  1.00  0.00           C
ATOM   2621  HZ2 TRP A 179      97.200 116.480 157.540  1.00  0.00           H
ATOM   2622  CH2 TRP A 179      97.030 117.360 155.600  1.00  0.00           C
ATOM   2623  HH2 TRP A 179      97.980 116.900 155.370  1.00  0.00           H
ATOM   2624  C   TRP A 179      89.810 120.350 156.490  1.00  0.00           C
ATOM   2625  O   TRP A 179      89.060 119.790 155.690  1.00  0.00           O
ATOM   2626  N   LYS A 180      89.610 121.670 156.860  1.00  0.00           N
ATOM   2627  HN  LYS A 180      90.170 122.060 157.580  1.00  0.00           H
ATOM   2628  CA  LYS A 180      88.400 122.380 156.460  1.00  0.00           C
ATOM   2629  HA  LYS A 180      87.800 121.620 155.980  1.00  0.00           H
ATOM   2630  CB  LYS A 180      87.630 123.050 157.630  1.00  0.00           C
ATOM   2631  HB1 LYS A 180      86.840 123.750 157.290  1.00  0.00           H
ATOM   2632  HB2 LYS A 180      87.050 122.290 158.200  1.00  0.00           H
ATOM   2633  CG  LYS A 180      88.530 123.950 158.550  1.00  0.00           C
ATOM   2634  HG1 LYS A 180      88.940 124.690 157.820  1.00  0.00           H
ATOM   2635  HG2 LYS A 180      89.400 123.400 158.930  1.00  0.00           H
ATOM   2636  CD  LYS A 180      87.920 124.600 159.800  1.00  0.00           C
ATOM   2637  HD1 LYS A 180      87.090 125.250 159.450  1.00  0.00           H
ATOM   2638  HD2 LYS A 180      88.780 125.220 160.140  1.00  0.00           H
ATOM   2639  CE  LYS A 180      87.510 123.740 160.960  1.00  0.00           C
ATOM   2640  HE1 LYS A 180      88.340 123.080 161.290  1.00  0.00           H
ATOM   2641  HE2 LYS A 180      86.690 123.120 160.540  1.00  0.00           H
ATOM   2642  NZ  LYS A 180      87.070 124.550 162.100  1.00  0.00           N
ATOM   2643  HZ1 LYS A 180      87.230 124.100 163.020  1.00  0.00           H
ATOM   2644  HZ2 LYS A 180      87.670 125.390 162.250  1.00  0.00           H
ATOM   2645  HZ3 LYS A 180      86.070 124.780 161.980  1.00  0.00           H
ATOM   2646  C   LYS A 180      88.660 123.350 155.240  1.00  0.00           C
ATOM   2647  O   LYS A 180      87.960 124.380 155.110  1.00  0.00           O
ATOM   2648  N   VAL A 181      89.620 123.040 154.360  1.00  0.00           N
ATOM   2649  HN  VAL A 181      90.160 122.200 154.380  1.00  0.00           H
ATOM   2650  CA  VAL A 181      90.060 123.920 153.230  1.00  0.00           C
ATOM   2651  HA  VAL A 181      89.240 124.500 152.840  1.00  0.00           H
ATOM   2652  CB  VAL A 181      91.260 124.790 153.550  1.00  0.00           C
ATOM   2653  HB  VAL A 181      91.520 125.500 152.740  1.00  0.00           H
ATOM   2654  CG1 VAL A 181      90.930 125.590 154.690  1.00  0.00           C
ATOM   2655 HG11 VAL A 181      91.790 126.150 155.100  1.00  0.00           H
ATOM   2656 HG12 VAL A 181      90.080 126.280 154.470  1.00  0.00           H
ATOM   2657 HG13 VAL A 181      90.810 124.960 155.590  1.00  0.00           H
ATOM   2658  CG2 VAL A 181      92.510 123.910 153.790  1.00  0.00           C
ATOM   2659 HG21 VAL A 181      93.230 124.570 154.310  1.00  0.00           H
ATOM   2660 HG22 VAL A 181      92.320 123.110 154.530  1.00  0.00           H
ATOM   2661 HG23 VAL A 181      92.990 123.570 152.850  1.00  0.00           H
ATOM   2662  C   VAL A 181      90.520 122.980 152.140  1.00  0.00           C
ATOM   2663  O   VAL A 181      90.780 121.810 152.450  1.00  0.00           O
ATOM   2664  N   ALA A 182      90.640 123.350 150.880  1.00  0.00           N
ATOM   2665  HN  ALA A 182      90.530 124.290 150.580  1.00  0.00           H
ATOM   2666  CA  ALA A 182      91.240 122.430 149.910  1.00  0.00           C
ATOM   2667  HA  ALA A 182      91.100 121.390 150.160  1.00  0.00           H
ATOM   2668  CB  ALA A 182      90.740 122.820 148.540  1.00  0.00           C
ATOM   2669  HB1 ALA A 182      89.630 122.780 148.530  1.00  0.00           H
ATOM   2670  HB2 ALA A 182      90.890 123.920 148.420  1.00  0.00           H
ATOM   2671  HB3 ALA A 182      91.130 122.130 147.760  1.00  0.00           H
ATOM   2672  C   ALA A 182      92.800 122.580 149.830  1.00  0.00           C
ATOM   2673  O   ALA A 182      93.380 123.640 149.900  1.00  0.00           O
ATOM   2674  N   ARG A 183      93.420 121.410 149.600  1.00  0.00           N
ATOM   2675  HN  ARG A 183      93.010 120.540 149.370  1.00  0.00           H
ATOM   2676  CA  ARG A 183      94.830 121.400 149.400  1.00  0.00           C
ATOM   2677  HA  ARG A 183      95.270 122.380 149.440  1.00  0.00           H
ATOM   2678  CB  ARG A 183      95.550 120.350 150.380  1.00  0.00           C
ATOM   2679  HB1 ARG A 183      95.300 119.340 149.980  1.00  0.00           H
ATOM   2680  HB2 ARG A 183      96.640 120.540 150.260  1.00  0.00           H
ATOM   2681  CG  ARG A 183      95.150 120.490 151.880  1.00  0.00           C
ATOM   2682  HG1 ARG A 183      95.150 119.510 152.420  1.00  0.00           H
ATOM   2683  HG2 ARG A 183      94.120 120.880 152.040  1.00  0.00           H
ATOM   2684  CD  ARG A 183      96.020 121.570 152.700  1.00  0.00           C
ATOM   2685  HD1 ARG A 183      95.500 121.840 153.640  1.00  0.00           H
ATOM   2686  HD2 ARG A 183      96.220 122.470 152.070  1.00  0.00           H
ATOM   2687  NE  ARG A 183      97.340 120.960 152.990  1.00  0.00           N
ATOM   2688  HE  ARG A 183      97.630 120.050 152.670  1.00  0.00           H
ATOM   2689  CZ  ARG A 183      98.480 121.630 153.090  1.00  0.00           C
ATOM   2690  NH1 ARG A 183      98.520 122.930 153.180  1.00  0.00           N
ATOM   2691 HH11 ARG A 183      99.450 123.280 153.160  1.00  0.00           H
ATOM   2692 HH12 ARG A 183      97.780 123.480 152.770  1.00  0.00           H
ATOM   2693  NH2 ARG A 183      99.550 120.870 153.130  1.00  0.00           N
ATOM   2694 HH21 ARG A 183     100.430 121.290 153.370  1.00  0.00           H
ATOM   2695 HH22 ARG A 183      99.460 119.880 153.200  1.00  0.00           H
ATOM   2696  C   ARG A 183      95.000 120.940 147.990  1.00  0.00           C
ATOM   2697  O   ARG A 183      94.230 120.130 147.430  1.00  0.00           O
ATOM   2698  N   THR A 184      95.980 121.560 147.300  1.00  0.00           N
ATOM   2699  HN  THR A 184      96.580 122.230 147.730  1.00  0.00           H
ATOM   2700  CA  THR A 184      96.380 121.210 145.960  1.00  0.00           C
ATOM   2701  HA  THR A 184      95.510 121.140 145.330  1.00  0.00           H
ATOM   2702  CB  THR A 184      97.260 122.390 145.450  1.00  0.00           C
ATOM   2703  HB  THR A 184      97.640 122.060 144.460  1.00  0.00           H
ATOM   2704  OG1 THR A 184      98.360 122.790 146.270  1.00  0.00           O
ATOM   2705  HG1 THR A 184      98.000 123.020 147.130  1.00  0.00           H
ATOM   2706  CG2 THR A 184      96.560 123.680 145.200  1.00  0.00           C
ATOM   2707 HG21 THR A 184      96.070 124.180 146.060  1.00  0.00           H
ATOM   2708 HG22 THR A 184      97.320 124.410 144.840  1.00  0.00           H
ATOM   2709 HG23 THR A 184      95.740 123.570 144.450  1.00  0.00           H
ATOM   2710  C   THR A 184      97.210 119.910 145.860  1.00  0.00           C
ATOM   2711  O   THR A 184      97.820 119.480 146.870  1.00  0.00           O
ATOM   2712  N   GLN A 185      97.360 119.270 144.680  1.00  0.00           N
ATOM   2713  HN  GLN A 185      96.960 119.680 143.860  1.00  0.00           H
ATOM   2714  CA  GLN A 185      98.070 118.000 144.580  1.00  0.00           C
ATOM   2715  HA  GLN A 185      97.470 117.240 145.060  1.00  0.00           H
ATOM   2716  CB  GLN A 185      98.230 117.640 143.090  1.00  0.00           C
ATOM   2717  HB1 GLN A 185      97.170 117.520 142.760  1.00  0.00           H
ATOM   2718  HB2 GLN A 185      98.770 118.350 142.430  1.00  0.00           H
ATOM   2719  CG  GLN A 185      99.000 116.280 142.930  1.00  0.00           C
ATOM   2720  HG1 GLN A 185      98.610 115.520 143.630  1.00  0.00           H
ATOM   2721  HG2 GLN A 185     100.080 116.490 143.090  1.00  0.00           H
ATOM   2722  CD  GLN A 185      98.860 115.860 141.440  1.00  0.00           C
ATOM   2723  OE1 GLN A 185      98.930 116.620 140.470  1.00  0.00           O
ATOM   2724  NE2 GLN A 185      98.660 114.540 141.220  1.00  0.00           N
ATOM   2725 HE21 GLN A 185      98.850 113.930 141.990  1.00  0.00           H
ATOM   2726 HE22 GLN A 185      99.030 114.200 140.360  1.00  0.00           H
ATOM   2727  C   GLN A 185      99.510 117.960 145.120  1.00  0.00           C
ATOM   2728  O   GLN A 185     100.020 116.970 145.680  1.00  0.00           O
ATOM   2729  N   ARG A 186     100.260 119.130 144.930  1.00  0.00           N
ATOM   2730  HN  ARG A 186      99.860 119.800 144.310  1.00  0.00           H
ATOM   2731  CA  ARG A 186     101.680 119.410 145.420  1.00  0.00           C
ATOM   2732  HA  ARG A 186     102.340 118.620 145.090  1.00  0.00           H
ATOM   2733  CB  ARG A 186     102.270 120.740 144.980  1.00  0.00           C
ATOM   2734  HB1 ARG A 186     102.140 120.920 143.890  1.00  0.00           H
ATOM   2735  HB2 ARG A 186     101.810 121.590 145.520  1.00  0.00           H
ATOM   2736  CG  ARG A 186     103.820 120.920 145.100  1.00  0.00           C
ATOM   2737  HG1 ARG A 186     104.110 120.890 146.180  1.00  0.00           H
ATOM   2738  HG2 ARG A 186     104.120 121.910 144.700  1.00  0.00           H
ATOM   2739  CD  ARG A 186     104.710 120.010 144.290  1.00  0.00           C
ATOM   2740  HD1 ARG A 186     105.680 120.460 144.000  1.00  0.00           H
ATOM   2741  HD2 ARG A 186     104.120 119.750 143.380  1.00  0.00           H
ATOM   2742  NE  ARG A 186     105.130 118.760 145.000  1.00  0.00           N
ATOM   2743  HE  ARG A 186     105.150 118.720 146.000  1.00  0.00           H
ATOM   2744  CZ  ARG A 186     105.680 117.720 144.500  1.00  0.00           C
ATOM   2745  NH1 ARG A 186     105.800 117.420 143.210  1.00  0.00           N
ATOM   2746 HH11 ARG A 186     106.200 116.520 143.040  1.00  0.00           H
ATOM   2747 HH12 ARG A 186     105.230 117.900 142.540  1.00  0.00           H
ATOM   2748  NH2 ARG A 186     106.010 116.790 145.430  1.00  0.00           N
ATOM   2749 HH21 ARG A 186     106.690 116.090 145.200  1.00  0.00           H
ATOM   2750 HH22 ARG A 186     106.030 117.090 146.390  1.00  0.00           H
ATOM   2751  C   ARG A 186     101.620 119.300 147.000  1.00  0.00           C
ATOM   2752  O   ARG A 186     102.320 118.530 147.670  1.00  0.00           O
ATOM   2753  N   GLU A 187     100.590 119.940 147.580  1.00  0.00           N
ATOM   2754  HN  GLU A 187      99.800 120.270 147.070  1.00  0.00           H
ATOM   2755  CA  GLU A 187     100.330 119.860 148.970  1.00  0.00           C
ATOM   2756  HA  GLU A 187     101.280 120.090 149.420  1.00  0.00           H
ATOM   2757  CB  GLU A 187      99.330 120.980 149.390  1.00  0.00           C
ATOM   2758  HB1 GLU A 187      98.380 120.840 148.820  1.00  0.00           H
ATOM   2759  HB2 GLU A 187      99.180 120.670 150.450  1.00  0.00           H
ATOM   2760  CG  GLU A 187      99.820 122.480 149.470  1.00  0.00           C
ATOM   2761  HG1 GLU A 187     100.350 122.750 148.540  1.00  0.00           H
ATOM   2762  HG2 GLU A 187     100.390 122.670 150.410  1.00  0.00           H
ATOM   2763  CD  GLU A 187      98.590 123.380 149.510  1.00  0.00           C
ATOM   2764  OE1 GLU A 187      98.510 124.370 150.310  1.00  0.00           O
ATOM   2765  OE2 GLU A 187      97.610 123.150 148.770  1.00  0.00           O
ATOM   2766  C   GLU A 187      99.990 118.480 149.430  1.00  0.00           C
ATOM   2767  O   GLU A 187     100.560 117.990 150.430  1.00  0.00           O
ATOM   2768  N   ILE A 188      99.170 117.720 148.740  1.00  0.00           N
ATOM   2769  HN  ILE A 188      98.590 118.120 148.030  1.00  0.00           H
ATOM   2770  CA  ILE A 188      98.910 116.270 148.960  1.00  0.00           C
ATOM   2771  HA  ILE A 188      98.510 116.300 149.960  1.00  0.00           H
ATOM   2772  CB  ILE A 188      97.870 115.740 148.010  1.00  0.00           C
ATOM   2773  HB  ILE A 188      98.210 115.870 146.960  1.00  0.00           H
ATOM   2774  CG2 ILE A 188      97.680 114.190 148.140  1.00  0.00           C
ATOM   2775 HG21 ILE A 188      96.930 113.890 147.390  1.00  0.00           H
ATOM   2776 HG22 ILE A 188      98.650 113.720 147.840  1.00  0.00           H
ATOM   2777 HG23 ILE A 188      97.340 113.790 149.120  1.00  0.00           H
ATOM   2778  CG1 ILE A 188      96.610 116.650 148.080  1.00  0.00           C
ATOM   2779 HG11 ILE A 188      96.970 117.570 147.580  1.00  0.00           H
ATOM   2780 HG12 ILE A 188      96.220 116.890 149.090  1.00  0.00           H
ATOM   2781  CD  ILE A 188      95.350 116.150 147.320  1.00  0.00           C
ATOM   2782  HD1 ILE A 188      94.620 116.990 147.420  1.00  0.00           H
ATOM   2783  HD2 ILE A 188      95.620 115.900 146.270  1.00  0.00           H
ATOM   2784  HD3 ILE A 188      94.960 115.170 147.660  1.00  0.00           H
ATOM   2785  C   ILE A 188     100.150 115.370 148.950  1.00  0.00           C
ATOM   2786  O   ILE A 188     100.250 114.550 149.860  1.00  0.00           O
ATOM   2787  N   LEU A 189     101.160 115.620 148.070  1.00  0.00           N
ATOM   2788  HN  LEU A 189     101.130 116.330 147.370  1.00  0.00           H
ATOM   2789  CA  LEU A 189     102.410 114.980 148.030  1.00  0.00           C
ATOM   2790  HA  LEU A 189     102.150 113.940 148.110  1.00  0.00           H
ATOM   2791  CB  LEU A 189     103.060 115.330 146.560  1.00  0.00           C
ATOM   2792  HB1 LEU A 189     102.980 116.440 146.480  1.00  0.00           H
ATOM   2793  HB2 LEU A 189     104.100 114.950 146.630  1.00  0.00           H
ATOM   2794  CG  LEU A 189     102.410 114.600 145.410  1.00  0.00           C
ATOM   2795  HG  LEU A 189     101.310 114.730 145.540  1.00  0.00           H
ATOM   2796  CD1 LEU A 189     102.830 115.270 144.170  1.00  0.00           C
ATOM   2797 HD11 LEU A 189     102.590 116.350 144.240  1.00  0.00           H
ATOM   2798 HD12 LEU A 189     103.910 115.060 143.990  1.00  0.00           H
ATOM   2799 HD13 LEU A 189     102.270 114.890 143.280  1.00  0.00           H
ATOM   2800  CD2 LEU A 189     102.640 113.090 145.430  1.00  0.00           C
ATOM   2801 HD21 LEU A 189     102.260 112.690 146.400  1.00  0.00           H
ATOM   2802 HD22 LEU A 189     102.170 112.610 144.540  1.00  0.00           H
ATOM   2803 HD23 LEU A 189     103.720 112.860 145.490  1.00  0.00           H
ATOM   2804  C   LEU A 189     103.280 115.330 149.130  1.00  0.00           C
ATOM   2805  O   LEU A 189     103.910 114.460 149.700  1.00  0.00           O
ATOM   2806  N   SER A 190     103.360 116.580 149.580  1.00  0.00           N
ATOM   2807  HN  SER A 190     102.780 117.250 149.120  1.00  0.00           H
ATOM   2808  CA  SER A 190     104.060 117.010 150.760  1.00  0.00           C
ATOM   2809  HA  SER A 190     105.060 116.620 150.690  1.00  0.00           H
ATOM   2810  CB  SER A 190     104.040 118.570 150.900  1.00  0.00           C
ATOM   2811  HB1 SER A 190     102.950 118.760 150.900  1.00  0.00           H
ATOM   2812  HB2 SER A 190     104.480 119.020 149.990  1.00  0.00           H
ATOM   2813  OG  SER A 190     104.550 119.150 152.140  1.00  0.00           O
ATOM   2814  HG1 SER A 190     105.500 119.060 152.270  1.00  0.00           H
ATOM   2815  C   SER A 190     103.490 116.410 152.120  1.00  0.00           C
ATOM   2816  O   SER A 190     104.290 115.890 152.890  1.00  0.00           O
ATOM   2817  N   ASP A 191     102.150 116.280 152.250  1.00  0.00           N
ATOM   2818  HN  ASP A 191     101.540 116.570 151.510  1.00  0.00           H
ATOM   2819  CA  ASP A 191     101.540 115.730 153.460  1.00  0.00           C
ATOM   2820  HA  ASP A 191     102.140 116.130 154.260  1.00  0.00           H
ATOM   2821  CB  ASP A 191     100.030 116.110 153.760  1.00  0.00           C
ATOM   2822  HB1 ASP A 191      99.410 115.640 152.960  1.00  0.00           H
ATOM   2823  HB2 ASP A 191      99.650 115.750 154.730  1.00  0.00           H
ATOM   2824  CG  ASP A 191      99.880 117.630 153.730  1.00  0.00           C
ATOM   2825  OD1 ASP A 191     100.600 118.310 154.470  1.00  0.00           O
ATOM   2826  OD2 ASP A 191      98.930 118.190 153.020  1.00  0.00           O
ATOM   2827  C   ASP A 191     101.750 114.180 153.500  1.00  0.00           C
ATOM   2828  O   ASP A 191     102.070 113.600 154.560  1.00  0.00           O
ATOM   2829  N   MET A 192     101.760 113.510 152.340  1.00  0.00           N
ATOM   2830  HN  MET A 192     101.570 114.000 151.490  1.00  0.00           H
ATOM   2831  CA  MET A 192     101.990 112.120 152.180  1.00  0.00           C
ATOM   2832  HA  MET A 192     101.320 111.600 152.850  1.00  0.00           H
ATOM   2833  CB  MET A 192     101.720 111.710 150.730  1.00  0.00           C
ATOM   2834  HB1 MET A 192     100.650 111.930 150.580  1.00  0.00           H
ATOM   2835  HB2 MET A 192     102.250 112.420 150.060  1.00  0.00           H
ATOM   2836  CG  MET A 192     102.060 110.230 150.180  1.00  0.00           C
ATOM   2837  HG1 MET A 192     101.320 109.670 150.780  1.00  0.00           H
ATOM   2838  HG2 MET A 192     103.020 109.850 150.600  1.00  0.00           H
ATOM   2839  SD  MET A 192     101.840 109.860 148.330  1.00  0.00           S
ATOM   2840  CE  MET A 192     102.090 108.130 148.640  1.00  0.00           C
ATOM   2841  HE1 MET A 192     102.060 107.730 147.600  1.00  0.00           H
ATOM   2842  HE2 MET A 192     103.140 107.960 148.980  1.00  0.00           H
ATOM   2843  HE3 MET A 192     101.260 107.640 149.190  1.00  0.00           H
ATOM   2844  C   MET A 192     103.400 111.700 152.610  1.00  0.00           C
ATOM   2845  O   MET A 192     103.650 110.620 153.080  1.00  0.00           O
ATOM   2846  N   GLU A 193     104.430 112.610 152.500  1.00  0.00           N
ATOM   2847  HN  GLU A 193     104.150 113.500 152.150  1.00  0.00           H
ATOM   2848  CA  GLU A 193     105.820 112.420 152.880  1.00  0.00           C
ATOM   2849  HA  GLU A 193     106.200 111.520 152.430  1.00  0.00           H
ATOM   2850  CB  GLU A 193     106.790 113.530 152.350  1.00  0.00           C
ATOM   2851  HB1 GLU A 193     106.720 113.440 151.250  1.00  0.00           H
ATOM   2852  HB2 GLU A 193     106.360 114.520 152.610  1.00  0.00           H
ATOM   2853  CG  GLU A 193     108.260 113.440 152.740  1.00  0.00           C
ATOM   2854  HG1 GLU A 193     108.670 112.420 152.540  1.00  0.00           H
ATOM   2855  HG2 GLU A 193     108.410 113.650 153.820  1.00  0.00           H
ATOM   2856  CD  GLU A 193     109.120 114.390 152.020  1.00  0.00           C
ATOM   2857  OE1 GLU A 193     110.300 114.350 152.210  1.00  0.00           O
ATOM   2858  OE2 GLU A 193     108.580 115.310 151.340  1.00  0.00           O
ATOM   2859  C   GLU A 193     106.150 112.260 154.360  1.00  0.00           C
ATOM   2860  O   GLU A 193     107.000 111.500 154.750  1.00  0.00           O
ATOM   2861  N   THR A 194     105.380 113.060 155.180  1.00  0.00           N
ATOM   2862  HN  THR A 194     104.650 113.640 154.850  1.00  0.00           H
ATOM   2863  CA  THR A 194     105.630 113.200 156.580  1.00  0.00           C
ATOM   2864  HA  THR A 194     106.660 112.900 156.730  1.00  0.00           H
ATOM   2865  CB  THR A 194     105.380 114.660 157.050  1.00  0.00           C
ATOM   2866  HB  THR A 194     105.030 114.670 158.100  1.00  0.00           H
ATOM   2867  OG1 THR A 194     104.320 115.180 156.280  1.00  0.00           O
ATOM   2868  HG1 THR A 194     103.520 114.870 156.700  1.00  0.00           H
ATOM   2869  CG2 THR A 194     106.650 115.610 156.710  1.00  0.00           C
ATOM   2870 HG21 THR A 194     106.880 115.310 155.670  1.00  0.00           H
ATOM   2871 HG22 THR A 194     106.480 116.710 156.780  1.00  0.00           H
ATOM   2872 HG23 THR A 194     107.540 115.380 157.330  1.00  0.00           H
ATOM   2873  C   THR A 194     104.790 112.360 157.460  1.00  0.00           C
ATOM   2874  O   THR A 194     104.970 112.380 158.650  1.00  0.00           O
ATOM   2875  N   HIS A 195     103.880 111.500 156.990  1.00  0.00           N
ATOM   2876  HN  HIS A 195     103.870 111.330 156.000  1.00  0.00           H
ATOM   2877  CA  HIS A 195     102.920 110.630 157.710  1.00  0.00           C
ATOM   2878  HA  HIS A 195     102.030 110.670 157.110  1.00  0.00           H
ATOM   2879  CB  HIS A 195     103.510 109.140 157.790  1.00  0.00           C
ATOM   2880  HB1 HIS A 195     103.900 108.850 156.790  1.00  0.00           H
ATOM   2881  HB2 HIS A 195     104.380 109.150 158.480  1.00  0.00           H
ATOM   2882  ND1 HIS A 195     102.730 107.360 159.240  1.00  0.00           N
ATOM   2883  CG  HIS A 195     102.540 108.050 158.050  1.00  0.00           C
ATOM   2884  CE1 HIS A 195     101.870 106.330 159.150  1.00  0.00           C
ATOM   2885  HE1 HIS A 195     101.610 105.510 159.820  1.00  0.00           H
ATOM   2886  NE2 HIS A 195     101.250 106.300 157.930  1.00  0.00           N
ATOM   2887  HE2 HIS A 195     100.650 105.560 157.620  1.00  0.00           H
ATOM   2888  CD2 HIS A 195     101.670 107.410 157.240  1.00  0.00           C
ATOM   2889  HD2 HIS A 195     101.400 107.570 156.200  1.00  0.00           H
ATOM   2890  C   HIS A 195     102.390 111.240 159.040  1.00  0.00           C
ATOM   2891  O   HIS A 195     102.430 110.670 160.100  1.00  0.00           O
ATOM   2892  N   GLY A 196     101.860 112.490 159.020  1.00  0.00           N
ATOM   2893  HN  GLY A 196     101.980 113.060 158.210  1.00  0.00           H
ATOM   2894  CA  GLY A 196     101.190 113.160 160.150  1.00  0.00           C
ATOM   2895  HA1 GLY A 196     100.790 112.450 160.860  1.00  0.00           H
ATOM   2896  HA2 GLY A 196     100.410 113.810 159.780  1.00  0.00           H
ATOM   2897  C   GLY A 196     102.120 113.940 161.010  1.00  0.00           C
ATOM   2898  O   GLY A 196     101.680 114.550 161.920  1.00  0.00           O
ATOM   2899  N   ALA A 197     103.470 113.860 160.800  1.00  0.00           N
ATOM   2900  HN  ALA A 197     103.760 113.250 160.070  1.00  0.00           H
ATOM   2901  CA  ALA A 197     104.430 114.400 161.670  1.00  0.00           C
ATOM   2902  HA  ALA A 197     104.160 114.080 162.670  1.00  0.00           H
ATOM   2903  CB  ALA A 197     105.790 113.780 161.390  1.00  0.00           C
ATOM   2904  HB1 ALA A 197     106.580 114.190 162.070  1.00  0.00           H
ATOM   2905  HB2 ALA A 197     105.890 112.690 161.540  1.00  0.00           H
ATOM   2906  HB3 ALA A 197     106.210 114.100 160.410  1.00  0.00           H
ATOM   2907  C   ALA A 197     104.590 115.880 161.650  1.00  0.00           C
ATOM   2908  O   ALA A 197     105.550 116.420 161.110  1.00  0.00           O
ATOM   2909  N   HIS A 198     103.510 116.590 162.100  1.00  0.00           N
ATOM   2910  HN  HIS A 198     102.710 116.100 162.430  1.00  0.00           H
ATOM   2911  CA  HIS A 198     103.410 118.020 162.030  1.00  0.00           C
ATOM   2912  HA  HIS A 198     104.270 118.530 162.440  1.00  0.00           H
ATOM   2913  CB  HIS A 198     103.130 118.510 160.660  1.00  0.00           C
ATOM   2914  HB1 HIS A 198     102.980 119.610 160.590  1.00  0.00           H
ATOM   2915  HB2 HIS A 198     104.060 118.330 160.080  1.00  0.00           H
ATOM   2916  ND1 HIS A 198     100.780 118.490 160.150  1.00  0.00           N
ATOM   2917  CG  HIS A 198     102.000 117.870 160.000  1.00  0.00           C
ATOM   2918  CE1 HIS A 198      99.970 117.980 159.190  1.00  0.00           C
ATOM   2919  HE1 HIS A 198      98.900 118.180 159.280  1.00  0.00           H
ATOM   2920  NE2 HIS A 198     100.610 116.990 158.480  1.00  0.00           N
ATOM   2921  HE2 HIS A 198     100.200 116.440 157.750  1.00  0.00           H
ATOM   2922  CD2 HIS A 198     101.880 116.930 158.960  1.00  0.00           C
ATOM   2923  HD2 HIS A 198     102.570 116.220 158.530  1.00  0.00           H
ATOM   2924  C   HIS A 198     102.460 118.510 163.050  1.00  0.00           C
ATOM   2925  O   HIS A 198     101.690 117.770 163.680  1.00  0.00           O
ATOM   2926  N   THR A 199     102.540 119.800 163.430  1.00  0.00           N
ATOM   2927  HN  THR A 199     103.240 120.310 162.930  1.00  0.00           H
ATOM   2928  CA  THR A 199     101.840 120.370 164.560  1.00  0.00           C
ATOM   2929  HA  THR A 199     101.650 119.590 165.280  1.00  0.00           H
ATOM   2930  CB  THR A 199     102.630 121.450 165.330  1.00  0.00           C
ATOM   2931  HB  THR A 199     103.670 121.140 165.550  1.00  0.00           H
ATOM   2932  OG1 THR A 199     102.020 121.740 166.540  1.00  0.00           O
ATOM   2933  HG1 THR A 199     101.820 120.980 167.070  1.00  0.00           H
ATOM   2934  CG2 THR A 199     102.770 122.780 164.440  1.00  0.00           C
ATOM   2935 HG21 THR A 199     101.850 123.400 164.370  1.00  0.00           H
ATOM   2936 HG22 THR A 199     103.540 123.460 164.870  1.00  0.00           H
ATOM   2937 HG23 THR A 199     103.270 122.540 163.480  1.00  0.00           H
ATOM   2938  C   THR A 199     100.490 120.840 164.110  1.00  0.00           C
ATOM   2939  O   THR A 199     100.060 120.870 162.980  1.00  0.00           O
ATOM   2940  N   ALA A 200      99.600 121.220 165.050  1.00  0.00           N
ATOM   2941  HN  ALA A 200      99.880 121.120 166.010  1.00  0.00           H
ATOM   2942  CA  ALA A 200      98.260 121.770 164.750  1.00  0.00           C
ATOM   2943  HA  ALA A 200      97.680 121.060 164.190  1.00  0.00           H
ATOM   2944  CB  ALA A 200      97.330 121.720 166.000  1.00  0.00           C
ATOM   2945  HB1 ALA A 200      97.720 122.330 166.840  1.00  0.00           H
ATOM   2946  HB2 ALA A 200      96.290 122.040 165.810  1.00  0.00           H
ATOM   2947  HB3 ALA A 200      97.290 120.710 166.460  1.00  0.00           H
ATOM   2948  C   ALA A 200      98.100 123.080 164.110  1.00  0.00           C
ATOM   2949  O   ALA A 200      98.320 124.130 164.660  1.00  0.00           O
ATOM   2950  N   LEU A 201      97.620 123.080 162.830  1.00  0.00           N
ATOM   2951  HN  LEU A 201      97.510 122.260 162.280  1.00  0.00           H
ATOM   2952  CA  LEU A 201      97.520 124.360 162.100  1.00  0.00           C
ATOM   2953  HA  LEU A 201      98.090 125.120 162.610  1.00  0.00           H
ATOM   2954  CB  LEU A 201      98.140 124.220 160.670  1.00  0.00           C
ATOM   2955  HB1 LEU A 201      97.500 123.570 160.040  1.00  0.00           H
ATOM   2956  HB2 LEU A 201      98.040 125.300 160.430  1.00  0.00           H
ATOM   2957  CG  LEU A 201      99.670 123.830 160.630  1.00  0.00           C
ATOM   2958  HG  LEU A 201      99.820 122.820 161.060  1.00  0.00           H
ATOM   2959  CD1 LEU A 201     100.270 124.000 159.260  1.00  0.00           C
ATOM   2960 HD11 LEU A 201      99.800 123.310 158.520  1.00  0.00           H
ATOM   2961 HD12 LEU A 201     100.310 125.030 158.850  1.00  0.00           H
ATOM   2962 HD13 LEU A 201     101.320 123.620 159.310  1.00  0.00           H
ATOM   2963  CD2 LEU A 201     100.420 124.830 161.450  1.00  0.00           C
ATOM   2964 HD21 LEU A 201     101.500 124.600 161.350  1.00  0.00           H
ATOM   2965 HD22 LEU A 201     100.330 125.890 161.130  1.00  0.00           H
ATOM   2966 HD23 LEU A 201     100.180 124.710 162.520  1.00  0.00           H
ATOM   2967  C   LEU A 201      96.080 124.850 162.080  1.00  0.00           C
ATOM   2968  O   LEU A 201      95.150 124.040 162.160  1.00  0.00           O
ATOM   2969  N   PRO A 202      95.720 126.120 161.950  1.00  0.00           N
ATOM   2970  CD  PRO A 202      96.620 127.210 161.850  1.00  0.00           C
ATOM   2971  HD1 PRO A 202      96.770 127.500 160.780  1.00  0.00           H
ATOM   2972  HD2 PRO A 202      97.600 127.050 162.340  1.00  0.00           H
ATOM   2973  CA  PRO A 202      94.330 126.640 162.110  1.00  0.00           C
ATOM   2974  HA  PRO A 202      94.090 126.220 163.080  1.00  0.00           H
ATOM   2975  CB  PRO A 202      94.480 128.150 162.040  1.00  0.00           C
ATOM   2976  HB1 PRO A 202      94.410 128.610 161.030  1.00  0.00           H
ATOM   2977  HB2 PRO A 202      93.810 128.770 162.670  1.00  0.00           H
ATOM   2978  CG  PRO A 202      95.900 128.410 162.490  1.00  0.00           C
ATOM   2979  HG1 PRO A 202      95.920 128.420 163.600  1.00  0.00           H
ATOM   2980  HG2 PRO A 202      96.330 129.380 162.160  1.00  0.00           H
ATOM   2981  C   PRO A 202      93.320 126.090 161.030  1.00  0.00           C
ATOM   2982  O   PRO A 202      92.130 125.970 161.220  1.00  0.00           O
ATOM   2983  N   GLN A 203      93.900 125.660 159.860  1.00  0.00           N
ATOM   2984  HN  GLN A 203      94.880 125.800 159.720  1.00  0.00           H
ATOM   2985  CA  GLN A 203      93.160 125.060 158.740  1.00  0.00           C
ATOM   2986  HA  GLN A 203      92.230 125.600 158.610  1.00  0.00           H
ATOM   2987  CB  GLN A 203      94.010 125.040 157.410  1.00  0.00           C
ATOM   2988  HB1 GLN A 203      94.930 124.440 157.540  1.00  0.00           H
ATOM   2989  HB2 GLN A 203      93.420 124.550 156.600  1.00  0.00           H
ATOM   2990  CG  GLN A 203      94.490 126.400 156.900  1.00  0.00           C
ATOM   2991  HG1 GLN A 203      93.590 127.030 156.750  1.00  0.00           H
ATOM   2992  HG2 GLN A 203      94.950 126.260 155.900  1.00  0.00           H
ATOM   2993  CD  GLN A 203      95.540 127.110 157.830  1.00  0.00           C
ATOM   2994  OE1 GLN A 203      95.350 128.240 158.280  1.00  0.00           O
ATOM   2995  NE2 GLN A 203      96.760 126.490 157.930  1.00  0.00           N
ATOM   2996 HE21 GLN A 203      96.960 125.630 157.460  1.00  0.00           H
ATOM   2997 HE22 GLN A 203      97.310 126.870 158.670  1.00  0.00           H
ATOM   2998  C   GLN A 203      92.890 123.620 159.070  1.00  0.00           C
ATOM   2999  O   GLN A 203      91.930 123.010 158.470  1.00  0.00           O
ATOM   3000  N   LEU A 204      93.650 122.970 159.940  1.00  0.00           N
ATOM   3001  HN  LEU A 204      94.450 123.430 160.300  1.00  0.00           H
ATOM   3002  CA  LEU A 204      93.360 121.610 160.420  1.00  0.00           C
ATOM   3003  HA  LEU A 204      92.920 121.120 159.560  1.00  0.00           H
ATOM   3004  CB  LEU A 204      94.640 120.900 160.860  1.00  0.00           C
ATOM   3005  HB1 LEU A 204      95.230 120.440 160.040  1.00  0.00           H
ATOM   3006  HB2 LEU A 204      95.240 121.630 161.450  1.00  0.00           H
ATOM   3007  CG  LEU A 204      94.490 119.670 161.890  1.00  0.00           C
ATOM   3008  HG  LEU A 204      93.830 118.910 161.420  1.00  0.00           H
ATOM   3009  CD1 LEU A 204      95.890 119.100 162.090  1.00  0.00           C
ATOM   3010 HD11 LEU A 204      96.450 119.830 162.710  1.00  0.00           H
ATOM   3011 HD12 LEU A 204      95.710 118.130 162.600  1.00  0.00           H
ATOM   3012 HD13 LEU A 204      96.370 118.970 161.100  1.00  0.00           H
ATOM   3013  CD2 LEU A 204      94.150 120.090 163.400  1.00  0.00           C
ATOM   3014 HD21 LEU A 204      94.830 120.920 163.700  1.00  0.00           H
ATOM   3015 HD22 LEU A 204      93.120 120.410 163.660  1.00  0.00           H
ATOM   3016 HD23 LEU A 204      94.420 119.260 164.080  1.00  0.00           H
ATOM   3017  C   LEU A 204      92.200 121.540 161.380  1.00  0.00           C
ATOM   3018  O   LEU A 204      92.020 122.330 162.320  1.00  0.00           O
ATOM   3019  N   LEU A 205      91.400 120.500 161.180  1.00  0.00           N
ATOM   3020  HN  LEU A 205      91.480 119.820 160.460  1.00  0.00           H
ATOM   3021  CA  LEU A 205      90.260 120.270 162.100  1.00  0.00           C
ATOM   3022  HA  LEU A 205      90.150 121.090 162.800  1.00  0.00           H
ATOM   3023  CB  LEU A 205      88.960 120.030 161.220  1.00  0.00           C
ATOM   3024  HB1 LEU A 205      88.680 121.030 160.820  1.00  0.00           H
ATOM   3025  HB2 LEU A 205      89.080 119.310 160.390  1.00  0.00           H
ATOM   3026  CG  LEU A 205      87.770 119.490 162.030  1.00  0.00           C
ATOM   3027  HG  LEU A 205      88.050 118.550 162.540  1.00  0.00           H
ATOM   3028  CD1 LEU A 205      87.300 120.450 163.120  1.00  0.00           C
ATOM   3029 HD11 LEU A 205      87.010 121.380 162.600  1.00  0.00           H
ATOM   3030 HD12 LEU A 205      86.420 120.160 163.720  1.00  0.00           H
ATOM   3031 HD13 LEU A 205      88.110 120.800 163.790  1.00  0.00           H
ATOM   3032  CD2 LEU A 205      86.590 119.170 161.130  1.00  0.00           C
ATOM   3033 HD21 LEU A 205      86.930 118.550 160.270  1.00  0.00           H
ATOM   3034 HD22 LEU A 205      85.790 118.700 161.750  1.00  0.00           H
ATOM   3035 HD23 LEU A 205      86.220 120.130 160.720  1.00  0.00           H
ATOM   3036  C   LEU A 205      90.600 119.070 162.970  1.00  0.00           C
ATOM   3037  O   LEU A 205      90.670 119.210 164.210  1.00  0.00           O
ATOM   3038  N   LEU A 206      91.020 117.950 162.330  1.00  0.00           N
ATOM   3039  HN  LEU A 206      91.180 117.880 161.350  1.00  0.00           H
ATOM   3040  CA  LEU A 206      91.330 116.690 163.020  1.00  0.00           C
ATOM   3041  HA  LEU A 206      91.690 116.940 164.010  1.00  0.00           H
ATOM   3042  CB  LEU A 206      90.050 115.780 163.410  1.00  0.00           C
ATOM   3043  HB1 LEU A 206      89.390 116.420 164.040  1.00  0.00           H
ATOM   3044  HB2 LEU A 206      89.530 115.490 162.470  1.00  0.00           H
ATOM   3045  CG  LEU A 206      90.360 114.460 164.200  1.00  0.00           C
ATOM   3046  HG  LEU A 206      91.160 113.970 163.610  1.00  0.00           H
ATOM   3047  CD1 LEU A 206      90.750 114.710 165.720  1.00  0.00           C
ATOM   3048 HD11 LEU A 206      91.130 115.750 165.690  1.00  0.00           H
ATOM   3049 HD12 LEU A 206      89.860 114.670 166.380  1.00  0.00           H
ATOM   3050 HD13 LEU A 206      91.470 114.020 166.210  1.00  0.00           H
ATOM   3051  CD2 LEU A 206      89.120 113.540 164.080  1.00  0.00           C
ATOM   3052 HD21 LEU A 206      88.330 114.160 164.540  1.00  0.00           H
ATOM   3053 HD22 LEU A 206      88.890 113.240 163.040  1.00  0.00           H
ATOM   3054 HD23 LEU A 206      89.300 112.570 164.600  1.00  0.00           H
ATOM   3055  C   LEU A 206      92.430 115.950 162.280  1.00  0.00           C
ATOM   3056  O   LEU A 206      92.300 115.640 161.090  1.00  0.00           O
ATOM   3057  N   GLN A 207      93.500 115.580 162.980  1.00  0.00           N
ATOM   3058  HN  GLN A 207      93.690 115.760 163.940  1.00  0.00           H
ATOM   3059  CA  GLN A 207      94.530 114.770 162.410  1.00  0.00           C
ATOM   3060  HA  GLN A 207      94.220 114.230 161.520  1.00  0.00           H
ATOM   3061  CB  GLN A 207      95.790 115.660 162.140  1.00  0.00           C
ATOM   3062  HB1 GLN A 207      95.560 116.500 161.450  1.00  0.00           H
ATOM   3063  HB2 GLN A 207      96.270 116.030 163.070  1.00  0.00           H
ATOM   3064  CG  GLN A 207      96.880 114.820 161.470  1.00  0.00           C
ATOM   3065  HG1 GLN A 207      96.420 114.190 160.670  1.00  0.00           H
ATOM   3066  HG2 GLN A 207      97.300 114.090 162.190  1.00  0.00           H
ATOM   3067  CD  GLN A 207      97.900 115.710 160.840  1.00  0.00           C
ATOM   3068  OE1 GLN A 207      97.610 116.350 159.840  1.00  0.00           O
ATOM   3069  NE2 GLN A 207      99.120 115.790 161.380  1.00  0.00           N
ATOM   3070 HE21 GLN A 207      99.200 115.460 162.320  1.00  0.00           H
ATOM   3071 HE22 GLN A 207      99.880 116.300 161.000  1.00  0.00           H
ATOM   3072  C   GLN A 207      94.770 113.770 163.510  1.00  0.00           C
ATOM   3073  O   GLN A 207      95.130 114.160 164.610  1.00  0.00           O
ATOM   3074  N   GLU A 208      94.420 112.440 163.230  1.00  0.00           N
ATOM   3075  HN  GLU A 208      93.970 112.270 162.360  1.00  0.00           H
ATOM   3076  CA  GLU A 208      94.440 111.320 164.170  1.00  0.00           C
ATOM   3077  HA  GLU A 208      94.460 111.710 165.180  1.00  0.00           H
ATOM   3078  CB  GLU A 208      93.150 110.540 164.140  1.00  0.00           C
ATOM   3079  HB1 GLU A 208      92.250 111.170 164.290  1.00  0.00           H
ATOM   3080  HB2 GLU A 208      93.000 110.090 163.140  1.00  0.00           H
ATOM   3081  CG  GLU A 208      93.180 109.400 165.200  1.00  0.00           C
ATOM   3082  HG1 GLU A 208      93.930 108.590 165.050  1.00  0.00           H
ATOM   3083  HG2 GLU A 208      92.190 108.930 165.010  1.00  0.00           H
ATOM   3084  CD  GLU A 208      93.360 109.780 166.700  1.00  0.00           C
ATOM   3085  OE1 GLU A 208      94.430 109.510 167.330  1.00  0.00           O
ATOM   3086  OE2 GLU A 208      92.480 110.520 167.180  1.00  0.00           O
ATOM   3087  C   GLU A 208      95.500 110.310 163.880  1.00  0.00           C
ATOM   3088  O   GLU A 208      95.410 109.720 162.800  1.00  0.00           O
ATOM   3089  N   ASN A 209      96.520 110.160 164.710  1.00  0.00           N
ATOM   3090  HN  ASN A 209      96.590 110.770 165.490  1.00  0.00           H
ATOM   3091  CA  ASN A 209      97.530 109.130 164.560  1.00  0.00           C
ATOM   3092  HA  ASN A 209      97.490 108.740 163.550  1.00  0.00           H
ATOM   3093  CB  ASN A 209      98.980 109.690 164.650  1.00  0.00           C
ATOM   3094  HB1 ASN A 209      99.250 110.010 165.680  1.00  0.00           H
ATOM   3095  HB2 ASN A 209      99.750 108.990 164.270  1.00  0.00           H
ATOM   3096  CG  ASN A 209      99.140 111.000 163.730  1.00  0.00           C
ATOM   3097  OD1 ASN A 209      99.550 112.050 164.240  1.00  0.00           O
ATOM   3098  ND2 ASN A 209      98.910 110.890 162.410  1.00  0.00           N
ATOM   3099 HD21 ASN A 209      98.860 109.950 162.070  1.00  0.00           H
ATOM   3100 HD22 ASN A 209      98.830 111.720 161.850  1.00  0.00           H
ATOM   3101  C   ASN A 209      97.430 107.930 165.440  1.00  0.00           C
ATOM   3102  O   ASN A 209      98.320 107.130 165.490  1.00  0.00           O
ATOM   3103  N   TRP A 210      96.230 107.850 166.110  1.00  0.00           N
ATOM   3104  HN  TRP A 210      95.510 108.540 166.050  1.00  0.00           H
ATOM   3105  CA  TRP A 210      95.770 106.750 166.990  1.00  0.00           C
ATOM   3106  HA  TRP A 210      94.800 106.960 167.400  1.00  0.00           H
ATOM   3107  CB  TRP A 210      95.680 105.430 166.220  1.00  0.00           C
ATOM   3108  HB1 TRP A 210      96.690 105.040 165.990  1.00  0.00           H
ATOM   3109  HB2 TRP A 210      95.260 104.620 166.850  1.00  0.00           H
ATOM   3110  CG  TRP A 210      94.830 105.400 164.950  1.00  0.00           C
ATOM   3111  CD1 TRP A 210      95.290 105.000 163.730  1.00  0.00           C
ATOM   3112  HD1 TRP A 210      96.320 104.700 163.550  1.00  0.00           H
ATOM   3113  NE1 TRP A 210      94.310 104.960 162.900  1.00  0.00           N
ATOM   3114  HE1 TRP A 210      94.240 104.400 162.100  1.00  0.00           H
ATOM   3115  CE2 TRP A 210      93.100 105.290 163.540  1.00  0.00           C
ATOM   3116  CD2 TRP A 210      93.460 105.620 164.800  1.00  0.00           C
ATOM   3117  CE3 TRP A 210      92.490 106.100 165.690  1.00  0.00           C
ATOM   3118  HE3 TRP A 210      92.750 106.470 166.670  1.00  0.00           H
ATOM   3119  CZ3 TRP A 210      91.220 106.350 165.190  1.00  0.00           C
ATOM   3120  HZ3 TRP A 210      90.520 106.720 165.920  1.00  0.00           H
ATOM   3121  CZ2 TRP A 210      91.840 105.680 162.940  1.00  0.00           C
ATOM   3122  HZ2 TRP A 210      91.630 105.400 161.920  1.00  0.00           H
ATOM   3123  CH2 TRP A 210      90.900 106.250 163.870  1.00  0.00           C
ATOM   3124  HH2 TRP A 210      89.900 106.430 163.510  1.00  0.00           H
ATOM   3125  C   TRP A 210      96.640 106.650 168.280  1.00  0.00           C
ATOM   3126  O   TRP A 210      96.780 105.610 168.900  1.00  0.00           O
ATOM   3127  N   ASP A 211      97.260 107.800 168.680  1.00  0.00           N
ATOM   3128  HN  ASP A 211      97.350 108.590 168.090  1.00  0.00           H
ATOM   3129  CA  ASP A 211      97.960 107.890 169.980  1.00  0.00           C
ATOM   3130  HA  ASP A 211      98.680 107.090 170.080  1.00  0.00           H
ATOM   3131  CB  ASP A 211      98.760 109.310 170.070  1.00  0.00           C
ATOM   3132  HB1 ASP A 211      99.590 109.210 169.330  1.00  0.00           H
ATOM   3133  HB2 ASP A 211      98.030 110.110 169.850  1.00  0.00           H
ATOM   3134  CG  ASP A 211      99.280 109.670 171.490  1.00  0.00           C
ATOM   3135  OD1 ASP A 211      98.860 109.190 172.590  1.00  0.00           O
ATOM   3136  OD2 ASP A 211     100.110 110.600 171.510  1.00  0.00           O
ATOM   3137  C   ASP A 211      96.980 107.560 171.110  1.00  0.00           C
ATOM   3138  O   ASP A 211      97.220 106.760 171.970  1.00  0.00           O
ATOM   3139  N   ASN A 212      95.760 108.210 171.100  1.00  0.00           N
ATOM   3140  HN  ASN A 212      95.460 108.920 170.460  1.00  0.00           H
ATOM   3141  CA  ASN A 212      94.710 107.790 172.040  1.00  0.00           C
ATOM   3142  HA  ASN A 212      94.870 106.780 172.390  1.00  0.00           H
ATOM   3143  CB  ASN A 212      94.610 108.840 173.180  1.00  0.00           C
ATOM   3144  HB1 ASN A 212      95.590 108.880 173.700  1.00  0.00           H
ATOM   3145  HB2 ASN A 212      94.250 109.790 172.720  1.00  0.00           H
ATOM   3146  CG  ASN A 212      93.710 108.320 174.300  1.00  0.00           C
ATOM   3147  OD1 ASN A 212      93.680 107.120 174.540  1.00  0.00           O
ATOM   3148  ND2 ASN A 212      92.930 109.180 174.960  1.00  0.00           N
ATOM   3149 HD21 ASN A 212      93.010 110.170 174.890  1.00  0.00           H
ATOM   3150 HD22 ASN A 212      92.250 108.880 175.630  1.00  0.00           H
ATOM   3151  C   ASN A 212      93.400 107.680 171.270  1.00  0.00           C
ATOM   3152  O   ASN A 212      92.700 108.690 171.030  1.00  0.00           O
ATOM   3153  N   VAL A 213      92.950 106.470 170.920  1.00  0.00           N
ATOM   3154  HN  VAL A 213      93.420 105.660 171.260  1.00  0.00           H
ATOM   3155  CA  VAL A 213      91.840 106.170 170.040  1.00  0.00           C
ATOM   3156  HA  VAL A 213      92.080 106.710 169.140  1.00  0.00           H
ATOM   3157  CB  VAL A 213      91.700 104.620 169.790  1.00  0.00           C
ATOM   3158  HB  VAL A 213      91.300 104.150 170.710  1.00  0.00           H
ATOM   3159  CG1 VAL A 213      90.740 104.250 168.630  1.00  0.00           C
ATOM   3160 HG11 VAL A 213      89.820 104.840 168.830  1.00  0.00           H
ATOM   3161 HG12 VAL A 213      91.170 104.420 167.620  1.00  0.00           H
ATOM   3162 HG13 VAL A 213      90.560 103.150 168.700  1.00  0.00           H
ATOM   3163  CG2 VAL A 213      93.070 103.990 169.570  1.00  0.00           C
ATOM   3164 HG21 VAL A 213      93.680 103.790 170.480  1.00  0.00           H
ATOM   3165 HG22 VAL A 213      92.910 103.010 169.060  1.00  0.00           H
ATOM   3166 HG23 VAL A 213      93.630 104.680 168.910  1.00  0.00           H
ATOM   3167  C   VAL A 213      90.570 106.610 170.650  1.00  0.00           C
ATOM   3168  O   VAL A 213      89.790 107.190 169.930  1.00  0.00           O
ATOM   3169  N   LYS A 214      90.200 106.410 171.870  1.00  0.00           N
ATOM   3170  HN  LYS A 214      90.630 105.690 172.410  1.00  0.00           H
ATOM   3171  CA  LYS A 214      88.940 106.830 172.380  1.00  0.00           C
ATOM   3172  HA  LYS A 214      88.140 106.860 171.660  1.00  0.00           H
ATOM   3173  CB  LYS A 214      88.510 105.920 173.600  1.00  0.00           C
ATOM   3174  HB1 LYS A 214      89.380 105.980 174.300  1.00  0.00           H
ATOM   3175  HB2 LYS A 214      87.710 106.410 174.190  1.00  0.00           H
ATOM   3176  CG  LYS A 214      87.980 104.530 173.170  1.00  0.00           C
ATOM   3177  HG1 LYS A 214      88.580 104.130 172.320  1.00  0.00           H
ATOM   3178  HG2 LYS A 214      87.030 104.670 172.620  1.00  0.00           H
ATOM   3179  CD  LYS A 214      87.620 103.490 174.280  1.00  0.00           C
ATOM   3180  HD1 LYS A 214      86.850 103.860 174.990  1.00  0.00           H
ATOM   3181  HD2 LYS A 214      88.570 103.260 174.800  1.00  0.00           H
ATOM   3182  CE  LYS A 214      86.970 102.200 173.680  1.00  0.00           C
ATOM   3183  HE1 LYS A 214      86.230 102.490 172.910  1.00  0.00           H
ATOM   3184  HE2 LYS A 214      86.370 101.710 174.470  1.00  0.00           H
ATOM   3185  NZ  LYS A 214      87.930 101.230 173.080  1.00  0.00           N
ATOM   3186  HZ1 LYS A 214      87.470 100.490 172.520  1.00  0.00           H
ATOM   3187  HZ2 LYS A 214      88.780 101.680 172.670  1.00  0.00           H
ATOM   3188  HZ3 LYS A 214      88.290 100.660 173.880  1.00  0.00           H
ATOM   3189  C   LYS A 214      88.960 108.330 172.810  1.00  0.00           C
ATOM   3190  O   LYS A 214      87.980 108.790 173.370  1.00  0.00           O
ATOM   3191  N   HIS A 215      89.980 109.160 172.560  1.00  0.00           N
ATOM   3192  HN  HIS A 215      90.810 108.850 172.100  1.00  0.00           H
ATOM   3193  CA  HIS A 215      89.920 110.570 172.980  1.00  0.00           C
ATOM   3194  HA  HIS A 215      89.820 110.600 174.060  1.00  0.00           H
ATOM   3195  CB  HIS A 215      91.220 111.280 172.660  1.00  0.00           C
ATOM   3196  HB1 HIS A 215      92.030 110.520 172.590  1.00  0.00           H
ATOM   3197  HB2 HIS A 215      91.240 111.790 171.680  1.00  0.00           H
ATOM   3198  ND1 HIS A 215      93.080 112.160 174.130  1.00  0.00           N
ATOM   3199  CG  HIS A 215      91.690 112.110 173.830  1.00  0.00           C
ATOM   3200  CE1 HIS A 215      93.200 112.930 175.180  1.00  0.00           C
ATOM   3201  HE1 HIS A 215      94.190 113.210 175.540  1.00  0.00           H
ATOM   3202  NE2 HIS A 215      92.070 113.510 175.540  1.00  0.00           N
ATOM   3203  HE2 HIS A 215      92.000 114.130 176.320  1.00  0.00           H
ATOM   3204  CD2 HIS A 215      91.020 112.980 174.720  1.00  0.00           C
ATOM   3205  HD2 HIS A 215      90.010 113.360 174.720  1.00  0.00           H
ATOM   3206  C   HIS A 215      88.830 111.400 172.350  1.00  0.00           C
ATOM   3207  O   HIS A 215      88.180 112.210 173.050  1.00  0.00           O
ATOM   3208  N   ALA A 216      88.670 111.320 170.980  1.00  0.00           N
ATOM   3209  HN  ALA A 216      89.310 110.840 170.380  1.00  0.00           H
ATOM   3210  CA  ALA A 216      87.700 112.080 170.180  1.00  0.00           C
ATOM   3211  HA  ALA A 216      87.290 112.880 170.770  1.00  0.00           H
ATOM   3212  CB  ALA A 216      88.520 112.670 169.020  1.00  0.00           C
ATOM   3213  HB1 ALA A 216      89.350 113.300 169.410  1.00  0.00           H
ATOM   3214  HB2 ALA A 216      88.940 111.860 168.390  1.00  0.00           H
ATOM   3215  HB3 ALA A 216      87.880 113.340 168.410  1.00  0.00           H
ATOM   3216  C   ALA A 216      86.580 111.220 169.600  1.00  0.00           C
ATOM   3217  O   ALA A 216      85.650 111.720 168.930  1.00  0.00           O
ATOM   3218  N   TRP A 217      86.760 109.940 169.620  1.00  0.00           N
ATOM   3219  HN  TRP A 217      87.590 109.530 169.980  1.00  0.00           H
ATOM   3220  CA  TRP A 217      85.840 109.050 169.010  1.00  0.00           C
ATOM   3221  HA  TRP A 217      85.060 109.610 168.500  1.00  0.00           H
ATOM   3222  CB  TRP A 217      86.560 108.080 168.040  1.00  0.00           C
ATOM   3223  HB1 TRP A 217      87.000 107.190 168.540  1.00  0.00           H
ATOM   3224  HB2 TRP A 217      85.690 107.810 167.410  1.00  0.00           H
ATOM   3225  CG  TRP A 217      87.580 108.570 167.100  1.00  0.00           C
ATOM   3226  CD1 TRP A 217      88.910 108.820 167.310  1.00  0.00           C
ATOM   3227  HD1 TRP A 217      89.460 108.750 168.240  1.00  0.00           H
ATOM   3228  NE1 TRP A 217      89.470 109.260 166.140  1.00  0.00           N
ATOM   3229  HE1 TRP A 217      90.440 109.340 166.060  1.00  0.00           H
ATOM   3230  CE2 TRP A 217      88.660 109.180 165.110  1.00  0.00           C
ATOM   3231  CD2 TRP A 217      87.400 108.750 165.660  1.00  0.00           C
ATOM   3232  CE3 TRP A 217      86.260 108.580 164.790  1.00  0.00           C
ATOM   3233  HE3 TRP A 217      85.300 108.230 165.160  1.00  0.00           H
ATOM   3234  CZ3 TRP A 217      86.440 108.930 163.470  1.00  0.00           C
ATOM   3235  HZ3 TRP A 217      85.600 108.870 162.790  1.00  0.00           H
ATOM   3236  CZ2 TRP A 217      88.760 109.510 163.780  1.00  0.00           C
ATOM   3237  HZ2 TRP A 217      89.690 109.930 163.420  1.00  0.00           H
ATOM   3238  CH2 TRP A 217      87.690 109.270 162.920  1.00  0.00           C
ATOM   3239  HH2 TRP A 217      87.660 109.430 161.850  1.00  0.00           H
ATOM   3240  C   TRP A 217      85.200 108.180 170.070  1.00  0.00           C
ATOM   3241  O   TRP A 217      85.710 107.920 171.140  1.00  0.00           O
ATOM   3242  N   SER A 218      84.010 107.740 169.810  1.00  0.00           N
ATOM   3243  HN  SER A 218      83.510 107.950 168.980  1.00  0.00           H
ATOM   3244  CA  SER A 218      83.170 106.950 170.690  1.00  0.00           C
ATOM   3245  HA  SER A 218      83.690 106.710 171.600  1.00  0.00           H
ATOM   3246  CB  SER A 218      81.920 107.800 170.970  1.00  0.00           C
ATOM   3247  HB1 SER A 218      81.280 107.790 170.060  1.00  0.00           H
ATOM   3248  HB2 SER A 218      82.210 108.850 171.210  1.00  0.00           H
ATOM   3249  OG  SER A 218      81.190 107.200 171.930  1.00  0.00           O
ATOM   3250  HG1 SER A 218      81.520 107.520 172.780  1.00  0.00           H
ATOM   3251  C   SER A 218      82.760 105.650 169.870  1.00  0.00           C
ATOM   3252  O   SER A 218      82.710 105.780 168.650  1.00  0.00           O
ATOM   3253  N   PRO A 219      82.480 104.510 170.460  1.00  0.00           N
ATOM   3254  CD  PRO A 219      82.350 104.280 171.920  1.00  0.00           C
ATOM   3255  HD1 PRO A 219      81.600 104.940 172.420  1.00  0.00           H
ATOM   3256  HD2 PRO A 219      83.350 104.460 172.370  1.00  0.00           H
ATOM   3257  CA  PRO A 219      82.350 103.230 169.730  1.00  0.00           C
ATOM   3258  HA  PRO A 219      83.060 103.220 168.920  1.00  0.00           H
ATOM   3259  CB  PRO A 219      82.470 102.190 170.820  1.00  0.00           C
ATOM   3260  HB1 PRO A 219      82.050 101.220 170.480  1.00  0.00           H
ATOM   3261  HB2 PRO A 219      83.550 102.020 171.020  1.00  0.00           H
ATOM   3262  CG  PRO A 219      81.880 102.860 172.020  1.00  0.00           C
ATOM   3263  HG1 PRO A 219      82.220 102.420 172.980  1.00  0.00           H
ATOM   3264  HG2 PRO A 219      80.770 102.740 172.020  1.00  0.00           H
ATOM   3265  C   PRO A 219      80.980 103.070 169.030  1.00  0.00           C
ATOM   3266  O   PRO A 219      80.570 101.910 168.940  1.00  0.00           O
ATOM   3267  N   MET A 220      80.270 104.190 168.530  1.00  0.00           N
ATOM   3268  HN  MET A 220      80.700 105.090 168.580  1.00  0.00           H
ATOM   3269  CA  MET A 220      79.030 104.110 167.820  1.00  0.00           C
ATOM   3270  HA  MET A 220      78.760 105.100 167.490  1.00  0.00           H
ATOM   3271  CB  MET A 220      79.210 103.270 166.460  1.00  0.00           C
ATOM   3272  HB1 MET A 220      80.030 103.790 165.920  1.00  0.00           H
ATOM   3273  HB2 MET A 220      79.440 102.220 166.760  1.00  0.00           H
ATOM   3274  CG  MET A 220      78.000 103.080 165.440  1.00  0.00           C
ATOM   3275  HG1 MET A 220      77.240 102.350 165.820  1.00  0.00           H
ATOM   3276  HG2 MET A 220      78.430 102.570 164.550  1.00  0.00           H
ATOM   3277  SD  MET A 220      77.460 104.730 164.800  1.00  0.00           S
ATOM   3278  CE  MET A 220      76.230 104.070 163.700  1.00  0.00           C
ATOM   3279  HE1 MET A 220      76.730 103.650 162.800  1.00  0.00           H
ATOM   3280  HE2 MET A 220      75.750 103.200 164.200  1.00  0.00           H
ATOM   3281  HE3 MET A 220      75.410 104.760 163.440  1.00  0.00           H
ATOM   3282  C   MET A 220      77.840 103.730 168.620  1.00  0.00           C
ATOM   3283  O   MET A 220      76.740 103.830 168.120  1.00  0.00           O
ATOM   3284  N   LYS A 221      78.040 103.130 169.810  1.00  0.00           N
ATOM   3285  HN  LYS A 221      79.020 103.240 170.010  1.00  0.00           H
ATOM   3286  CA  LYS A 221      77.200 102.410 170.770  1.00  0.00           C
ATOM   3287  HA  LYS A 221      77.710 102.360 171.720  1.00  0.00           H
ATOM   3288  CB  LYS A 221      75.890 103.140 171.010  1.00  0.00           C
ATOM   3289  HB1 LYS A 221      75.350 103.450 170.080  1.00  0.00           H
ATOM   3290  HB2 LYS A 221      75.140 102.510 171.530  1.00  0.00           H
ATOM   3291  CG  LYS A 221      76.020 104.470 171.870  1.00  0.00           C
ATOM   3292  HG1 LYS A 221      74.970 104.850 171.910  1.00  0.00           H
ATOM   3293  HG2 LYS A 221      76.620 105.130 171.210  1.00  0.00           H
ATOM   3294  CD  LYS A 221      76.550 104.250 173.290  1.00  0.00           C
ATOM   3295  HD1 LYS A 221      77.520 103.710 173.220  1.00  0.00           H
ATOM   3296  HD2 LYS A 221      75.810 103.730 173.940  1.00  0.00           H
ATOM   3297  CE  LYS A 221      76.820 105.510 174.070  1.00  0.00           C
ATOM   3298  HE1 LYS A 221      76.030 106.290 174.160  1.00  0.00           H
ATOM   3299  HE2 LYS A 221      77.600 106.080 173.520  1.00  0.00           H
ATOM   3300  NZ  LYS A 221      77.400 105.200 175.400  1.00  0.00           N
ATOM   3301  HZ1 LYS A 221      76.950 104.340 175.760  1.00  0.00           H
ATOM   3302  HZ2 LYS A 221      78.370 104.840 175.320  1.00  0.00           H
ATOM   3303  HZ3 LYS A 221      77.330 106.010 176.050  1.00  0.00           H
ATOM   3304  C   LYS A 221      76.910 100.930 170.530  1.00  0.00           C
ATOM   3305  O   LYS A 221      76.190 100.300 171.280  1.00  0.00           O
ATOM   3306  N   ASP A 222      77.570 100.420 169.440  1.00  0.00           N
ATOM   3307  HN  ASP A 222      78.120 100.970 168.810  1.00  0.00           H
ATOM   3308  CA  ASP A 222      77.540  98.980 169.360  1.00  0.00           C
ATOM   3309  HA  ASP A 222      76.580  98.540 169.550  1.00  0.00           H
ATOM   3310  CB  ASP A 222      78.050  98.690 167.930  1.00  0.00           C
ATOM   3311  HB1 ASP A 222      78.650  99.570 167.630  1.00  0.00           H
ATOM   3312  HB2 ASP A 222      78.540  97.700 167.790  1.00  0.00           H
ATOM   3313  CG  ASP A 222      76.860  98.640 167.030  1.00  0.00           C
ATOM   3314  OD1 ASP A 222      75.690  98.790 167.410  1.00  0.00           O
ATOM   3315  OD2 ASP A 222      77.200  98.570 165.840  1.00  0.00           O
ATOM   3316  C   ASP A 222      78.410  98.350 170.430  1.00  0.00           C
ATOM   3317  O   ASP A 222      77.990  97.330 170.970  1.00  0.00           O
ATOM   3318  N   GLY A 223      79.600  98.940 170.720  1.00  0.00           N
ATOM   3319  HN  GLY A 223      80.030  99.630 170.140  1.00  0.00           H
ATOM   3320  CA  GLY A 223      80.370  98.520 171.870  1.00  0.00           C
ATOM   3321  HA1 GLY A 223      79.780  98.030 172.630  1.00  0.00           H
ATOM   3322  HA2 GLY A 223      80.770  99.410 172.320  1.00  0.00           H
ATOM   3323  C   GLY A 223      81.440  97.510 171.590  1.00  0.00           C
ATOM   3324  O   GLY A 223      82.040  96.880 172.480  1.00  0.00           O
ATOM   3325  N   SER A 224      81.820  97.320 170.290  1.00  0.00           N
ATOM   3326  HN  SER A 224      81.430  97.880 169.570  1.00  0.00           H
ATOM   3327  CA  SER A 224      82.940  96.350 169.870  1.00  0.00           C
ATOM   3328  HA  SER A 224      83.270  95.830 170.760  1.00  0.00           H
ATOM   3329  CB  SER A 224      82.670  95.280 168.810  1.00  0.00           C
ATOM   3330  HB1 SER A 224      81.980  94.560 169.310  1.00  0.00           H
ATOM   3331  HB2 SER A 224      83.550  94.680 168.500  1.00  0.00           H
ATOM   3332  OG  SER A 224      81.990  95.830 167.700  1.00  0.00           O
ATOM   3333  HG1 SER A 224      82.520  96.570 167.410  1.00  0.00           H
ATOM   3334  C   SER A 224      84.060  97.210 169.340  1.00  0.00           C
ATOM   3335  O   SER A 224      83.930  97.930 168.360  1.00  0.00           O
ATOM   3336  N   SER A 225      85.190  97.220 170.040  1.00  0.00           N
ATOM   3337  HN  SER A 225      85.390  96.560 170.760  1.00  0.00           H
ATOM   3338  CA  SER A 225      86.290  98.170 169.720  1.00  0.00           C
ATOM   3339  HA  SER A 225      85.800  99.060 169.360  1.00  0.00           H
ATOM   3340  CB  SER A 225      87.070  98.600 170.950  1.00  0.00           C
ATOM   3341  HB1 SER A 225      87.950  99.250 170.750  1.00  0.00           H
ATOM   3342  HB2 SER A 225      87.410  97.800 171.640  1.00  0.00           H
ATOM   3343  OG  SER A 225      86.290  99.430 171.800  1.00  0.00           O
ATOM   3344  HG1 SER A 225      85.670  98.800 172.180  1.00  0.00           H
ATOM   3345  C   SER A 225      87.170  97.530 168.670  1.00  0.00           C
ATOM   3346  O   SER A 225      87.500  96.370 168.830  1.00  0.00           O
ATOM   3347  N   PRO A 226      87.520  98.260 167.500  1.00  0.00           N
ATOM   3348  CD  PRO A 226      87.180  99.660 167.310  1.00  0.00           C
ATOM   3349  HD1 PRO A 226      87.300 100.200 168.280  1.00  0.00           H
ATOM   3350  HD2 PRO A 226      86.190  99.730 166.820  1.00  0.00           H
ATOM   3351  CA  PRO A 226      88.630  97.940 166.610  1.00  0.00           C
ATOM   3352  HA  PRO A 226      88.510  96.980 166.140  1.00  0.00           H
ATOM   3353  CB  PRO A 226      88.610  99.000 165.560  1.00  0.00           C
ATOM   3354  HB1 PRO A 226      89.620  99.210 165.160  1.00  0.00           H
ATOM   3355  HB2 PRO A 226      87.880  98.770 164.750  1.00  0.00           H
ATOM   3356  CG  PRO A 226      88.070 100.290 166.260  1.00  0.00           C
ATOM   3357  HG1 PRO A 226      87.530 100.890 165.500  1.00  0.00           H
ATOM   3358  HG2 PRO A 226      88.990 100.770 166.680  1.00  0.00           H
ATOM   3359  C   PRO A 226      89.960  97.780 167.360  1.00  0.00           C
ATOM   3360  O   PRO A 226      90.350  98.630 168.140  1.00  0.00           O
ATOM   3361  N   LYS A 227      90.670  96.660 167.110  1.00  0.00           N
ATOM   3362  HN  LYS A 227      90.410  96.110 166.320  1.00  0.00           H
ATOM   3363  CA  LYS A 227      91.960  96.330 167.790  1.00  0.00           C
ATOM   3364  HA  LYS A 227      91.800  96.400 168.850  1.00  0.00           H
ATOM   3365  CB  LYS A 227      92.320  94.850 167.640  1.00  0.00           C
ATOM   3366  HB1 LYS A 227      91.800  94.160 168.340  1.00  0.00           H
ATOM   3367  HB2 LYS A 227      92.090  94.410 166.640  1.00  0.00           H
ATOM   3368  CG  LYS A 227      93.750  94.340 167.830  1.00  0.00           C
ATOM   3369  HG1 LYS A 227      94.480  94.830 167.140  1.00  0.00           H
ATOM   3370  HG2 LYS A 227      93.790  93.330 167.380  1.00  0.00           H
ATOM   3371  CD  LYS A 227      94.250  94.260 169.280  1.00  0.00           C
ATOM   3372  HD1 LYS A 227      93.490  93.740 169.900  1.00  0.00           H
ATOM   3373  HD2 LYS A 227      94.290  95.300 169.670  1.00  0.00           H
ATOM   3374  CE  LYS A 227      95.650  93.560 169.410  1.00  0.00           C
ATOM   3375  HE1 LYS A 227      95.790  93.230 170.460  1.00  0.00           H
ATOM   3376  HE2 LYS A 227      96.490  94.240 169.170  1.00  0.00           H
ATOM   3377  NZ  LYS A 227      95.800  92.380 168.560  1.00  0.00           N
ATOM   3378  HZ1 LYS A 227      94.970  91.790 168.780  1.00  0.00           H
ATOM   3379  HZ2 LYS A 227      95.740  92.720 167.570  1.00  0.00           H
ATOM   3380  HZ3 LYS A 227      96.610  91.750 168.690  1.00  0.00           H
ATOM   3381  C   LYS A 227      93.140  97.120 167.230  1.00  0.00           C
ATOM   3382  O   LYS A 227      93.290  97.280 166.000  1.00  0.00           O
ATOM   3383  N   VAL A 228      93.960  97.690 168.100  1.00  0.00           N
ATOM   3384  HN  VAL A 228      93.720  97.720 169.070  1.00  0.00           H
ATOM   3385  CA  VAL A 228      95.030  98.590 167.810  1.00  0.00           C
ATOM   3386  HA  VAL A 228      94.900  98.940 166.800  1.00  0.00           H
ATOM   3387  CB  VAL A 228      95.350  99.740 168.830  1.00  0.00           C
ATOM   3388  HB  VAL A 228      95.780  99.300 169.760  1.00  0.00           H
ATOM   3389  CG1 VAL A 228      96.280 100.740 168.090  1.00  0.00           C
ATOM   3390 HG11 VAL A 228      97.370 100.540 168.010  1.00  0.00           H
ATOM   3391 HG12 VAL A 228      95.950 100.950 167.050  1.00  0.00           H
ATOM   3392 HG13 VAL A 228      96.120 101.650 168.710  1.00  0.00           H
ATOM   3393  CG2 VAL A 228      94.090 100.400 169.450  1.00  0.00           C
ATOM   3394 HG21 VAL A 228      94.300 101.160 170.230  1.00  0.00           H
ATOM   3395 HG22 VAL A 228      93.520 100.920 168.650  1.00  0.00           H
ATOM   3396 HG23 VAL A 228      93.410  99.640 169.890  1.00  0.00           H
ATOM   3397  C   VAL A 228      96.340  97.770 167.750  1.00  0.00           C
ATOM   3398  O   VAL A 228      96.640  96.910 168.630  1.00  0.00           O
ATOM   3399  N   GLU A 229      97.160  97.950 166.680  1.00  0.00           N
ATOM   3400  HN  GLU A 229      96.910  98.620 165.980  1.00  0.00           H
ATOM   3401  CA  GLU A 229      98.340  97.180 166.380  1.00  0.00           C
ATOM   3402  HA  GLU A 229      98.550  96.680 167.320  1.00  0.00           H
ATOM   3403  CB  GLU A 229      98.320  96.340 165.100  1.00  0.00           C
ATOM   3404  HB1 GLU A 229      97.860  96.860 164.230  1.00  0.00           H
ATOM   3405  HB2 GLU A 229      99.340  96.020 164.820  1.00  0.00           H
ATOM   3406  CG  GLU A 229      97.390  95.040 165.280  1.00  0.00           C
ATOM   3407  HG1 GLU A 229      96.300  95.220 165.320  1.00  0.00           H
ATOM   3408  HG2 GLU A 229      97.700  94.560 166.240  1.00  0.00           H
ATOM   3409  CD  GLU A 229      97.670  94.110 164.150  1.00  0.00           C
ATOM   3410  OE1 GLU A 229      98.780  93.600 163.970  1.00  0.00           O
ATOM   3411  OE2 GLU A 229      96.740  93.720 163.420  1.00  0.00           O
ATOM   3412  C   GLU A 229      99.590  98.090 166.250  1.00  0.00           C
ATOM   3413  O   GLU A 229      99.550  99.320 166.100  1.00  0.00           O
ATOM   3414  N   PHE A 230     100.820  97.520 166.310  1.00  0.00           N
ATOM   3415  HN  PHE A 230     100.890  96.550 166.550  1.00  0.00           H
ATOM   3416  CA  PHE A 230     102.040  98.150 165.860  1.00  0.00           C
ATOM   3417  HA  PHE A 230     102.050  99.130 166.310  1.00  0.00           H
ATOM   3418  CB  PHE A 230     103.220  97.240 166.480  1.00  0.00           C
ATOM   3419  HB1 PHE A 230     103.050  97.070 167.570  1.00  0.00           H
ATOM   3420  HB2 PHE A 230     103.120  96.240 165.990  1.00  0.00           H
ATOM   3421  CG  PHE A 230     104.590  97.750 166.200  1.00  0.00           C
ATOM   3422  CD1 PHE A 230     105.060  99.050 166.520  1.00  0.00           C
ATOM   3423  HD1 PHE A 230     104.460  99.880 166.870  1.00  0.00           H
ATOM   3424  CE1 PHE A 230     106.440  99.290 166.660  1.00  0.00           C
ATOM   3425  HE1 PHE A 230     106.900 100.250 166.820  1.00  0.00           H
ATOM   3426  CZ  PHE A 230     107.370  98.400 166.150  1.00  0.00           C
ATOM   3427  HZ  PHE A 230     108.440  98.560 166.260  1.00  0.00           H
ATOM   3428  CD2 PHE A 230     105.610  96.750 165.940  1.00  0.00           C
ATOM   3429  HD2 PHE A 230     105.260  95.760 165.680  1.00  0.00           H
ATOM   3430  CE2 PHE A 230     106.950  97.130 165.830  1.00  0.00           C
ATOM   3431  HE2 PHE A 230     107.660  96.400 165.490  1.00  0.00           H
ATOM   3432  C   PHE A 230     102.000  98.100 164.310  1.00  0.00           C
ATOM   3433  O   PHE A 230     101.740  97.020 163.680  1.00  0.00           O
ATOM   3434  N   SER A 231     102.190  99.240 163.640  1.00  0.00           N
ATOM   3435  HN  SER A 231     102.350 100.130 164.070  1.00  0.00           H
ATOM   3436  CA  SER A 231     102.060  99.280 162.200  1.00  0.00           C
ATOM   3437  HA  SER A 231     101.040  98.940 162.090  1.00  0.00           H
ATOM   3438  CB  SER A 231     102.190 100.700 161.640  1.00  0.00           C
ATOM   3439  HB1 SER A 231     102.070 100.640 160.540  1.00  0.00           H
ATOM   3440  HB2 SER A 231     103.200 101.080 161.920  1.00  0.00           H
ATOM   3441  OG  SER A 231     101.200 101.470 162.270  1.00  0.00           O
ATOM   3442  HG1 SER A 231     100.770 102.030 161.620  1.00  0.00           H
ATOM   3443  C   SER A 231     102.970  98.440 161.390  1.00  0.00           C
ATOM   3444  O   SER A 231     104.140  98.200 161.680  1.00  0.00           O
ATOM   3445  N   ASN A 232     102.380  97.930 160.280  1.00  0.00           N
ATOM   3446  HN  ASN A 232     101.410  98.070 160.110  1.00  0.00           H
ATOM   3447  CA  ASN A 232     103.150  97.450 159.140  1.00  0.00           C
ATOM   3448  HA  ASN A 232     104.020  96.930 159.530  1.00  0.00           H
ATOM   3449  CB  ASN A 232     102.290  96.480 158.220  1.00  0.00           C
ATOM   3450  HB1 ASN A 232     102.290  95.440 158.610  1.00  0.00           H
ATOM   3451  HB2 ASN A 232     101.260  96.810 158.460  1.00  0.00           H
ATOM   3452  CG  ASN A 232     102.530  96.430 156.690  1.00  0.00           C
ATOM   3453  OD1 ASN A 232     101.640  96.580 155.880  1.00  0.00           O
ATOM   3454  ND2 ASN A 232     103.730  96.000 156.260  1.00  0.00           N
ATOM   3455 HD21 ASN A 232     104.530  95.860 156.850  1.00  0.00           H
ATOM   3456 HD22 ASN A 232     103.820  95.790 155.290  1.00  0.00           H
ATOM   3457  C   ASN A 232     103.740  98.670 158.490  1.00  0.00           C
ATOM   3458  O   ASN A 232     103.010  99.620 158.190  1.00  0.00           O
ATOM   3459  N   ALA A 233     105.030  98.760 158.390  1.00  0.00           N
ATOM   3460  HN  ALA A 233     105.530  97.960 158.710  1.00  0.00           H
ATOM   3461  CA  ALA A 233     105.780  99.850 157.910  1.00  0.00           C
ATOM   3462  HA  ALA A 233     105.450 100.730 158.440  1.00  0.00           H
ATOM   3463  CB  ALA A 233     107.300  99.800 158.260  1.00  0.00           C
ATOM   3464  HB1 ALA A 233     107.760 100.730 157.860  1.00  0.00           H
ATOM   3465  HB2 ALA A 233     107.390  99.760 159.360  1.00  0.00           H
ATOM   3466  HB3 ALA A 233     107.760  98.940 157.740  1.00  0.00           H
ATOM   3467  C   ALA A 233     105.710 100.080 156.450  1.00  0.00           C
ATOM   3468  O   ALA A 233     106.030  99.200 155.670  1.00  0.00           O
ATOM   3469  N   HIS A 234     105.240 101.300 156.030  1.00  0.00           N
ATOM   3470  HN  HIS A 234     105.020 102.030 156.680  1.00  0.00           H
ATOM   3471  CA  HIS A 234     104.980 101.710 154.660  1.00  0.00           C
ATOM   3472  HA  HIS A 234     104.920 100.880 153.970  1.00  0.00           H
ATOM   3473  CB  HIS A 234     103.780 102.680 154.640  1.00  0.00           C
ATOM   3474  HB1 HIS A 234     103.330 102.820 153.640  1.00  0.00           H
ATOM   3475  HB2 HIS A 234     103.060 102.110 155.260  1.00  0.00           H
ATOM   3476  ND1 HIS A 234     104.030 104.080 156.650  1.00  0.00           N
ATOM   3477  CG  HIS A 234     104.030 103.990 155.330  1.00  0.00           C
ATOM   3478  CE1 HIS A 234     104.060 105.350 156.910  1.00  0.00           C
ATOM   3479  HE1 HIS A 234     104.050 105.790 157.910  1.00  0.00           H
ATOM   3480  NE2 HIS A 234     104.060 106.100 155.720  1.00  0.00           N
ATOM   3481  HE2 HIS A 234     104.280 107.050 155.480  1.00  0.00           H
ATOM   3482  CD2 HIS A 234     104.120 105.180 154.740  1.00  0.00           C
ATOM   3483  HD2 HIS A 234     104.160 105.360 153.680  1.00  0.00           H
ATOM   3484  C   HIS A 234     106.200 102.430 154.140  1.00  0.00           C
ATOM   3485  O   HIS A 234     106.180 102.790 152.950  1.00  0.00           O
ATOM   3486  N   GLY A 235     107.220 102.620 154.990  1.00  0.00           N
ATOM   3487  HN  GLY A 235     107.180 102.020 155.790  1.00  0.00           H
ATOM   3488  CA  GLY A 235     108.420 103.490 154.710  1.00  0.00           C
ATOM   3489  HA1 GLY A 235     108.870 103.810 155.630  1.00  0.00           H
ATOM   3490  HA2 GLY A 235     108.210 104.330 154.060  1.00  0.00           H
ATOM   3491  C   GLY A 235     109.500 102.790 153.840  1.00  0.00           C
ATOM   3492  O   GLY A 235     110.630 103.280 153.770  1.00  0.00           O
ATOM   3493  N   PHE A 236     109.110 101.670 153.160  1.00  0.00           N
ATOM   3494  HN  PHE A 236     108.140 101.490 153.250  1.00  0.00           H
ATOM   3495  CA  PHE A 236     109.920 101.120 152.130  1.00  0.00           C
ATOM   3496  HA  PHE A 236     110.880 101.050 152.620  1.00  0.00           H
ATOM   3497  CB  PHE A 236     109.400  99.740 151.730  1.00  0.00           C
ATOM   3498  HB1 PHE A 236     110.040  99.210 151.000  1.00  0.00           H
ATOM   3499  HB2 PHE A 236     109.260  99.160 152.670  1.00  0.00           H
ATOM   3500  CG  PHE A 236     108.030  99.740 151.260  1.00  0.00           C
ATOM   3501  CD1 PHE A 236     106.910  99.290 151.960  1.00  0.00           C
ATOM   3502  HD1 PHE A 236     107.120  99.160 153.010  1.00  0.00           H
ATOM   3503  CE1 PHE A 236     105.660  99.190 151.350  1.00  0.00           C
ATOM   3504  HE1 PHE A 236     104.860  98.870 152.010  1.00  0.00           H
ATOM   3505  CZ  PHE A 236     105.490  99.460 149.990  1.00  0.00           C
ATOM   3506  HZ  PHE A 236     104.540  99.260 149.530  1.00  0.00           H
ATOM   3507  CD2 PHE A 236     107.810 100.030 149.870  1.00  0.00           C
ATOM   3508  HD2 PHE A 236     108.700 100.430 149.400  1.00  0.00           H
ATOM   3509  CE2 PHE A 236     106.590  99.980 149.270  1.00  0.00           C
ATOM   3510  HE2 PHE A 236     106.590 100.180 148.210  1.00  0.00           H
ATOM   3511  C   PHE A 236     110.070 102.160 150.990  1.00  0.00           C
ATOM   3512  O   PHE A 236     109.020 102.740 150.620  1.00  0.00           O
ATOM   3513  N   LEU A 237     111.240 102.440 150.400  1.00  0.00           N
ATOM   3514  HN  LEU A 237     112.130 102.090 150.700  1.00  0.00           H
ATOM   3515  CA  LEU A 237     111.320 103.480 149.480  1.00  0.00           C
ATOM   3516  HA  LEU A 237     110.410 104.060 149.430  1.00  0.00           H
ATOM   3517  CB  LEU A 237     112.390 104.510 149.940  1.00  0.00           C
ATOM   3518  HB1 LEU A 237     113.340 103.950 150.080  1.00  0.00           H
ATOM   3519  HB2 LEU A 237     112.460 105.300 149.170  1.00  0.00           H
ATOM   3520  CG  LEU A 237     112.110 105.220 151.250  1.00  0.00           C
ATOM   3521  HG  LEU A 237     112.070 104.500 152.100  1.00  0.00           H
ATOM   3522  CD1 LEU A 237     113.230 106.250 151.680  1.00  0.00           C
ATOM   3523 HD11 LEU A 237     114.160 105.670 151.810  1.00  0.00           H
ATOM   3524 HD12 LEU A 237     113.470 107.030 150.940  1.00  0.00           H
ATOM   3525 HD13 LEU A 237     112.960 106.750 152.640  1.00  0.00           H
ATOM   3526  CD2 LEU A 237     110.740 105.980 151.280  1.00  0.00           C
ATOM   3527 HD21 LEU A 237     110.640 106.610 150.360  1.00  0.00           H
ATOM   3528 HD22 LEU A 237     109.890 105.280 151.160  1.00  0.00           H
ATOM   3529 HD23 LEU A 237     110.530 106.580 152.190  1.00  0.00           H
ATOM   3530  C   LEU A 237     111.550 103.000 148.080  1.00  0.00           C
ATOM   3531  O   LEU A 237     111.820 103.790 147.130  1.00  0.00           O
ATOM   3532  N   LEU A 238     111.610 101.650 147.930  1.00  0.00           N
ATOM   3533  HN  LEU A 238     111.340 101.110 148.720  1.00  0.00           H
ATOM   3534  CA  LEU A 238     111.800 101.080 146.620  1.00  0.00           C
ATOM   3535  HA  LEU A 238     111.680 101.790 145.820  1.00  0.00           H
ATOM   3536  CB  LEU A 238     113.290 100.570 146.480  1.00  0.00           C
ATOM   3537  HB1 LEU A 238     113.920 101.480 146.410  1.00  0.00           H
ATOM   3538  HB2 LEU A 238     113.570 100.010 147.400  1.00  0.00           H
ATOM   3539  CG  LEU A 238     113.570  99.480 145.370  1.00  0.00           C
ATOM   3540  HG  LEU A 238     112.890  98.620 145.550  1.00  0.00           H
ATOM   3541  CD1 LEU A 238     113.100  99.980 143.940  1.00  0.00           C
ATOM   3542 HD11 LEU A 238     112.410 100.850 144.050  1.00  0.00           H
ATOM   3543 HD12 LEU A 238     113.970 100.360 143.350  1.00  0.00           H
ATOM   3544 HD13 LEU A 238     112.600  99.120 143.460  1.00  0.00           H
ATOM   3545  CD2 LEU A 238     115.050  99.070 145.290  1.00  0.00           C
ATOM   3546 HD21 LEU A 238     115.370  98.770 146.310  1.00  0.00           H
ATOM   3547 HD22 LEU A 238     115.250  98.340 144.490  1.00  0.00           H
ATOM   3548 HD23 LEU A 238     115.630 100.000 145.080  1.00  0.00           H
ATOM   3549  C   LEU A 238     110.810  99.880 146.460  1.00  0.00           C
ATOM   3550  O   LEU A 238     110.860  99.020 147.330  1.00  0.00           O
ATOM   3551  N   ASP A 239     109.960  99.890 145.490  1.00  0.00           N
ATOM   3552  HN  ASP A 239     109.940 100.630 144.820  1.00  0.00           H
ATOM   3553  CA  ASP A 239     109.100  98.800 145.190  1.00  0.00           C
ATOM   3554  HA  ASP A 239     108.600  98.540 146.110  1.00  0.00           H
ATOM   3555  CB  ASP A 239     108.070  99.280 144.130  1.00  0.00           C
ATOM   3556  HB1 ASP A 239     107.580 100.030 144.790  1.00  0.00           H
ATOM   3557  HB2 ASP A 239     108.570  99.820 143.300  1.00  0.00           H
ATOM   3558  CG  ASP A 239     106.980  98.350 143.590  1.00  0.00           C
ATOM   3559  OD1 ASP A 239     106.760  97.240 144.080  1.00  0.00           O
ATOM   3560  OD2 ASP A 239     106.170  98.900 142.770  1.00  0.00           O
ATOM   3561  C   ASP A 239     109.830  97.540 144.640  1.00  0.00           C
ATOM   3562  O   ASP A 239     110.530  97.720 143.650  1.00  0.00           O
ATOM   3563  N   THR A 240     109.670  96.400 145.190  1.00  0.00           N
ATOM   3564  HN  THR A 240     109.210  96.210 146.060  1.00  0.00           H
ATOM   3565  CA  THR A 240     110.450  95.200 144.720  1.00  0.00           C
ATOM   3566  HA  THR A 240     111.130  95.510 143.940  1.00  0.00           H
ATOM   3567  CB  THR A 240     111.360  94.580 145.730  1.00  0.00           C
ATOM   3568  HB  THR A 240     111.960  93.720 145.360  1.00  0.00           H
ATOM   3569  OG1 THR A 240     110.490  94.100 146.740  1.00  0.00           O
ATOM   3570  HG1 THR A 240     110.890  93.400 147.260  1.00  0.00           H
ATOM   3571  CG2 THR A 240     112.340  95.650 146.200  1.00  0.00           C
ATOM   3572 HG21 THR A 240     111.860  96.470 146.780  1.00  0.00           H
ATOM   3573 HG22 THR A 240     112.940  95.150 147.000  1.00  0.00           H
ATOM   3574 HG23 THR A 240     112.950  96.040 145.360  1.00  0.00           H
ATOM   3575  C   THR A 240     109.590  94.170 143.950  1.00  0.00           C
ATOM   3576  O   THR A 240     110.040  93.080 143.560  1.00  0.00           O
ATOM   3577  N   SER A 241     108.340  94.520 143.670  1.00  0.00           N
ATOM   3578  HN  SER A 241     108.040  95.400 144.030  1.00  0.00           H
ATOM   3579  CA  SER A 241     107.450  93.700 142.910  1.00  0.00           C
ATOM   3580  HA  SER A 241     107.670  92.650 143.010  1.00  0.00           H
ATOM   3581  CB  SER A 241     106.020  93.720 143.600  1.00  0.00           C
ATOM   3582  HB1 SER A 241     105.840  94.740 143.980  1.00  0.00           H
ATOM   3583  HB2 SER A 241     106.150  92.980 144.420  1.00  0.00           H
ATOM   3584  OG  SER A 241     104.900  93.170 142.750  1.00  0.00           O
ATOM   3585  HG1 SER A 241     104.770  93.970 142.240  1.00  0.00           H
ATOM   3586  C   SER A 241     107.350  94.220 141.500  1.00  0.00           C
ATOM   3587  O   SER A 241     106.810  95.310 141.240  1.00  0.00           O
ATOM   3588  N   LEU A 242     107.720  93.400 140.500  1.00  0.00           N
ATOM   3589  HN  LEU A 242     108.130  92.500 140.670  1.00  0.00           H
ATOM   3590  CA  LEU A 242     107.410  93.800 139.170  1.00  0.00           C
ATOM   3591  HA  LEU A 242     107.120  94.840 139.140  1.00  0.00           H
ATOM   3592  CB  LEU A 242     108.680  93.580 138.240  1.00  0.00           C
ATOM   3593  HB1 LEU A 242     108.970  92.510 138.310  1.00  0.00           H
ATOM   3594  HB2 LEU A 242     108.530  93.800 137.160  1.00  0.00           H
ATOM   3595  CG  LEU A 242     109.900  94.440 138.630  1.00  0.00           C
ATOM   3596  HG  LEU A 242     110.170  94.090 139.650  1.00  0.00           H
ATOM   3597  CD1 LEU A 242     111.140  94.220 137.820  1.00  0.00           C
ATOM   3598 HD11 LEU A 242     112.050  94.650 138.300  1.00  0.00           H
ATOM   3599 HD12 LEU A 242     111.440  93.170 137.600  1.00  0.00           H
ATOM   3600 HD13 LEU A 242     111.030  94.770 136.860  1.00  0.00           H
ATOM   3601  CD2 LEU A 242     109.650  95.900 138.860  1.00  0.00           C
ATOM   3602 HD21 LEU A 242     108.690  96.080 139.410  1.00  0.00           H
ATOM   3603 HD22 LEU A 242     110.420  96.440 139.460  1.00  0.00           H
ATOM   3604 HD23 LEU A 242     109.570  96.380 137.860  1.00  0.00           H
ATOM   3605  C   LEU A 242     106.180  93.090 138.720  1.00  0.00           C
ATOM   3606  O   LEU A 242     105.890  91.930 139.030  1.00  0.00           O
ATOM   3607  N   GLU A 243     105.340  93.810 137.940  1.00  0.00           N
ATOM   3608  HN  GLU A 243     105.460  94.800 137.890  1.00  0.00           H
ATOM   3609  CA  GLU A 243     104.210  93.330 137.120  1.00  0.00           C
ATOM   3610  HA  GLU A 243     103.640  92.630 137.710  1.00  0.00           H
ATOM   3611  CB  GLU A 243     103.080  94.390 136.880  1.00  0.00           C
ATOM   3612  HB1 GLU A 243     102.990  94.930 137.850  1.00  0.00           H
ATOM   3613  HB2 GLU A 243     103.550  95.060 136.130  1.00  0.00           H
ATOM   3614  CG  GLU A 243     101.650  93.980 136.450  1.00  0.00           C
ATOM   3615  HG1 GLU A 243     101.290  93.130 137.080  1.00  0.00           H
ATOM   3616  HG2 GLU A 243     101.720  93.570 135.420  1.00  0.00           H
ATOM   3617  CD  GLU A 243     100.630  95.080 136.420  1.00  0.00           C
ATOM   3618  OE1 GLU A 243      99.450  94.660 136.210  1.00  0.00           O
ATOM   3619  OE2 GLU A 243     101.010  96.300 136.510  1.00  0.00           O
ATOM   3620  C   GLU A 243     104.660  92.650 135.840  1.00  0.00           C
ATOM   3621  O   GLU A 243     105.420  93.180 135.040  1.00  0.00           O
ATOM   3622  N   PRO A 244     104.290  91.430 135.600  1.00  0.00           N
ATOM   3623  CD  PRO A 244     103.960  90.360 136.580  1.00  0.00           C
ATOM   3624  HD1 PRO A 244     102.870  90.450 136.810  1.00  0.00           H
ATOM   3625  HD2 PRO A 244     104.550  90.400 137.520  1.00  0.00           H
ATOM   3626  CA  PRO A 244     104.390  90.920 134.270  1.00  0.00           C
ATOM   3627  HA  PRO A 244     105.360  91.200 133.890  1.00  0.00           H
ATOM   3628  CB  PRO A 244     103.880  89.500 134.520  1.00  0.00           C
ATOM   3629  HB1 PRO A 244     102.770  89.560 134.550  1.00  0.00           H
ATOM   3630  HB2 PRO A 244     104.290  88.870 133.700  1.00  0.00           H
ATOM   3631  CG  PRO A 244     104.350  89.040 135.910  1.00  0.00           C
ATOM   3632  HG1 PRO A 244     105.450  88.930 135.950  1.00  0.00           H
ATOM   3633  HG2 PRO A 244     103.870  88.160 136.410  1.00  0.00           H
ATOM   3634  C   PRO A 244     103.520  91.670 133.180  1.00  0.00           C
ATOM   3635  O   PRO A 244     102.420  91.930 133.590  1.00  0.00           O
ATOM   3636  N   PRO A 245     103.820  91.960 131.920  1.00  0.00           N
ATOM   3637  CD  PRO A 245     105.100  91.430 131.370  1.00  0.00           C
ATOM   3638  HD1 PRO A 245     105.230  90.360 131.670  1.00  0.00           H
ATOM   3639  HD2 PRO A 245     105.980  92.000 131.740  1.00  0.00           H
ATOM   3640  CA  PRO A 245     102.850  92.450 130.910  1.00  0.00           C
ATOM   3641  HA  PRO A 245     102.410  93.360 131.310  1.00  0.00           H
ATOM   3642  CB  PRO A 245     103.750  92.630 129.740  1.00  0.00           C
ATOM   3643  HB1 PRO A 245     103.220  92.540 128.770  1.00  0.00           H
ATOM   3644  HB2 PRO A 245     104.220  93.640 129.770  1.00  0.00           H
ATOM   3645  CG  PRO A 245     104.830  91.560 129.870  1.00  0.00           C
ATOM   3646  HG1 PRO A 245     105.810  91.870 129.450  1.00  0.00           H
ATOM   3647  HG2 PRO A 245     104.460  90.650 129.340  1.00  0.00           H
ATOM   3648  C   PRO A 245     101.630  91.490 130.730  1.00  0.00           C
ATOM   3649  O   PRO A 245     101.690  90.300 131.080  1.00  0.00           O
ATOM   3650  N   LEU A 246     100.600  92.010 130.020  1.00  0.00           N
ATOM   3651  HN  LEU A 246     100.650  92.960 129.710  1.00  0.00           H
ATOM   3652  CA  LEU A 246      99.350  91.300 129.800  1.00  0.00           C
ATOM   3653  HA  LEU A 246      98.930  90.920 130.720  1.00  0.00           H
ATOM   3654  CB  LEU A 246      98.350  92.120 129.030  1.00  0.00           C
ATOM   3655  HB1 LEU A 246      98.860  92.440 128.090  1.00  0.00           H
ATOM   3656  HB2 LEU A 246      97.480  91.490 128.730  1.00  0.00           H
ATOM   3657  CG  LEU A 246      97.810  93.390 129.730  1.00  0.00           C
ATOM   3658  HG  LEU A 246      98.530  94.230 129.760  1.00  0.00           H
ATOM   3659  CD1 LEU A 246      96.650  93.840 128.920  1.00  0.00           C
ATOM   3660 HD11 LEU A 246      96.280  94.850 129.210  1.00  0.00           H
ATOM   3661 HD12 LEU A 246      96.920  93.790 127.840  1.00  0.00           H
ATOM   3662 HD13 LEU A 246      95.770  93.180 129.080  1.00  0.00           H
ATOM   3663  CD2 LEU A 246      97.480  92.990 131.160  1.00  0.00           C
ATOM   3664 HD21 LEU A 246      96.700  92.200 131.170  1.00  0.00           H
ATOM   3665 HD22 LEU A 246      98.370  92.550 131.670  1.00  0.00           H
ATOM   3666 HD23 LEU A 246      97.160  93.910 131.710  1.00  0.00           H
ATOM   3667  C   LEU A 246      99.530  90.070 128.990  1.00  0.00           C
ATOM   3668  O   LEU A 246      98.800  89.100 129.120  1.00  0.00           O
ATOM   3669  N   CYS A 247     100.570  90.020 128.150  1.00  0.00           N
ATOM   3670  HN  CYS A 247     101.060  90.870 127.970  1.00  0.00           H
ATOM   3671  CA  CYS A 247     100.890  88.940 127.230  1.00  0.00           C
ATOM   3672  HA  CYS A 247     100.000  88.360 127.080  1.00  0.00           H
ATOM   3673  CB  CYS A 247     101.330  89.620 125.960  1.00  0.00           C
ATOM   3674  HB1 CYS A 247     101.610  88.900 125.160  1.00  0.00           H
ATOM   3675  HB2 CYS A 247     102.210  90.230 126.250  1.00  0.00           H
ATOM   3676  SG  CYS A 247     100.050  90.810 125.350  1.00  0.00           S
ATOM   3677  C   CYS A 247     102.060  88.030 127.740  1.00  0.00           C
ATOM   3678  O   CYS A 247     102.460  87.080 127.030  1.00  0.00           O
ATOM   3679  N   GLY A 248     102.500  88.220 128.940  1.00  0.00           N
ATOM   3680  HN  GLY A 248     102.060  88.860 129.570  1.00  0.00           H
ATOM   3681  CA  GLY A 248     103.460  87.340 129.560  1.00  0.00           C
ATOM   3682  HA1 GLY A 248     104.290  87.960 129.860  1.00  0.00           H
ATOM   3683  HA2 GLY A 248     103.730  86.480 128.960  1.00  0.00           H
ATOM   3684  C   GLY A 248     102.800  86.740 130.890  1.00  0.00           C
ATOM   3685  O   GLY A 248     101.630  86.840 131.090  1.00  0.00           O
ATOM   3686  N   GLN A 249     103.620  85.990 131.600  1.00  0.00           N
ATOM   3687  HN  GLN A 249     104.560  85.790 131.310  1.00  0.00           H
ATOM   3688  CA  GLN A 249     103.220  85.330 132.820  1.00  0.00           C
ATOM   3689  HA  GLN A 249     102.250  85.660 133.170  1.00  0.00           H
ATOM   3690  CB  GLN A 249     103.200  83.740 132.670  1.00  0.00           C
ATOM   3691  HB1 GLN A 249     104.210  83.340 132.420  1.00  0.00           H
ATOM   3692  HB2 GLN A 249     102.970  83.250 133.640  1.00  0.00           H
ATOM   3693  CG  GLN A 249     102.320  83.160 131.490  1.00  0.00           C
ATOM   3694  HG1 GLN A 249     102.360  82.050 131.450  1.00  0.00           H
ATOM   3695  HG2 GLN A 249     102.750  83.540 130.530  1.00  0.00           H
ATOM   3696  CD  GLN A 249     100.840  83.510 131.520  1.00  0.00           C
ATOM   3697  OE1 GLN A 249     100.270  83.840 130.460  1.00  0.00           O
ATOM   3698  NE2 GLN A 249     100.200  83.340 132.710  1.00  0.00           N
ATOM   3699 HE21 GLN A 249     100.680  82.920 133.470  1.00  0.00           H
ATOM   3700 HE22 GLN A 249      99.210  83.530 132.720  1.00  0.00           H
ATOM   3701  C   GLN A 249     104.260  85.560 133.960  1.00  0.00           C
ATOM   3702  O   GLN A 249     103.850  85.730 135.120  1.00  0.00           O
ATOM   3703  N   THR A 250     105.570  85.620 133.640  1.00  0.00           N
ATOM   3704  HN  THR A 250     105.860  85.540 132.690  1.00  0.00           H
ATOM   3705  CA  THR A 250     106.530  85.700 134.730  1.00  0.00           C
ATOM   3706  HA  THR A 250     106.060  85.800 135.700  1.00  0.00           H
ATOM   3707  CB  THR A 250     107.400  84.390 134.860  1.00  0.00           C
ATOM   3708  HB  THR A 250     107.780  84.550 135.890  1.00  0.00           H
ATOM   3709  OG1 THR A 250     108.600  84.420 134.060  1.00  0.00           O
ATOM   3710  HG1 THR A 250     108.330  84.370 133.140  1.00  0.00           H
ATOM   3711  CG2 THR A 250     106.590  83.060 134.810  1.00  0.00           C
ATOM   3712 HG21 THR A 250     106.290  82.870 133.760  1.00  0.00           H
ATOM   3713 HG22 THR A 250     107.230  82.210 135.130  1.00  0.00           H
ATOM   3714 HG23 THR A 250     105.710  82.990 135.490  1.00  0.00           H
ATOM   3715  C   THR A 250     107.440  86.980 134.740  1.00  0.00           C
ATOM   3716  O   THR A 250     107.270  87.980 134.050  1.00  0.00           O
ATOM   3717  N   LEU A 251     108.460  86.990 135.630  1.00  0.00           N
ATOM   3718  HN  LEU A 251     108.700  86.240 136.240  1.00  0.00           H
ATOM   3719  CA  LEU A 251     109.470  88.000 135.670  1.00  0.00           C
ATOM   3720  HA  LEU A 251     108.930  88.920 135.820  1.00  0.00           H
ATOM   3721  CB  LEU A 251     110.370  87.760 136.840  1.00  0.00           C
ATOM   3722  HB1 LEU A 251     110.710  86.700 136.910  1.00  0.00           H
ATOM   3723  HB2 LEU A 251     111.260  88.410 136.870  1.00  0.00           H
ATOM   3724  CG  LEU A 251     109.730  87.990 138.240  1.00  0.00           C
ATOM   3725  HG  LEU A 251     108.980  87.200 138.470  1.00  0.00           H
ATOM   3726  CD1 LEU A 251     110.960  87.790 139.250  1.00  0.00           C
ATOM   3727 HD11 LEU A 251     110.530  88.190 140.190  1.00  0.00           H
ATOM   3728 HD12 LEU A 251     111.230  86.720 139.390  1.00  0.00           H
ATOM   3729 HD13 LEU A 251     111.900  88.280 138.910  1.00  0.00           H
ATOM   3730  CD2 LEU A 251     108.930  89.310 138.450  1.00  0.00           C
ATOM   3731 HD21 LEU A 251     108.070  89.430 137.750  1.00  0.00           H
ATOM   3732 HD22 LEU A 251     108.500  89.410 139.460  1.00  0.00           H
ATOM   3733 HD23 LEU A 251     109.650  90.120 138.190  1.00  0.00           H
ATOM   3734  C   LEU A 251     110.340  88.190 134.450  1.00  0.00           C
ATOM   3735  O   LEU A 251     110.810  89.270 134.090  1.00  0.00           O
ATOM   3736  N   CYS A 252     110.700  87.090 133.770  1.00  0.00           N
ATOM   3737  HN  CYS A 252     110.400  86.160 133.960  1.00  0.00           H
ATOM   3738  CA  CYS A 252     111.490  87.230 132.540  1.00  0.00           C
ATOM   3739  HA  CYS A 252     112.390  87.790 132.770  1.00  0.00           H
ATOM   3740  CB  CYS A 252     111.870  85.790 132.080  1.00  0.00           C
ATOM   3741  HB1 CYS A 252     112.450  85.790 131.140  1.00  0.00           H
ATOM   3742  HB2 CYS A 252     111.090  84.990 132.030  1.00  0.00           H
ATOM   3743  SG  CYS A 252     113.030  85.110 133.400  1.00  0.00           S
ATOM   3744  C   CYS A 252     110.760  87.750 131.400  1.00  0.00           C
ATOM   3745  O   CYS A 252     111.310  88.010 130.320  1.00  0.00           O
ATOM   3746  N   ASP A 253     109.430  87.930 131.520  1.00  0.00           N
ATOM   3747  HN  ASP A 253     108.910  87.690 132.330  1.00  0.00           H
ATOM   3748  CA  ASP A 253     108.700  88.500 130.470  1.00  0.00           C
ATOM   3749  HA  ASP A 253     108.980  88.240 129.460  1.00  0.00           H
ATOM   3750  CB  ASP A 253     107.260  87.890 130.580  1.00  0.00           C
ATOM   3751  HB1 ASP A 253     106.830  88.180 131.560  1.00  0.00           H
ATOM   3752  HB2 ASP A 253     106.660  88.270 129.720  1.00  0.00           H
ATOM   3753  CG  ASP A 253     107.230  86.350 130.490  1.00  0.00           C
ATOM   3754  OD1 ASP A 253     108.140  85.670 129.950  1.00  0.00           O
ATOM   3755  OD2 ASP A 253     106.240  85.800 130.940  1.00  0.00           O
ATOM   3756  C   ASP A 253     108.610  90.050 130.550  1.00  0.00           C
ATOM   3757  O   ASP A 253     108.220  90.800 129.660  1.00  0.00           O
ATOM   3758  N   ASN A 254     109.010  90.520 131.750  1.00  0.00           N
ATOM   3759  HN  ASN A 254     109.340  89.840 132.400  1.00  0.00           H
ATOM   3760  CA  ASN A 254     109.100  91.970 131.940  1.00  0.00           C
ATOM   3761  HA  ASN A 254     108.130  92.360 131.670  1.00  0.00           H
ATOM   3762  CB  ASN A 254     109.190  92.260 133.470  1.00  0.00           C
ATOM   3763  HB1 ASN A 254     108.320  91.770 133.960  1.00  0.00           H
ATOM   3764  HB2 ASN A 254     110.080  91.790 133.950  1.00  0.00           H
ATOM   3765  CG  ASN A 254     109.300  93.710 133.670  1.00  0.00           C
ATOM   3766  OD1 ASN A 254     110.380  94.210 133.360  1.00  0.00           O
ATOM   3767  ND2 ASN A 254     108.280  94.450 134.020  1.00  0.00           N
ATOM   3768 HD21 ASN A 254     107.420  94.000 134.270  1.00  0.00           H
ATOM   3769 HD22 ASN A 254     108.440  95.430 134.130  1.00  0.00           H
ATOM   3770  C   ASN A 254     110.140  92.620 130.990  1.00  0.00           C
ATOM   3771  O   ASN A 254     111.240  92.080 130.770  1.00  0.00           O
ATOM   3772  N   THR A 255     109.790  93.770 130.410  1.00  0.00           N
ATOM   3773  HN  THR A 255     108.900  94.160 130.660  1.00  0.00           H
ATOM   3774  CA  THR A 255     110.640  94.480 129.440  1.00  0.00           C
ATOM   3775  HA  THR A 255     110.780  93.750 128.660  1.00  0.00           H
ATOM   3776  CB  THR A 255     110.030  95.780 128.810  1.00  0.00           C
ATOM   3777  HB  THR A 255     110.290  96.660 129.450  1.00  0.00           H
ATOM   3778  OG1 THR A 255     108.620  95.810 128.840  1.00  0.00           O
ATOM   3779  HG1 THR A 255     108.410  94.960 128.440  1.00  0.00           H
ATOM   3780  CG2 THR A 255     110.680  96.080 127.450  1.00  0.00           C
ATOM   3781 HG21 THR A 255     111.790  96.050 127.460  1.00  0.00           H
ATOM   3782 HG22 THR A 255     110.350  95.410 126.630  1.00  0.00           H
ATOM   3783 HG23 THR A 255     110.400  97.140 127.270  1.00  0.00           H
ATOM   3784  C   THR A 255     111.980  94.860 129.990  1.00  0.00           C
ATOM   3785  O   THR A 255     113.000  94.750 129.320  1.00  0.00           O
ATOM   3786  N   GLU A 256     112.110  95.340 131.220  1.00  0.00           N
ATOM   3787  HN  GLU A 256     111.290  95.620 131.710  1.00  0.00           H
ATOM   3788  CA  GLU A 256     113.300  95.590 131.940  1.00  0.00           C
ATOM   3789  HA  GLU A 256     113.880  96.310 131.390  1.00  0.00           H
ATOM   3790  CB  GLU A 256     113.050  96.410 133.260  1.00  0.00           C
ATOM   3791  HB1 GLU A 256     112.360  95.800 133.870  1.00  0.00           H
ATOM   3792  HB2 GLU A 256     113.980  96.480 133.870  1.00  0.00           H
ATOM   3793  CG  GLU A 256     112.470  97.870 133.150  1.00  0.00           C
ATOM   3794  HG1 GLU A 256     112.480  98.350 134.150  1.00  0.00           H
ATOM   3795  HG2 GLU A 256     111.420  97.860 132.780  1.00  0.00           H
ATOM   3796  CD  GLU A 256     113.410  98.590 132.300  1.00  0.00           C
ATOM   3797  OE1 GLU A 256     112.960  99.140 131.260  1.00  0.00           O
ATOM   3798  OE2 GLU A 256     114.610  98.780 132.630  1.00  0.00           O
ATOM   3799  C   GLU A 256     114.250  94.490 132.270  1.00  0.00           C
ATOM   3800  O   GLU A 256     115.460  94.680 132.140  1.00  0.00           O
ATOM   3801  N   VAL A 257     113.730  93.340 132.710  1.00  0.00           N
ATOM   3802  HN  VAL A 257     112.740  93.240 132.690  1.00  0.00           H
ATOM   3803  CA  VAL A 257     114.490  92.080 132.810  1.00  0.00           C
ATOM   3804  HA  VAL A 257     115.290  92.260 133.520  1.00  0.00           H
ATOM   3805  CB  VAL A 257     113.690  90.960 133.600  1.00  0.00           C
ATOM   3806  HB  VAL A 257     112.790  90.540 133.110  1.00  0.00           H
ATOM   3807  CG1 VAL A 257     114.630  89.730 133.750  1.00  0.00           C
ATOM   3808 HG11 VAL A 257     114.280  88.950 134.450  1.00  0.00           H
ATOM   3809 HG12 VAL A 257     114.800  89.160 132.810  1.00  0.00           H
ATOM   3810 HG13 VAL A 257     115.610  89.940 134.240  1.00  0.00           H
ATOM   3811  CG2 VAL A 257     113.210  91.590 134.880  1.00  0.00           C
ATOM   3812 HG21 VAL A 257     112.750  90.750 135.440  1.00  0.00           H
ATOM   3813 HG22 VAL A 257     114.030  92.050 135.480  1.00  0.00           H
ATOM   3814 HG23 VAL A 257     112.480  92.420 134.750  1.00  0.00           H
ATOM   3815  C   VAL A 257     115.060  91.490 131.500  1.00  0.00           C
ATOM   3816  O   VAL A 257     116.260  91.300 131.430  1.00  0.00           O
ATOM   3817  N   ILE A 258     114.150  91.260 130.530  1.00  0.00           N
ATOM   3818  HN  ILE A 258     113.160  91.290 130.650  1.00  0.00           H
ATOM   3819  CA  ILE A 258     114.570  90.800 129.220  1.00  0.00           C
ATOM   3820  HA  ILE A 258     115.160  89.900 129.310  1.00  0.00           H
ATOM   3821  CB  ILE A 258     113.370  90.360 128.370  1.00  0.00           C
ATOM   3822  HB  ILE A 258     112.800  89.640 129.000  1.00  0.00           H
ATOM   3823  CG2 ILE A 258     112.620  91.570 127.820  1.00  0.00           C
ATOM   3824 HG21 ILE A 258     113.240  92.180 127.130  1.00  0.00           H
ATOM   3825 HG22 ILE A 258     111.750  91.190 127.240  1.00  0.00           H
ATOM   3826 HG23 ILE A 258     112.250  92.240 128.630  1.00  0.00           H
ATOM   3827  CG1 ILE A 258     113.920  89.550 127.130  1.00  0.00           C
ATOM   3828 HG11 ILE A 258     114.700  90.120 126.580  1.00  0.00           H
ATOM   3829 HG12 ILE A 258     113.060  89.390 126.450  1.00  0.00           H
ATOM   3830  CD  ILE A 258     114.370  88.120 127.460  1.00  0.00           C
ATOM   3831  HD1 ILE A 258     114.470  87.970 128.560  1.00  0.00           H
ATOM   3832  HD2 ILE A 258     113.600  87.450 127.030  1.00  0.00           H
ATOM   3833  HD3 ILE A 258     115.310  87.940 126.890  1.00  0.00           H
ATOM   3834  C   ILE A 258     115.550  91.780 128.520  1.00  0.00           C
ATOM   3835  O   ILE A 258     116.570  91.380 128.000  1.00  0.00           O
ATOM   3836  N   ALA A 259     115.430  93.130 128.580  1.00  0.00           N
ATOM   3837  HN  ALA A 259     114.640  93.420 129.110  1.00  0.00           H
ATOM   3838  CA  ALA A 259     116.400  94.070 128.200  1.00  0.00           C
ATOM   3839  HA  ALA A 259     116.490  94.060 127.120  1.00  0.00           H
ATOM   3840  CB  ALA A 259     115.820  95.550 128.310  1.00  0.00           C
ATOM   3841  HB1 ALA A 259     115.080  95.880 127.550  1.00  0.00           H
ATOM   3842  HB2 ALA A 259     115.330  95.680 129.300  1.00  0.00           H
ATOM   3843  HB3 ALA A 259     116.700  96.190 128.130  1.00  0.00           H
ATOM   3844  C   ALA A 259     117.780  93.930 128.830  1.00  0.00           C
ATOM   3845  O   ALA A 259     118.840  94.170 128.260  1.00  0.00           O
ATOM   3846  N   SER A 260     117.810  93.620 130.120  1.00  0.00           N
ATOM   3847  HN  SER A 260     116.910  93.330 130.450  1.00  0.00           H
ATOM   3848  CA  SER A 260     119.020  93.340 130.840  1.00  0.00           C
ATOM   3849  HA  SER A 260     119.650  94.160 130.530  1.00  0.00           H
ATOM   3850  CB  SER A 260     118.820  93.480 132.360  1.00  0.00           C
ATOM   3851  HB1 SER A 260     118.120  92.630 132.500  1.00  0.00           H
ATOM   3852  HB2 SER A 260     118.460  94.490 132.670  1.00  0.00           H
ATOM   3853  OG  SER A 260     120.020  93.130 133.080  1.00  0.00           O
ATOM   3854  HG1 SER A 260     119.760  92.890 133.970  1.00  0.00           H
ATOM   3855  C   SER A 260     119.710  91.990 130.350  1.00  0.00           C
ATOM   3856  O   SER A 260     120.900  91.960 130.050  1.00  0.00           O
ATOM   3857  N   TYR A 261     118.960  90.910 130.150  1.00  0.00           N
ATOM   3858  HN  TYR A 261     117.980  90.840 130.310  1.00  0.00           H
ATOM   3859  CA  TYR A 261     119.530  89.650 129.560  1.00  0.00           C
ATOM   3860  HA  TYR A 261     120.410  89.320 130.090  1.00  0.00           H
ATOM   3861  CB  TYR A 261     118.500  88.430 129.580  1.00  0.00           C
ATOM   3862  HB1 TYR A 261     117.470  88.860 129.590  1.00  0.00           H
ATOM   3863  HB2 TYR A 261     118.680  87.670 128.800  1.00  0.00           H
ATOM   3864  CG  TYR A 261     118.560  87.740 130.950  1.00  0.00           C
ATOM   3865  CD1 TYR A 261     117.840  88.190 132.100  1.00  0.00           C
ATOM   3866  HD1 TYR A 261     117.200  89.060 132.140  1.00  0.00           H
ATOM   3867  CE1 TYR A 261     118.040  87.570 133.390  1.00  0.00           C
ATOM   3868  HE1 TYR A 261     117.450  87.880 134.230  1.00  0.00           H
ATOM   3869  CZ  TYR A 261     118.750  86.430 133.420  1.00  0.00           C
ATOM   3870  OH  TYR A 261     118.980  85.780 134.650  1.00  0.00           O
ATOM   3871  HH  TYR A 261     119.480  84.980 134.480  1.00  0.00           H
ATOM   3872  CD2 TYR A 261     119.240  86.580 131.020  1.00  0.00           C
ATOM   3873  HD2 TYR A 261     119.680  86.100 130.160  1.00  0.00           H
ATOM   3874  CE2 TYR A 261     119.330  85.860 132.230  1.00  0.00           C
ATOM   3875  HE2 TYR A 261     119.920  84.950 132.190  1.00  0.00           H
ATOM   3876  C   TYR A 261     120.000  89.810 128.160  1.00  0.00           C
ATOM   3877  O   TYR A 261     120.990  89.140 127.850  1.00  0.00           O
ATOM   3878  N   ASN A 262     119.280  90.600 127.340  1.00  0.00           N
ATOM   3879  HN  ASN A 262     118.540  91.210 127.590  1.00  0.00           H
ATOM   3880  CA  ASN A 262     119.730  90.970 126.000  1.00  0.00           C
ATOM   3881  HA  ASN A 262     120.010  90.110 125.420  1.00  0.00           H
ATOM   3882  CB  ASN A 262     118.610  91.840 125.340  1.00  0.00           C
ATOM   3883  HB1 ASN A 262     118.350  92.780 125.860  1.00  0.00           H
ATOM   3884  HB2 ASN A 262     118.960  92.260 124.380  1.00  0.00           H
ATOM   3885  CG  ASN A 262     117.380  91.010 124.910  1.00  0.00           C
ATOM   3886  OD1 ASN A 262     117.500  89.840 124.450  1.00  0.00           O
ATOM   3887  ND2 ASN A 262     116.190  91.670 124.930  1.00  0.00           N
ATOM   3888 HD21 ASN A 262     116.150  92.650 125.100  1.00  0.00           H
ATOM   3889 HD22 ASN A 262     115.360  91.160 124.680  1.00  0.00           H
ATOM   3890  C   ASN A 262     121.000  91.860 126.040  1.00  0.00           C
ATOM   3891  O   ASN A 262     121.900  91.550 125.210  1.00  0.00           O
ATOM   3892  N   GLN A 263     121.150  92.850 126.940  1.00  0.00           N
ATOM   3893  HN  GLN A 263     120.430  93.190 127.540  1.00  0.00           H
ATOM   3894  CA  GLN A 263     122.350  93.700 127.040  1.00  0.00           C
ATOM   3895  HA  GLN A 263     122.430  94.080 126.040  1.00  0.00           H
ATOM   3896  CB  GLN A 263     122.120  94.830 128.080  1.00  0.00           C
ATOM   3897  HB1 GLN A 263     121.070  95.200 128.010  1.00  0.00           H
ATOM   3898  HB2 GLN A 263     122.290  94.390 129.090  1.00  0.00           H
ATOM   3899  CG  GLN A 263     123.140  95.930 127.890  1.00  0.00           C
ATOM   3900  HG1 GLN A 263     124.200  95.590 127.920  1.00  0.00           H
ATOM   3901  HG2 GLN A 263     123.010  96.610 128.760  1.00  0.00           H
ATOM   3902  CD  GLN A 263     123.020  96.740 126.600  1.00  0.00           C
ATOM   3903  OE1 GLN A 263     123.920  96.540 125.810  1.00  0.00           O
ATOM   3904  NE2 GLN A 263     122.040  97.710 126.460  1.00  0.00           N
ATOM   3905 HE21 GLN A 263     121.420  97.930 127.210  1.00  0.00           H
ATOM   3906 HE22 GLN A 263     121.810  98.050 125.550  1.00  0.00           H
ATOM   3907  C   GLN A 263     123.660  92.980 127.370  1.00  0.00           C
ATOM   3908  O   GLN A 263     124.740  93.160 126.800  1.00  0.00           O
ATOM   3909  N   LEU A 264     123.610  92.100 128.390  1.00  0.00           N
ATOM   3910  HN  LEU A 264     122.730  91.900 128.820  1.00  0.00           H
ATOM   3911  CA  LEU A 264     124.800  91.460 128.910  1.00  0.00           C
ATOM   3912  HA  LEU A 264     125.690  92.030 128.700  1.00  0.00           H
ATOM   3913  CB  LEU A 264     124.710  91.510 130.470  1.00  0.00           C
ATOM   3914  HB1 LEU A 264     123.970  90.750 130.820  1.00  0.00           H
ATOM   3915  HB2 LEU A 264     125.680  91.140 130.880  1.00  0.00           H
ATOM   3916  CG  LEU A 264     124.340  92.780 131.190  1.00  0.00           C
ATOM   3917  HG  LEU A 264     123.290  93.100 131.050  1.00  0.00           H
ATOM   3918  CD1 LEU A 264     124.380  92.480 132.710  1.00  0.00           C
ATOM   3919 HD11 LEU A 264     123.560  91.770 132.960  1.00  0.00           H
ATOM   3920 HD12 LEU A 264     125.390  92.060 132.920  1.00  0.00           H
ATOM   3921 HD13 LEU A 264     124.380  93.350 133.390  1.00  0.00           H
ATOM   3922  CD2 LEU A 264     125.370  93.830 130.820  1.00  0.00           C
ATOM   3923 HD21 LEU A 264     124.990  94.550 130.060  1.00  0.00           H
ATOM   3924 HD22 LEU A 264     125.630  94.420 131.730  1.00  0.00           H
ATOM   3925 HD23 LEU A 264     126.370  93.430 130.580  1.00  0.00           H
ATOM   3926  C   LEU A 264     124.980  89.970 128.360  1.00  0.00           C
ATOM   3927  O   LEU A 264     124.050  89.150 128.490  1.00  0.00           O
ATOM   3928  N   SER A 265     126.270  89.660 127.930  1.00  0.00           N
ATOM   3929  HN  SER A 265     126.900  90.420 128.070  1.00  0.00           H
ATOM   3930  CA  SER A 265     126.670  88.280 127.470  1.00  0.00           C
ATOM   3931  HA  SER A 265     125.860  87.870 126.890  1.00  0.00           H
ATOM   3932  CB  SER A 265     127.790  88.250 126.390  1.00  0.00           C
ATOM   3933  HB1 SER A 265     127.570  88.970 125.570  1.00  0.00           H
ATOM   3934  HB2 SER A 265     127.720  87.230 125.960  1.00  0.00           H
ATOM   3935  OG  SER A 265     129.040  88.550 126.970  1.00  0.00           O
ATOM   3936  HG1 SER A 265     129.260  89.420 126.620  1.00  0.00           H
ATOM   3937  C   SER A 265     126.930  87.370 128.670  1.00  0.00           C
ATOM   3938  O   SER A 265     126.630  86.160 128.630  1.00  0.00           O
ATOM   3939  N   SER A 266     127.210  87.980 129.850  1.00  0.00           N
ATOM   3940  HN  SER A 266     127.130  88.970 129.810  1.00  0.00           H
ATOM   3941  CA  SER A 266     127.500  87.330 131.080  1.00  0.00           C
ATOM   3942  HA  SER A 266     128.410  86.770 130.970  1.00  0.00           H
ATOM   3943  CB  SER A 266     127.740  88.420 132.170  1.00  0.00           C
ATOM   3944  HB1 SER A 266     128.670  88.970 131.930  1.00  0.00           H
ATOM   3945  HB2 SER A 266     127.850  87.910 133.150  1.00  0.00           H
ATOM   3946  OG  SER A 266     126.650  89.380 132.230  1.00  0.00           O
ATOM   3947  HG1 SER A 266     126.740  89.910 133.020  1.00  0.00           H
ATOM   3948  C   SER A 266     126.450  86.400 131.640  1.00  0.00           C
ATOM   3949  O   SER A 266     126.690  85.360 132.220  1.00  0.00           O
ATOM   3950  N   PHE A 267     125.170  86.840 131.530  1.00  0.00           N
ATOM   3951  HN  PHE A 267     124.910  87.710 131.130  1.00  0.00           H
ATOM   3952  CA  PHE A 267     124.080  85.940 132.050  1.00  0.00           C
ATOM   3953  HA  PHE A 267     124.380  85.540 133.010  1.00  0.00           H
ATOM   3954  CB  PHE A 267     122.740  86.730 132.250  1.00  0.00           C
ATOM   3955  HB1 PHE A 267     122.410  87.170 131.290  1.00  0.00           H
ATOM   3956  HB2 PHE A 267     121.920  86.080 132.640  1.00  0.00           H
ATOM   3957  CG  PHE A 267     122.780  87.840 133.290  1.00  0.00           C
ATOM   3958  CD1 PHE A 267     123.800  87.950 134.260  1.00  0.00           C
ATOM   3959  HD1 PHE A 267     124.670  87.300 134.270  1.00  0.00           H
ATOM   3960  CE1 PHE A 267     123.780  88.990 135.240  1.00  0.00           C
ATOM   3961  HE1 PHE A 267     124.540  89.090 136.000  1.00  0.00           H
ATOM   3962  CZ  PHE A 267     122.720  89.940 135.260  1.00  0.00           C
ATOM   3963  HZ  PHE A 267     122.850  90.680 136.030  1.00  0.00           H
ATOM   3964  CD2 PHE A 267     121.800  88.840 133.330  1.00  0.00           C
ATOM   3965  HD2 PHE A 267     121.060  88.930 132.540  1.00  0.00           H
ATOM   3966  CE2 PHE A 267     121.760  89.860 134.290  1.00  0.00           C
ATOM   3967  HE2 PHE A 267     120.900  90.520 134.210  1.00  0.00           H
ATOM   3968  C   PHE A 267     123.770  84.710 131.220  1.00  0.00           C
ATOM   3969  O   PHE A 267     123.100  83.780 131.660  1.00  0.00           O
ATOM   3970  N   ARG A 268     124.350  84.700 130.020  1.00  0.00           N
ATOM   3971  HN  ARG A 268     124.830  85.520 129.730  1.00  0.00           H
ATOM   3972  CA  ARG A 268     124.240  83.730 128.940  1.00  0.00           C
ATOM   3973  HA  ARG A 268     123.380  83.100 129.130  1.00  0.00           H
ATOM   3974  CB  ARG A 268     123.930  84.280 127.520  1.00  0.00           C
ATOM   3975  HB1 ARG A 268     124.690  85.080 127.430  1.00  0.00           H
ATOM   3976  HB2 ARG A 268     124.020  83.510 126.720  1.00  0.00           H
ATOM   3977  CG  ARG A 268     122.440  84.850 127.460  1.00  0.00           C
ATOM   3978  HG1 ARG A 268     122.050  84.740 128.490  1.00  0.00           H
ATOM   3979  HG2 ARG A 268     121.870  84.330 126.660  1.00  0.00           H
ATOM   3980  CD  ARG A 268     122.430  86.340 127.210  1.00  0.00           C
ATOM   3981  HD1 ARG A 268     122.840  86.920 128.060  1.00  0.00           H
ATOM   3982  HD2 ARG A 268     121.410  86.750 127.010  1.00  0.00           H
ATOM   3983  NE  ARG A 268     123.300  86.630 126.000  1.00  0.00           N
ATOM   3984  HE  ARG A 268     123.890  85.880 125.730  1.00  0.00           H
ATOM   3985  CZ  ARG A 268     123.300  87.750 125.350  1.00  0.00           C
ATOM   3986  NH1 ARG A 268     122.670  88.860 125.730  1.00  0.00           N
ATOM   3987 HH11 ARG A 268     122.920  89.740 125.330  1.00  0.00           H
ATOM   3988 HH12 ARG A 268     122.350  88.890 126.680  1.00  0.00           H
ATOM   3989  NH2 ARG A 268     124.060  87.960 124.350  1.00  0.00           N
ATOM   3990 HH21 ARG A 268     124.280  88.920 124.150  1.00  0.00           H
ATOM   3991 HH22 ARG A 268     124.590  87.160 124.050  1.00  0.00           H
ATOM   3992  C   ARG A 268     125.390  82.800 128.970  1.00  0.00           C
ATOM   3993  O   ARG A 268     125.690  82.150 128.000  1.00  0.00           O
ATOM   3994  N   GLN A 269     126.130  82.810 130.150  1.00  0.00           N
ATOM   3995  HN  GLN A 269     125.800  83.370 130.900  1.00  0.00           H
ATOM   3996  CA  GLN A 269     127.320  81.950 130.280  1.00  0.00           C
ATOM   3997  HA  GLN A 269     127.890  82.110 129.380  1.00  0.00           H
ATOM   3998  CB  GLN A 269     128.180  82.390 131.440  1.00  0.00           C
ATOM   3999  HB1 GLN A 269     129.160  81.880 131.310  1.00  0.00           H
ATOM   4000  HB2 GLN A 269     128.470  83.450 131.290  1.00  0.00           H
ATOM   4001  CG  GLN A 269     127.630  82.250 132.870  1.00  0.00           C
ATOM   4002  HG1 GLN A 269     126.740  82.890 133.020  1.00  0.00           H
ATOM   4003  HG2 GLN A 269     128.350  82.780 133.540  1.00  0.00           H
ATOM   4004  CD  GLN A 269     127.450  80.850 133.440  1.00  0.00           C
ATOM   4005  OE1 GLN A 269     126.490  80.490 134.160  1.00  0.00           O
ATOM   4006  NE2 GLN A 269     128.420  79.930 133.090  1.00  0.00           N
ATOM   4007 HE21 GLN A 269     129.090  80.200 132.400  1.00  0.00           H
ATOM   4008 HE22 GLN A 269     128.290  78.960 133.270  1.00  0.00           H
ATOM   4009  C   GLN A 269     127.020  80.400 130.240  1.00  0.00           C
ATOM   4010  O   GLN A 269     125.880  79.980 130.370  1.00  0.00           O
ATOM   4011  N   PRO A 270     127.930  79.520 129.920  1.00  0.00           N
ATOM   4012  CD  PRO A 270     129.250  79.900 129.380  1.00  0.00           C
ATOM   4013  HD1 PRO A 270     129.770  80.300 130.270  1.00  0.00           H
ATOM   4014  HD2 PRO A 270     129.170  80.610 128.530  1.00  0.00           H
ATOM   4015  CA  PRO A 270     127.770  78.020 129.910  1.00  0.00           C
ATOM   4016  HA  PRO A 270     127.180  77.860 129.020  1.00  0.00           H
ATOM   4017  CB  PRO A 270     129.170  77.540 129.860  1.00  0.00           C
ATOM   4018  HB1 PRO A 270     129.660  77.600 130.850  1.00  0.00           H
ATOM   4019  HB2 PRO A 270     129.390  76.490 129.550  1.00  0.00           H
ATOM   4020  CG  PRO A 270     129.970  78.550 129.020  1.00  0.00           C
ATOM   4021  HG1 PRO A 270     129.880  78.320 127.930  1.00  0.00           H
ATOM   4022  HG2 PRO A 270     131.020  78.460 129.360  1.00  0.00           H
ATOM   4023  C   PRO A 270     127.040  77.420 131.040  1.00  0.00           C
ATOM   4024  O   PRO A 270     127.440  77.490 132.180  1.00  0.00           O
ATOM   4025  N   LYS A 271     125.890  76.780 130.800  1.00  0.00           N
ATOM   4026  HN  LYS A 271     125.440  76.750 129.900  1.00  0.00           H
ATOM   4027  CA  LYS A 271     125.060  76.160 131.790  1.00  0.00           C
ATOM   4028  HA  LYS A 271     125.570  76.150 132.740  1.00  0.00           H
ATOM   4029  CB  LYS A 271     123.810  76.940 132.020  1.00  0.00           C
ATOM   4030  HB1 LYS A 271     123.240  77.130 131.090  1.00  0.00           H
ATOM   4031  HB2 LYS A 271     123.110  76.500 132.770  1.00  0.00           H
ATOM   4032  CG  LYS A 271     124.050  78.390 132.580  1.00  0.00           C
ATOM   4033  HG1 LYS A 271     124.750  78.910 131.890  1.00  0.00           H
ATOM   4034  HG2 LYS A 271     124.610  78.240 133.530  1.00  0.00           H
ATOM   4035  CD  LYS A 271     122.880  79.280 132.750  1.00  0.00           C
ATOM   4036  HD1 LYS A 271     122.360  78.920 133.670  1.00  0.00           H
ATOM   4037  HD2 LYS A 271     122.200  79.120 131.880  1.00  0.00           H
ATOM   4038  CE  LYS A 271     123.220  80.800 132.910  1.00  0.00           C
ATOM   4039  HE1 LYS A 271     123.900  81.130 132.100  1.00  0.00           H
ATOM   4040  HE2 LYS A 271     123.610  81.160 133.890  1.00  0.00           H
ATOM   4041  NZ  LYS A 271     121.960  81.510 132.770  1.00  0.00           N
ATOM   4042  HZ1 LYS A 271     121.390  81.180 131.970  1.00  0.00           H
ATOM   4043  HZ2 LYS A 271     121.350  81.280 133.580  1.00  0.00           H
ATOM   4044  HZ3 LYS A 271     122.100  82.520 132.590  1.00  0.00           H
ATOM   4045  C   LYS A 271     124.800  74.680 131.380  1.00  0.00           C
ATOM   4046  O   LYS A 271     124.460  74.450 130.230  1.00  0.00           O
ATOM   4047  N   VAL A 272     125.100  73.670 132.300  1.00  0.00           N
ATOM   4048  HN  VAL A 272     125.380  73.870 133.230  1.00  0.00           H
ATOM   4049  CA  VAL A 272     124.760  72.280 132.070  1.00  0.00           C
ATOM   4050  HA  VAL A 272     124.840  72.110 131.010  1.00  0.00           H
ATOM   4051  CB  VAL A 272     125.660  71.200 132.630  1.00  0.00           C
ATOM   4052  HB  VAL A 272     125.520  70.980 133.710  1.00  0.00           H
ATOM   4053  CG1 VAL A 272     125.270  69.860 132.090  1.00  0.00           C
ATOM   4054 HG11 VAL A 272     124.610  69.360 132.830  1.00  0.00           H
ATOM   4055 HG12 VAL A 272     124.710  70.050 131.140  1.00  0.00           H
ATOM   4056 HG13 VAL A 272     126.120  69.160 131.950  1.00  0.00           H
ATOM   4057  CG2 VAL A 272     127.120  71.490 132.360  1.00  0.00           C
ATOM   4058 HG21 VAL A 272     127.470  72.500 132.680  1.00  0.00           H
ATOM   4059 HG22 VAL A 272     127.780  70.760 132.860  1.00  0.00           H
ATOM   4060 HG23 VAL A 272     127.240  71.270 131.280  1.00  0.00           H
ATOM   4061  C   VAL A 272     123.340  72.050 132.560  1.00  0.00           C
ATOM   4062  O   VAL A 272     123.040  72.120 133.760  1.00  0.00           O
ATOM   4063  N   VAL A 273     122.480  71.670 131.660  1.00  0.00           N
ATOM   4064  HN  VAL A 273     122.710  71.560 130.700  1.00  0.00           H
ATOM   4065  CA  VAL A 273     121.150  71.350 132.020  1.00  0.00           C
ATOM   4066  HA  VAL A 273     120.880  71.790 132.960  1.00  0.00           H
ATOM   4067  CB  VAL A 273     120.190  72.020 131.020  1.00  0.00           C
ATOM   4068  HB  VAL A 273     120.260  71.510 130.030  1.00  0.00           H
ATOM   4069  CG1 VAL A 273     118.710  71.620 131.440  1.00  0.00           C
ATOM   4070 HG11 VAL A 273     118.510  70.540 131.530  1.00  0.00           H
ATOM   4071 HG12 VAL A 273     118.330  72.120 132.360  1.00  0.00           H
ATOM   4072 HG13 VAL A 273     118.070  71.950 130.600  1.00  0.00           H
ATOM   4073  CG2 VAL A 273     120.270  73.510 130.790  1.00  0.00           C
ATOM   4074 HG21 VAL A 273     119.580  73.730 129.950  1.00  0.00           H
ATOM   4075 HG22 VAL A 273     119.980  74.040 131.720  1.00  0.00           H
ATOM   4076 HG23 VAL A 273     121.290  73.900 130.600  1.00  0.00           H
ATOM   4077  C   VAL A 273     120.980  69.870 132.120  1.00  0.00           C
ATOM   4078  O   VAL A 273     121.310  69.080 131.240  1.00  0.00           O
ATOM   4079  N   ARG A 274     120.530  69.370 133.250  1.00  0.00           N
ATOM   4080  HN  ARG A 274     120.260  70.010 133.970  1.00  0.00           H
ATOM   4081  CA  ARG A 274     120.360  67.930 133.440  1.00  0.00           C
ATOM   4082  HA  ARG A 274     121.170  67.340 133.040  1.00  0.00           H
ATOM   4083  CB  ARG A 274     120.450  67.520 134.920  1.00  0.00           C
ATOM   4084  HB1 ARG A 274     119.770  68.000 135.650  1.00  0.00           H
ATOM   4085  HB2 ARG A 274     120.170  66.440 134.940  1.00  0.00           H
ATOM   4086  CG  ARG A 274     121.860  67.650 135.390  1.00  0.00           C
ATOM   4087  HG1 ARG A 274     122.340  68.650 135.310  1.00  0.00           H
ATOM   4088  HG2 ARG A 274     122.570  67.090 134.740  1.00  0.00           H
ATOM   4089  CD  ARG A 274     122.050  67.010 136.830  1.00  0.00           C
ATOM   4090  HD1 ARG A 274     123.110  66.670 136.930  1.00  0.00           H
ATOM   4091  HD2 ARG A 274     121.360  66.150 136.960  1.00  0.00           H
ATOM   4092  NE  ARG A 274     121.860  68.030 137.840  1.00  0.00           N
ATOM   4093  HE  ARG A 274     121.470  68.900 137.550  1.00  0.00           H
ATOM   4094  CZ  ARG A 274     121.390  67.720 139.060  1.00  0.00           C
ATOM   4095  NH1 ARG A 274     121.580  66.550 139.680  1.00  0.00           N
ATOM   4096 HH11 ARG A 274     121.040  66.300 140.480  1.00  0.00           H
ATOM   4097 HH12 ARG A 274     122.100  65.860 139.170  1.00  0.00           H
ATOM   4098  NH2 ARG A 274     120.840  68.660 139.840  1.00  0.00           N
ATOM   4099 HH21 ARG A 274     120.620  68.520 140.800  1.00  0.00           H
ATOM   4100 HH22 ARG A 274     120.940  69.620 139.610  1.00  0.00           H
ATOM   4101  C   ARG A 274     119.030  67.370 132.990  1.00  0.00           C
ATOM   4102  O   ARG A 274     117.970  67.950 133.190  1.00  0.00           O
ATOM   4103  N   TYR A 275     118.950  66.270 132.290  1.00  0.00           N
ATOM   4104  HN  TYR A 275     119.790  65.820 131.980  1.00  0.00           H
ATOM   4105  CA  TYR A 275     117.670  65.660 131.840  1.00  0.00           C
ATOM   4106  HA  TYR A 275     116.900  65.980 132.530  1.00  0.00           H
ATOM   4107  CB  TYR A 275     117.220  66.020 130.440  1.00  0.00           C
ATOM   4108  HB1 TYR A 275     116.150  65.740 130.330  1.00  0.00           H
ATOM   4109  HB2 TYR A 275     117.250  67.120 130.250  1.00  0.00           H
ATOM   4110  CG  TYR A 275     117.950  65.430 129.260  1.00  0.00           C
ATOM   4111  CD1 TYR A 275     119.300  65.770 128.890  1.00  0.00           C
ATOM   4112  HD1 TYR A 275     119.910  66.470 129.440  1.00  0.00           H
ATOM   4113  CE1 TYR A 275     119.870  65.360 127.710  1.00  0.00           C
ATOM   4114  HE1 TYR A 275     120.910  65.550 127.500  1.00  0.00           H
ATOM   4115  CZ  TYR A 275     119.100  64.770 126.690  1.00  0.00           C
ATOM   4116  OH  TYR A 275     119.640  64.450 125.400  1.00  0.00           O
ATOM   4117  HH  TYR A 275     120.590  64.320 125.420  1.00  0.00           H
ATOM   4118  CD2 TYR A 275     117.240  64.810 128.220  1.00  0.00           C
ATOM   4119  HD2 TYR A 275     116.190  64.670 128.430  1.00  0.00           H
ATOM   4120  CE2 TYR A 275     117.770  64.500 126.990  1.00  0.00           C
ATOM   4121  HE2 TYR A 275     117.120  63.980 126.300  1.00  0.00           H
ATOM   4122  C   TYR A 275     117.660  64.130 132.010  1.00  0.00           C
ATOM   4123  O   TYR A 275     118.680  63.440 132.260  1.00  0.00           O
ATOM   4124  N   ARG A 276     116.410  63.580 131.970  1.00  0.00           N
ATOM   4125  HN  ARG A 276     115.620  64.180 131.880  1.00  0.00           H
ATOM   4126  CA  ARG A 276     116.250  62.150 132.260  1.00  0.00           C
ATOM   4127  HA  ARG A 276     117.180  61.620 132.130  1.00  0.00           H
ATOM   4128  CB  ARG A 276     115.910  61.920 133.740  1.00  0.00           C
ATOM   4129  HB1 ARG A 276     116.600  62.490 134.410  1.00  0.00           H
ATOM   4130  HB2 ARG A 276     114.940  62.410 133.970  1.00  0.00           H
ATOM   4131  CG  ARG A 276     115.640  60.440 134.150  1.00  0.00           C
ATOM   4132  HG1 ARG A 276     116.440  59.840 133.690  1.00  0.00           H
ATOM   4133  HG2 ARG A 276     114.620  60.020 134.030  1.00  0.00           H
ATOM   4134  CD  ARG A 276     115.800  60.320 135.650  1.00  0.00           C
ATOM   4135  HD1 ARG A 276     116.830  60.670 135.880  1.00  0.00           H
ATOM   4136  HD2 ARG A 276     115.700  59.250 135.940  1.00  0.00           H
ATOM   4137  NE  ARG A 276     114.900  61.160 136.500  1.00  0.00           N
ATOM   4138  HE  ARG A 276     114.170  61.720 136.110  1.00  0.00           H
ATOM   4139  CZ  ARG A 276     115.000  61.060 137.870  1.00  0.00           C
ATOM   4140  NH1 ARG A 276     115.670  60.100 138.520  1.00  0.00           N
ATOM   4141 HH11 ARG A 276     115.590  60.090 139.510  1.00  0.00           H
ATOM   4142 HH12 ARG A 276     116.350  59.520 138.060  1.00  0.00           H
ATOM   4143  NH2 ARG A 276     114.250  61.730 138.660  1.00  0.00           N
ATOM   4144 HH21 ARG A 276     114.290  61.460 139.630  1.00  0.00           H
ATOM   4145 HH22 ARG A 276     113.590  62.360 138.260  1.00  0.00           H
ATOM   4146  C   ARG A 276     115.270  61.410 131.440  1.00  0.00           C
ATOM   4147  O   ARG A 276     114.080  61.650 131.500  1.00  0.00           O
ATOM   4148  N   VAL A 277     115.730  60.390 130.640  1.00  0.00           N
ATOM   4149  HN  VAL A 277     116.700  60.170 130.490  1.00  0.00           H
ATOM   4150  CA  VAL A 277     114.900  59.740 129.620  1.00  0.00           C
ATOM   4151  HA  VAL A 277     114.080  60.350 129.270  1.00  0.00           H
ATOM   4152  CB  VAL A 277     115.730  59.430 128.340  1.00  0.00           C
ATOM   4153  HB  VAL A 277     116.690  58.980 128.660  1.00  0.00           H
ATOM   4154  CG1 VAL A 277     114.930  58.590 127.360  1.00  0.00           C
ATOM   4155 HG11 VAL A 277     114.650  57.630 127.850  1.00  0.00           H
ATOM   4156 HG12 VAL A 277     114.030  59.210 127.160  1.00  0.00           H
ATOM   4157 HG13 VAL A 277     115.480  58.430 126.410  1.00  0.00           H
ATOM   4158  CG2 VAL A 277     115.980  60.790 127.610  1.00  0.00           C
ATOM   4159 HG21 VAL A 277     116.770  60.560 126.860  1.00  0.00           H
ATOM   4160 HG22 VAL A 277     115.010  61.090 127.150  1.00  0.00           H
ATOM   4161 HG23 VAL A 277     116.380  61.560 128.300  1.00  0.00           H
ATOM   4162  C   VAL A 277     114.380  58.430 130.200  1.00  0.00           C
ATOM   4163  O   VAL A 277     115.040  57.450 130.460  1.00  0.00           O
ATOM   4164  N   VAL A 278     113.030  58.370 130.340  1.00  0.00           N
ATOM   4165  HN  VAL A 278     112.390  59.120 130.160  1.00  0.00           H
ATOM   4166  CA  VAL A 278     112.270  57.180 130.790  1.00  0.00           C
ATOM   4167  HA  VAL A 278     112.840  56.700 131.580  1.00  0.00           H
ATOM   4168  CB  VAL A 278     111.000  57.690 131.400  1.00  0.00           C
ATOM   4169  HB  VAL A 278     110.440  58.150 130.560  1.00  0.00           H
ATOM   4170  CG1 VAL A 278     110.050  56.590 132.000  1.00  0.00           C
ATOM   4171 HG11 VAL A 278     109.100  57.030 132.350  1.00  0.00           H
ATOM   4172 HG12 VAL A 278     109.910  55.780 131.240  1.00  0.00           H
ATOM   4173 HG13 VAL A 278     110.590  56.130 132.860  1.00  0.00           H
ATOM   4174  CG2 VAL A 278     111.240  58.750 132.500  1.00  0.00           C
ATOM   4175 HG21 VAL A 278     111.900  58.290 133.260  1.00  0.00           H
ATOM   4176 HG22 VAL A 278     111.740  59.670 132.120  1.00  0.00           H
ATOM   4177 HG23 VAL A 278     110.220  58.920 132.910  1.00  0.00           H
ATOM   4178  C   VAL A 278     112.030  56.040 129.850  1.00  0.00           C
ATOM   4179  O   VAL A 278     111.510  56.220 128.770  1.00  0.00           O
ATOM   4180  N   ASN A 279     112.400  54.790 130.220  1.00  0.00           N
ATOM   4181  HN  ASN A 279     112.660  54.640 131.170  1.00  0.00           H
ATOM   4182  CA  ASN A 279     112.320  53.650 129.330  1.00  0.00           C
ATOM   4183  HA  ASN A 279     111.740  53.800 128.430  1.00  0.00           H
ATOM   4184  CB  ASN A 279     113.860  53.440 129.090  1.00  0.00           C
ATOM   4185  HB1 ASN A 279     114.120  54.170 128.290  1.00  0.00           H
ATOM   4186  HB2 ASN A 279     114.360  53.680 130.050  1.00  0.00           H
ATOM   4187  CG  ASN A 279     114.310  52.050 128.590  1.00  0.00           C
ATOM   4188  OD1 ASN A 279     113.680  51.720 127.600  1.00  0.00           O
ATOM   4189  ND2 ASN A 279     115.320  51.320 129.120  1.00  0.00           N
ATOM   4190 HD21 ASN A 279     115.790  51.510 129.980  1.00  0.00           H
ATOM   4191 HD22 ASN A 279     115.450  50.480 128.600  1.00  0.00           H
ATOM   4192  C   ASN A 279     111.710  52.520 130.210  1.00  0.00           C
ATOM   4193  O   ASN A 279     112.200  52.240 131.300  1.00  0.00           O
ATOM   4194  N   LEU A 280     110.670  51.890 129.680  1.00  0.00           N
ATOM   4195  HN  LEU A 280     110.290  52.200 128.810  1.00  0.00           H
ATOM   4196  CA  LEU A 280     109.970  50.770 130.320  1.00  0.00           C
ATOM   4197  HA  LEU A 280     110.350  50.770 131.330  1.00  0.00           H
ATOM   4198  CB  LEU A 280     108.460  51.080 130.280  1.00  0.00           C
ATOM   4199  HB1 LEU A 280     108.440  52.050 130.830  1.00  0.00           H
ATOM   4200  HB2 LEU A 280     108.220  51.330 129.220  1.00  0.00           H
ATOM   4201  CG  LEU A 280     107.640  49.960 130.900  1.00  0.00           C
ATOM   4202  HG  LEU A 280     107.850  48.980 130.410  1.00  0.00           H
ATOM   4203  CD1 LEU A 280     107.780  49.830 132.420  1.00  0.00           C
ATOM   4204 HD11 LEU A 280     107.530  50.840 132.830  1.00  0.00           H
ATOM   4205 HD12 LEU A 280     107.120  48.990 132.710  1.00  0.00           H
ATOM   4206 HD13 LEU A 280     108.770  49.500 132.830  1.00  0.00           H
ATOM   4207  CD2 LEU A 280     106.150  50.140 130.580  1.00  0.00           C
ATOM   4208 HD21 LEU A 280     105.500  49.370 131.050  1.00  0.00           H
ATOM   4209 HD22 LEU A 280     105.740  51.140 130.840  1.00  0.00           H
ATOM   4210 HD23 LEU A 280     106.050  50.200 129.480  1.00  0.00           H
ATOM   4211  C   LEU A 280     110.310  49.490 129.700  1.00  0.00           C
ATOM   4212  O   LEU A 280     110.080  49.310 128.530  1.00  0.00           O
ATOM   4213  N   TYR A 281     110.850  48.520 130.440  1.00  0.00           N
ATOM   4214  HN  TYR A 281     111.070  48.670 131.400  1.00  0.00           H
ATOM   4215  CA  TYR A 281     111.100  47.200 130.030  1.00  0.00           C
ATOM   4216  HA  TYR A 281     111.310  47.130 128.980  1.00  0.00           H
ATOM   4217  CB  TYR A 281     112.350  46.620 130.840  1.00  0.00           C
ATOM   4218  HB1 TYR A 281     112.270  46.910 131.910  1.00  0.00           H
ATOM   4219  HB2 TYR A 281     112.350  45.510 130.880  1.00  0.00           H
ATOM   4220  CG  TYR A 281     113.660  47.140 130.300  1.00  0.00           C
ATOM   4221  CD1 TYR A 281     114.100  47.020 128.930  1.00  0.00           C
ATOM   4222  HD1 TYR A 281     113.490  46.520 128.190  1.00  0.00           H
ATOM   4223  CE1 TYR A 281     115.300  47.560 128.590  1.00  0.00           C
ATOM   4224  HE1 TYR A 281     115.720  47.290 127.640  1.00  0.00           H
ATOM   4225  CZ  TYR A 281     116.150  48.100 129.560  1.00  0.00           C
ATOM   4226  OH  TYR A 281     117.490  48.390 129.280  1.00  0.00           O
ATOM   4227  HH  TYR A 281     117.710  49.050 129.940  1.00  0.00           H
ATOM   4228  CD2 TYR A 281     114.500  47.780 131.230  1.00  0.00           C
ATOM   4229  HD2 TYR A 281     114.100  47.930 132.220  1.00  0.00           H
ATOM   4230  CE2 TYR A 281     115.700  48.300 130.890  1.00  0.00           C
ATOM   4231  HE2 TYR A 281     116.430  48.610 131.630  1.00  0.00           H
ATOM   4232  C   TYR A 281     109.990  46.230 130.370  1.00  0.00           C
ATOM   4233  O   TYR A 281     109.070  46.410 131.150  1.00  0.00           O
ATOM   4234  N   GLU A 282     110.040  45.040 129.750  1.00  0.00           N
ATOM   4235  HN  GLU A 282     110.780  44.950 129.090  1.00  0.00           H
ATOM   4236  CA  GLU A 282     109.310  43.910 130.280  1.00  0.00           C
ATOM   4237  HA  GLU A 282     108.470  44.250 130.850  1.00  0.00           H
ATOM   4238  CB  GLU A 282     108.890  43.000 129.070  1.00  0.00           C
ATOM   4239  HB1 GLU A 282     109.750  43.070 128.370  1.00  0.00           H
ATOM   4240  HB2 GLU A 282     108.660  41.940 129.320  1.00  0.00           H
ATOM   4241  CG  GLU A 282     107.680  43.600 128.320  1.00  0.00           C
ATOM   4242  HG1 GLU A 282     107.920  44.620 127.970  1.00  0.00           H
ATOM   4243  HG2 GLU A 282     106.770  43.830 128.920  1.00  0.00           H
ATOM   4244  CD  GLU A 282     107.280  42.790 127.120  1.00  0.00           C
ATOM   4245  OE1 GLU A 282     106.890  43.420 126.140  1.00  0.00           O
ATOM   4246  OE2 GLU A 282     107.180  41.540 127.360  1.00  0.00           O
ATOM   4247  C   GLU A 282     110.220  43.100 131.230  1.00  0.00           C
ATOM   4248  O   GLU A 282     111.460  43.250 131.270  1.00  0.00           O
ATOM   4249  N   ASP A 283     109.650  42.160 132.010  1.00  0.00           N
ATOM   4250  HN  ASP A 283     108.670  42.080 131.900  1.00  0.00           H
ATOM   4251  CA  ASP A 283     110.360  41.590 133.180  1.00  0.00           C
ATOM   4252  HA  ASP A 283     110.990  42.320 133.660  1.00  0.00           H
ATOM   4253  CB  ASP A 283     109.360  40.960 134.250  1.00  0.00           C
ATOM   4254  HB1 ASP A 283     108.740  40.220 133.710  1.00  0.00           H
ATOM   4255  HB2 ASP A 283     109.990  40.420 134.990  1.00  0.00           H
ATOM   4256  CG  ASP A 283     108.500  42.040 134.880  1.00  0.00           C
ATOM   4257  OD1 ASP A 283     109.010  42.890 135.610  1.00  0.00           O
ATOM   4258  OD2 ASP A 283     107.260  42.020 134.600  1.00  0.00           O
ATOM   4259  C   ASP A 283     111.420  40.540 132.850  1.00  0.00           C
ATOM   4260  O   ASP A 283     112.270  40.150 133.660  1.00  0.00           O
ATOM   4261  N   ASP A 284     111.400  40.060 131.580  1.00  0.00           N
ATOM   4262  HN  ASP A 284     110.570  40.350 131.110  1.00  0.00           H
ATOM   4263  CA  ASP A 284     112.300  39.130 130.900  1.00  0.00           C
ATOM   4264  HA  ASP A 284     112.600  38.410 131.650  1.00  0.00           H
ATOM   4265  CB  ASP A 284     111.700  38.550 129.620  1.00  0.00           C
ATOM   4266  HB1 ASP A 284     111.410  39.340 128.900  1.00  0.00           H
ATOM   4267  HB2 ASP A 284     112.470  37.960 129.090  1.00  0.00           H
ATOM   4268  CG  ASP A 284     110.510  37.630 129.890  1.00  0.00           C
ATOM   4269  OD1 ASP A 284     110.260  37.280 131.100  1.00  0.00           O
ATOM   4270  OD2 ASP A 284     109.960  37.140 128.890  1.00  0.00           O
ATOM   4271  C   ASP A 284     113.550  39.860 130.580  1.00  0.00           C
ATOM   4272  O   ASP A 284     114.570  39.360 130.110  1.00  0.00           O
ATOM   4273  N   HIS A 285     113.460  41.170 130.570  1.00  0.00           N
ATOM   4274  HN  HIS A 285     112.600  41.400 131.020  1.00  0.00           H
ATOM   4275  CA  HIS A 285     114.370  42.300 130.350  1.00  0.00           C
ATOM   4276  HA  HIS A 285     113.900  43.140 130.840  1.00  0.00           H
ATOM   4277  CB  HIS A 285     115.710  41.940 130.890  1.00  0.00           C
ATOM   4278  HB1 HIS A 285     116.040  41.110 130.240  1.00  0.00           H
ATOM   4279  HB2 HIS A 285     116.430  42.780 130.920  1.00  0.00           H
ATOM   4280  ND1 HIS A 285     115.240  42.360 133.360  1.00  0.00           N
ATOM   4281  CG  HIS A 285     115.680  41.510 132.350  1.00  0.00           C
ATOM   4282  CE1 HIS A 285     115.370  41.620 134.480  1.00  0.00           C
ATOM   4283  HE1 HIS A 285     115.250  42.000 135.500  1.00  0.00           H
ATOM   4284  NE2 HIS A 285     116.060  40.530 134.230  1.00  0.00           N
ATOM   4285  HE2 HIS A 285     116.300  39.800 134.870  1.00  0.00           H
ATOM   4286  CD2 HIS A 285     116.230  40.410 132.890  1.00  0.00           C
ATOM   4287  HD2 HIS A 285     116.680  39.730 132.180  1.00  0.00           H
ATOM   4288  C   HIS A 285     114.380  42.580 128.950  1.00  0.00           C
ATOM   4289  O   HIS A 285     115.330  43.050 128.370  1.00  0.00           O
ATOM   4290  N   LYS A 286     113.180  42.440 128.310  1.00  0.00           N
ATOM   4291  HN  LYS A 286     112.330  42.270 128.810  1.00  0.00           H
ATOM   4292  CA  LYS A 286     112.940  42.550 126.910  1.00  0.00           C
ATOM   4293  HA  LYS A 286     113.840  42.820 126.380  1.00  0.00           H
ATOM   4294  CB  LYS A 286     112.440  41.180 126.250  1.00  0.00           C
ATOM   4295  HB1 LYS A 286     111.730  40.780 127.010  1.00  0.00           H
ATOM   4296  HB2 LYS A 286     111.750  41.410 125.410  1.00  0.00           H
ATOM   4297  CG  LYS A 286     113.540  40.240 125.980  1.00  0.00           C
ATOM   4298  HG1 LYS A 286     114.080  40.050 126.930  1.00  0.00           H
ATOM   4299  HG2 LYS A 286     114.080  40.630 125.090  1.00  0.00           H
ATOM   4300  CD  LYS A 286     112.970  38.840 125.660  1.00  0.00           C
ATOM   4301  HD1 LYS A 286     112.470  38.590 126.630  1.00  0.00           H
ATOM   4302  HD2 LYS A 286     113.810  38.120 125.590  1.00  0.00           H
ATOM   4303  CE  LYS A 286     112.050  38.760 124.410  1.00  0.00           C
ATOM   4304  HE1 LYS A 286     112.640  39.140 123.550  1.00  0.00           H
ATOM   4305  HE2 LYS A 286     111.160  39.370 124.690  1.00  0.00           H
ATOM   4306  NZ  LYS A 286     111.610  37.350 124.260  1.00  0.00           N
ATOM   4307  HZ1 LYS A 286     110.710  37.230 124.750  1.00  0.00           H
ATOM   4308  HZ2 LYS A 286     111.410  37.110 123.270  1.00  0.00           H
ATOM   4309  HZ3 LYS A 286     112.330  36.690 124.630  1.00  0.00           H
ATOM   4310  C   LYS A 286     112.010  43.740 126.530  1.00  0.00           C
ATOM   4311  O   LYS A 286     111.440  44.420 127.350  1.00  0.00           O
ATOM   4312  N   ASN A 287     111.930  43.990 125.220  1.00  0.00           N
ATOM   4313  HN  ASN A 287     112.350  43.340 124.590  1.00  0.00           H
ATOM   4314  CA  ASN A 287     111.090  45.080 124.670  1.00  0.00           C
ATOM   4315  HA  ASN A 287     111.170  44.970 123.590  1.00  0.00           H
ATOM   4316  CB  ASN A 287     109.600  44.790 124.960  1.00  0.00           C
ATOM   4317  HB1 ASN A 287     109.290  43.740 124.750  1.00  0.00           H
ATOM   4318  HB2 ASN A 287     109.350  45.180 125.970  1.00  0.00           H
ATOM   4319  CG  ASN A 287     108.610  45.530 124.040  1.00  0.00           C
ATOM   4320  OD1 ASN A 287     109.190  46.110 123.050  1.00  0.00           O
ATOM   4321  ND2 ASN A 287     107.370  45.590 124.330  1.00  0.00           N
ATOM   4322 HD21 ASN A 287     107.150  44.940 125.050  1.00  0.00           H
ATOM   4323 HD22 ASN A 287     106.680  45.800 123.630  1.00  0.00           H
ATOM   4324  C   ASN A 287     111.500  46.520 124.800  1.00  0.00           C
ATOM   4325  O   ASN A 287     110.670  47.330 125.150  1.00  0.00           O
ATOM   4326  N   PRO A 288     112.720  46.900 124.400  1.00  0.00           N
ATOM   4327  CD  PRO A 288     113.850  46.020 123.780  1.00  0.00           C
ATOM   4328  HD1 PRO A 288     113.410  45.230 123.130  1.00  0.00           H
ATOM   4329  HD2 PRO A 288     114.340  45.700 124.720  1.00  0.00           H
ATOM   4330  CA  PRO A 288     113.110  48.330 124.360  1.00  0.00           C
ATOM   4331  HA  PRO A 288     112.970  48.700 125.360  1.00  0.00           H
ATOM   4332  CB  PRO A 288     114.520  48.370 123.860  1.00  0.00           C
ATOM   4333  HB1 PRO A 288     114.800  49.260 123.250  1.00  0.00           H
ATOM   4334  HB2 PRO A 288     115.110  48.260 124.790  1.00  0.00           H
ATOM   4335  CG  PRO A 288     114.780  47.050 123.110  1.00  0.00           C
ATOM   4336  HG1 PRO A 288     115.830  46.700 123.210  1.00  0.00           H
ATOM   4337  HG2 PRO A 288     114.570  47.320 122.050  1.00  0.00           H
ATOM   4338  C   PRO A 288     112.300  49.210 123.520  1.00  0.00           C
ATOM   4339  O   PRO A 288     111.950  48.830 122.420  1.00  0.00           O
ATOM   4340  N   THR A 289     111.830  50.350 123.950  1.00  0.00           N
ATOM   4341  HN  THR A 289     111.880  50.800 124.840  1.00  0.00           H
ATOM   4342  CA  THR A 289     111.000  51.240 123.060  1.00  0.00           C
ATOM   4343  HA  THR A 289     110.300  50.660 122.480  1.00  0.00           H
ATOM   4344  CB  THR A 289     110.210  52.290 123.740  1.00  0.00           C
ATOM   4345  HB  THR A 289     110.810  53.040 124.280  1.00  0.00           H
ATOM   4346  OG1 THR A 289     109.300  51.760 124.710  1.00  0.00           O
ATOM   4347  HG1 THR A 289     109.870  51.340 125.360  1.00  0.00           H
ATOM   4348  CG2 THR A 289     109.360  53.130 122.850  1.00  0.00           C
ATOM   4349 HG21 THR A 289     109.860  53.680 122.030  1.00  0.00           H
ATOM   4350 HG22 THR A 289     108.570  52.480 122.410  1.00  0.00           H
ATOM   4351 HG23 THR A 289     108.840  53.890 123.460  1.00  0.00           H
ATOM   4352  C   THR A 289     111.990  51.920 121.990  1.00  0.00           C
ATOM   4353  O   THR A 289     111.950  51.670 120.820  1.00  0.00           O
ATOM   4354  N   VAL A 290     112.920  52.730 122.490  1.00  0.00           N
ATOM   4355  HN  VAL A 290     113.000  52.850 123.470  1.00  0.00           H
ATOM   4356  CA  VAL A 290     113.750  53.580 121.620  1.00  0.00           C
ATOM   4357  HA  VAL A 290     113.810  53.130 120.640  1.00  0.00           H
ATOM   4358  CB  VAL A 290     113.140  54.920 121.350  1.00  0.00           C
ATOM   4359  HB  VAL A 290     113.890  55.540 120.820  1.00  0.00           H
ATOM   4360  CG1 VAL A 290     112.070  54.780 120.220  1.00  0.00           C
ATOM   4361 HG11 VAL A 290     112.500  54.600 119.210  1.00  0.00           H
ATOM   4362 HG12 VAL A 290     111.180  54.160 120.460  1.00  0.00           H
ATOM   4363 HG13 VAL A 290     111.630  55.780 120.050  1.00  0.00           H
ATOM   4364  CG2 VAL A 290     112.610  55.650 122.620  1.00  0.00           C
ATOM   4365 HG21 VAL A 290     111.800  55.120 123.150  1.00  0.00           H
ATOM   4366 HG22 VAL A 290     113.440  55.870 123.330  1.00  0.00           H
ATOM   4367 HG23 VAL A 290     112.300  56.700 122.450  1.00  0.00           H
ATOM   4368  C   VAL A 290     115.210  53.600 122.060  1.00  0.00           C
ATOM   4369  O   VAL A 290     116.010  54.380 121.540  1.00  0.00           O
ATOM   4370  N   THR A 291     115.450  52.950 123.260  1.00  0.00           N
ATOM   4371  HN  THR A 291     114.690  52.580 123.800  1.00  0.00           H
ATOM   4372  CA  THR A 291     116.710  52.920 123.920  1.00  0.00           C
ATOM   4373  HA  THR A 291     117.020  53.950 123.830  1.00  0.00           H
ATOM   4374  CB  THR A 291     116.660  52.540 125.400  1.00  0.00           C
ATOM   4375  HB  THR A 291     115.890  53.230 125.820  1.00  0.00           H
ATOM   4376  OG1 THR A 291     117.880  52.840 126.050  1.00  0.00           O
ATOM   4377  HG1 THR A 291     117.840  52.410 126.900  1.00  0.00           H
ATOM   4378  CG2 THR A 291     116.450  51.070 125.670  1.00  0.00           C
ATOM   4379 HG21 THR A 291     115.600  50.790 125.000  1.00  0.00           H
ATOM   4380 HG22 THR A 291     117.330  50.550 125.250  1.00  0.00           H
ATOM   4381 HG23 THR A 291     116.210  50.750 126.700  1.00  0.00           H
ATOM   4382  C   THR A 291     117.690  52.060 123.160  1.00  0.00           C
ATOM   4383  O   THR A 291     117.320  51.060 122.500  1.00  0.00           O
ATOM   4384  N   ARG A 292     118.950  52.350 123.340  1.00  0.00           N
ATOM   4385  HN  ARG A 292     119.190  53.060 124.000  1.00  0.00           H
ATOM   4386  CA  ARG A 292     120.140  51.670 122.780  1.00  0.00           C
ATOM   4387  HA  ARG A 292     120.980  52.130 123.280  1.00  0.00           H
ATOM   4388  CB  ARG A 292     120.260  50.200 123.250  1.00  0.00           C
ATOM   4389  HB1 ARG A 292     119.490  49.580 122.750  1.00  0.00           H
ATOM   4390  HB2 ARG A 292     121.140  49.750 122.740  1.00  0.00           H
ATOM   4391  CG  ARG A 292     120.330  49.950 124.780  1.00  0.00           C
ATOM   4392  HG1 ARG A 292     120.180  48.890 125.070  1.00  0.00           H
ATOM   4393  HG2 ARG A 292     119.600  50.490 125.410  1.00  0.00           H
ATOM   4394  CD  ARG A 292     121.770  50.230 125.250  1.00  0.00           C
ATOM   4395  HD1 ARG A 292     122.070  51.280 125.050  1.00  0.00           H
ATOM   4396  HD2 ARG A 292     122.410  49.520 124.690  1.00  0.00           H
ATOM   4397  NE  ARG A 292     121.880  49.930 126.740  1.00  0.00           N
ATOM   4398  HE  ARG A 292     121.080  49.930 127.330  1.00  0.00           H
ATOM   4399  CZ  ARG A 292     122.930  49.850 127.500  1.00  0.00           C
ATOM   4400  NH1 ARG A 292     124.120  50.100 126.960  1.00  0.00           N
ATOM   4401 HH11 ARG A 292     124.820  50.350 127.620  1.00  0.00           H
ATOM   4402 HH12 ARG A 292     124.180  50.380 126.000  1.00  0.00           H
ATOM   4403  NH2 ARG A 292     122.850  49.690 128.770  1.00  0.00           N
ATOM   4404 HH21 ARG A 292     123.650  49.820 129.340  1.00  0.00           H
ATOM   4405 HH22 ARG A 292     121.960  49.700 129.220  1.00  0.00           H
ATOM   4406  C   ARG A 292     120.350  51.990 121.270  1.00  0.00           C
ATOM   4407  O   ARG A 292     121.160  51.410 120.540  1.00  0.00           O
ATOM   4408  N   GLU A 293     119.470  52.900 120.770  1.00  0.00           N
ATOM   4409  HN  GLU A 293     118.920  53.540 121.310  1.00  0.00           H
ATOM   4410  CA  GLU A 293     119.520  53.100 119.320  1.00  0.00           C
ATOM   4411  HA  GLU A 293     120.510  52.910 118.920  1.00  0.00           H
ATOM   4412  CB  GLU A 293     118.540  52.110 118.620  1.00  0.00           C
ATOM   4413  HB1 GLU A 293     118.870  51.100 118.940  1.00  0.00           H
ATOM   4414  HB2 GLU A 293     117.510  52.120 119.050  1.00  0.00           H
ATOM   4415  CG  GLU A 293     118.400  52.140 117.100  1.00  0.00           C
ATOM   4416  HG1 GLU A 293     119.370  51.700 116.790  1.00  0.00           H
ATOM   4417  HG2 GLU A 293     118.250  53.120 116.590  1.00  0.00           H
ATOM   4418  CD  GLU A 293     117.320  51.120 116.660  1.00  0.00           C
ATOM   4419  OE1 GLU A 293     116.460  51.510 115.800  1.00  0.00           O
ATOM   4420  OE2 GLU A 293     117.470  49.970 116.920  1.00  0.00           O
ATOM   4421  C   GLU A 293     119.240  54.600 119.110  1.00  0.00           C
ATOM   4422  O   GLU A 293     120.150  55.410 118.880  1.00  0.00           O
ATOM   4423  N   GLN A 294     117.950  55.000 119.230  1.00  0.00           N
ATOM   4424  HN  GLN A 294     117.290  54.280 119.410  1.00  0.00           H
ATOM   4425  CA  GLN A 294     117.450  56.400 119.110  1.00  0.00           C
ATOM   4426  HA  GLN A 294     117.870  56.770 118.190  1.00  0.00           H
ATOM   4427  CB  GLN A 294     115.880  56.490 118.990  1.00  0.00           C
ATOM   4428  HB1 GLN A 294     115.560  55.930 119.900  1.00  0.00           H
ATOM   4429  HB2 GLN A 294     115.570  57.550 119.060  1.00  0.00           H
ATOM   4430  CG  GLN A 294     115.180  55.930 117.780  1.00  0.00           C
ATOM   4431  HG1 GLN A 294     115.700  56.370 116.900  1.00  0.00           H
ATOM   4432  HG2 GLN A 294     114.150  56.300 117.630  1.00  0.00           H
ATOM   4433  CD  GLN A 294     115.370  54.440 117.650  1.00  0.00           C
ATOM   4434  OE1 GLN A 294     115.470  53.710 118.620  1.00  0.00           O
ATOM   4435  NE2 GLN A 294     115.340  53.910 116.410  1.00  0.00           N
ATOM   4436 HE21 GLN A 294     115.420  54.530 115.620  1.00  0.00           H
ATOM   4437 HE22 GLN A 294     115.350  52.920 116.300  1.00  0.00           H
ATOM   4438  C   GLN A 294     117.910  57.360 120.140  1.00  0.00           C
ATOM   4439  O   GLN A 294     118.100  58.490 119.710  1.00  0.00           O
ATOM   4440  N   VAL A 295     117.990  56.980 121.460  1.00  0.00           N
ATOM   4441  HN  VAL A 295     117.750  56.060 121.770  1.00  0.00           H
ATOM   4442  CA  VAL A 295     118.380  57.850 122.560  1.00  0.00           C
ATOM   4443  HA  VAL A 295     117.620  58.620 122.490  1.00  0.00           H
ATOM   4444  CB  VAL A 295     118.150  57.180 123.920  1.00  0.00           C
ATOM   4445  HB  VAL A 295     118.660  56.190 123.880  1.00  0.00           H
ATOM   4446  CG1 VAL A 295     118.670  58.010 125.150  1.00  0.00           C
ATOM   4447 HG11 VAL A 295     119.700  58.380 124.980  1.00  0.00           H
ATOM   4448 HG12 VAL A 295     117.920  58.790 125.420  1.00  0.00           H
ATOM   4449 HG13 VAL A 295     118.760  57.460 126.110  1.00  0.00           H
ATOM   4450  CG2 VAL A 295     116.640  56.850 124.110  1.00  0.00           C
ATOM   4451 HG21 VAL A 295     116.380  55.990 123.460  1.00  0.00           H
ATOM   4452 HG22 VAL A 295     116.460  56.540 125.160  1.00  0.00           H
ATOM   4453 HG23 VAL A 295     115.950  57.690 123.900  1.00  0.00           H
ATOM   4454  C   VAL A 295     119.700  58.540 122.380  1.00  0.00           C
ATOM   4455  O   VAL A 295     119.910  59.730 122.610  1.00  0.00           O
ATOM   4456  N   ASP A 296     120.770  57.790 122.020  1.00  0.00           N
ATOM   4457  HN  ASP A 296     120.780  56.800 122.070  1.00  0.00           H
ATOM   4458  CA  ASP A 296     122.060  58.340 121.770  1.00  0.00           C
ATOM   4459  HA  ASP A 296     122.370  58.930 122.620  1.00  0.00           H
ATOM   4460  CB  ASP A 296     123.060  57.130 121.530  1.00  0.00           C
ATOM   4461  HB1 ASP A 296     122.780  56.580 120.610  1.00  0.00           H
ATOM   4462  HB2 ASP A 296     124.090  57.470 121.290  1.00  0.00           H
ATOM   4463  CG  ASP A 296     123.160  56.140 122.620  1.00  0.00           C
ATOM   4464  OD1 ASP A 296     123.590  54.940 122.380  1.00  0.00           O
ATOM   4465  OD2 ASP A 296     122.890  56.490 123.790  1.00  0.00           O
ATOM   4466  C   ASP A 296     122.090  59.300 120.550  1.00  0.00           C
ATOM   4467  O   ASP A 296     122.770  60.350 120.640  1.00  0.00           O
ATOM   4468  N   PHE A 297     121.420  58.850 119.450  1.00  0.00           N
ATOM   4469  HN  PHE A 297     120.920  57.990 119.440  1.00  0.00           H
ATOM   4470  CA  PHE A 297     121.290  59.670 118.190  1.00  0.00           C
ATOM   4471  HA  PHE A 297     122.270  59.850 117.800  1.00  0.00           H
ATOM   4472  CB  PHE A 297     120.510  58.800 117.150  1.00  0.00           C
ATOM   4473  HB1 PHE A 297     121.100  57.860 117.100  1.00  0.00           H
ATOM   4474  HB2 PHE A 297     119.520  58.600 117.610  1.00  0.00           H
ATOM   4475  CG  PHE A 297     120.420  59.540 115.840  1.00  0.00           C
ATOM   4476  CD1 PHE A 297     121.390  59.380 114.860  1.00  0.00           C
ATOM   4477  HD1 PHE A 297     122.160  58.640 115.020  1.00  0.00           H
ATOM   4478  CE1 PHE A 297     121.300  60.010 113.650  1.00  0.00           C
ATOM   4479  HE1 PHE A 297     122.100  59.910 112.940  1.00  0.00           H
ATOM   4480  CZ  PHE A 297     120.220  60.870 113.370  1.00  0.00           C
ATOM   4481  HZ  PHE A 297     120.070  61.220 112.360  1.00  0.00           H
ATOM   4482  CD2 PHE A 297     119.380  60.450 115.610  1.00  0.00           C
ATOM   4483  HD2 PHE A 297     118.650  60.640 116.380  1.00  0.00           H
ATOM   4484  CE2 PHE A 297     119.270  61.120 114.400  1.00  0.00           C
ATOM   4485  HE2 PHE A 297     118.400  61.680 114.090  1.00  0.00           H
ATOM   4486  C   PHE A 297     120.690  61.040 118.430  1.00  0.00           C
ATOM   4487  O   PHE A 297     121.340  62.020 118.120  1.00  0.00           O
ATOM   4488  N   GLN A 298     119.580  61.070 119.140  1.00  0.00           N
ATOM   4489  HN  GLN A 298     119.040  60.250 119.320  1.00  0.00           H
ATOM   4490  CA  GLN A 298     118.990  62.260 119.550  1.00  0.00           C
ATOM   4491  HA  GLN A 298     118.620  62.770 118.680  1.00  0.00           H
ATOM   4492  CB  GLN A 298     117.780  61.770 120.430  1.00  0.00           C
ATOM   4493  HB1 GLN A 298     117.230  60.920 119.980  1.00  0.00           H
ATOM   4494  HB2 GLN A 298     118.220  61.390 121.380  1.00  0.00           H
ATOM   4495  CG  GLN A 298     116.840  62.870 120.820  1.00  0.00           C
ATOM   4496  HG1 GLN A 298     117.450  63.770 121.070  1.00  0.00           H
ATOM   4497  HG2 GLN A 298     116.210  62.630 121.700  1.00  0.00           H
ATOM   4498  CD  GLN A 298     116.030  63.340 119.650  1.00  0.00           C
ATOM   4499  OE1 GLN A 298     116.350  64.210 118.840  1.00  0.00           O
ATOM   4500  NE2 GLN A 298     114.830  62.720 119.460  1.00  0.00           N
ATOM   4501 HE21 GLN A 298     114.520  62.020 120.110  1.00  0.00           H
ATOM   4502 HE22 GLN A 298     114.240  63.050 118.720  1.00  0.00           H
ATOM   4503  C   GLN A 298     119.850  63.190 120.460  1.00  0.00           C
ATOM   4504  O   GLN A 298     120.100  64.300 120.090  1.00  0.00           O
ATOM   4505  N   HIS A 299     120.430  62.600 121.510  1.00  0.00           N
ATOM   4506  HN  HIS A 299     120.510  61.610 121.600  1.00  0.00           H
ATOM   4507  CA  HIS A 299     121.340  63.360 122.450  1.00  0.00           C
ATOM   4508  HA  HIS A 299     120.800  64.230 122.820  1.00  0.00           H
ATOM   4509  CB  HIS A 299     121.910  62.590 123.630  1.00  0.00           C
ATOM   4510  HB1 HIS A 299     121.080  62.080 124.150  1.00  0.00           H
ATOM   4511  HB2 HIS A 299     122.470  61.720 123.210  1.00  0.00           H
ATOM   4512  ND1 HIS A 299     122.450  64.520 125.180  1.00  0.00           N
ATOM   4513  CG  HIS A 299     122.880  63.370 124.550  1.00  0.00           C
ATOM   4514  CE1 HIS A 299     123.450  64.860 125.940  1.00  0.00           C
ATOM   4515  HE1 HIS A 299     123.550  65.780 126.520  1.00  0.00           H
ATOM   4516  NE2 HIS A 299     124.490  64.000 125.880  1.00  0.00           N
ATOM   4517  HE2 HIS A 299     125.330  64.040 126.420  1.00  0.00           H
ATOM   4518  CD2 HIS A 299     124.180  63.030 124.910  1.00  0.00           C
ATOM   4519  HD2 HIS A 299     124.760  62.150 124.650  1.00  0.00           H
ATOM   4520  C   HIS A 299     122.510  63.980 121.610  1.00  0.00           C
ATOM   4521  O   HIS A 299     122.790  65.170 121.660  1.00  0.00           O
ATOM   4522  N   HIS A 300     123.100  63.230 120.650  1.00  0.00           N
ATOM   4523  HN  HIS A 300     122.840  62.270 120.550  1.00  0.00           H
ATOM   4524  CA  HIS A 300     124.100  63.790 119.840  1.00  0.00           C
ATOM   4525  HA  HIS A 300     124.910  64.280 120.360  1.00  0.00           H
ATOM   4526  CB  HIS A 300     124.710  62.680 118.930  1.00  0.00           C
ATOM   4527  HB1 HIS A 300     125.180  61.970 119.650  1.00  0.00           H
ATOM   4528  HB2 HIS A 300     123.830  62.070 118.650  1.00  0.00           H
ATOM   4529  ND1 HIS A 300     126.750  63.770 118.060  1.00  0.00           N
ATOM   4530  CG  HIS A 300     125.590  63.060 117.770  1.00  0.00           C
ATOM   4531  CE1 HIS A 300     127.360  63.920 116.920  1.00  0.00           C
ATOM   4532  HE1 HIS A 300     128.270  64.510 116.900  1.00  0.00           H
ATOM   4533  NE2 HIS A 300     126.580  63.450 115.920  1.00  0.00           N
ATOM   4534  HE2 HIS A 300     126.790  63.500 114.940  1.00  0.00           H
ATOM   4535  CD2 HIS A 300     125.450  62.830 116.490  1.00  0.00           C
ATOM   4536  HD2 HIS A 300     124.690  62.340 115.890  1.00  0.00           H
ATOM   4537  C   HIS A 300     123.610  64.960 118.950  1.00  0.00           C
ATOM   4538  O   HIS A 300     124.250  66.040 118.890  1.00  0.00           O
ATOM   4539  N   GLN A 301     122.420  64.820 118.300  1.00  0.00           N
ATOM   4540  HN  GLN A 301     121.910  63.970 118.360  1.00  0.00           H
ATOM   4541  CA  GLN A 301     121.900  65.800 117.450  1.00  0.00           C
ATOM   4542  HA  GLN A 301     122.730  66.150 116.860  1.00  0.00           H
ATOM   4543  CB  GLN A 301     120.510  65.390 116.840  1.00  0.00           C
ATOM   4544  HB1 GLN A 301     119.790  65.090 117.630  1.00  0.00           H
ATOM   4545  HB2 GLN A 301     120.040  66.210 116.260  1.00  0.00           H
ATOM   4546  CG  GLN A 301     120.600  64.230 115.810  1.00  0.00           C
ATOM   4547  HG1 GLN A 301     119.930  64.420 114.940  1.00  0.00           H
ATOM   4548  HG2 GLN A 301     120.150  63.310 116.220  1.00  0.00           H
ATOM   4549  CD  GLN A 301     121.900  63.950 115.110  1.00  0.00           C
ATOM   4550  OE1 GLN A 301     122.620  64.840 114.580  1.00  0.00           O
ATOM   4551  NE2 GLN A 301     122.360  62.690 114.960  1.00  0.00           N
ATOM   4552 HE21 GLN A 301     121.680  61.960 115.000  1.00  0.00           H
ATOM   4553 HE22 GLN A 301     123.210  62.610 114.440  1.00  0.00           H
ATOM   4554  C   GLN A 301     121.680  67.220 118.090  1.00  0.00           C
ATOM   4555  O   GLN A 301     121.990  68.180 117.440  1.00  0.00           O
ATOM   4556  N   LEU A 302     121.320  67.240 119.390  1.00  0.00           N
ATOM   4557  HN  LEU A 302     121.290  66.390 119.910  1.00  0.00           H
ATOM   4558  CA  LEU A 302     121.160  68.440 120.280  1.00  0.00           C
ATOM   4559  HA  LEU A 302     120.370  69.030 119.850  1.00  0.00           H
ATOM   4560  CB  LEU A 302     120.770  68.050 121.750  1.00  0.00           C
ATOM   4561  HB1 LEU A 302     121.420  67.210 122.080  1.00  0.00           H
ATOM   4562  HB2 LEU A 302     121.080  68.900 122.380  1.00  0.00           H
ATOM   4563  CG  LEU A 302     119.240  67.910 122.030  1.00  0.00           C
ATOM   4564  HG  LEU A 302     118.870  68.870 121.620  1.00  0.00           H
ATOM   4565  CD1 LEU A 302     118.670  66.810 121.090  1.00  0.00           C
ATOM   4566 HD11 LEU A 302     118.920  66.930 120.020  1.00  0.00           H
ATOM   4567 HD12 LEU A 302     119.150  65.900 121.500  1.00  0.00           H
ATOM   4568 HD13 LEU A 302     117.560  66.820 121.120  1.00  0.00           H
ATOM   4569  CD2 LEU A 302     118.860  67.660 123.470  1.00  0.00           C
ATOM   4570 HD21 LEU A 302     119.020  68.560 124.110  1.00  0.00           H
ATOM   4571 HD22 LEU A 302     117.770  67.490 123.540  1.00  0.00           H
ATOM   4572 HD23 LEU A 302     119.400  66.770 123.860  1.00  0.00           H
ATOM   4573  C   LEU A 302     122.440  69.340 120.350  1.00  0.00           C
ATOM   4574  O   LEU A 302     122.370  70.570 120.220  1.00  0.00           O
ATOM   4575  N   ALA A 303     123.590  68.720 120.470  1.00  0.00           N
ATOM   4576  HN  ALA A 303     123.600  67.720 120.440  1.00  0.00           H
ATOM   4577  CA  ALA A 303     124.890  69.380 120.720  1.00  0.00           C
ATOM   4578  HA  ALA A 303     124.690  70.030 121.560  1.00  0.00           H
ATOM   4579  CB  ALA A 303     126.050  68.410 120.910  1.00  0.00           C
ATOM   4580  HB1 ALA A 303     126.020  67.600 120.150  1.00  0.00           H
ATOM   4581  HB2 ALA A 303     127.030  68.930 120.820  1.00  0.00           H
ATOM   4582  HB3 ALA A 303     126.030  67.970 121.930  1.00  0.00           H
ATOM   4583  C   ALA A 303     125.300  70.310 119.610  1.00  0.00           C
ATOM   4584  O   ALA A 303     125.910  71.360 119.830  1.00  0.00           O
ATOM   4585  N   GLU A 304     124.940  69.910 118.390  1.00  0.00           N
ATOM   4586  HN  GLU A 304     124.410  69.110 118.150  1.00  0.00           H
ATOM   4587  CA  GLU A 304     125.170  70.750 117.200  1.00  0.00           C
ATOM   4588  HA  GLU A 304     126.230  70.900 117.250  1.00  0.00           H
ATOM   4589  CB  GLU A 304     124.750  69.910 115.920  1.00  0.00           C
ATOM   4590  HB1 GLU A 304     125.480  69.100 115.740  1.00  0.00           H
ATOM   4591  HB2 GLU A 304     123.790  69.420 116.210  1.00  0.00           H
ATOM   4592  CG  GLU A 304     124.440  70.610 114.590  1.00  0.00           C
ATOM   4593  HG1 GLU A 304     125.270  71.280 114.270  1.00  0.00           H
ATOM   4594  HG2 GLU A 304     123.590  71.320 114.620  1.00  0.00           H
ATOM   4595  CD  GLU A 304     124.110  69.680 113.430  1.00  0.00           C
ATOM   4596  OE1 GLU A 304     124.660  70.100 112.380  1.00  0.00           O
ATOM   4597  OE2 GLU A 304     123.290  68.770 113.450  1.00  0.00           O
ATOM   4598  C   GLU A 304     124.460  72.150 117.210  1.00  0.00           C
ATOM   4599  O   GLU A 304     124.860  73.170 116.550  1.00  0.00           O
ATOM   4600  N   ALA A 305     123.340  72.180 117.910  1.00  0.00           N
ATOM   4601  HN  ALA A 305     122.980  71.310 118.210  1.00  0.00           H
ATOM   4602  CA  ALA A 305     122.500  73.350 117.910  1.00  0.00           C
ATOM   4603  HA  ALA A 305     122.650  74.010 117.070  1.00  0.00           H
ATOM   4604  CB  ALA A 305     121.090  72.740 117.920  1.00  0.00           C
ATOM   4605  HB1 ALA A 305     121.060  72.170 118.880  1.00  0.00           H
ATOM   4606  HB2 ALA A 305     120.500  73.670 117.810  1.00  0.00           H
ATOM   4607  HB3 ALA A 305     120.980  72.040 117.060  1.00  0.00           H
ATOM   4608  C   ALA A 305     122.620  74.150 119.190  1.00  0.00           C
ATOM   4609  O   ALA A 305     122.810  75.340 119.170  1.00  0.00           O
ATOM   4610  N   PHE A 306     122.650  73.480 120.380  1.00  0.00           N
ATOM   4611  HN  PHE A 306     122.810  72.500 120.350  1.00  0.00           H
ATOM   4612  CA  PHE A 306     122.710  74.240 121.640  1.00  0.00           C
ATOM   4613  HA  PHE A 306     122.140  75.150 121.530  1.00  0.00           H
ATOM   4614  CB  PHE A 306     122.190  73.410 122.870  1.00  0.00           C
ATOM   4615  HB1 PHE A 306     122.630  72.390 122.870  1.00  0.00           H
ATOM   4616  HB2 PHE A 306     122.440  73.860 123.850  1.00  0.00           H
ATOM   4617  CG  PHE A 306     120.710  73.290 122.880  1.00  0.00           C
ATOM   4618  CD1 PHE A 306     120.070  72.220 122.300  1.00  0.00           C
ATOM   4619  HD1 PHE A 306     120.550  71.510 121.640  1.00  0.00           H
ATOM   4620  CE1 PHE A 306     118.690  72.010 122.580  1.00  0.00           C
ATOM   4621  HE1 PHE A 306     118.160  71.140 122.210  1.00  0.00           H
ATOM   4622  CZ  PHE A 306     117.890  72.960 123.220  1.00  0.00           C
ATOM   4623  HZ  PHE A 306     116.880  72.750 123.530  1.00  0.00           H
ATOM   4624  CD2 PHE A 306     119.950  74.220 123.610  1.00  0.00           C
ATOM   4625  HD2 PHE A 306     120.420  75.040 124.130  1.00  0.00           H
ATOM   4626  CE2 PHE A 306     118.560  74.020 123.790  1.00  0.00           C
ATOM   4627  HE2 PHE A 306     118.030  74.720 124.420  1.00  0.00           H
ATOM   4628  C   PHE A 306     124.080  74.770 121.970  1.00  0.00           C
ATOM   4629  O   PHE A 306     124.190  75.700 122.810  1.00  0.00           O
ATOM   4630  N   LYS A 307     125.180  74.150 121.410  1.00  0.00           N
ATOM   4631  HN  LYS A 307     125.100  73.520 120.640  1.00  0.00           H
ATOM   4632  CA  LYS A 307     126.520  74.560 121.850  1.00  0.00           C
ATOM   4633  HA  LYS A 307     126.500  74.580 122.930  1.00  0.00           H
ATOM   4634  CB  LYS A 307     127.690  73.620 121.400  1.00  0.00           C
ATOM   4635  HB1 LYS A 307     127.520  73.340 120.340  1.00  0.00           H
ATOM   4636  HB2 LYS A 307     128.670  74.120 121.540  1.00  0.00           H
ATOM   4637  CG  LYS A 307     127.710  72.390 122.320  1.00  0.00           C
ATOM   4638  HG1 LYS A 307     126.800  71.810 122.580  1.00  0.00           H
ATOM   4639  HG2 LYS A 307     127.970  72.750 123.340  1.00  0.00           H
ATOM   4640  CD  LYS A 307     128.840  71.380 121.880  1.00  0.00           C
ATOM   4641  HD1 LYS A 307     129.720  72.060 121.780  1.00  0.00           H
ATOM   4642  HD2 LYS A 307     128.600  70.950 120.880  1.00  0.00           H
ATOM   4643  CE  LYS A 307     129.250  70.230 122.820  1.00  0.00           C
ATOM   4644  HE1 LYS A 307     128.350  69.590 122.920  1.00  0.00           H
ATOM   4645  HE2 LYS A 307     129.520  70.580 123.840  1.00  0.00           H
ATOM   4646  NZ  LYS A 307     130.290  69.300 122.310  1.00  0.00           N
ATOM   4647  HZ1 LYS A 307     129.900  68.540 121.710  1.00  0.00           H
ATOM   4648  HZ2 LYS A 307     130.920  69.720 121.590  1.00  0.00           H
ATOM   4649  HZ3 LYS A 307     130.870  68.860 123.050  1.00  0.00           H
ATOM   4650  C   LYS A 307     126.890  76.030 121.620  1.00  0.00           C
ATOM   4651  O   LYS A 307     127.560  76.580 122.480  1.00  0.00           O
ATOM   4652  N   GLN A 308     126.430  76.630 120.530  1.00  0.00           N
ATOM   4653  HN  GLN A 308     126.050  76.010 119.850  1.00  0.00           H
ATOM   4654  CA  GLN A 308     126.720  77.990 120.140  1.00  0.00           C
ATOM   4655  HA  GLN A 308     127.760  78.190 120.330  1.00  0.00           H
ATOM   4656  CB  GLN A 308     126.460  78.210 118.660  1.00  0.00           C
ATOM   4657  HB1 GLN A 308     126.380  79.270 118.330  1.00  0.00           H
ATOM   4658  HB2 GLN A 308     127.370  77.800 118.180  1.00  0.00           H
ATOM   4659  CG  GLN A 308     125.130  77.520 118.220  1.00  0.00           C
ATOM   4660  HG1 GLN A 308     124.300  78.040 118.740  1.00  0.00           H
ATOM   4661  HG2 GLN A 308     125.190  76.460 118.540  1.00  0.00           H
ATOM   4662  CD  GLN A 308     125.000  77.620 116.760  1.00  0.00           C
ATOM   4663  OE1 GLN A 308     125.930  78.150 116.170  1.00  0.00           O
ATOM   4664  NE2 GLN A 308     123.860  77.190 116.150  1.00  0.00           N
ATOM   4665 HE21 GLN A 308     123.170  76.760 116.720  1.00  0.00           H
ATOM   4666 HE22 GLN A 308     123.820  77.170 115.150  1.00  0.00           H
ATOM   4667  C   GLN A 308     125.900  78.990 120.950  1.00  0.00           C
ATOM   4668  O   GLN A 308     126.190  80.200 120.990  1.00  0.00           O
ATOM   4669  N   TYR A 309     124.870  78.460 121.680  1.00  0.00           N
ATOM   4670  HN  TYR A 309     124.680  77.480 121.590  1.00  0.00           H
ATOM   4671  CA  TYR A 309     123.950  79.270 122.470  1.00  0.00           C
ATOM   4672  HA  TYR A 309     124.180  80.290 122.220  1.00  0.00           H
ATOM   4673  CB  TYR A 309     122.490  78.900 122.250  1.00  0.00           C
ATOM   4674  HB1 TYR A 309     122.380  77.820 122.460  1.00  0.00           H
ATOM   4675  HB2 TYR A 309     121.720  79.450 122.830  1.00  0.00           H
ATOM   4676  CG  TYR A 309     122.200  79.080 120.820  1.00  0.00           C
ATOM   4677  CD1 TYR A 309     122.480  80.270 120.030  1.00  0.00           C
ATOM   4678  HD1 TYR A 309     122.950  81.130 120.470  1.00  0.00           H
ATOM   4679  CE1 TYR A 309     122.310  80.280 118.650  1.00  0.00           C
ATOM   4680  HE1 TYR A 309     122.340  81.250 118.180  1.00  0.00           H
ATOM   4681  CZ  TYR A 309     121.780  79.160 118.040  1.00  0.00           C
ATOM   4682  OH  TYR A 309     121.460  79.230 116.710  1.00  0.00           O
ATOM   4683  HH  TYR A 309     122.070  79.860 116.310  1.00  0.00           H
ATOM   4684  CD2 TYR A 309     121.510  77.990 120.130  1.00  0.00           C
ATOM   4685  HD2 TYR A 309     121.170  77.190 120.760  1.00  0.00           H
ATOM   4686  CE2 TYR A 309     121.280  78.100 118.770  1.00  0.00           C
ATOM   4687  HE2 TYR A 309     120.670  77.320 118.340  1.00  0.00           H
ATOM   4688  C   TYR A 309     124.300  79.150 123.950  1.00  0.00           C
ATOM   4689  O   TYR A 309     123.690  79.740 124.770  1.00  0.00           O
ATOM   4690  N   ASN A 310     125.380  78.380 124.290  1.00  0.00           N
ATOM   4691  HN  ASN A 310     125.900  78.010 123.520  1.00  0.00           H
ATOM   4692  CA  ASN A 310     125.920  78.180 125.630  1.00  0.00           C
ATOM   4693  HA  ASN A 310     126.860  77.670 125.440  1.00  0.00           H
ATOM   4694  CB  ASN A 310     126.280  79.530 126.370  1.00  0.00           C
ATOM   4695  HB1 ASN A 310     125.370  80.100 126.650  1.00  0.00           H
ATOM   4696  HB2 ASN A 310     126.760  79.290 127.340  1.00  0.00           H
ATOM   4697  CG  ASN A 310     127.410  80.370 125.610  1.00  0.00           C
ATOM   4698  OD1 ASN A 310     127.950  79.790 124.640  1.00  0.00           O
ATOM   4699  ND2 ASN A 310     127.650  81.590 126.130  1.00  0.00           N
ATOM   4700 HD21 ASN A 310     126.980  81.990 126.750  1.00  0.00           H
ATOM   4701 HD22 ASN A 310     128.520  82.020 125.880  1.00  0.00           H
ATOM   4702  C   ASN A 310     125.180  77.280 126.590  1.00  0.00           C
ATOM   4703  O   ASN A 310     125.100  77.460 127.790  1.00  0.00           O
ATOM   4704  N   ILE A 311     124.510  76.290 126.040  1.00  0.00           N
ATOM   4705  HN  ILE A 311     124.500  76.190 125.050  1.00  0.00           H
ATOM   4706  CA  ILE A 311     123.660  75.400 126.750  1.00  0.00           C
ATOM   4707  HA  ILE A 311     123.750  75.480 127.820  1.00  0.00           H
ATOM   4708  CB  ILE A 311     122.140  75.510 126.420  1.00  0.00           C
ATOM   4709  HB  ILE A 311     122.070  75.330 125.330  1.00  0.00           H
ATOM   4710  CG2 ILE A 311     121.330  74.420 127.090  1.00  0.00           C
ATOM   4711 HG21 ILE A 311     120.290  74.500 126.730  1.00  0.00           H
ATOM   4712 HG22 ILE A 311     121.750  73.450 126.730  1.00  0.00           H
ATOM   4713 HG23 ILE A 311     121.350  74.360 128.200  1.00  0.00           H
ATOM   4714  CG1 ILE A 311     121.670  76.950 126.630  1.00  0.00           C
ATOM   4715 HG11 ILE A 311     122.470  77.530 126.100  1.00  0.00           H
ATOM   4716 HG12 ILE A 311     121.820  77.250 127.690  1.00  0.00           H
ATOM   4717  CD  ILE A 311     120.260  77.160 126.120  1.00  0.00           C
ATOM   4718  HD1 ILE A 311     119.470  76.730 126.770  1.00  0.00           H
ATOM   4719  HD2 ILE A 311     120.060  78.250 126.070  1.00  0.00           H
ATOM   4720  HD3 ILE A 311     120.130  76.800 125.070  1.00  0.00           H
ATOM   4721  C   ILE A 311     124.250  74.000 126.430  1.00  0.00           C
ATOM   4722  O   ILE A 311     124.450  73.600 125.330  1.00  0.00           O
ATOM   4723  N   SER A 312     124.630  73.270 127.560  1.00  0.00           N
ATOM   4724  HN  SER A 312     124.380  73.700 128.420  1.00  0.00           H
ATOM   4725  CA  SER A 312     125.260  71.910 127.540  1.00  0.00           C
ATOM   4726  HA  SER A 312     125.460  71.670 126.510  1.00  0.00           H
ATOM   4727  CB  SER A 312     126.630  71.780 128.280  1.00  0.00           C
ATOM   4728  HB1 SER A 312     126.510  71.880 129.380  1.00  0.00           H
ATOM   4729  HB2 SER A 312     127.270  72.630 127.930  1.00  0.00           H
ATOM   4730  OG  SER A 312     127.220  70.490 128.140  1.00  0.00           O
ATOM   4731  HG1 SER A 312     126.630  69.840 128.530  1.00  0.00           H
ATOM   4732  C   SER A 312     124.210  70.990 128.160  1.00  0.00           C
ATOM   4733  O   SER A 312     123.720  71.270 129.250  1.00  0.00           O
ATOM   4734  N   TRP A 313     123.910  69.850 127.540  1.00  0.00           N
ATOM   4735  HN  TRP A 313     124.260  69.610 126.640  1.00  0.00           H
ATOM   4736  CA  TRP A 313     122.890  68.930 128.050  1.00  0.00           C
ATOM   4737  HA  TRP A 313     122.360  69.500 128.810  1.00  0.00           H
ATOM   4738  CB  TRP A 313     122.010  68.340 126.870  1.00  0.00           C
ATOM   4739  HB1 TRP A 313     122.630  68.020 126.010  1.00  0.00           H
ATOM   4740  HB2 TRP A 313     121.240  67.580 127.120  1.00  0.00           H
ATOM   4741  CG  TRP A 313     121.190  69.470 126.370  1.00  0.00           C
ATOM   4742  CD1 TRP A 313     121.580  70.430 125.510  1.00  0.00           C
ATOM   4743  HD1 TRP A 313     122.550  70.430 125.030  1.00  0.00           H
ATOM   4744  NE1 TRP A 313     120.650  71.380 125.410  1.00  0.00           N
ATOM   4745  HE1 TRP A 313     120.540  72.040 124.710  1.00  0.00           H
ATOM   4746  CE2 TRP A 313     119.650  71.120 126.360  1.00  0.00           C
ATOM   4747  CD2 TRP A 313     120.000  69.910 127.020  1.00  0.00           C
ATOM   4748  CE3 TRP A 313     119.100  69.330 127.910  1.00  0.00           C
ATOM   4749  HE3 TRP A 313     119.300  68.360 128.330  1.00  0.00           H
ATOM   4750  CZ3 TRP A 313     118.070  70.070 128.440  1.00  0.00           C
ATOM   4751  HZ3 TRP A 313     117.490  69.700 129.270  1.00  0.00           H
ATOM   4752  CZ2 TRP A 313     118.570  71.850 126.770  1.00  0.00           C
ATOM   4753  HZ2 TRP A 313     118.280  72.800 126.350  1.00  0.00           H
ATOM   4754  CH2 TRP A 313     117.760  71.310 127.820  1.00  0.00           C
ATOM   4755  HH2 TRP A 313     116.960  71.980 128.110  1.00  0.00           H
ATOM   4756  C   TRP A 313     123.480  67.660 128.680  1.00  0.00           C
ATOM   4757  O   TRP A 313     124.230  66.950 128.010  1.00  0.00           O
ATOM   4758  N   GLU A 314     123.170  67.350 129.970  1.00  0.00           N
ATOM   4759  HN  GLU A 314     122.560  67.900 130.540  1.00  0.00           H
ATOM   4760  CA  GLU A 314     123.530  66.040 130.570  1.00  0.00           C
ATOM   4761  HA  GLU A 314     124.340  65.600 130.000  1.00  0.00           H
ATOM   4762  CB  GLU A 314     124.270  66.200 131.980  1.00  0.00           C
ATOM   4763  HB1 GLU A 314     125.180  66.810 131.810  1.00  0.00           H
ATOM   4764  HB2 GLU A 314     123.560  66.850 132.540  1.00  0.00           H
ATOM   4765  CG  GLU A 314     124.510  64.930 132.770  1.00  0.00           C
ATOM   4766  HG1 GLU A 314     124.950  64.140 132.120  1.00  0.00           H
ATOM   4767  HG2 GLU A 314     123.640  64.500 133.300  1.00  0.00           H
ATOM   4768  CD  GLU A 314     125.610  65.200 133.820  1.00  0.00           C
ATOM   4769  OE1 GLU A 314     126.720  65.670 133.430  1.00  0.00           O
ATOM   4770  OE2 GLU A 314     125.360  64.910 135.010  1.00  0.00           O
ATOM   4771  C   GLU A 314     122.360  65.060 130.680  1.00  0.00           C
ATOM   4772  O   GLU A 314     121.360  65.320 131.400  1.00  0.00           O
ATOM   4773  N   LEU A 315     122.440  63.890 130.000  1.00  0.00           N
ATOM   4774  HN  LEU A 315     123.270  63.580 129.540  1.00  0.00           H
ATOM   4775  CA  LEU A 315     121.420  62.890 130.020  1.00  0.00           C
ATOM   4776  HA  LEU A 315     120.460  63.380 130.060  1.00  0.00           H
ATOM   4777  CB  LEU A 315     121.610  62.060 128.660  1.00  0.00           C
ATOM   4778  HB1 LEU A 315     121.320  62.800 127.890  1.00  0.00           H
ATOM   4779  HB2 LEU A 315     122.700  61.850 128.570  1.00  0.00           H
ATOM   4780  CG  LEU A 315     120.650  60.830 128.420  1.00  0.00           C
ATOM   4781  HG  LEU A 315     120.720  60.150 129.290  1.00  0.00           H
ATOM   4782  CD1 LEU A 315     119.220  61.260 128.450  1.00  0.00           C
ATOM   4783 HD11 LEU A 315     119.040  61.960 127.610  1.00  0.00           H
ATOM   4784 HD12 LEU A 315     118.530  60.390 128.400  1.00  0.00           H
ATOM   4785 HD13 LEU A 315     118.910  61.770 129.390  1.00  0.00           H
ATOM   4786  CD2 LEU A 315     121.130  60.150 127.050  1.00  0.00           C
ATOM   4787 HD21 LEU A 315     122.190  59.830 127.120  1.00  0.00           H
ATOM   4788 HD22 LEU A 315     120.550  59.220 126.810  1.00  0.00           H
ATOM   4789 HD23 LEU A 315     120.940  60.750 126.130  1.00  0.00           H
ATOM   4790  C   LEU A 315     121.510  61.970 131.230  1.00  0.00           C
ATOM   4791  O   LEU A 315     122.560  61.660 131.800  1.00  0.00           O
ATOM   4792  N   ASP A 316     120.460  61.310 131.600  1.00  0.00           N
ATOM   4793  HN  ASP A 316     119.580  61.570 131.190  1.00  0.00           H
ATOM   4794  CA  ASP A 316     120.390  60.120 132.360  1.00  0.00           C
ATOM   4795  HA  ASP A 316     121.360  59.660 132.240  1.00  0.00           H
ATOM   4796  CB  ASP A 316     120.190  60.540 133.910  1.00  0.00           C
ATOM   4797  HB1 ASP A 316     120.890  61.350 134.190  1.00  0.00           H
ATOM   4798  HB2 ASP A 316     119.170  60.830 134.220  1.00  0.00           H
ATOM   4799  CG  ASP A 316     120.570  59.370 134.770  1.00  0.00           C
ATOM   4800  OD1 ASP A 316     120.150  59.300 135.940  1.00  0.00           O
ATOM   4801  OD2 ASP A 316     121.300  58.470 134.260  1.00  0.00           O
ATOM   4802  C   ASP A 316     119.260  59.250 131.830  1.00  0.00           C
ATOM   4803  O   ASP A 316     118.340  59.710 131.060  1.00  0.00           O
ATOM   4804  N   VAL A 317     119.230  57.920 132.230  1.00  0.00           N
ATOM   4805  HN  VAL A 317     120.000  57.490 132.690  1.00  0.00           H
ATOM   4806  CA  VAL A 317     118.140  57.060 131.860  1.00  0.00           C
ATOM   4807  HA  VAL A 317     117.500  57.700 131.280  1.00  0.00           H
ATOM   4808  CB  VAL A 317     118.510  55.950 130.880  1.00  0.00           C
ATOM   4809  HB  VAL A 317     119.390  55.340 131.160  1.00  0.00           H
ATOM   4810  CG1 VAL A 317     117.390  55.000 130.580  1.00  0.00           C
ATOM   4811 HG11 VAL A 317     117.340  54.220 131.380  1.00  0.00           H
ATOM   4812 HG12 VAL A 317     116.370  55.460 130.620  1.00  0.00           H
ATOM   4813 HG13 VAL A 317     117.540  54.580 129.570  1.00  0.00           H
ATOM   4814  CG2 VAL A 317     118.820  56.680 129.530  1.00  0.00           C
ATOM   4815 HG21 VAL A 317     117.870  57.140 129.180  1.00  0.00           H
ATOM   4816 HG22 VAL A 317     119.620  57.440 129.660  1.00  0.00           H
ATOM   4817 HG23 VAL A 317     119.330  55.960 128.850  1.00  0.00           H
ATOM   4818  C   VAL A 317     117.550  56.400 133.150  1.00  0.00           C
ATOM   4819  O   VAL A 317     118.260  55.930 134.030  1.00  0.00           O
ATOM   4820  N   LEU A 318     116.230  56.480 133.230  1.00  0.00           N
ATOM   4821  HN  LEU A 318     115.750  56.910 132.470  1.00  0.00           H
ATOM   4822  CA  LEU A 318     115.430  55.660 134.140  1.00  0.00           C
ATOM   4823  HA  LEU A 318     116.030  55.360 134.980  1.00  0.00           H
ATOM   4824  CB  LEU A 318     114.230  56.520 134.710  1.00  0.00           C
ATOM   4825  HB1 LEU A 318     114.720  57.350 135.260  1.00  0.00           H
ATOM   4826  HB2 LEU A 318     113.660  57.050 133.920  1.00  0.00           H
ATOM   4827  CG  LEU A 318     113.270  55.630 135.510  1.00  0.00           C
ATOM   4828  HG  LEU A 318     113.030  54.720 134.920  1.00  0.00           H
ATOM   4829  CD1 LEU A 318     113.850  55.270 136.860  1.00  0.00           C
ATOM   4830 HD11 LEU A 318     114.890  54.880 136.820  1.00  0.00           H
ATOM   4831 HD12 LEU A 318     113.970  56.170 137.500  1.00  0.00           H
ATOM   4832 HD13 LEU A 318     113.300  54.480 137.410  1.00  0.00           H
ATOM   4833  CD2 LEU A 318     111.980  56.400 135.720  1.00  0.00           C
ATOM   4834 HD21 LEU A 318     111.590  56.940 134.830  1.00  0.00           H
ATOM   4835 HD22 LEU A 318     111.270  55.700 136.230  1.00  0.00           H
ATOM   4836 HD23 LEU A 318     112.200  57.240 136.410  1.00  0.00           H
ATOM   4837  C   LEU A 318     114.990  54.350 133.480  1.00  0.00           C
ATOM   4838  O   LEU A 318     114.210  54.340 132.520  1.00  0.00           O
ATOM   4839  N   GLU A 319     115.540  53.250 134.000  1.00  0.00           N
ATOM   4840  HN  GLU A 319     116.110  53.340 134.810  1.00  0.00           H
ATOM   4841  CA  GLU A 319     115.220  51.900 133.530  1.00  0.00           C
ATOM   4842  HA  GLU A 319     114.810  51.970 132.530  1.00  0.00           H
ATOM   4843  CB  GLU A 319     116.500  51.040 133.460  1.00  0.00           C
ATOM   4844  HB1 GLU A 319     116.850  50.850 134.500  1.00  0.00           H
ATOM   4845  HB2 GLU A 319     116.240  50.000 133.170  1.00  0.00           H
ATOM   4846  CG  GLU A 319     117.510  51.560 132.450  1.00  0.00           C
ATOM   4847  HG1 GLU A 319     117.970  52.420 132.980  1.00  0.00           H
ATOM   4848  HG2 GLU A 319     117.000  51.820 131.500  1.00  0.00           H
ATOM   4849  CD  GLU A 319     118.600  50.580 132.180  1.00  0.00           C
ATOM   4850  OE1 GLU A 319     119.420  50.310 133.070  1.00  0.00           O
ATOM   4851  OE2 GLU A 319     118.560  50.000 131.090  1.00  0.00           O
ATOM   4852  C   GLU A 319     114.120  51.170 134.410  1.00  0.00           C
ATOM   4853  O   GLU A 319     114.360  50.530 135.420  1.00  0.00           O
ATOM   4854  N   VAL A 320     112.870  51.240 133.950  1.00  0.00           N
ATOM   4855  HN  VAL A 320     112.690  51.690 133.090  1.00  0.00           H
ATOM   4856  CA  VAL A 320     111.740  50.670 134.690  1.00  0.00           C
ATOM   4857  HA  VAL A 320     111.930  50.520 135.740  1.00  0.00           H
ATOM   4858  CB  VAL A 320     110.470  51.490 134.390  1.00  0.00           C
ATOM   4859  HB  VAL A 320     110.180  51.470 133.320  1.00  0.00           H
ATOM   4860  CG1 VAL A 320     109.140  51.060 135.200  1.00  0.00           C
ATOM   4861 HG11 VAL A 320     108.210  51.630 134.990  1.00  0.00           H
ATOM   4862 HG12 VAL A 320     108.820  50.010 135.070  1.00  0.00           H
ATOM   4863 HG13 VAL A 320     109.300  51.210 136.290  1.00  0.00           H
ATOM   4864  CG2 VAL A 320     110.700  52.980 134.820  1.00  0.00           C
ATOM   4865 HG21 VAL A 320     111.210  53.500 133.980  1.00  0.00           H
ATOM   4866 HG22 VAL A 320     109.710  53.410 135.070  1.00  0.00           H
ATOM   4867 HG23 VAL A 320     111.340  53.090 135.730  1.00  0.00           H
ATOM   4868  C   VAL A 320     111.420  49.200 134.220  1.00  0.00           C
ATOM   4869  O   VAL A 320     111.610  48.950 133.020  1.00  0.00           O
ATOM   4870  N   SER A 321     110.900  48.270 135.070  1.00  0.00           N
ATOM   4871  HN  SER A 321     110.710  48.490 136.030  1.00  0.00           H
ATOM   4872  CA  SER A 321     110.370  46.970 134.640  1.00  0.00           C
ATOM   4873  HA  SER A 321     110.270  46.780 133.580  1.00  0.00           H
ATOM   4874  CB  SER A 321     111.330  45.870 135.190  1.00  0.00           C
ATOM   4875  HB1 SER A 321     111.560  45.910 136.270  1.00  0.00           H
ATOM   4876  HB2 SER A 321     112.360  46.040 134.810  1.00  0.00           H
ATOM   4877  OG  SER A 321     111.160  44.510 134.700  1.00  0.00           O
ATOM   4878  HG1 SER A 321     110.290  44.170 134.920  1.00  0.00           H
ATOM   4879  C   SER A 321     109.020  46.740 135.250  1.00  0.00           C
ATOM   4880  O   SER A 321     108.840  46.970 136.480  1.00  0.00           O
ATOM   4881  N   ASN A 322     108.120  46.280 134.430  1.00  0.00           N
ATOM   4882  HN  ASN A 322     108.370  46.050 133.500  1.00  0.00           H
ATOM   4883  CA  ASN A 322     106.730  46.080 134.710  1.00  0.00           C
ATOM   4884  HA  ASN A 322     106.730  45.210 135.360  1.00  0.00           H
ATOM   4885  CB  ASN A 322     106.080  47.280 135.460  1.00  0.00           C
ATOM   4886  HB1 ASN A 322     106.630  47.570 136.380  1.00  0.00           H
ATOM   4887  HB2 ASN A 322     106.000  48.200 134.830  1.00  0.00           H
ATOM   4888  CG  ASN A 322     104.710  46.910 136.030  1.00  0.00           C
ATOM   4889  OD1 ASN A 322     104.270  45.750 135.990  1.00  0.00           O
ATOM   4890  ND2 ASN A 322     104.080  47.910 136.650  1.00  0.00           N
ATOM   4891 HD21 ASN A 322     104.570  48.780 136.740  1.00  0.00           H
ATOM   4892 HD22 ASN A 322     103.200  47.730 137.100  1.00  0.00           H
ATOM   4893  C   ASN A 322     105.970  45.620 133.470  1.00  0.00           C
ATOM   4894  O   ASN A 322     105.560  46.490 132.700  1.00  0.00           O
ATOM   4895  N   SER A 323     105.900  44.340 133.170  1.00  0.00           N
ATOM   4896  HN  SER A 323     106.270  43.650 133.790  1.00  0.00           H
ATOM   4897  CA  SER A 323     105.310  43.760 131.890  1.00  0.00           C
ATOM   4898  HA  SER A 323     105.800  44.220 131.050  1.00  0.00           H
ATOM   4899  CB  SER A 323     105.550  42.230 131.700  1.00  0.00           C
ATOM   4900  HB1 SER A 323     105.300  42.100 130.620  1.00  0.00           H
ATOM   4901  HB2 SER A 323     104.900  41.630 132.370  1.00  0.00           H
ATOM   4902  OG  SER A 323     106.960  41.960 131.880  1.00  0.00           O
ATOM   4903  HG1 SER A 323     106.980  41.830 132.830  1.00  0.00           H
ATOM   4904  C   SER A 323     103.850  44.070 131.750  1.00  0.00           C
ATOM   4905  O   SER A 323     103.440  44.290 130.590  1.00  0.00           O
ATOM   4906  N   SER A 324     103.110  44.110 132.800  1.00  0.00           N
ATOM   4907  HN  SER A 324     103.600  43.870 133.640  1.00  0.00           H
ATOM   4908  CA  SER A 324     101.710  44.360 132.690  1.00  0.00           C
ATOM   4909  HA  SER A 324     101.330  43.720 131.910  1.00  0.00           H
ATOM   4910  CB  SER A 324     100.940  44.010 133.950  1.00  0.00           C
ATOM   4911  HB1 SER A 324     101.260  44.680 134.770  1.00  0.00           H
ATOM   4912  HB2 SER A 324     101.140  42.980 134.300  1.00  0.00           H
ATOM   4913  OG  SER A 324      99.520  44.120 133.730  1.00  0.00           O
ATOM   4914  HG1 SER A 324      99.060  44.280 134.560  1.00  0.00           H
ATOM   4915  C   SER A 324     101.380  45.720 132.130  1.00  0.00           C
ATOM   4916  O   SER A 324     100.490  45.770 131.280  1.00  0.00           O
ATOM   4917  N   LEU A 325     102.070  46.740 132.610  1.00  0.00           N
ATOM   4918  HN  LEU A 325     102.780  46.530 133.280  1.00  0.00           H
ATOM   4919  CA  LEU A 325     102.000  48.130 132.200  1.00  0.00           C
ATOM   4920  HA  LEU A 325     100.960  48.410 132.280  1.00  0.00           H
ATOM   4921  CB  LEU A 325     102.800  48.960 133.210  1.00  0.00           C
ATOM   4922  HB1 LEU A 325     102.210  48.770 134.130  1.00  0.00           H
ATOM   4923  HB2 LEU A 325     103.820  48.530 133.310  1.00  0.00           H
ATOM   4924  CG  LEU A 325     102.880  50.470 132.950  1.00  0.00           C
ATOM   4925  HG  LEU A 325     103.250  50.710 131.930  1.00  0.00           H
ATOM   4926  CD1 LEU A 325     101.480  51.070 133.040  1.00  0.00           C
ATOM   4927 HD11 LEU A 325     101.050  50.990 134.060  1.00  0.00           H
ATOM   4928 HD12 LEU A 325     101.470  52.160 132.810  1.00  0.00           H
ATOM   4929 HD13 LEU A 325     100.820  50.580 132.290  1.00  0.00           H
ATOM   4930  CD2 LEU A 325     103.920  51.120 133.840  1.00  0.00           C
ATOM   4931 HD21 LEU A 325     103.630  50.770 134.850  1.00  0.00           H
ATOM   4932 HD22 LEU A 325     104.970  50.920 133.560  1.00  0.00           H
ATOM   4933 HD23 LEU A 325     103.770  52.220 133.810  1.00  0.00           H
ATOM   4934  C   LEU A 325     102.470  48.360 130.750  1.00  0.00           C
ATOM   4935  O   LEU A 325     101.850  49.080 129.950  1.00  0.00           O
ATOM   4936  N   ARG A 326     103.530  47.640 130.320  1.00  0.00           N
ATOM   4937  HN  ARG A 326     104.010  47.020 130.940  1.00  0.00           H
ATOM   4938  CA  ARG A 326     104.020  47.740 128.920  1.00  0.00           C
ATOM   4939  HA  ARG A 326     104.130  48.780 128.660  1.00  0.00           H
ATOM   4940  CB  ARG A 326     105.460  47.040 128.850  1.00  0.00           C
ATOM   4941  HB1 ARG A 326     106.050  47.610 129.590  1.00  0.00           H
ATOM   4942  HB2 ARG A 326     105.340  45.960 129.120  1.00  0.00           H
ATOM   4943  CG  ARG A 326     106.210  47.240 127.470  1.00  0.00           C
ATOM   4944  HG1 ARG A 326     105.610  47.050 126.550  1.00  0.00           H
ATOM   4945  HG2 ARG A 326     107.020  46.480 127.450  1.00  0.00           H
ATOM   4946  CD  ARG A 326     106.750  48.620 127.280  1.00  0.00           C
ATOM   4947  HD1 ARG A 326     107.230  49.010 128.200  1.00  0.00           H
ATOM   4948  HD2 ARG A 326     105.850  49.220 127.050  1.00  0.00           H
ATOM   4949  NE  ARG A 326     107.700  48.590 126.150  1.00  0.00           N
ATOM   4950  HE  ARG A 326     108.520  48.020 126.200  1.00  0.00           H
ATOM   4951  CZ  ARG A 326     107.560  49.080 124.950  1.00  0.00           C
ATOM   4952  NH1 ARG A 326     106.560  49.690 124.440  1.00  0.00           N
ATOM   4953 HH11 ARG A 326     106.580  49.930 123.470  1.00  0.00           H
ATOM   4954 HH12 ARG A 326     105.670  49.800 124.870  1.00  0.00           H
ATOM   4955  NH2 ARG A 326     108.600  48.870 124.180  1.00  0.00           N
ATOM   4956 HH21 ARG A 326     108.580  49.340 123.300  1.00  0.00           H
ATOM   4957 HH22 ARG A 326     109.410  48.420 124.540  1.00  0.00           H
ATOM   4958  C   ARG A 326     103.160  47.160 127.780  1.00  0.00           C
ATOM   4959  O   ARG A 326     103.120  47.620 126.630  1.00  0.00           O
ATOM   4960  N   ARG A 327     102.240  46.240 128.120  1.00  0.00           N
ATOM   4961  HN  ARG A 327     102.490  45.640 128.880  1.00  0.00           H
ATOM   4962  CA  ARG A 327     101.110  45.930 127.240  1.00  0.00           C
ATOM   4963  HA  ARG A 327     101.480  45.660 126.260  1.00  0.00           H
ATOM   4964  CB  ARG A 327     100.240  44.790 127.760  1.00  0.00           C
ATOM   4965  HB1 ARG A 327      99.860  45.110 128.750  1.00  0.00           H
ATOM   4966  HB2 ARG A 327      99.390  44.620 127.070  1.00  0.00           H
ATOM   4967  CG  ARG A 327     101.070  43.530 128.070  1.00  0.00           C
ATOM   4968  HG1 ARG A 327     101.800  43.900 128.830  1.00  0.00           H
ATOM   4969  HG2 ARG A 327     101.590  43.260 127.120  1.00  0.00           H
ATOM   4970  CD  ARG A 327     100.160  42.460 128.700  1.00  0.00           C
ATOM   4971  HD1 ARG A 327      99.300  42.340 128.000  1.00  0.00           H
ATOM   4972  HD2 ARG A 327      99.760  42.690 129.710  1.00  0.00           H
ATOM   4973  NE  ARG A 327     100.970  41.150 128.770  1.00  0.00           N
ATOM   4974  HE  ARG A 327     101.320  40.790 127.910  1.00  0.00           H
ATOM   4975  CZ  ARG A 327     101.460  40.630 129.860  1.00  0.00           C
ATOM   4976  NH1 ARG A 327     100.890  40.880 131.060  1.00  0.00           N
ATOM   4977 HH11 ARG A 327     101.330  40.530 131.880  1.00  0.00           H
ATOM   4978 HH12 ARG A 327      99.960  41.250 130.980  1.00  0.00           H
ATOM   4979  NH2 ARG A 327     102.530  39.930 129.790  1.00  0.00           N
ATOM   4980 HH21 ARG A 327     102.930  39.580 130.640  1.00  0.00           H
ATOM   4981 HH22 ARG A 327     103.100  39.830 128.980  1.00  0.00           H
ATOM   4982  C   ARG A 327     100.120  47.030 126.990  1.00  0.00           C
ATOM   4983  O   ARG A 327      99.500  47.050 125.920  1.00  0.00           O
ATOM   4984  N   ARG A 328      99.970  47.970 127.940  1.00  0.00           N
ATOM   4985  HN  ARG A 328     100.630  48.230 128.640  1.00  0.00           H
ATOM   4986  CA  ARG A 328      99.020  49.040 127.800  1.00  0.00           C
ATOM   4987  HA  ARG A 328      98.130  48.530 127.490  1.00  0.00           H
ATOM   4988  CB  ARG A 328      98.830  49.930 129.080  1.00  0.00           C
ATOM   4989  HB1 ARG A 328      99.780  50.470 129.310  1.00  0.00           H
ATOM   4990  HB2 ARG A 328      98.110  50.770 129.030  1.00  0.00           H
ATOM   4991  CG  ARG A 328      98.490  49.230 130.400  1.00  0.00           C
ATOM   4992  HG1 ARG A 328      98.660  49.900 131.260  1.00  0.00           H
ATOM   4993  HG2 ARG A 328      99.120  48.330 130.580  1.00  0.00           H
ATOM   4994  CD  ARG A 328      97.020  48.790 130.480  1.00  0.00           C
ATOM   4995  HD1 ARG A 328      96.680  48.160 129.630  1.00  0.00           H
ATOM   4996  HD2 ARG A 328      96.260  49.600 130.560  1.00  0.00           H
ATOM   4997  NE  ARG A 328      96.930  48.060 131.830  1.00  0.00           N
ATOM   4998  HE  ARG A 328      97.410  48.430 132.630  1.00  0.00           H
ATOM   4999  CZ  ARG A 328      96.230  47.020 132.140  1.00  0.00           C
ATOM   5000  NH1 ARG A 328      95.430  46.460 131.290  1.00  0.00           N
ATOM   5001 HH11 ARG A 328      95.020  45.590 131.560  1.00  0.00           H
ATOM   5002 HH12 ARG A 328      95.170  46.880 130.420  1.00  0.00           H
ATOM   5003  NH2 ARG A 328      96.450  46.440 133.300  1.00  0.00           N
ATOM   5004 HH21 ARG A 328      96.120  45.490 133.370  1.00  0.00           H
ATOM   5005 HH22 ARG A 328      97.140  46.840 133.910  1.00  0.00           H
ATOM   5006  C   ARG A 328      99.360  50.060 126.700  1.00  0.00           C
ATOM   5007  O   ARG A 328     100.500  50.430 126.440  1.00  0.00           O
ATOM   5008  N   LEU A 329      98.300  50.650 126.200  1.00  0.00           N
ATOM   5009  HN  LEU A 329      97.380  50.300 126.360  1.00  0.00           H
ATOM   5010  CA  LEU A 329      98.360  51.860 125.400  1.00  0.00           C
ATOM   5011  HA  LEU A 329      99.360  51.840 125.010  1.00  0.00           H
ATOM   5012  CB  LEU A 329      97.230  51.970 124.170  1.00  0.00           C
ATOM   5013  HB1 LEU A 329      97.250  51.030 123.590  1.00  0.00           H
ATOM   5014  HB2 LEU A 329      96.230  52.180 124.610  1.00  0.00           H
ATOM   5015  CG  LEU A 329      97.450  53.130 123.140  1.00  0.00           C
ATOM   5016  HG  LEU A 329      97.320  54.140 123.570  1.00  0.00           H
ATOM   5017  CD1 LEU A 329      98.830  53.100 122.450  1.00  0.00           C
ATOM   5018 HD11 LEU A 329      98.900  53.810 121.600  1.00  0.00           H
ATOM   5019 HD12 LEU A 329      99.500  53.390 123.290  1.00  0.00           H
ATOM   5020 HD13 LEU A 329      99.030  52.090 122.020  1.00  0.00           H
ATOM   5021  CD2 LEU A 329      96.330  53.080 122.180  1.00  0.00           C
ATOM   5022 HD21 LEU A 329      95.320  53.360 122.570  1.00  0.00           H
ATOM   5023 HD22 LEU A 329      96.380  53.710 121.260  1.00  0.00           H
ATOM   5024 HD23 LEU A 329      96.070  52.050 121.880  1.00  0.00           H
ATOM   5025  C   LEU A 329      98.230  53.090 126.220  1.00  0.00           C
ATOM   5026  O   LEU A 329      97.440  53.130 127.140  1.00  0.00           O
ATOM   5027  N   ILE A 330      98.980  54.190 126.010  1.00  0.00           N
ATOM   5028  HN  ILE A 330      99.690  54.250 125.310  1.00  0.00           H
ATOM   5029  CA  ILE A 330      98.790  55.400 126.710  1.00  0.00           C
ATOM   5030  HA  ILE A 330      98.160  55.210 127.560  1.00  0.00           H
ATOM   5031  CB  ILE A 330     100.140  55.970 127.200  1.00  0.00           C
ATOM   5032  HB  ILE A 330     100.610  56.330 126.260  1.00  0.00           H
ATOM   5033  CG2 ILE A 330      99.820  57.100 128.210  1.00  0.00           C
ATOM   5034 HG21 ILE A 330      99.350  57.870 127.570  1.00  0.00           H
ATOM   5035 HG22 ILE A 330      99.070  56.730 128.940  1.00  0.00           H
ATOM   5036 HG23 ILE A 330     100.750  57.490 128.670  1.00  0.00           H
ATOM   5037  CG1 ILE A 330     100.990  54.860 127.800  1.00  0.00           C
ATOM   5038 HG11 ILE A 330     101.910  55.440 128.030  1.00  0.00           H
ATOM   5039 HG12 ILE A 330     101.290  53.990 127.180  1.00  0.00           H
ATOM   5040  CD  ILE A 330     100.510  54.300 129.160  1.00  0.00           C
ATOM   5041  HD1 ILE A 330     101.200  53.490 129.490  1.00  0.00           H
ATOM   5042  HD2 ILE A 330     100.670  55.000 130.000  1.00  0.00           H
ATOM   5043  HD3 ILE A 330      99.480  53.890 129.110  1.00  0.00           H
ATOM   5044  C   ILE A 330      98.180  56.370 125.650  1.00  0.00           C
ATOM   5045  O   ILE A 330      98.680  56.450 124.530  1.00  0.00           O
ATOM   5046  N   LEU A 331      97.120  57.130 125.970  1.00  0.00           N
ATOM   5047  HN  LEU A 331      96.790  56.980 126.890  1.00  0.00           H
ATOM   5048  CA  LEU A 331      96.520  58.200 125.140  1.00  0.00           C
ATOM   5049  HA  LEU A 331      96.870  58.040 124.130  1.00  0.00           H
ATOM   5050  CB  LEU A 331      94.950  58.050 125.110  1.00  0.00           C
ATOM   5051  HB1 LEU A 331      94.540  58.280 126.120  1.00  0.00           H
ATOM   5052  HB2 LEU A 331      94.400  58.850 124.590  1.00  0.00           H
ATOM   5053  CG  LEU A 331      94.420  56.700 124.540  1.00  0.00           C
ATOM   5054  HG  LEU A 331      94.660  55.910 125.290  1.00  0.00           H
ATOM   5055  CD1 LEU A 331      92.910  56.710 124.580  1.00  0.00           C
ATOM   5056 HD11 LEU A 331      92.440  55.750 124.310  1.00  0.00           H
ATOM   5057 HD12 LEU A 331      92.510  56.930 125.590  1.00  0.00           H
ATOM   5058 HD13 LEU A 331      92.500  57.510 123.930  1.00  0.00           H
ATOM   5059  CD2 LEU A 331      94.900  56.240 123.150  1.00  0.00           C
ATOM   5060 HD21 LEU A 331      94.290  55.370 122.820  1.00  0.00           H
[truncated: 3,341,080 more chars]
