# Supplementary material for: Structure of the PAPP-ABP5 complex reveals mechanism of substrate recognition
Source: Nat Commun. 2022 Sep 20;13:5500. doi: 10.1038/s41467-022-33175-2 (PMC9489782; doi:10.1038/s41467-022-33175-2)
Supplement: Supplementary file 4 — Supplementary Data 1 [file 41467_2022_33175_MOESM4_ESM.zip › Simulation Initials/initial_11.pdb]

REMARK    GENERATED BY TRJCONV
TITLE     active-agonist+G_alpha in water t= 308.00000 step= 154000
REMARK    THIS IS A SIMULATION BOX
CRYST1  188.227  188.227  188.227  90.00  90.00  90.00 P 1           1
MODEL        1
ATOM      1  N   ARG A  15     101.090 103.340 165.040  1.00  0.00           N
ATOM      2  HT1 ARG A  15     100.950 104.270 165.390  1.00  0.00           H
ATOM      3  HT2 ARG A  15     100.880 103.500 164.080  1.00  0.00           H
ATOM      4  CA  ARG A  15     100.010 102.610 165.720  1.00  0.00           C
ATOM      5  HA  ARG A  15     100.400 101.610 165.830  1.00  0.00           H
ATOM      6  CB  ARG A  15      99.610 103.220 167.040  1.00  0.00           C
ATOM      7  HB1 ARG A  15      99.280 104.260 166.830  1.00  0.00           H
ATOM      8  HB2 ARG A  15      98.880 102.630 167.630  1.00  0.00           H
ATOM      9  CG  ARG A  15     100.820 103.520 168.110  1.00  0.00           C
ATOM     10  HG1 ARG A  15     100.360 103.960 169.010  1.00  0.00           H
ATOM     11  HG2 ARG A  15     101.420 104.340 167.670  1.00  0.00           H
ATOM     12  CD  ARG A  15     101.830 102.370 168.470  1.00  0.00           C
ATOM     13  HD1 ARG A  15     102.650 102.810 169.070  1.00  0.00           H
ATOM     14  HD2 ARG A  15     102.200 101.890 167.540  1.00  0.00           H
ATOM     15  NE  ARG A  15     101.020 101.430 169.330  1.00  0.00           N
ATOM     16  HE  ARG A  15     100.170 101.760 169.740  1.00  0.00           H
ATOM     17  CZ  ARG A  15     101.440 100.290 169.930  1.00  0.00           C
ATOM     18  NH1 ARG A  15     102.530  99.620 169.710  1.00  0.00           N
ATOM     19 HH11 ARG A  15     102.730  98.820 170.270  1.00  0.00           H
ATOM     20 HH12 ARG A  15     103.230 100.090 169.180  1.00  0.00           H
ATOM     21  NH2 ARG A  15     100.620  99.740 170.750  1.00  0.00           N
ATOM     22 HH21 ARG A  15     100.760  98.810 171.060  1.00  0.00           H
ATOM     23 HH22 ARG A  15      99.730 100.170 170.910  1.00  0.00           H
ATOM     24  C   ARG A  15      98.700 102.470 164.920  1.00  0.00           C
ATOM     25  O   ARG A  15      97.650 103.030 165.230  1.00  0.00           O
ATOM     26  N   ALA A  16      98.670 101.700 163.750  1.00  0.00           N
ATOM     27  HN  ALA A  16      99.510 101.420 163.300  1.00  0.00           H
ATOM     28  CA  ALA A  16      97.550 101.510 162.890  1.00  0.00           C
ATOM     29  HA  ALA A  16      97.180 102.470 162.580  1.00  0.00           H
ATOM     30  CB  ALA A  16      98.030 100.740 161.570  1.00  0.00           C
ATOM     31  HB1 ALA A  16      97.210 100.570 160.840  1.00  0.00           H
ATOM     32  HB2 ALA A  16      98.800 101.280 160.970  1.00  0.00           H
ATOM     33  HB3 ALA A  16      98.440  99.750 161.850  1.00  0.00           H
ATOM     34  C   ALA A  16      96.380 100.710 163.550  1.00  0.00           C
ATOM     35  O   ALA A  16      96.540  99.770 164.370  1.00  0.00           O
ATOM     36  N   LEU A  17      95.130 101.040 163.090  1.00  0.00           N
ATOM     37  HN  LEU A  17      95.070 101.710 162.370  1.00  0.00           H
ATOM     38  CA  LEU A  17      93.970 100.590 163.780  1.00  0.00           C
ATOM     39  HA  LEU A  17      94.290 100.170 164.730  1.00  0.00           H
ATOM     40  CB  LEU A  17      92.940 101.740 163.970  1.00  0.00           C
ATOM     41  HB1 LEU A  17      93.430 102.630 164.390  1.00  0.00           H
ATOM     42  HB2 LEU A  17      92.510 102.030 162.990  1.00  0.00           H
ATOM     43  CG  LEU A  17      91.710 101.460 164.900  1.00  0.00           C
ATOM     44  HG  LEU A  17      91.110 100.640 164.450  1.00  0.00           H
ATOM     45  CD1 LEU A  17      92.200 101.040 166.300  1.00  0.00           C
ATOM     46 HD11 LEU A  17      92.920 101.830 166.610  1.00  0.00           H
ATOM     47 HD12 LEU A  17      91.380 100.900 167.040  1.00  0.00           H
ATOM     48 HD13 LEU A  17      92.760 100.080 166.200  1.00  0.00           H
ATOM     49  CD2 LEU A  17      90.880 102.710 165.140  1.00  0.00           C
ATOM     50 HD21 LEU A  17      90.550 103.180 164.190  1.00  0.00           H
ATOM     51 HD22 LEU A  17      89.960 102.450 165.700  1.00  0.00           H
ATOM     52 HD23 LEU A  17      91.450 103.470 165.710  1.00  0.00           H
ATOM     53  C   LEU A  17      93.460  99.540 162.820  1.00  0.00           C
ATOM     54  O   LEU A  17      93.490  99.710 161.630  1.00  0.00           O
ATOM     55  N   TYR A  18      92.970  98.300 163.260  1.00  0.00           N
ATOM     56  HN  TYR A  18      93.120  98.020 164.200  1.00  0.00           H
ATOM     57  CA  TYR A  18      92.430  97.410 162.350  1.00  0.00           C
ATOM     58  HA  TYR A  18      92.700  97.630 161.330  1.00  0.00           H
ATOM     59  CB  TYR A  18      92.900  95.950 162.660  1.00  0.00           C
ATOM     60  HB1 TYR A  18      94.000  95.980 162.770  1.00  0.00           H
ATOM     61  HB2 TYR A  18      92.570  95.440 163.590  1.00  0.00           H
ATOM     62  CG  TYR A  18      92.700  95.000 161.510  1.00  0.00           C
ATOM     63  CD1 TYR A  18      91.840  93.870 161.650  1.00  0.00           C
ATOM     64  HD1 TYR A  18      91.290  93.800 162.580  1.00  0.00           H
ATOM     65  CE1 TYR A  18      91.670  92.950 160.590  1.00  0.00           C
ATOM     66  HE1 TYR A  18      91.040  92.080 160.730  1.00  0.00           H
ATOM     67  CZ  TYR A  18      92.500  93.070 159.360  1.00  0.00           C
ATOM     68  OH  TYR A  18      92.520  92.100 158.350  1.00  0.00           O
ATOM     69  HH  TYR A  18      93.160  92.440 157.720  1.00  0.00           H
ATOM     70  CD2 TYR A  18      93.340  95.120 160.330  1.00  0.00           C
ATOM     71  HD2 TYR A  18      94.010  95.950 160.150  1.00  0.00           H
ATOM     72  CE2 TYR A  18      93.260  94.210 159.270  1.00  0.00           C
ATOM     73  HE2 TYR A  18      93.820  94.400 158.370  1.00  0.00           H
ATOM     74  C   TYR A  18      90.980  97.260 162.540  1.00  0.00           C
ATOM     75  O   TYR A  18      90.520  97.300 163.680  1.00  0.00           O
ATOM     76  N   PHE A  19      90.190  97.090 161.490  1.00  0.00           N
ATOM     77  HN  PHE A  19      90.560  96.890 160.590  1.00  0.00           H
ATOM     78  CA  PHE A  19      88.730  96.840 161.430  1.00  0.00           C
ATOM     79  HA  PHE A  19      88.280  96.760 162.420  1.00  0.00           H
ATOM     80  CB  PHE A  19      87.860  97.910 160.560  1.00  0.00           C
ATOM     81  HB1 PHE A  19      88.480  98.040 159.650  1.00  0.00           H
ATOM     82  HB2 PHE A  19      86.870  97.510 160.250  1.00  0.00           H
ATOM     83  CG  PHE A  19      87.650  99.130 161.340  1.00  0.00           C
ATOM     84  CD1 PHE A  19      86.460  99.260 162.120  1.00  0.00           C
ATOM     85  HD1 PHE A  19      85.660  98.530 162.170  1.00  0.00           H
ATOM     86  CE1 PHE A  19      86.240 100.380 162.980  1.00  0.00           C
ATOM     87  HE1 PHE A  19      85.420 100.550 163.650  1.00  0.00           H
ATOM     88  CZ  PHE A  19      87.110 101.450 162.810  1.00  0.00           C
ATOM     89  HZ  PHE A  19      87.040 102.300 163.470  1.00  0.00           H
ATOM     90  CD2 PHE A  19      88.510 100.230 161.280  1.00  0.00           C
ATOM     91  HD2 PHE A  19      89.380 100.260 160.640  1.00  0.00           H
ATOM     92  CE2 PHE A  19      88.220 101.400 161.970  1.00  0.00           C
ATOM     93  HE2 PHE A  19      88.940 102.200 162.080  1.00  0.00           H
ATOM     94  C   PHE A  19      88.680  95.440 160.810  1.00  0.00           C
ATOM     95  O   PHE A  19      89.430  95.180 159.870  1.00  0.00           O
ATOM     96  N   SER A  20      87.870  94.520 161.340  1.00  0.00           N
ATOM     97  HN  SER A  20      87.260  94.670 162.120  1.00  0.00           H
ATOM     98  CA  SER A  20      87.850  93.110 161.020  1.00  0.00           C
ATOM     99  HA  SER A  20      88.600  92.910 160.260  1.00  0.00           H
ATOM    100  CB  SER A  20      88.060  92.150 162.230  1.00  0.00           C
ATOM    101  HB1 SER A  20      89.050  92.390 162.690  1.00  0.00           H
ATOM    102  HB2 SER A  20      88.190  91.110 161.850  1.00  0.00           H
ATOM    103  OG  SER A  20      87.030  92.160 163.250  1.00  0.00           O
ATOM    104  HG1 SER A  20      86.880  93.080 163.480  1.00  0.00           H
ATOM    105  C   SER A  20      86.550  92.790 160.350  1.00  0.00           C
ATOM    106  O   SER A  20      86.270  91.650 159.980  1.00  0.00           O
ATOM    107  N   GLY A  21      85.560  93.770 160.190  1.00  0.00           N
ATOM    108  HN  GLY A  21      85.580  94.740 160.390  1.00  0.00           H
ATOM    109  CA  GLY A  21      84.460  93.550 159.250  1.00  0.00           C
ATOM    110  HA1 GLY A  21      84.850  92.990 158.410  1.00  0.00           H
ATOM    111  HA2 GLY A  21      84.130  94.550 159.010  1.00  0.00           H
ATOM    112  C   GLY A  21      83.310  92.770 159.780  1.00  0.00           C
ATOM    113  O   GLY A  21      82.530  92.170 159.050  1.00  0.00           O
ATOM    114  N   ARG A  22      83.200  92.830 161.150  1.00  0.00           N
ATOM    115  HN  ARG A  22      83.880  93.410 161.580  1.00  0.00           H
ATOM    116  CA  ARG A  22      82.110  92.130 161.880  1.00  0.00           C
ATOM    117  HA  ARG A  22      81.460  91.580 161.200  1.00  0.00           H
ATOM    118  CB  ARG A  22      82.700  91.220 162.960  1.00  0.00           C
ATOM    119  HB1 ARG A  22      83.470  91.860 163.450  1.00  0.00           H
ATOM    120  HB2 ARG A  22      81.940  90.860 163.680  1.00  0.00           H
ATOM    121  CG  ARG A  22      83.510  90.040 162.420  1.00  0.00           C
ATOM    122  HG1 ARG A  22      84.170  90.420 161.610  1.00  0.00           H
ATOM    123  HG2 ARG A  22      82.860  89.330 161.870  1.00  0.00           H
ATOM    124  CD  ARG A  22      84.230  89.130 163.420  1.00  0.00           C
ATOM    125  HD1 ARG A  22      83.450  88.810 164.150  1.00  0.00           H
ATOM    126  HD2 ARG A  22      85.020  89.720 163.930  1.00  0.00           H
ATOM    127  NE  ARG A  22      84.930  88.030 162.770  1.00  0.00           N
ATOM    128  HE  ARG A  22      85.410  88.180 161.910  1.00  0.00           H
ATOM    129  CZ  ARG A  22      84.740  86.760 163.240  1.00  0.00           C
ATOM    130  NH1 ARG A  22      84.260  86.400 164.420  1.00  0.00           N
ATOM    131 HH11 ARG A  22      84.370  85.450 164.700  1.00  0.00           H
ATOM    132 HH12 ARG A  22      83.620  86.960 164.960  1.00  0.00           H
ATOM    133  NH2 ARG A  22      85.240  85.790 162.570  1.00  0.00           N
ATOM    134 HH21 ARG A  22      85.260  84.890 163.010  1.00  0.00           H
ATOM    135 HH22 ARG A  22      85.420  85.920 161.600  1.00  0.00           H
ATOM    136  C   ARG A  22      81.060  93.160 162.470  1.00  0.00           C
ATOM    137  O   ARG A  22      79.820  92.920 162.450  1.00  0.00           O
ATOM    138  N   GLY A  23      81.560  94.270 163.140  1.00  0.00           N
ATOM    139  HN  GLY A  23      82.530  94.440 163.300  1.00  0.00           H
ATOM    140  CA  GLY A  23      80.650  95.200 163.700  1.00  0.00           C
ATOM    141  HA1 GLY A  23      80.080  94.680 164.450  1.00  0.00           H
ATOM    142  HA2 GLY A  23      79.990  95.670 162.990  1.00  0.00           H
ATOM    143  C   GLY A  23      81.240  96.390 164.390  1.00  0.00           C
ATOM    144  O   GLY A  23      80.560  97.330 164.770  1.00  0.00           O
ATOM    145  N   GLU A  24      82.540  96.520 164.600  1.00  0.00           N
ATOM    146  HN  GLU A  24      83.280  95.890 164.390  1.00  0.00           H
ATOM    147  CA  GLU A  24      83.230  97.680 165.060  1.00  0.00           C
ATOM    148  HA  GLU A  24      82.890  97.810 166.070  1.00  0.00           H
ATOM    149  CB  GLU A  24      84.780  97.410 165.190  1.00  0.00           C
ATOM    150  HB1 GLU A  24      85.440  97.760 164.370  1.00  0.00           H
ATOM    151  HB2 GLU A  24      85.120  98.210 165.880  1.00  0.00           H
ATOM    152  CG  GLU A  24      85.310  95.950 165.450  1.00  0.00           C
ATOM    153  HG1 GLU A  24      84.670  95.470 166.220  1.00  0.00           H
ATOM    154  HG2 GLU A  24      86.320  95.930 165.900  1.00  0.00           H
ATOM    155  CD  GLU A  24      85.410  95.090 164.220  1.00  0.00           C
ATOM    156  OE1 GLU A  24      84.360  94.610 163.680  1.00  0.00           O
ATOM    157  OE2 GLU A  24      86.490  94.830 163.720  1.00  0.00           O
ATOM    158  C   GLU A  24      83.070  98.920 164.200  1.00  0.00           C
ATOM    159  O   GLU A  24      83.240  98.850 162.970  1.00  0.00           O
ATOM    160  N   GLN A  25      82.720 100.010 164.840  1.00  0.00           N
ATOM    161  HN  GLN A  25      82.650 100.070 165.830  1.00  0.00           H
ATOM    162  CA  GLN A  25      82.640 101.270 164.160  1.00  0.00           C
ATOM    163  HA  GLN A  25      83.340 101.280 163.340  1.00  0.00           H
ATOM    164  CB  GLN A  25      81.130 101.480 163.600  1.00  0.00           C
ATOM    165  HB1 GLN A  25      80.450 101.240 164.440  1.00  0.00           H
ATOM    166  HB2 GLN A  25      81.150 102.560 163.350  1.00  0.00           H
ATOM    167  CG  GLN A  25      80.830 100.690 162.310  1.00  0.00           C
ATOM    168  HG1 GLN A  25      80.770  99.630 162.650  1.00  0.00           H
ATOM    169  HG2 GLN A  25      81.640 100.970 161.600  1.00  0.00           H
ATOM    170  CD  GLN A  25      79.470 101.140 161.830  1.00  0.00           C
ATOM    171  OE1 GLN A  25      78.750 102.020 162.350  1.00  0.00           O
ATOM    172  NE2 GLN A  25      79.030 100.420 160.790  1.00  0.00           N
ATOM    173 HE21 GLN A  25      79.730  99.850 160.360  1.00  0.00           H
ATOM    174 HE22 GLN A  25      78.300 100.880 160.290  1.00  0.00           H
ATOM    175  C   GLN A  25      82.900 102.370 165.080  1.00  0.00           C
ATOM    176  O   GLN A  25      82.860 102.100 166.310  1.00  0.00           O
ATOM    177  N   LEU A  26      83.380 103.520 164.570  1.00  0.00           N
ATOM    178  HN  LEU A  26      83.590 103.570 163.590  1.00  0.00           H
ATOM    179  CA  LEU A  26      83.730 104.600 165.390  1.00  0.00           C
ATOM    180  HA  LEU A  26      83.440 104.380 166.400  1.00  0.00           H
ATOM    181  CB  LEU A  26      85.250 104.970 165.530  1.00  0.00           C
ATOM    182  HB1 LEU A  26      85.480 105.200 164.470  1.00  0.00           H
ATOM    183  HB2 LEU A  26      85.420 105.960 166.010  1.00  0.00           H
ATOM    184  CG  LEU A  26      86.140 103.900 166.150  1.00  0.00           C
ATOM    185  HG  LEU A  26      85.870 102.900 165.750  1.00  0.00           H
ATOM    186  CD1 LEU A  26      87.610 104.210 165.920  1.00  0.00           C
ATOM    187 HD11 LEU A  26      87.920 105.170 166.390  1.00  0.00           H
ATOM    188 HD12 LEU A  26      88.270 103.380 166.240  1.00  0.00           H
ATOM    189 HD13 LEU A  26      87.770 104.290 164.830  1.00  0.00           H
ATOM    190  CD2 LEU A  26      85.900 103.730 167.660  1.00  0.00           C
ATOM    191 HD21 LEU A  26      86.160 104.650 168.230  1.00  0.00           H
ATOM    192 HD22 LEU A  26      84.880 103.330 167.840  1.00  0.00           H
ATOM    193 HD23 LEU A  26      86.490 102.870 168.020  1.00  0.00           H
ATOM    194  C   LEU A  26      82.980 105.880 165.040  1.00  0.00           C
ATOM    195  O   LEU A  26      82.910 106.320 163.880  1.00  0.00           O
ATOM    196  N   ARG A  27      82.330 106.500 166.010  1.00  0.00           N
ATOM    197  HN  ARG A  27      82.570 106.200 166.930  1.00  0.00           H
ATOM    198  CA  ARG A  27      81.520 107.710 165.780  1.00  0.00           C
ATOM    199  HA  ARG A  27      81.170 107.820 164.760  1.00  0.00           H
ATOM    200  CB  ARG A  27      80.210 107.430 166.560  1.00  0.00           C
ATOM    201  HB1 ARG A  27      79.560 106.690 166.050  1.00  0.00           H
ATOM    202  HB2 ARG A  27      80.570 107.050 167.540  1.00  0.00           H
ATOM    203  CG  ARG A  27      79.380 108.680 166.820  1.00  0.00           C
ATOM    204  HG1 ARG A  27      79.220 109.190 165.840  1.00  0.00           H
ATOM    205  HG2 ARG A  27      79.970 109.340 167.490  1.00  0.00           H
ATOM    206  CD  ARG A  27      77.960 108.430 167.400  1.00  0.00           C
ATOM    207  HD1 ARG A  27      78.110 107.500 168.000  1.00  0.00           H
ATOM    208  HD2 ARG A  27      77.180 108.300 166.620  1.00  0.00           H
ATOM    209  NE  ARG A  27      77.470 109.540 168.260  1.00  0.00           N
ATOM    210  HE  ARG A  27      77.540 110.440 167.830  1.00  0.00           H
ATOM    211  CZ  ARG A  27      77.000 109.420 169.480  1.00  0.00           C
ATOM    212  NH1 ARG A  27      76.660 108.240 169.990  1.00  0.00           N
ATOM    213 HH11 ARG A  27      76.290 108.100 170.900  1.00  0.00           H
ATOM    214 HH12 ARG A  27      76.650 107.400 169.430  1.00  0.00           H
ATOM    215  NH2 ARG A  27      76.810 110.490 170.190  1.00  0.00           N
ATOM    216 HH21 ARG A  27      76.540 110.480 171.150  1.00  0.00           H
ATOM    217 HH22 ARG A  27      77.270 111.320 169.870  1.00  0.00           H
ATOM    218  C   ARG A  27      82.260 108.960 166.300  1.00  0.00           C
ATOM    219  O   ARG A  27      82.630 108.920 167.470  1.00  0.00           O
ATOM    220  N   LEU A  28      82.410 110.030 165.560  1.00  0.00           N
ATOM    221  HN  LEU A  28      81.950 110.030 164.670  1.00  0.00           H
ATOM    222  CA  LEU A  28      83.210 111.220 165.900  1.00  0.00           C
ATOM    223  HA  LEU A  28      84.070 110.880 166.470  1.00  0.00           H
ATOM    224  CB  LEU A  28      83.560 112.020 164.620  1.00  0.00           C
ATOM    225  HB1 LEU A  28      83.980 111.350 163.840  1.00  0.00           H
ATOM    226  HB2 LEU A  28      82.660 112.550 164.240  1.00  0.00           H
ATOM    227  CG  LEU A  28      84.540 113.140 164.810  1.00  0.00           C
ATOM    228  HG  LEU A  28      84.430 113.780 165.710  1.00  0.00           H
ATOM    229  CD1 LEU A  28      85.940 112.570 164.910  1.00  0.00           C
ATOM    230 HD11 LEU A  28      86.140 111.840 164.090  1.00  0.00           H
ATOM    231 HD12 LEU A  28      86.710 113.370 164.940  1.00  0.00           H
ATOM    232 HD13 LEU A  28      86.000 112.110 165.920  1.00  0.00           H
ATOM    233  CD2 LEU A  28      84.390 114.140 163.680  1.00  0.00           C
ATOM    234 HD21 LEU A  28      83.310 114.360 163.640  1.00  0.00           H
ATOM    235 HD22 LEU A  28      85.030 115.030 163.860  1.00  0.00           H
ATOM    236 HD23 LEU A  28      84.690 113.640 162.730  1.00  0.00           H
ATOM    237  C   LEU A  28      82.380 112.150 166.820  1.00  0.00           C
ATOM    238  O   LEU A  28      81.200 112.410 166.780  1.00  0.00           O
ATOM    239  N   ARG A  29      83.130 112.620 167.840  1.00  0.00           N
ATOM    240  HN  ARG A  29      84.110 112.440 167.800  1.00  0.00           H
ATOM    241  CA  ARG A  29      82.570 113.570 168.830  1.00  0.00           C
ATOM    242  HA  ARG A  29      81.680 113.010 169.110  1.00  0.00           H
ATOM    243  CB  ARG A  29      83.540 113.720 170.070  1.00  0.00           C
ATOM    244  HB1 ARG A  29      84.580 113.950 169.750  1.00  0.00           H
ATOM    245  HB2 ARG A  29      83.180 114.590 170.650  1.00  0.00           H
ATOM    246  CG  ARG A  29      83.420 112.530 171.070  1.00  0.00           C
ATOM    247  HG1 ARG A  29      83.680 111.710 170.370  1.00  0.00           H
ATOM    248  HG2 ARG A  29      82.350 112.490 171.350  1.00  0.00           H
ATOM    249  CD  ARG A  29      84.370 112.510 172.210  1.00  0.00           C
ATOM    250  HD1 ARG A  29      84.390 113.430 172.830  1.00  0.00           H
ATOM    251  HD2 ARG A  29      85.370 112.420 171.720  1.00  0.00           H
ATOM    252  NE  ARG A  29      84.100 111.290 172.950  1.00  0.00           N
ATOM    253  HE  ARG A  29      84.590 110.490 172.620  1.00  0.00           H
ATOM    254  CZ  ARG A  29      83.230 111.160 174.000  1.00  0.00           C
ATOM    255  NH1 ARG A  29      82.480 112.090 174.570  1.00  0.00           N
ATOM    256 HH11 ARG A  29      81.790 111.960 175.280  1.00  0.00           H
ATOM    257 HH12 ARG A  29      82.800 113.010 174.330  1.00  0.00           H
ATOM    258  NH2 ARG A  29      83.090 109.980 174.590  1.00  0.00           N
ATOM    259 HH21 ARG A  29      82.880 109.930 175.560  1.00  0.00           H
ATOM    260 HH22 ARG A  29      83.610 109.200 174.240  1.00  0.00           H
ATOM    261  C   ARG A  29      82.160 114.920 168.270  1.00  0.00           C
ATOM    262  O   ARG A  29      82.690 115.390 167.240  1.00  0.00           O
ATOM    263  N   ALA A  30      81.150 115.480 168.890  1.00  0.00           N
ATOM    264  HN  ALA A  30      80.800 115.030 169.710  1.00  0.00           H
ATOM    265  CA  ALA A  30      80.400 116.660 168.380  1.00  0.00           C
ATOM    266  HA  ALA A  30      80.270 116.520 167.320  1.00  0.00           H
ATOM    267  CB  ALA A  30      78.930 116.820 168.950  1.00  0.00           C
ATOM    268  HB1 ALA A  30      78.430 117.740 168.580  1.00  0.00           H
ATOM    269  HB2 ALA A  30      78.310 115.950 168.650  1.00  0.00           H
ATOM    270  HB3 ALA A  30      79.040 116.740 170.050  1.00  0.00           H
ATOM    271  C   ALA A  30      81.100 118.060 168.490  1.00  0.00           C
ATOM    272  O   ALA A  30      80.680 119.080 167.910  1.00  0.00           O
ATOM    273  N   ASP A  31      82.180 118.050 169.250  1.00  0.00           N
ATOM    274  HN  ASP A  31      82.420 117.260 169.810  1.00  0.00           H
ATOM    275  CA  ASP A  31      83.110 119.070 169.580  1.00  0.00           C
ATOM    276  HA  ASP A  31      82.500 119.750 170.160  1.00  0.00           H
ATOM    277  CB  ASP A  31      84.150 118.340 170.550  1.00  0.00           C
ATOM    278  HB1 ASP A  31      84.690 117.550 169.980  1.00  0.00           H
ATOM    279  HB2 ASP A  31      84.870 119.150 170.790  1.00  0.00           H
ATOM    280  CG  ASP A  31      83.560 117.880 171.800  1.00  0.00           C
ATOM    281  OD1 ASP A  31      84.300 117.250 172.590  1.00  0.00           O
ATOM    282  OD2 ASP A  31      82.320 118.040 172.030  1.00  0.00           O
ATOM    283  C   ASP A  31      83.730 119.650 168.310  1.00  0.00           C
ATOM    284  O   ASP A  31      83.900 120.830 168.190  1.00  0.00           O
ATOM    285  N   LEU A  32      84.040 118.740 167.390  1.00  0.00           N
ATOM    286  HN  LEU A  32      83.860 117.780 167.590  1.00  0.00           H
ATOM    287  CA  LEU A  32      84.650 119.050 166.130  1.00  0.00           C
ATOM    288  HA  LEU A  32      85.420 119.800 166.270  1.00  0.00           H
ATOM    289  CB  LEU A  32      85.230 117.710 165.510  1.00  0.00           C
ATOM    290  HB1 LEU A  32      84.360 117.010 165.480  1.00  0.00           H
ATOM    291  HB2 LEU A  32      85.550 118.010 164.490  1.00  0.00           H
ATOM    292  CG  LEU A  32      86.470 117.070 166.200  1.00  0.00           C
ATOM    293  HG  LEU A  32      87.080 116.630 165.380  1.00  0.00           H
ATOM    294  CD1 LEU A  32      87.320 118.140 166.830  1.00  0.00           C
ATOM    295 HD11 LEU A  32      88.260 117.580 167.050  1.00  0.00           H
ATOM    296 HD12 LEU A  32      87.500 118.940 166.080  1.00  0.00           H
ATOM    297 HD13 LEU A  32      86.830 118.420 167.790  1.00  0.00           H
ATOM    298  CD2 LEU A  32      86.080 115.990 167.230  1.00  0.00           C
ATOM    299 HD21 LEU A  32      85.550 116.440 168.090  1.00  0.00           H
ATOM    300 HD22 LEU A  32      85.460 115.220 166.740  1.00  0.00           H
ATOM    301 HD23 LEU A  32      86.980 115.540 167.710  1.00  0.00           H
ATOM    302  C   LEU A  32      83.690 119.640 165.160  1.00  0.00           C
ATOM    303  O   LEU A  32      82.670 119.040 164.900  1.00  0.00           O
ATOM    304  N   GLU A  33      84.070 120.830 164.600  1.00  0.00           N
ATOM    305  HN  GLU A  33      84.850 121.270 165.050  1.00  0.00           H
ATOM    306  CA  GLU A  33      83.310 121.590 163.630  1.00  0.00           C
ATOM    307  HA  GLU A  33      82.260 121.440 163.820  1.00  0.00           H
ATOM    308  CB  GLU A  33      83.560 123.090 163.890  1.00  0.00           C
ATOM    309  HB1 GLU A  33      83.000 123.300 164.830  1.00  0.00           H
ATOM    310  HB2 GLU A  33      84.630 123.310 164.100  1.00  0.00           H
ATOM    311  CG  GLU A  33      82.980 124.080 162.920  1.00  0.00           C
ATOM    312  HG1 GLU A  33      81.910 123.820 162.770  1.00  0.00           H
ATOM    313  HG2 GLU A  33      83.510 123.870 161.970  1.00  0.00           H
ATOM    314  CD  GLU A  33      83.110 125.510 163.290  1.00  0.00           C
ATOM    315  OE1 GLU A  33      82.160 126.070 163.870  1.00  0.00           O
ATOM    316  OE2 GLU A  33      84.160 126.170 162.970  1.00  0.00           O
ATOM    317  C   GLU A  33      83.500 121.130 162.230  1.00  0.00           C
ATOM    318  O   GLU A  33      84.570 121.240 161.680  1.00  0.00           O
ATOM    319  N   LEU A  34      82.390 120.700 161.620  1.00  0.00           N
ATOM    320  HN  LEU A  34      81.510 120.960 162.030  1.00  0.00           H
ATOM    321  CA  LEU A  34      82.450 120.030 160.380  1.00  0.00           C
ATOM    322  HA  LEU A  34      83.350 119.440 160.300  1.00  0.00           H
ATOM    323  CB  LEU A  34      81.170 119.110 160.250  1.00  0.00           C
ATOM    324  HB1 LEU A  34      80.510 119.500 161.060  1.00  0.00           H
ATOM    325  HB2 LEU A  34      80.720 119.210 159.250  1.00  0.00           H
ATOM    326  CG  LEU A  34      81.400 117.580 160.600  1.00  0.00           C
ATOM    327  HG  LEU A  34      80.330 117.260 160.640  1.00  0.00           H
ATOM    328  CD1 LEU A  34      82.180 116.980 159.470  1.00  0.00           C
ATOM    329 HD11 LEU A  34      81.540 117.080 158.580  1.00  0.00           H
ATOM    330 HD12 LEU A  34      83.190 117.400 159.280  1.00  0.00           H
ATOM    331 HD13 LEU A  34      82.320 115.900 159.690  1.00  0.00           H
ATOM    332  CD2 LEU A  34      81.990 117.250 161.970  1.00  0.00           C
ATOM    333 HD21 LEU A  34      81.260 117.550 162.740  1.00  0.00           H
ATOM    334 HD22 LEU A  34      82.080 116.140 161.990  1.00  0.00           H
ATOM    335 HD23 LEU A  34      83.000 117.700 162.060  1.00  0.00           H
ATOM    336  C   LEU A  34      82.570 120.970 159.160  1.00  0.00           C
ATOM    337  O   LEU A  34      81.860 121.990 159.240  1.00  0.00           O
ATOM    338  N   PRO A  35      83.430 120.800 158.180  1.00  0.00           N
ATOM    339  CD  PRO A  35      84.310 119.660 158.010  1.00  0.00           C
ATOM    340  HD1 PRO A  35      83.730 118.770 157.690  1.00  0.00           H
ATOM    341  HD2 PRO A  35      84.880 119.430 158.940  1.00  0.00           H
ATOM    342  CA  PRO A  35      83.470 121.650 156.930  1.00  0.00           C
ATOM    343  HA  PRO A  35      83.860 122.570 157.340  1.00  0.00           H
ATOM    344  CB  PRO A  35      84.510 121.050 156.040  1.00  0.00           C
ATOM    345  HB1 PRO A  35      84.040 120.400 155.270  1.00  0.00           H
ATOM    346  HB2 PRO A  35      85.000 121.960 155.640  1.00  0.00           H
ATOM    347  CG  PRO A  35      85.310 120.140 156.960  1.00  0.00           C
ATOM    348  HG1 PRO A  35      86.030 120.840 157.440  1.00  0.00           H
ATOM    349  HG2 PRO A  35      85.950 119.310 156.570  1.00  0.00           H
ATOM    350  C   PRO A  35      82.180 121.990 156.130  1.00  0.00           C
ATOM    351  O   PRO A  35      81.590 121.160 155.520  1.00  0.00           O
ATOM    352  N   ARG A  36      81.710 123.290 156.060  1.00  0.00           N
ATOM    353  HN  ARG A  36      82.170 124.030 156.540  1.00  0.00           H
ATOM    354  CA  ARG A  36      80.450 123.640 155.420  1.00  0.00           C
ATOM    355  HA  ARG A  36      79.750 122.810 155.370  1.00  0.00           H
ATOM    356  CB  ARG A  36      79.740 124.800 156.130  1.00  0.00           C
ATOM    357  HB1 ARG A  36      80.530 125.570 156.250  1.00  0.00           H
ATOM    358  HB2 ARG A  36      78.960 125.220 155.460  1.00  0.00           H
ATOM    359  CG  ARG A  36      79.210 124.490 157.550  1.00  0.00           C
ATOM    360  HG1 ARG A  36      79.780 123.640 158.000  1.00  0.00           H
ATOM    361  HG2 ARG A  36      78.140 124.190 157.620  1.00  0.00           H
ATOM    362  CD  ARG A  36      79.340 125.620 158.540  1.00  0.00           C
ATOM    363  HD1 ARG A  36      80.350 126.060 158.670  1.00  0.00           H
ATOM    364  HD2 ARG A  36      78.920 125.300 159.520  1.00  0.00           H
ATOM    365  NE  ARG A  36      78.450 126.690 157.970  1.00  0.00           N
ATOM    366  HE  ARG A  36      77.980 126.560 157.090  1.00  0.00           H
ATOM    367  CZ  ARG A  36      78.310 127.850 158.540  1.00  0.00           C
ATOM    368  NH1 ARG A  36      78.900 128.170 159.720  1.00  0.00           N
ATOM    369 HH11 ARG A  36      79.040 129.140 159.910  1.00  0.00           H
ATOM    370 HH12 ARG A  36      79.520 127.480 160.090  1.00  0.00           H
ATOM    371  NH2 ARG A  36      77.520 128.690 157.900  1.00  0.00           N
ATOM    372 HH21 ARG A  36      77.260 129.600 158.220  1.00  0.00           H
ATOM    373 HH22 ARG A  36      77.380 128.510 156.920  1.00  0.00           H
ATOM    374  C   ARG A  36      80.660 124.020 153.950  1.00  0.00           C
ATOM    375  O   ARG A  36      79.660 124.110 153.220  1.00  0.00           O
ATOM    376  N   ASP A  37      81.910 124.280 153.440  1.00  0.00           N
ATOM    377  HN  ASP A  37      82.680 124.380 154.060  1.00  0.00           H
ATOM    378  CA  ASP A  37      82.150 124.600 152.030  1.00  0.00           C
ATOM    379  HA  ASP A  37      81.220 124.430 151.500  1.00  0.00           H
ATOM    380  CB  ASP A  37      82.340 126.120 151.780  1.00  0.00           C
ATOM    381  HB1 ASP A  37      82.220 126.460 150.730  1.00  0.00           H
ATOM    382  HB2 ASP A  37      81.620 126.710 152.370  1.00  0.00           H
ATOM    383  CG  ASP A  37      83.680 126.550 152.270  1.00  0.00           C
ATOM    384  OD1 ASP A  37      84.200 125.930 153.270  1.00  0.00           O
ATOM    385  OD2 ASP A  37      84.230 127.580 151.830  1.00  0.00           O
ATOM    386  C   ASP A  37      83.060 123.730 151.240  1.00  0.00           C
ATOM    387  O   ASP A  37      82.650 123.150 150.230  1.00  0.00           O
ATOM    388  N   ALA A  38      84.290 123.590 151.720  1.00  0.00           N
ATOM    389  HN  ALA A  38      84.520 124.140 152.520  1.00  0.00           H
ATOM    390  CA  ALA A  38      85.360 122.890 151.070  1.00  0.00           C
ATOM    391  HA  ALA A  38      84.920 122.400 150.230  1.00  0.00           H
ATOM    392  CB  ALA A  38      86.380 124.000 150.640  1.00  0.00           C
ATOM    393  HB1 ALA A  38      85.960 124.810 150.020  1.00  0.00           H
ATOM    394  HB2 ALA A  38      86.730 124.460 151.590  1.00  0.00           H
ATOM    395  HB3 ALA A  38      87.280 123.590 150.140  1.00  0.00           H
ATOM    396  C   ALA A  38      86.120 121.920 152.010  1.00  0.00           C
ATOM    397  O   ALA A  38      86.110 122.120 153.230  1.00  0.00           O
ATOM    398  N   PHE A  39      86.770 120.850 151.550  1.00  0.00           N
ATOM    399  HN  PHE A  39      86.910 120.720 150.570  1.00  0.00           H
ATOM    400  CA  PHE A  39      87.430 119.980 152.560  1.00  0.00           C
ATOM    401  HA  PHE A  39      87.990 120.540 153.300  1.00  0.00           H
ATOM    402  CB  PHE A  39      86.490 119.000 153.250  1.00  0.00           C
ATOM    403  HB1 PHE A  39      87.010 118.350 153.980  1.00  0.00           H
ATOM    404  HB2 PHE A  39      85.710 119.610 153.750  1.00  0.00           H
ATOM    405  CG  PHE A  39      85.650 118.100 152.380  1.00  0.00           C
ATOM    406  CD1 PHE A  39      84.290 118.460 152.080  1.00  0.00           C
ATOM    407  HD1 PHE A  39      84.070 119.460 152.400  1.00  0.00           H
ATOM    408  CE1 PHE A  39      83.490 117.690 151.300  1.00  0.00           C
ATOM    409  HE1 PHE A  39      82.460 117.940 151.100  1.00  0.00           H
ATOM    410  CZ  PHE A  39      83.910 116.360 150.990  1.00  0.00           C
ATOM    411  HZ  PHE A  39      83.300 115.610 150.510  1.00  0.00           H
ATOM    412  CD2 PHE A  39      86.060 116.790 152.030  1.00  0.00           C
ATOM    413  HD2 PHE A  39      87.000 116.340 152.320  1.00  0.00           H
ATOM    414  CE2 PHE A  39      85.210 115.960 151.350  1.00  0.00           C
ATOM    415  HE2 PHE A  39      85.470 114.930 151.120  1.00  0.00           H
ATOM    416  C   PHE A  39      88.570 119.190 151.910  1.00  0.00           C
ATOM    417  O   PHE A  39      88.630 118.960 150.700  1.00  0.00           O
ATOM    418  N   THR A  40      89.590 118.780 152.740  1.00  0.00           N
ATOM    419  HN  THR A  40      89.500 119.100 153.680  1.00  0.00           H
ATOM    420  CA  THR A  40      90.580 117.760 152.440  1.00  0.00           C
ATOM    421  HA  THR A  40      90.430 117.440 151.420  1.00  0.00           H
ATOM    422  CB  THR A  40      91.990 118.400 152.630  1.00  0.00           C
ATOM    423  HB  THR A  40      92.320 118.770 153.630  1.00  0.00           H
ATOM    424  OG1 THR A  40      92.170 119.470 151.810  1.00  0.00           O
ATOM    425  HG1 THR A  40      91.510 120.070 152.170  1.00  0.00           H
ATOM    426  CG2 THR A  40      93.100 117.440 152.310  1.00  0.00           C
ATOM    427 HG21 THR A  40      93.240 116.720 153.140  1.00  0.00           H
ATOM    428 HG22 THR A  40      92.930 116.840 151.390  1.00  0.00           H
ATOM    429 HG23 THR A  40      94.120 117.880 152.220  1.00  0.00           H
ATOM    430  C   THR A  40      90.450 116.690 153.510  1.00  0.00           C
ATOM    431  O   THR A  40      90.460 116.850 154.720  1.00  0.00           O
ATOM    432  N   LEU A  41      90.280 115.450 153.030  1.00  0.00           N
ATOM    433  HN  LEU A  41      90.110 115.330 152.060  1.00  0.00           H
ATOM    434  CA  LEU A  41      90.090 114.200 153.690  1.00  0.00           C
ATOM    435  HA  LEU A  41      90.180 114.240 154.770  1.00  0.00           H
ATOM    436  CB  LEU A  41      88.670 113.700 153.320  1.00  0.00           C
ATOM    437  HB1 LEU A  41      87.860 114.400 153.590  1.00  0.00           H
ATOM    438  HB2 LEU A  41      88.600 113.770 152.210  1.00  0.00           H
ATOM    439  CG  LEU A  41      88.290 112.310 153.870  1.00  0.00           C
ATOM    440  HG  LEU A  41      89.220 111.720 153.780  1.00  0.00           H
ATOM    441  CD1 LEU A  41      87.950 112.300 155.330  1.00  0.00           C
ATOM    442 HD11 LEU A  41      88.680 112.880 155.940  1.00  0.00           H
ATOM    443 HD12 LEU A  41      87.010 112.870 155.470  1.00  0.00           H
ATOM    444 HD13 LEU A  41      88.040 111.260 155.710  1.00  0.00           H
ATOM    445  CD2 LEU A  41      87.220 111.660 153.010  1.00  0.00           C
ATOM    446 HD21 LEU A  41      86.200 112.090 153.110  1.00  0.00           H
ATOM    447 HD22 LEU A  41      87.490 111.760 151.930  1.00  0.00           H
ATOM    448 HD23 LEU A  41      87.210 110.560 153.150  1.00  0.00           H
ATOM    449  C   LEU A  41      91.110 113.230 153.110  1.00  0.00           C
ATOM    450  O   LEU A  41      91.090 113.050 151.890  1.00  0.00           O
ATOM    451  N   GLN A  42      92.020 112.660 153.940  1.00  0.00           N
ATOM    452  HN  GLN A  42      91.950 112.970 154.890  1.00  0.00           H
ATOM    453  CA  GLN A  42      93.020 111.700 153.500  1.00  0.00           C
ATOM    454  HA  GLN A  42      92.700 111.260 152.560  1.00  0.00           H
ATOM    455  CB  GLN A  42      94.280 112.350 153.070  1.00  0.00           C
ATOM    456  HB1 GLN A  42      94.870 111.590 152.500  1.00  0.00           H
ATOM    457  HB2 GLN A  42      94.010 113.130 152.330  1.00  0.00           H
ATOM    458  CG  GLN A  42      94.950 113.100 154.250  1.00  0.00           C
ATOM    459  HG1 GLN A  42      95.140 112.400 155.090  1.00  0.00           H
ATOM    460  HG2 GLN A  42      94.130 113.800 154.520  1.00  0.00           H
ATOM    461  CD  GLN A  42      96.260 113.910 154.030  1.00  0.00           C
ATOM    462  OE1 GLN A  42      97.310 113.480 154.520  1.00  0.00           O
ATOM    463  NE2 GLN A  42      96.190 114.990 153.270  1.00  0.00           N
ATOM    464 HE21 GLN A  42      95.610 115.030 152.460  1.00  0.00           H
ATOM    465 HE22 GLN A  42      96.980 115.600 153.290  1.00  0.00           H
ATOM    466  C   GLN A  42      93.380 110.700 154.630  1.00  0.00           C
ATOM    467  O   GLN A  42      93.230 110.980 155.770  1.00  0.00           O
ATOM    468  N   VAL A  43      93.820 109.450 154.240  1.00  0.00           N
ATOM    469  HN  VAL A  43      93.950 109.370 153.260  1.00  0.00           H
ATOM    470  CA  VAL A  43      94.120 108.320 155.040  1.00  0.00           C
ATOM    471  HA  VAL A  43      94.470 108.760 155.960  1.00  0.00           H
ATOM    472  CB  VAL A  43      93.000 107.330 155.250  1.00  0.00           C
ATOM    473  HB  VAL A  43      93.290 106.420 155.820  1.00  0.00           H
ATOM    474  CG1 VAL A  43      91.960 107.960 156.150  1.00  0.00           C
ATOM    475 HG11 VAL A  43      91.430 108.810 155.660  1.00  0.00           H
ATOM    476 HG12 VAL A  43      91.240 107.210 156.530  1.00  0.00           H
ATOM    477 HG13 VAL A  43      92.450 108.260 157.100  1.00  0.00           H
ATOM    478  CG2 VAL A  43      92.190 106.830 153.940  1.00  0.00           C
ATOM    479 HG21 VAL A  43      92.910 106.500 153.160  1.00  0.00           H
ATOM    480 HG22 VAL A  43      91.410 106.070 154.150  1.00  0.00           H
ATOM    481 HG23 VAL A  43      91.580 107.700 153.620  1.00  0.00           H
ATOM    482  C   VAL A  43      95.210 107.540 154.430  1.00  0.00           C
ATOM    483  O   VAL A  43      95.430 107.570 153.220  1.00  0.00           O
ATOM    484  N   TRP A  44      95.910 106.780 155.220  1.00  0.00           N
ATOM    485  HN  TRP A  44      95.730 106.770 156.200  1.00  0.00           H
ATOM    486  CA  TRP A  44      96.710 105.660 154.850  1.00  0.00           C
ATOM    487  HA  TRP A  44      96.740 105.670 153.770  1.00  0.00           H
ATOM    488  CB  TRP A  44      98.140 105.660 155.490  1.00  0.00           C
ATOM    489  HB1 TRP A  44      98.070 105.890 156.570  1.00  0.00           H
ATOM    490  HB2 TRP A  44      98.480 104.620 155.320  1.00  0.00           H
ATOM    491  CG  TRP A  44      99.170 106.510 154.840  1.00  0.00           C
ATOM    492  CD1 TRP A  44      99.460 107.830 155.060  1.00  0.00           C
ATOM    493  HD1 TRP A  44      98.960 108.510 155.730  1.00  0.00           H
ATOM    494  NE1 TRP A  44     100.500 108.270 154.290  1.00  0.00           N
ATOM    495  HE1 TRP A  44     100.790 109.180 154.120  1.00  0.00           H
ATOM    496  CE2 TRP A  44     100.910 107.160 153.520  1.00  0.00           C
ATOM    497  CD2 TRP A  44     100.070 106.100 153.840  1.00  0.00           C
ATOM    498  CE3 TRP A  44     100.240 104.880 153.140  1.00  0.00           C
ATOM    499  HE3 TRP A  44      99.560 104.070 153.360  1.00  0.00           H
ATOM    500  CZ3 TRP A  44     101.310 104.820 152.180  1.00  0.00           C
ATOM    501  HZ3 TRP A  44     101.360 103.860 151.680  1.00  0.00           H
ATOM    502  CZ2 TRP A  44     101.950 107.050 152.630  1.00  0.00           C
ATOM    503  HZ2 TRP A  44     102.580 107.890 152.360  1.00  0.00           H
ATOM    504  CH2 TRP A  44     102.160 105.880 151.880  1.00  0.00           C
ATOM    505  HH2 TRP A  44     102.900 105.710 151.120  1.00  0.00           H
ATOM    506  C   TRP A  44      95.970 104.420 155.170  1.00  0.00           C
ATOM    507  O   TRP A  44      95.450 104.270 156.290  1.00  0.00           O
ATOM    508  N   LEU A  45      95.840 103.430 154.340  1.00  0.00           N
ATOM    509  HN  LEU A  45      96.130 103.630 153.410  1.00  0.00           H
ATOM    510  CA  LEU A  45      95.000 102.270 154.630  1.00  0.00           C
ATOM    511  HA  LEU A  45      95.120 102.010 155.670  1.00  0.00           H
ATOM    512  CB  LEU A  45      93.500 102.620 154.300  1.00  0.00           C
ATOM    513  HB1 LEU A  45      92.860 101.870 154.820  1.00  0.00           H
ATOM    514  HB2 LEU A  45      93.140 103.580 154.730  1.00  0.00           H
ATOM    515  CG  LEU A  45      92.930 102.630 152.880  1.00  0.00           C
ATOM    516  HG  LEU A  45      93.090 101.620 152.430  1.00  0.00           H
ATOM    517  CD1 LEU A  45      91.390 102.670 152.990  1.00  0.00           C
ATOM    518 HD11 LEU A  45      91.010 102.340 151.990  1.00  0.00           H
ATOM    519 HD12 LEU A  45      91.000 102.010 153.790  1.00  0.00           H
ATOM    520 HD13 LEU A  45      91.030 103.670 153.310  1.00  0.00           H
ATOM    521  CD2 LEU A  45      93.490 103.680 151.930  1.00  0.00           C
ATOM    522 HD21 LEU A  45      94.570 103.520 151.700  1.00  0.00           H
ATOM    523 HD22 LEU A  45      92.910 103.680 150.980  1.00  0.00           H
ATOM    524 HD23 LEU A  45      93.380 104.670 152.400  1.00  0.00           H
ATOM    525  C   LEU A  45      95.530 101.120 153.850  1.00  0.00           C
ATOM    526  O   LEU A  45      96.270 101.230 152.830  1.00  0.00           O
ATOM    527  N   ARG A  46      95.320  99.860 154.320  1.00  0.00           N
ATOM    528  HN  ARG A  46      94.790  99.710 155.150  1.00  0.00           H
ATOM    529  CA  ARG A  46      95.540  98.730 153.470  1.00  0.00           C
ATOM    530  HA  ARG A  46      95.510  98.940 152.410  1.00  0.00           H
ATOM    531  CB  ARG A  46      96.850  97.980 153.580  1.00  0.00           C
ATOM    532  HB1 ARG A  46      96.720  96.980 153.120  1.00  0.00           H
ATOM    533  HB2 ARG A  46      97.530  98.570 152.920  1.00  0.00           H
ATOM    534  CG  ARG A  46      97.580  97.890 154.940  1.00  0.00           C
ATOM    535  HG1 ARG A  46      96.920  97.710 155.820  1.00  0.00           H
ATOM    536  HG2 ARG A  46      97.960  98.920 155.070  1.00  0.00           H
ATOM    537  CD  ARG A  46      98.820  96.960 154.990  1.00  0.00           C
ATOM    538  HD1 ARG A  46      99.370  97.120 155.940  1.00  0.00           H
ATOM    539  HD2 ARG A  46      99.530  97.270 154.200  1.00  0.00           H
ATOM    540  NE  ARG A  46      98.320  95.620 154.760  1.00  0.00           N
ATOM    541  HE  ARG A  46      97.340  95.460 154.910  1.00  0.00           H
ATOM    542  CZ  ARG A  46      99.020  94.510 154.540  1.00  0.00           C
ATOM    543  NH1 ARG A  46     100.310  94.540 154.320  1.00  0.00           N
ATOM    544 HH11 ARG A  46     100.590  93.680 153.890  1.00  0.00           H
ATOM    545 HH12 ARG A  46     100.720  95.410 154.050  1.00  0.00           H
ATOM    546  NH2 ARG A  46      98.280  93.440 154.420  1.00  0.00           N
ATOM    547 HH21 ARG A  46      98.710  92.530 154.350  1.00  0.00           H
ATOM    548 HH22 ARG A  46      97.490  93.330 155.030  1.00  0.00           H
ATOM    549  C   ARG A  46      94.360  97.790 153.740  1.00  0.00           C
ATOM    550  O   ARG A  46      93.950  97.460 154.860  1.00  0.00           O
ATOM    551  N   ALA A  47      93.750  97.420 152.660  1.00  0.00           N
ATOM    552  HN  ALA A  47      94.190  97.480 151.770  1.00  0.00           H
ATOM    553  CA  ALA A  47      92.400  96.800 152.620  1.00  0.00           C
ATOM    554  HA  ALA A  47      91.890  96.860 153.570  1.00  0.00           H
ATOM    555  CB  ALA A  47      91.490  97.370 151.540  1.00  0.00           C
ATOM    556  HB1 ALA A  47      92.110  97.350 150.620  1.00  0.00           H
ATOM    557  HB2 ALA A  47      90.590  96.730 151.410  1.00  0.00           H
ATOM    558  HB3 ALA A  47      91.210  98.430 151.710  1.00  0.00           H
ATOM    559  C   ALA A  47      92.670  95.340 152.260  1.00  0.00           C
ATOM    560  O   ALA A  47      93.410  94.960 151.330  1.00  0.00           O
ATOM    561  N   GLU A  48      91.950  94.430 152.970  1.00  0.00           N
ATOM    562  HN  GLU A  48      91.300  94.840 153.610  1.00  0.00           H
ATOM    563  CA  GLU A  48      91.940  93.040 152.700  1.00  0.00           C
ATOM    564  HA  GLU A  48      92.970  92.720 152.690  1.00  0.00           H
ATOM    565  CB  GLU A  48      91.090  92.360 153.760  1.00  0.00           C
ATOM    566  HB1 GLU A  48      90.080  92.790 153.890  1.00  0.00           H
ATOM    567  HB2 GLU A  48      90.990  91.290 153.460  1.00  0.00           H
ATOM    568  CG  GLU A  48      91.670  92.430 155.230  1.00  0.00           C
ATOM    569  HG1 GLU A  48      91.340  91.510 155.760  1.00  0.00           H
ATOM    570  HG2 GLU A  48      91.380  93.420 155.630  1.00  0.00           H
ATOM    571  CD  GLU A  48      93.210  92.170 155.320  1.00  0.00           C
ATOM    572  OE1 GLU A  48      93.880  92.910 156.080  1.00  0.00           O
ATOM    573  OE2 GLU A  48      93.730  91.220 154.610  1.00  0.00           O
ATOM    574  C   GLU A  48      91.310  92.700 151.330  1.00  0.00           C
ATOM    575  O   GLU A  48      90.380  93.380 150.930  1.00  0.00           O
ATOM    576  N   GLY A  49      91.760  91.580 150.770  1.00  0.00           N
ATOM    577  HN  GLY A  49      92.570  91.130 151.120  1.00  0.00           H
ATOM    578  CA  GLY A  49      90.930  90.930 149.690  1.00  0.00           C
ATOM    579  HA1 GLY A  49      91.400  89.990 149.440  1.00  0.00           H
ATOM    580  HA2 GLY A  49      91.020  91.610 148.850  1.00  0.00           H
ATOM    581  C   GLY A  49      89.540  90.610 150.160  1.00  0.00           C
ATOM    582  O   GLY A  49      89.500  89.920 151.190  1.00  0.00           O
ATOM    583  N   GLY A  50      88.430  90.970 149.430  1.00  0.00           N
ATOM    584  HN  GLY A  50      88.530  91.320 148.510  1.00  0.00           H
ATOM    585  CA  GLY A  50      87.040  90.720 149.920  1.00  0.00           C
ATOM    586  HA1 GLY A  50      86.890  89.800 150.470  1.00  0.00           H
ATOM    587  HA2 GLY A  50      86.400  90.820 149.060  1.00  0.00           H
ATOM    588  C   GLY A  50      86.580  91.830 150.770  1.00  0.00           C
ATOM    589  O   GLY A  50      87.140  92.080 151.880  1.00  0.00           O
ATOM    590  N   GLN A  51      85.490  92.470 150.340  1.00  0.00           N
ATOM    591  HN  GLN A  51      85.010  92.080 149.560  1.00  0.00           H
ATOM    592  CA  GLN A  51      84.900  93.560 151.170  1.00  0.00           C
ATOM    593  HA  GLN A  51      85.310  93.590 152.170  1.00  0.00           H
ATOM    594  CB  GLN A  51      85.330  95.030 150.770  1.00  0.00           C
ATOM    595  HB1 GLN A  51      85.050  95.310 149.740  1.00  0.00           H
ATOM    596  HB2 GLN A  51      84.790  95.730 151.450  1.00  0.00           H
ATOM    597  CG  GLN A  51      86.850  95.340 150.840  1.00  0.00           C
ATOM    598  HG1 GLN A  51      87.140  96.310 150.380  1.00  0.00           H
ATOM    599  HG2 GLN A  51      87.340  94.520 150.280  1.00  0.00           H
ATOM    600  CD  GLN A  51      87.320  95.520 152.300  1.00  0.00           C
ATOM    601  OE1 GLN A  51      86.670  96.190 153.100  1.00  0.00           O
ATOM    602  NE2 GLN A  51      88.430  94.850 152.660  1.00  0.00           N
ATOM    603 HE21 GLN A  51      88.930  94.200 152.090  1.00  0.00           H
ATOM    604 HE22 GLN A  51      88.760  95.030 153.590  1.00  0.00           H
ATOM    605  C   GLN A  51      83.400  93.520 151.250  1.00  0.00           C
ATOM    606  O   GLN A  51      82.720  93.150 150.260  1.00  0.00           O
ATOM    607  N   ARG A  52      82.730  94.070 152.270  1.00  0.00           N
ATOM    608  HN  ARG A  52      83.260  94.430 153.040  1.00  0.00           H
ATOM    609  CA  ARG A  52      81.260  94.330 152.300  1.00  0.00           C
ATOM    610  HA  ARG A  52      80.720  93.470 151.930  1.00  0.00           H
ATOM    611  CB  ARG A  52      80.850  94.420 153.770  1.00  0.00           C
ATOM    612  HB1 ARG A  52      81.480  95.050 154.440  1.00  0.00           H
ATOM    613  HB2 ARG A  52      79.820  94.820 153.900  1.00  0.00           H
ATOM    614  CG  ARG A  52      80.880  93.030 154.500  1.00  0.00           C
ATOM    615  HG1 ARG A  52      81.900  92.610 154.340  1.00  0.00           H
ATOM    616  HG2 ARG A  52      80.120  92.480 153.910  1.00  0.00           H
ATOM    617  CD  ARG A  52      80.490  92.990 156.000  1.00  0.00           C
ATOM    618  HD1 ARG A  52      79.500  93.510 156.000  1.00  0.00           H
ATOM    619  HD2 ARG A  52      81.220  93.490 156.670  1.00  0.00           H
ATOM    620  NE  ARG A  52      80.290  91.540 156.410  1.00  0.00           N
ATOM    621  HE  ARG A  52      80.700  90.840 155.820  1.00  0.00           H
ATOM    622  CZ  ARG A  52      79.800  91.070 157.520  1.00  0.00           C
ATOM    623  NH1 ARG A  52      79.380  91.790 158.530  1.00  0.00           N
ATOM    624 HH11 ARG A  52      78.870  91.240 159.190  1.00  0.00           H
ATOM    625 HH12 ARG A  52      79.260  92.780 158.440  1.00  0.00           H
ATOM    626  NH2 ARG A  52      79.630  89.770 157.630  1.00  0.00           N
ATOM    627 HH21 ARG A  52      79.300  89.300 158.450  1.00  0.00           H
ATOM    628 HH22 ARG A  52      80.000  89.280 156.840  1.00  0.00           H
ATOM    629  C   ARG A  52      80.770  95.540 151.460  1.00  0.00           C
ATOM    630  O   ARG A  52      80.130  96.490 151.950  1.00  0.00           O
ATOM    631  N   SER A  53      81.110  95.610 150.100  1.00  0.00           N
ATOM    632  HN  SER A  53      81.870  95.010 149.880  1.00  0.00           H
ATOM    633  CA  SER A  53      80.700  96.470 149.080  1.00  0.00           C
ATOM    634  HA  SER A  53      81.350  97.300 149.290  1.00  0.00           H
ATOM    635  CB  SER A  53      81.120  95.870 147.620  1.00  0.00           C
ATOM    636  HB1 SER A  53      80.720  94.840 147.640  1.00  0.00           H
ATOM    637  HB2 SER A  53      82.210  95.880 147.450  1.00  0.00           H
ATOM    638  OG  SER A  53      80.510  96.640 146.570  1.00  0.00           O
ATOM    639  HG1 SER A  53      79.570  96.450 146.570  1.00  0.00           H
ATOM    640  C   SER A  53      79.290  96.960 149.220  1.00  0.00           C
ATOM    641  O   SER A  53      78.460  96.090 149.520  1.00  0.00           O
ATOM    642  N   PRO A  54      78.920  98.270 149.080  1.00  0.00           N
ATOM    643  CD  PRO A  54      77.540  98.710 148.680  1.00  0.00           C
ATOM    644  HD1 PRO A  54      76.930  98.970 149.560  1.00  0.00           H
ATOM    645  HD2 PRO A  54      77.130  97.900 148.030  1.00  0.00           H
ATOM    646  CA  PRO A  54      79.880  99.380 149.080  1.00  0.00           C
ATOM    647  HA  PRO A  54      80.770  99.220 148.480  1.00  0.00           H
ATOM    648  CB  PRO A  54      79.060 100.660 148.560  1.00  0.00           C
ATOM    649  HB1 PRO A  54      78.840 101.380 149.380  1.00  0.00           H
ATOM    650  HB2 PRO A  54      79.650 101.330 147.900  1.00  0.00           H
ATOM    651  CG  PRO A  54      77.820 100.000 147.900  1.00  0.00           C
ATOM    652  HG1 PRO A  54      78.100  99.720 146.860  1.00  0.00           H
ATOM    653  HG2 PRO A  54      76.920 100.640 147.890  1.00  0.00           H
ATOM    654  C   PRO A  54      80.410  99.520 150.470  1.00  0.00           C
ATOM    655  O   PRO A  54      79.710  99.960 151.400  1.00  0.00           O
ATOM    656  N   ALA A  55      81.720  99.280 150.710  1.00  0.00           N
ATOM    657  HN  ALA A  55      82.350  99.140 149.950  1.00  0.00           H
ATOM    658  CA  ALA A  55      82.310  99.170 152.030  1.00  0.00           C
ATOM    659  HA  ALA A  55      81.600  98.890 152.790  1.00  0.00           H
ATOM    660  CB  ALA A  55      83.420  98.020 151.940  1.00  0.00           C
ATOM    661  HB1 ALA A  55      84.130  98.190 152.780  1.00  0.00           H
ATOM    662  HB2 ALA A  55      82.780  97.120 151.950  1.00  0.00           H
ATOM    663  HB3 ALA A  55      83.950  97.970 150.960  1.00  0.00           H
ATOM    664  C   ALA A  55      82.850 100.490 152.340  1.00  0.00           C
ATOM    665  O   ALA A  55      83.720 101.050 151.700  1.00  0.00           O
ATOM    666  N   VAL A  56      82.330 101.090 153.390  1.00  0.00           N
ATOM    667  HN  VAL A  56      81.760 100.580 154.020  1.00  0.00           H
ATOM    668  CA  VAL A  56      82.460 102.460 153.720  1.00  0.00           C
ATOM    669  HA  VAL A  56      82.650 103.070 152.840  1.00  0.00           H
ATOM    670  CB  VAL A  56      81.120 103.010 154.260  1.00  0.00           C
ATOM    671  HB  VAL A  56      80.710 102.270 154.980  1.00  0.00           H
ATOM    672  CG1 VAL A  56      81.280 104.360 154.970  1.00  0.00           C
ATOM    673 HG11 VAL A  56      81.980 104.230 155.830  1.00  0.00           H
ATOM    674 HG12 VAL A  56      81.750 105.090 154.260  1.00  0.00           H
ATOM    675 HG13 VAL A  56      80.330 104.770 155.350  1.00  0.00           H
ATOM    676  CG2 VAL A  56      80.240 103.190 153.050  1.00  0.00           C
ATOM    677 HG21 VAL A  56      80.010 102.280 152.460  1.00  0.00           H
ATOM    678 HG22 VAL A  56      79.340 103.790 153.300  1.00  0.00           H
ATOM    679 HG23 VAL A  56      80.620 103.930 152.310  1.00  0.00           H
ATOM    680  C   VAL A  56      83.720 102.560 154.640  1.00  0.00           C
ATOM    681  O   VAL A  56      83.820 101.930 155.660  1.00  0.00           O
ATOM    682  N   ILE A  57      84.750 103.390 154.190  1.00  0.00           N
ATOM    683  HN  ILE A  57      84.640 103.720 153.260  1.00  0.00           H
ATOM    684  CA  ILE A  57      85.940 103.690 154.960  1.00  0.00           C
ATOM    685  HA  ILE A  57      86.210 102.900 155.640  1.00  0.00           H
ATOM    686  CB  ILE A  57      87.140 103.860 153.950  1.00  0.00           C
ATOM    687  HB  ILE A  57      86.940 104.800 153.380  1.00  0.00           H
ATOM    688  CG2 ILE A  57      88.380 104.010 154.780  1.00  0.00           C
ATOM    689 HG21 ILE A  57      89.150 104.530 154.180  1.00  0.00           H
ATOM    690 HG22 ILE A  57      88.170 104.560 155.720  1.00  0.00           H
ATOM    691 HG23 ILE A  57      88.840 103.060 155.120  1.00  0.00           H
ATOM    692  CG1 ILE A  57      87.390 102.650 152.950  1.00  0.00           C
ATOM    693 HG11 ILE A  57      86.380 102.330 152.610  1.00  0.00           H
ATOM    694 HG12 ILE A  57      87.950 101.830 153.460  1.00  0.00           H
ATOM    695  CD  ILE A  57      88.060 103.270 151.660  1.00  0.00           C
ATOM    696  HD1 ILE A  57      87.340 103.810 151.010  1.00  0.00           H
ATOM    697  HD2 ILE A  57      88.820 104.010 152.010  1.00  0.00           H
ATOM    698  HD3 ILE A  57      88.540 102.410 151.160  1.00  0.00           H
ATOM    699  C   ILE A  57      85.580 104.810 155.940  1.00  0.00           C
ATOM    700  O   ILE A  57      85.750 104.650 157.140  1.00  0.00           O
ATOM    701  N   THR A  58      84.910 105.870 155.430  1.00  0.00           N
ATOM    702  HN  THR A  58      84.920 105.920 154.430  1.00  0.00           H
ATOM    703  CA  THR A  58      84.540 107.040 156.220  1.00  0.00           C
ATOM    704  HA  THR A  58      84.330 106.820 157.250  1.00  0.00           H
ATOM    705  CB  THR A  58      85.540 108.270 156.130  1.00  0.00           C
ATOM    706  HB  THR A  58      86.440 107.980 156.710  1.00  0.00           H
ATOM    707  OG1 THR A  58      85.010 109.450 156.700  1.00  0.00           O
ATOM    708  HG1 THR A  58      85.140 109.340 157.650  1.00  0.00           H
ATOM    709  CG2 THR A  58      85.980 108.550 154.710  1.00  0.00           C
ATOM    710 HG21 THR A  58      86.910 109.130 154.880  1.00  0.00           H
ATOM    711 HG22 THR A  58      86.350 107.670 154.140  1.00  0.00           H
ATOM    712 HG23 THR A  58      85.370 109.210 154.060  1.00  0.00           H
ATOM    713  C   THR A  58      83.320 107.600 155.510  1.00  0.00           C
ATOM    714  O   THR A  58      83.030 107.310 154.340  1.00  0.00           O
ATOM    715  N   GLY A  59      82.440 108.350 156.240  1.00  0.00           N
ATOM    716  HN  GLY A  59      82.410 108.320 157.240  1.00  0.00           H
ATOM    717  CA  GLY A  59      81.460 109.200 155.650  1.00  0.00           C
ATOM    718  HA1 GLY A  59      80.760 108.610 155.070  1.00  0.00           H
ATOM    719  HA2 GLY A  59      82.000 109.890 155.020  1.00  0.00           H
ATOM    720  C   GLY A  59      80.740 110.140 156.570  1.00  0.00           C
ATOM    721  O   GLY A  59      80.630 109.780 157.750  1.00  0.00           O
ATOM    722  N   LEU A  60      80.240 111.330 156.140  1.00  0.00           N
ATOM    723  HN  LEU A  60      80.350 111.560 155.170  1.00  0.00           H
ATOM    724  CA  LEU A  60      79.450 112.240 156.990  1.00  0.00           C
ATOM    725  HA  LEU A  60      79.650 111.940 158.010  1.00  0.00           H
ATOM    726  CB  LEU A  60      79.820 113.740 156.540  1.00  0.00           C
ATOM    727  HB1 LEU A  60      80.900 113.960 156.660  1.00  0.00           H
ATOM    728  HB2 LEU A  60      79.700 113.730 155.440  1.00  0.00           H
ATOM    729  CG  LEU A  60      78.950 114.840 157.200  1.00  0.00           C
ATOM    730  HG  LEU A  60      77.920 114.430 157.200  1.00  0.00           H
ATOM    731  CD1 LEU A  60      79.340 115.020 158.690  1.00  0.00           C
ATOM    732 HD11 LEU A  60      78.950 115.950 159.170  1.00  0.00           H
ATOM    733 HD12 LEU A  60      79.050 114.140 159.290  1.00  0.00           H
ATOM    734 HD13 LEU A  60      80.450 115.010 158.760  1.00  0.00           H
ATOM    735  CD2 LEU A  60      79.040 116.180 156.520  1.00  0.00           C
ATOM    736 HD21 LEU A  60      80.100 116.450 156.300  1.00  0.00           H
ATOM    737 HD22 LEU A  60      78.530 116.340 155.550  1.00  0.00           H
ATOM    738 HD23 LEU A  60      78.610 116.910 157.250  1.00  0.00           H
ATOM    739  C   LEU A  60      78.010 112.010 156.660  1.00  0.00           C
ATOM    740  O   LEU A  60      77.540 112.240 155.540  1.00  0.00           O
ATOM    741  N   TYR A  61      77.260 111.460 157.610  1.00  0.00           N
ATOM    742  HN  TYR A  61      77.550 111.550 158.560  1.00  0.00           H
ATOM    743  CA  TYR A  61      75.870 111.050 157.500  1.00  0.00           C
ATOM    744  HA  TYR A  61      75.480 111.230 156.510  1.00  0.00           H
ATOM    745  CB  TYR A  61      75.540 109.530 157.800  1.00  0.00           C
ATOM    746  HB1 TYR A  61      75.830 109.330 158.850  1.00  0.00           H
ATOM    747  HB2 TYR A  61      74.450 109.370 157.640  1.00  0.00           H
ATOM    748  CG  TYR A  61      76.330 108.670 156.800  1.00  0.00           C
ATOM    749  CD1 TYR A  61      75.800 108.390 155.560  1.00  0.00           C
ATOM    750  HD1 TYR A  61      74.810 108.760 155.340  1.00  0.00           H
ATOM    751  CE1 TYR A  61      76.430 107.460 154.690  1.00  0.00           C
ATOM    752  HE1 TYR A  61      75.890 107.110 153.830  1.00  0.00           H
ATOM    753  CZ  TYR A  61      77.620 106.920 155.090  1.00  0.00           C
ATOM    754  OH  TYR A  61      78.080 105.900 154.290  1.00  0.00           O
ATOM    755  HH  TYR A  61      77.370 105.610 153.710  1.00  0.00           H
ATOM    756  CD2 TYR A  61      77.520 108.030 157.230  1.00  0.00           C
ATOM    757  HD2 TYR A  61      77.990 108.030 158.210  1.00  0.00           H
ATOM    758  CE2 TYR A  61      78.200 107.130 156.330  1.00  0.00           C
ATOM    759  HE2 TYR A  61      79.080 106.590 156.630  1.00  0.00           H
ATOM    760  C   TYR A  61      75.010 111.940 158.380  1.00  0.00           C
ATOM    761  O   TYR A  61      75.500 112.630 159.210  1.00  0.00           O
ATOM    762  N   ASP A  62      73.730 112.100 158.010  1.00  0.00           N
ATOM    763  HN  ASP A  62      73.340 111.670 157.200  1.00  0.00           H
ATOM    764  CA  ASP A  62      72.750 113.020 158.570  1.00  0.00           C
ATOM    765  HA  ASP A  62      73.250 113.700 159.240  1.00  0.00           H
ATOM    766  CB  ASP A  62      72.240 113.940 157.400  1.00  0.00           C
ATOM    767  HB1 ASP A  62      73.130 114.580 157.200  1.00  0.00           H
ATOM    768  HB2 ASP A  62      71.920 113.340 156.520  1.00  0.00           H
ATOM    769  CG  ASP A  62      71.160 114.950 157.720  1.00  0.00           C
ATOM    770  OD1 ASP A  62      70.590 114.930 158.830  1.00  0.00           O
ATOM    771  OD2 ASP A  62      70.760 115.700 156.830  1.00  0.00           O
ATOM    772  C   ASP A  62      71.650 112.210 159.310  1.00  0.00           C
ATOM    773  O   ASP A  62      70.860 111.470 158.710  1.00  0.00           O
ATOM    774  N   LYS A  63      71.580 112.380 160.660  1.00  0.00           N
ATOM    775  HN  LYS A  63      72.150 113.070 161.100  1.00  0.00           H
ATOM    776  CA  LYS A  63      70.670 111.570 161.430  1.00  0.00           C
ATOM    777  HA  LYS A  63      70.470 110.590 161.040  1.00  0.00           H
ATOM    778  CB  LYS A  63      71.240 111.230 162.820  1.00  0.00           C
ATOM    779  HB1 LYS A  63      70.380 110.860 163.420  1.00  0.00           H
ATOM    780  HB2 LYS A  63      72.030 110.460 162.680  1.00  0.00           H
ATOM    781  CG  LYS A  63      71.830 112.510 163.580  1.00  0.00           C
ATOM    782  HG1 LYS A  63      71.100 113.330 163.450  1.00  0.00           H
ATOM    783  HG2 LYS A  63      72.800 112.680 163.080  1.00  0.00           H
ATOM    784  CD  LYS A  63      72.100 112.250 165.080  1.00  0.00           C
ATOM    785  HD1 LYS A  63      72.580 111.270 165.270  1.00  0.00           H
ATOM    786  HD2 LYS A  63      71.160 112.410 165.660  1.00  0.00           H
ATOM    787  CE  LYS A  63      72.990 113.350 165.630  1.00  0.00           C
ATOM    788  HE1 LYS A  63      72.590 114.370 165.490  1.00  0.00           H
ATOM    789  HE2 LYS A  63      74.020 113.320 165.220  1.00  0.00           H
ATOM    790  NZ  LYS A  63      73.090 113.060 167.030  1.00  0.00           N
ATOM    791  HZ1 LYS A  63      73.770 113.720 167.450  1.00  0.00           H
ATOM    792  HZ2 LYS A  63      72.220 113.110 167.580  1.00  0.00           H
ATOM    793  HZ3 LYS A  63      73.500 112.110 167.150  1.00  0.00           H
ATOM    794  C   LYS A  63      69.340 112.210 161.530  1.00  0.00           C
ATOM    795  O   LYS A  63      68.420 111.620 162.070  1.00  0.00           O
ATOM    796  N   CYS A  64      69.120 113.450 161.140  1.00  0.00           N
ATOM    797  HN  CYS A  64      69.870 113.860 160.630  1.00  0.00           H
ATOM    798  CA  CYS A  64      67.760 114.040 161.050  1.00  0.00           C
ATOM    799  HA  CYS A  64      67.080 113.480 161.680  1.00  0.00           H
ATOM    800  CB  CYS A  64      67.710 115.460 161.650  1.00  0.00           C
ATOM    801  HB1 CYS A  64      66.640 115.700 161.800  1.00  0.00           H
ATOM    802  HB2 CYS A  64      68.030 116.210 160.890  1.00  0.00           H
ATOM    803  SG  CYS A  64      68.640 115.550 163.260  1.00  0.00           S
ATOM    804  C   CYS A  64      67.250 114.030 159.570  1.00  0.00           C
ATOM    805  O   CYS A  64      66.150 114.330 159.360  1.00  0.00           O
ATOM    806  N   SER A  65      68.000 113.500 158.590  1.00  0.00           N
ATOM    807  HN  SER A  65      68.970 113.440 158.820  1.00  0.00           H
ATOM    808  CA  SER A  65      67.450 113.350 157.240  1.00  0.00           C
ATOM    809  HA  SER A  65      67.000 114.280 156.940  1.00  0.00           H
ATOM    810  CB  SER A  65      68.470 113.030 156.110  1.00  0.00           C
ATOM    811  HB1 SER A  65      68.040 112.320 155.370  1.00  0.00           H
ATOM    812  HB2 SER A  65      69.300 112.470 156.600  1.00  0.00           H
ATOM    813  OG  SER A  65      68.990 114.180 155.460  1.00  0.00           O
ATOM    814  HG1 SER A  65      69.510 114.600 156.140  1.00  0.00           H
ATOM    815  C   SER A  65      66.250 112.430 157.140  1.00  0.00           C
ATOM    816  O   SER A  65      66.400 111.210 157.330  1.00  0.00           O
ATOM    817  N   TYR A  66      65.070 112.980 156.850  1.00  0.00           N
ATOM    818  HN  TYR A  66      64.960 113.960 156.670  1.00  0.00           H
ATOM    819  CA  TYR A  66      63.850 112.190 156.750  1.00  0.00           C
ATOM    820  HA  TYR A  66      64.080 111.230 157.190  1.00  0.00           H
ATOM    821  CB  TYR A  66      62.680 112.750 157.640  1.00  0.00           C
ATOM    822  HB1 TYR A  66      62.580 113.800 157.280  1.00  0.00           H
ATOM    823  HB2 TYR A  66      61.720 112.200 157.520  1.00  0.00           H
ATOM    824  CG  TYR A  66      63.020 112.760 159.170  1.00  0.00           C
ATOM    825  CD1 TYR A  66      63.710 111.610 159.800  1.00  0.00           C
ATOM    826  HD1 TYR A  66      63.890 110.670 159.310  1.00  0.00           H
ATOM    827  CE1 TYR A  66      64.140 111.780 161.120  1.00  0.00           C
ATOM    828  HE1 TYR A  66      64.670 111.000 161.640  1.00  0.00           H
ATOM    829  CZ  TYR A  66      63.870 112.870 161.830  1.00  0.00           C
ATOM    830  OH  TYR A  66      64.330 112.910 163.190  1.00  0.00           O
ATOM    831  HH  TYR A  66      64.280 113.830 163.460  1.00  0.00           H
ATOM    832  CD2 TYR A  66      62.770 113.950 159.920  1.00  0.00           C
ATOM    833  HD2 TYR A  66      62.270 114.810 159.510  1.00  0.00           H
ATOM    834  CE2 TYR A  66      63.180 113.930 161.290  1.00  0.00           C
ATOM    835  HE2 TYR A  66      63.010 114.790 161.930  1.00  0.00           H
ATOM    836  C   TYR A  66      63.300 111.870 155.380  1.00  0.00           C
ATOM    837  O   TYR A  66      62.310 111.160 155.290  1.00  0.00           O
ATOM    838  N   ILE A  67      63.830 112.470 154.330  1.00  0.00           N
ATOM    839  HN  ILE A  67      64.700 112.920 154.500  1.00  0.00           H
ATOM    840  CA  ILE A  67      63.240 112.630 153.070  1.00  0.00           C
ATOM    841  HA  ILE A  67      62.240 112.240 153.010  1.00  0.00           H
ATOM    842  CB  ILE A  67      63.060 114.100 152.670  1.00  0.00           C
ATOM    843  HB  ILE A  67      64.100 114.480 152.760  1.00  0.00           H
ATOM    844  CG2 ILE A  67      62.510 114.120 151.190  1.00  0.00           C
ATOM    845 HG21 ILE A  67      63.280 113.610 150.580  1.00  0.00           H
ATOM    846 HG22 ILE A  67      61.600 113.500 151.060  1.00  0.00           H
ATOM    847 HG23 ILE A  67      62.410 115.130 150.720  1.00  0.00           H
ATOM    848  CG1 ILE A  67      62.120 114.930 153.570  1.00  0.00           C
ATOM    849 HG11 ILE A  67      62.580 114.930 154.590  1.00  0.00           H
ATOM    850 HG12 ILE A  67      61.110 114.460 153.540  1.00  0.00           H
ATOM    851  CD  ILE A  67      61.920 116.460 153.090  1.00  0.00           C
ATOM    852  HD1 ILE A  67      62.780 116.720 152.430  1.00  0.00           H
ATOM    853  HD2 ILE A  67      61.000 116.490 152.470  1.00  0.00           H
ATOM    854  HD3 ILE A  67      61.780 117.180 153.930  1.00  0.00           H
ATOM    855  C   ILE A  67      64.100 111.830 152.110  1.00  0.00           C
ATOM    856  O   ILE A  67      63.650 110.920 151.450  1.00  0.00           O
ATOM    857  N   SER A  68      65.450 112.010 152.050  1.00  0.00           N
ATOM    858  HN  SER A  68      65.920 112.740 152.540  1.00  0.00           H
ATOM    859  CA  SER A  68      66.390 111.210 151.240  1.00  0.00           C
ATOM    860  HA  SER A  68      66.040 110.200 151.070  1.00  0.00           H
ATOM    861  CB  SER A  68      66.640 111.790 149.760  1.00  0.00           C
ATOM    862  HB1 SER A  68      65.700 112.280 149.440  1.00  0.00           H
ATOM    863  HB2 SER A  68      67.030 111.030 149.040  1.00  0.00           H
ATOM    864  OG  SER A  68      67.640 112.790 149.650  1.00  0.00           O
ATOM    865  HG1 SER A  68      68.470 112.320 149.530  1.00  0.00           H
ATOM    866  C   SER A  68      67.640 111.170 152.090  1.00  0.00           C
ATOM    867  O   SER A  68      68.010 112.200 152.620  1.00  0.00           O
ATOM    868  N   ARG A  69      68.230 110.000 152.440  1.00  0.00           N
ATOM    869  HN  ARG A  69      67.890 109.120 152.120  1.00  0.00           H
ATOM    870  CA  ARG A  69      69.210 110.000 153.450  1.00  0.00           C
ATOM    871  HA  ARG A  69      69.200 110.830 154.150  1.00  0.00           H
ATOM    872  CB  ARG A  69      69.180 108.740 154.330  1.00  0.00           C
ATOM    873  HB1 ARG A  69      68.960 107.800 153.780  1.00  0.00           H
ATOM    874  HB2 ARG A  69      70.170 108.610 154.820  1.00  0.00           H
ATOM    875  CG  ARG A  69      68.180 108.780 155.480  1.00  0.00           C
ATOM    876  HG1 ARG A  69      68.190 109.770 155.980  1.00  0.00           H
ATOM    877  HG2 ARG A  69      68.610 108.060 156.220  1.00  0.00           H
ATOM    878  CD  ARG A  69      66.700 108.400 155.060  1.00  0.00           C
ATOM    879  HD1 ARG A  69      66.590 107.500 154.420  1.00  0.00           H
ATOM    880  HD2 ARG A  69      66.250 109.250 154.500  1.00  0.00           H
ATOM    881  NE  ARG A  69      65.940 108.240 156.340  1.00  0.00           N
ATOM    882  HE  ARG A  69      66.350 107.860 157.170  1.00  0.00           H
ATOM    883  CZ  ARG A  69      64.600 108.370 156.330  1.00  0.00           C
ATOM    884  NH1 ARG A  69      63.870 108.420 155.200  1.00  0.00           N
ATOM    885 HH11 ARG A  69      62.910 108.700 155.250  1.00  0.00           H
ATOM    886 HH12 ARG A  69      64.370 108.370 154.330  1.00  0.00           H
ATOM    887  NH2 ARG A  69      63.870 108.430 157.400  1.00  0.00           N
ATOM    888 HH21 ARG A  69      62.880 108.580 157.410  1.00  0.00           H
ATOM    889 HH22 ARG A  69      64.380 108.340 158.250  1.00  0.00           H
ATOM    890  C   ARG A  69      70.610 110.010 152.720  1.00  0.00           C
ATOM    891  O   ARG A  69      71.700 109.740 153.250  1.00  0.00           O
ATOM    892  N   ASP A  70      70.620 110.340 151.440  1.00  0.00           N
ATOM    893  HN  ASP A  70      69.810 110.500 150.880  1.00  0.00           H
ATOM    894  CA  ASP A  70      71.810 110.240 150.630  1.00  0.00           C
ATOM    895  HA  ASP A  70      72.560 109.580 151.020  1.00  0.00           H
ATOM    896  CB  ASP A  70      71.470 109.670 149.210  1.00  0.00           C
ATOM    897  HB1 ASP A  70      72.310 109.560 148.490  1.00  0.00           H
ATOM    898  HB2 ASP A  70      71.190 108.610 149.400  1.00  0.00           H
ATOM    899  CG  ASP A  70      70.430 110.440 148.490  1.00  0.00           C
ATOM    900  OD1 ASP A  70      69.950 111.500 148.980  1.00  0.00           O
ATOM    901  OD2 ASP A  70      70.020 110.130 147.300  1.00  0.00           O
ATOM    902  C   ASP A  70      72.560 111.570 150.540  1.00  0.00           C
ATOM    903  O   ASP A  70      73.600 111.590 149.900  1.00  0.00           O
ATOM    904  N   ARG A  71      72.060 112.640 151.140  1.00  0.00           N
ATOM    905  HN  ARG A  71      71.110 112.510 151.400  1.00  0.00           H
ATOM    906  CA  ARG A  71      72.840 113.890 151.420  1.00  0.00           C
ATOM    907  HA  ARG A  71      73.140 114.380 150.510  1.00  0.00           H
ATOM    908  CB  ARG A  71      72.090 114.880 152.330  1.00  0.00           C
ATOM    909  HB1 ARG A  71      71.580 114.340 153.160  1.00  0.00           H
ATOM    910  HB2 ARG A  71      72.780 115.630 152.790  1.00  0.00           H
ATOM    911  CG  ARG A  71      70.940 115.500 151.510  1.00  0.00           C
ATOM    912  HG1 ARG A  71      70.340 114.740 150.970  1.00  0.00           H
ATOM    913  HG2 ARG A  71      71.430 116.180 150.790  1.00  0.00           H
ATOM    914  CD  ARG A  71      69.940 116.390 152.250  1.00  0.00           C
ATOM    915  HD1 ARG A  71      70.530 117.060 152.910  1.00  0.00           H
ATOM    916  HD2 ARG A  71      69.270 115.700 152.820  1.00  0.00           H
ATOM    917  NE  ARG A  71      69.250 117.280 151.260  1.00  0.00           N
ATOM    918  HE  ARG A  71      69.340 117.260 150.270  1.00  0.00           H
ATOM    919  CZ  ARG A  71      68.340 118.120 151.630  1.00  0.00           C
ATOM    920  NH1 ARG A  71      68.090 118.500 152.840  1.00  0.00           N
ATOM    921 HH11 ARG A  71      67.720 119.420 152.940  1.00  0.00           H
ATOM    922 HH12 ARG A  71      68.840 118.210 153.440  1.00  0.00           H
ATOM    923  NH2 ARG A  71      67.790 118.900 150.660  1.00  0.00           N
ATOM    924 HH21 ARG A  71      67.070 119.590 150.790  1.00  0.00           H
ATOM    925 HH22 ARG A  71      68.150 118.940 149.730  1.00  0.00           H
ATOM    926  C   ARG A  71      74.120 113.550 152.150  1.00  0.00           C
ATOM    927  O   ARG A  71      74.090 112.660 153.030  1.00  0.00           O
ATOM    928  N   GLY A  72      75.240 114.180 151.890  1.00  0.00           N
ATOM    929  HN  GLY A  72      75.220 114.890 151.190  1.00  0.00           H
ATOM    930  CA  GLY A  72      76.530 113.940 152.500  1.00  0.00           C
ATOM    931  HA1 GLY A  72      76.470 113.190 153.270  1.00  0.00           H
ATOM    932  HA2 GLY A  72      76.770 114.840 153.050  1.00  0.00           H
ATOM    933  C   GLY A  72      77.690 113.460 151.520  1.00  0.00           C
ATOM    934  O   GLY A  72      77.470 113.320 150.300  1.00  0.00           O
ATOM    935  N   TRP A  73      78.870 113.160 152.100  1.00  0.00           N
ATOM    936  HN  TRP A  73      78.950 113.320 153.080  1.00  0.00           H
ATOM    937  CA  TRP A  73      80.000 112.520 151.410  1.00  0.00           C
ATOM    938  HA  TRP A  73      79.760 112.370 150.370  1.00  0.00           H
ATOM    939  CB  TRP A  73      81.220 113.470 151.360  1.00  0.00           C
ATOM    940  HB1 TRP A  73      82.120 113.020 150.880  1.00  0.00           H
ATOM    941  HB2 TRP A  73      80.990 114.350 150.720  1.00  0.00           H
ATOM    942  CG  TRP A  73      81.590 114.060 152.640  1.00  0.00           C
ATOM    943  CD1 TRP A  73      81.220 115.400 152.990  1.00  0.00           C
ATOM    944  HD1 TRP A  73      80.490 116.050 152.520  1.00  0.00           H
ATOM    945  NE1 TRP A  73      81.820 115.710 154.100  1.00  0.00           N
ATOM    946  HE1 TRP A  73      81.870 116.520 154.640  1.00  0.00           H
ATOM    947  CE2 TRP A  73      82.690 114.730 154.480  1.00  0.00           C
ATOM    948  CD2 TRP A  73      82.550 113.660 153.610  1.00  0.00           C
ATOM    949  CE3 TRP A  73      83.290 112.510 153.790  1.00  0.00           C
ATOM    950  HE3 TRP A  73      83.340 111.680 153.100  1.00  0.00           H
ATOM    951  CZ3 TRP A  73      84.130 112.430 154.920  1.00  0.00           C
ATOM    952  HZ3 TRP A  73      84.690 111.510 155.040  1.00  0.00           H
ATOM    953  CZ2 TRP A  73      83.530 114.620 155.620  1.00  0.00           C
ATOM    954  HZ2 TRP A  73      83.660 115.440 156.310  1.00  0.00           H
ATOM    955  CH2 TRP A  73      84.320 113.500 155.810  1.00  0.00           C
ATOM    956  HH2 TRP A  73      84.910 113.420 156.720  1.00  0.00           H
ATOM    957  C   TRP A  73      80.420 111.220 152.010  1.00  0.00           C
ATOM    958  O   TRP A  73      80.420 111.050 153.220  1.00  0.00           O
ATOM    959  N   VAL A  74      80.660 110.260 151.060  1.00  0.00           N
ATOM    960  HN  VAL A  74      80.600 110.430 150.080  1.00  0.00           H
ATOM    961  CA  VAL A  74      81.080 108.910 151.410  1.00  0.00           C
ATOM    962  HA  VAL A  74      81.370 108.820 152.450  1.00  0.00           H
ATOM    963  CB  VAL A  74      79.940 107.970 151.080  1.00  0.00           C
ATOM    964  HB  VAL A  74      79.840 107.740 149.990  1.00  0.00           H
ATOM    965  CG1 VAL A  74      80.180 106.610 151.830  1.00  0.00           C
ATOM    966 HG11 VAL A  74      81.190 106.230 151.560  1.00  0.00           H
ATOM    967 HG12 VAL A  74      80.000 106.640 152.930  1.00  0.00           H
ATOM    968 HG13 VAL A  74      79.400 105.900 151.470  1.00  0.00           H
ATOM    969  CG2 VAL A  74      78.550 108.580 151.530  1.00  0.00           C
ATOM    970 HG21 VAL A  74      77.740 107.840 151.360  1.00  0.00           H
ATOM    971 HG22 VAL A  74      78.610 108.910 152.590  1.00  0.00           H
ATOM    972 HG23 VAL A  74      78.360 109.500 150.930  1.00  0.00           H
ATOM    973  C   VAL A  74      82.240 108.570 150.660  1.00  0.00           C
ATOM    974  O   VAL A  74      82.360 108.850 149.440  1.00  0.00           O
ATOM    975  N   VAL A  75      83.330 108.010 151.310  1.00  0.00           N
ATOM    976  HN  VAL A  75      83.250 107.940 152.300  1.00  0.00           H
ATOM    977  CA  VAL A  75      84.480 107.450 150.610  1.00  0.00           C
ATOM    978  HA  VAL A  75      84.230 107.570 149.570  1.00  0.00           H
ATOM    979  CB  VAL A  75      85.700 108.260 150.920  1.00  0.00           C
ATOM    980  HB  VAL A  75      85.840 108.350 152.020  1.00  0.00           H
ATOM    981  CG1 VAL A  75      87.090 107.790 150.350  1.00  0.00           C
ATOM    982 HG11 VAL A  75      86.850 107.840 149.270  1.00  0.00           H
ATOM    983 HG12 VAL A  75      87.890 108.520 150.590  1.00  0.00           H
ATOM    984 HG13 VAL A  75      87.380 106.770 150.690  1.00  0.00           H
ATOM    985  CG2 VAL A  75      85.440 109.630 150.290  1.00  0.00           C
ATOM    986 HG21 VAL A  75      86.360 110.250 150.370  1.00  0.00           H
ATOM    987 HG22 VAL A  75      85.280 109.480 149.200  1.00  0.00           H
ATOM    988 HG23 VAL A  75      84.580 110.090 150.830  1.00  0.00           H
ATOM    989  C   VAL A  75      84.720 106.030 151.020  1.00  0.00           C
ATOM    990  O   VAL A  75      84.680 105.600 152.210  1.00  0.00           O
ATOM    991  N   GLY A  76      84.870 105.150 150.010  1.00  0.00           N
ATOM    992  HN  GLY A  76      85.080 105.480 149.100  1.00  0.00           H
ATOM    993  CA  GLY A  76      84.790 103.740 150.250  1.00  0.00           C
ATOM    994  HA1 GLY A  76      83.730 103.570 150.350  1.00  0.00           H
ATOM    995  HA2 GLY A  76      85.420 103.480 151.090  1.00  0.00           H
ATOM    996  C   GLY A  76      85.290 102.880 149.130  1.00  0.00           C
ATOM    997  O   GLY A  76      85.920 103.370 148.200  1.00  0.00           O
ATOM    998  N   ILE A  77      85.000 101.580 149.170  1.00  0.00           N
ATOM    999  HN  ILE A  77      84.600 101.180 149.980  1.00  0.00           H
ATOM   1000  CA  ILE A  77      85.250 100.660 148.100  1.00  0.00           C
ATOM   1001  HA  ILE A  77      85.610 101.160 147.210  1.00  0.00           H
ATOM   1002  CB  ILE A  77      86.270  99.600 148.540  1.00  0.00           C
ATOM   1003  HB  ILE A  77      85.850  99.150 149.460  1.00  0.00           H
ATOM   1004  CG2 ILE A  77      86.470  98.460 147.520  1.00  0.00           C
ATOM   1005 HG21 ILE A  77      85.520  98.200 147.000  1.00  0.00           H
ATOM   1006 HG22 ILE A  77      87.220  98.760 146.760  1.00  0.00           H
ATOM   1007 HG23 ILE A  77      86.720  97.490 148.010  1.00  0.00           H
ATOM   1008  CG1 ILE A  77      87.580 100.160 149.130  1.00  0.00           C
ATOM   1009 HG11 ILE A  77      87.370 100.950 149.890  1.00  0.00           H
ATOM   1010 HG12 ILE A  77      88.020 100.630 148.230  1.00  0.00           H
ATOM   1011  CD  ILE A  77      88.490  99.040 149.710  1.00  0.00           C
ATOM   1012  HD1 ILE A  77      89.410  99.560 150.050  1.00  0.00           H
ATOM   1013  HD2 ILE A  77      88.070  98.580 150.630  1.00  0.00           H
ATOM   1014  HD3 ILE A  77      88.780  98.240 148.990  1.00  0.00           H
ATOM   1015  C   ILE A  77      83.960  99.980 147.620  1.00  0.00           C
ATOM   1016  O   ILE A  77      83.260  99.310 148.380  1.00  0.00           O
ATOM   1017  N   HIS A  78      83.640 100.000 146.320  1.00  0.00           N
ATOM   1018  HN  HIS A  78      84.270 100.230 145.580  1.00  0.00           H
ATOM   1019  CA  HIS A  78      82.470  99.210 145.860  1.00  0.00           C
ATOM   1020  HA  HIS A  78      82.400  98.340 146.500  1.00  0.00           H
ATOM   1021  CB  HIS A  78      81.180 100.150 145.740  1.00  0.00           C
ATOM   1022  HB1 HIS A  78      80.290  99.560 146.060  1.00  0.00           H
ATOM   1023  HB2 HIS A  78      81.330 101.030 146.400  1.00  0.00           H
ATOM   1024  ND1 HIS A  78      81.580 101.800 143.910  1.00  0.00           N
ATOM   1025  CG  HIS A  78      80.900 100.730 144.400  1.00  0.00           C
ATOM   1026  CE1 HIS A  78      80.940 102.200 142.830  1.00  0.00           C
ATOM   1027  HE1 HIS A  78      81.380 102.920 142.140  1.00  0.00           H
ATOM   1028  NE2 HIS A  78      79.840 101.410 142.610  1.00  0.00           N
ATOM   1029  HE2 HIS A  78      79.180 101.580 141.880  1.00  0.00           H
ATOM   1030  CD2 HIS A  78      79.810 100.480 143.680  1.00  0.00           C
ATOM   1031  HD2 HIS A  78      79.060  99.720 143.840  1.00  0.00           H
ATOM   1032  C   HIS A  78      82.790  98.740 144.500  1.00  0.00           C
ATOM   1033  O   HIS A  78      83.590  99.320 143.760  1.00  0.00           O
ATOM   1034  N   THR A  79      82.010  97.690 144.140  1.00  0.00           N
ATOM   1035  HN  THR A  79      81.400  97.330 144.850  1.00  0.00           H
ATOM   1036  CA  THR A  79      82.000  97.010 142.890  1.00  0.00           C
ATOM   1037  HA  THR A  79      82.990  96.870 142.490  1.00  0.00           H
ATOM   1038  CB  THR A  79      81.470  95.520 142.920  1.00  0.00           C
ATOM   1039  HB  THR A  79      81.560  95.010 141.940  1.00  0.00           H
ATOM   1040  OG1 THR A  79      80.260  95.230 143.650  1.00  0.00           O
ATOM   1041  HG1 THR A  79      79.510  95.340 143.060  1.00  0.00           H
ATOM   1042  CG2 THR A  79      82.630  94.770 143.650  1.00  0.00           C
ATOM   1043 HG21 THR A  79      83.600  94.960 143.130  1.00  0.00           H
ATOM   1044 HG22 THR A  79      82.830  95.230 144.640  1.00  0.00           H
ATOM   1045 HG23 THR A  79      82.300  93.710 143.760  1.00  0.00           H
ATOM   1046  C   THR A  79      81.220  97.730 141.850  1.00  0.00           C
ATOM   1047  O   THR A  79      80.010  97.650 141.680  1.00  0.00           O
ATOM   1048  N   ILE A  80      81.900  98.280 140.800  1.00  0.00           N
ATOM   1049  HN  ILE A  80      82.900  98.380 140.800  1.00  0.00           H
ATOM   1050  CA  ILE A  80      81.280  98.730 139.610  1.00  0.00           C
ATOM   1051  HA  ILE A  80      80.380  99.270 139.880  1.00  0.00           H
ATOM   1052  CB  ILE A  80      82.200  99.760 138.890  1.00  0.00           C
ATOM   1053  HB  ILE A  80      83.120  99.220 138.550  1.00  0.00           H
ATOM   1054  CG2 ILE A  80      81.510 100.320 137.660  1.00  0.00           C
ATOM   1055 HG21 ILE A  80      82.210 101.080 137.240  1.00  0.00           H
ATOM   1056 HG22 ILE A  80      81.230  99.600 136.860  1.00  0.00           H
ATOM   1057 HG23 ILE A  80      80.580 100.840 137.970  1.00  0.00           H
ATOM   1058  CG1 ILE A  80      82.740 100.910 139.810  1.00  0.00           C
ATOM   1059 HG11 ILE A  80      83.420 100.400 140.520  1.00  0.00           H
ATOM   1060 HG12 ILE A  80      81.860 101.390 140.280  1.00  0.00           H
ATOM   1061  CD  ILE A  80      83.560 101.940 139.070  1.00  0.00           C
ATOM   1062  HD1 ILE A  80      84.150 102.580 139.770  1.00  0.00           H
ATOM   1063  HD2 ILE A  80      84.280 101.510 138.350  1.00  0.00           H
ATOM   1064  HD3 ILE A  80      82.830 102.590 138.540  1.00  0.00           H
ATOM   1065  C   ILE A  80      80.970  97.490 138.730  1.00  0.00           C
ATOM   1066  O   ILE A  80      81.880  96.740 138.330  1.00  0.00           O
ATOM   1067  N   SER A  81      79.680  97.250 138.500  1.00  0.00           N
ATOM   1068  HN  SER A  81      79.010  97.810 138.980  1.00  0.00           H
ATOM   1069  CA  SER A  81      79.180  95.960 138.020  1.00  0.00           C
ATOM   1070  HA  SER A  81      79.970  95.250 137.840  1.00  0.00           H
ATOM   1071  CB  SER A  81      78.210  95.350 139.060  1.00  0.00           C
ATOM   1072  HB1 SER A  81      77.380  96.040 139.320  1.00  0.00           H
ATOM   1073  HB2 SER A  81      78.730  94.940 139.950  1.00  0.00           H
ATOM   1074  OG  SER A  81      77.500  94.200 138.570  1.00  0.00           O
ATOM   1075  HG1 SER A  81      76.940  94.380 137.810  1.00  0.00           H
ATOM   1076  C   SER A  81      78.440  96.260 136.710  1.00  0.00           C
ATOM   1077  O   SER A  81      77.250  96.560 136.700  1.00  0.00           O
ATOM   1078  N   ASP A  82      79.090  96.130 135.560  1.00  0.00           N
ATOM   1079  HN  ASP A  82      80.080  95.990 135.570  1.00  0.00           H
ATOM   1080  CA  ASP A  82      78.460  96.090 134.240  1.00  0.00           C
ATOM   1081  HA  ASP A  82      77.400  96.030 134.430  1.00  0.00           H
ATOM   1082  CB  ASP A  82      78.820  97.220 133.270  1.00  0.00           C
ATOM   1083  HB1 ASP A  82      79.030  98.190 133.780  1.00  0.00           H
ATOM   1084  HB2 ASP A  82      79.830  96.940 132.890  1.00  0.00           H
ATOM   1085  CG  ASP A  82      77.870  97.370 132.060  1.00  0.00           C
ATOM   1086  OD1 ASP A  82      76.730  96.890 132.300  1.00  0.00           O
ATOM   1087  OD2 ASP A  82      78.110  98.180 131.120  1.00  0.00           O
ATOM   1088  C   ASP A  82      78.730  94.670 133.690  1.00  0.00           C
ATOM   1089  O   ASP A  82      79.820  94.130 133.940  1.00  0.00           O
ATOM   1090  N   GLN A  83      77.700  94.100 133.150  1.00  0.00           N
ATOM   1091  HN  GLN A  83      76.860  94.620 133.020  1.00  0.00           H
ATOM   1092  CA  GLN A  83      77.440  92.700 132.810  1.00  0.00           C
ATOM   1093  HA  GLN A  83      76.370  92.620 132.640  1.00  0.00           H
ATOM   1094  CB  GLN A  83      77.940  92.310 131.390  1.00  0.00           C
ATOM   1095  HB1 GLN A  83      77.780  91.210 131.280  1.00  0.00           H
ATOM   1096  HB2 GLN A  83      77.260  92.860 130.710  1.00  0.00           H
ATOM   1097  CG  GLN A  83      79.440  92.700 131.140  1.00  0.00           C
ATOM   1098  HG1 GLN A  83      80.100  92.680 132.030  1.00  0.00           H
ATOM   1099  HG2 GLN A  83      79.560  93.710 130.700  1.00  0.00           H
ATOM   1100  CD  GLN A  83      79.880  91.790 130.040  1.00  0.00           C
ATOM   1101  OE1 GLN A  83      79.230  90.970 129.440  1.00  0.00           O
ATOM   1102  NE2 GLN A  83      81.170  91.980 129.580  1.00  0.00           N
ATOM   1103 HE21 GLN A  83      81.660  92.850 129.690  1.00  0.00           H
ATOM   1104 HE22 GLN A  83      81.440  91.280 128.920  1.00  0.00           H
ATOM   1105  C   GLN A  83      77.770  91.580 133.800  1.00  0.00           C
ATOM   1106  O   GLN A  83      78.300  90.500 133.500  1.00  0.00           O
ATOM   1107  N   ASP A  84      77.390  91.840 135.090  1.00  0.00           N
ATOM   1108  HN  ASP A  84      76.930  92.720 135.190  1.00  0.00           H
ATOM   1109  CA  ASP A  84      77.400  91.030 136.270  1.00  0.00           C
ATOM   1110  HA  ASP A  84      76.990  91.670 137.040  1.00  0.00           H
ATOM   1111  CB  ASP A  84      76.500  89.730 135.930  1.00  0.00           C
ATOM   1112  HB1 ASP A  84      76.720  89.320 134.920  1.00  0.00           H
ATOM   1113  HB2 ASP A  84      76.700  88.890 136.640  1.00  0.00           H
ATOM   1114  CG  ASP A  84      75.060  90.050 135.960  1.00  0.00           C
ATOM   1115  OD1 ASP A  84      74.700  91.060 136.600  1.00  0.00           O
ATOM   1116  OD2 ASP A  84      74.280  89.140 135.640  1.00  0.00           O
ATOM   1117  C   ASP A  84      78.800  90.730 136.670  1.00  0.00           C
ATOM   1118  O   ASP A  84      79.060  89.850 137.490  1.00  0.00           O
ATOM   1119  N   ASN A  85      79.840  91.420 136.130  1.00  0.00           N
ATOM   1120  HN  ASN A  85      79.640  92.120 135.450  1.00  0.00           H
ATOM   1121  CA  ASN A  85      81.260  91.200 136.380  1.00  0.00           C
ATOM   1122  HA  ASN A  85      81.450  90.350 137.010  1.00  0.00           H
ATOM   1123  CB  ASN A  85      81.930  91.140 135.000  1.00  0.00           C
ATOM   1124  HB1 ASN A  85      81.760  90.150 134.520  1.00  0.00           H
ATOM   1125  HB2 ASN A  85      81.560  91.890 134.270  1.00  0.00           H
ATOM   1126  CG  ASN A  85      83.500  91.150 135.060  1.00  0.00           C
ATOM   1127  OD1 ASN A  85      84.200  91.210 136.050  1.00  0.00           O
ATOM   1128  ND2 ASN A  85      84.110  91.050 133.840  1.00  0.00           N
ATOM   1129 HD21 ASN A  85      83.560  90.870 133.030  1.00  0.00           H
ATOM   1130 HD22 ASN A  85      85.110  91.020 133.920  1.00  0.00           H
ATOM   1131  C   ASN A  85      81.690  92.330 137.320  1.00  0.00           C
ATOM   1132  O   ASN A  85      81.670  93.530 136.950  1.00  0.00           O
ATOM   1133  N   LYS A  86      82.030  92.010 138.540  1.00  0.00           N
ATOM   1134  HN  LYS A  86      81.800  91.100 138.880  1.00  0.00           H
ATOM   1135  CA  LYS A  86      82.500  92.910 139.560  1.00  0.00           C
ATOM   1136  HA  LYS A  86      81.870  93.780 139.660  1.00  0.00           H
ATOM   1137  CB  LYS A  86      82.240  92.250 140.970  1.00  0.00           C
ATOM   1138  HB1 LYS A  86      82.540  91.200 140.790  1.00  0.00           H
ATOM   1139  HB2 LYS A  86      82.720  92.900 141.730  1.00  0.00           H
ATOM   1140  CG  LYS A  86      80.740  92.180 141.240  1.00  0.00           C
ATOM   1141  HG1 LYS A  86      80.240  91.540 140.490  1.00  0.00           H
ATOM   1142  HG2 LYS A  86      80.250  93.180 141.270  1.00  0.00           H
ATOM   1143  CD  LYS A  86      80.430  91.570 142.580  1.00  0.00           C
ATOM   1144  HD1 LYS A  86      80.950  92.070 143.430  1.00  0.00           H
ATOM   1145  HD2 LYS A  86      80.940  90.580 142.590  1.00  0.00           H
ATOM   1146  CE  LYS A  86      78.970  91.530 142.890  1.00  0.00           C
ATOM   1147  HE1 LYS A  86      78.360  92.460 142.780  1.00  0.00           H
ATOM   1148  HE2 LYS A  86      78.820  91.180 143.930  1.00  0.00           H
ATOM   1149  NZ  LYS A  86      78.320  90.510 142.100  1.00  0.00           N
ATOM   1150  HZ1 LYS A  86      78.820  89.600 142.000  1.00  0.00           H
ATOM   1151  HZ2 LYS A  86      77.340  90.330 142.420  1.00  0.00           H
ATOM   1152  HZ3 LYS A  86      78.240  90.840 141.120  1.00  0.00           H
ATOM   1153  C   LYS A  86      83.900  93.460 139.330  1.00  0.00           C
ATOM   1154  O   LYS A  86      84.840  92.710 139.380  1.00  0.00           O
ATOM   1155  N   ASP A  87      84.090  94.760 139.110  1.00  0.00           N
ATOM   1156  HN  ASP A  87      83.270  95.290 138.940  1.00  0.00           H
ATOM   1157  CA  ASP A  87      85.390  95.480 139.090  1.00  0.00           C
ATOM   1158  HA  ASP A  87      86.240  94.810 139.090  1.00  0.00           H
ATOM   1159  CB  ASP A  87      85.450  96.360 137.910  1.00  0.00           C
ATOM   1160  HB1 ASP A  87      85.100  95.860 136.990  1.00  0.00           H
ATOM   1161  HB2 ASP A  87      84.810  97.270 137.960  1.00  0.00           H
ATOM   1162  CG  ASP A  87      86.860  96.940 137.750  1.00  0.00           C
ATOM   1163  OD1 ASP A  87      87.620  97.250 138.720  1.00  0.00           O
ATOM   1164  OD2 ASP A  87      87.200  97.220 136.570  1.00  0.00           O
ATOM   1165  C   ASP A  87      85.450  96.120 140.510  1.00  0.00           C
ATOM   1166  O   ASP A  87      84.620  97.040 140.700  1.00  0.00           O
ATOM   1167  N   PRO A  88      86.180  95.840 141.450  1.00  0.00           N
ATOM   1168  CD  PRO A  88      86.710  94.470 141.620  1.00  0.00           C
ATOM   1169  HD1 PRO A  88      87.590  94.440 140.940  1.00  0.00           H
ATOM   1170  HD2 PRO A  88      85.870  93.750 141.460  1.00  0.00           H
ATOM   1171  CA  PRO A  88      86.110  96.560 142.740  1.00  0.00           C
ATOM   1172  HA  PRO A  88      85.140  96.990 142.950  1.00  0.00           H
ATOM   1173  CB  PRO A  88      86.350  95.510 143.780  1.00  0.00           C
ATOM   1174  HB1 PRO A  88      86.680  95.870 144.780  1.00  0.00           H
ATOM   1175  HB2 PRO A  88      85.410  94.960 144.010  1.00  0.00           H
ATOM   1176  CG  PRO A  88      87.150  94.460 143.110  1.00  0.00           C
ATOM   1177  HG1 PRO A  88      87.020  93.440 143.540  1.00  0.00           H
ATOM   1178  HG2 PRO A  88      88.230  94.680 143.180  1.00  0.00           H
ATOM   1179  C   PRO A  88      87.050  97.750 142.810  1.00  0.00           C
ATOM   1180  O   PRO A  88      88.290  97.530 142.910  1.00  0.00           O
ATOM   1181  N   ARG A  89      86.510  98.930 142.910  1.00  0.00           N
ATOM   1182  HN  ARG A  89      85.530  99.000 143.090  1.00  0.00           H
ATOM   1183  CA  ARG A  89      87.300 100.120 142.970  1.00  0.00           C
ATOM   1184  HA  ARG A  89      88.360  99.910 142.890  1.00  0.00           H
ATOM   1185  CB  ARG A  89      87.030 101.090 141.850  1.00  0.00           C
ATOM   1186  HB1 ARG A  89      85.990 101.490 141.800  1.00  0.00           H
ATOM   1187  HB2 ARG A  89      87.730 101.950 141.710  1.00  0.00           H
ATOM   1188  CG  ARG A  89      87.060 100.230 140.460  1.00  0.00           C
ATOM   1189  HG1 ARG A  89      86.040  99.890 140.200  1.00  0.00           H
ATOM   1190  HG2 ARG A  89      87.720  99.360 140.640  1.00  0.00           H
ATOM   1191  CD  ARG A  89      87.660 101.040 139.300  1.00  0.00           C
ATOM   1192  HD1 ARG A  89      88.630 101.470 139.630  1.00  0.00           H
ATOM   1193  HD2 ARG A  89      86.920 101.770 138.920  1.00  0.00           H
ATOM   1194  NE  ARG A  89      87.930 100.040 138.240  1.00  0.00           N
ATOM   1195  HE  ARG A  89      87.820  99.050 138.300  1.00  0.00           H
ATOM   1196  CZ  ARG A  89      88.090 100.500 136.960  1.00  0.00           C
ATOM   1197  NH1 ARG A  89      88.260 101.780 136.730  1.00  0.00           N
ATOM   1198 HH11 ARG A  89      88.580 101.900 135.790  1.00  0.00           H
ATOM   1199 HH12 ARG A  89      88.490 102.480 137.400  1.00  0.00           H
ATOM   1200  NH2 ARG A  89      88.230  99.610 136.010  1.00  0.00           N
ATOM   1201 HH21 ARG A  89      88.190  99.890 135.050  1.00  0.00           H
ATOM   1202 HH22 ARG A  89      87.970  98.670 136.220  1.00  0.00           H
ATOM   1203  C   ARG A  89      87.070 100.960 144.120  1.00  0.00           C
ATOM   1204  O   ARG A  89      86.060 100.660 144.760  1.00  0.00           O
ATOM   1205  N   TYR A  90      87.950 101.860 144.460  1.00  0.00           N
ATOM   1206  HN  TYR A  90      88.760 101.960 143.890  1.00  0.00           H
ATOM   1207  CA  TYR A  90      87.670 102.910 145.430  1.00  0.00           C
ATOM   1208  HA  TYR A  90      87.160 102.490 146.280  1.00  0.00           H
ATOM   1209  CB  TYR A  90      89.030 103.600 145.800  1.00  0.00           C
ATOM   1210  HB1 TYR A  90      89.600 103.740 144.860  1.00  0.00           H
ATOM   1211  HB2 TYR A  90      88.850 104.630 146.180  1.00  0.00           H
ATOM   1212  CG  TYR A  90      90.060 102.740 146.590  1.00  0.00           C
ATOM   1213  CD1 TYR A  90      89.840 102.570 147.920  1.00  0.00           C
ATOM   1214  HD1 TYR A  90      88.950 102.890 148.440  1.00  0.00           H
ATOM   1215  CE1 TYR A  90      90.670 101.770 148.700  1.00  0.00           C
ATOM   1216  HE1 TYR A  90      90.380 101.580 149.720  1.00  0.00           H
ATOM   1217  CZ  TYR A  90      91.830 101.460 148.220  1.00  0.00           C
ATOM   1218  OH  TYR A  90      92.800 100.950 149.110  1.00  0.00           O
ATOM   1219  HH  TYR A  90      93.400 100.320 148.710  1.00  0.00           H
ATOM   1220  CD2 TYR A  90      91.350 102.480 146.040  1.00  0.00           C
ATOM   1221  HD2 TYR A  90      91.560 102.800 145.030  1.00  0.00           H
ATOM   1222  CE2 TYR A  90      92.220 101.830 146.880  1.00  0.00           C
ATOM   1223  HE2 TYR A  90      93.250 101.700 146.570  1.00  0.00           H
ATOM   1224  C   TYR A  90      86.780 104.000 144.810  1.00  0.00           C
ATOM   1225  O   TYR A  90      86.890 104.330 143.580  1.00  0.00           O
ATOM   1226  N   PHE A  91      85.900 104.640 145.620  1.00  0.00           N
ATOM   1227  HN  PHE A  91      85.820 104.400 146.580  1.00  0.00           H
ATOM   1228  CA  PHE A  91      84.950 105.620 145.210  1.00  0.00           C
ATOM   1229  HA  PHE A  91      85.290 106.030 144.270  1.00  0.00           H
ATOM   1230  CB  PHE A  91      83.540 104.910 144.900  1.00  0.00           C
ATOM   1231  HB1 PHE A  91      83.020 105.550 144.150  1.00  0.00           H
ATOM   1232  HB2 PHE A  91      83.770 103.950 144.400  1.00  0.00           H
ATOM   1233  CG  PHE A  91      82.720 104.680 146.160  1.00  0.00           C
ATOM   1234  CD1 PHE A  91      82.780 103.420 146.760  1.00  0.00           C
ATOM   1235  HD1 PHE A  91      83.400 102.670 146.290  1.00  0.00           H
ATOM   1236  CE1 PHE A  91      82.020 103.240 147.930  1.00  0.00           C
ATOM   1237  HE1 PHE A  91      82.030 102.250 148.380  1.00  0.00           H
ATOM   1238  CZ  PHE A  91      81.210 104.250 148.440  1.00  0.00           C
ATOM   1239  HZ  PHE A  91      80.540 104.130 149.280  1.00  0.00           H
ATOM   1240  CD2 PHE A  91      81.880 105.680 146.640  1.00  0.00           C
ATOM   1241  HD2 PHE A  91      81.820 106.590 146.070  1.00  0.00           H
ATOM   1242  CE2 PHE A  91      81.090 105.430 147.740  1.00  0.00           C
ATOM   1243  HE2 PHE A  91      80.350 106.150 148.080  1.00  0.00           H
ATOM   1244  C   PHE A  91      85.010 106.730 146.160  1.00  0.00           C
ATOM   1245  O   PHE A  91      85.360 106.620 147.340  1.00  0.00           O
ATOM   1246  N   PHE A  92      84.490 107.940 145.660  1.00  0.00           N
ATOM   1247  HN  PHE A  92      84.360 107.940 144.670  1.00  0.00           H
ATOM   1248  CA  PHE A  92      84.210 109.060 146.450  1.00  0.00           C
ATOM   1249  HA  PHE A  92      83.950 108.670 147.420  1.00  0.00           H
ATOM   1250  CB  PHE A  92      85.440 110.120 146.620  1.00  0.00           C
ATOM   1251  HB1 PHE A  92      86.250 109.750 147.280  1.00  0.00           H
ATOM   1252  HB2 PHE A  92      85.890 110.120 145.600  1.00  0.00           H
ATOM   1253  CG  PHE A  92      85.070 111.550 147.030  1.00  0.00           C
ATOM   1254  CD1 PHE A  92      84.120 111.800 148.000  1.00  0.00           C
ATOM   1255  HD1 PHE A  92      83.690 110.890 148.400  1.00  0.00           H
ATOM   1256  CE1 PHE A  92      83.950 113.100 148.450  1.00  0.00           C
ATOM   1257  HE1 PHE A  92      83.320 113.230 149.320  1.00  0.00           H
ATOM   1258  CZ  PHE A  92      84.670 114.130 147.880  1.00  0.00           C
ATOM   1259  HZ  PHE A  92      84.580 115.100 148.360  1.00  0.00           H
ATOM   1260  CD2 PHE A  92      85.830 112.630 146.480  1.00  0.00           C
ATOM   1261  HD2 PHE A  92      86.570 112.400 145.730  1.00  0.00           H
ATOM   1262  CE2 PHE A  92      85.610 113.930 146.890  1.00  0.00           C
ATOM   1263  HE2 PHE A  92      86.220 114.730 146.490  1.00  0.00           H
ATOM   1264  C   PHE A  92      82.980 109.700 145.850  1.00  0.00           C
ATOM   1265  O   PHE A  92      83.000 109.910 144.640  1.00  0.00           O
ATOM   1266  N   SER A  93      81.960 109.880 146.660  1.00  0.00           N
ATOM   1267  HN  SER A  93      82.040 109.690 147.630  1.00  0.00           H
ATOM   1268  CA  SER A  93      80.640 110.340 146.260  1.00  0.00           C
ATOM   1269  HA  SER A  93      80.640 110.740 145.250  1.00  0.00           H
ATOM   1270  CB  SER A  93      79.430 109.350 146.320  1.00  0.00           C
ATOM   1271  HB1 SER A  93      79.600 108.520 145.590  1.00  0.00           H
ATOM   1272  HB2 SER A  93      78.430 109.770 146.130  1.00  0.00           H
ATOM   1273  OG  SER A  93      79.250 108.780 147.630  1.00  0.00           O
ATOM   1274  HG1 SER A  93      78.800 109.470 148.120  1.00  0.00           H
ATOM   1275  C   SER A  93      80.310 111.500 147.130  1.00  0.00           C
ATOM   1276  O   SER A  93      80.820 111.590 148.250  1.00  0.00           O
ATOM   1277  N   LEU A  94      79.590 112.490 146.540  1.00  0.00           N
ATOM   1278  HN  LEU A  94      79.390 112.310 145.580  1.00  0.00           H
ATOM   1279  CA  LEU A  94      79.160 113.730 147.200  1.00  0.00           C
ATOM   1280  HA  LEU A  94      79.020 113.510 148.250  1.00  0.00           H
ATOM   1281  CB  LEU A  94      80.260 114.760 147.040  1.00  0.00           C
ATOM   1282  HB1 LEU A  94      81.180 114.390 147.540  1.00  0.00           H
ATOM   1283  HB2 LEU A  94      80.530 114.860 145.970  1.00  0.00           H
ATOM   1284  CG  LEU A  94      80.020 116.220 147.500  1.00  0.00           C
ATOM   1285  HG  LEU A  94      79.260 116.750 146.890  1.00  0.00           H
ATOM   1286  CD1 LEU A  94      79.580 116.390 148.920  1.00  0.00           C
ATOM   1287 HD11 LEU A  94      78.520 116.050 148.990  1.00  0.00           H
ATOM   1288 HD12 LEU A  94      80.240 115.860 149.630  1.00  0.00           H
ATOM   1289 HD13 LEU A  94      79.590 117.450 149.230  1.00  0.00           H
ATOM   1290  CD2 LEU A  94      81.340 117.020 147.310  1.00  0.00           C
ATOM   1291 HD21 LEU A  94      81.160 118.070 147.630  1.00  0.00           H
ATOM   1292 HD22 LEU A  94      82.080 116.620 148.050  1.00  0.00           H
ATOM   1293 HD23 LEU A  94      81.770 116.930 146.300  1.00  0.00           H
ATOM   1294  C   LEU A  94      77.780 114.150 146.810  1.00  0.00           C
ATOM   1295  O   LEU A  94      77.460 114.240 145.610  1.00  0.00           O
ATOM   1296  N   LYS A  95      76.830 114.300 147.760  1.00  0.00           N
ATOM   1297  HN  LYS A  95      76.950 114.040 148.710  1.00  0.00           H
ATOM   1298  CA  LYS A  95      75.570 114.920 147.480  1.00  0.00           C
ATOM   1299  HA  LYS A  95      75.560 115.390 146.510  1.00  0.00           H
ATOM   1300  CB  LYS A  95      74.380 114.000 147.440  1.00  0.00           C
ATOM   1301  HB1 LYS A  95      74.590 113.140 146.760  1.00  0.00           H
ATOM   1302  HB2 LYS A  95      74.130 113.560 148.430  1.00  0.00           H
ATOM   1303  CG  LYS A  95      73.080 114.590 147.050  1.00  0.00           C
ATOM   1304  HG1 LYS A  95      73.210 115.060 146.050  1.00  0.00           H
ATOM   1305  HG2 LYS A  95      72.780 115.430 147.710  1.00  0.00           H
ATOM   1306  CD  LYS A  95      71.930 113.600 147.020  1.00  0.00           C
ATOM   1307  HD1 LYS A  95      71.910 112.970 147.940  1.00  0.00           H
ATOM   1308  HD2 LYS A  95      72.120 112.820 146.250  1.00  0.00           H
ATOM   1309  CE  LYS A  95      70.590 114.280 146.820  1.00  0.00           C
ATOM   1310  HE1 LYS A  95      70.520 114.800 145.830  1.00  0.00           H
ATOM   1311  HE2 LYS A  95      70.490 115.050 147.610  1.00  0.00           H
ATOM   1312  NZ  LYS A  95      69.440 113.330 146.990  1.00  0.00           N
ATOM   1313  HZ1 LYS A  95      69.410 112.740 146.140  1.00  0.00           H
ATOM   1314  HZ2 LYS A  95      69.610 112.640 147.750  1.00  0.00           H
ATOM   1315  HZ3 LYS A  95      68.530 113.780 147.180  1.00  0.00           H
ATOM   1316  C   LYS A  95      75.370 116.130 148.460  1.00  0.00           C
ATOM   1317  O   LYS A  95      75.270 115.970 149.680  1.00  0.00           O
ATOM   1318  N   THR A  96      75.350 117.410 147.930  1.00  0.00           N
ATOM   1319  HN  THR A  96      75.600 117.460 146.970  1.00  0.00           H
ATOM   1320  CA  THR A  96      75.060 118.590 148.860  1.00  0.00           C
ATOM   1321  HA  THR A  96      75.630 118.360 149.740  1.00  0.00           H
ATOM   1322  CB  THR A  96      75.470 120.000 148.320  1.00  0.00           C
ATOM   1323  HB  THR A  96      75.350 120.810 149.070  1.00  0.00           H
ATOM   1324  OG1 THR A  96      74.860 120.320 147.110  1.00  0.00           O
ATOM   1325  HG1 THR A  96      75.130 121.230 147.010  1.00  0.00           H
ATOM   1326  CG2 THR A  96      76.970 119.920 148.110  1.00  0.00           C
ATOM   1327 HG21 THR A  96      77.650 119.630 148.940  1.00  0.00           H
ATOM   1328 HG22 THR A  96      77.170 119.350 147.180  1.00  0.00           H
ATOM   1329 HG23 THR A  96      77.170 120.990 147.850  1.00  0.00           H
ATOM   1330  C   THR A  96      73.540 118.540 149.300  1.00  0.00           C
ATOM   1331  O   THR A  96      72.730 117.640 149.050  1.00  0.00           O
ATOM   1332  N   ASP A  97      73.250 119.520 150.210  1.00  0.00           N
ATOM   1333  HN  ASP A  97      73.940 120.140 150.580  1.00  0.00           H
ATOM   1334  CA  ASP A  97      71.920 119.700 150.620  1.00  0.00           C
ATOM   1335  HA  ASP A  97      71.520 118.700 150.620  1.00  0.00           H
ATOM   1336  CB  ASP A  97      71.890 120.290 152.030  1.00  0.00           C
ATOM   1337  HB1 ASP A  97      72.490 121.220 151.970  1.00  0.00           H
ATOM   1338  HB2 ASP A  97      70.830 120.530 152.250  1.00  0.00           H
ATOM   1339  CG  ASP A  97      72.330 119.440 153.190  1.00  0.00           C
ATOM   1340  OD1 ASP A  97      72.580 118.200 153.100  1.00  0.00           O
ATOM   1341  OD2 ASP A  97      72.390 120.000 154.320  1.00  0.00           O
ATOM   1342  C   ASP A  97      71.150 120.570 149.570  1.00  0.00           C
ATOM   1343  O   ASP A  97      69.960 120.740 149.580  1.00  0.00           O
ATOM   1344  N   ARG A  98      71.880 121.210 148.600  1.00  0.00           N
ATOM   1345  HN  ARG A  98      72.870 121.150 148.500  1.00  0.00           H
ATOM   1346  CA  ARG A  98      71.220 121.920 147.520  1.00  0.00           C
ATOM   1347  HA  ARG A  98      70.270 122.350 147.820  1.00  0.00           H
ATOM   1348  CB  ARG A  98      72.070 123.080 146.860  1.00  0.00           C
ATOM   1349  HB1 ARG A  98      73.030 122.720 146.450  1.00  0.00           H
ATOM   1350  HB2 ARG A  98      71.570 123.430 145.930  1.00  0.00           H
ATOM   1351  CG  ARG A  98      72.350 124.240 147.830  1.00  0.00           C
ATOM   1352  HG1 ARG A  98      73.160 124.100 148.580  1.00  0.00           H
ATOM   1353  HG2 ARG A  98      71.410 124.550 148.340  1.00  0.00           H
ATOM   1354  CD  ARG A  98      72.940 125.500 147.040  1.00  0.00           C
ATOM   1355  HD1 ARG A  98      72.210 125.830 146.270  1.00  0.00           H
ATOM   1356  HD2 ARG A  98      73.790 124.940 146.600  1.00  0.00           H
ATOM   1357  NE  ARG A  98      73.350 126.640 147.990  1.00  0.00           N
ATOM   1358  HE  ARG A  98      72.880 126.820 148.860  1.00  0.00           H
ATOM   1359  CZ  ARG A  98      74.150 127.620 147.640  1.00  0.00           C
ATOM   1360  NH1 ARG A  98      74.770 127.570 146.510  1.00  0.00           N
ATOM   1361 HH11 ARG A  98      75.150 128.400 146.090  1.00  0.00           H
ATOM   1362 HH12 ARG A  98      74.600 126.820 145.870  1.00  0.00           H
ATOM   1363  NH2 ARG A  98      74.320 128.750 148.260  1.00  0.00           N
ATOM   1364 HH21 ARG A  98      75.110 129.300 147.980  1.00  0.00           H
ATOM   1365 HH22 ARG A  98      73.730 129.040 149.020  1.00  0.00           H
ATOM   1366  C   ARG A  98      70.950 120.980 146.390  1.00  0.00           C
ATOM   1367  O   ARG A  98      70.060 121.200 145.510  1.00  0.00           O
ATOM   1368  N   ALA A  99      71.640 119.840 146.330  1.00  0.00           N
ATOM   1369  HN  ALA A  99      72.330 119.600 147.010  1.00  0.00           H
ATOM   1370  CA  ALA A  99      71.670 119.120 145.130  1.00  0.00           C
ATOM   1371  HA  ALA A  99      71.820 119.790 144.310  1.00  0.00           H
ATOM   1372  CB  ALA A  99      73.010 118.310 145.220  1.00  0.00           C
ATOM   1373  HB1 ALA A  99      73.900 118.950 145.330  1.00  0.00           H
ATOM   1374  HB2 ALA A  99      73.180 117.650 146.100  1.00  0.00           H
ATOM   1375  HB3 ALA A  99      73.080 117.680 144.310  1.00  0.00           H
ATOM   1376  C   ALA A  99      70.420 118.140 145.010  1.00  0.00           C
ATOM   1377  O   ALA A  99      69.710 117.730 145.950  1.00  0.00           O
ATOM   1378  N   ARG A 100      70.110 117.680 143.750  1.00  0.00           N
ATOM   1379  HN  ARG A 100      70.710 118.010 143.030  1.00  0.00           H
ATOM   1380  CA  ARG A 100      68.980 116.730 143.470  1.00  0.00           C
ATOM   1381  HA  ARG A 100      68.350 116.690 144.340  1.00  0.00           H
ATOM   1382  CB  ARG A 100      68.090 117.260 142.280  1.00  0.00           C
ATOM   1383  HB1 ARG A 100      68.730 117.590 141.440  1.00  0.00           H
ATOM   1384  HB2 ARG A 100      67.390 116.460 141.960  1.00  0.00           H
ATOM   1385  CG  ARG A 100      67.110 118.380 142.630  1.00  0.00           C
ATOM   1386  HG1 ARG A 100      66.890 118.810 141.630  1.00  0.00           H
ATOM   1387  HG2 ARG A 100      67.590 119.100 143.320  1.00  0.00           H
ATOM   1388  CD  ARG A 100      65.770 117.840 143.310  1.00  0.00           C
ATOM   1389  HD1 ARG A 100      65.940 117.270 144.250  1.00  0.00           H
ATOM   1390  HD2 ARG A 100      65.260 117.080 142.670  1.00  0.00           H
ATOM   1391  NE  ARG A 100      64.890 118.970 143.480  1.00  0.00           N
ATOM   1392  HE  ARG A 100      65.310 119.860 143.620  1.00  0.00           H
ATOM   1393  CZ  ARG A 100      63.770 118.930 144.130  1.00  0.00           C
ATOM   1394  NH1 ARG A 100      62.910 117.960 144.210  1.00  0.00           N
ATOM   1395 HH11 ARG A 100      62.000 118.240 144.540  1.00  0.00           H
ATOM   1396 HH12 ARG A 100      63.010 117.220 143.550  1.00  0.00           H
ATOM   1397  NH2 ARG A 100      63.450 119.960 144.890  1.00  0.00           N
ATOM   1398 HH21 ARG A 100      62.580 119.840 145.370  1.00  0.00           H
ATOM   1399 HH22 ARG A 100      64.110 120.690 145.070  1.00  0.00           H
ATOM   1400  C   ARG A 100      69.460 115.340 143.050  1.00  0.00           C
ATOM   1401  O   ARG A 100      68.690 114.420 142.920  1.00  0.00           O
ATOM   1402  N   GLN A 101      70.810 115.210 143.040  1.00  0.00           N
ATOM   1403  HN  GLN A 101      71.460 115.950 143.200  1.00  0.00           H
ATOM   1404  CA  GLN A 101      71.410 113.980 142.640  1.00  0.00           C
ATOM   1405  HA  GLN A 101      70.770 113.170 142.960  1.00  0.00           H
ATOM   1406  CB  GLN A 101      71.500 113.850 141.080  1.00  0.00           C
ATOM   1407  HB1 GLN A 101      71.460 112.760 140.850  1.00  0.00           H
ATOM   1408  HB2 GLN A 101      70.650 114.250 140.470  1.00  0.00           H
ATOM   1409  CG  GLN A 101      72.860 114.390 140.390  1.00  0.00           C
ATOM   1410  HG1 GLN A 101      72.920 114.140 139.310  1.00  0.00           H
ATOM   1411  HG2 GLN A 101      73.750 113.850 140.780  1.00  0.00           H
ATOM   1412  CD  GLN A 101      73.030 115.940 140.360  1.00  0.00           C
ATOM   1413  OE1 GLN A 101      72.310 116.670 139.720  1.00  0.00           O
ATOM   1414  NE2 GLN A 101      74.120 116.460 141.030  1.00  0.00           N
ATOM   1415 HE21 GLN A 101      74.670 115.870 141.630  1.00  0.00           H
ATOM   1416 HE22 GLN A 101      74.120 117.450 141.070  1.00  0.00           H
ATOM   1417  C   GLN A 101      72.810 113.860 143.320  1.00  0.00           C
ATOM   1418  O   GLN A 101      73.400 114.870 143.710  1.00  0.00           O
ATOM   1419  N   VAL A 102      73.320 112.620 143.500  1.00  0.00           N
ATOM   1420  HN  VAL A 102      72.870 111.930 142.950  1.00  0.00           H
ATOM   1421  CA  VAL A 102      74.620 112.260 144.040  1.00  0.00           C
ATOM   1422  HA  VAL A 102      74.970 113.020 144.720  1.00  0.00           H
ATOM   1423  CB  VAL A 102      74.620 110.980 144.830  1.00  0.00           C
ATOM   1424  HB  VAL A 102      73.850 111.160 145.610  1.00  0.00           H
ATOM   1425  CG1 VAL A 102      74.110 109.800 143.970  1.00  0.00           C
ATOM   1426 HG11 VAL A 102      73.190 110.040 143.390  1.00  0.00           H
ATOM   1427 HG12 VAL A 102      74.970 109.700 143.280  1.00  0.00           H
ATOM   1428 HG13 VAL A 102      73.960 108.930 144.640  1.00  0.00           H
ATOM   1429  CG2 VAL A 102      75.900 110.640 145.590  1.00  0.00           C
ATOM   1430 HG21 VAL A 102      75.880 109.690 146.170  1.00  0.00           H
ATOM   1431 HG22 VAL A 102      76.610 110.490 144.750  1.00  0.00           H
ATOM   1432 HG23 VAL A 102      76.180 111.430 146.320  1.00  0.00           H
ATOM   1433  C   VAL A 102      75.660 112.190 142.930  1.00  0.00           C
ATOM   1434  O   VAL A 102      75.370 111.700 141.850  1.00  0.00           O
ATOM   1435  N   THR A 103      76.890 112.700 143.130  1.00  0.00           N
ATOM   1436  HN  THR A 103      77.130 113.160 143.990  1.00  0.00           H
ATOM   1437  CA  THR A 103      77.920 112.680 142.110  1.00  0.00           C
ATOM   1438  HA  THR A 103      77.460 112.230 141.240  1.00  0.00           H
ATOM   1439  CB  THR A 103      78.410 114.100 141.810  1.00  0.00           C
ATOM   1440  HB  THR A 103      79.040 114.430 142.670  1.00  0.00           H
ATOM   1441  OG1 THR A 103      77.380 114.990 141.460  1.00  0.00           O
ATOM   1442  HG1 THR A 103      77.030 114.670 140.620  1.00  0.00           H
ATOM   1443  CG2 THR A 103      79.250 114.090 140.440  1.00  0.00           C
ATOM   1444 HG21 THR A 103      78.700 113.830 139.510  1.00  0.00           H
ATOM   1445 HG22 THR A 103      79.820 115.040 140.300  1.00  0.00           H
ATOM   1446 HG23 THR A 103      80.050 113.320 140.400  1.00  0.00           H
ATOM   1447  C   THR A 103      79.080 111.820 142.610  1.00  0.00           C
ATOM   1448  O   THR A 103      79.480 112.050 143.740  1.00  0.00           O
ATOM   1449  N   THR A 104      79.520 110.910 141.820  1.00  0.00           N
ATOM   1450  HN  THR A 104      79.120 110.730 140.930  1.00  0.00           H
ATOM   1451  CA  THR A 104      80.470 109.890 142.280  1.00  0.00           C
ATOM   1452  HA  THR A 104      80.940 110.160 143.210  1.00  0.00           H
ATOM   1453  CB  THR A 104      79.850 108.540 142.370  1.00  0.00           C
ATOM   1454  HB  THR A 104      79.300 108.240 141.450  1.00  0.00           H
ATOM   1455  OG1 THR A 104      78.840 108.550 143.370  1.00  0.00           O
ATOM   1456  HG1 THR A 104      78.050 108.720 142.850  1.00  0.00           H
ATOM   1457  CG2 THR A 104      80.790 107.350 142.800  1.00  0.00           C
ATOM   1458 HG21 THR A 104      81.480 107.660 143.610  1.00  0.00           H
ATOM   1459 HG22 THR A 104      80.190 106.450 143.040  1.00  0.00           H
ATOM   1460 HG23 THR A 104      81.420 107.120 141.920  1.00  0.00           H
ATOM   1461  C   THR A 104      81.640 109.760 141.330  1.00  0.00           C
ATOM   1462  O   THR A 104      81.510 109.440 140.150  1.00  0.00           O
ATOM   1463  N   ILE A 105      82.860 109.940 141.870  1.00  0.00           N
ATOM   1464  HN  ILE A 105      82.960 110.330 142.780  1.00  0.00           H
ATOM   1465  CA  ILE A 105      83.980 109.540 141.050  1.00  0.00           C
ATOM   1466  HA  ILE A 105      83.760 109.340 140.010  1.00  0.00           H
ATOM   1467  CB  ILE A 105      84.870 110.780 140.890  1.00  0.00           C
ATOM   1468  HB  ILE A 105      85.620 110.590 140.090  1.00  0.00           H
ATOM   1469  CG2 ILE A 105      84.050 111.950 140.200  1.00  0.00           C
ATOM   1470 HG21 ILE A 105      83.240 112.290 140.880  1.00  0.00           H
ATOM   1471 HG22 ILE A 105      84.730 112.800 139.960  1.00  0.00           H
ATOM   1472 HG23 ILE A 105      83.640 111.710 139.200  1.00  0.00           H
ATOM   1473  CG1 ILE A 105      85.430 111.260 142.270  1.00  0.00           C
ATOM   1474 HG11 ILE A 105      86.070 110.410 142.590  1.00  0.00           H
ATOM   1475 HG12 ILE A 105      84.610 111.390 143.010  1.00  0.00           H
ATOM   1476  CD  ILE A 105      86.320 112.470 142.320  1.00  0.00           C
ATOM   1477  HD1 ILE A 105      86.310 112.670 143.410  1.00  0.00           H
ATOM   1478  HD2 ILE A 105      87.330 112.370 141.860  1.00  0.00           H
ATOM   1479  HD3 ILE A 105      85.870 113.390 141.900  1.00  0.00           H
ATOM   1480  C   ILE A 105      84.670 108.290 141.540  1.00  0.00           C
ATOM   1481  O   ILE A 105      84.580 107.860 142.690  1.00  0.00           O
ATOM   1482  N   ASN A 106      85.400 107.570 140.690  1.00  0.00           N
ATOM   1483  HN  ASN A 106      85.720 108.000 139.850  1.00  0.00           H
ATOM   1484  CA  ASN A 106      85.840 106.200 140.920  1.00  0.00           C
ATOM   1485  HA  ASN A 106      85.750 105.930 141.960  1.00  0.00           H
ATOM   1486  CB  ASN A 106      84.970 105.150 140.190  1.00  0.00           C
ATOM   1487  HB1 ASN A 106      85.290 105.090 139.130  1.00  0.00           H
ATOM   1488  HB2 ASN A 106      85.180 104.240 140.800  1.00  0.00           H
ATOM   1489  CG  ASN A 106      83.510 105.400 140.270  1.00  0.00           C
ATOM   1490  OD1 ASN A 106      82.850 104.910 141.250  1.00  0.00           O
ATOM   1491  ND2 ASN A 106      82.850 106.040 139.260  1.00  0.00           N
ATOM   1492 HD21 ASN A 106      83.360 106.470 138.530  1.00  0.00           H
ATOM   1493 HD22 ASN A 106      81.850 106.020 139.310  1.00  0.00           H
ATOM   1494  C   ASN A 106      87.340 106.110 140.510  1.00  0.00           C
ATOM   1495  O   ASN A 106      87.970 106.940 139.830  1.00  0.00           O
ATOM   1496  N   ALA A 107      87.980 104.980 140.890  1.00  0.00           N
ATOM   1497  HN  ALA A 107      87.610 104.100 141.190  1.00  0.00           H
ATOM   1498  CA  ALA A 107      89.420 104.860 140.620  1.00  0.00           C
ATOM   1499  HA  ALA A 107      89.840 105.850 140.620  1.00  0.00           H
ATOM   1500  CB  ALA A 107      90.150 103.990 141.660  1.00  0.00           C
ATOM   1501  HB1 ALA A 107      89.860 102.930 141.490  1.00  0.00           H
ATOM   1502  HB2 ALA A 107      91.260 104.050 141.660  1.00  0.00           H
ATOM   1503  HB3 ALA A 107      89.810 104.410 142.630  1.00  0.00           H
ATOM   1504  C   ALA A 107      89.700 104.240 139.170  1.00  0.00           C
ATOM   1505  O   ALA A 107      88.740 103.810 138.520  1.00  0.00           O
ATOM   1506  N   HIS A 108      90.900 104.280 138.570  1.00  0.00           N
ATOM   1507  HN  HIS A 108      91.590 104.760 139.100  1.00  0.00           H
ATOM   1508  CA  HIS A 108      91.160 103.920 137.140  1.00  0.00           C
ATOM   1509  HA  HIS A 108      90.280 104.230 136.580  1.00  0.00           H
ATOM   1510  CB  HIS A 108      92.460 104.550 136.470  1.00  0.00           C
ATOM   1511  HB1 HIS A 108      92.180 104.730 135.410  1.00  0.00           H
ATOM   1512  HB2 HIS A 108      92.650 105.510 137.000  1.00  0.00           H
ATOM   1513  ND1 HIS A 108      94.370 103.510 137.770  1.00  0.00           N
ATOM   1514  CG  HIS A 108      93.780 103.780 136.560  1.00  0.00           C
ATOM   1515  CE1 HIS A 108      95.450 102.810 137.440  1.00  0.00           C
ATOM   1516  HE1 HIS A 108      96.260 102.510 138.110  1.00  0.00           H
ATOM   1517  NE2 HIS A 108      95.560 102.620 136.090  1.00  0.00           N
ATOM   1518  HE2 HIS A 108      96.320 102.290 135.530  1.00  0.00           H
ATOM   1519  CD2 HIS A 108      94.480 103.270 135.540  1.00  0.00           C
ATOM   1520  HD2 HIS A 108      94.320 103.250 134.470  1.00  0.00           H
ATOM   1521  C   HIS A 108      91.330 102.400 136.950  1.00  0.00           C
ATOM   1522  O   HIS A 108      91.270 101.890 135.790  1.00  0.00           O
ATOM   1523  N   ARG A 109      91.480 101.640 138.030  1.00  0.00           N
ATOM   1524  HN  ARG A 109      91.730 102.140 138.860  1.00  0.00           H
ATOM   1525  CA  ARG A 109      91.570 100.150 138.020  1.00  0.00           C
ATOM   1526  HA  ARG A 109      90.870  99.780 137.280  1.00  0.00           H
ATOM   1527  CB  ARG A 109      92.960  99.710 137.660  1.00  0.00           C
ATOM   1528  HB1 ARG A 109      92.830  98.770 137.080  1.00  0.00           H
ATOM   1529  HB2 ARG A 109      93.330 100.490 136.950  1.00  0.00           H
ATOM   1530  CG  ARG A 109      93.960  99.530 138.810  1.00  0.00           C
ATOM   1531  HG1 ARG A 109      93.790  98.740 139.580  1.00  0.00           H
ATOM   1532  HG2 ARG A 109      94.060 100.460 139.410  1.00  0.00           H
ATOM   1533  CD  ARG A 109      95.420  99.250 138.330  1.00  0.00           C
ATOM   1534  HD1 ARG A 109      96.140  99.060 139.160  1.00  0.00           H
ATOM   1535  HD2 ARG A 109      95.740 100.140 137.750  1.00  0.00           H
ATOM   1536  NE  ARG A 109      95.560  98.130 137.290  1.00  0.00           N
ATOM   1537  HE  ARG A 109      95.200  98.140 136.360  1.00  0.00           H
ATOM   1538  CZ  ARG A 109      96.450  97.160 137.400  1.00  0.00           C
ATOM   1539  NH1 ARG A 109      97.170  96.880 138.510  1.00  0.00           N
ATOM   1540 HH11 ARG A 109      97.690  96.030 138.520  1.00  0.00           H
ATOM   1541 HH12 ARG A 109      96.670  97.080 139.360  1.00  0.00           H
ATOM   1542  NH2 ARG A 109      96.420  96.340 136.360  1.00  0.00           N
ATOM   1543 HH21 ARG A 109      97.060  95.570 136.280  1.00  0.00           H
ATOM   1544 HH22 ARG A 109      95.710  96.560 135.690  1.00  0.00           H
ATOM   1545  C   ARG A 109      91.130  99.610 139.370  1.00  0.00           C
ATOM   1546  O   ARG A 109      90.930 100.350 140.340  1.00  0.00           O
ATOM   1547  N   SER A 110      90.990  98.250 139.530  1.00  0.00           N
ATOM   1548  HN  SER A 110      90.970  97.710 138.690  1.00  0.00           H
ATOM   1549  CA  SER A 110      90.590  97.600 140.830  1.00  0.00           C
ATOM   1550  HA  SER A 110      89.630  97.980 141.140  1.00  0.00           H
ATOM   1551  CB  SER A 110      90.390  96.050 140.750  1.00  0.00           C
ATOM   1552  HB1 SER A 110      89.940  95.680 141.690  1.00  0.00           H
ATOM   1553  HB2 SER A 110      91.300  95.440 140.530  1.00  0.00           H
ATOM   1554  OG  SER A 110      89.590  95.620 139.640  1.00  0.00           O
ATOM   1555  HG1 SER A 110      88.980  96.350 139.490  1.00  0.00           H
ATOM   1556  C   SER A 110      91.690  97.830 141.940  1.00  0.00           C
ATOM   1557  O   SER A 110      92.910  97.940 141.710  1.00  0.00           O
ATOM   1558  N   TYR A 111      91.240  97.900 143.150  1.00  0.00           N
ATOM   1559  HN  TYR A 111      90.260  97.900 143.360  1.00  0.00           H
ATOM   1560  CA  TYR A 111      92.080  98.070 144.320  1.00  0.00           C
ATOM   1561  HA  TYR A 111      92.650  98.970 144.170  1.00  0.00           H
ATOM   1562  CB  TYR A 111      91.120  98.360 145.570  1.00  0.00           C
ATOM   1563  HB1 TYR A 111      91.720  98.930 146.310  1.00  0.00           H
ATOM   1564  HB2 TYR A 111      90.180  98.850 145.250  1.00  0.00           H
ATOM   1565  CG  TYR A 111      90.650  97.130 146.360  1.00  0.00           C
ATOM   1566  CD1 TYR A 111      89.660  96.280 145.860  1.00  0.00           C
ATOM   1567  HD1 TYR A 111      89.120  96.580 144.970  1.00  0.00           H
ATOM   1568  CE1 TYR A 111      89.170  95.130 146.540  1.00  0.00           C
ATOM   1569  HE1 TYR A 111      88.310  94.590 146.170  1.00  0.00           H
ATOM   1570  CZ  TYR A 111      89.750  94.810 147.850  1.00  0.00           C
ATOM   1571  OH  TYR A 111      89.140  93.810 148.610  1.00  0.00           O
ATOM   1572  HH  TYR A 111      89.720  93.500 149.310  1.00  0.00           H
ATOM   1573  CD2 TYR A 111      91.190  96.820 147.610  1.00  0.00           C
ATOM   1574  HD2 TYR A 111      92.100  97.350 147.850  1.00  0.00           H
ATOM   1575  CE2 TYR A 111      90.750  95.710 148.350  1.00  0.00           C
ATOM   1576  HE2 TYR A 111      91.260  95.460 149.270  1.00  0.00           H
ATOM   1577  C   TYR A 111      93.070  96.970 144.540  1.00  0.00           C
ATOM   1578  O   TYR A 111      92.730  95.790 144.390  1.00  0.00           O
ATOM   1579  N   LEU A 112      94.340  97.310 144.870  1.00  0.00           N
ATOM   1580  HN  LEU A 112      94.770  98.200 144.730  1.00  0.00           H
ATOM   1581  CA  LEU A 112      95.340  96.330 145.170  1.00  0.00           C
ATOM   1582  HA  LEU A 112      95.210  95.530 144.440  1.00  0.00           H
ATOM   1583  CB  LEU A 112      96.750  96.880 144.960  1.00  0.00           C
ATOM   1584  HB1 LEU A 112      96.890  97.970 145.130  1.00  0.00           H
ATOM   1585  HB2 LEU A 112      97.440  96.310 145.620  1.00  0.00           H
ATOM   1586  CG  LEU A 112      97.280  96.750 143.470  1.00  0.00           C
ATOM   1587  HG  LEU A 112      98.280  97.220 143.570  1.00  0.00           H
ATOM   1588  CD1 LEU A 112      97.420  95.330 142.890  1.00  0.00           C
ATOM   1589 HD11 LEU A 112      97.730  95.370 141.820  1.00  0.00           H
ATOM   1590 HD12 LEU A 112      98.190  94.700 143.380  1.00  0.00           H
ATOM   1591 HD13 LEU A 112      96.440  94.800 142.870  1.00  0.00           H
ATOM   1592  CD2 LEU A 112      96.620  97.700 142.430  1.00  0.00           C
ATOM   1593 HD21 LEU A 112      95.580  97.370 142.230  1.00  0.00           H
ATOM   1594 HD22 LEU A 112      96.530  98.760 142.760  1.00  0.00           H
ATOM   1595 HD23 LEU A 112      97.280  97.740 141.540  1.00  0.00           H
ATOM   1596  C   LEU A 112      95.110  95.810 146.570  1.00  0.00           C
ATOM   1597  O   LEU A 112      95.240  96.580 147.530  1.00  0.00           O
ATOM   1598  N   PRO A 113      94.730  94.580 146.820  1.00  0.00           N
ATOM   1599  CD  PRO A 113      94.440  93.570 145.790  1.00  0.00           C
ATOM   1600  HD1 PRO A 113      95.280  93.600 145.070  1.00  0.00           H
ATOM   1601  HD2 PRO A 113      93.430  93.780 145.380  1.00  0.00           H
ATOM   1602  CA  PRO A 113      94.540  94.030 148.120  1.00  0.00           C
ATOM   1603  HA  PRO A 113      93.810  94.530 148.730  1.00  0.00           H
ATOM   1604  CB  PRO A 113      93.950  92.650 147.880  1.00  0.00           C
ATOM   1605  HB1 PRO A 113      94.130  91.880 148.650  1.00  0.00           H
ATOM   1606  HB2 PRO A 113      92.860  92.740 147.670  1.00  0.00           H
ATOM   1607  CG  PRO A 113      94.510  92.200 146.560  1.00  0.00           C
ATOM   1608  HG1 PRO A 113      93.970  91.360 146.070  1.00  0.00           H
ATOM   1609  HG2 PRO A 113      95.570  91.870 146.600  1.00  0.00           H
ATOM   1610  C   PRO A 113      95.870  93.840 148.830  1.00  0.00           C
ATOM   1611  O   PRO A 113      96.900  93.560 148.190  1.00  0.00           O
ATOM   1612  N   GLY A 114      95.890  94.090 150.140  1.00  0.00           N
ATOM   1613  HN  GLY A 114      95.080  94.440 150.610  1.00  0.00           H
ATOM   1614  CA  GLY A 114      96.990  93.690 150.980  1.00  0.00           C
ATOM   1615  HA1 GLY A 114      97.140  92.670 150.680  1.00  0.00           H
ATOM   1616  HA2 GLY A 114      96.670  93.780 152.010  1.00  0.00           H
ATOM   1617  C   GLY A 114      98.290  94.570 150.910  1.00  0.00           C
ATOM   1618  O   GLY A 114      99.350  94.100 151.290  1.00  0.00           O
ATOM   1619  N   GLN A 115      98.110  95.800 150.550  1.00  0.00           N
ATOM   1620  HN  GLN A 115      97.180  96.060 150.300  1.00  0.00           H
ATOM   1621  CA  GLN A 115      99.180  96.750 150.420  1.00  0.00           C
ATOM   1622  HA  GLN A 115      99.930  96.490 151.150  1.00  0.00           H
ATOM   1623  CB  GLN A 115      99.960  96.590 149.130  1.00  0.00           C
ATOM   1624  HB1 GLN A 115     100.800  97.300 148.990  1.00  0.00           H
ATOM   1625  HB2 GLN A 115     100.370  95.560 149.050  1.00  0.00           H
ATOM   1626  CG  GLN A 115      99.010  96.740 147.890  1.00  0.00           C
ATOM   1627  HG1 GLN A 115      98.470  97.700 147.840  1.00  0.00           H
ATOM   1628  HG2 GLN A 115      98.320  95.870 147.970  1.00  0.00           H
ATOM   1629  CD  GLN A 115      99.800  96.720 146.580  1.00  0.00           C
ATOM   1630  OE1 GLN A 115     100.140  95.620 146.080  1.00  0.00           O
ATOM   1631  NE2 GLN A 115      99.980  97.840 145.880  1.00  0.00           N
ATOM   1632 HE21 GLN A 115      99.980  98.730 146.340  1.00  0.00           H
ATOM   1633 HE22 GLN A 115     100.300  97.730 144.940  1.00  0.00           H
ATOM   1634  C   GLN A 115      98.830  98.140 150.740  1.00  0.00           C
ATOM   1635  O   GLN A 115      97.740  98.600 150.370  1.00  0.00           O
ATOM   1636  N   TRP A 116      99.740  98.900 151.370  1.00  0.00           N
ATOM   1637  HN  TRP A 116     100.640  98.610 151.690  1.00  0.00           H
ATOM   1638  CA  TRP A 116      99.540 100.310 151.730  1.00  0.00           C
ATOM   1639  HA  TRP A 116      98.790 100.330 152.500  1.00  0.00           H
ATOM   1640  CB  TRP A 116     100.750 100.950 152.520  1.00  0.00           C
ATOM   1641  HB1 TRP A 116     101.710 100.790 151.990  1.00  0.00           H
ATOM   1642  HB2 TRP A 116     100.560 102.040 152.640  1.00  0.00           H
ATOM   1643  CG  TRP A 116     100.890 100.510 153.920  1.00  0.00           C
ATOM   1644  CD1 TRP A 116     101.880  99.700 154.370  1.00  0.00           C
ATOM   1645  HD1 TRP A 116     102.720  99.400 153.770  1.00  0.00           H
ATOM   1646  NE1 TRP A 116     101.710  99.520 155.720  1.00  0.00           N
ATOM   1647  HE1 TRP A 116     102.400  99.190 156.320  1.00  0.00           H
ATOM   1648  CE2 TRP A 116     100.530 100.180 156.170  1.00  0.00           C
ATOM   1649  CD2 TRP A 116     100.020 100.790 155.010  1.00  0.00           C
ATOM   1650  CE3 TRP A 116      98.820 101.510 155.030  1.00  0.00           C
ATOM   1651  HE3 TRP A 116      98.490 102.170 154.240  1.00  0.00           H
ATOM   1652  CZ3 TRP A 116      98.170 101.580 156.240  1.00  0.00           C
ATOM   1653  HZ3 TRP A 116      97.290 102.190 156.370  1.00  0.00           H
ATOM   1654  CZ2 TRP A 116      99.870 100.250 157.390  1.00  0.00           C
ATOM   1655  HZ2 TRP A 116     100.490  99.950 158.230  1.00  0.00           H
ATOM   1656  CH2 TRP A 116      98.630 100.840 157.400  1.00  0.00           C
ATOM   1657  HH2 TRP A 116      98.080 100.830 158.320  1.00  0.00           H
ATOM   1658  C   TRP A 116      99.180 101.140 150.540  1.00  0.00           C
ATOM   1659  O   TRP A 116      99.900 101.190 149.540  1.00  0.00           O
ATOM   1660  N   VAL A 117      98.050 101.870 150.650  1.00  0.00           N
ATOM   1661  HN  VAL A 117      97.590 101.880 151.530  1.00  0.00           H
ATOM   1662  CA  VAL A 117      97.590 102.850 149.710  1.00  0.00           C
ATOM   1663  HA  VAL A 117      98.470 103.120 149.150  1.00  0.00           H
ATOM   1664  CB  VAL A 117      96.380 102.350 148.910  1.00  0.00           C
ATOM   1665  HB  VAL A 117      95.980 101.460 149.430  1.00  0.00           H
ATOM   1666  CG1 VAL A 117      95.350 103.490 148.670  1.00  0.00           C
ATOM   1667 HG11 VAL A 117      94.410 103.060 148.260  1.00  0.00           H
ATOM   1668 HG12 VAL A 117      95.010 103.940 149.630  1.00  0.00           H
ATOM   1669 HG13 VAL A 117      95.600 104.350 148.020  1.00  0.00           H
ATOM   1670  CG2 VAL A 117      96.810 101.800 147.490  1.00  0.00           C
ATOM   1671 HG21 VAL A 117      97.460 102.600 147.060  1.00  0.00           H
ATOM   1672 HG22 VAL A 117      97.320 100.820 147.600  1.00  0.00           H
ATOM   1673 HG23 VAL A 117      95.930 101.540 146.870  1.00  0.00           H
ATOM   1674  C   VAL A 117      97.370 104.100 150.530  1.00  0.00           C
ATOM   1675  O   VAL A 117      97.150 104.030 151.780  1.00  0.00           O
ATOM   1676  N   TYR A 118      97.510 105.260 149.880  1.00  0.00           N
ATOM   1677  HN  TYR A 118      97.830 105.200 148.940  1.00  0.00           H
ATOM   1678  CA  TYR A 118      97.260 106.530 150.500  1.00  0.00           C
ATOM   1679  HA  TYR A 118      96.920 106.490 151.520  1.00  0.00           H
ATOM   1680  CB  TYR A 118      98.550 107.330 150.400  1.00  0.00           C
ATOM   1681  HB1 TYR A 118      99.200 106.880 151.180  1.00  0.00           H
ATOM   1682  HB2 TYR A 118      99.050 107.170 149.420  1.00  0.00           H
ATOM   1683  CG  TYR A 118      98.380 108.820 150.790  1.00  0.00           C
ATOM   1684  CD1 TYR A 118      98.080 109.170 152.090  1.00  0.00           C
ATOM   1685  HD1 TYR A 118      97.970 108.440 152.880  1.00  0.00           H
ATOM   1686  CE1 TYR A 118      98.010 110.570 152.480  1.00  0.00           C
ATOM   1687  HE1 TYR A 118      97.680 110.770 153.490  1.00  0.00           H
ATOM   1688  CZ  TYR A 118      98.030 111.560 151.530  1.00  0.00           C
ATOM   1689  OH  TYR A 118      98.070 112.820 151.990  1.00  0.00           O
ATOM   1690  HH  TYR A 118      97.920 112.770 152.930  1.00  0.00           H
ATOM   1691  CD2 TYR A 118      98.540 109.830 149.830  1.00  0.00           C
ATOM   1692  HD2 TYR A 118      98.930 109.680 148.840  1.00  0.00           H
ATOM   1693  CE2 TYR A 118      98.240 111.120 150.240  1.00  0.00           C
ATOM   1694  HE2 TYR A 118      98.310 111.870 149.460  1.00  0.00           H
ATOM   1695  C   TYR A 118      96.050 107.060 149.670  1.00  0.00           C
ATOM   1696  O   TYR A 118      96.240 107.280 148.480  1.00  0.00           O
ATOM   1697  N   LEU A 119      94.940 107.350 150.310  1.00  0.00           N
ATOM   1698  HN  LEU A 119      94.820 107.230 151.290  1.00  0.00           H
ATOM   1699  CA  LEU A 119      93.680 107.640 149.510  1.00  0.00           C
ATOM   1700  HA  LEU A 119      93.830 107.670 148.440  1.00  0.00           H
ATOM   1701  CB  LEU A 119      92.620 106.600 149.810  1.00  0.00           C
ATOM   1702  HB1 LEU A 119      93.020 105.650 149.410  1.00  0.00           H
ATOM   1703  HB2 LEU A 119      92.570 106.590 150.920  1.00  0.00           H
ATOM   1704  CG  LEU A 119      91.160 106.760 149.360  1.00  0.00           C
ATOM   1705  HG  LEU A 119      90.740 107.670 149.850  1.00  0.00           H
ATOM   1706  CD1 LEU A 119      91.250 106.910 147.840  1.00  0.00           C
ATOM   1707 HD11 LEU A 119      91.440 107.990 147.650  1.00  0.00           H
ATOM   1708 HD12 LEU A 119      92.080 106.310 147.400  1.00  0.00           H
ATOM   1709 HD13 LEU A 119      90.300 106.680 147.320  1.00  0.00           H
ATOM   1710  CD2 LEU A 119      90.360 105.590 149.890  1.00  0.00           C
ATOM   1711 HD21 LEU A 119      89.350 105.560 149.420  1.00  0.00           H
ATOM   1712 HD22 LEU A 119      90.840 104.610 149.730  1.00  0.00           H
ATOM   1713 HD23 LEU A 119      90.190 105.790 150.970  1.00  0.00           H
ATOM   1714  C   LEU A 119      93.190 109.040 149.970  1.00  0.00           C
ATOM   1715  O   LEU A 119      92.930 109.290 151.140  1.00  0.00           O
ATOM   1716  N   ALA A 120      92.970 109.970 149.070  1.00  0.00           N
ATOM   1717  HN  ALA A 120      93.180 109.800 148.110  1.00  0.00           H
ATOM   1718  CA  ALA A 120      92.590 111.330 149.380  1.00  0.00           C
ATOM   1719  HA  ALA A 120      92.130 111.440 150.350  1.00  0.00           H
ATOM   1720  CB  ALA A 120      93.870 112.150 149.190  1.00  0.00           C
ATOM   1721  HB1 ALA A 120      94.440 111.650 148.370  1.00  0.00           H
ATOM   1722  HB2 ALA A 120      93.790 113.190 148.820  1.00  0.00           H
ATOM   1723  HB3 ALA A 120      94.480 112.160 150.110  1.00  0.00           H
ATOM   1724  C   ALA A 120      91.630 111.950 148.410  1.00  0.00           C
ATOM   1725  O   ALA A 120      91.600 111.810 147.210  1.00  0.00           O
ATOM   1726  N   ALA A 121      90.640 112.580 149.070  1.00  0.00           N
ATOM   1727  HN  ALA A 121      90.790 112.840 150.020  1.00  0.00           H
ATOM   1728  CA  ALA A 121      89.490 113.160 148.530  1.00  0.00           C
ATOM   1729  HA  ALA A 121      89.440 112.990 147.460  1.00  0.00           H
ATOM   1730  CB  ALA A 121      88.260 112.480 149.130  1.00  0.00           C
ATOM   1731  HB1 ALA A 121      87.430 113.180 149.370  1.00  0.00           H
ATOM   1732  HB2 ALA A 121      87.780 111.700 148.490  1.00  0.00           H
ATOM   1733  HB3 ALA A 121      88.470 111.850 150.020  1.00  0.00           H
ATOM   1734  C   ALA A 121      89.510 114.580 148.950  1.00  0.00           C
ATOM   1735  O   ALA A 121      89.780 114.860 150.130  1.00  0.00           O
ATOM   1736  N   THR A 122      89.250 115.530 147.970  1.00  0.00           N
ATOM   1737  HN  THR A 122      89.100 115.180 147.050  1.00  0.00           H
ATOM   1738  CA  THR A 122      89.350 116.920 148.260  1.00  0.00           C
ATOM   1739  HA  THR A 122      89.220 116.960 149.330  1.00  0.00           H
ATOM   1740  CB  THR A 122      90.590 117.660 147.720  1.00  0.00           C
ATOM   1741  HB  THR A 122      90.340 118.150 146.760  1.00  0.00           H
ATOM   1742  OG1 THR A 122      91.670 116.750 147.470  1.00  0.00           O
ATOM   1743  HG1 THR A 122      92.250 117.210 146.860  1.00  0.00           H
ATOM   1744  CG2 THR A 122      91.060 118.810 148.660  1.00  0.00           C
ATOM   1745 HG21 THR A 122      91.260 118.400 149.670  1.00  0.00           H
ATOM   1746 HG22 THR A 122      91.910 119.350 148.180  1.00  0.00           H
ATOM   1747 HG23 THR A 122      90.260 119.570 148.790  1.00  0.00           H
ATOM   1748  C   THR A 122      88.140 117.470 147.610  1.00  0.00           C
ATOM   1749  O   THR A 122      87.780 117.000 146.510  1.00  0.00           O
ATOM   1750  N   TYR A 123      87.430 118.540 148.050  1.00  0.00           N
ATOM   1751  HN  TYR A 123      87.640 118.920 148.950  1.00  0.00           H
ATOM   1752  CA  TYR A 123      86.330 119.260 147.360  1.00  0.00           C
ATOM   1753  HA  TYR A 123      86.430 119.250 146.280  1.00  0.00           H
ATOM   1754  CB  TYR A 123      84.970 118.780 147.870  1.00  0.00           C
ATOM   1755  HB1 TYR A 123      84.760 117.740 147.540  1.00  0.00           H
ATOM   1756  HB2 TYR A 123      85.020 118.830 148.980  1.00  0.00           H
ATOM   1757  CG  TYR A 123      83.840 119.660 147.250  1.00  0.00           C
ATOM   1758  CD1 TYR A 123      83.640 119.480 145.870  1.00  0.00           C
ATOM   1759  HD1 TYR A 123      84.200 118.710 145.360  1.00  0.00           H
ATOM   1760  CE1 TYR A 123      82.570 120.190 145.230  1.00  0.00           C
ATOM   1761  HE1 TYR A 123      82.360 120.110 144.170  1.00  0.00           H
ATOM   1762  CZ  TYR A 123      81.720 121.050 146.030  1.00  0.00           C
ATOM   1763  OH  TYR A 123      80.780 121.800 145.350  1.00  0.00           O
ATOM   1764  HH  TYR A 123      80.160 122.070 146.030  1.00  0.00           H
ATOM   1765  CD2 TYR A 123      83.050 120.550 147.940  1.00  0.00           C
ATOM   1766  HD2 TYR A 123      83.320 120.650 148.980  1.00  0.00           H
ATOM   1767  CE2 TYR A 123      82.020 121.270 147.360  1.00  0.00           C
ATOM   1768  HE2 TYR A 123      81.500 122.030 147.910  1.00  0.00           H
ATOM   1769  C   TYR A 123      86.610 120.750 147.680  1.00  0.00           C
ATOM   1770  O   TYR A 123      86.820 121.050 148.830  1.00  0.00           O
ATOM   1771  N   ASP A 124      86.600 121.680 146.670  1.00  0.00           N
ATOM   1772  HN  ASP A 124      86.410 121.500 145.700  1.00  0.00           H
ATOM   1773  CA  ASP A 124      87.040 123.080 146.950  1.00  0.00           C
ATOM   1774  HA  ASP A 124      87.640 123.080 147.840  1.00  0.00           H
ATOM   1775  CB  ASP A 124      88.110 123.500 145.830  1.00  0.00           C
ATOM   1776  HB1 ASP A 124      88.690 124.390 146.150  1.00  0.00           H
ATOM   1777  HB2 ASP A 124      88.670 122.550 145.680  1.00  0.00           H
ATOM   1778  CG  ASP A 124      87.530 123.940 144.490  1.00  0.00           C
ATOM   1779  OD1 ASP A 124      86.470 123.460 144.100  1.00  0.00           O
ATOM   1780  OD2 ASP A 124      88.310 124.590 143.730  1.00  0.00           O
ATOM   1781  C   ASP A 124      85.890 124.100 146.970  1.00  0.00           C
ATOM   1782  O   ASP A 124      86.100 125.320 147.190  1.00  0.00           O
ATOM   1783  N   GLY A 125      84.600 123.670 146.610  1.00  0.00           N
ATOM   1784  HN  GLY A 125      84.530 122.700 146.370  1.00  0.00           H
ATOM   1785  CA  GLY A 125      83.410 124.480 146.490  1.00  0.00           C
ATOM   1786  HA1 GLY A 125      83.700 125.520 146.620  1.00  0.00           H
ATOM   1787  HA2 GLY A 125      82.690 124.050 147.170  1.00  0.00           H
ATOM   1788  C   GLY A 125      82.880 124.300 145.080  1.00  0.00           C
ATOM   1789  O   GLY A 125      81.750 124.680 144.730  1.00  0.00           O
ATOM   1790  N   GLN A 126      83.660 123.730 144.130  1.00  0.00           N
ATOM   1791  HN  GLN A 126      84.630 123.540 144.190  1.00  0.00           H
ATOM   1792  CA  GLN A 126      83.150 123.420 142.790  1.00  0.00           C
ATOM   1793  HA  GLN A 126      82.130 123.080 142.870  1.00  0.00           H
ATOM   1794  CB  GLN A 126      83.340 124.520 141.770  1.00  0.00           C
ATOM   1795  HB1 GLN A 126      82.950 124.210 140.780  1.00  0.00           H
ATOM   1796  HB2 GLN A 126      82.660 125.320 142.130  1.00  0.00           H
ATOM   1797  CG  GLN A 126      84.810 125.070 141.710  1.00  0.00           C
ATOM   1798  HG1 GLN A 126      85.490 124.220 141.480  1.00  0.00           H
ATOM   1799  HG2 GLN A 126      85.170 125.340 142.720  1.00  0.00           H
ATOM   1800  CD  GLN A 126      85.010 126.330 140.850  1.00  0.00           C
ATOM   1801  OE1 GLN A 126      85.750 127.270 141.250  1.00  0.00           O
ATOM   1802  NE2 GLN A 126      84.390 126.340 139.640  1.00  0.00           N
ATOM   1803 HE21 GLN A 126      84.000 125.470 139.330  1.00  0.00           H
ATOM   1804 HE22 GLN A 126      84.560 127.100 139.010  1.00  0.00           H
ATOM   1805  C   GLN A 126      83.770 122.210 142.110  1.00  0.00           C
ATOM   1806  O   GLN A 126      83.180 121.700 141.160  1.00  0.00           O
ATOM   1807  N   PHE A 127      85.010 121.710 142.490  1.00  0.00           N
ATOM   1808  HN  PHE A 127      85.720 122.120 143.060  1.00  0.00           H
ATOM   1809  CA  PHE A 127      85.550 120.480 141.890  1.00  0.00           C
ATOM   1810  HA  PHE A 127      84.880 120.030 141.170  1.00  0.00           H
ATOM   1811  CB  PHE A 127      86.920 120.710 141.170  1.00  0.00           C
ATOM   1812  HB1 PHE A 127      87.470 121.420 141.840  1.00  0.00           H
ATOM   1813  HB2 PHE A 127      87.550 119.820 141.010  1.00  0.00           H
ATOM   1814  CG  PHE A 127      86.730 121.510 139.910  1.00  0.00           C
ATOM   1815  CD1 PHE A 127      86.260 120.830 138.780  1.00  0.00           C
ATOM   1816  HD1 PHE A 127      86.160 119.760 138.890  1.00  0.00           H
ATOM   1817  CE1 PHE A 127      85.990 121.480 137.620  1.00  0.00           C
ATOM   1818  HE1 PHE A 127      85.610 120.930 136.760  1.00  0.00           H
ATOM   1819  CZ  PHE A 127      86.350 122.840 137.450  1.00  0.00           C
ATOM   1820  HZ  PHE A 127      86.190 123.230 136.460  1.00  0.00           H
ATOM   1821  CD2 PHE A 127      87.070 122.870 139.670  1.00  0.00           C
ATOM   1822  HD2 PHE A 127      87.560 123.370 140.500  1.00  0.00           H
ATOM   1823  CE2 PHE A 127      86.800 123.550 138.490  1.00  0.00           C
ATOM   1824  HE2 PHE A 127      87.120 124.560 138.320  1.00  0.00           H
ATOM   1825  C   PHE A 127      85.770 119.470 143.030  1.00  0.00           C
ATOM   1826  O   PHE A 127      86.410 119.780 144.030  1.00  0.00           O
ATOM   1827  N   MET A 128      85.300 118.220 142.840  1.00  0.00           N
ATOM   1828  HN  MET A 128      84.810 117.950 142.010  1.00  0.00           H
ATOM   1829  CA  MET A 128      85.550 117.050 143.710  1.00  0.00           C
ATOM   1830  HA  MET A 128      85.970 117.430 144.630  1.00  0.00           H
ATOM   1831  CB  MET A 128      84.300 116.190 144.020  1.00  0.00           C
ATOM   1832  HB1 MET A 128      84.700 115.370 144.650  1.00  0.00           H
ATOM   1833  HB2 MET A 128      83.530 116.740 144.600  1.00  0.00           H
ATOM   1834  CG  MET A 128      83.650 115.640 142.740  1.00  0.00           C
ATOM   1835  HG1 MET A 128      84.310 114.990 142.130  1.00  0.00           H
ATOM   1836  HG2 MET A 128      83.380 116.460 142.040  1.00  0.00           H
ATOM   1837  SD  MET A 128      82.120 114.640 142.980  1.00  0.00           S
ATOM   1838  CE  MET A 128      82.580 113.430 144.180  1.00  0.00           C
ATOM   1839  HE1 MET A 128      82.440 113.980 145.140  1.00  0.00           H
ATOM   1840  HE2 MET A 128      81.980 112.510 144.270  1.00  0.00           H
ATOM   1841  HE3 MET A 128      83.650 113.120 144.180  1.00  0.00           H
ATOM   1842  C   MET A 128      86.630 116.220 143.060  1.00  0.00           C
ATOM   1843  O   MET A 128      86.620 115.880 141.880  1.00  0.00           O
ATOM   1844  N   LYS A 129      87.710 116.140 143.790  1.00  0.00           N
ATOM   1845  HN  LYS A 129      87.890 116.700 144.600  1.00  0.00           H
ATOM   1846  CA  LYS A 129      88.840 115.340 143.330  1.00  0.00           C
ATOM   1847  HA  LYS A 129      88.680 114.850 142.380  1.00  0.00           H
ATOM   1848  CB  LYS A 129      90.030 116.360 143.140  1.00  0.00           C
ATOM   1849  HB1 LYS A 129      90.360 116.700 144.150  1.00  0.00           H
ATOM   1850  HB2 LYS A 129      90.890 115.810 142.690  1.00  0.00           H
ATOM   1851  CG  LYS A 129      89.840 117.550 142.150  1.00  0.00           C
ATOM   1852  HG1 LYS A 129      89.030 118.200 142.550  1.00  0.00           H
ATOM   1853  HG2 LYS A 129      89.470 117.030 141.240  1.00  0.00           H
ATOM   1854  CD  LYS A 129      91.060 118.380 141.750  1.00  0.00           C
ATOM   1855  HD1 LYS A 129      92.000 117.790 141.710  1.00  0.00           H
ATOM   1856  HD2 LYS A 129      91.240 119.170 142.510  1.00  0.00           H
ATOM   1857  CE  LYS A 129      90.950 119.210 140.390  1.00  0.00           C
ATOM   1858  HE1 LYS A 129      91.870 119.790 140.170  1.00  0.00           H
ATOM   1859  HE2 LYS A 129      90.150 119.980 140.400  1.00  0.00           H
ATOM   1860  NZ  LYS A 129      90.700 118.280 139.310  1.00  0.00           N
ATOM   1861  HZ1 LYS A 129      89.660 118.200 139.270  1.00  0.00           H
ATOM   1862  HZ2 LYS A 129      91.120 118.610 138.430  1.00  0.00           H
ATOM   1863  HZ3 LYS A 129      91.070 117.320 139.460  1.00  0.00           H
ATOM   1864  C   LYS A 129      89.220 114.140 144.130  1.00  0.00           C
ATOM   1865  O   LYS A 129      89.030 114.090 145.350  1.00  0.00           O
ATOM   1866  N   LEU A 130      89.750 113.130 143.480  1.00  0.00           N
ATOM   1867  HN  LEU A 130      89.840 113.250 142.490  1.00  0.00           H
ATOM   1868  CA  LEU A 130      90.090 111.840 144.040  1.00  0.00           C
ATOM   1869  HA  LEU A 130      90.010 111.970 145.110  1.00  0.00           H
ATOM   1870  CB  LEU A 130      89.110 110.720 143.530  1.00  0.00           C
ATOM   1871  HB1 LEU A 130      88.160 111.170 143.870  1.00  0.00           H
ATOM   1872  HB2 LEU A 130      89.130 110.740 142.420  1.00  0.00           H
ATOM   1873  CG  LEU A 130      89.210 109.300 144.050  1.00  0.00           C
ATOM   1874  HG  LEU A 130      90.220 108.960 143.760  1.00  0.00           H
ATOM   1875  CD1 LEU A 130      89.310 109.370 145.550  1.00  0.00           C
ATOM   1876 HD11 LEU A 130      88.690 110.200 145.940  1.00  0.00           H
ATOM   1877 HD12 LEU A 130      88.950 108.440 146.050  1.00  0.00           H
ATOM   1878 HD13 LEU A 130      90.400 109.420 145.760  1.00  0.00           H
ATOM   1879  CD2 LEU A 130      88.060 108.390 143.500  1.00  0.00           C
ATOM   1880 HD21 LEU A 130      87.070 108.520 144.000  1.00  0.00           H
ATOM   1881 HD22 LEU A 130      87.990 108.550 142.400  1.00  0.00           H
ATOM   1882 HD23 LEU A 130      88.250 107.300 143.650  1.00  0.00           H
ATOM   1883  C   LEU A 130      91.520 111.430 143.650  1.00  0.00           C
ATOM   1884  O   LEU A 130      91.850 111.180 142.490  1.00  0.00           O
ATOM   1885  N   TYR A 131      92.350 111.220 144.660  1.00  0.00           N
ATOM   1886  HN  TYR A 131      92.010 111.470 145.570  1.00  0.00           H
ATOM   1887  CA  TYR A 131      93.740 110.820 144.560  1.00  0.00           C
ATOM   1888  HA  TYR A 131      94.030 110.740 143.520  1.00  0.00           H
ATOM   1889  CB  TYR A 131      94.710 111.870 145.220  1.00  0.00           C
ATOM   1890  HB1 TYR A 131      94.470 111.940 146.300  1.00  0.00           H
ATOM   1891  HB2 TYR A 131      95.800 111.690 145.080  1.00  0.00           H
ATOM   1892  CG  TYR A 131      94.500 113.310 144.700  1.00  0.00           C
ATOM   1893  CD1 TYR A 131      95.390 113.960 143.910  1.00  0.00           C
ATOM   1894  HD1 TYR A 131      96.110 113.400 143.320  1.00  0.00           H
ATOM   1895  CE1 TYR A 131      95.060 115.250 143.430  1.00  0.00           C
ATOM   1896  HE1 TYR A 131      95.670 115.640 142.640  1.00  0.00           H
ATOM   1897  CZ  TYR A 131      93.950 115.970 143.970  1.00  0.00           C
ATOM   1898  OH  TYR A 131      93.680 117.230 143.510  1.00  0.00           O
ATOM   1899  HH  TYR A 131      93.260 117.650 144.260  1.00  0.00           H
ATOM   1900  CD2 TYR A 131      93.400 114.040 145.310  1.00  0.00           C
ATOM   1901  HD2 TYR A 131      92.720 113.560 146.000  1.00  0.00           H
ATOM   1902  CE2 TYR A 131      93.100 115.350 144.930  1.00  0.00           C
ATOM   1903  HE2 TYR A 131      92.210 115.890 145.230  1.00  0.00           H
ATOM   1904  C   TYR A 131      94.080 109.540 145.240  1.00  0.00           C
ATOM   1905  O   TYR A 131      93.700 109.260 146.390  1.00  0.00           O
ATOM   1906  N   VAL A 132      94.820 108.720 144.450  1.00  0.00           N
ATOM   1907  HN  VAL A 132      95.230 109.070 143.610  1.00  0.00           H
ATOM   1908  CA  VAL A 132      95.380 107.430 144.890  1.00  0.00           C
ATOM   1909  HA  VAL A 132      95.100 107.250 145.920  1.00  0.00           H
ATOM   1910  CB  VAL A 132      94.890 106.230 144.130  1.00  0.00           C
ATOM   1911  HB  VAL A 132      95.120 106.420 143.060  1.00  0.00           H
ATOM   1912  CG1 VAL A 132      95.590 104.940 144.700  1.00  0.00           C
ATOM   1913 HG11 VAL A 132      95.160 104.050 144.180  1.00  0.00           H
ATOM   1914 HG12 VAL A 132      96.700 104.860 144.690  1.00  0.00           H
ATOM   1915 HG13 VAL A 132      95.300 104.710 145.740  1.00  0.00           H
ATOM   1916  CG2 VAL A 132      93.390 106.240 144.300  1.00  0.00           C
ATOM   1917 HG21 VAL A 132      93.010 106.500 145.310  1.00  0.00           H
ATOM   1918 HG22 VAL A 132      92.890 106.930 143.590  1.00  0.00           H
ATOM   1919 HG23 VAL A 132      92.950 105.250 144.070  1.00  0.00           H
ATOM   1920  C   VAL A 132      96.870 107.510 144.870  1.00  0.00           C
ATOM   1921  O   VAL A 132      97.530 107.760 143.890  1.00  0.00           O
ATOM   1922  N   ASN A 133      97.510 107.560 146.080  1.00  0.00           N
ATOM   1923  HN  ASN A 133      97.060 107.310 146.940  1.00  0.00           H
ATOM   1924  CA  ASN A 133      98.940 107.630 146.160  1.00  0.00           C
ATOM   1925  HA  ASN A 133      99.220 107.570 147.210  1.00  0.00           H
ATOM   1926  CB  ASN A 133      99.680 106.370 145.520  1.00  0.00           C
ATOM   1927  HB1 ASN A 133      99.540 106.340 144.420  1.00  0.00           H
ATOM   1928  HB2 ASN A 133     100.770 106.570 145.560  1.00  0.00           H
ATOM   1929  CG  ASN A 133      99.320 105.130 146.310  1.00  0.00           C
ATOM   1930  OD1 ASN A 133      98.590 105.220 147.310  1.00  0.00           O
ATOM   1931  ND2 ASN A 133      99.630 103.940 145.740  1.00  0.00           N
ATOM   1932 HD21 ASN A 133     100.320 103.920 145.020  1.00  0.00           H
ATOM   1933 HD22 ASN A 133      99.050 103.200 146.100  1.00  0.00           H
ATOM   1934  C   ASN A 133      99.480 108.940 145.700  1.00  0.00           C
ATOM   1935  O   ASN A 133     100.630 109.040 145.290  1.00  0.00           O
ATOM   1936  N   GLY A 134      98.700 110.040 145.870  1.00  0.00           N
ATOM   1937  HN  GLY A 134      97.880 109.980 146.440  1.00  0.00           H
ATOM   1938  CA  GLY A 134      99.100 111.410 145.540  1.00  0.00           C
ATOM   1939  HA1 GLY A 134     100.140 111.620 145.760  1.00  0.00           H
ATOM   1940  HA2 GLY A 134      98.500 112.040 146.170  1.00  0.00           H
ATOM   1941  C   GLY A 134      99.020 111.720 144.070  1.00  0.00           C
ATOM   1942  O   GLY A 134      99.320 112.760 143.600  1.00  0.00           O
ATOM   1943  N   ALA A 135      98.610 110.720 143.270  1.00  0.00           N
ATOM   1944  HN  ALA A 135      98.470 109.820 143.680  1.00  0.00           H
ATOM   1945  CA  ALA A 135      98.330 110.760 141.870  1.00  0.00           C
ATOM   1946  HA  ALA A 135      98.920 111.550 141.430  1.00  0.00           H
ATOM   1947  CB  ALA A 135      98.710 109.570 141.020  1.00  0.00           C
ATOM   1948  HB1 ALA A 135      98.080 108.680 141.270  1.00  0.00           H
ATOM   1949  HB2 ALA A 135      98.430 109.870 139.980  1.00  0.00           H
ATOM   1950  HB3 ALA A 135      99.770 109.250 140.990  1.00  0.00           H
ATOM   1951  C   ALA A 135      96.830 111.010 141.710  1.00  0.00           C
ATOM   1952  O   ALA A 135      96.100 110.140 142.140  1.00  0.00           O
ATOM   1953  N   GLN A 136      96.370 112.130 141.100  1.00  0.00           N
ATOM   1954  HN  GLN A 136      96.970 112.840 140.750  1.00  0.00           H
ATOM   1955  CA  GLN A 136      94.970 112.280 140.820  1.00  0.00           C
ATOM   1956  HA  GLN A 136      94.430 112.410 141.750  1.00  0.00           H
ATOM   1957  CB  GLN A 136      94.750 113.630 140.010  1.00  0.00           C
ATOM   1958  HB1 GLN A 136      95.500 114.370 140.350  1.00  0.00           H
ATOM   1959  HB2 GLN A 136      95.070 113.410 138.970  1.00  0.00           H
ATOM   1960  CG  GLN A 136      93.170 113.950 139.940  1.00  0.00           C
ATOM   1961  HG1 GLN A 136      92.790 114.060 140.980  1.00  0.00           H
ATOM   1962  HG2 GLN A 136      92.640 113.080 139.500  1.00  0.00           H
ATOM   1963  CD  GLN A 136      92.720 115.240 139.070  1.00  0.00           C
ATOM   1964  OE1 GLN A 136      92.550 116.330 139.580  1.00  0.00           O
ATOM   1965  NE2 GLN A 136      92.700 114.980 137.820  1.00  0.00           N
ATOM   1966 HE21 GLN A 136      92.560 114.090 137.380  1.00  0.00           H
ATOM   1967 HE22 GLN A 136      92.570 115.790 137.240  1.00  0.00           H
ATOM   1968  C   GLN A 136      94.380 111.080 139.950  1.00  0.00           C
ATOM   1969  O   GLN A 136      94.990 110.830 138.940  1.00  0.00           O
ATOM   1970  N   VAL A 137      93.280 110.360 140.350  1.00  0.00           N
ATOM   1971  HN  VAL A 137      92.860 110.680 141.190  1.00  0.00           H
ATOM   1972  CA  VAL A 137      92.760 109.220 139.570  1.00  0.00           C
ATOM   1973  HA  VAL A 137      93.440 109.030 138.750  1.00  0.00           H
ATOM   1974  CB  VAL A 137      92.830 108.020 140.520  1.00  0.00           C
ATOM   1975  HB  VAL A 137      93.650 108.160 141.270  1.00  0.00           H
ATOM   1976  CG1 VAL A 137      91.470 107.790 141.250  1.00  0.00           C
ATOM   1977 HG11 VAL A 137      91.140 108.510 142.020  1.00  0.00           H
ATOM   1978 HG12 VAL A 137      90.610 107.590 140.570  1.00  0.00           H
ATOM   1979 HG13 VAL A 137      91.640 106.840 141.800  1.00  0.00           H
ATOM   1980  CG2 VAL A 137      92.940 106.720 139.660  1.00  0.00           C
ATOM   1981 HG21 VAL A 137      92.050 106.660 138.990  1.00  0.00           H
ATOM   1982 HG22 VAL A 137      93.890 106.860 139.100  1.00  0.00           H
ATOM   1983 HG23 VAL A 137      92.960 105.800 140.280  1.00  0.00           H
ATOM   1984  C   VAL A 137      91.410 109.520 138.960  1.00  0.00           C
ATOM   1985  O   VAL A 137      91.090 109.040 137.910  1.00  0.00           O
ATOM   1986  N   ALA A 138      90.700 110.570 139.540  1.00  0.00           N
ATOM   1987  HN  ALA A 138      91.020 110.990 140.390  1.00  0.00           H
ATOM   1988  CA  ALA A 138      89.530 111.100 138.950  1.00  0.00           C
ATOM   1989  HA  ALA A 138      89.690 111.200 137.890  1.00  0.00           H
ATOM   1990  CB  ALA A 138      88.360 110.140 139.100  1.00  0.00           C
ATOM   1991  HB1 ALA A 138      87.420 110.540 138.640  1.00  0.00           H
ATOM   1992  HB2 ALA A 138      88.570 109.190 138.570  1.00  0.00           H
ATOM   1993  HB3 ALA A 138      88.270 109.840 140.170  1.00  0.00           H
ATOM   1994  C   ALA A 138      89.220 112.480 139.470  1.00  0.00           C
ATOM   1995  O   ALA A 138      89.750 112.980 140.480  1.00  0.00           O
ATOM   1996  N   THR A 139      88.360 113.170 138.710  1.00  0.00           N
ATOM   1997  HN  THR A 139      87.800 112.800 137.970  1.00  0.00           H
ATOM   1998  CA  THR A 139      87.860 114.520 139.050  1.00  0.00           C
ATOM   1999  HA  THR A 139      87.930 114.650 140.120  1.00  0.00           H
ATOM   2000  CB  THR A 139      88.750 115.750 138.680  1.00  0.00           C
ATOM   2001  HB  THR A 139      89.670 115.690 139.310  1.00  0.00           H
ATOM   2002  OG1 THR A 139      88.110 116.990 138.840  1.00  0.00           O
ATOM   2003  HG1 THR A 139      87.520 117.130 138.100  1.00  0.00           H
ATOM   2004  CG2 THR A 139      89.320 115.630 137.190  1.00  0.00           C
ATOM   2005 HG21 THR A 139      88.470 115.500 136.490  1.00  0.00           H
ATOM   2006 HG22 THR A 139      89.920 116.500 136.860  1.00  0.00           H
ATOM   2007 HG23 THR A 139      89.970 114.730 137.170  1.00  0.00           H
ATOM   2008  C   THR A 139      86.410 114.710 138.520  1.00  0.00           C
ATOM   2009  O   THR A 139      86.110 114.220 137.440  1.00  0.00           O
ATOM   2010  N   SER A 140      85.550 115.530 139.300  1.00  0.00           N
ATOM   2011  HN  SER A 140      85.700 115.920 140.210  1.00  0.00           H
ATOM   2012  CA  SER A 140      84.280 115.910 138.680  1.00  0.00           C
ATOM   2013  HA  SER A 140      84.450 115.960 137.620  1.00  0.00           H
ATOM   2014  CB  SER A 140      83.140 115.010 139.120  1.00  0.00           C
ATOM   2015  HB1 SER A 140      83.090 114.670 140.180  1.00  0.00           H
ATOM   2016  HB2 SER A 140      83.110 114.080 138.510  1.00  0.00           H
ATOM   2017  OG  SER A 140      81.860 115.590 138.840  1.00  0.00           O
ATOM   2018  HG1 SER A 140      81.700 115.360 137.920  1.00  0.00           H
ATOM   2019  C   SER A 140      83.900 117.390 139.190  1.00  0.00           C
ATOM   2020  O   SER A 140      84.230 117.810 140.300  1.00  0.00           O
ATOM   2021  N   GLY A 141      83.260 118.240 138.350  1.00  0.00           N
ATOM   2022  HN  GLY A 141      82.870 117.860 137.520  1.00  0.00           H
ATOM   2023  CA  GLY A 141      82.780 119.590 138.670  1.00  0.00           C
ATOM   2024  HA1 GLY A 141      83.240 120.150 137.870  1.00  0.00           H
ATOM   2025  HA2 GLY A 141      83.010 119.880 139.680  1.00  0.00           H
ATOM   2026  C   GLY A 141      81.300 119.700 138.490  1.00  0.00           C
ATOM   2027  O   GLY A 141      80.710 120.810 138.470  1.00  0.00           O
ATOM   2028  N   GLU A 142      80.520 118.580 138.390  1.00  0.00           N
ATOM   2029  HN  GLU A 142      81.040 117.720 138.360  1.00  0.00           H
ATOM   2030  CA  GLU A 142      79.050 118.460 138.260  1.00  0.00           C
ATOM   2031  HA  GLU A 142      78.700 119.190 137.540  1.00  0.00           H
ATOM   2032  CB  GLU A 142      78.660 116.990 137.880  1.00  0.00           C
ATOM   2033  HB1 GLU A 142      79.410 116.350 138.380  1.00  0.00           H
ATOM   2034  HB2 GLU A 142      77.600 116.880 138.180  1.00  0.00           H
ATOM   2035  CG  GLU A 142      78.780 116.570 136.370  1.00  0.00           C
ATOM   2036  HG1 GLU A 142      79.840 116.620 136.030  1.00  0.00           H
ATOM   2037  HG2 GLU A 142      78.270 117.310 135.730  1.00  0.00           H
ATOM   2038  CD  GLU A 142      78.160 115.240 136.020  1.00  0.00           C
ATOM   2039  OE1 GLU A 142      77.980 114.850 134.830  1.00  0.00           O
ATOM   2040  OE2 GLU A 142      77.670 114.500 136.900  1.00  0.00           O
ATOM   2041  C   GLU A 142      78.340 118.760 139.580  1.00  0.00           C
ATOM   2042  O   GLU A 142      77.210 119.300 139.560  1.00  0.00           O
ATOM   2043  N   GLN A 143      78.990 118.500 140.710  1.00  0.00           N
ATOM   2044  HN  GLN A 143      79.910 118.130 140.560  1.00  0.00           H
ATOM   2045  CA  GLN A 143      78.540 118.740 142.060  1.00  0.00           C
ATOM   2046  HA  GLN A 143      77.460 118.810 142.050  1.00  0.00           H
ATOM   2047  CB  GLN A 143      79.010 117.600 142.960  1.00  0.00           C
ATOM   2048  HB1 GLN A 143      78.890 116.620 142.440  1.00  0.00           H
ATOM   2049  HB2 GLN A 143      80.120 117.550 143.030  1.00  0.00           H
ATOM   2050  CG  GLN A 143      78.470 117.370 144.370  1.00  0.00           C
ATOM   2051  HG1 GLN A 143      78.790 118.180 145.050  1.00  0.00           H
ATOM   2052  HG2 GLN A 143      78.940 116.460 144.810  1.00  0.00           H
ATOM   2053  CD  GLN A 143      76.900 117.260 144.400  1.00  0.00           C
ATOM   2054  OE1 GLN A 143      76.310 118.010 145.200  1.00  0.00           O
ATOM   2055  NE2 GLN A 143      76.300 116.390 143.610  1.00  0.00           N
ATOM   2056 HE21 GLN A 143      76.850 115.710 143.140  1.00  0.00           H
ATOM   2057 HE22 GLN A 143      75.340 116.190 143.830  1.00  0.00           H
ATOM   2058  C   GLN A 143      79.090 120.090 142.480  1.00  0.00           C
ATOM   2059  O   GLN A 143      80.360 120.300 142.490  1.00  0.00           O
ATOM   2060  N   VAL A 144      78.180 121.050 142.830  1.00  0.00           N
ATOM   2061  HN  VAL A 144      77.250 120.800 143.040  1.00  0.00           H
ATOM   2062  CA  VAL A 144      78.570 122.440 143.040  1.00  0.00           C
ATOM   2063  HA  VAL A 144      79.640 122.440 143.220  1.00  0.00           H
ATOM   2064  CB  VAL A 144      78.430 123.330 141.760  1.00  0.00           C
ATOM   2065  HB  VAL A 144      78.600 124.400 142.000  1.00  0.00           H
ATOM   2066  CG1 VAL A 144      79.530 122.940 140.790  1.00  0.00           C
ATOM   2067 HG11 VAL A 144      79.500 121.870 140.530  1.00  0.00           H
ATOM   2068 HG12 VAL A 144      79.510 123.540 139.860  1.00  0.00           H
ATOM   2069 HG13 VAL A 144      80.480 123.150 141.330  1.00  0.00           H
ATOM   2070  CG2 VAL A 144      77.010 123.180 141.060  1.00  0.00           C
ATOM   2071 HG21 VAL A 144      77.120 123.700 140.090  1.00  0.00           H
ATOM   2072 HG22 VAL A 144      76.770 122.110 140.860  1.00  0.00           H
ATOM   2073 HG23 VAL A 144      76.290 123.760 141.680  1.00  0.00           H
ATOM   2074  C   VAL A 144      77.950 123.210 144.190  1.00  0.00           C
ATOM   2075  O   VAL A 144      76.760 122.970 144.500  1.00  0.00           O
ATOM   2076  N   GLY A 145      78.740 124.160 144.780  1.00  0.00           N
ATOM   2077  HN  GLY A 145      79.680 124.270 144.460  1.00  0.00           H
ATOM   2078  CA  GLY A 145      78.480 124.810 146.040  1.00  0.00           C
ATOM   2079  HA1 GLY A 145      77.520 125.310 146.020  1.00  0.00           H
ATOM   2080  HA2 GLY A 145      79.260 125.550 145.990  1.00  0.00           H
ATOM   2081  C   GLY A 145      78.720 124.110 147.300  1.00  0.00           C
ATOM   2082  O   GLY A 145      78.970 122.940 147.350  1.00  0.00           O
ATOM   2083  N   GLY A 146      78.650 124.790 148.450  1.00  0.00           N
ATOM   2084  HN  GLY A 146      78.510 125.770 148.340  1.00  0.00           H
ATOM   2085  CA  GLY A 146      79.070 124.270 149.750  1.00  0.00           C
ATOM   2086  HA1 GLY A 146      78.890 125.050 150.470  1.00  0.00           H
ATOM   2087  HA2 GLY A 146      80.000 123.730 149.660  1.00  0.00           H
ATOM   2088  C   GLY A 146      78.140 123.150 150.170  1.00  0.00           C
ATOM   2089  O   GLY A 146      77.110 122.820 149.570  1.00  0.00           O
ATOM   2090  N   ILE A 147      78.430 122.570 151.360  1.00  0.00           N
ATOM   2091  HN  ILE A 147      79.000 123.130 151.950  1.00  0.00           H
ATOM   2092  CA  ILE A 147      77.850 121.320 151.700  1.00  0.00           C
ATOM   2093  HA  ILE A 147      77.700 120.880 150.730  1.00  0.00           H
ATOM   2094  CB  ILE A 147      78.900 120.490 152.510  1.00  0.00           C
ATOM   2095  HB  ILE A 147      78.830 120.860 153.560  1.00  0.00           H
ATOM   2096  CG2 ILE A 147      78.550 119.000 152.430  1.00  0.00           C
ATOM   2097 HG21 ILE A 147      77.460 118.800 152.490  1.00  0.00           H
ATOM   2098 HG22 ILE A 147      78.830 118.660 151.410  1.00  0.00           H
ATOM   2099 HG23 ILE A 147      79.070 118.500 153.270  1.00  0.00           H
ATOM   2100  CG1 ILE A 147      80.350 120.710 152.100  1.00  0.00           C
ATOM   2101 HG11 ILE A 147      81.090 120.130 152.690  1.00  0.00           H
ATOM   2102 HG12 ILE A 147      80.560 121.800 152.180  1.00  0.00           H
ATOM   2103  CD  ILE A 147      80.770 120.450 150.660  1.00  0.00           C
ATOM   2104  HD1 ILE A 147      79.970 120.620 149.910  1.00  0.00           H
ATOM   2105  HD2 ILE A 147      81.710 121.020 150.480  1.00  0.00           H
ATOM   2106  HD3 ILE A 147      80.940 119.370 150.450  1.00  0.00           H
ATOM   2107  C   ILE A 147      76.510 121.340 152.430  1.00  0.00           C
ATOM   2108  O   ILE A 147      75.560 120.740 151.890  1.00  0.00           O
ATOM   2109  N   PHE A 148      76.320 122.110 153.550  1.00  0.00           N
ATOM   2110  HN  PHE A 148      77.080 122.670 153.860  1.00  0.00           H
ATOM   2111  CA  PHE A 148      75.100 122.120 154.320  1.00  0.00           C
ATOM   2112  HA  PHE A 148      74.320 122.190 153.570  1.00  0.00           H
ATOM   2113  CB  PHE A 148      75.050 120.820 155.170  1.00  0.00           C
ATOM   2114  HB1 PHE A 148      74.170 121.000 155.830  1.00  0.00           H
ATOM   2115  HB2 PHE A 148      74.810 119.950 154.530  1.00  0.00           H
ATOM   2116  CG  PHE A 148      76.350 120.570 155.940  1.00  0.00           C
ATOM   2117  CD1 PHE A 148      76.540 121.360 157.110  1.00  0.00           C
ATOM   2118  HD1 PHE A 148      75.800 122.090 157.410  1.00  0.00           H
ATOM   2119  CE1 PHE A 148      77.730 121.270 157.820  1.00  0.00           C
ATOM   2120  HE1 PHE A 148      77.910 121.990 158.610  1.00  0.00           H
ATOM   2121  CZ  PHE A 148      78.770 120.420 157.380  1.00  0.00           C
ATOM   2122  HZ  PHE A 148      79.680 120.330 157.960  1.00  0.00           H
ATOM   2123  CD2 PHE A 148      77.330 119.630 155.590  1.00  0.00           C
ATOM   2124  HD2 PHE A 148      77.210 119.010 154.710  1.00  0.00           H
ATOM   2125  CE2 PHE A 148      78.490 119.560 156.280  1.00  0.00           C
ATOM   2126  HE2 PHE A 148      79.340 119.000 155.940  1.00  0.00           H
ATOM   2127  C   PHE A 148      74.980 123.450 155.070  1.00  0.00           C
ATOM   2128  O   PHE A 148      75.990 124.060 155.430  1.00  0.00           O
ATOM   2129  N   SER A 149      73.800 123.770 155.490  1.00  0.00           N
ATOM   2130  HN  SER A 149      73.080 123.140 155.210  1.00  0.00           H
ATOM   2131  CA  SER A 149      73.390 124.770 156.540  1.00  0.00           C
ATOM   2132  HA  SER A 149      73.730 125.720 156.150  1.00  0.00           H
ATOM   2133  CB  SER A 149      71.870 124.650 156.650  1.00  0.00           C
ATOM   2134  HB1 SER A 149      71.390 125.290 157.420  1.00  0.00           H
ATOM   2135  HB2 SER A 149      71.530 123.600 156.820  1.00  0.00           H
ATOM   2136  OG  SER A 149      71.230 124.970 155.360  1.00  0.00           O
ATOM   2137  HG1 SER A 149      71.360 124.280 154.710  1.00  0.00           H
ATOM   2138  C   SER A 149      73.950 124.670 157.970  1.00  0.00           C
ATOM   2139  O   SER A 149      74.220 123.600 158.400  1.00  0.00           O
ATOM   2140  N   PRO A 150      74.140 125.750 158.760  1.00  0.00           N
ATOM   2141  CD  PRO A 150      74.250 127.070 158.250  1.00  0.00           C
ATOM   2142  HD1 PRO A 150      73.290 127.310 157.750  1.00  0.00           H
ATOM   2143  HD2 PRO A 150      75.180 127.390 157.740  1.00  0.00           H
ATOM   2144  CA  PRO A 150      74.460 125.770 160.210  1.00  0.00           C
ATOM   2145  HA  PRO A 150      75.230 125.020 160.350  1.00  0.00           H
ATOM   2146  CB  PRO A 150      74.740 127.260 160.580  1.00  0.00           C
ATOM   2147  HB1 PRO A 150      74.410 127.600 161.580  1.00  0.00           H
ATOM   2148  HB2 PRO A 150      75.840 127.370 160.580  1.00  0.00           H
ATOM   2149  CG  PRO A 150      74.120 128.030 159.430  1.00  0.00           C
ATOM   2150  HG1 PRO A 150      74.530 128.980 159.020  1.00  0.00           H
ATOM   2151  HG2 PRO A 150      73.030 128.050 159.620  1.00  0.00           H
ATOM   2152  C   PRO A 150      73.270 125.170 160.900  1.00  0.00           C
ATOM   2153  O   PRO A 150      73.380 124.410 161.820  1.00  0.00           O
ATOM   2154  N   LEU A 151      72.020 125.460 160.450  1.00  0.00           N
ATOM   2155  HN  LEU A 151      71.950 125.860 159.540  1.00  0.00           H
ATOM   2156  CA  LEU A 151      70.810 125.010 161.030  1.00  0.00           C
ATOM   2157  HA  LEU A 151      70.730 125.440 162.020  1.00  0.00           H
ATOM   2158  CB  LEU A 151      69.630 125.540 160.160  1.00  0.00           C
ATOM   2159  HB1 LEU A 151      69.660 125.140 159.120  1.00  0.00           H
ATOM   2160  HB2 LEU A 151      68.630 125.220 160.500  1.00  0.00           H
ATOM   2161  CG  LEU A 151      69.530 127.120 160.230  1.00  0.00           C
ATOM   2162  HG  LEU A 151      70.460 127.530 159.780  1.00  0.00           H
ATOM   2163  CD1 LEU A 151      68.330 127.530 159.540  1.00  0.00           C
ATOM   2164 HD11 LEU A 151      67.390 127.300 160.080  1.00  0.00           H
ATOM   2165 HD12 LEU A 151      68.190 128.630 159.430  1.00  0.00           H
ATOM   2166 HD13 LEU A 151      68.430 127.280 158.460  1.00  0.00           H
ATOM   2167  CD2 LEU A 151      69.570 127.780 161.640  1.00  0.00           C
ATOM   2168 HD21 LEU A 151      68.870 127.340 162.380  1.00  0.00           H
ATOM   2169 HD22 LEU A 151      70.560 127.510 162.080  1.00  0.00           H
ATOM   2170 HD23 LEU A 151      69.520 128.880 161.490  1.00  0.00           H
ATOM   2171  C   LEU A 151      70.590 123.550 161.290  1.00  0.00           C
ATOM   2172  O   LEU A 151      69.980 123.080 162.270  1.00  0.00           O
ATOM   2173  N   THR A 152      71.130 122.710 160.410  1.00  0.00           N
ATOM   2174  HN  THR A 152      71.640 123.120 159.660  1.00  0.00           H
ATOM   2175  CA  THR A 152      71.070 121.260 160.520  1.00  0.00           C
ATOM   2176  HA  THR A 152      70.380 120.930 161.280  1.00  0.00           H
ATOM   2177  CB  THR A 152      70.600 120.570 159.270  1.00  0.00           C
ATOM   2178  HB  THR A 152      70.880 119.500 159.330  1.00  0.00           H
ATOM   2179  OG1 THR A 152      71.000 121.190 158.070  1.00  0.00           O
ATOM   2180  HG1 THR A 152      70.430 120.880 157.360  1.00  0.00           H
ATOM   2181  CG2 THR A 152      69.120 120.650 159.260  1.00  0.00           C
ATOM   2182 HG21 THR A 152      68.840 121.710 159.460  1.00  0.00           H
ATOM   2183 HG22 THR A 152      68.660 120.350 158.300  1.00  0.00           H
ATOM   2184 HG23 THR A 152      68.670 119.950 159.990  1.00  0.00           H
ATOM   2185  C   THR A 152      72.490 120.740 160.810  1.00  0.00           C
ATOM   2186  O   THR A 152      72.790 119.540 160.650  1.00  0.00           O
ATOM   2187  N   GLN A 153      73.460 121.530 161.320  1.00  0.00           N
ATOM   2188  HN  GLN A 153      73.290 122.480 161.550  1.00  0.00           H
ATOM   2189  CA  GLN A 153      74.850 121.130 161.790  1.00  0.00           C
ATOM   2190  HA  GLN A 153      75.250 120.580 160.960  1.00  0.00           H
ATOM   2191  CB  GLN A 153      75.800 122.380 161.930  1.00  0.00           C
ATOM   2192  HB1 GLN A 153      75.670 122.950 160.980  1.00  0.00           H
ATOM   2193  HB2 GLN A 153      75.490 122.920 162.840  1.00  0.00           H
ATOM   2194  CG  GLN A 153      77.280 121.900 162.130  1.00  0.00           C
ATOM   2195  HG1 GLN A 153      77.390 121.030 161.460  1.00  0.00           H
ATOM   2196  HG2 GLN A 153      77.530 121.440 163.110  1.00  0.00           H
ATOM   2197  CD  GLN A 153      78.310 122.940 161.830  1.00  0.00           C
ATOM   2198  OE1 GLN A 153      78.060 124.130 161.490  1.00  0.00           O
ATOM   2199  NE2 GLN A 153      79.600 122.520 161.900  1.00  0.00           N
ATOM   2200 HE21 GLN A 153      79.760 121.690 162.430  1.00  0.00           H
ATOM   2201 HE22 GLN A 153      80.260 123.240 161.650  1.00  0.00           H
ATOM   2202  C   GLN A 153      74.980 120.140 162.980  1.00  0.00           C
ATOM   2203  O   GLN A 153      75.740 119.150 163.050  1.00  0.00           O
ATOM   2204  N   LYS A 154      74.070 120.210 163.960  1.00  0.00           N
ATOM   2205  HN  LYS A 154      73.320 120.860 163.870  1.00  0.00           H
ATOM   2206  CA  LYS A 154      74.130 119.240 165.030  1.00  0.00           C
ATOM   2207  HA  LYS A 154      75.170 119.060 165.270  1.00  0.00           H
ATOM   2208  CB  LYS A 154      73.450 119.670 166.290  1.00  0.00           C
ATOM   2209  HB1 LYS A 154      72.350 119.720 166.180  1.00  0.00           H
ATOM   2210  HB2 LYS A 154      73.740 118.850 166.980  1.00  0.00           H
ATOM   2211  CG  LYS A 154      73.960 120.980 166.990  1.00  0.00           C
ATOM   2212  HG1 LYS A 154      74.130 121.810 166.270  1.00  0.00           H
ATOM   2213  HG2 LYS A 154      74.960 120.700 167.400  1.00  0.00           H
ATOM   2214  CD  LYS A 154      73.060 121.430 168.150  1.00  0.00           C
ATOM   2215  HD1 LYS A 154      72.920 120.600 168.870  1.00  0.00           H
ATOM   2216  HD2 LYS A 154      72.090 121.740 167.700  1.00  0.00           H
ATOM   2217  CE  LYS A 154      73.590 122.610 168.970  1.00  0.00           C
ATOM   2218  HE1 LYS A 154      74.560 122.290 169.420  1.00  0.00           H
ATOM   2219  HE2 LYS A 154      72.920 122.900 169.810  1.00  0.00           H
ATOM   2220  NZ  LYS A 154      73.750 123.830 168.070  1.00  0.00           N
ATOM   2221  HZ1 LYS A 154      73.890 124.660 168.680  1.00  0.00           H
ATOM   2222  HZ2 LYS A 154      74.550 123.850 167.400  1.00  0.00           H
ATOM   2223  HZ3 LYS A 154      72.900 124.130 167.570  1.00  0.00           H
ATOM   2224  C   LYS A 154      73.550 117.910 164.620  1.00  0.00           C
ATOM   2225  O   LYS A 154      73.860 116.860 165.220  1.00  0.00           O
ATOM   2226  N   CYS A 155      72.750 117.780 163.470  1.00  0.00           N
ATOM   2227  HN  CYS A 155      72.400 118.580 163.010  1.00  0.00           H
ATOM   2228  CA  CYS A 155      72.290 116.600 162.950  1.00  0.00           C
ATOM   2229  HA  CYS A 155      71.970 115.920 163.740  1.00  0.00           H
ATOM   2230  CB  CYS A 155      71.050 116.660 162.020  1.00  0.00           C
ATOM   2231  HB1 CYS A 155      70.860 115.640 161.620  1.00  0.00           H
ATOM   2232  HB2 CYS A 155      71.110 117.260 161.090  1.00  0.00           H
ATOM   2233  SG  CYS A 155      69.720 117.200 163.040  1.00  0.00           S
ATOM   2234  C   CYS A 155      73.410 115.870 162.180  1.00  0.00           C
ATOM   2235  O   CYS A 155      73.300 114.650 161.990  1.00  0.00           O
ATOM   2236  N   LYS A 156      74.480 116.550 161.760  1.00  0.00           N
ATOM   2237  HN  LYS A 156      74.490 117.540 161.890  1.00  0.00           H
ATOM   2238  CA  LYS A 156      75.370 115.880 160.780  1.00  0.00           C
ATOM   2239  HA  LYS A 156      74.920 115.100 160.170  1.00  0.00           H
ATOM   2240  CB  LYS A 156      75.870 116.960 159.840  1.00  0.00           C
ATOM   2241  HB1 LYS A 156      76.430 117.610 160.530  1.00  0.00           H
ATOM   2242  HB2 LYS A 156      76.580 116.470 159.140  1.00  0.00           H
ATOM   2243  CG  LYS A 156      74.960 117.760 158.860  1.00  0.00           C
ATOM   2244  HG1 LYS A 156      75.640 118.440 158.310  1.00  0.00           H
ATOM   2245  HG2 LYS A 156      74.300 118.340 159.540  1.00  0.00           H
ATOM   2246  CD  LYS A 156      74.040 117.050 157.780  1.00  0.00           C
ATOM   2247  HD1 LYS A 156      73.290 116.400 158.270  1.00  0.00           H
ATOM   2248  HD2 LYS A 156      74.690 116.540 157.040  1.00  0.00           H
ATOM   2249  CE  LYS A 156      73.310 118.230 157.050  1.00  0.00           C
ATOM   2250  HE1 LYS A 156      74.070 119.000 156.750  1.00  0.00           H
ATOM   2251  HE2 LYS A 156      72.600 118.760 157.720  1.00  0.00           H
ATOM   2252  NZ  LYS A 156      72.530 117.810 155.820  1.00  0.00           N
ATOM   2253  HZ1 LYS A 156      73.310 117.320 155.340  1.00  0.00           H
ATOM   2254  HZ2 LYS A 156      71.750 117.120 155.870  1.00  0.00           H
ATOM   2255  HZ3 LYS A 156      72.360 118.590 155.160  1.00  0.00           H
ATOM   2256  C   LYS A 156      76.560 115.300 161.550  1.00  0.00           C
ATOM   2257  O   LYS A 156      77.340 115.940 162.260  1.00  0.00           O
ATOM   2258  N   VAL A 157      76.790 113.990 161.450  1.00  0.00           N
ATOM   2259  HN  VAL A 157      76.250 113.510 160.760  1.00  0.00           H
ATOM   2260  CA  VAL A 157      77.630 113.210 162.300  1.00  0.00           C
ATOM   2261  HA  VAL A 157      78.150 113.810 163.030  1.00  0.00           H
ATOM   2262  CB  VAL A 157      76.780 112.260 163.180  1.00  0.00           C
ATOM   2263  HB  VAL A 157      76.300 112.920 163.930  1.00  0.00           H
ATOM   2264  CG1 VAL A 157      75.690 111.470 162.370  1.00  0.00           C
ATOM   2265 HG11 VAL A 157      74.890 112.100 161.940  1.00  0.00           H
ATOM   2266 HG12 VAL A 157      76.180 110.740 161.680  1.00  0.00           H
ATOM   2267 HG13 VAL A 157      75.150 110.780 163.060  1.00  0.00           H
ATOM   2268  CG2 VAL A 157      77.600 111.170 163.920  1.00  0.00           C
ATOM   2269 HG21 VAL A 157      78.520 111.540 164.430  1.00  0.00           H
ATOM   2270 HG22 VAL A 157      76.940 110.730 164.700  1.00  0.00           H
ATOM   2271 HG23 VAL A 157      77.830 110.340 163.230  1.00  0.00           H
ATOM   2272  C   VAL A 157      78.700 112.450 161.440  1.00  0.00           C
ATOM   2273  O   VAL A 157      78.310 111.850 160.460  1.00  0.00           O
ATOM   2274  N   LEU A 158      79.950 112.390 161.810  1.00  0.00           N
ATOM   2275  HN  LEU A 158      80.300 112.840 162.620  1.00  0.00           H
ATOM   2276  CA  LEU A 158      81.060 111.770 161.130  1.00  0.00           C
ATOM   2277  HA  LEU A 158      80.780 111.550 160.110  1.00  0.00           H
ATOM   2278  CB  LEU A 158      82.400 112.560 161.080  1.00  0.00           C
ATOM   2279  HB1 LEU A 158      82.120 113.610 160.840  1.00  0.00           H
ATOM   2280  HB2 LEU A 158      82.890 112.470 162.070  1.00  0.00           H
ATOM   2281  CG  LEU A 158      83.350 112.000 159.950  1.00  0.00           C
ATOM   2282  HG  LEU A 158      83.370 110.910 160.150  1.00  0.00           H
ATOM   2283  CD1 LEU A 158      83.040 112.360 158.480  1.00  0.00           C
ATOM   2284 HD11 LEU A 158      83.370 113.400 158.260  1.00  0.00           H
ATOM   2285 HD12 LEU A 158      83.590 111.720 157.750  1.00  0.00           H
ATOM   2286 HD13 LEU A 158      81.950 112.250 158.310  1.00  0.00           H
ATOM   2287  CD2 LEU A 158      84.810 112.510 160.150  1.00  0.00           C
ATOM   2288 HD21 LEU A 158      85.560 112.140 159.420  1.00  0.00           H
ATOM   2289 HD22 LEU A 158      84.810 113.600 159.960  1.00  0.00           H
ATOM   2290 HD23 LEU A 158      85.220 112.170 161.130  1.00  0.00           H
ATOM   2291  C   LEU A 158      81.260 110.380 161.750  1.00  0.00           C
ATOM   2292  O   LEU A 158      81.360 110.270 162.980  1.00  0.00           O
ATOM   2293  N   MET A 159      81.340 109.260 161.000  1.00  0.00           N
ATOM   2294  HN  MET A 159      81.300 109.340 160.010  1.00  0.00           H
ATOM   2295  CA  MET A 159      81.490 107.980 161.540  1.00  0.00           C
ATOM   2296  HA  MET A 159      82.070 108.150 162.430  1.00  0.00           H
ATOM   2297  CB  MET A 159      80.190 107.240 161.810  1.00  0.00           C
ATOM   2298  HB1 MET A 159      80.290 106.190 162.170  1.00  0.00           H
ATOM   2299  HB2 MET A 159      79.790 107.880 162.620  1.00  0.00           H
ATOM   2300  CG  MET A 159      79.180 107.260 160.610  1.00  0.00           C
ATOM   2301  HG1 MET A 159      79.690 106.880 159.700  1.00  0.00           H
ATOM   2302  HG2 MET A 159      78.920 108.340 160.530  1.00  0.00           H
ATOM   2303  SD  MET A 159      77.530 106.620 161.000  1.00  0.00           S
ATOM   2304  CE  MET A 159      77.970 104.910 160.810  1.00  0.00           C
ATOM   2305  HE1 MET A 159      77.130 104.280 161.160  1.00  0.00           H
ATOM   2306  HE2 MET A 159      78.250 104.830 159.740  1.00  0.00           H
ATOM   2307  HE3 MET A 159      78.880 104.650 161.390  1.00  0.00           H
ATOM   2308  C   MET A 159      82.400 107.160 160.650  1.00  0.00           C
ATOM   2309  O   MET A 159      82.520 107.450 159.460  1.00  0.00           O
ATOM   2310  N   LEU A 160      83.240 106.340 161.270  1.00  0.00           N
ATOM   2311  HN  LEU A 160      83.170 106.330 162.270  1.00  0.00           H
ATOM   2312  CA  LEU A 160      84.360 105.610 160.740  1.00  0.00           C
ATOM   2313  HA  LEU A 160      84.420 105.860 159.690  1.00  0.00           H
ATOM   2314  CB  LEU A 160      85.590 106.290 161.560  1.00  0.00           C
ATOM   2315  HB1 LEU A 160      85.470 107.360 161.280  1.00  0.00           H
ATOM   2316  HB2 LEU A 160      85.240 106.210 162.610  1.00  0.00           H
ATOM   2317  CG  LEU A 160      87.060 105.770 161.370  1.00  0.00           C
ATOM   2318  HG  LEU A 160      87.150 104.770 161.840  1.00  0.00           H
ATOM   2319  CD1 LEU A 160      87.410 105.730 159.860  1.00  0.00           C
ATOM   2320 HD11 LEU A 160      87.370 106.690 159.300  1.00  0.00           H
ATOM   2321 HD12 LEU A 160      88.480 105.440 159.770  1.00  0.00           H
ATOM   2322 HD13 LEU A 160      86.840 104.920 159.350  1.00  0.00           H
ATOM   2323  CD2 LEU A 160      88.010 106.760 162.040  1.00  0.00           C
ATOM   2324 HD21 LEU A 160      87.920 107.760 161.570  1.00  0.00           H
ATOM   2325 HD22 LEU A 160      87.620 106.910 163.070  1.00  0.00           H
ATOM   2326 HD23 LEU A 160      89.050 106.380 162.130  1.00  0.00           H
ATOM   2327  C   LEU A 160      84.290 104.110 160.940  1.00  0.00           C
ATOM   2328  O   LEU A 160      84.090 103.600 162.030  1.00  0.00           O
ATOM   2329  N   GLY A 161      84.440 103.340 159.830  1.00  0.00           N
ATOM   2330  HN  GLY A 161      84.650 103.890 159.030  1.00  0.00           H
ATOM   2331  CA  GLY A 161      84.660 101.910 159.700  1.00  0.00           C
ATOM   2332  HA1 GLY A 161      84.860 101.450 160.660  1.00  0.00           H
ATOM   2333  HA2 GLY A 161      85.470 101.820 159.000  1.00  0.00           H
ATOM   2334  C   GLY A 161      83.420 101.300 159.110  1.00  0.00           C
ATOM   2335  O   GLY A 161      83.320 100.110 158.810  1.00  0.00           O
ATOM   2336  N   GLY A 162      82.340 102.110 158.780  1.00  0.00           N
ATOM   2337  HN  GLY A 162      82.400 103.080 158.980  1.00  0.00           H
ATOM   2338  CA  GLY A 162      81.230 101.590 158.100  1.00  0.00           C
ATOM   2339  HA1 GLY A 162      81.050 100.580 158.440  1.00  0.00           H
ATOM   2340  HA2 GLY A 162      81.480 101.710 157.060  1.00  0.00           H
ATOM   2341  C   GLY A 162      80.070 102.460 158.150  1.00  0.00           C
ATOM   2342  O   GLY A 162      80.130 103.520 158.780  1.00  0.00           O
ATOM   2343  N   SER A 163      78.910 102.070 157.470  1.00  0.00           N
ATOM   2344  HN  SER A 163      78.850 101.190 157.000  1.00  0.00           H
ATOM   2345  CA  SER A 163      77.660 102.810 157.350  1.00  0.00           C
ATOM   2346  HA  SER A 163      77.870 103.870 157.420  1.00  0.00           H
ATOM   2347  CB  SER A 163      77.020 102.450 155.990  1.00  0.00           C
ATOM   2348  HB1 SER A 163      77.740 102.770 155.210  1.00  0.00           H
ATOM   2349  HB2 SER A 163      76.120 103.060 155.760  1.00  0.00           H
ATOM   2350  OG  SER A 163      76.710 101.030 155.930  1.00  0.00           O
ATOM   2351  HG1 SER A 163      76.310 100.770 155.090  1.00  0.00           H
ATOM   2352  C   SER A 163      76.740 102.420 158.500  1.00  0.00           C
ATOM   2353  O   SER A 163      76.900 101.340 159.050  1.00  0.00           O
ATOM   2354  N   ALA A 164      75.680 103.220 158.760  1.00  0.00           N
ATOM   2355  HN  ALA A 164      75.690 104.140 158.380  1.00  0.00           H
ATOM   2356  CA  ALA A 164      74.580 102.930 159.720  1.00  0.00           C
ATOM   2357  HA  ALA A 164      75.020 102.820 160.700  1.00  0.00           H
ATOM   2358  CB  ALA A 164      73.640 104.160 159.730  1.00  0.00           C
ATOM   2359  HB1 ALA A 164      74.140 104.990 160.280  1.00  0.00           H
ATOM   2360  HB2 ALA A 164      73.280 104.480 158.720  1.00  0.00           H
ATOM   2361  HB3 ALA A 164      72.690 103.850 160.210  1.00  0.00           H
ATOM   2362  C   ALA A 164      73.770 101.590 159.370  1.00  0.00           C
ATOM   2363  O   ALA A 164      73.160 100.870 160.180  1.00  0.00           O
ATOM   2364  N   LEU A 165      73.930 101.100 158.100  1.00  0.00           N
ATOM   2365  HN  LEU A 165      74.510 101.640 157.500  1.00  0.00           H
ATOM   2366  CA  LEU A 165      73.500  99.850 157.590  1.00  0.00           C
ATOM   2367  HA  LEU A 165      72.630  99.490 158.120  1.00  0.00           H
ATOM   2368  CB  LEU A 165      72.940 100.000 156.080  1.00  0.00           C
ATOM   2369  HB1 LEU A 165      73.730 100.530 155.500  1.00  0.00           H
ATOM   2370  HB2 LEU A 165      72.720  99.000 155.640  1.00  0.00           H
ATOM   2371  CG  LEU A 165      71.710 101.000 155.940  1.00  0.00           C
ATOM   2372  HG  LEU A 165      71.450 100.780 154.880  1.00  0.00           H
ATOM   2373  CD1 LEU A 165      70.450 100.670 156.730  1.00  0.00           C
ATOM   2374 HD11 LEU A 165      69.480 101.100 156.400  1.00  0.00           H
ATOM   2375 HD12 LEU A 165      70.340  99.560 156.740  1.00  0.00           H
ATOM   2376 HD13 LEU A 165      70.400 101.140 157.740  1.00  0.00           H
ATOM   2377  CD2 LEU A 165      72.080 102.450 156.130  1.00  0.00           C
ATOM   2378 HD21 LEU A 165      71.960 102.800 157.180  1.00  0.00           H
ATOM   2379 HD22 LEU A 165      73.100 102.630 155.750  1.00  0.00           H
ATOM   2380 HD23 LEU A 165      71.440 103.130 155.530  1.00  0.00           H
ATOM   2381  C   LEU A 165      74.540  98.780 157.610  1.00  0.00           C
ATOM   2382  O   LEU A 165      74.220  97.700 157.090  1.00  0.00           O
ATOM   2383  N   ASN A 166      75.720  98.930 158.310  1.00  0.00           N
ATOM   2384  HN  ASN A 166      75.920  99.770 158.800  1.00  0.00           H
ATOM   2385  CA  ASN A 166      76.600  97.840 158.510  1.00  0.00           C
ATOM   2386  HA  ASN A 166      77.280  98.280 159.230  1.00  0.00           H
ATOM   2387  CB  ASN A 166      76.010  96.580 159.200  1.00  0.00           C
ATOM   2388  HB1 ASN A 166      75.400  95.950 158.530  1.00  0.00           H
ATOM   2389  HB2 ASN A 166      76.910  96.050 159.600  1.00  0.00           H
ATOM   2390  CG  ASN A 166      75.180  96.920 160.450  1.00  0.00           C
ATOM   2391  OD1 ASN A 166      75.360  97.950 161.110  1.00  0.00           O
ATOM   2392  ND2 ASN A 166      74.150  96.050 160.830  1.00  0.00           N
ATOM   2393 HD21 ASN A 166      74.190  95.070 160.610  1.00  0.00           H
ATOM   2394 HD22 ASN A 166      73.410  96.410 161.390  1.00  0.00           H
ATOM   2395  C   ASN A 166      77.470  97.500 157.310  1.00  0.00           C
ATOM   2396  O   ASN A 166      77.960  96.360 157.150  1.00  0.00           O
ATOM   2397  N   HIS A 167      77.750  98.340 156.330  1.00  0.00           N
ATOM   2398  HN  HIS A 167      77.190  99.160 156.320  1.00  0.00           H
ATOM   2399  CA  HIS A 167      78.760  98.010 155.290  1.00  0.00           C
ATOM   2400  HA  HIS A 167      78.690  96.950 155.110  1.00  0.00           H
ATOM   2401  CB  HIS A 167      78.440  98.850 154.020  1.00  0.00           C
ATOM   2402  HB1 HIS A 167      78.590  99.950 154.110  1.00  0.00           H
ATOM   2403  HB2 HIS A 167      79.200  98.540 153.270  1.00  0.00           H
ATOM   2404  ND1 HIS A 167      75.970  99.230 153.630  1.00  0.00           N
ATOM   2405  CG  HIS A 167      77.150  98.460 153.440  1.00  0.00           C
ATOM   2406  CE1 HIS A 167      75.120  98.660 152.830  1.00  0.00           C
ATOM   2407  HE1 HIS A 167      74.070  98.920 152.710  1.00  0.00           H
ATOM   2408  NE2 HIS A 167      75.660  97.610 152.120  1.00  0.00           N
ATOM   2409  HE2 HIS A 167      75.200  96.990 151.480  1.00  0.00           H
ATOM   2410  CD2 HIS A 167      77.000  97.560 152.450  1.00  0.00           C
ATOM   2411  HD2 HIS A 167      77.690  96.910 151.950  1.00  0.00           H
ATOM   2412  C   HIS A 167      80.210  98.250 155.700  1.00  0.00           C
ATOM   2413  O   HIS A 167      80.820  99.140 155.200  1.00  0.00           O
ATOM   2414  N   ASN A 168      80.690  97.440 156.560  1.00  0.00           N
ATOM   2415  HN  ASN A 168      80.070  96.810 157.020  1.00  0.00           H
ATOM   2416  CA  ASN A 168      81.970  97.650 157.190  1.00  0.00           C
ATOM   2417  HA  ASN A 168      82.030  98.700 157.440  1.00  0.00           H
ATOM   2418  CB  ASN A 168      82.040  96.850 158.510  1.00  0.00           C
ATOM   2419  HB1 ASN A 168      81.860  95.780 158.280  1.00  0.00           H
ATOM   2420  HB2 ASN A 168      83.070  97.000 158.890  1.00  0.00           H
ATOM   2421  CG  ASN A 168      81.070  97.500 159.510  1.00  0.00           C
ATOM   2422  OD1 ASN A 168      80.170  98.320 159.170  1.00  0.00           O
ATOM   2423  ND2 ASN A 168      81.420  97.380 160.800  1.00  0.00           N
ATOM   2424 HD21 ASN A 168      82.260  96.880 161.040  1.00  0.00           H
ATOM   2425 HD22 ASN A 168      81.110  98.130 161.380  1.00  0.00           H
ATOM   2426  C   ASN A 168      83.120  97.420 156.280  1.00  0.00           C
ATOM   2427  O   ASN A 168      83.210  96.410 155.540  1.00  0.00           O
ATOM   2428  N   TYR A 169      84.070  98.340 156.340  1.00  0.00           N
ATOM   2429  HN  TYR A 169      84.010  99.260 156.720  1.00  0.00           H
ATOM   2430  CA  TYR A 169      85.380  98.130 155.720  1.00  0.00           C
ATOM   2431  HA  TYR A 169      85.140  97.750 154.730  1.00  0.00           H
ATOM   2432  CB  TYR A 169      86.140  99.530 155.610  1.00  0.00           C
ATOM   2433  HB1 TYR A 169      85.700 100.140 154.800  1.00  0.00           H
ATOM   2434  HB2 TYR A 169      85.990 100.110 156.550  1.00  0.00           H
ATOM   2435  CG  TYR A 169      87.670  99.400 155.370  1.00  0.00           C
ATOM   2436  CD1 TYR A 169      88.100  99.290 154.020  1.00  0.00           C
ATOM   2437  HD1 TYR A 169      87.420  99.280 153.190  1.00  0.00           H
ATOM   2438  CE1 TYR A 169      89.500  99.390 153.800  1.00  0.00           C
ATOM   2439  HE1 TYR A 169      89.840  99.340 152.770  1.00  0.00           H
ATOM   2440  CZ  TYR A 169      90.360  99.600 154.870  1.00  0.00           C
ATOM   2441  OH  TYR A 169      91.780  99.580 154.640  1.00  0.00           O
ATOM   2442  HH  TYR A 169      92.180  99.900 155.460  1.00  0.00           H
ATOM   2443  CD2 TYR A 169      88.580  99.540 156.410  1.00  0.00           C
ATOM   2444  HD2 TYR A 169      88.260  99.690 157.430  1.00  0.00           H
ATOM   2445  CE2 TYR A 169      89.920  99.730 156.220  1.00  0.00           C
ATOM   2446  HE2 TYR A 169      90.570  99.740 157.080  1.00  0.00           H
ATOM   2447  C   TYR A 169      86.200  97.000 156.460  1.00  0.00           C
ATOM   2448  O   TYR A 169      85.940  96.710 157.570  1.00  0.00           O
ATOM   2449  N   ARG A 170      87.050  96.310 155.790  1.00  0.00           N
ATOM   2450  HN  ARG A 170      87.390  96.550 154.880  1.00  0.00           H
ATOM   2451  CA  ARG A 170      87.850  95.300 156.520  1.00  0.00           C
ATOM   2452  HA  ARG A 170      87.810  95.540 157.570  1.00  0.00           H
ATOM   2453  CB  ARG A 170      87.360  93.850 156.280  1.00  0.00           C
ATOM   2454  HB1 ARG A 170      86.350  93.720 156.720  1.00  0.00           H
ATOM   2455  HB2 ARG A 170      87.200  93.810 155.180  1.00  0.00           H
ATOM   2456  CG  ARG A 170      88.320  92.750 156.740  1.00  0.00           C
ATOM   2457  HG1 ARG A 170      88.740  92.870 157.770  1.00  0.00           H
ATOM   2458  HG2 ARG A 170      89.150  92.590 156.010  1.00  0.00           H
ATOM   2459  CD  ARG A 170      87.640  91.350 157.020  1.00  0.00           C
ATOM   2460  HD1 ARG A 170      86.680  91.390 157.590  1.00  0.00           H
ATOM   2461  HD2 ARG A 170      88.290  90.570 157.480  1.00  0.00           H
ATOM   2462  NE  ARG A 170      87.330  90.890 155.640  1.00  0.00           N
ATOM   2463  HE  ARG A 170      86.620  91.350 155.110  1.00  0.00           H
ATOM   2464  CZ  ARG A 170      88.070  90.060 154.930  1.00  0.00           C
ATOM   2465  NH1 ARG A 170      88.820  89.150 155.400  1.00  0.00           N
ATOM   2466 HH11 ARG A 170      89.550  88.800 154.820  1.00  0.00           H
ATOM   2467 HH12 ARG A 170      88.940  88.930 156.370  1.00  0.00           H
ATOM   2468  NH2 ARG A 170      88.130  90.250 153.650  1.00  0.00           N
ATOM   2469 HH21 ARG A 170      88.790  89.810 153.040  1.00  0.00           H
ATOM   2470 HH22 ARG A 170      87.640  91.050 153.300  1.00  0.00           H
ATOM   2471  C   ARG A 170      89.300  95.530 156.130  1.00  0.00           C
ATOM   2472  O   ARG A 170      89.660  95.670 154.960  1.00  0.00           O
ATOM   2473  N   GLY A 171      90.240  95.680 157.150  1.00  0.00           N
ATOM   2474  HN  GLY A 171      90.050  95.540 158.110  1.00  0.00           H
ATOM   2475  CA  GLY A 171      91.560  96.200 156.860  1.00  0.00           C
ATOM   2476  HA1 GLY A 171      91.690  96.590 155.860  1.00  0.00           H
ATOM   2477  HA2 GLY A 171      92.230  95.370 157.040  1.00  0.00           H
ATOM   2478  C   GLY A 171      92.030  97.300 157.820  1.00  0.00           C
ATOM   2479  O   GLY A 171      91.270  97.600 158.750  1.00  0.00           O
ATOM   2480  N   TYR A 172      93.230  97.810 157.600  1.00  0.00           N
ATOM   2481  HN  TYR A 172      93.740  97.460 156.820  1.00  0.00           H
ATOM   2482  CA  TYR A 172      93.850  98.850 158.390  1.00  0.00           C
ATOM   2483  HA  TYR A 172      93.480  98.700 159.400  1.00  0.00           H
ATOM   2484  CB  TYR A 172      95.420  98.660 158.450  1.00  0.00           C
ATOM   2485  HB1 TYR A 172      95.670  98.400 157.400  1.00  0.00           H
ATOM   2486  HB2 TYR A 172      96.020  99.540 158.740  1.00  0.00           H
ATOM   2487  CG  TYR A 172      95.840  97.480 159.300  1.00  0.00           C
ATOM   2488  CD1 TYR A 172      96.140  96.300 158.680  1.00  0.00           C
ATOM   2489  HD1 TYR A 172      96.000  96.120 157.620  1.00  0.00           H
ATOM   2490  CE1 TYR A 172      96.680  95.230 159.420  1.00  0.00           C
ATOM   2491  HE1 TYR A 172      97.120  94.360 158.960  1.00  0.00           H
ATOM   2492  CZ  TYR A 172      96.880  95.350 160.780  1.00  0.00           C
ATOM   2493  OH  TYR A 172      97.670  94.420 161.430  1.00  0.00           O
ATOM   2494  HH  TYR A 172      97.740  94.610 162.370  1.00  0.00           H
ATOM   2495  CD2 TYR A 172      96.040  97.640 160.730  1.00  0.00           C
ATOM   2496  HD2 TYR A 172      95.760  98.580 161.180  1.00  0.00           H
ATOM   2497  CE2 TYR A 172      96.610  96.620 161.500  1.00  0.00           C
ATOM   2498  HE2 TYR A 172      96.900  96.750 162.530  1.00  0.00           H
ATOM   2499  C   TYR A 172      93.480 100.330 158.060  1.00  0.00           C
ATOM   2500  O   TYR A 172      93.410 100.720 156.890  1.00  0.00           O
ATOM   2501  N   ILE A 173      93.280 101.110 159.130  1.00  0.00           N
ATOM   2502  HN  ILE A 173      93.330 100.740 160.050  1.00  0.00           H
ATOM   2503  CA  ILE A 173      93.190 102.620 159.020  1.00  0.00           C
ATOM   2504  HA  ILE A 173      93.420 102.890 158.000  1.00  0.00           H
ATOM   2505  CB  ILE A 173      91.780 103.130 159.170  1.00  0.00           C
ATOM   2506  HB  ILE A 173      91.300 102.670 160.060  1.00  0.00           H
ATOM   2507  CG2 ILE A 173      91.870 104.620 159.380  1.00  0.00           C
ATOM   2508 HG21 ILE A 173      92.400 104.870 160.320  1.00  0.00           H
ATOM   2509 HG22 ILE A 173      92.470 105.120 158.580  1.00  0.00           H
ATOM   2510 HG23 ILE A 173      90.870 105.100 159.410  1.00  0.00           H
ATOM   2511  CG1 ILE A 173      90.910 102.730 157.940  1.00  0.00           C
ATOM   2512 HG11 ILE A 173      91.200 101.690 157.670  1.00  0.00           H
ATOM   2513 HG12 ILE A 173      91.320 103.380 157.140  1.00  0.00           H
ATOM   2514  CD  ILE A 173      89.410 102.730 158.170  1.00  0.00           C
ATOM   2515  HD1 ILE A 173      88.970 103.730 158.360  1.00  0.00           H
ATOM   2516  HD2 ILE A 173      88.870 102.440 157.240  1.00  0.00           H
ATOM   2517  HD3 ILE A 173      89.020 102.100 158.990  1.00  0.00           H
ATOM   2518  C   ILE A 173      94.330 103.230 159.810  1.00  0.00           C
ATOM   2519  O   ILE A 173      94.520 102.950 161.000  1.00  0.00           O
ATOM   2520  N   GLU A 174      95.170 104.100 159.220  1.00  0.00           N
ATOM   2521  HN  GLU A 174      95.050 104.240 158.240  1.00  0.00           H
ATOM   2522  CA  GLU A 174      96.060 104.970 159.850  1.00  0.00           C
ATOM   2523  HA  GLU A 174      95.930 105.010 160.920  1.00  0.00           H
ATOM   2524  CB  GLU A 174      97.510 104.500 159.770  1.00  0.00           C
ATOM   2525  HB1 GLU A 174      97.470 103.390 159.840  1.00  0.00           H
ATOM   2526  HB2 GLU A 174      97.630 104.750 158.690  1.00  0.00           H
ATOM   2527  CG  GLU A 174      98.610 105.100 160.690  1.00  0.00           C
ATOM   2528  HG1 GLU A 174      98.220 105.320 161.710  1.00  0.00           H
ATOM   2529  HG2 GLU A 174      98.960 106.030 160.190  1.00  0.00           H
ATOM   2530  CD  GLU A 174      99.810 104.250 161.000  1.00  0.00           C
ATOM   2531  OE1 GLU A 174     100.210 103.380 160.200  1.00  0.00           O
ATOM   2532  OE2 GLU A 174     100.410 104.460 162.140  1.00  0.00           O
ATOM   2533  C   GLU A 174      95.910 106.360 159.320  1.00  0.00           C
ATOM   2534  O   GLU A 174      95.300 106.560 158.280  1.00  0.00           O
ATOM   2535  N   HIS A 175      96.420 107.380 160.030  1.00  0.00           N
ATOM   2536  HN  HIS A 175      97.060 107.200 160.770  1.00  0.00           H
ATOM   2537  CA  HIS A 175      96.620 108.720 159.450  1.00  0.00           C
ATOM   2538  HA  HIS A 175      96.930 109.390 160.240  1.00  0.00           H
ATOM   2539  CB  HIS A 175      97.700 108.710 158.350  1.00  0.00           C
ATOM   2540  HB1 HIS A 175      98.600 108.380 158.930  1.00  0.00           H
ATOM   2541  HB2 HIS A 175      97.430 107.980 157.560  1.00  0.00           H
ATOM   2542  ND1 HIS A 175      99.240 110.610 158.000  1.00  0.00           N
ATOM   2543  CG  HIS A 175      98.050 109.970 157.650  1.00  0.00           C
ATOM   2544  CE1 HIS A 175      99.270 111.600 157.100  1.00  0.00           C
ATOM   2545  HE1 HIS A 175      99.980 112.430 157.040  1.00  0.00           H
ATOM   2546  NE2 HIS A 175      98.220 111.590 156.240  1.00  0.00           N
ATOM   2547  HE2 HIS A 175      97.880 112.410 155.770  1.00  0.00           H
ATOM   2548  CD2 HIS A 175      97.390 110.490 156.540  1.00  0.00           C
ATOM   2549  HD2 HIS A 175      96.540 110.210 155.940  1.00  0.00           H
ATOM   2550  C   HIS A 175      95.370 109.350 159.020  1.00  0.00           C
ATOM   2551  O   HIS A 175      95.190 109.970 157.950  1.00  0.00           O
ATOM   2552  N   PHE A 176      94.350 109.330 159.890  1.00  0.00           N
ATOM   2553  HN  PHE A 176      94.390 108.910 160.790  1.00  0.00           H
ATOM   2554  CA  PHE A 176      93.000 109.800 159.420  1.00  0.00           C
ATOM   2555  HA  PHE A 176      92.890 109.590 158.370  1.00  0.00           H
ATOM   2556  CB  PHE A 176      91.920 109.200 160.390  1.00  0.00           C
ATOM   2557  HB1 PHE A 176      91.950 108.090 160.440  1.00  0.00           H
ATOM   2558  HB2 PHE A 176      92.070 109.550 161.440  1.00  0.00           H
ATOM   2559  CG  PHE A 176      90.490 109.590 160.080  1.00  0.00           C
ATOM   2560  CD1 PHE A 176      89.730 108.770 159.230  1.00  0.00           C
ATOM   2561  HD1 PHE A 176      90.010 107.800 158.860  1.00  0.00           H
ATOM   2562  CE1 PHE A 176      88.590 109.300 158.590  1.00  0.00           C
ATOM   2563  HE1 PHE A 176      87.950 108.790 157.890  1.00  0.00           H
ATOM   2564  CZ  PHE A 176      88.150 110.590 158.860  1.00  0.00           C
ATOM   2565  HZ  PHE A 176      87.240 111.000 158.460  1.00  0.00           H
ATOM   2566  CD2 PHE A 176      89.970 110.850 160.520  1.00  0.00           C
ATOM   2567  HD2 PHE A 176      90.490 111.480 161.220  1.00  0.00           H
ATOM   2568  CE2 PHE A 176      88.870 111.360 159.820  1.00  0.00           C
ATOM   2569  HE2 PHE A 176      88.370 112.310 159.990  1.00  0.00           H
ATOM   2570  C   PHE A 176      93.140 111.290 159.600  1.00  0.00           C
ATOM   2571  O   PHE A 176      93.380 111.830 160.720  1.00  0.00           O
ATOM   2572  N   SER A 177      93.000 112.030 158.510  1.00  0.00           N
ATOM   2573  HN  SER A 177      92.880 111.570 157.640  1.00  0.00           H
ATOM   2574  CA  SER A 177      93.170 113.490 158.570  1.00  0.00           C
ATOM   2575  HA  SER A 177      93.120 113.820 159.590  1.00  0.00           H
ATOM   2576  CB  SER A 177      94.570 113.990 157.970  1.00  0.00           C
ATOM   2577  HB1 SER A 177      94.760 115.060 158.210  1.00  0.00           H
ATOM   2578  HB2 SER A 177      94.740 113.890 156.880  1.00  0.00           H
ATOM   2579  OG  SER A 177      95.650 113.250 158.540  1.00  0.00           O
ATOM   2580  HG1 SER A 177      95.300 112.390 158.790  1.00  0.00           H
ATOM   2581  C   SER A 177      92.010 114.190 157.830  1.00  0.00           C
ATOM   2582  O   SER A 177      91.820 113.990 156.640  1.00  0.00           O
ATOM   2583  N   LEU A 178      91.300 115.100 158.570  1.00  0.00           N
ATOM   2584  HN  LEU A 178      91.390 115.360 159.530  1.00  0.00           H
ATOM   2585  CA  LEU A 178      90.240 115.880 157.940  1.00  0.00           C
ATOM   2586  HA  LEU A 178      90.400 115.820 156.880  1.00  0.00           H
ATOM   2587  CB  LEU A 178      88.790 115.220 158.120  1.00  0.00           C
ATOM   2588  HB1 LEU A 178      88.680 114.380 157.400  1.00  0.00           H
ATOM   2589  HB2 LEU A 178      88.870 114.910 159.190  1.00  0.00           H
ATOM   2590  CG  LEU A 178      87.610 116.210 158.010  1.00  0.00           C
ATOM   2591  HG  LEU A 178      87.680 117.180 158.540  1.00  0.00           H
ATOM   2592  CD1 LEU A 178      87.280 116.520 156.550  1.00  0.00           C
ATOM   2593 HD11 LEU A 178      88.130 117.110 156.150  1.00  0.00           H
ATOM   2594 HD12 LEU A 178      87.370 115.560 155.990  1.00  0.00           H
ATOM   2595 HD13 LEU A 178      86.360 117.140 156.490  1.00  0.00           H
ATOM   2596  CD2 LEU A 178      86.420 115.530 158.730  1.00  0.00           C
ATOM   2597 HD21 LEU A 178      86.490 115.610 159.840  1.00  0.00           H
ATOM   2598 HD22 LEU A 178      85.480 116.060 158.460  1.00  0.00           H
ATOM   2599 HD23 LEU A 178      86.360 114.460 158.430  1.00  0.00           H
ATOM   2600  C   LEU A 178      90.300 117.360 158.300  1.00  0.00           C
ATOM   2601  O   LEU A 178      90.380 117.700 159.450  1.00  0.00           O
ATOM   2602  N   TRP A 179      90.400 118.210 157.320  1.00  0.00           N
ATOM   2603  HN  TRP A 179      90.150 117.800 156.440  1.00  0.00           H
ATOM   2604  CA  TRP A 179      90.640 119.680 157.350  1.00  0.00           C
ATOM   2605  HA  TRP A 179      90.650 119.940 158.390  1.00  0.00           H
ATOM   2606  CB  TRP A 179      92.180 120.050 156.890  1.00  0.00           C
ATOM   2607  HB1 TRP A 179      92.330 119.820 155.810  1.00  0.00           H
ATOM   2608  HB2 TRP A 179      92.350 121.120 157.100  1.00  0.00           H
ATOM   2609  CG  TRP A 179      93.250 119.240 157.540  1.00  0.00           C
ATOM   2610  CD1 TRP A 179      93.350 118.640 158.780  1.00  0.00           C
ATOM   2611  HD1 TRP A 179      92.590 118.770 159.540  1.00  0.00           H
ATOM   2612  NE1 TRP A 179      94.530 117.990 158.890  1.00  0.00           N
ATOM   2613  HE1 TRP A 179      94.800 117.440 159.650  1.00  0.00           H
ATOM   2614  CE2 TRP A 179      95.190 118.050 157.690  1.00  0.00           C
ATOM   2615  CD2 TRP A 179      94.420 118.840 156.840  1.00  0.00           C
ATOM   2616  CE3 TRP A 179      94.770 118.910 155.480  1.00  0.00           C
ATOM   2617  HE3 TRP A 179      94.250 119.480 154.720  1.00  0.00           H
ATOM   2618  CZ3 TRP A 179      95.990 118.260 155.120  1.00  0.00           C
ATOM   2619  HZ3 TRP A 179      96.260 118.320 154.080  1.00  0.00           H
ATOM   2620  CZ2 TRP A 179      96.400 117.480 157.320  1.00  0.00           C
ATOM   2621  HZ2 TRP A 179      97.040 116.930 157.990  1.00  0.00           H
ATOM   2622  CH2 TRP A 179      96.800 117.580 156.000  1.00  0.00           C
ATOM   2623  HH2 TRP A 179      97.760 117.260 155.630  1.00  0.00           H
ATOM   2624  C   TRP A 179      89.600 120.480 156.580  1.00  0.00           C
ATOM   2625  O   TRP A 179      88.900 119.950 155.710  1.00  0.00           O
ATOM   2626  N   LYS A 180      89.440 121.830 156.870  1.00  0.00           N
ATOM   2627  HN  LYS A 180      90.090 122.330 157.450  1.00  0.00           H
ATOM   2628  CA  LYS A 180      88.300 122.640 156.530  1.00  0.00           C
ATOM   2629  HA  LYS A 180      87.450 121.990 156.380  1.00  0.00           H
ATOM   2630  CB  LYS A 180      88.010 123.690 157.590  1.00  0.00           C
ATOM   2631  HB1 LYS A 180      89.000 124.110 157.870  1.00  0.00           H
ATOM   2632  HB2 LYS A 180      87.420 124.530 157.140  1.00  0.00           H
ATOM   2633  CG  LYS A 180      87.300 123.300 158.920  1.00  0.00           C
ATOM   2634  HG1 LYS A 180      87.710 122.350 159.330  1.00  0.00           H
ATOM   2635  HG2 LYS A 180      86.290 122.930 158.630  1.00  0.00           H
ATOM   2636  CD  LYS A 180      87.480 124.370 159.980  1.00  0.00           C
ATOM   2637  HD1 LYS A 180      87.200 125.290 159.430  1.00  0.00           H
ATOM   2638  HD2 LYS A 180      88.510 124.390 160.400  1.00  0.00           H
ATOM   2639  CE  LYS A 180      86.420 124.120 161.120  1.00  0.00           C
ATOM   2640  HE1 LYS A 180      86.480 123.110 161.580  1.00  0.00           H
ATOM   2641  HE2 LYS A 180      85.390 124.090 160.710  1.00  0.00           H
ATOM   2642  NZ  LYS A 180      86.450 125.060 162.220  1.00  0.00           N
ATOM   2643  HZ1 LYS A 180      86.710 125.970 161.770  1.00  0.00           H
ATOM   2644  HZ2 LYS A 180      85.480 125.150 162.580  1.00  0.00           H
ATOM   2645  HZ3 LYS A 180      87.120 124.950 163.000  1.00  0.00           H
ATOM   2646  C   LYS A 180      88.580 123.400 155.240  1.00  0.00           C
ATOM   2647  O   LYS A 180      87.760 124.290 154.900  1.00  0.00           O
ATOM   2648  N   VAL A 181      89.660 123.140 154.510  1.00  0.00           N
ATOM   2649  HN  VAL A 181      90.260 122.370 154.720  1.00  0.00           H
ATOM   2650  CA  VAL A 181      90.090 123.860 153.290  1.00  0.00           C
ATOM   2651  HA  VAL A 181      89.240 124.240 152.750  1.00  0.00           H
ATOM   2652  CB  VAL A 181      91.150 124.920 153.530  1.00  0.00           C
ATOM   2653  HB  VAL A 181      91.450 125.290 152.530  1.00  0.00           H
ATOM   2654  CG1 VAL A 181      90.510 126.080 154.390  1.00  0.00           C
ATOM   2655 HG11 VAL A 181      89.610 126.530 153.910  1.00  0.00           H
ATOM   2656 HG12 VAL A 181      90.170 125.710 155.380  1.00  0.00           H
ATOM   2657 HG13 VAL A 181      91.230 126.920 154.470  1.00  0.00           H
ATOM   2658  CG2 VAL A 181      92.490 124.360 154.200  1.00  0.00           C
ATOM   2659 HG21 VAL A 181      93.190 125.200 154.410  1.00  0.00           H
ATOM   2660 HG22 VAL A 181      92.250 123.850 155.160  1.00  0.00           H
ATOM   2661 HG23 VAL A 181      92.880 123.660 153.430  1.00  0.00           H
ATOM   2662  C   VAL A 181      90.610 122.800 152.320  1.00  0.00           C
ATOM   2663  O   VAL A 181      90.830 121.600 152.600  1.00  0.00           O
ATOM   2664  N   ALA A 182      90.800 123.180 151.050  1.00  0.00           N
ATOM   2665  HN  ALA A 182      90.600 124.100 150.710  1.00  0.00           H
ATOM   2666  CA  ALA A 182      91.330 122.290 150.010  1.00  0.00           C
ATOM   2667  HA  ALA A 182      91.140 121.290 150.360  1.00  0.00           H
ATOM   2668  CB  ALA A 182      90.460 122.570 148.820  1.00  0.00           C
ATOM   2669  HB1 ALA A 182      90.470 123.670 148.650  1.00  0.00           H
ATOM   2670  HB2 ALA A 182      90.560 121.930 147.920  1.00  0.00           H
ATOM   2671  HB3 ALA A 182      89.420 122.250 149.070  1.00  0.00           H
ATOM   2672  C   ALA A 182      92.870 122.530 149.820  1.00  0.00           C
ATOM   2673  O   ALA A 182      93.440 123.540 149.340  1.00  0.00           O
ATOM   2674  N   ARG A 183      93.640 121.450 149.990  1.00  0.00           N
ATOM   2675  HN  ARG A 183      93.230 120.670 150.460  1.00  0.00           H
ATOM   2676  CA  ARG A 183      94.970 121.270 149.550  1.00  0.00           C
ATOM   2677  HA  ARG A 183      95.570 122.150 149.750  1.00  0.00           H
ATOM   2678  CB  ARG A 183      95.570 120.150 150.320  1.00  0.00           C
ATOM   2679  HB1 ARG A 183      95.050 119.190 150.100  1.00  0.00           H
ATOM   2680  HB2 ARG A 183      96.640 120.000 150.030  1.00  0.00           H
ATOM   2681  CG  ARG A 183      95.390 120.290 151.880  1.00  0.00           C
ATOM   2682  HG1 ARG A 183      95.610 119.330 152.400  1.00  0.00           H
ATOM   2683  HG2 ARG A 183      94.370 120.600 152.200  1.00  0.00           H
ATOM   2684  CD  ARG A 183      96.330 121.300 152.460  1.00  0.00           C
ATOM   2685  HD1 ARG A 183      95.910 121.690 153.410  1.00  0.00           H
ATOM   2686  HD2 ARG A 183      96.380 122.100 151.690  1.00  0.00           H
ATOM   2687  NE  ARG A 183      97.680 120.730 152.790  1.00  0.00           N
ATOM   2688  HE  ARG A 183      97.880 119.760 152.930  1.00  0.00           H
ATOM   2689  CZ  ARG A 183      98.810 121.480 152.900  1.00  0.00           C
ATOM   2690  NH1 ARG A 183      98.850 122.780 152.730  1.00  0.00           N
ATOM   2691 HH11 ARG A 183      99.660 123.170 152.280  1.00  0.00           H
ATOM   2692 HH12 ARG A 183      97.990 123.290 152.700  1.00  0.00           H
ATOM   2693  NH2 ARG A 183      99.860 120.800 153.120  1.00  0.00           N
ATOM   2694 HH21 ARG A 183     100.730 121.250 152.930  1.00  0.00           H
ATOM   2695 HH22 ARG A 183      99.860 119.800 153.080  1.00  0.00           H
ATOM   2696  C   ARG A 183      95.100 120.840 148.070  1.00  0.00           C
ATOM   2697  O   ARG A 183      94.440 119.890 147.550  1.00  0.00           O
ATOM   2698  N   THR A 184      96.010 121.540 147.300  1.00  0.00           N
ATOM   2699  HN  THR A 184      96.470 122.290 147.760  1.00  0.00           H
ATOM   2700  CA  THR A 184      96.320 121.200 145.910  1.00  0.00           C
ATOM   2701  HA  THR A 184      95.430 120.860 145.400  1.00  0.00           H
ATOM   2702  CB  THR A 184      96.930 122.360 145.170  1.00  0.00           C
ATOM   2703  HB  THR A 184      97.240 121.920 144.200  1.00  0.00           H
ATOM   2704  OG1 THR A 184      98.020 122.890 145.860  1.00  0.00           O
ATOM   2705  HG1 THR A 184      97.720 123.390 146.630  1.00  0.00           H
ATOM   2706  CG2 THR A 184      95.810 123.400 144.930  1.00  0.00           C
ATOM   2707 HG21 THR A 184      96.010 124.250 144.250  1.00  0.00           H
ATOM   2708 HG22 THR A 184      94.900 122.900 144.510  1.00  0.00           H
ATOM   2709 HG23 THR A 184      95.420 123.760 145.910  1.00  0.00           H
ATOM   2710  C   THR A 184      97.150 119.920 145.870  1.00  0.00           C
ATOM   2711  O   THR A 184      97.700 119.460 146.890  1.00  0.00           O
ATOM   2712  N   GLN A 185      97.430 119.360 144.690  1.00  0.00           N
ATOM   2713  HN  GLN A 185      97.140 119.760 143.830  1.00  0.00           H
ATOM   2714  CA  GLN A 185      98.080 118.090 144.550  1.00  0.00           C
ATOM   2715  HA  GLN A 185      97.620 117.430 145.270  1.00  0.00           H
ATOM   2716  CB  GLN A 185      98.090 117.540 143.100  1.00  0.00           C
ATOM   2717  HB1 GLN A 185      97.020 117.400 142.820  1.00  0.00           H
ATOM   2718  HB2 GLN A 185      98.520 118.330 142.450  1.00  0.00           H
ATOM   2719  CG  GLN A 185      98.820 116.120 143.000  1.00  0.00           C
ATOM   2720  HG1 GLN A 185      98.300 115.380 143.650  1.00  0.00           H
ATOM   2721  HG2 GLN A 185      99.880 116.190 143.310  1.00  0.00           H
ATOM   2722  CD  GLN A 185      98.570 115.630 141.560  1.00  0.00           C
ATOM   2723  OE1 GLN A 185      98.040 116.280 140.710  1.00  0.00           O
ATOM   2724  NE2 GLN A 185      99.270 114.430 141.280  1.00  0.00           N
ATOM   2725 HE21 GLN A 185      99.690 113.940 142.050  1.00  0.00           H
ATOM   2726 HE22 GLN A 185      99.150 114.020 140.380  1.00  0.00           H
ATOM   2727  C   GLN A 185      99.530 118.070 145.100  1.00  0.00           C
ATOM   2728  O   GLN A 185      99.920 117.100 145.720  1.00  0.00           O
ATOM   2729  N   ARG A 186     100.400 119.140 144.900  1.00  0.00           N
ATOM   2730  HN  ARG A 186     100.110 119.940 144.370  1.00  0.00           H
ATOM   2731  CA  ARG A 186     101.760 119.250 145.390  1.00  0.00           C
ATOM   2732  HA  ARG A 186     102.190 118.300 145.110  1.00  0.00           H
ATOM   2733  CB  ARG A 186     102.360 120.530 144.810  1.00  0.00           C
ATOM   2734  HB1 ARG A 186     102.610 120.360 143.740  1.00  0.00           H
ATOM   2735  HB2 ARG A 186     101.590 121.330 144.790  1.00  0.00           H
ATOM   2736  CG  ARG A 186     103.600 121.130 145.500  1.00  0.00           C
ATOM   2737  HG1 ARG A 186     103.320 121.390 146.550  1.00  0.00           H
ATOM   2738  HG2 ARG A 186     103.900 122.090 145.030  1.00  0.00           H
ATOM   2739  CD  ARG A 186     104.760 120.180 145.550  1.00  0.00           C
ATOM   2740  HD1 ARG A 186     104.800 119.700 144.550  1.00  0.00           H
ATOM   2741  HD2 ARG A 186     104.680 119.380 146.320  1.00  0.00           H
ATOM   2742  NE  ARG A 186     105.990 121.000 145.810  1.00  0.00           N
ATOM   2743  HE  ARG A 186     105.810 121.770 146.430  1.00  0.00           H
ATOM   2744  CZ  ARG A 186     107.240 120.510 145.890  1.00  0.00           C
ATOM   2745  NH1 ARG A 186     107.540 119.390 145.300  1.00  0.00           N
ATOM   2746 HH11 ARG A 186     108.380 119.090 145.740  1.00  0.00           H
ATOM   2747 HH12 ARG A 186     106.810 118.720 145.250  1.00  0.00           H
ATOM   2748  NH2 ARG A 186     108.220 121.190 146.430  1.00  0.00           N
ATOM   2749 HH21 ARG A 186     109.090 120.700 146.440  1.00  0.00           H
ATOM   2750 HH22 ARG A 186     108.150 122.030 146.960  1.00  0.00           H
ATOM   2751  C   ARG A 186     101.730 119.300 146.890  1.00  0.00           C
ATOM   2752  O   ARG A 186     102.600 118.710 147.490  1.00  0.00           O
ATOM   2753  N   GLU A 187     100.750 120.060 147.530  1.00  0.00           N
ATOM   2754  HN  GLU A 187     100.060 120.460 146.930  1.00  0.00           H
ATOM   2755  CA  GLU A 187     100.500 120.100 148.990  1.00  0.00           C
ATOM   2756  HA  GLU A 187     101.410 120.340 149.530  1.00  0.00           H
ATOM   2757  CB  GLU A 187      99.350 121.130 149.230  1.00  0.00           C
ATOM   2758  HB1 GLU A 187      98.630 120.890 148.420  1.00  0.00           H
ATOM   2759  HB2 GLU A 187      98.990 120.970 150.270  1.00  0.00           H
ATOM   2760  CG  GLU A 187      99.660 122.640 148.880  1.00  0.00           C
ATOM   2761  HG1 GLU A 187     100.090 122.700 147.860  1.00  0.00           H
ATOM   2762  HG2 GLU A 187     100.500 122.940 149.530  1.00  0.00           H
ATOM   2763  CD  GLU A 187      98.630 123.680 149.070  1.00  0.00           C
ATOM   2764  OE1 GLU A 187      98.880 124.560 149.950  1.00  0.00           O
ATOM   2765  OE2 GLU A 187      97.490 123.640 148.590  1.00  0.00           O
ATOM   2766  C   GLU A 187     100.140 118.730 149.540  1.00  0.00           C
ATOM   2767  O   GLU A 187     100.660 118.350 150.560  1.00  0.00           O
ATOM   2768  N   ILE A 188      99.270 117.990 148.840  1.00  0.00           N
ATOM   2769  HN  ILE A 188      98.910 118.340 147.970  1.00  0.00           H
ATOM   2770  CA  ILE A 188      98.860 116.560 149.090  1.00  0.00           C
ATOM   2771  HA  ILE A 188      98.480 116.460 150.090  1.00  0.00           H
ATOM   2772  CB  ILE A 188      97.700 116.200 148.220  1.00  0.00           C
ATOM   2773  HB  ILE A 188      97.880 116.510 147.170  1.00  0.00           H
ATOM   2774  CG2 ILE A 188      97.330 114.680 148.270  1.00  0.00           C
ATOM   2775 HG21 ILE A 188      97.210 114.360 149.320  1.00  0.00           H
ATOM   2776 HG22 ILE A 188      96.450 114.420 147.650  1.00  0.00           H
ATOM   2777 HG23 ILE A 188      98.140 114.080 147.810  1.00  0.00           H
ATOM   2778  CG1 ILE A 188      96.500 117.090 148.710  1.00  0.00           C
ATOM   2779 HG11 ILE A 188      96.610 118.190 148.600  1.00  0.00           H
ATOM   2780 HG12 ILE A 188      96.480 117.020 149.820  1.00  0.00           H
ATOM   2781  CD  ILE A 188      95.160 116.750 147.990  1.00  0.00           C
ATOM   2782  HD1 ILE A 188      94.480 117.620 148.050  1.00  0.00           H
ATOM   2783  HD2 ILE A 188      95.290 116.570 146.900  1.00  0.00           H
ATOM   2784  HD3 ILE A 188      94.730 115.880 148.520  1.00  0.00           H
ATOM   2785  C   ILE A 188     100.000 115.580 149.060  1.00  0.00           C
ATOM   2786  O   ILE A 188     100.230 114.810 150.000  1.00  0.00           O
ATOM   2787  N   LEU A 189     100.920 115.680 148.080  1.00  0.00           N
ATOM   2788  HN  LEU A 189     100.750 116.220 147.260  1.00  0.00           H
ATOM   2789  CA  LEU A 189     102.240 115.090 148.100  1.00  0.00           C
ATOM   2790  HA  LEU A 189     102.010 114.040 148.160  1.00  0.00           H
ATOM   2791  CB  LEU A 189     102.870 115.320 146.730  1.00  0.00           C
ATOM   2792  HB1 LEU A 189     102.900 116.420 146.580  1.00  0.00           H
ATOM   2793  HB2 LEU A 189     103.890 114.940 146.510  1.00  0.00           H
ATOM   2794  CG  LEU A 189     101.970 114.590 145.610  1.00  0.00           C
ATOM   2795  HG  LEU A 189     100.880 114.720 145.800  1.00  0.00           H
ATOM   2796  CD1 LEU A 189     102.150 115.210 144.170  1.00  0.00           C
ATOM   2797 HD11 LEU A 189     101.710 114.510 143.430  1.00  0.00           H
ATOM   2798 HD12 LEU A 189     101.660 116.200 144.100  1.00  0.00           H
ATOM   2799 HD13 LEU A 189     103.240 115.370 144.010  1.00  0.00           H
ATOM   2800  CD2 LEU A 189     102.380 113.160 145.660  1.00  0.00           C
ATOM   2801 HD21 LEU A 189     102.220 112.590 146.600  1.00  0.00           H
ATOM   2802 HD22 LEU A 189     101.880 112.560 144.870  1.00  0.00           H
ATOM   2803 HD23 LEU A 189     103.480 113.060 145.480  1.00  0.00           H
ATOM   2804  C   LEU A 189     103.140 115.520 149.210  1.00  0.00           C
ATOM   2805  O   LEU A 189     103.820 114.660 149.720  1.00  0.00           O
ATOM   2806  N   SER A 190     103.230 116.790 149.660  1.00  0.00           N
ATOM   2807  HN  SER A 190     102.820 117.560 149.170  1.00  0.00           H
ATOM   2808  CA  SER A 190     104.100 117.110 150.810  1.00  0.00           C
ATOM   2809  HA  SER A 190     105.070 116.660 150.690  1.00  0.00           H
ATOM   2810  CB  SER A 190     104.350 118.670 150.860  1.00  0.00           C
ATOM   2811  HB1 SER A 190     104.670 119.130 149.900  1.00  0.00           H
ATOM   2812  HB2 SER A 190     105.230 118.730 151.540  1.00  0.00           H
ATOM   2813  OG  SER A 190     103.260 119.390 151.440  1.00  0.00           O
ATOM   2814  HG1 SER A 190     102.470 118.910 151.150  1.00  0.00           H
ATOM   2815  C   SER A 190     103.490 116.570 152.110  1.00  0.00           C
ATOM   2816  O   SER A 190     104.260 116.280 153.090  1.00  0.00           O
ATOM   2817  N   ASP A 191     102.180 116.240 152.230  1.00  0.00           N
ATOM   2818  HN  ASP A 191     101.640 116.300 151.390  1.00  0.00           H
ATOM   2819  CA  ASP A 191     101.570 115.780 153.420  1.00  0.00           C
ATOM   2820  HA  ASP A 191     102.070 116.050 154.340  1.00  0.00           H
ATOM   2821  CB  ASP A 191     100.010 116.080 153.350  1.00  0.00           C
ATOM   2822  HB1 ASP A 191      99.640 115.870 152.330  1.00  0.00           H
ATOM   2823  HB2 ASP A 191      99.460 115.460 154.090  1.00  0.00           H
ATOM   2824  CG  ASP A 191      99.800 117.610 153.620  1.00  0.00           C
ATOM   2825  OD1 ASP A 191     100.490 118.220 154.470  1.00  0.00           O
ATOM   2826  OD2 ASP A 191      98.830 118.160 153.040  1.00  0.00           O
ATOM   2827  C   ASP A 191     101.680 114.240 153.310  1.00  0.00           C
ATOM   2828  O   ASP A 191     101.770 113.490 154.310  1.00  0.00           O
ATOM   2829  N   MET A 192     101.740 113.650 152.120  1.00  0.00           N
ATOM   2830  HN  MET A 192     101.400 114.160 151.330  1.00  0.00           H
ATOM   2831  CA  MET A 192     102.100 112.250 151.940  1.00  0.00           C
ATOM   2832  HA  MET A 192     101.340 111.610 152.380  1.00  0.00           H
ATOM   2833  CB  MET A 192     102.100 111.820 150.500  1.00  0.00           C
ATOM   2834  HB1 MET A 192     101.080 112.050 150.140  1.00  0.00           H
ATOM   2835  HB2 MET A 192     102.780 112.450 149.880  1.00  0.00           H
ATOM   2836  CG  MET A 192     102.440 110.320 150.220  1.00  0.00           C
ATOM   2837  HG1 MET A 192     101.840 109.680 150.890  1.00  0.00           H
ATOM   2838  HG2 MET A 192     103.540 110.180 150.310  1.00  0.00           H
ATOM   2839  SD  MET A 192     101.990 109.870 148.530  1.00  0.00           S
ATOM   2840  CE  MET A 192     102.290 108.080 149.130  1.00  0.00           C
ATOM   2841  HE1 MET A 192     101.650 107.780 149.980  1.00  0.00           H
ATOM   2842  HE2 MET A 192     102.110 107.370 148.300  1.00  0.00           H
ATOM   2843  HE3 MET A 192     103.330 107.910 149.450  1.00  0.00           H
ATOM   2844  C   MET A 192     103.480 111.900 152.520  1.00  0.00           C
ATOM   2845  O   MET A 192     103.680 110.890 153.140  1.00  0.00           O
ATOM   2846  N   GLU A 193     104.530 112.800 152.320  1.00  0.00           N
ATOM   2847  HN  GLU A 193     104.360 113.540 151.670  1.00  0.00           H
ATOM   2848  CA  GLU A 193     105.870 112.450 152.800  1.00  0.00           C
ATOM   2849  HA  GLU A 193     106.150 111.490 152.390  1.00  0.00           H
ATOM   2850  CB  GLU A 193     106.950 113.430 152.370  1.00  0.00           C
ATOM   2851  HB1 GLU A 193     106.560 114.430 152.640  1.00  0.00           H
ATOM   2852  HB2 GLU A 193     107.830 113.460 153.050  1.00  0.00           H
ATOM   2853  CG  GLU A 193     107.220 113.430 150.810  1.00  0.00           C
ATOM   2854  HG1 GLU A 193     106.260 113.550 150.260  1.00  0.00           H
ATOM   2855  HG2 GLU A 193     107.700 112.480 150.500  1.00  0.00           H
ATOM   2856  CD  GLU A 193     108.200 114.520 150.470  1.00  0.00           C
ATOM   2857  OE1 GLU A 193     108.140 114.970 149.320  1.00  0.00           O
ATOM   2858  OE2 GLU A 193     108.860 115.110 151.380  1.00  0.00           O
ATOM   2859  C   GLU A 193     105.880 112.280 154.290  1.00  0.00           C
ATOM   2860  O   GLU A 193     106.550 111.390 154.780  1.00  0.00           O
ATOM   2861  N   THR A 194     105.260 113.130 155.130  1.00  0.00           N
ATOM   2862  HN  THR A 194     104.670 113.800 154.690  1.00  0.00           H
ATOM   2863  CA  THR A 194     105.700 113.230 156.550  1.00  0.00           C
ATOM   2864  HA  THR A 194     106.680 112.780 156.620  1.00  0.00           H
ATOM   2865  CB  THR A 194     105.700 114.590 157.190  1.00  0.00           C
ATOM   2866  HB  THR A 194     105.480 114.630 158.280  1.00  0.00           H
ATOM   2867  OG1 THR A 194     104.900 115.450 156.400  1.00  0.00           O
ATOM   2868  HG1 THR A 194     104.020 115.090 156.580  1.00  0.00           H
ATOM   2869  CG2 THR A 194     107.060 115.280 157.100  1.00  0.00           C
ATOM   2870 HG21 THR A 194     107.820 114.740 157.700  1.00  0.00           H
ATOM   2871 HG22 THR A 194     107.320 115.400 156.030  1.00  0.00           H
ATOM   2872 HG23 THR A 194     106.990 116.260 157.620  1.00  0.00           H
ATOM   2873  C   THR A 194     104.950 112.250 157.420  1.00  0.00           C
ATOM   2874  O   THR A 194     105.350 112.140 158.600  1.00  0.00           O
ATOM   2875  N   HIS A 195     103.850 111.540 156.990  1.00  0.00           N
ATOM   2876  HN  HIS A 195     103.570 111.600 156.040  1.00  0.00           H
ATOM   2877  CA  HIS A 195     102.910 110.680 157.720  1.00  0.00           C
ATOM   2878  HA  HIS A 195     102.080 110.500 157.060  1.00  0.00           H
ATOM   2879  CB  HIS A 195     103.700 109.340 157.990  1.00  0.00           C
ATOM   2880  HB1 HIS A 195     104.370 109.090 157.130  1.00  0.00           H
ATOM   2881  HB2 HIS A 195     104.300 109.480 158.910  1.00  0.00           H
ATOM   2882  ND1 HIS A 195     102.830 107.490 159.400  1.00  0.00           N
ATOM   2883  CG  HIS A 195     102.800 108.160 158.210  1.00  0.00           C
ATOM   2884  CE1 HIS A 195     101.910 106.480 159.190  1.00  0.00           C
ATOM   2885  HE1 HIS A 195     101.660 105.800 160.010  1.00  0.00           H
ATOM   2886  NE2 HIS A 195     101.360 106.560 157.980  1.00  0.00           N
ATOM   2887  HE2 HIS A 195     100.680 105.920 157.640  1.00  0.00           H
ATOM   2888  CD2 HIS A 195     101.990 107.550 157.310  1.00  0.00           C
ATOM   2889  HD2 HIS A 195     101.910 107.610 156.230  1.00  0.00           H
ATOM   2890  C   HIS A 195     102.350 111.250 159.000  1.00  0.00           C
ATOM   2891  O   HIS A 195     102.290 110.680 160.090  1.00  0.00           O
ATOM   2892  N   GLY A 196     102.010 112.570 158.860  1.00  0.00           N
ATOM   2893  HN  GLY A 196     102.020 113.140 158.040  1.00  0.00           H
ATOM   2894  CA  GLY A 196     101.320 113.260 159.980  1.00  0.00           C
ATOM   2895  HA1 GLY A 196     100.630 112.600 160.490  1.00  0.00           H
ATOM   2896  HA2 GLY A 196     100.850 114.030 159.390  1.00  0.00           H
ATOM   2897  C   GLY A 196     102.190 113.940 160.980  1.00  0.00           C
ATOM   2898  O   GLY A 196     101.690 114.360 162.020  1.00  0.00           O
ATOM   2899  N   ALA A 197     103.570 113.880 160.750  1.00  0.00           N
ATOM   2900  HN  ALA A 197     103.980 113.320 160.030  1.00  0.00           H
ATOM   2901  CA  ALA A 197     104.520 114.360 161.790  1.00  0.00           C
ATOM   2902  HA  ALA A 197     104.270 114.060 162.800  1.00  0.00           H
ATOM   2903  CB  ALA A 197     105.900 113.780 161.690  1.00  0.00           C
ATOM   2904  HB1 ALA A 197     106.480 114.200 160.840  1.00  0.00           H
ATOM   2905  HB2 ALA A 197     106.520 114.050 162.570  1.00  0.00           H
ATOM   2906  HB3 ALA A 197     105.870 112.680 161.530  1.00  0.00           H
ATOM   2907  C   ALA A 197     104.670 115.920 161.710  1.00  0.00           C
ATOM   2908  O   ALA A 197     105.580 116.480 161.120  1.00  0.00           O
ATOM   2909  N   HIS A 198     103.670 116.680 162.220  1.00  0.00           N
ATOM   2910  HN  HIS A 198     102.920 116.150 162.600  1.00  0.00           H
ATOM   2911  CA  HIS A 198     103.600 118.170 162.080  1.00  0.00           C
ATOM   2912  HA  HIS A 198     104.620 118.450 162.310  1.00  0.00           H
ATOM   2913  CB  HIS A 198     103.560 118.660 160.630  1.00  0.00           C
ATOM   2914  HB1 HIS A 198     103.930 119.710 160.670  1.00  0.00           H
ATOM   2915  HB2 HIS A 198     104.260 118.110 159.970  1.00  0.00           H
ATOM   2916  ND1 HIS A 198     101.520 119.780 159.890  1.00  0.00           N
ATOM   2917  CG  HIS A 198     102.160 118.580 160.090  1.00  0.00           C
ATOM   2918  CE1 HIS A 198     100.280 119.470 159.480  1.00  0.00           C
ATOM   2919  HE1 HIS A 198      99.540 120.260 159.350  1.00  0.00           H
ATOM   2920  NE2 HIS A 198     100.080 118.140 159.480  1.00  0.00           N
ATOM   2921  HE2 HIS A 198      99.220 117.650 159.570  1.00  0.00           H
ATOM   2922  CD2 HIS A 198     101.300 117.590 159.870  1.00  0.00           C
ATOM   2923  HD2 HIS A 198     101.410 116.520 159.940  1.00  0.00           H
ATOM   2924  C   HIS A 198     102.580 118.690 163.030  1.00  0.00           C
ATOM   2925  O   HIS A 198     101.630 117.940 163.340  1.00  0.00           O
ATOM   2926  N   THR A 199     102.730 119.930 163.520  1.00  0.00           N
ATOM   2927  HN  THR A 199     103.480 120.540 163.300  1.00  0.00           H
ATOM   2928  CA  THR A 199     101.870 120.460 164.520  1.00  0.00           C
ATOM   2929  HA  THR A 199     101.790 119.700 165.280  1.00  0.00           H
ATOM   2930  CB  THR A 199     102.450 121.620 165.240  1.00  0.00           C
ATOM   2931  HB  THR A 199     101.700 122.090 165.920  1.00  0.00           H
ATOM   2932  OG1 THR A 199     102.770 122.720 164.390  1.00  0.00           O
ATOM   2933  HG1 THR A 199     103.700 122.930 164.470  1.00  0.00           H
ATOM   2934  CG2 THR A 199     103.640 121.190 166.090  1.00  0.00           C
ATOM   2935 HG21 THR A 199     104.040 122.010 166.710  1.00  0.00           H
ATOM   2936 HG22 THR A 199     103.270 120.440 166.830  1.00  0.00           H
ATOM   2937 HG23 THR A 199     104.410 120.710 165.440  1.00  0.00           H
ATOM   2938  C   THR A 199     100.490 120.930 163.990  1.00  0.00           C
ATOM   2939  O   THR A 199     100.210 121.020 162.790  1.00  0.00           O
ATOM   2940  N   ALA A 200      99.620 121.190 164.920  1.00  0.00           N
ATOM   2941  HN  ALA A 200      99.830 121.140 165.890  1.00  0.00           H
ATOM   2942  CA  ALA A 200      98.330 121.580 164.670  1.00  0.00           C
ATOM   2943  HA  ALA A 200      97.950 120.840 163.980  1.00  0.00           H
ATOM   2944  CB  ALA A 200      97.570 121.460 165.970  1.00  0.00           C
ATOM   2945  HB1 ALA A 200      98.090 121.980 166.800  1.00  0.00           H
ATOM   2946  HB2 ALA A 200      96.570 121.920 165.800  1.00  0.00           H
ATOM   2947  HB3 ALA A 200      97.520 120.410 166.320  1.00  0.00           H
ATOM   2948  C   ALA A 200      98.250 123.020 164.080  1.00  0.00           C
ATOM   2949  O   ALA A 200      98.780 123.990 164.610  1.00  0.00           O
ATOM   2950  N   LEU A 201      97.560 123.100 162.920  1.00  0.00           N
ATOM   2951  HN  LEU A 201      97.370 122.260 162.420  1.00  0.00           H
ATOM   2952  CA  LEU A 201      97.400 124.270 162.080  1.00  0.00           C
ATOM   2953  HA  LEU A 201      98.040 125.090 162.350  1.00  0.00           H
ATOM   2954  CB  LEU A 201      97.650 123.810 160.610  1.00  0.00           C
ATOM   2955  HB1 LEU A 201      97.040 122.890 160.510  1.00  0.00           H
ATOM   2956  HB2 LEU A 201      97.250 124.670 160.020  1.00  0.00           H
ATOM   2957  CG  LEU A 201      99.090 123.570 160.260  1.00  0.00           C
ATOM   2958  HG  LEU A 201      99.480 123.050 161.160  1.00  0.00           H
ATOM   2959  CD1 LEU A 201      99.170 122.830 158.960  1.00  0.00           C
ATOM   2960 HD11 LEU A 201      98.750 123.500 158.190  1.00  0.00           H
ATOM   2961 HD12 LEU A 201     100.180 122.560 158.600  1.00  0.00           H
ATOM   2962 HD13 LEU A 201      98.510 121.930 158.920  1.00  0.00           H
ATOM   2963  CD2 LEU A 201      99.740 124.980 160.180  1.00  0.00           C
ATOM   2964 HD21 LEU A 201     100.780 124.830 159.840  1.00  0.00           H
ATOM   2965 HD22 LEU A 201      99.260 125.630 159.430  1.00  0.00           H
ATOM   2966 HD23 LEU A 201      99.930 125.510 161.140  1.00  0.00           H
ATOM   2967  C   LEU A 201      96.010 124.860 162.230  1.00  0.00           C
ATOM   2968  O   LEU A 201      95.050 124.150 162.590  1.00  0.00           O
ATOM   2969  N   PRO A 202      95.700 126.070 161.950  1.00  0.00           N
ATOM   2970  CD  PRO A 202      96.700 127.140 161.790  1.00  0.00           C
ATOM   2971  HD1 PRO A 202      97.470 126.900 161.030  1.00  0.00           H
ATOM   2972  HD2 PRO A 202      97.190 127.310 162.780  1.00  0.00           H
ATOM   2973  CA  PRO A 202      94.360 126.560 162.030  1.00  0.00           C
ATOM   2974  HA  PRO A 202      93.950 126.230 162.980  1.00  0.00           H
ATOM   2975  CB  PRO A 202      94.520 128.000 162.010  1.00  0.00           C
ATOM   2976  HB1 PRO A 202      93.750 128.620 161.490  1.00  0.00           H
ATOM   2977  HB2 PRO A 202      94.620 128.410 163.040  1.00  0.00           H
ATOM   2978  CG  PRO A 202      95.930 128.340 161.410  1.00  0.00           C
ATOM   2979  HG1 PRO A 202      96.310 129.320 161.780  1.00  0.00           H
ATOM   2980  HG2 PRO A 202      95.940 128.520 160.320  1.00  0.00           H
ATOM   2981  C   PRO A 202      93.400 126.070 160.960  1.00  0.00           C
ATOM   2982  O   PRO A 202      92.270 125.940 161.290  1.00  0.00           O
ATOM   2983  N   GLN A 203      93.810 125.770 159.750  1.00  0.00           N
ATOM   2984  HN  GLN A 203      94.740 125.950 159.430  1.00  0.00           H
ATOM   2985  CA  GLN A 203      92.880 125.230 158.730  1.00  0.00           C
ATOM   2986  HA  GLN A 203      91.880 125.610 158.880  1.00  0.00           H
ATOM   2987  CB  GLN A 203      93.200 125.550 157.310  1.00  0.00           C
ATOM   2988  HB1 GLN A 203      94.150 125.070 156.990  1.00  0.00           H
ATOM   2989  HB2 GLN A 203      92.370 125.170 156.670  1.00  0.00           H
ATOM   2990  CG  GLN A 203      93.460 127.030 157.020  1.00  0.00           C
ATOM   2991  HG1 GLN A 203      93.520 127.290 155.940  1.00  0.00           H
ATOM   2992  HG2 GLN A 203      94.410 127.340 157.510  1.00  0.00           H
ATOM   2993  CD  GLN A 203      92.450 128.020 157.650  1.00  0.00           C
ATOM   2994  OE1 GLN A 203      91.260 127.960 157.300  1.00  0.00           O
ATOM   2995  NE2 GLN A 203      92.900 128.820 158.620  1.00  0.00           N
ATOM   2996 HE21 GLN A 203      93.880 128.880 158.780  1.00  0.00           H
ATOM   2997 HE22 GLN A 203      92.340 129.560 158.990  1.00  0.00           H
ATOM   2998  C   GLN A 203      92.680 123.690 158.930  1.00  0.00           C
ATOM   2999  O   GLN A 203      91.760 123.070 158.440  1.00  0.00           O
ATOM   3000  N   LEU A 204      93.520 122.960 159.720  1.00  0.00           N
ATOM   3001  HN  LEU A 204      94.320 123.400 160.150  1.00  0.00           H
ATOM   3002  CA  LEU A 204      93.340 121.680 160.270  1.00  0.00           C
ATOM   3003  HA  LEU A 204      92.960 121.030 159.490  1.00  0.00           H
ATOM   3004  CB  LEU A 204      94.740 121.140 160.640  1.00  0.00           C
ATOM   3005  HB1 LEU A 204      95.280 120.870 159.710  1.00  0.00           H
ATOM   3006  HB2 LEU A 204      95.320 121.940 161.150  1.00  0.00           H
ATOM   3007  CG  LEU A 204      94.920 119.870 161.600  1.00  0.00           C
ATOM   3008  HG  LEU A 204      94.190 119.120 161.230  1.00  0.00           H
ATOM   3009  CD1 LEU A 204      96.290 119.310 161.450  1.00  0.00           C
ATOM   3010 HD11 LEU A 204      96.630 118.980 160.440  1.00  0.00           H
ATOM   3011 HD12 LEU A 204      97.010 120.150 161.600  1.00  0.00           H
ATOM   3012 HD13 LEU A 204      96.490 118.420 162.080  1.00  0.00           H
ATOM   3013  CD2 LEU A 204      94.640 120.120 163.110  1.00  0.00           C
ATOM   3014 HD21 LEU A 204      94.890 119.220 163.710  1.00  0.00           H
ATOM   3015 HD22 LEU A 204      95.310 120.950 163.430  1.00  0.00           H
ATOM   3016 HD23 LEU A 204      93.600 120.380 163.390  1.00  0.00           H
ATOM   3017  C   LEU A 204      92.290 121.600 161.350  1.00  0.00           C
ATOM   3018  O   LEU A 204      91.960 122.490 162.130  1.00  0.00           O
ATOM   3019  N   LEU A 205      91.540 120.500 161.320  1.00  0.00           N
ATOM   3020  HN  LEU A 205      91.690 119.800 160.630  1.00  0.00           H
ATOM   3021  CA  LEU A 205      90.450 120.220 162.290  1.00  0.00           C
ATOM   3022  HA  LEU A 205      90.430 121.030 163.000  1.00  0.00           H
ATOM   3023  CB  LEU A 205      89.150 119.980 161.510  1.00  0.00           C
ATOM   3024  HB1 LEU A 205      88.830 121.010 161.230  1.00  0.00           H
ATOM   3025  HB2 LEU A 205      89.400 119.470 160.550  1.00  0.00           H
ATOM   3026  CG  LEU A 205      87.880 119.370 162.220  1.00  0.00           C
ATOM   3027  HG  LEU A 205      88.020 118.330 162.570  1.00  0.00           H
ATOM   3028  CD1 LEU A 205      87.440 120.230 163.510  1.00  0.00           C
ATOM   3029 HD11 LEU A 205      86.860 121.120 163.190  1.00  0.00           H
ATOM   3030 HD12 LEU A 205      86.820 119.670 164.250  1.00  0.00           H
ATOM   3031 HD13 LEU A 205      88.340 120.680 163.980  1.00  0.00           H
ATOM   3032  CD2 LEU A 205      86.770 119.260 161.130  1.00  0.00           C
ATOM   3033 HD21 LEU A 205      85.760 118.990 161.500  1.00  0.00           H
ATOM   3034 HD22 LEU A 205      86.660 120.250 160.630  1.00  0.00           H
ATOM   3035 HD23 LEU A 205      87.080 118.440 160.440  1.00  0.00           H
ATOM   3036  C   LEU A 205      90.820 119.000 163.070  1.00  0.00           C
ATOM   3037  O   LEU A 205      91.110 119.010 164.280  1.00  0.00           O
ATOM   3038  N   LEU A 206      90.830 117.870 162.430  1.00  0.00           N
ATOM   3039  HN  LEU A 206      90.460 117.870 161.500  1.00  0.00           H
ATOM   3040  CA  LEU A 206      91.210 116.600 162.950  1.00  0.00           C
ATOM   3041  HA  LEU A 206      91.400 116.590 164.010  1.00  0.00           H
ATOM   3042  CB  LEU A 206      89.890 115.760 162.770  1.00  0.00           C
ATOM   3043  HB1 LEU A 206      88.940 116.230 163.090  1.00  0.00           H
ATOM   3044  HB2 LEU A 206      89.900 115.500 161.690  1.00  0.00           H
ATOM   3045  CG  LEU A 206      90.000 114.490 163.630  1.00  0.00           C
ATOM   3046  HG  LEU A 206      91.030 114.080 163.610  1.00  0.00           H
ATOM   3047  CD1 LEU A 206      89.660 114.720 165.090  1.00  0.00           C
ATOM   3048 HD11 LEU A 206      88.570 114.880 165.240  1.00  0.00           H
ATOM   3049 HD12 LEU A 206      89.970 113.920 165.800  1.00  0.00           H
ATOM   3050 HD13 LEU A 206      90.210 115.640 165.370  1.00  0.00           H
ATOM   3051  CD2 LEU A 206      89.070 113.460 163.030  1.00  0.00           C
ATOM   3052 HD21 LEU A 206      89.320 113.240 161.970  1.00  0.00           H
ATOM   3053 HD22 LEU A 206      89.200 112.540 163.630  1.00  0.00           H
ATOM   3054 HD23 LEU A 206      88.030 113.850 163.060  1.00  0.00           H
ATOM   3055  C   LEU A 206      92.430 116.000 162.230  1.00  0.00           C
ATOM   3056  O   LEU A 206      92.430 115.830 160.990  1.00  0.00           O
ATOM   3057  N   GLN A 207      93.470 115.660 162.960  1.00  0.00           N
ATOM   3058  HN  GLN A 207      93.510 115.960 163.910  1.00  0.00           H
ATOM   3059  CA  GLN A 207      94.470 114.760 162.480  1.00  0.00           C
ATOM   3060  HA  GLN A 207      94.200 114.200 161.600  1.00  0.00           H
ATOM   3061  CB  GLN A 207      95.830 115.480 162.360  1.00  0.00           C
ATOM   3062  HB1 GLN A 207      95.600 116.330 161.680  1.00  0.00           H
ATOM   3063  HB2 GLN A 207      96.180 115.920 163.320  1.00  0.00           H
ATOM   3064  CG  GLN A 207      96.950 114.730 161.650  1.00  0.00           C
ATOM   3065  HG1 GLN A 207      96.530 114.270 160.730  1.00  0.00           H
ATOM   3066  HG2 GLN A 207      97.220 113.880 162.310  1.00  0.00           H
ATOM   3067  CD  GLN A 207      98.130 115.580 161.380  1.00  0.00           C
ATOM   3068  OE1 GLN A 207      98.150 116.160 160.290  1.00  0.00           O
ATOM   3069  NE2 GLN A 207      99.180 115.600 162.260  1.00  0.00           N
ATOM   3070 HE21 GLN A 207      99.050 115.100 163.120  1.00  0.00           H
ATOM   3071 HE22 GLN A 207     100.010 116.050 161.950  1.00  0.00           H
ATOM   3072  C   GLN A 207      94.570 113.770 163.610  1.00  0.00           C
ATOM   3073  O   GLN A 207      94.790 114.160 164.710  1.00  0.00           O
ATOM   3074  N   GLU A 208      94.470 112.460 163.340  1.00  0.00           N
ATOM   3075  HN  GLU A 208      94.180 112.240 162.410  1.00  0.00           H
ATOM   3076  CA  GLU A 208      94.520 111.380 164.260  1.00  0.00           C
ATOM   3077  HA  GLU A 208      94.920 111.730 165.200  1.00  0.00           H
ATOM   3078  CB  GLU A 208      93.140 110.810 164.650  1.00  0.00           C
ATOM   3079  HB1 GLU A 208      92.620 110.690 163.680  1.00  0.00           H
ATOM   3080  HB2 GLU A 208      93.250 109.830 165.170  1.00  0.00           H
ATOM   3081  CG  GLU A 208      92.220 111.760 165.390  1.00  0.00           C
ATOM   3082  HG1 GLU A 208      91.140 111.510 165.280  1.00  0.00           H
ATOM   3083  HG2 GLU A 208      92.320 112.780 164.960  1.00  0.00           H
ATOM   3084  CD  GLU A 208      92.560 111.860 166.830  1.00  0.00           C
ATOM   3085  OE1 GLU A 208      92.300 110.810 167.500  1.00  0.00           O
ATOM   3086  OE2 GLU A 208      92.910 112.930 167.370  1.00  0.00           O
ATOM   3087  C   GLU A 208      95.530 110.350 163.800  1.00  0.00           C
ATOM   3088  O   GLU A 208      95.570 109.960 162.640  1.00  0.00           O
ATOM   3089  N   ASN A 209      96.480 109.960 164.600  1.00  0.00           N
ATOM   3090  HN  ASN A 209      96.590 110.410 165.480  1.00  0.00           H
ATOM   3091  CA  ASN A 209      97.550 109.000 164.380  1.00  0.00           C
ATOM   3092  HA  ASN A 209      97.420 108.620 163.380  1.00  0.00           H
ATOM   3093  CB  ASN A 209      98.960 109.630 164.630  1.00  0.00           C
ATOM   3094  HB1 ASN A 209      99.010 109.810 165.730  1.00  0.00           H
ATOM   3095  HB2 ASN A 209      99.740 108.900 164.320  1.00  0.00           H
ATOM   3096  CG  ASN A 209      99.220 111.020 164.020  1.00  0.00           C
ATOM   3097  OD1 ASN A 209     100.000 111.750 164.670  1.00  0.00           O
ATOM   3098  ND2 ASN A 209      98.570 111.520 162.940  1.00  0.00           N
ATOM   3099 HD21 ASN A 209      97.810 111.040 162.510  1.00  0.00           H
ATOM   3100 HD22 ASN A 209      98.960 112.320 162.480  1.00  0.00           H
ATOM   3101  C   ASN A 209      97.360 107.860 165.350  1.00  0.00           C
ATOM   3102  O   ASN A 209      98.130 106.890 165.430  1.00  0.00           O
ATOM   3103  N   TRP A 210      96.300 107.850 166.150  1.00  0.00           N
ATOM   3104  HN  TRP A 210      95.560 108.510 166.070  1.00  0.00           H
ATOM   3105  CA  TRP A 210      95.950 106.770 167.060  1.00  0.00           C
ATOM   3106  HA  TRP A 210      94.970 107.040 167.430  1.00  0.00           H
ATOM   3107  CB  TRP A 210      95.680 105.340 166.360  1.00  0.00           C
ATOM   3108  HB1 TRP A 210      96.720 104.960 166.240  1.00  0.00           H
ATOM   3109  HB2 TRP A 210      95.210 104.590 167.030  1.00  0.00           H
ATOM   3110  CG  TRP A 210      94.980 105.340 165.030  1.00  0.00           C
ATOM   3111  CD1 TRP A 210      95.240 104.900 163.750  1.00  0.00           C
ATOM   3112  HD1 TRP A 210      96.210 104.480 163.550  1.00  0.00           H
ATOM   3113  NE1 TRP A 210      94.150 104.970 162.970  1.00  0.00           N
ATOM   3114  HE1 TRP A 210      94.000 104.360 162.230  1.00  0.00           H
ATOM   3115  CE2 TRP A 210      93.080 105.520 163.670  1.00  0.00           C
ATOM   3116  CD2 TRP A 210      93.560 105.790 165.030  1.00  0.00           C
ATOM   3117  CE3 TRP A 210      92.690 106.260 165.970  1.00  0.00           C
ATOM   3118  HE3 TRP A 210      93.100 106.440 166.950  1.00  0.00           H
ATOM   3119  CZ3 TRP A 210      91.380 106.420 165.630  1.00  0.00           C
ATOM   3120  HZ3 TRP A 210      90.720 106.880 166.360  1.00  0.00           H
ATOM   3121  CZ2 TRP A 210      91.730 105.600 163.340  1.00  0.00           C
ATOM   3122  HZ2 TRP A 210      91.350 105.480 162.340  1.00  0.00           H
ATOM   3123  CH2 TRP A 210      90.870 106.110 164.400  1.00  0.00           C
ATOM   3124  HH2 TRP A 210      89.810 106.200 164.250  1.00  0.00           H
ATOM   3125  C   TRP A 210      96.770 106.720 168.290  1.00  0.00           C
ATOM   3126  O   TRP A 210      97.050 105.580 168.760  1.00  0.00           O
ATOM   3127  N   ASP A 211      97.230 107.900 168.790  1.00  0.00           N
ATOM   3128  HN  ASP A 211      97.040 108.730 168.260  1.00  0.00           H
ATOM   3129  CA  ASP A 211      98.030 108.090 169.970  1.00  0.00           C
ATOM   3130  HA  ASP A 211      98.890 107.450 169.890  1.00  0.00           H
ATOM   3131  CB  ASP A 211      98.510 109.460 170.130  1.00  0.00           C
ATOM   3132  HB1 ASP A 211      97.690 110.200 170.100  1.00  0.00           H
ATOM   3133  HB2 ASP A 211      99.020 109.700 171.090  1.00  0.00           H
ATOM   3134  CG  ASP A 211      99.470 109.980 169.050  1.00  0.00           C
ATOM   3135  OD1 ASP A 211     100.340 109.230 168.640  1.00  0.00           O
ATOM   3136  OD2 ASP A 211      99.310 111.170 168.730  1.00  0.00           O
ATOM   3137  C   ASP A 211      97.130 107.730 171.200  1.00  0.00           C
ATOM   3138  O   ASP A 211      97.640 106.980 172.020  1.00  0.00           O
ATOM   3139  N   ASN A 212      95.870 108.230 171.210  1.00  0.00           N
ATOM   3140  HN  ASN A 212      95.540 108.850 170.510  1.00  0.00           H
ATOM   3141  CA  ASN A 212      94.840 107.740 172.040  1.00  0.00           C
ATOM   3142  HA  ASN A 212      95.140 106.740 172.320  1.00  0.00           H
ATOM   3143  CB  ASN A 212      94.820 108.710 173.280  1.00  0.00           C
ATOM   3144  HB1 ASN A 212      95.800 108.450 173.730  1.00  0.00           H
ATOM   3145  HB2 ASN A 212      94.800 109.780 172.980  1.00  0.00           H
ATOM   3146  CG  ASN A 212      93.660 108.520 174.270  1.00  0.00           C
ATOM   3147  OD1 ASN A 212      92.870 107.600 174.180  1.00  0.00           O
ATOM   3148  ND2 ASN A 212      93.670 109.410 175.310  1.00  0.00           N
ATOM   3149 HD21 ASN A 212      94.510 109.900 175.550  1.00  0.00           H
ATOM   3150 HD22 ASN A 212      92.800 109.550 175.780  1.00  0.00           H
ATOM   3151  C   ASN A 212      93.550 107.660 171.260  1.00  0.00           C
ATOM   3152  O   ASN A 212      92.990 108.680 170.830  1.00  0.00           O
ATOM   3153  N   VAL A 213      93.160 106.450 170.950  1.00  0.00           N
ATOM   3154  HN  VAL A 213      93.570 105.630 171.350  1.00  0.00           H
ATOM   3155  CA  VAL A 213      92.070 106.130 170.040  1.00  0.00           C
ATOM   3156  HA  VAL A 213      92.250 106.540 169.060  1.00  0.00           H
ATOM   3157  CB  VAL A 213      92.010 104.630 169.900  1.00  0.00           C
ATOM   3158  HB  VAL A 213      91.890 104.160 170.900  1.00  0.00           H
ATOM   3159  CG1 VAL A 213      90.900 104.280 169.010  1.00  0.00           C
ATOM   3160 HG11 VAL A 213      89.950 104.160 169.570  1.00  0.00           H
ATOM   3161 HG12 VAL A 213      90.590 104.970 168.190  1.00  0.00           H
ATOM   3162 HG13 VAL A 213      91.160 103.340 168.490  1.00  0.00           H
ATOM   3163  CG2 VAL A 213      93.320 104.190 169.260  1.00  0.00           C
ATOM   3164 HG21 VAL A 213      93.390 103.080 169.290  1.00  0.00           H
ATOM   3165 HG22 VAL A 213      93.450 104.420 168.180  1.00  0.00           H
ATOM   3166 HG23 VAL A 213      94.270 104.440 169.790  1.00  0.00           H
ATOM   3167  C   VAL A 213      90.660 106.670 170.400  1.00  0.00           C
ATOM   3168  O   VAL A 213      89.990 107.150 169.570  1.00  0.00           O
ATOM   3169  N   LYS A 214      90.320 106.600 171.670  1.00  0.00           N
ATOM   3170  HN  LYS A 214      91.090 106.350 172.250  1.00  0.00           H
ATOM   3171  CA  LYS A 214      89.040 106.900 172.240  1.00  0.00           C
ATOM   3172  HA  LYS A 214      88.340 106.910 171.410  1.00  0.00           H
ATOM   3173  CB  LYS A 214      88.710 105.750 173.270  1.00  0.00           C
ATOM   3174  HB1 LYS A 214      89.520 106.010 173.980  1.00  0.00           H
ATOM   3175  HB2 LYS A 214      87.810 106.060 173.840  1.00  0.00           H
ATOM   3176  CG  LYS A 214      88.550 104.330 172.670  1.00  0.00           C
ATOM   3177  HG1 LYS A 214      89.350 104.220 171.900  1.00  0.00           H
ATOM   3178  HG2 LYS A 214      87.580 104.260 172.130  1.00  0.00           H
ATOM   3179  CD  LYS A 214      88.780 103.210 173.690  1.00  0.00           C
ATOM   3180  HD1 LYS A 214      88.590 102.230 173.220  1.00  0.00           H
ATOM   3181  HD2 LYS A 214      88.010 103.370 174.480  1.00  0.00           H
ATOM   3182  CE  LYS A 214      90.300 103.200 174.200  1.00  0.00           C
ATOM   3183  HE1 LYS A 214      90.590 104.240 174.440  1.00  0.00           H
ATOM   3184  HE2 LYS A 214      90.960 102.700 173.460  1.00  0.00           H
ATOM   3185  NZ  LYS A 214      90.340 102.440 175.410  1.00  0.00           N
ATOM   3186  HZ1 LYS A 214      90.050 101.440 175.440  1.00  0.00           H
ATOM   3187  HZ2 LYS A 214      91.250 102.490 175.920  1.00  0.00           H
ATOM   3188  HZ3 LYS A 214      89.660 102.920 176.030  1.00  0.00           H
ATOM   3189  C   LYS A 214      88.900 108.320 172.810  1.00  0.00           C
ATOM   3190  O   LYS A 214      88.000 108.710 173.510  1.00  0.00           O
ATOM   3191  N   HIS A 215      89.910 109.160 172.540  1.00  0.00           N
ATOM   3192  HN  HIS A 215      90.620 108.940 171.880  1.00  0.00           H
ATOM   3193  CA  HIS A 215      89.850 110.490 173.080  1.00  0.00           C
ATOM   3194  HA  HIS A 215      89.600 110.350 174.120  1.00  0.00           H
ATOM   3195  CB  HIS A 215      91.150 111.280 173.190  1.00  0.00           C
ATOM   3196  HB1 HIS A 215      91.840 110.530 173.640  1.00  0.00           H
ATOM   3197  HB2 HIS A 215      91.520 111.620 172.200  1.00  0.00           H
ATOM   3198  ND1 HIS A 215      91.610 112.260 175.450  1.00  0.00           N
ATOM   3199  CG  HIS A 215      91.170 112.400 174.140  1.00  0.00           C
ATOM   3200  CE1 HIS A 215      91.750 113.500 175.920  1.00  0.00           C
ATOM   3201  HE1 HIS A 215      92.350 113.710 176.800  1.00  0.00           H
ATOM   3202  NE2 HIS A 215      91.420 114.410 174.930  1.00  0.00           N
ATOM   3203  HE2 HIS A 215      91.450 115.400 175.090  1.00  0.00           H
ATOM   3204  CD2 HIS A 215      91.000 113.660 173.820  1.00  0.00           C
ATOM   3205  HD2 HIS A 215      90.680 114.120 172.890  1.00  0.00           H
ATOM   3206  C   HIS A 215      88.810 111.370 172.330  1.00  0.00           C
ATOM   3207  O   HIS A 215      88.080 112.140 172.910  1.00  0.00           O
ATOM   3208  N   ALA A 216      88.900 111.260 170.970  1.00  0.00           N
ATOM   3209  HN  ALA A 216      89.740 110.890 170.580  1.00  0.00           H
ATOM   3210  CA  ALA A 216      87.940 112.030 170.140  1.00  0.00           C
ATOM   3211  HA  ALA A 216      87.540 112.870 170.680  1.00  0.00           H
ATOM   3212  CB  ALA A 216      88.730 112.650 169.020  1.00  0.00           C
ATOM   3213  HB1 ALA A 216      89.110 111.940 168.250  1.00  0.00           H
ATOM   3214  HB2 ALA A 216      88.170 113.370 168.380  1.00  0.00           H
ATOM   3215  HB3 ALA A 216      89.600 113.150 169.490  1.00  0.00           H
ATOM   3216  C   ALA A 216      86.810 111.140 169.450  1.00  0.00           C
ATOM   3217  O   ALA A 216      85.730 111.570 168.940  1.00  0.00           O
ATOM   3218  N   TRP A 217      86.950 109.850 169.520  1.00  0.00           N
ATOM   3219  HN  TRP A 217      87.800 109.540 169.940  1.00  0.00           H
ATOM   3220  CA  TRP A 217      86.090 108.790 168.950  1.00  0.00           C
ATOM   3221  HA  TRP A 217      85.300 109.220 168.360  1.00  0.00           H
ATOM   3222  CB  TRP A 217      86.900 107.810 168.130  1.00  0.00           C
ATOM   3223  HB1 TRP A 217      87.620 107.170 168.680  1.00  0.00           H
ATOM   3224  HB2 TRP A 217      86.160 107.070 167.760  1.00  0.00           H
ATOM   3225  CG  TRP A 217      87.690 108.400 167.040  1.00  0.00           C
ATOM   3226  CD1 TRP A 217      88.970 108.800 167.070  1.00  0.00           C
ATOM   3227  HD1 TRP A 217      89.460 108.910 168.030  1.00  0.00           H
ATOM   3228  NE1 TRP A 217      89.320 109.350 165.830  1.00  0.00           N
ATOM   3229  HE1 TRP A 217      90.190 109.630 165.470  1.00  0.00           H
ATOM   3230  CE2 TRP A 217      88.290 109.250 164.930  1.00  0.00           C
ATOM   3231  CD2 TRP A 217      87.200 108.690 165.710  1.00  0.00           C
ATOM   3232  CE3 TRP A 217      85.960 108.440 165.140  1.00  0.00           C
ATOM   3233  HE3 TRP A 217      85.100 108.130 165.710  1.00  0.00           H
ATOM   3234  CZ3 TRP A 217      85.780 108.880 163.830  1.00  0.00           C
ATOM   3235  HZ3 TRP A 217      84.810 108.770 163.360  1.00  0.00           H
ATOM   3236  CZ2 TRP A 217      88.070 109.610 163.600  1.00  0.00           C
ATOM   3237  HZ2 TRP A 217      88.990 109.860 163.080  1.00  0.00           H
ATOM   3238  CH2 TRP A 217      86.780 109.470 163.030  1.00  0.00           C
ATOM   3239  HH2 TRP A 217      86.520 109.770 162.030  1.00  0.00           H
ATOM   3240  C   TRP A 217      85.340 107.960 169.990  1.00  0.00           C
ATOM   3241  O   TRP A 217      85.950 107.440 170.950  1.00  0.00           O
ATOM   3242  N   SER A 218      84.030 107.730 169.750  1.00  0.00           N
ATOM   3243  HN  SER A 218      83.520 108.150 169.000  1.00  0.00           H
ATOM   3244  CA  SER A 218      83.180 106.920 170.600  1.00  0.00           C
ATOM   3245  HA  SER A 218      83.630 106.640 171.540  1.00  0.00           H
ATOM   3246  CB  SER A 218      81.990 107.750 171.030  1.00  0.00           C
ATOM   3247  HB1 SER A 218      82.380 108.750 171.340  1.00  0.00           H
ATOM   3248  HB2 SER A 218      81.480 107.280 171.900  1.00  0.00           H
ATOM   3249  OG  SER A 218      81.060 108.060 169.950  1.00  0.00           O
ATOM   3250  HG1 SER A 218      81.110 109.010 169.800  1.00  0.00           H
ATOM   3251  C   SER A 218      82.770 105.620 169.780  1.00  0.00           C
ATOM   3252  O   SER A 218      82.640 105.700 168.570  1.00  0.00           O
ATOM   3253  N   PRO A 219      82.580 104.460 170.390  1.00  0.00           N
ATOM   3254  CD  PRO A 219      82.460 104.250 171.870  1.00  0.00           C
ATOM   3255  HD1 PRO A 219      81.730 104.990 172.270  1.00  0.00           H
ATOM   3256  HD2 PRO A 219      83.460 104.380 172.330  1.00  0.00           H
ATOM   3257  CA  PRO A 219      82.360 103.210 169.690  1.00  0.00           C
ATOM   3258  HA  PRO A 219      83.090 103.060 168.900  1.00  0.00           H
ATOM   3259  CB  PRO A 219      82.560 102.140 170.780  1.00  0.00           C
ATOM   3260  HB1 PRO A 219      82.080 101.150 170.580  1.00  0.00           H
ATOM   3261  HB2 PRO A 219      83.650 102.000 170.980  1.00  0.00           H
ATOM   3262  CG  PRO A 219      82.000 102.820 171.990  1.00  0.00           C
ATOM   3263  HG1 PRO A 219      82.540 102.520 172.910  1.00  0.00           H
ATOM   3264  HG2 PRO A 219      80.890 102.720 172.020  1.00  0.00           H
ATOM   3265  C   PRO A 219      80.980 103.000 168.940  1.00  0.00           C
ATOM   3266  O   PRO A 219      80.510 101.840 168.840  1.00  0.00           O
ATOM   3267  N   MET A 220      80.340 104.100 168.520  1.00  0.00           N
ATOM   3268  HN  MET A 220      80.760 105.000 168.600  1.00  0.00           H
ATOM   3269  CA  MET A 220      79.110 104.090 167.740  1.00  0.00           C
ATOM   3270  HA  MET A 220      78.650 105.070 167.700  1.00  0.00           H
ATOM   3271  CB  MET A 220      79.370 103.460 166.360  1.00  0.00           C
ATOM   3272  HB1 MET A 220      80.190 104.080 165.930  1.00  0.00           H
ATOM   3273  HB2 MET A 220      79.910 102.500 166.490  1.00  0.00           H
ATOM   3274  CG  MET A 220      78.160 103.570 165.300  1.00  0.00           C
ATOM   3275  HG1 MET A 220      77.390 102.790 165.500  1.00  0.00           H
ATOM   3276  HG2 MET A 220      78.670 103.240 164.370  1.00  0.00           H
ATOM   3277  SD  MET A 220      77.490 105.140 165.150  1.00  0.00           S
ATOM   3278  CE  MET A 220      76.150 104.360 164.140  1.00  0.00           C
ATOM   3279  HE1 MET A 220      75.510 105.040 163.540  1.00  0.00           H
ATOM   3280  HE2 MET A 220      76.500 103.580 163.430  1.00  0.00           H
ATOM   3281  HE3 MET A 220      75.450 103.830 164.830  1.00  0.00           H
ATOM   3282  C   MET A 220      77.940 103.460 168.560  1.00  0.00           C
ATOM   3283  O   MET A 220      76.950 103.080 167.960  1.00  0.00           O
ATOM   3284  N   LYS A 221      78.030 103.380 169.910  1.00  0.00           N
ATOM   3285  HN  LYS A 221      78.720 103.910 170.370  1.00  0.00           H
ATOM   3286  CA  LYS A 221      77.120 102.560 170.670  1.00  0.00           C
ATOM   3287  HA  LYS A 221      77.660 102.570 171.610  1.00  0.00           H
ATOM   3288  CB  LYS A 221      75.700 103.160 170.970  1.00  0.00           C
ATOM   3289  HB1 LYS A 221      75.080 103.130 170.040  1.00  0.00           H
ATOM   3290  HB2 LYS A 221      75.090 102.500 171.630  1.00  0.00           H
ATOM   3291  CG  LYS A 221      75.660 104.510 171.680  1.00  0.00           C
ATOM   3292  HG1 LYS A 221      76.270 105.220 171.090  1.00  0.00           H
ATOM   3293  HG2 LYS A 221      76.230 104.450 172.630  1.00  0.00           H
ATOM   3294  CD  LYS A 221      74.210 104.890 172.020  1.00  0.00           C
ATOM   3295  HD1 LYS A 221      74.210 105.520 172.930  1.00  0.00           H
ATOM   3296  HD2 LYS A 221      73.720 103.930 172.310  1.00  0.00           H
ATOM   3297  CE  LYS A 221      73.300 105.620 170.980  1.00  0.00           C
ATOM   3298  HE1 LYS A 221      73.530 105.170 169.990  1.00  0.00           H
ATOM   3299  HE2 LYS A 221      73.570 106.700 170.970  1.00  0.00           H
ATOM   3300  NZ  LYS A 221      71.870 105.550 171.310  1.00  0.00           N
ATOM   3301  HZ1 LYS A 221      71.780 105.900 172.290  1.00  0.00           H
ATOM   3302  HZ2 LYS A 221      71.310 106.150 170.670  1.00  0.00           H
ATOM   3303  HZ3 LYS A 221      71.500 104.580 171.280  1.00  0.00           H
ATOM   3304  C   LYS A 221      77.050 101.010 170.500  1.00  0.00           C
ATOM   3305  O   LYS A 221      76.410 100.310 171.330  1.00  0.00           O
ATOM   3306  N   ASP A 222      77.680 100.470 169.450  1.00  0.00           N
ATOM   3307  HN  ASP A 222      78.270 101.020 168.860  1.00  0.00           H
ATOM   3308  CA  ASP A 222      77.840  99.060 169.250  1.00  0.00           C
ATOM   3309  HA  ASP A 222      76.830  98.700 169.200  1.00  0.00           H
ATOM   3310  CB  ASP A 222      78.410  98.750 167.860  1.00  0.00           C
ATOM   3311  HB1 ASP A 222      77.750  98.970 167.000  1.00  0.00           H
ATOM   3312  HB2 ASP A 222      79.200  99.530 167.810  1.00  0.00           H
ATOM   3313  CG  ASP A 222      79.070  97.360 167.780  1.00  0.00           C
ATOM   3314  OD1 ASP A 222      80.320  97.290 167.930  1.00  0.00           O
ATOM   3315  OD2 ASP A 222      78.390  96.290 167.580  1.00  0.00           O
ATOM   3316  C   ASP A 222      78.560  98.350 170.420  1.00  0.00           C
ATOM   3317  O   ASP A 222      78.150  97.330 171.010  1.00  0.00           O
ATOM   3318  N   GLY A 223      79.650  99.000 170.810  1.00  0.00           N
ATOM   3319  HN  GLY A 223      79.970  99.800 170.310  1.00  0.00           H
ATOM   3320  CA  GLY A 223      80.420  98.560 171.980  1.00  0.00           C
ATOM   3321  HA1 GLY A 223      79.860  98.150 172.800  1.00  0.00           H
ATOM   3322  HA2 GLY A 223      80.740  99.530 172.340  1.00  0.00           H
ATOM   3323  C   GLY A 223      81.660  97.700 171.630  1.00  0.00           C
ATOM   3324  O   GLY A 223      82.500  97.540 172.550  1.00  0.00           O
ATOM   3325  N   SER A 224      81.880  97.200 170.400  1.00  0.00           N
ATOM   3326  HN  SER A 224      81.240  97.430 169.680  1.00  0.00           H
ATOM   3327  CA  SER A 224      83.040  96.360 170.100  1.00  0.00           C
ATOM   3328  HA  SER A 224      83.300  95.930 171.050  1.00  0.00           H
ATOM   3329  CB  SER A 224      82.600  95.110 169.260  1.00  0.00           C
ATOM   3330  HB1 SER A 224      81.700  94.710 169.770  1.00  0.00           H
ATOM   3331  HB2 SER A 224      83.470  94.450 169.440  1.00  0.00           H
ATOM   3332  OG  SER A 224      82.170  95.280 167.920  1.00  0.00           O
ATOM   3333  HG1 SER A 224      81.590  96.040 167.800  1.00  0.00           H
ATOM   3334  C   SER A 224      84.200  97.130 169.530  1.00  0.00           C
ATOM   3335  O   SER A 224      84.060  97.570 168.450  1.00  0.00           O
ATOM   3336  N   SER A 225      85.290  97.300 170.250  1.00  0.00           N
ATOM   3337  HN  SER A 225      85.460  96.800 171.100  1.00  0.00           H
ATOM   3338  CA  SER A 225      86.350  98.150 169.860  1.00  0.00           C
ATOM   3339  HA  SER A 225      85.890  99.080 169.570  1.00  0.00           H
ATOM   3340  CB  SER A 225      87.350  98.510 170.990  1.00  0.00           C
ATOM   3341  HB1 SER A 225      86.880  98.880 171.930  1.00  0.00           H
ATOM   3342  HB2 SER A 225      88.080  99.270 170.640  1.00  0.00           H
ATOM   3343  OG  SER A 225      88.100  97.430 171.450  1.00  0.00           O
ATOM   3344  HG1 SER A 225      87.460  96.890 171.920  1.00  0.00           H
ATOM   3345  C   SER A 225      87.170  97.620 168.590  1.00  0.00           C
ATOM   3346  O   SER A 225      87.340  96.370 168.490  1.00  0.00           O
ATOM   3347  N   PRO A 226      87.700  98.430 167.710  1.00  0.00           N
ATOM   3348  CD  PRO A 226      87.240  99.790 167.480  1.00  0.00           C
ATOM   3349  HD1 PRO A 226      87.330 100.330 168.450  1.00  0.00           H
ATOM   3350  HD2 PRO A 226      86.180  99.720 167.150  1.00  0.00           H
ATOM   3351  CA  PRO A 226      88.560  97.910 166.650  1.00  0.00           C
ATOM   3352  HA  PRO A 226      88.250  96.910 166.370  1.00  0.00           H
ATOM   3353  CB  PRO A 226      88.420  99.090 165.530  1.00  0.00           C
ATOM   3354  HB1 PRO A 226      89.340  99.080 164.900  1.00  0.00           H
ATOM   3355  HB2 PRO A 226      87.570  98.770 164.900  1.00  0.00           H
ATOM   3356  CG  PRO A 226      88.010 100.290 166.300  1.00  0.00           C
ATOM   3357  HG1 PRO A 226      87.440 101.070 165.750  1.00  0.00           H
ATOM   3358  HG2 PRO A 226      88.970 100.680 166.710  1.00  0.00           H
ATOM   3359  C   PRO A 226      89.950  97.750 167.270  1.00  0.00           C
ATOM   3360  O   PRO A 226      90.410  98.640 168.060  1.00  0.00           O
ATOM   3361  N   LYS A 227      90.710  96.630 166.980  1.00  0.00           N
ATOM   3362  HN  LYS A 227      90.290  95.920 166.420  1.00  0.00           H
ATOM   3363  CA  LYS A 227      91.990  96.260 167.540  1.00  0.00           C
ATOM   3364  HA  LYS A 227      91.900  96.370 168.610  1.00  0.00           H
ATOM   3365  CB  LYS A 227      92.320  94.800 167.190  1.00  0.00           C
ATOM   3366  HB1 LYS A 227      92.070  94.590 166.130  1.00  0.00           H
ATOM   3367  HB2 LYS A 227      93.420  94.620 167.220  1.00  0.00           H
ATOM   3368  CG  LYS A 227      91.660  93.750 168.010  1.00  0.00           C
ATOM   3369  HG1 LYS A 227      91.550  92.730 167.580  1.00  0.00           H
ATOM   3370  HG2 LYS A 227      90.640  94.130 168.200  1.00  0.00           H
ATOM   3371  CD  LYS A 227      92.370  93.530 169.350  1.00  0.00           C
ATOM   3372  HD1 LYS A 227      91.680  93.110 170.120  1.00  0.00           H
ATOM   3373  HD2 LYS A 227      92.510  94.510 169.870  1.00  0.00           H
ATOM   3374  CE  LYS A 227      93.680  92.710 169.270  1.00  0.00           C
ATOM   3375  HE1 LYS A 227      94.380  93.270 168.620  1.00  0.00           H
ATOM   3376  HE2 LYS A 227      93.520  91.720 168.770  1.00  0.00           H
ATOM   3377  NZ  LYS A 227      94.270  92.510 170.590  1.00  0.00           N
ATOM   3378  HZ1 LYS A 227      93.520  92.350 171.290  1.00  0.00           H
ATOM   3379  HZ2 LYS A 227      94.920  91.700 170.610  1.00  0.00           H
ATOM   3380  HZ3 LYS A 227      94.780  93.380 170.840  1.00  0.00           H
ATOM   3381  C   LYS A 227      93.150  97.200 167.130  1.00  0.00           C
ATOM   3382  O   LYS A 227      93.330  97.560 165.930  1.00  0.00           O
ATOM   3383  N   VAL A 228      94.020  97.640 168.040  1.00  0.00           N
ATOM   3384  HN  VAL A 228      94.020  97.390 169.010  1.00  0.00           H
ATOM   3385  CA  VAL A 228      95.100  98.600 167.760  1.00  0.00           C
ATOM   3386  HA  VAL A 228      94.890  99.090 166.820  1.00  0.00           H
ATOM   3387  CB  VAL A 228      95.280  99.710 168.780  1.00  0.00           C
ATOM   3388  HB  VAL A 228      95.790  99.430 169.720  1.00  0.00           H
ATOM   3389  CG1 VAL A 228      96.100 100.760 168.100  1.00  0.00           C
ATOM   3390 HG11 VAL A 228      97.150 100.540 167.830  1.00  0.00           H
ATOM   3391 HG12 VAL A 228      95.700 101.100 167.120  1.00  0.00           H
ATOM   3392 HG13 VAL A 228      96.020 101.710 168.680  1.00  0.00           H
ATOM   3393  CG2 VAL A 228      93.910 100.040 169.320  1.00  0.00           C
ATOM   3394 HG21 VAL A 228      93.280 100.740 168.720  1.00  0.00           H
ATOM   3395 HG22 VAL A 228      93.290  99.210 169.710  1.00  0.00           H
ATOM   3396 HG23 VAL A 228      94.160 100.630 170.230  1.00  0.00           H
ATOM   3397  C   VAL A 228      96.390  97.830 167.740  1.00  0.00           C
ATOM   3398  O   VAL A 228      96.650  97.110 168.710  1.00  0.00           O
ATOM   3399  N   GLU A 229      97.160  97.870 166.670  1.00  0.00           N
ATOM   3400  HN  GLU A 229      96.860  98.440 165.910  1.00  0.00           H
ATOM   3401  CA  GLU A 229      98.420  97.220 166.540  1.00  0.00           C
ATOM   3402  HA  GLU A 229      98.660  96.740 167.480  1.00  0.00           H
ATOM   3403  CB  GLU A 229      98.370  96.070 165.490  1.00  0.00           C
ATOM   3404  HB1 GLU A 229      97.950  96.510 164.550  1.00  0.00           H
ATOM   3405  HB2 GLU A 229      99.360  95.610 165.290  1.00  0.00           H
ATOM   3406  CG  GLU A 229      97.310  94.980 165.750  1.00  0.00           C
ATOM   3407  HG1 GLU A 229      96.320  95.410 165.500  1.00  0.00           H
ATOM   3408  HG2 GLU A 229      97.270  94.690 166.820  1.00  0.00           H
ATOM   3409  CD  GLU A 229      97.570  93.800 164.940  1.00  0.00           C
ATOM   3410  OE1 GLU A 229      98.230  94.040 163.920  1.00  0.00           O
ATOM   3411  OE2 GLU A 229      97.190  92.630 165.230  1.00  0.00           O
ATOM   3412  C   GLU A 229      99.480  98.170 166.150  1.00  0.00           C
ATOM   3413  O   GLU A 229      99.230  99.350 165.960  1.00  0.00           O
ATOM   3414  N   PHE A 230     100.730  97.680 166.220  1.00  0.00           N
ATOM   3415  HN  PHE A 230     100.810  96.740 166.550  1.00  0.00           H
ATOM   3416  CA  PHE A 230     101.980  98.270 165.760  1.00  0.00           C
ATOM   3417  HA  PHE A 230     102.020  99.330 165.960  1.00  0.00           H
ATOM   3418  CB  PHE A 230     103.210  97.620 166.380  1.00  0.00           C
ATOM   3419  HB1 PHE A 230     103.240  97.760 167.480  1.00  0.00           H
ATOM   3420  HB2 PHE A 230     103.250  96.510 166.290  1.00  0.00           H
ATOM   3421  CG  PHE A 230     104.520  98.080 165.870  1.00  0.00           C
ATOM   3422  CD1 PHE A 230     105.320  97.280 164.960  1.00  0.00           C
ATOM   3423  HD1 PHE A 230     104.980  96.290 164.690  1.00  0.00           H
ATOM   3424  CE1 PHE A 230     106.580  97.740 164.510  1.00  0.00           C
ATOM   3425  HE1 PHE A 230     107.180  97.100 163.880  1.00  0.00           H
ATOM   3426  CZ  PHE A 230     107.000  99.000 165.020  1.00  0.00           C
ATOM   3427  HZ  PHE A 230     107.910  99.380 164.590  1.00  0.00           H
ATOM   3428  CD2 PHE A 230     104.950  99.400 166.140  1.00  0.00           C
ATOM   3429  HD2 PHE A 230     104.350 100.070 166.730  1.00  0.00           H
ATOM   3430  CE2 PHE A 230     106.140  99.920 165.650  1.00  0.00           C
ATOM   3431  HE2 PHE A 230     106.490 100.890 165.950  1.00  0.00           H
ATOM   3432  C   PHE A 230     102.050  98.200 164.250  1.00  0.00           C
ATOM   3433  O   PHE A 230     101.940  97.120 163.660  1.00  0.00           O
ATOM   3434  N   SER A 231     102.150  99.320 163.510  1.00  0.00           N
ATOM   3435  HN  SER A 231     102.290 100.210 163.940  1.00  0.00           H
ATOM   3436  CA  SER A 231     101.900  99.360 162.090  1.00  0.00           C
ATOM   3437  HA  SER A 231     100.900  99.020 161.860  1.00  0.00           H
ATOM   3438  CB  SER A 231     101.920 100.760 161.450  1.00  0.00           C
ATOM   3439  HB1 SER A 231     101.370 100.770 160.480  1.00  0.00           H
ATOM   3440  HB2 SER A 231     102.930 101.110 161.150  1.00  0.00           H
ATOM   3441  OG  SER A 231     101.400 101.710 162.300  1.00  0.00           O
ATOM   3442  HG1 SER A 231     101.100 102.480 161.820  1.00  0.00           H
ATOM   3443  C   SER A 231     102.950  98.530 161.310  1.00  0.00           C
ATOM   3444  O   SER A 231     104.160  98.590 161.600  1.00  0.00           O
ATOM   3445  N   ASN A 232     102.490  97.950 160.180  1.00  0.00           N
ATOM   3446  HN  ASN A 232     101.510  97.760 160.140  1.00  0.00           H
ATOM   3447  CA  ASN A 232     103.310  97.530 159.100  1.00  0.00           C
ATOM   3448  HA  ASN A 232     104.050  96.890 159.550  1.00  0.00           H
ATOM   3449  CB  ASN A 232     102.410  96.790 158.050  1.00  0.00           C
ATOM   3450  HB1 ASN A 232     101.510  97.410 157.890  1.00  0.00           H
ATOM   3451  HB2 ASN A 232     102.980  96.440 157.160  1.00  0.00           H
ATOM   3452  CG  ASN A 232     101.870  95.480 158.690  1.00  0.00           C
ATOM   3453  OD1 ASN A 232     102.170  95.220 159.880  1.00  0.00           O
ATOM   3454  ND2 ASN A 232     101.110  94.700 157.910  1.00  0.00           N
ATOM   3455 HD21 ASN A 232     101.180  94.660 156.920  1.00  0.00           H
ATOM   3456 HD22 ASN A 232     100.850  93.830 158.350  1.00  0.00           H
ATOM   3457  C   ASN A 232     103.960  98.770 158.450  1.00  0.00           C
ATOM   3458  O   ASN A 232     103.310  99.730 158.120  1.00  0.00           O
ATOM   3459  N   ALA A 233     105.330  98.750 158.270  1.00  0.00           N
ATOM   3460  HN  ALA A 233     105.890  98.020 158.650  1.00  0.00           H
ATOM   3461  CA  ALA A 233     106.090  99.930 157.740  1.00  0.00           C
ATOM   3462  HA  ALA A 233     105.940 100.770 158.400  1.00  0.00           H
ATOM   3463  CB  ALA A 233     107.600  99.700 157.730  1.00  0.00           C
ATOM   3464  HB1 ALA A 233     107.720  98.860 157.010  1.00  0.00           H
ATOM   3465  HB2 ALA A 233     108.140 100.590 157.350  1.00  0.00           H
ATOM   3466  HB3 ALA A 233     107.990  99.360 158.710  1.00  0.00           H
ATOM   3467  C   ALA A 233     105.590 100.250 156.330  1.00  0.00           C
ATOM   3468  O   ALA A 233     105.530  99.320 155.470  1.00  0.00           O
ATOM   3469  N   HIS A 234     105.260 101.530 156.090  1.00  0.00           N
ATOM   3470  HN  HIS A 234     105.200 102.250 156.770  1.00  0.00           H
ATOM   3471  CA  HIS A 234     104.950 101.870 154.670  1.00  0.00           C
ATOM   3472  HA  HIS A 234     104.680 100.960 154.160  1.00  0.00           H
ATOM   3473  CB  HIS A 234     103.740 102.820 154.680  1.00  0.00           C
ATOM   3474  HB1 HIS A 234     103.340 102.970 153.660  1.00  0.00           H
ATOM   3475  HB2 HIS A 234     102.910 102.350 155.250  1.00  0.00           H
ATOM   3476  ND1 HIS A 234     103.900 104.350 156.590  1.00  0.00           N
ATOM   3477  CG  HIS A 234     104.070 104.190 155.240  1.00  0.00           C
ATOM   3478  CE1 HIS A 234     104.130 105.630 156.760  1.00  0.00           C
ATOM   3479  HE1 HIS A 234     104.010 106.190 157.690  1.00  0.00           H
ATOM   3480  NE2 HIS A 234     104.440 106.300 155.610  1.00  0.00           N
ATOM   3481  HE2 HIS A 234     104.640 107.280 155.570  1.00  0.00           H
ATOM   3482  CD2 HIS A 234     104.350 105.330 154.640  1.00  0.00           C
ATOM   3483  HD2 HIS A 234     104.670 105.600 153.640  1.00  0.00           H
ATOM   3484  C   HIS A 234     106.170 102.530 154.110  1.00  0.00           C
ATOM   3485  O   HIS A 234     106.330 102.760 152.900  1.00  0.00           O
ATOM   3486  N   GLY A 235     107.160 102.780 154.980  1.00  0.00           N
ATOM   3487  HN  GLY A 235     106.850 102.640 155.920  1.00  0.00           H
ATOM   3488  CA  GLY A 235     108.410 103.450 154.700  1.00  0.00           C
ATOM   3489  HA1 GLY A 235     108.970 103.690 155.590  1.00  0.00           H
ATOM   3490  HA2 GLY A 235     108.200 104.340 154.130  1.00  0.00           H
ATOM   3491  C   GLY A 235     109.440 102.710 153.890  1.00  0.00           C
ATOM   3492  O   GLY A 235     110.560 103.190 153.810  1.00  0.00           O
ATOM   3493  N   PHE A 236     109.130 101.620 153.150  1.00  0.00           N
ATOM   3494  HN  PHE A 236     108.270 101.120 153.190  1.00  0.00           H
ATOM   3495  CA  PHE A 236     110.020 101.160 152.090  1.00  0.00           C
ATOM   3496  HA  PHE A 236     111.010 101.030 152.500  1.00  0.00           H
ATOM   3497  CB  PHE A 236     109.610  99.840 151.390  1.00  0.00           C
ATOM   3498  HB1 PHE A 236     110.250  99.640 150.500  1.00  0.00           H
ATOM   3499  HB2 PHE A 236     109.860  99.000 152.080  1.00  0.00           H
ATOM   3500  CG  PHE A 236     108.170  99.640 151.000  1.00  0.00           C
ATOM   3501  CD1 PHE A 236     107.270  98.930 151.860  1.00  0.00           C
ATOM   3502  HD1 PHE A 236     107.420  98.580 152.870  1.00  0.00           H
ATOM   3503  CE1 PHE A 236     106.020  98.530 151.280  1.00  0.00           C
ATOM   3504  HE1 PHE A 236     105.380  97.900 151.880  1.00  0.00           H
ATOM   3505  CZ  PHE A 236     105.580  99.030 150.060  1.00  0.00           C
ATOM   3506  HZ  PHE A 236     104.650  98.620 149.690  1.00  0.00           H
ATOM   3507  CD2 PHE A 236     107.740 100.120 149.790  1.00  0.00           C
ATOM   3508  HD2 PHE A 236     108.460 100.770 149.320  1.00  0.00           H
ATOM   3509  CE2 PHE A 236     106.430  99.930 149.360  1.00  0.00           C
ATOM   3510  HE2 PHE A 236     106.050 100.460 148.500  1.00  0.00           H
ATOM   3511  C   PHE A 236     110.040 102.270 151.010  1.00  0.00           C
ATOM   3512  O   PHE A 236     109.120 103.020 150.760  1.00  0.00           O
ATOM   3513  N   LEU A 237     111.160 102.460 150.340  1.00  0.00           N
ATOM   3514  HN  LEU A 237     112.010 101.990 150.580  1.00  0.00           H
ATOM   3515  CA  LEU A 237     111.430 103.510 149.320  1.00  0.00           C
ATOM   3516  HA  LEU A 237     110.510 104.040 149.100  1.00  0.00           H
ATOM   3517  CB  LEU A 237     112.550 104.500 149.800  1.00  0.00           C
ATOM   3518  HB1 LEU A 237     113.500 103.930 149.910  1.00  0.00           H
ATOM   3519  HB2 LEU A 237     112.830 105.250 149.030  1.00  0.00           H
ATOM   3520  CG  LEU A 237     112.410 105.200 151.220  1.00  0.00           C
ATOM   3521  HG  LEU A 237     111.920 104.500 151.930  1.00  0.00           H
ATOM   3522  CD1 LEU A 237     113.770 105.660 151.620  1.00  0.00           C
ATOM   3523 HD11 LEU A 237     114.360 106.160 150.820  1.00  0.00           H
ATOM   3524 HD12 LEU A 237     113.680 106.460 152.380  1.00  0.00           H
ATOM   3525 HD13 LEU A 237     114.410 104.870 152.080  1.00  0.00           H
ATOM   3526  CD2 LEU A 237     111.490 106.410 150.930  1.00  0.00           C
ATOM   3527 HD21 LEU A 237     110.520 106.040 150.520  1.00  0.00           H
ATOM   3528 HD22 LEU A 237     111.330 106.920 151.900  1.00  0.00           H
ATOM   3529 HD23 LEU A 237     111.960 107.100 150.200  1.00  0.00           H
ATOM   3530  C   LEU A 237     111.790 102.900 147.970  1.00  0.00           C
ATOM   3531  O   LEU A 237     112.170 103.580 147.000  1.00  0.00           O
ATOM   3532  N   LEU A 238     111.470 101.620 147.820  1.00  0.00           N
ATOM   3533  HN  LEU A 238     111.150 101.090 148.610  1.00  0.00           H
ATOM   3534  CA  LEU A 238     111.680 100.850 146.630  1.00  0.00           C
ATOM   3535  HA  LEU A 238     111.640 101.510 145.770  1.00  0.00           H
ATOM   3536  CB  LEU A 238     113.120 100.210 146.660  1.00  0.00           C
ATOM   3537  HB1 LEU A 238     113.900 100.970 146.890  1.00  0.00           H
ATOM   3538  HB2 LEU A 238     113.300  99.460 147.460  1.00  0.00           H
ATOM   3539  CG  LEU A 238     113.510  99.490 145.310  1.00  0.00           C
ATOM   3540  HG  LEU A 238     112.670  98.810 145.050  1.00  0.00           H
ATOM   3541  CD1 LEU A 238     113.600 100.460 144.150  1.00  0.00           C
ATOM   3542 HD11 LEU A 238     113.810  99.880 143.230  1.00  0.00           H
ATOM   3543 HD12 LEU A 238     112.670 101.040 143.980  1.00  0.00           H
ATOM   3544 HD13 LEU A 238     114.420 101.210 144.220  1.00  0.00           H
ATOM   3545  CD2 LEU A 238     114.800  98.620 145.510  1.00  0.00           C
ATOM   3546 HD21 LEU A 238     115.000  98.040 144.580  1.00  0.00           H
ATOM   3547 HD22 LEU A 238     115.660  99.250 145.830  1.00  0.00           H
ATOM   3548 HD23 LEU A 238     114.640  97.800 146.240  1.00  0.00           H
ATOM   3549  C   LEU A 238     110.600  99.820 146.610  1.00  0.00           C
ATOM   3550  O   LEU A 238     110.350  99.150 147.570  1.00  0.00           O
ATOM   3551  N   ASP A 239     109.850  99.760 145.470  1.00  0.00           N
ATOM   3552  HN  ASP A 239     110.060 100.440 144.770  1.00  0.00           H
ATOM   3553  CA  ASP A 239     108.930  98.700 145.080  1.00  0.00           C
ATOM   3554  HA  ASP A 239     108.350  98.300 145.900  1.00  0.00           H
ATOM   3555  CB  ASP A 239     107.860  99.310 144.160  1.00  0.00           C
ATOM   3556  HB1 ASP A 239     107.310 100.120 144.680  1.00  0.00           H
ATOM   3557  HB2 ASP A 239     108.300  99.710 143.210  1.00  0.00           H
ATOM   3558  CG  ASP A 239     106.840  98.310 143.660  1.00  0.00           C
ATOM   3559  OD1 ASP A 239     106.630  97.240 144.210  1.00  0.00           O
ATOM   3560  OD2 ASP A 239     106.130  98.700 142.700  1.00  0.00           O
ATOM   3561  C   ASP A 239     109.730  97.520 144.510  1.00  0.00           C
ATOM   3562  O   ASP A 239     110.600  97.650 143.730  1.00  0.00           O
ATOM   3563  N   THR A 240     109.590  96.310 145.080  1.00  0.00           N
ATOM   3564  HN  THR A 240     108.960  96.090 145.820  1.00  0.00           H
ATOM   3565  CA  THR A 240     110.370  95.100 144.680  1.00  0.00           C
ATOM   3566  HA  THR A 240     111.070  95.250 143.870  1.00  0.00           H
ATOM   3567  CB  THR A 240     111.150  94.490 145.810  1.00  0.00           C
ATOM   3568  HB  THR A 240     111.500  93.440 145.720  1.00  0.00           H
ATOM   3569  OG1 THR A 240     110.450  94.670 147.020  1.00  0.00           O
ATOM   3570  HG1 THR A 240     109.900  93.900 147.200  1.00  0.00           H
ATOM   3571  CG2 THR A 240     112.460  95.350 145.980  1.00  0.00           C
ATOM   3572 HG21 THR A 240     112.900  95.320 147.000  1.00  0.00           H
ATOM   3573 HG22 THR A 240     113.250  95.110 145.240  1.00  0.00           H
ATOM   3574 HG23 THR A 240     112.300  96.450 145.930  1.00  0.00           H
ATOM   3575  C   THR A 240     109.470  94.090 144.100  1.00  0.00           C
ATOM   3576  O   THR A 240     109.910  92.960 143.800  1.00  0.00           O
ATOM   3577  N   SER A 241     108.250  94.500 143.750  1.00  0.00           N
ATOM   3578  HN  SER A 241     107.920  95.430 143.870  1.00  0.00           H
ATOM   3579  CA  SER A 241     107.510  93.620 142.880  1.00  0.00           C
ATOM   3580  HA  SER A 241     107.900  92.610 142.900  1.00  0.00           H
ATOM   3581  CB  SER A 241     106.010  93.350 143.270  1.00  0.00           C
ATOM   3582  HB1 SER A 241     105.530  92.620 142.580  1.00  0.00           H
ATOM   3583  HB2 SER A 241     105.330  94.220 143.240  1.00  0.00           H
ATOM   3584  OG  SER A 241     106.000  92.880 144.640  1.00  0.00           O
ATOM   3585  HG1 SER A 241     106.060  93.700 145.140  1.00  0.00           H
ATOM   3586  C   SER A 241     107.500  94.110 141.500  1.00  0.00           C
ATOM   3587  O   SER A 241     107.170  95.290 141.360  1.00  0.00           O
ATOM   3588  N   LEU A 242     107.890  93.270 140.470  1.00  0.00           N
ATOM   3589  HN  LEU A 242     107.930  92.290 140.620  1.00  0.00           H
ATOM   3590  CA  LEU A 242     107.670  93.570 139.130  1.00  0.00           C
ATOM   3591  HA  LEU A 242     107.680  94.640 138.950  1.00  0.00           H
ATOM   3592  CB  LEU A 242     108.750  92.920 138.160  1.00  0.00           C
ATOM   3593  HB1 LEU A 242     108.730  91.830 138.340  1.00  0.00           H
ATOM   3594  HB2 LEU A 242     108.260  93.090 137.170  1.00  0.00           H
ATOM   3595  CG  LEU A 242     110.130  93.560 138.070  1.00  0.00           C
ATOM   3596  HG  LEU A 242     110.650  93.260 137.140  1.00  0.00           H
ATOM   3597  CD1 LEU A 242     110.060  95.120 138.090  1.00  0.00           C
ATOM   3598 HD11 LEU A 242     109.340  95.490 137.330  1.00  0.00           H
ATOM   3599 HD12 LEU A 242     109.710  95.520 139.060  1.00  0.00           H
ATOM   3600 HD13 LEU A 242     111.000  95.680 137.920  1.00  0.00           H
ATOM   3601  CD2 LEU A 242     110.980  93.060 139.280  1.00  0.00           C
ATOM   3602 HD21 LEU A 242     111.880  93.700 139.300  1.00  0.00           H
ATOM   3603 HD22 LEU A 242     110.440  93.280 140.230  1.00  0.00           H
ATOM   3604 HD23 LEU A 242     111.320  92.000 139.320  1.00  0.00           H
ATOM   3605  C   LEU A 242     106.220  93.170 138.810  1.00  0.00           C
ATOM   3606  O   LEU A 242     105.710  92.170 139.350  1.00  0.00           O
ATOM   3607  N   GLU A 243     105.550  93.900 137.860  1.00  0.00           N
ATOM   3608  HN  GLU A 243     105.910  94.690 137.370  1.00  0.00           H
ATOM   3609  CA  GLU A 243     104.320  93.430 137.280  1.00  0.00           C
ATOM   3610  HA  GLU A 243     103.860  92.640 137.860  1.00  0.00           H
ATOM   3611  CB  GLU A 243     103.340  94.590 137.140  1.00  0.00           C
ATOM   3612  HB1 GLU A 243     103.190  95.170 138.080  1.00  0.00           H
ATOM   3613  HB2 GLU A 243     103.750  95.280 136.370  1.00  0.00           H
ATOM   3614  CG  GLU A 243     101.860  94.200 136.710  1.00  0.00           C
ATOM   3615  HG1 GLU A 243     101.270  93.850 137.580  1.00  0.00           H
ATOM   3616  HG2 GLU A 243     101.800  93.290 136.070  1.00  0.00           H
ATOM   3617  CD  GLU A 243     101.090  95.410 136.100  1.00  0.00           C
ATOM   3618  OE1 GLU A 243     101.370  96.570 136.240  1.00  0.00           O
ATOM   3619  OE2 GLU A 243     100.240  95.000 135.260  1.00  0.00           O
ATOM   3620  C   GLU A 243     104.660  92.770 135.910  1.00  0.00           C
ATOM   3621  O   GLU A 243     105.260  93.470 135.100  1.00  0.00           O
ATOM   3622  N   PRO A 244     104.390  91.530 135.610  1.00  0.00           N
ATOM   3623  CD  PRO A 244     104.100  90.400 136.580  1.00  0.00           C
ATOM   3624  HD1 PRO A 244     103.000  90.420 136.730  1.00  0.00           H
ATOM   3625  HD2 PRO A 244     104.590  90.500 137.570  1.00  0.00           H
ATOM   3626  CA  PRO A 244     104.460  90.980 134.250  1.00  0.00           C
ATOM   3627  HA  PRO A 244     105.450  91.180 133.870  1.00  0.00           H
ATOM   3628  CB  PRO A 244     104.080  89.480 134.390  1.00  0.00           C
ATOM   3629  HB1 PRO A 244     102.970  89.340 134.370  1.00  0.00           H
ATOM   3630  HB2 PRO A 244     104.530  88.810 133.620  1.00  0.00           H
ATOM   3631  CG  PRO A 244     104.580  89.180 135.850  1.00  0.00           C
ATOM   3632  HG1 PRO A 244     105.680  89.110 135.920  1.00  0.00           H
ATOM   3633  HG2 PRO A 244     104.090  88.310 136.330  1.00  0.00           H
ATOM   3634  C   PRO A 244     103.530  91.640 133.310  1.00  0.00           C
ATOM   3635  O   PRO A 244     102.420  91.980 133.810  1.00  0.00           O
ATOM   3636  N   PRO A 245     103.820  91.860 132.010  1.00  0.00           N
ATOM   3637  CD  PRO A 245     104.950  91.240 131.360  1.00  0.00           C
ATOM   3638  HD1 PRO A 245     105.070  90.180 131.690  1.00  0.00           H
ATOM   3639  HD2 PRO A 245     105.880  91.780 131.650  1.00  0.00           H
ATOM   3640  CA  PRO A 245     102.970  92.440 131.020  1.00  0.00           C
ATOM   3641  HA  PRO A 245     102.460  93.360 131.260  1.00  0.00           H
ATOM   3642  CB  PRO A 245     103.870  92.590 129.790  1.00  0.00           C
ATOM   3643  HB1 PRO A 245     103.350  92.810 128.830  1.00  0.00           H
ATOM   3644  HB2 PRO A 245     104.520  93.450 130.060  1.00  0.00           H
ATOM   3645  CG  PRO A 245     104.780  91.370 129.820  1.00  0.00           C
ATOM   3646  HG1 PRO A 245     105.630  91.770 129.230  1.00  0.00           H
ATOM   3647  HG2 PRO A 245     104.210  90.560 129.340  1.00  0.00           H
ATOM   3648  C   PRO A 245     101.720  91.570 130.720  1.00  0.00           C
ATOM   3649  O   PRO A 245     101.740  90.400 131.110  1.00  0.00           O
ATOM   3650  N   LEU A 246     100.650  92.040 130.010  1.00  0.00           N
ATOM   3651  HN  LEU A 246     100.640  92.940 129.560  1.00  0.00           H
ATOM   3652  CA  LEU A 246      99.400  91.300 129.720  1.00  0.00           C
ATOM   3653  HA  LEU A 246      98.940  91.090 130.680  1.00  0.00           H
ATOM   3654  CB  LEU A 246      98.390  92.120 128.820  1.00  0.00           C
ATOM   3655  HB1 LEU A 246      98.950  92.240 127.870  1.00  0.00           H
ATOM   3656  HB2 LEU A 246      97.460  91.580 128.570  1.00  0.00           H
ATOM   3657  CG  LEU A 246      98.100  93.600 129.330  1.00  0.00           C
ATOM   3658  HG  LEU A 246      99.100  94.080 129.410  1.00  0.00           H
ATOM   3659  CD1 LEU A 246      97.450  94.470 128.240  1.00  0.00           C
ATOM   3660 HD11 LEU A 246      97.270  95.510 128.600  1.00  0.00           H
ATOM   3661 HD12 LEU A 246      98.090  94.600 127.340  1.00  0.00           H
ATOM   3662 HD13 LEU A 246      96.450  94.060 127.980  1.00  0.00           H
ATOM   3663  CD2 LEU A 246      97.260  93.580 130.540  1.00  0.00           C
ATOM   3664 HD21 LEU A 246      97.140  94.560 131.050  1.00  0.00           H
ATOM   3665 HD22 LEU A 246      96.280  93.100 130.300  1.00  0.00           H
ATOM   3666 HD23 LEU A 246      97.710  92.920 131.310  1.00  0.00           H
ATOM   3667  C   LEU A 246      99.590  89.960 129.030  1.00  0.00           C
ATOM   3668  O   LEU A 246      98.870  89.000 129.320  1.00  0.00           O
ATOM   3669  N   CYS A 247     100.640  89.950 128.140  1.00  0.00           N
ATOM   3670  HN  CYS A 247     101.170  90.790 128.010  1.00  0.00           H
ATOM   3671  CA  CYS A 247     100.930  88.860 127.250  1.00  0.00           C
ATOM   3672  HA  CYS A 247     100.130  88.150 127.290  1.00  0.00           H
ATOM   3673  CB  CYS A 247     101.150  89.450 125.760  1.00  0.00           C
ATOM   3674  HB1 CYS A 247     101.150  88.550 125.100  1.00  0.00           H
ATOM   3675  HB2 CYS A 247     102.080  90.060 125.690  1.00  0.00           H
ATOM   3676  SG  CYS A 247      99.910  90.730 125.340  1.00  0.00           S
ATOM   3677  C   CYS A 247     102.110  88.020 127.740  1.00  0.00           C
ATOM   3678  O   CYS A 247     102.650  87.150 127.000  1.00  0.00           O
ATOM   3679  N   GLY A 248     102.580  88.310 128.990  1.00  0.00           N
ATOM   3680  HN  GLY A 248     102.060  88.890 129.610  1.00  0.00           H
ATOM   3681  CA  GLY A 248     103.610  87.540 129.680  1.00  0.00           C
ATOM   3682  HA1 GLY A 248     104.430  88.170 130.010  1.00  0.00           H
ATOM   3683  HA2 GLY A 248     103.970  86.680 129.140  1.00  0.00           H
ATOM   3684  C   GLY A 248     102.950  86.920 130.890  1.00  0.00           C
ATOM   3685  O   GLY A 248     101.900  87.290 131.330  1.00  0.00           O
ATOM   3686  N   GLN A 249     103.690  86.120 131.540  1.00  0.00           N
ATOM   3687  HN  GLN A 249     104.650  85.920 131.320  1.00  0.00           H
ATOM   3688  CA  GLN A 249     103.240  85.490 132.790  1.00  0.00           C
ATOM   3689  HA  GLN A 249     102.390  86.000 133.200  1.00  0.00           H
ATOM   3690  CB  GLN A 249     102.830  84.010 132.580  1.00  0.00           C
ATOM   3691  HB1 GLN A 249     103.700  83.390 132.290  1.00  0.00           H
ATOM   3692  HB2 GLN A 249     102.430  83.630 133.540  1.00  0.00           H
ATOM   3693  CG  GLN A 249     101.750  83.800 131.520  1.00  0.00           C
ATOM   3694  HG1 GLN A 249     102.260  83.950 130.550  1.00  0.00           H
ATOM   3695  HG2 GLN A 249     101.020  84.630 131.590  1.00  0.00           H
ATOM   3696  CD  GLN A 249     101.070  82.450 131.460  1.00  0.00           C
ATOM   3697  OE1 GLN A 249     100.650  81.960 130.410  1.00  0.00           O
ATOM   3698  NE2 GLN A 249     100.730  81.810 132.570  1.00  0.00           N
ATOM   3699 HE21 GLN A 249     101.220  82.060 133.400  1.00  0.00           H
ATOM   3700 HE22 GLN A 249     100.040  81.090 132.550  1.00  0.00           H
ATOM   3701  C   GLN A 249     104.210  85.590 133.950  1.00  0.00           C
ATOM   3702  O   GLN A 249     103.800  85.660 135.100  1.00  0.00           O
ATOM   3703  N   THR A 250     105.560  85.660 133.700  1.00  0.00           N
ATOM   3704  HN  THR A 250     105.880  85.610 132.760  1.00  0.00           H
ATOM   3705  CA  THR A 250     106.500  85.490 134.780  1.00  0.00           C
ATOM   3706  HA  THR A 250     106.040  85.840 135.700  1.00  0.00           H
ATOM   3707  CB  THR A 250     107.140  84.140 134.980  1.00  0.00           C
ATOM   3708  HB  THR A 250     108.190  84.220 135.340  1.00  0.00           H
ATOM   3709  OG1 THR A 250     107.150  83.510 133.710  1.00  0.00           O
ATOM   3710  HG1 THR A 250     107.760  84.000 133.150  1.00  0.00           H
ATOM   3711  CG2 THR A 250     106.250  83.170 135.840  1.00  0.00           C
ATOM   3712 HG21 THR A 250     106.730  82.200 136.080  1.00  0.00           H
ATOM   3713 HG22 THR A 250     106.040  83.610 136.840  1.00  0.00           H
ATOM   3714 HG23 THR A 250     105.270  83.000 135.360  1.00  0.00           H
ATOM   3715  C   THR A 250     107.580  86.520 134.590  1.00  0.00           C
ATOM   3716  O   THR A 250     107.780  86.990 133.490  1.00  0.00           O
ATOM   3717  N   LEU A 251     108.380  86.880 135.630  1.00  0.00           N
ATOM   3718  HN  LEU A 251     108.340  86.340 136.460  1.00  0.00           H
ATOM   3719  CA  LEU A 251     109.380  87.960 135.710  1.00  0.00           C
ATOM   3720  HA  LEU A 251     108.840  88.870 135.920  1.00  0.00           H
ATOM   3721  CB  LEU A 251     110.230  87.700 137.030  1.00  0.00           C
ATOM   3722  HB1 LEU A 251     109.530  87.780 137.880  1.00  0.00           H
ATOM   3723  HB2 LEU A 251     110.530  86.630 137.070  1.00  0.00           H
ATOM   3724  CG  LEU A 251     111.480  88.600 137.210  1.00  0.00           C
ATOM   3725  HG  LEU A 251     112.200  88.590 136.370  1.00  0.00           H
ATOM   3726  CD1 LEU A 251     111.120  90.100 137.520  1.00  0.00           C
ATOM   3727 HD11 LEU A 251     110.480  90.050 138.420  1.00  0.00           H
ATOM   3728 HD12 LEU A 251     112.000  90.750 137.700  1.00  0.00           H
ATOM   3729 HD13 LEU A 251     110.610  90.570 136.650  1.00  0.00           H
ATOM   3730  CD2 LEU A 251     112.340  88.160 138.420  1.00  0.00           C
ATOM   3731 HD21 LEU A 251     112.690  87.120 138.210  1.00  0.00           H
ATOM   3732 HD22 LEU A 251     113.240  88.770 138.650  1.00  0.00           H
ATOM   3733 HD23 LEU A 251     111.700  88.040 139.310  1.00  0.00           H
ATOM   3734  C   LEU A 251     110.250  88.230 134.550  1.00  0.00           C
ATOM   3735  O   LEU A 251     110.460  89.420 134.170  1.00  0.00           O
ATOM   3736  N   CYS A 252     110.690  87.180 133.860  1.00  0.00           N
ATOM   3737  HN  CYS A 252     110.200  86.330 134.040  1.00  0.00           H
ATOM   3738  CA  CYS A 252     111.480  87.230 132.670  1.00  0.00           C
ATOM   3739  HA  CYS A 252     112.410  87.720 132.900  1.00  0.00           H
ATOM   3740  CB  CYS A 252     111.820  85.790 132.220  1.00  0.00           C
ATOM   3741  HB1 CYS A 252     112.120  85.750 131.150  1.00  0.00           H
ATOM   3742  HB2 CYS A 252     110.950  85.120 132.370  1.00  0.00           H
ATOM   3743  SG  CYS A 252     113.130  85.230 133.430  1.00  0.00           S
ATOM   3744  C   CYS A 252     110.850  87.980 131.480  1.00  0.00           C
ATOM   3745  O   CYS A 252     111.470  88.490 130.550  1.00  0.00           O
ATOM   3746  N   ASP A 253     109.530  88.000 131.450  1.00  0.00           N
ATOM   3747  HN  ASP A 253     109.000  87.740 132.250  1.00  0.00           H
ATOM   3748  CA  ASP A 253     108.800  88.530 130.330  1.00  0.00           C
ATOM   3749  HA  ASP A 253     109.240  88.310 129.360  1.00  0.00           H
ATOM   3750  CB  ASP A 253     107.330  88.000 130.490  1.00  0.00           C
ATOM   3751  HB1 ASP A 253     106.890  88.300 131.470  1.00  0.00           H
ATOM   3752  HB2 ASP A 253     106.760  88.450 129.660  1.00  0.00           H
ATOM   3753  CG  ASP A 253     107.240  86.470 130.340  1.00  0.00           C
ATOM   3754  OD1 ASP A 253     108.080  85.910 129.660  1.00  0.00           O
ATOM   3755  OD2 ASP A 253     106.320  85.880 130.900  1.00  0.00           O
ATOM   3756  C   ASP A 253     108.660  90.060 130.500  1.00  0.00           C
ATOM   3757  O   ASP A 253     108.280  90.780 129.580  1.00  0.00           O
ATOM   3758  N   ASN A 254     109.030  90.570 131.720  1.00  0.00           N
ATOM   3759  HN  ASN A 254     109.350  89.940 132.420  1.00  0.00           H
ATOM   3760  CA  ASN A 254     109.080  91.990 131.930  1.00  0.00           C
ATOM   3761  HA  ASN A 254     108.140  92.410 131.600  1.00  0.00           H
ATOM   3762  CB  ASN A 254     109.140  92.410 133.410  1.00  0.00           C
ATOM   3763  HB1 ASN A 254     108.120  92.200 133.810  1.00  0.00           H
ATOM   3764  HB2 ASN A 254     109.880  91.770 133.950  1.00  0.00           H
ATOM   3765  CG  ASN A 254     109.480  93.820 133.750  1.00  0.00           C
ATOM   3766  OD1 ASN A 254     110.650  94.300 133.510  1.00  0.00           O
ATOM   3767  ND2 ASN A 254     108.510  94.560 134.430  1.00  0.00           N
ATOM   3768 HD21 ASN A 254     107.620  94.160 134.630  1.00  0.00           H
ATOM   3769 HD22 ASN A 254     108.670  95.540 134.490  1.00  0.00           H
ATOM   3770  C   ASN A 254     110.130  92.690 131.010  1.00  0.00           C
ATOM   3771  O   ASN A 254     111.220  92.190 130.820  1.00  0.00           O
ATOM   3772  N   THR A 255     109.840  93.930 130.500  1.00  0.00           N
ATOM   3773  HN  THR A 255     108.980  94.410 130.620  1.00  0.00           H
ATOM   3774  CA  THR A 255     110.650  94.530 129.520  1.00  0.00           C
ATOM   3775  HA  THR A 255     110.710  93.840 128.690  1.00  0.00           H
ATOM   3776  CB  THR A 255     109.950  95.800 128.930  1.00  0.00           C
ATOM   3777  HB  THR A 255     110.040  96.630 129.670  1.00  0.00           H
ATOM   3778  OG1 THR A 255     108.590  95.570 128.660  1.00  0.00           O
ATOM   3779  HG1 THR A 255     108.500  94.690 128.300  1.00  0.00           H
ATOM   3780  CG2 THR A 255     110.520  96.290 127.650  1.00  0.00           C
ATOM   3781 HG21 THR A 255     110.030  97.250 127.370  1.00  0.00           H
ATOM   3782 HG22 THR A 255     111.630  96.360 127.740  1.00  0.00           H
ATOM   3783 HG23 THR A 255     110.310  95.530 126.870  1.00  0.00           H
ATOM   3784  C   THR A 255     112.030  94.850 130.030  1.00  0.00           C
ATOM   3785  O   THR A 255     112.960  94.690 129.240  1.00  0.00           O
ATOM   3786  N   GLU A 256     112.190  95.240 131.260  1.00  0.00           N
ATOM   3787  HN  GLU A 256     111.530  94.950 131.940  1.00  0.00           H
ATOM   3788  CA  GLU A 256     113.480  95.720 131.740  1.00  0.00           C
ATOM   3789  HA  GLU A 256     113.930  96.380 131.020  1.00  0.00           H
ATOM   3790  CB  GLU A 256     113.250  96.430 133.140  1.00  0.00           C
ATOM   3791  HB1 GLU A 256     113.250  95.670 133.960  1.00  0.00           H
ATOM   3792  HB2 GLU A 256     114.120  97.100 133.330  1.00  0.00           H
ATOM   3793  CG  GLU A 256     111.980  97.390 133.340  1.00  0.00           C
ATOM   3794  HG1 GLU A 256     111.950  97.770 134.380  1.00  0.00           H
ATOM   3795  HG2 GLU A 256     111.060  96.790 133.170  1.00  0.00           H
ATOM   3796  CD  GLU A 256     111.990  98.720 132.480  1.00  0.00           C
ATOM   3797  OE1 GLU A 256     111.010  99.190 131.860  1.00  0.00           O
ATOM   3798  OE2 GLU A 256     113.090  99.350 132.530  1.00  0.00           O
ATOM   3799  C   GLU A 256     114.370  94.480 132.070  1.00  0.00           C
ATOM   3800  O   GLU A 256     115.590  94.480 131.850  1.00  0.00           O
ATOM   3801  N   VAL A 257     113.760  93.400 132.520  1.00  0.00           N
ATOM   3802  HN  VAL A 257     112.820  93.390 132.860  1.00  0.00           H
ATOM   3803  CA  VAL A 257     114.380  92.120 132.750  1.00  0.00           C
ATOM   3804  HA  VAL A 257     115.280  92.290 133.310  1.00  0.00           H
ATOM   3805  CB  VAL A 257     113.420  91.180 133.490  1.00  0.00           C
ATOM   3806  HB  VAL A 257     112.430  91.130 132.990  1.00  0.00           H
ATOM   3807  CG1 VAL A 257     114.000  89.850 133.650  1.00  0.00           C
ATOM   3808 HG11 VAL A 257     113.280  89.150 134.120  1.00  0.00           H
ATOM   3809 HG12 VAL A 257     114.160  89.330 132.680  1.00  0.00           H
ATOM   3810 HG13 VAL A 257     114.880  89.910 134.320  1.00  0.00           H
ATOM   3811  CG2 VAL A 257     113.290  91.900 134.860  1.00  0.00           C
ATOM   3812 HG21 VAL A 257     114.240  92.110 135.400  1.00  0.00           H
ATOM   3813 HG22 VAL A 257     112.670  92.810 134.760  1.00  0.00           H
ATOM   3814 HG23 VAL A 257     112.750  91.110 135.420  1.00  0.00           H
ATOM   3815  C   VAL A 257     114.960  91.490 131.500  1.00  0.00           C
ATOM   3816  O   VAL A 257     116.140  91.240 131.410  1.00  0.00           O
ATOM   3817  N   ILE A 258     114.140  91.370 130.450  1.00  0.00           N
ATOM   3818  HN  ILE A 258     113.180  91.600 130.580  1.00  0.00           H
ATOM   3819  CA  ILE A 258     114.690  90.830 129.120  1.00  0.00           C
ATOM   3820  HA  ILE A 258     115.200  89.890 129.280  1.00  0.00           H
ATOM   3821  CB  ILE A 258     113.630  90.310 128.090  1.00  0.00           C
ATOM   3822  HB  ILE A 258     112.890  89.780 128.720  1.00  0.00           H
ATOM   3823  CG2 ILE A 258     112.800  91.500 127.510  1.00  0.00           C
ATOM   3824 HG21 ILE A 258     111.800  91.160 127.190  1.00  0.00           H
ATOM   3825 HG22 ILE A 258     112.900  92.280 128.310  1.00  0.00           H
ATOM   3826 HG23 ILE A 258     113.190  92.070 126.640  1.00  0.00           H
ATOM   3827  CG1 ILE A 258     114.200  89.310 127.030  1.00  0.00           C
ATOM   3828 HG11 ILE A 258     114.910  89.880 126.390  1.00  0.00           H
ATOM   3829 HG12 ILE A 258     113.440  88.930 126.320  1.00  0.00           H
ATOM   3830  CD  ILE A 258     114.950  88.070 127.460  1.00  0.00           C
ATOM   3831  HD1 ILE A 258     115.140  87.350 126.640  1.00  0.00           H
ATOM   3832  HD2 ILE A 258     115.890  88.330 127.990  1.00  0.00           H
ATOM   3833  HD3 ILE A 258     114.250  87.450 128.060  1.00  0.00           H
ATOM   3834  C   ILE A 258     115.720  91.780 128.500  1.00  0.00           C
ATOM   3835  O   ILE A 258     116.740  91.370 127.970  1.00  0.00           O
ATOM   3836  N   ALA A 259     115.500  93.120 128.670  1.00  0.00           N
ATOM   3837  HN  ALA A 259     114.840  93.560 129.270  1.00  0.00           H
ATOM   3838  CA  ALA A 259     116.490  94.080 128.200  1.00  0.00           C
ATOM   3839  HA  ALA A 259     116.630  94.000 127.130  1.00  0.00           H
ATOM   3840  CB  ALA A 259     115.740  95.490 128.430  1.00  0.00           C
ATOM   3841  HB1 ALA A 259     116.320  96.420 128.280  1.00  0.00           H
ATOM   3842  HB2 ALA A 259     114.920  95.590 127.680  1.00  0.00           H
ATOM   3843  HB3 ALA A 259     115.370  95.540 129.480  1.00  0.00           H
ATOM   3844  C   ALA A 259     117.860  93.980 128.880  1.00  0.00           C
ATOM   3845  O   ALA A 259     118.940  94.120 128.350  1.00  0.00           O
ATOM   3846  N   SER A 260     117.760  93.650 130.210  1.00  0.00           N
ATOM   3847  HN  SER A 260     116.930  93.600 130.760  1.00  0.00           H
ATOM   3848  CA  SER A 260     118.960  93.310 130.910  1.00  0.00           C
ATOM   3849  HA  SER A 260     119.630  94.150 130.820  1.00  0.00           H
ATOM   3850  CB  SER A 260     118.690  93.060 132.430  1.00  0.00           C
ATOM   3851  HB1 SER A 260     117.930  92.270 132.560  1.00  0.00           H
ATOM   3852  HB2 SER A 260     118.230  93.940 132.950  1.00  0.00           H
ATOM   3853  OG  SER A 260     119.910  92.730 133.110  1.00  0.00           O
ATOM   3854  HG1 SER A 260     119.640  92.550 134.020  1.00  0.00           H
ATOM   3855  C   SER A 260     119.690  92.090 130.340  1.00  0.00           C
ATOM   3856  O   SER A 260     120.930  92.090 130.090  1.00  0.00           O
ATOM   3857  N   TYR A 261     119.000  90.890 130.110  1.00  0.00           N
ATOM   3858  HN  TYR A 261     118.030  90.740 130.290  1.00  0.00           H
ATOM   3859  CA  TYR A 261     119.630  89.700 129.520  1.00  0.00           C
ATOM   3860  HA  TYR A 261     120.540  89.500 130.060  1.00  0.00           H
ATOM   3861  CB  TYR A 261     118.880  88.460 129.830  1.00  0.00           C
ATOM   3862  HB1 TYR A 261     117.800  88.700 129.930  1.00  0.00           H
ATOM   3863  HB2 TYR A 261     118.930  87.610 129.120  1.00  0.00           H
ATOM   3864  CG  TYR A 261     119.140  87.830 131.300  1.00  0.00           C
ATOM   3865  CD1 TYR A 261     118.970  88.480 132.580  1.00  0.00           C
ATOM   3866  HD1 TYR A 261     118.750  89.530 132.660  1.00  0.00           H
ATOM   3867  CE1 TYR A 261     119.250  87.850 133.790  1.00  0.00           C
ATOM   3868  HE1 TYR A 261     118.970  88.320 134.720  1.00  0.00           H
ATOM   3869  CZ  TYR A 261     119.480  86.510 133.810  1.00  0.00           C
ATOM   3870  OH  TYR A 261     119.730  85.840 134.980  1.00  0.00           O
ATOM   3871  HH  TYR A 261     120.150  84.990 134.820  1.00  0.00           H
ATOM   3872  CD2 TYR A 261     119.390  86.430 131.430  1.00  0.00           C
ATOM   3873  HD2 TYR A 261     119.340  85.810 130.550  1.00  0.00           H
ATOM   3874  CE2 TYR A 261     119.540  85.780 132.680  1.00  0.00           C
ATOM   3875  HE2 TYR A 261     119.840  84.750 132.620  1.00  0.00           H
ATOM   3876  C   TYR A 261     120.030  89.870 128.070  1.00  0.00           C
ATOM   3877  O   TYR A 261     121.000  89.260 127.680  1.00  0.00           O
ATOM   3878  N   ASN A 262     119.240  90.680 127.310  1.00  0.00           N
ATOM   3879  HN  ASN A 262     118.390  91.100 127.600  1.00  0.00           H
ATOM   3880  CA  ASN A 262     119.690  91.030 125.940  1.00  0.00           C
ATOM   3881  HA  ASN A 262     119.900  90.130 125.390  1.00  0.00           H
ATOM   3882  CB  ASN A 262     118.700  91.980 125.240  1.00  0.00           C
ATOM   3883  HB1 ASN A 262     118.460  92.830 125.920  1.00  0.00           H
ATOM   3884  HB2 ASN A 262     119.000  92.380 124.250  1.00  0.00           H
ATOM   3885  CG  ASN A 262     117.440  91.230 124.990  1.00  0.00           C
ATOM   3886  OD1 ASN A 262     117.420  90.010 124.680  1.00  0.00           O
ATOM   3887  ND2 ASN A 262     116.250  91.960 125.070  1.00  0.00           N
ATOM   3888 HD21 ASN A 262     116.210  92.930 125.310  1.00  0.00           H
ATOM   3889 HD22 ASN A 262     115.450  91.420 124.830  1.00  0.00           H
ATOM   3890  C   ASN A 262     121.090  91.710 125.910  1.00  0.00           C
ATOM   3891  O   ASN A 262     121.960  91.360 125.120  1.00  0.00           O
ATOM   3892  N   GLN A 263     121.240  92.680 126.810  1.00  0.00           N
ATOM   3893  HN  GLN A 263     120.620  92.770 127.580  1.00  0.00           H
ATOM   3894  CA  GLN A 263     122.380  93.600 126.700  1.00  0.00           C
ATOM   3895  HA  GLN A 263     122.550  93.900 125.680  1.00  0.00           H
ATOM   3896  CB  GLN A 263     122.050  94.920 127.440  1.00  0.00           C
ATOM   3897  HB1 GLN A 263     121.670  94.550 128.420  1.00  0.00           H
ATOM   3898  HB2 GLN A 263     122.940  95.550 127.650  1.00  0.00           H
ATOM   3899  CG  GLN A 263     121.040  95.730 126.650  1.00  0.00           C
ATOM   3900  HG1 GLN A 263     120.580  96.420 127.390  1.00  0.00           H
ATOM   3901  HG2 GLN A 263     120.240  95.040 126.300  1.00  0.00           H
ATOM   3902  CD  GLN A 263     121.640  96.510 125.480  1.00  0.00           C
ATOM   3903  OE1 GLN A 263     122.790  96.210 125.090  1.00  0.00           O
ATOM   3904  NE2 GLN A 263     120.810  97.390 124.890  1.00  0.00           N
ATOM   3905 HE21 GLN A 263     119.930  97.550 125.330  1.00  0.00           H
ATOM   3906 HE22 GLN A 263     121.050  97.860 124.040  1.00  0.00           H
ATOM   3907  C   GLN A 263     123.720  92.980 127.200  1.00  0.00           C
ATOM   3908  O   GLN A 263     124.830  93.420 126.820  1.00  0.00           O
ATOM   3909  N   LEU A 264     123.590  92.040 128.100  1.00  0.00           N
ATOM   3910  HN  LEU A 264     122.700  91.680 128.370  1.00  0.00           H
ATOM   3911  CA  LEU A 264     124.720  91.390 128.720  1.00  0.00           C
ATOM   3912  HA  LEU A 264     125.650  91.820 128.400  1.00  0.00           H
ATOM   3913  CB  LEU A 264     124.660  91.490 130.290  1.00  0.00           C
ATOM   3914  HB1 LEU A 264     123.660  91.210 130.690  1.00  0.00           H
ATOM   3915  HB2 LEU A 264     125.330  90.740 130.760  1.00  0.00           H
ATOM   3916  CG  LEU A 264     125.080  92.790 130.930  1.00  0.00           C
ATOM   3917  HG  LEU A 264     125.230  92.660 132.020  1.00  0.00           H
ATOM   3918  CD1 LEU A 264     126.380  93.560 130.450  1.00  0.00           C
ATOM   3919 HD11 LEU A 264     127.380  93.200 130.770  1.00  0.00           H
ATOM   3920 HD12 LEU A 264     126.310  93.830 129.380  1.00  0.00           H
ATOM   3921 HD13 LEU A 264     126.250  94.560 130.930  1.00  0.00           H
ATOM   3922  CD2 LEU A 264     123.800  93.660 131.000  1.00  0.00           C
ATOM   3923 HD21 LEU A 264     124.120  94.610 131.470  1.00  0.00           H
ATOM   3924 HD22 LEU A 264     123.450  93.860 129.970  1.00  0.00           H
ATOM   3925 HD23 LEU A 264     123.090  93.030 131.580  1.00  0.00           H
ATOM   3926  C   LEU A 264     124.990  89.960 128.290  1.00  0.00           C
ATOM   3927  O   LEU A 264     124.060  89.190 128.320  1.00  0.00           O
ATOM   3928  N   SER A 265     126.350  89.600 127.970  1.00  0.00           N
ATOM   3929  HN  SER A 265     127.110  90.230 128.100  1.00  0.00           H
ATOM   3930  CA  SER A 265     126.810  88.310 127.490  1.00  0.00           C
ATOM   3931  HA  SER A 265     126.160  88.000 126.680  1.00  0.00           H
ATOM   3932  CB  SER A 265     128.170  88.440 126.750  1.00  0.00           C
ATOM   3933  HB1 SER A 265     128.090  89.300 126.050  1.00  0.00           H
ATOM   3934  HB2 SER A 265     128.310  87.560 126.090  1.00  0.00           H
ATOM   3935  OG  SER A 265     129.270  88.700 127.670  1.00  0.00           O
ATOM   3936  HG1 SER A 265     129.320  89.650 127.740  1.00  0.00           H
ATOM   3937  C   SER A 265     126.880  87.340 128.620  1.00  0.00           C
ATOM   3938  O   SER A 265     126.500  86.120 128.640  1.00  0.00           O
ATOM   3939  N   SER A 266     127.380  87.840 129.830  1.00  0.00           N
ATOM   3940  HN  SER A 266     127.880  88.700 129.890  1.00  0.00           H
ATOM   3941  CA  SER A 266     127.570  87.090 131.090  1.00  0.00           C
ATOM   3942  HA  SER A 266     128.390  86.420 130.870  1.00  0.00           H
ATOM   3943  CB  SER A 266     127.970  88.110 132.140  1.00  0.00           C
ATOM   3944  HB1 SER A 266     128.050  87.660 133.150  1.00  0.00           H
ATOM   3945  HB2 SER A 266     127.190  88.910 132.150  1.00  0.00           H
ATOM   3946  OG  SER A 266     129.180  88.650 131.690  1.00  0.00           O
ATOM   3947  HG1 SER A 266     129.860  88.050 132.000  1.00  0.00           H
ATOM   3948  C   SER A 266     126.470  86.260 131.590  1.00  0.00           C
ATOM   3949  O   SER A 266     126.560  85.170 132.200  1.00  0.00           O
ATOM   3950  N   PHE A 267     125.240  86.750 131.430  1.00  0.00           N
ATOM   3951  HN  PHE A 267     125.140  87.660 131.040  1.00  0.00           H
ATOM   3952  CA  PHE A 267     124.080  86.000 132.050  1.00  0.00           C
ATOM   3953  HA  PHE A 267     124.410  85.520 132.960  1.00  0.00           H
ATOM   3954  CB  PHE A 267     122.800  86.930 132.300  1.00  0.00           C
ATOM   3955  HB1 PHE A 267     122.580  87.400 131.310  1.00  0.00           H
ATOM   3956  HB2 PHE A 267     121.990  86.330 132.770  1.00  0.00           H
ATOM   3957  CG  PHE A 267     123.050  88.080 133.340  1.00  0.00           C
ATOM   3958  CD1 PHE A 267     123.620  87.720 134.570  1.00  0.00           C
ATOM   3959  HD1 PHE A 267     123.780  86.660 134.670  1.00  0.00           H
ATOM   3960  CE1 PHE A 267     123.870  88.670 135.570  1.00  0.00           C
ATOM   3961  HE1 PHE A 267     124.380  88.490 136.500  1.00  0.00           H
ATOM   3962  CZ  PHE A 267     123.720  90.030 135.250  1.00  0.00           C
ATOM   3963  HZ  PHE A 267     124.070  90.830 135.880  1.00  0.00           H
ATOM   3964  CD2 PHE A 267     122.860  89.460 133.040  1.00  0.00           C
ATOM   3965  HD2 PHE A 267     122.470  89.810 132.100  1.00  0.00           H
ATOM   3966  CE2 PHE A 267     123.370  90.420 133.920  1.00  0.00           C
ATOM   3967  HE2 PHE A 267     123.460  91.450 133.610  1.00  0.00           H
ATOM   3968  C   PHE A 267     123.610  84.840 131.190  1.00  0.00           C
ATOM   3969  O   PHE A 267     122.760  83.980 131.530  1.00  0.00           O
ATOM   3970  N   ARG A 268     124.220  84.730 129.990  1.00  0.00           N
ATOM   3971  HN  ARG A 268     124.930  85.390 129.730  1.00  0.00           H
ATOM   3972  CA  ARG A 268     124.070  83.590 129.030  1.00  0.00           C
ATOM   3973  HA  ARG A 268     123.410  82.870 129.510  1.00  0.00           H
ATOM   3974  CB  ARG A 268     123.620  84.060 127.660  1.00  0.00           C
ATOM   3975  HB1 ARG A 268     124.400  84.710 127.220  1.00  0.00           H
ATOM   3976  HB2 ARG A 268     123.500  83.140 127.040  1.00  0.00           H
ATOM   3977  CG  ARG A 268     122.270  84.870 127.630  1.00  0.00           C
ATOM   3978  HG1 ARG A 268     121.660  84.950 128.550  1.00  0.00           H
ATOM   3979  HG2 ARG A 268     121.540  84.330 126.990  1.00  0.00           H
ATOM   3980  CD  ARG A 268     122.280  86.250 127.050  1.00  0.00           C
ATOM   3981  HD1 ARG A 268     122.900  86.920 127.680  1.00  0.00           H
ATOM   3982  HD2 ARG A 268     121.280  86.730 127.070  1.00  0.00           H
ATOM   3983  NE  ARG A 268     122.800  86.270 125.630  1.00  0.00           N
ATOM   3984  HE  ARG A 268     123.060  85.420 125.160  1.00  0.00           H
ATOM   3985  CZ  ARG A 268     122.660  87.370 124.870  1.00  0.00           C
ATOM   3986  NH1 ARG A 268     122.230  88.510 125.340  1.00  0.00           N
ATOM   3987 HH11 ARG A 268     122.120  89.350 124.810  1.00  0.00           H
ATOM   3988 HH12 ARG A 268     122.070  88.520 126.330  1.00  0.00           H
ATOM   3989  NH2 ARG A 268     123.020  87.400 123.590  1.00  0.00           N
ATOM   3990 HH21 ARG A 268     122.610  88.210 123.170  1.00  0.00           H
ATOM   3991 HH22 ARG A 268     123.470  86.660 123.090  1.00  0.00           H
ATOM   3992  C   ARG A 268     125.370  82.860 128.960  1.00  0.00           C
ATOM   3993  O   ARG A 268     125.810  82.390 127.970  1.00  0.00           O
ATOM   3994  N   GLN A 269     126.190  82.950 130.030  1.00  0.00           N
ATOM   3995  HN  GLN A 269     125.970  83.530 130.800  1.00  0.00           H
ATOM   3996  CA  GLN A 269     127.370  82.080 130.160  1.00  0.00           C
ATOM   3997  HA  GLN A 269     127.960  82.370 129.310  1.00  0.00           H
ATOM   3998  CB  GLN A 269     128.170  82.450 131.440  1.00  0.00           C
ATOM   3999  HB1 GLN A 269     129.190  82.010 131.540  1.00  0.00           H
ATOM   4000  HB2 GLN A 269     128.340  83.540 131.540  1.00  0.00           H
ATOM   4001  CG  GLN A 269     127.400  82.070 132.810  1.00  0.00           C
ATOM   4002  HG1 GLN A 269     126.320  82.300 132.810  1.00  0.00           H
ATOM   4003  HG2 GLN A 269     127.840  82.840 133.490  1.00  0.00           H
ATOM   4004  CD  GLN A 269     127.650  80.700 133.410  1.00  0.00           C
ATOM   4005  OE1 GLN A 269     126.640  80.060 133.770  1.00  0.00           O
ATOM   4006  NE2 GLN A 269     128.910  80.250 133.500  1.00  0.00           N
ATOM   4007 HE21 GLN A 269     129.710  80.780 133.230  1.00  0.00           H
ATOM   4008 HE22 GLN A 269     129.210  79.300 133.600  1.00  0.00           H
ATOM   4009  C   GLN A 269     127.050  80.490 129.970  1.00  0.00           C
ATOM   4010  O   GLN A 269     125.890  80.080 129.830  1.00  0.00           O
ATOM   4011  N   PRO A 270     128.090  79.630 129.980  1.00  0.00           N
ATOM   4012  CD  PRO A 270     129.420  80.020 129.580  1.00  0.00           C
ATOM   4013  HD1 PRO A 270     129.930  80.320 130.520  1.00  0.00           H
ATOM   4014  HD2 PRO A 270     129.460  80.820 128.820  1.00  0.00           H
ATOM   4015  CA  PRO A 270     128.000  78.170 129.960  1.00  0.00           C
ATOM   4016  HA  PRO A 270     127.500  77.880 129.040  1.00  0.00           H
ATOM   4017  CB  PRO A 270     129.450  77.680 129.870  1.00  0.00           C
ATOM   4018  HB1 PRO A 270     129.990  77.630 130.840  1.00  0.00           H
ATOM   4019  HB2 PRO A 270     129.680  76.720 129.360  1.00  0.00           H
ATOM   4020  CG  PRO A 270     130.080  78.730 129.060  1.00  0.00           C
ATOM   4021  HG1 PRO A 270     129.860  78.570 127.990  1.00  0.00           H
ATOM   4022  HG2 PRO A 270     131.170  78.850 129.250  1.00  0.00           H
ATOM   4023  C   PRO A 270     127.240  77.510 131.120  1.00  0.00           C
ATOM   4024  O   PRO A 270     127.820  77.430 132.200  1.00  0.00           O
ATOM   4025  N   LYS A 271     125.990  76.920 130.880  1.00  0.00           N
ATOM   4026  HN  LYS A 271     125.630  76.870 129.960  1.00  0.00           H
ATOM   4027  CA  LYS A 271     125.210  76.220 131.890  1.00  0.00           C
ATOM   4028  HA  LYS A 271     125.780  76.220 132.800  1.00  0.00           H
ATOM   4029  CB  LYS A 271     123.760  76.950 132.040  1.00  0.00           C
ATOM   4030  HB1 LYS A 271     123.260  77.000 131.040  1.00  0.00           H
ATOM   4031  HB2 LYS A 271     123.170  76.220 132.640  1.00  0.00           H
ATOM   4032  CG  LYS A 271     123.970  78.360 132.510  1.00  0.00           C
ATOM   4033  HG1 LYS A 271     124.670  78.960 131.880  1.00  0.00           H
ATOM   4034  HG2 LYS A 271     124.600  78.230 133.410  1.00  0.00           H
ATOM   4035  CD  LYS A 271     122.720  79.250 132.590  1.00  0.00           C
ATOM   4036  HD1 LYS A 271     122.170  78.880 133.480  1.00  0.00           H
ATOM   4037  HD2 LYS A 271     122.080  79.110 131.690  1.00  0.00           H
ATOM   4038  CE  LYS A 271     123.140  80.710 132.720  1.00  0.00           C
ATOM   4039  HE1 LYS A 271     123.880  81.090 131.970  1.00  0.00           H
ATOM   4040  HE2 LYS A 271     123.740  80.810 133.650  1.00  0.00           H
ATOM   4041  NZ  LYS A 271     122.000  81.540 132.760  1.00  0.00           N
ATOM   4042  HZ1 LYS A 271     121.450  81.380 131.890  1.00  0.00           H
ATOM   4043  HZ2 LYS A 271     121.390  81.430 133.600  1.00  0.00           H
ATOM   4044  HZ3 LYS A 271     122.280  82.540 132.810  1.00  0.00           H
ATOM   4045  C   LYS A 271     124.940  74.760 131.510  1.00  0.00           C
ATOM   4046  O   LYS A 271     124.380  74.510 130.480  1.00  0.00           O
ATOM   4047  N   VAL A 272     125.100  73.760 132.400  1.00  0.00           N
ATOM   4048  HN  VAL A 272     125.500  73.880 133.310  1.00  0.00           H
ATOM   4049  CA  VAL A 272     124.780  72.390 132.050  1.00  0.00           C
ATOM   4050  HA  VAL A 272     124.720  72.270 130.970  1.00  0.00           H
ATOM   4051  CB  VAL A 272     125.760  71.380 132.610  1.00  0.00           C
ATOM   4052  HB  VAL A 272     125.880  71.630 133.690  1.00  0.00           H
ATOM   4053  CG1 VAL A 272     125.240  69.890 132.410  1.00  0.00           C
ATOM   4054 HG11 VAL A 272     124.650  69.810 131.470  1.00  0.00           H
ATOM   4055 HG12 VAL A 272     126.020  69.100 132.430  1.00  0.00           H
ATOM   4056 HG13 VAL A 272     124.550  69.690 133.250  1.00  0.00           H
ATOM   4057  CG2 VAL A 272     127.090  71.370 131.900  1.00  0.00           C
ATOM   4058 HG21 VAL A 272     127.820  70.700 132.390  1.00  0.00           H
ATOM   4059 HG22 VAL A 272     126.970  71.210 130.810  1.00  0.00           H
ATOM   4060 HG23 VAL A 272     127.490  72.410 131.930  1.00  0.00           H
ATOM   4061  C   VAL A 272     123.330  72.040 132.480  1.00  0.00           C
ATOM   4062  O   VAL A 272     122.980  72.320 133.630  1.00  0.00           O
ATOM   4063  N   VAL A 273     122.440  71.540 131.570  1.00  0.00           N
ATOM   4064  HN  VAL A 273     122.720  71.430 130.620  1.00  0.00           H
ATOM   4065  CA  VAL A 273     121.120  71.230 131.880  1.00  0.00           C
ATOM   4066  HA  VAL A 273     120.840  71.630 132.850  1.00  0.00           H
ATOM   4067  CB  VAL A 273     120.150  71.920 130.920  1.00  0.00           C
ATOM   4068  HB  VAL A 273     120.110  71.420 129.930  1.00  0.00           H
ATOM   4069  CG1 VAL A 273     118.690  71.850 131.560  1.00  0.00           C
ATOM   4070 HG11 VAL A 273     118.120  72.410 130.790  1.00  0.00           H
ATOM   4071 HG12 VAL A 273     118.340  70.800 131.670  1.00  0.00           H
ATOM   4072 HG13 VAL A 273     118.680  72.330 132.560  1.00  0.00           H
ATOM   4073  CG2 VAL A 273     120.510  73.460 130.900  1.00  0.00           C
ATOM   4074 HG21 VAL A 273     120.000  74.040 130.100  1.00  0.00           H
ATOM   4075 HG22 VAL A 273     120.220  73.940 131.860  1.00  0.00           H
ATOM   4076 HG23 VAL A 273     121.580  73.680 130.690  1.00  0.00           H
ATOM   4077  C   VAL A 273     120.930  69.770 131.930  1.00  0.00           C
ATOM   4078  O   VAL A 273     121.110  68.990 130.940  1.00  0.00           O
ATOM   4079  N   ARG A 274     120.740  69.210 133.120  1.00  0.00           N
ATOM   4080  HN  ARG A 274     120.730  69.760 133.960  1.00  0.00           H
ATOM   4081  CA  ARG A 274     120.340  67.850 133.380  1.00  0.00           C
ATOM   4082  HA  ARG A 274     120.960  67.160 132.820  1.00  0.00           H
ATOM   4083  CB  ARG A 274     120.570  67.350 134.810  1.00  0.00           C
ATOM   4084  HB1 ARG A 274     119.830  67.900 135.440  1.00  0.00           H
ATOM   4085  HB2 ARG A 274     120.230  66.300 134.950  1.00  0.00           H
ATOM   4086  CG  ARG A 274     122.020  67.590 135.390  1.00  0.00           C
ATOM   4087  HG1 ARG A 274     122.150  68.690 135.330  1.00  0.00           H
ATOM   4088  HG2 ARG A 274     122.840  67.040 134.890  1.00  0.00           H
ATOM   4089  CD  ARG A 274     122.230  67.180 136.890  1.00  0.00           C
ATOM   4090  HD1 ARG A 274     123.290  67.470 137.080  1.00  0.00           H
ATOM   4091  HD2 ARG A 274     122.160  66.100 137.130  1.00  0.00           H
ATOM   4092  NE  ARG A 274     121.350  67.970 137.780  1.00  0.00           N
ATOM   4093  HE  ARG A 274     120.870  68.760 137.400  1.00  0.00           H
ATOM   4094  CZ  ARG A 274     121.400  67.960 139.070  1.00  0.00           C
ATOM   4095  NH1 ARG A 274     122.010  67.100 139.780  1.00  0.00           N
ATOM   4096 HH11 ARG A 274     121.700  67.090 140.730  1.00  0.00           H
ATOM   4097 HH12 ARG A 274     122.190  66.220 139.330  1.00  0.00           H
ATOM   4098  NH2 ARG A 274     120.710  68.800 139.790  1.00  0.00           N
ATOM   4099 HH21 ARG A 274     121.180  69.100 140.620  1.00  0.00           H
ATOM   4100 HH22 ARG A 274     120.250  69.530 139.280  1.00  0.00           H
ATOM   4101  C   ARG A 274     118.960  67.530 132.960  1.00  0.00           C
ATOM   4102  O   ARG A 274     117.990  68.200 133.270  1.00  0.00           O
ATOM   4103  N   TYR A 275     118.850  66.410 132.220  1.00  0.00           N
ATOM   4104  HN  TYR A 275     119.660  65.890 131.960  1.00  0.00           H
ATOM   4105  CA  TYR A 275     117.630  65.740 131.720  1.00  0.00           C
ATOM   4106  HA  TYR A 275     116.730  66.170 132.150  1.00  0.00           H
ATOM   4107  CB  TYR A 275     117.260  66.230 130.260  1.00  0.00           C
ATOM   4108  HB1 TYR A 275     116.150  66.240 130.190  1.00  0.00           H
ATOM   4109  HB2 TYR A 275     117.570  67.290 130.220  1.00  0.00           H
ATOM   4110  CG  TYR A 275     117.750  65.400 129.140  1.00  0.00           C
ATOM   4111  CD1 TYR A 275     118.980  65.710 128.580  1.00  0.00           C
ATOM   4112  HD1 TYR A 275     119.620  66.430 129.080  1.00  0.00           H
ATOM   4113  CE1 TYR A 275     119.430  65.140 127.370  1.00  0.00           C
ATOM   4114  HE1 TYR A 275     120.290  65.560 126.870  1.00  0.00           H
ATOM   4115  CZ  TYR A 275     118.620  64.260 126.650  1.00  0.00           C
ATOM   4116  OH  TYR A 275     119.030  63.730 125.420  1.00  0.00           O
ATOM   4117  HH  TYR A 275     119.970  63.930 125.350  1.00  0.00           H
ATOM   4118  CD2 TYR A 275     116.970  64.380 128.490  1.00  0.00           C
ATOM   4119  HD2 TYR A 275     116.040  64.040 128.930  1.00  0.00           H
ATOM   4120  CE2 TYR A 275     117.500  63.830 127.310  1.00  0.00           C
ATOM   4121  HE2 TYR A 275     116.890  63.090 126.810  1.00  0.00           H
ATOM   4122  C   TYR A 275     117.680  64.250 131.890  1.00  0.00           C
ATOM   4123  O   TYR A 275     118.750  63.680 132.070  1.00  0.00           O
ATOM   4124  N   ARG A 276     116.490  63.590 131.900  1.00  0.00           N
ATOM   4125  HN  ARG A 276     115.700  64.160 131.700  1.00  0.00           H
ATOM   4126  CA  ARG A 276     116.290  62.260 132.230  1.00  0.00           C
ATOM   4127  HA  ARG A 276     117.260  61.790 132.150  1.00  0.00           H
ATOM   4128  CB  ARG A 276     115.790  62.140 133.710  1.00  0.00           C
ATOM   4129  HB1 ARG A 276     116.550  62.510 134.430  1.00  0.00           H
ATOM   4130  HB2 ARG A 276     114.960  62.870 133.580  1.00  0.00           H
ATOM   4131  CG  ARG A 276     115.200  60.880 134.140  1.00  0.00           C
ATOM   4132  HG1 ARG A 276     115.500  60.130 133.380  1.00  0.00           H
ATOM   4133  HG2 ARG A 276     114.110  60.980 133.960  1.00  0.00           H
ATOM   4134  CD  ARG A 276     115.550  60.610 135.670  1.00  0.00           C
ATOM   4135  HD1 ARG A 276     116.650  60.540 135.770  1.00  0.00           H
ATOM   4136  HD2 ARG A 276     115.030  59.690 136.020  1.00  0.00           H
ATOM   4137  NE  ARG A 276     115.010  61.720 136.440  1.00  0.00           N
ATOM   4138  HE  ARG A 276     114.220  62.170 136.020  1.00  0.00           H
ATOM   4139  CZ  ARG A 276     115.340  61.940 137.740  1.00  0.00           C
ATOM   4140  NH1 ARG A 276     116.390  61.380 138.350  1.00  0.00           N
ATOM   4141 HH11 ARG A 276     116.390  61.380 139.350  1.00  0.00           H
ATOM   4142 HH12 ARG A 276     117.030  60.790 137.860  1.00  0.00           H
ATOM   4143  NH2 ARG A 276     114.660  62.670 138.580  1.00  0.00           N
ATOM   4144 HH21 ARG A 276     115.100  62.760 139.470  1.00  0.00           H
ATOM   4145 HH22 ARG A 276     113.820  63.080 138.220  1.00  0.00           H
ATOM   4146  C   ARG A 276     115.350  61.560 131.290  1.00  0.00           C
ATOM   4147  O   ARG A 276     114.230  62.020 131.060  1.00  0.00           O
ATOM   4148  N   VAL A 277     115.720  60.350 130.690  1.00  0.00           N
ATOM   4149  HN  VAL A 277     116.670  60.120 130.850  1.00  0.00           H
ATOM   4150  CA  VAL A 277     114.930  59.690 129.640  1.00  0.00           C
ATOM   4151  HA  VAL A 277     114.080  60.280 129.330  1.00  0.00           H
ATOM   4152  CB  VAL A 277     115.740  59.350 128.370  1.00  0.00           C
ATOM   4153  HB  VAL A 277     116.720  58.900 128.620  1.00  0.00           H
ATOM   4154  CG1 VAL A 277     114.980  58.340 127.450  1.00  0.00           C
ATOM   4155 HG11 VAL A 277     115.400  58.360 126.420  1.00  0.00           H
ATOM   4156 HG12 VAL A 277     115.000  57.290 127.830  1.00  0.00           H
ATOM   4157 HG13 VAL A 277     113.910  58.630 127.440  1.00  0.00           H
ATOM   4158  CG2 VAL A 277     116.090  60.690 127.750  1.00  0.00           C
ATOM   4159 HG21 VAL A 277     116.830  61.270 128.340  1.00  0.00           H
ATOM   4160 HG22 VAL A 277     116.670  60.510 126.820  1.00  0.00           H
ATOM   4161 HG23 VAL A 277     115.190  61.300 127.520  1.00  0.00           H
ATOM   4162  C   VAL A 277     114.380  58.390 130.300  1.00  0.00           C
ATOM   4163  O   VAL A 277     115.130  57.640 130.880  1.00  0.00           O
ATOM   4164  N   VAL A 278     113.060  58.260 130.330  1.00  0.00           N
ATOM   4165  HN  VAL A 278     112.520  58.930 129.840  1.00  0.00           H
ATOM   4166  CA  VAL A 278     112.290  57.140 130.900  1.00  0.00           C
ATOM   4167  HA  VAL A 278     113.020  56.720 131.570  1.00  0.00           H
ATOM   4168  CB  VAL A 278     111.010  57.490 131.640  1.00  0.00           C
ATOM   4169  HB  VAL A 278     110.200  57.690 130.910  1.00  0.00           H
ATOM   4170  CG1 VAL A 278     110.650  56.370 132.540  1.00  0.00           C
ATOM   4171 HG11 VAL A 278     110.520  55.430 131.960  1.00  0.00           H
ATOM   4172 HG12 VAL A 278     111.450  56.070 133.250  1.00  0.00           H
ATOM   4173 HG13 VAL A 278     109.760  56.610 133.170  1.00  0.00           H
ATOM   4174  CG2 VAL A 278     111.240  58.710 132.500  1.00  0.00           C
ATOM   4175 HG21 VAL A 278     110.310  59.030 133.030  1.00  0.00           H
ATOM   4176 HG22 VAL A 278     112.100  58.530 133.180  1.00  0.00           H
ATOM   4177 HG23 VAL A 278     111.440  59.630 131.910  1.00  0.00           H
ATOM   4178  C   VAL A 278     112.060  56.040 129.890  1.00  0.00           C
ATOM   4179  O   VAL A 278     111.610  56.290 128.800  1.00  0.00           O
ATOM   4180  N   ASN A 279     112.410  54.790 130.140  1.00  0.00           N
ATOM   4181  HN  ASN A 279     112.910  54.510 130.950  1.00  0.00           H
ATOM   4182  CA  ASN A 279     112.130  53.710 129.190  1.00  0.00           C
ATOM   4183  HA  ASN A 279     111.410  54.070 128.460  1.00  0.00           H
ATOM   4184  CB  ASN A 279     113.470  53.420 128.400  1.00  0.00           C
ATOM   4185  HB1 ASN A 279     113.500  54.370 127.820  1.00  0.00           H
ATOM   4186  HB2 ASN A 279     114.370  53.450 129.050  1.00  0.00           H
ATOM   4187  CG  ASN A 279     113.510  52.180 127.590  1.00  0.00           C
ATOM   4188  OD1 ASN A 279     113.490  52.230 126.400  1.00  0.00           O
ATOM   4189  ND2 ASN A 279     113.750  50.990 128.230  1.00  0.00           N
ATOM   4190 HD21 ASN A 279     113.740  50.920 129.230  1.00  0.00           H
ATOM   4191 HD22 ASN A 279     113.950  50.120 127.770  1.00  0.00           H
ATOM   4192  C   ASN A 279     111.640  52.500 130.010  1.00  0.00           C
ATOM   4193  O   ASN A 279     112.300  52.020 130.820  1.00  0.00           O
ATOM   4194  N   LEU A 280     110.530  51.860 129.640  1.00  0.00           N
ATOM   4195  HN  LEU A 280     110.030  52.310 128.910  1.00  0.00           H
ATOM   4196  CA  LEU A 280     109.920  50.800 130.430  1.00  0.00           C
ATOM   4197  HA  LEU A 280     110.350  50.800 131.420  1.00  0.00           H
ATOM   4198  CB  LEU A 280     108.440  51.260 130.510  1.00  0.00           C
ATOM   4199  HB1 LEU A 280     108.430  52.270 130.980  1.00  0.00           H
ATOM   4200  HB2 LEU A 280     108.060  51.380 129.470  1.00  0.00           H
ATOM   4201  CG  LEU A 280     107.380  50.300 131.130  1.00  0.00           C
ATOM   4202  HG  LEU A 280     107.430  49.370 130.520  1.00  0.00           H
ATOM   4203  CD1 LEU A 280     107.700  49.900 132.530  1.00  0.00           C
ATOM   4204 HD11 LEU A 280     106.720  49.530 132.920  1.00  0.00           H
ATOM   4205 HD12 LEU A 280     108.550  49.220 132.720  1.00  0.00           H
ATOM   4206 HD13 LEU A 280     107.930  50.880 132.990  1.00  0.00           H
ATOM   4207  CD2 LEU A 280     105.870  50.760 130.960  1.00  0.00           C
ATOM   4208 HD21 LEU A 280     105.220  49.930 131.310  1.00  0.00           H
ATOM   4209 HD22 LEU A 280     105.680  51.620 131.630  1.00  0.00           H
ATOM   4210 HD23 LEU A 280     105.610  51.080 129.930  1.00  0.00           H
ATOM   4211  C   LEU A 280     110.070  49.430 129.750  1.00  0.00           C
ATOM   4212  O   LEU A 280     109.510  49.130 128.700  1.00  0.00           O
ATOM   4213  N   TYR A 281     110.970  48.550 130.350  1.00  0.00           N
ATOM   4214  HN  TYR A 281     111.440  48.690 131.220  1.00  0.00           H
ATOM   4215  CA  TYR A 281     111.100  47.170 129.950  1.00  0.00           C
ATOM   4216  HA  TYR A 281     111.060  47.190 128.870  1.00  0.00           H
ATOM   4217  CB  TYR A 281     112.390  46.550 130.420  1.00  0.00           C
ATOM   4218  HB1 TYR A 281     112.480  46.740 131.510  1.00  0.00           H
ATOM   4219  HB2 TYR A 281     112.450  45.440 130.410  1.00  0.00           H
ATOM   4220  CG  TYR A 281     113.610  47.030 129.760  1.00  0.00           C
ATOM   4221  CD1 TYR A 281     113.940  46.870 128.400  1.00  0.00           C
ATOM   4222  HD1 TYR A 281     113.300  46.390 127.670  1.00  0.00           H
ATOM   4223  CE1 TYR A 281     115.100  47.470 127.860  1.00  0.00           C
ATOM   4224  HE1 TYR A 281     115.380  47.340 126.820  1.00  0.00           H
ATOM   4225  CZ  TYR A 281     116.040  48.090 128.670  1.00  0.00           C
ATOM   4226  OH  TYR A 281     117.070  48.710 128.040  1.00  0.00           O
ATOM   4227  HH  TYR A 281     117.630  49.170 128.680  1.00  0.00           H
ATOM   4228  CD2 TYR A 281     114.470  47.790 130.600  1.00  0.00           C
ATOM   4229  HD2 TYR A 281     114.230  47.680 131.650  1.00  0.00           H
ATOM   4230  CE2 TYR A 281     115.680  48.360 130.040  1.00  0.00           C
ATOM   4231  HE2 TYR A 281     116.290  48.940 130.730  1.00  0.00           H
ATOM   4232  C   TYR A 281     109.970  46.230 130.410  1.00  0.00           C
ATOM   4233  O   TYR A 281     109.210  46.490 131.390  1.00  0.00           O
ATOM   4234  N   GLU A 282     109.840  45.010 129.820  1.00  0.00           N
ATOM   4235  HN  GLU A 282     110.260  44.730 128.970  1.00  0.00           H
ATOM   4236  CA  GLU A 282     109.200  43.900 130.410  1.00  0.00           C
ATOM   4237  HA  GLU A 282     108.390  44.280 131.020  1.00  0.00           H
ATOM   4238  CB  GLU A 282     108.580  42.890 129.320  1.00  0.00           C
ATOM   4239  HB1 GLU A 282     109.270  42.600 128.500  1.00  0.00           H
ATOM   4240  HB2 GLU A 282     108.170  42.000 129.830  1.00  0.00           H
ATOM   4241  CG  GLU A 282     107.210  43.420 128.700  1.00  0.00           C
ATOM   4242  HG1 GLU A 282     107.230  44.530 128.560  1.00  0.00           H
ATOM   4243  HG2 GLU A 282     106.330  43.230 129.350  1.00  0.00           H
ATOM   4244  CD  GLU A 282     106.810  42.800 127.430  1.00  0.00           C
ATOM   4245  OE1 GLU A 282     106.600  41.590 127.500  1.00  0.00           O
ATOM   4246  OE2 GLU A 282     106.610  43.470 126.370  1.00  0.00           O
ATOM   4247  C   GLU A 282     110.170  43.130 131.250  1.00  0.00           C
ATOM   4248  O   GLU A 282     111.350  43.370 131.320  1.00  0.00           O
ATOM   4249  N   ASP A 283     109.690  42.120 132.030  1.00  0.00           N
ATOM   4250  HN  ASP A 283     108.740  41.820 131.940  1.00  0.00           H
ATOM   4251  CA  ASP A 283     110.310  41.610 133.280  1.00  0.00           C
ATOM   4252  HA  ASP A 283     110.900  42.390 133.740  1.00  0.00           H
ATOM   4253  CB  ASP A 283     109.210  41.130 134.210  1.00  0.00           C
ATOM   4254  HB1 ASP A 283     108.490  40.460 133.690  1.00  0.00           H
ATOM   4255  HB2 ASP A 283     109.580  40.670 135.140  1.00  0.00           H
ATOM   4256  CG  ASP A 283     108.440  42.360 134.690  1.00  0.00           C
ATOM   4257  OD1 ASP A 283     109.110  43.250 135.170  1.00  0.00           O
ATOM   4258  OD2 ASP A 283     107.200  42.370 134.680  1.00  0.00           O
ATOM   4259  C   ASP A 283     111.370  40.530 132.960  1.00  0.00           C
ATOM   4260  O   ASP A 283     112.230  40.310 133.780  1.00  0.00           O
ATOM   4261  N   ASP A 284     111.390  39.970 131.700  1.00  0.00           N
ATOM   4262  HN  ASP A 284     110.690  40.200 131.030  1.00  0.00           H
ATOM   4263  CA  ASP A 284     112.380  39.070 131.190  1.00  0.00           C
ATOM   4264  HA  ASP A 284     112.790  38.390 131.930  1.00  0.00           H
ATOM   4265  CB  ASP A 284     111.720  38.330 130.070  1.00  0.00           C
ATOM   4266  HB1 ASP A 284     111.030  38.960 129.460  1.00  0.00           H
ATOM   4267  HB2 ASP A 284     112.530  37.890 129.450  1.00  0.00           H
ATOM   4268  CG  ASP A 284     110.990  37.090 130.610  1.00  0.00           C
ATOM   4269  OD1 ASP A 284     110.090  36.580 129.930  1.00  0.00           O
ATOM   4270  OD2 ASP A 284     111.370  36.630 131.690  1.00  0.00           O
ATOM   4271  C   ASP A 284     113.550  39.900 130.660  1.00  0.00           C
ATOM   4272  O   ASP A 284     114.530  39.400 130.230  1.00  0.00           O
ATOM   4273  N   HIS A 285     113.460  41.310 130.760  1.00  0.00           N
ATOM   4274  HN  HIS A 285     112.600  41.710 131.060  1.00  0.00           H
ATOM   4275  CA  HIS A 285     114.410  42.350 130.320  1.00  0.00           C
ATOM   4276  HA  HIS A 285     114.040  43.170 130.900  1.00  0.00           H
ATOM   4277  CB  HIS A 285     115.890  42.100 130.730  1.00  0.00           C
ATOM   4278  HB1 HIS A 285     115.970  41.990 131.830  1.00  0.00           H
ATOM   4279  HB2 HIS A 285     116.230  41.150 130.280  1.00  0.00           H
ATOM   4280  ND1 HIS A 285     116.580  44.570 131.180  1.00  0.00           N
ATOM   4281  CG  HIS A 285     116.780  43.340 130.520  1.00  0.00           C
ATOM   4282  CE1 HIS A 285     117.580  45.360 130.740  1.00  0.00           C
ATOM   4283  HE1 HIS A 285     117.730  46.400 131.040  1.00  0.00           H
ATOM   4284  NE2 HIS A 285     118.410  44.670 129.930  1.00  0.00           N
ATOM   4285  HE2 HIS A 285     119.300  44.870 129.540  1.00  0.00           H
ATOM   4286  CD2 HIS A 285     117.910  43.440 129.760  1.00  0.00           C
ATOM   4287  HD2 HIS A 285     118.470  42.620 129.330  1.00  0.00           H
ATOM   4288  C   HIS A 285     114.320  42.530 128.850  1.00  0.00           C
ATOM   4289  O   HIS A 285     115.340  42.640 128.120  1.00  0.00           O
ATOM   4290  N   LYS A 286     113.090  42.610 128.290  1.00  0.00           N
ATOM   4291  HN  LYS A 286     112.340  42.750 128.930  1.00  0.00           H
ATOM   4292  CA  LYS A 286     112.800  42.490 126.840  1.00  0.00           C
ATOM   4293  HA  LYS A 286     113.760  42.540 126.350  1.00  0.00           H
ATOM   4294  CB  LYS A 286     112.050  41.140 126.560  1.00  0.00           C
ATOM   4295  HB1 LYS A 286     111.200  41.060 127.280  1.00  0.00           H
ATOM   4296  HB2 LYS A 286     111.650  41.010 125.530  1.00  0.00           H
ATOM   4297  CG  LYS A 286     113.040  39.960 126.540  1.00  0.00           C
ATOM   4298  HG1 LYS A 286     113.460  39.880 127.570  1.00  0.00           H
ATOM   4299  HG2 LYS A 286     113.950  40.150 125.930  1.00  0.00           H
ATOM   4300  CD  LYS A 286     112.610  38.600 125.910  1.00  0.00           C
ATOM   4301  HD1 LYS A 286     112.500  38.680 124.810  1.00  0.00           H
ATOM   4302  HD2 LYS A 286     111.620  38.260 126.300  1.00  0.00           H
ATOM   4303  CE  LYS A 286     113.630  37.530 126.290  1.00  0.00           C
ATOM   4304  HE1 LYS A 286     113.620  37.300 127.370  1.00  0.00           H
ATOM   4305  HE2 LYS A 286     114.650  37.820 125.960  1.00  0.00           H
ATOM   4306  NZ  LYS A 286     113.420  36.260 125.650  1.00  0.00           N
ATOM   4307  HZ1 LYS A 286     113.990  35.470 126.010  1.00  0.00           H
ATOM   4308  HZ2 LYS A 286     112.480  35.900 125.940  1.00  0.00           H
ATOM   4309  HZ3 LYS A 286     113.400  36.210 124.610  1.00  0.00           H
ATOM   4310  C   LYS A 286     111.920  43.690 126.510  1.00  0.00           C
ATOM   4311  O   LYS A 286     111.280  44.310 127.370  1.00  0.00           O
ATOM   4312  N   ASN A 287     111.950  44.060 125.230  1.00  0.00           N
ATOM   4313  HN  ASN A 287     112.440  43.530 124.550  1.00  0.00           H
ATOM   4314  CA  ASN A 287     111.110  45.090 124.680  1.00  0.00           C
ATOM   4315  HA  ASN A 287     111.170  44.920 123.620  1.00  0.00           H
ATOM   4316  CB  ASN A 287     109.560  44.800 124.940  1.00  0.00           C
ATOM   4317  HB1 ASN A 287     109.330  43.720 124.810  1.00  0.00           H
ATOM   4318  HB2 ASN A 287     109.290  45.060 125.990  1.00  0.00           H
ATOM   4319  CG  ASN A 287     108.630  45.650 124.020  1.00  0.00           C
ATOM   4320  OD1 ASN A 287     108.940  46.490 123.220  1.00  0.00           O
ATOM   4321  ND2 ASN A 287     107.280  45.280 124.220  1.00  0.00           N
ATOM   4322 HD21 ASN A 287     107.030  44.580 124.890  1.00  0.00           H
ATOM   4323 HD22 ASN A 287     106.560  45.390 123.530  1.00  0.00           H
ATOM   4324  C   ASN A 287     111.590  46.550 124.930  1.00  0.00           C
ATOM   4325  O   ASN A 287     110.950  47.270 125.660  1.00  0.00           O
ATOM   4326  N   PRO A 288     112.820  46.910 124.430  1.00  0.00           N
ATOM   4327  CD  PRO A 288     113.580  46.080 123.560  1.00  0.00           C
ATOM   4328  HD1 PRO A 288     112.870  45.760 122.770  1.00  0.00           H
ATOM   4329  HD2 PRO A 288     114.100  45.250 124.080  1.00  0.00           H
ATOM   4330  CA  PRO A 288     113.310  48.280 124.450  1.00  0.00           C
ATOM   4331  HA  PRO A 288     113.260  48.710 125.440  1.00  0.00           H
ATOM   4332  CB  PRO A 288     114.770  48.170 123.910  1.00  0.00           C
ATOM   4333  HB1 PRO A 288     115.280  49.070 123.530  1.00  0.00           H
ATOM   4334  HB2 PRO A 288     115.460  47.860 124.720  1.00  0.00           H
ATOM   4335  CG  PRO A 288     114.600  47.060 122.900  1.00  0.00           C
ATOM   4336  HG1 PRO A 288     115.510  46.490 122.600  1.00  0.00           H
ATOM   4337  HG2 PRO A 288     114.080  47.420 121.990  1.00  0.00           H
ATOM   4338  C   PRO A 288     112.360  49.070 123.480  1.00  0.00           C
ATOM   4339  O   PRO A 288     112.190  48.700 122.360  1.00  0.00           O
ATOM   4340  N   THR A 289     111.840  50.210 123.880  1.00  0.00           N
ATOM   4341  HN  THR A 289     111.940  50.520 124.830  1.00  0.00           H
ATOM   4342  CA  THR A 289     111.200  51.300 123.110  1.00  0.00           C
ATOM   4343  HA  THR A 289     110.450  50.780 122.540  1.00  0.00           H
ATOM   4344  CB  THR A 289     110.500  52.310 124.080  1.00  0.00           C
ATOM   4345  HB  THR A 289     111.370  52.680 124.660  1.00  0.00           H
ATOM   4346  OG1 THR A 289     109.480  51.770 124.870  1.00  0.00           O
ATOM   4347  HG1 THR A 289     109.760  50.960 125.300  1.00  0.00           H
ATOM   4348  CG2 THR A 289     109.700  53.380 123.260  1.00  0.00           C
ATOM   4349 HG21 THR A 289     110.470  53.930 122.670  1.00  0.00           H
ATOM   4350 HG22 THR A 289     108.880  52.990 122.630  1.00  0.00           H
ATOM   4351 HG23 THR A 289     109.200  54.180 123.840  1.00  0.00           H
ATOM   4352  C   THR A 289     112.090  51.960 122.010  1.00  0.00           C
ATOM   4353  O   THR A 289     111.970  51.720 120.820  1.00  0.00           O
ATOM   4354  N   VAL A 290     112.980  52.880 122.450  1.00  0.00           N
ATOM   4355  HN  VAL A 290     113.050  53.240 123.370  1.00  0.00           H
ATOM   4356  CA  VAL A 290     113.860  53.600 121.570  1.00  0.00           C
ATOM   4357  HA  VAL A 290     114.010  53.080 120.630  1.00  0.00           H
ATOM   4358  CB  VAL A 290     113.450  55.040 121.370  1.00  0.00           C
ATOM   4359  HB  VAL A 290     114.280  55.560 120.840  1.00  0.00           H
ATOM   4360  CG1 VAL A 290     112.210  55.050 120.410  1.00  0.00           C
ATOM   4361 HG11 VAL A 290     111.300  54.670 120.910  1.00  0.00           H
ATOM   4362 HG12 VAL A 290     111.990  56.080 120.080  1.00  0.00           H
ATOM   4363 HG13 VAL A 290     112.520  54.330 119.620  1.00  0.00           H
ATOM   4364  CG2 VAL A 290     113.060  55.800 122.620  1.00  0.00           C
ATOM   4365 HG21 VAL A 290     113.900  55.750 123.350  1.00  0.00           H
ATOM   4366 HG22 VAL A 290     113.060  56.890 122.390  1.00  0.00           H
ATOM   4367 HG23 VAL A 290     112.050  55.520 123.000  1.00  0.00           H
ATOM   4368  C   VAL A 290     115.190  53.700 122.290  1.00  0.00           C
ATOM   4369  O   VAL A 290     116.070  54.210 121.630  1.00  0.00           O
ATOM   4370  N   THR A 291     115.370  52.940 123.460  1.00  0.00           N
ATOM   4371  HN  THR A 291     114.520  52.650 123.880  1.00  0.00           H
ATOM   4372  CA  THR A 291     116.690  52.830 124.090  1.00  0.00           C
ATOM   4373  HA  THR A 291     117.080  53.830 124.050  1.00  0.00           H
ATOM   4374  CB  THR A 291     116.670  52.450 125.590  1.00  0.00           C
ATOM   4375  HB  THR A 291     115.980  53.100 126.170  1.00  0.00           H
ATOM   4376  OG1 THR A 291     117.990  52.630 126.170  1.00  0.00           O
ATOM   4377  HG1 THR A 291     117.990  52.350 127.080  1.00  0.00           H
ATOM   4378  CG2 THR A 291     116.390  50.980 125.760  1.00  0.00           C
ATOM   4379 HG21 THR A 291     117.250  50.390 125.400  1.00  0.00           H
ATOM   4380 HG22 THR A 291     116.310  50.750 126.840  1.00  0.00           H
ATOM   4381 HG23 THR A 291     115.450  50.750 125.210  1.00  0.00           H
ATOM   4382  C   THR A 291     117.680  52.040 123.250  1.00  0.00           C
ATOM   4383  O   THR A 291     117.230  51.180 122.410  1.00  0.00           O
ATOM   4384  N   ARG A 292     119.020  52.180 123.370  1.00  0.00           N
ATOM   4385  HN  ARG A 292     119.310  52.930 123.950  1.00  0.00           H
ATOM   4386  CA  ARG A 292     120.120  51.500 122.650  1.00  0.00           C
ATOM   4387  HA  ARG A 292     121.070  51.850 123.050  1.00  0.00           H
ATOM   4388  CB  ARG A 292     120.190  50.040 122.910  1.00  0.00           C
ATOM   4389  HB1 ARG A 292     119.180  49.720 122.580  1.00  0.00           H
ATOM   4390  HB2 ARG A 292     120.980  49.530 122.310  1.00  0.00           H
ATOM   4391  CG  ARG A 292     120.460  49.560 124.380  1.00  0.00           C
ATOM   4392  HG1 ARG A 292     119.790  50.110 125.070  1.00  0.00           H
ATOM   4393  HG2 ARG A 292     121.490  49.930 124.590  1.00  0.00           H
ATOM   4394  CD  ARG A 292     120.370  48.040 124.550  1.00  0.00           C
ATOM   4395  HD1 ARG A 292     121.420  47.710 124.440  1.00  0.00           H
ATOM   4396  HD2 ARG A 292     119.840  47.560 123.700  1.00  0.00           H
ATOM   4397  NE  ARG A 292     119.880  47.700 125.850  1.00  0.00           N
ATOM   4398  HE  ARG A 292     119.710  48.450 126.490  1.00  0.00           H
ATOM   4399  CZ  ARG A 292     119.370  46.530 126.220  1.00  0.00           C
ATOM   4400  NH1 ARG A 292     119.600  45.410 125.480  1.00  0.00           N
ATOM   4401 HH11 ARG A 292     119.370  44.510 125.840  1.00  0.00           H
ATOM   4402 HH12 ARG A 292     120.090  45.550 124.620  1.00  0.00           H
ATOM   4403  NH2 ARG A 292     118.610  46.390 127.270  1.00  0.00           N
ATOM   4404 HH21 ARG A 292     117.940  45.650 127.200  1.00  0.00           H
ATOM   4405 HH22 ARG A 292     118.340  47.150 127.860  1.00  0.00           H
ATOM   4406  C   ARG A 292     120.270  51.830 121.170  1.00  0.00           C
ATOM   4407  O   ARG A 292     121.180  51.310 120.450  1.00  0.00           O
ATOM   4408  N   GLU A 293     119.490  52.820 120.790  1.00  0.00           N
ATOM   4409  HN  GLU A 293     118.880  53.270 121.430  1.00  0.00           H
ATOM   4410  CA  GLU A 293     119.370  53.210 119.380  1.00  0.00           C
ATOM   4411  HA  GLU A 293     120.370  53.130 118.970  1.00  0.00           H
ATOM   4412  CB  GLU A 293     118.470  52.350 118.490  1.00  0.00           C
ATOM   4413  HB1 GLU A 293     117.470  52.370 118.960  1.00  0.00           H
ATOM   4414  HB2 GLU A 293     118.370  52.890 117.520  1.00  0.00           H
ATOM   4415  CG  GLU A 293     119.000  50.910 118.240  1.00  0.00           C
ATOM   4416  HG1 GLU A 293     119.330  50.390 119.170  1.00  0.00           H
ATOM   4417  HG2 GLU A 293     119.860  50.780 117.560  1.00  0.00           H
ATOM   4418  CD  GLU A 293     117.880  50.070 117.640  1.00  0.00           C
ATOM   4419  OE1 GLU A 293     117.240  49.270 118.350  1.00  0.00           O
ATOM   4420  OE2 GLU A 293     117.600  50.270 116.430  1.00  0.00           O
ATOM   4421  C   GLU A 293     119.100  54.710 119.200  1.00  0.00           C
ATOM   4422  O   GLU A 293     120.030  55.490 118.870  1.00  0.00           O
ATOM   4423  N   GLN A 294     117.910  55.120 119.380  1.00  0.00           N
ATOM   4424  HN  GLN A 294     117.200  54.500 119.720  1.00  0.00           H
ATOM   4425  CA  GLN A 294     117.520  56.450 119.010  1.00  0.00           C
ATOM   4426  HA  GLN A 294     118.060  56.860 118.170  1.00  0.00           H
ATOM   4427  CB  GLN A 294     116.040  56.460 118.520  1.00  0.00           C
ATOM   4428  HB1 GLN A 294     115.410  56.100 119.370  1.00  0.00           H
ATOM   4429  HB2 GLN A 294     115.700  57.500 118.320  1.00  0.00           H
ATOM   4430  CG  GLN A 294     115.620  55.690 117.240  1.00  0.00           C
ATOM   4431  HG1 GLN A 294     114.790  56.230 116.750  1.00  0.00           H
ATOM   4432  HG2 GLN A 294     115.280  54.680 117.560  1.00  0.00           H
ATOM   4433  CD  GLN A 294     116.750  55.480 116.210  1.00  0.00           C
ATOM   4434  OE1 GLN A 294     117.470  54.470 116.060  1.00  0.00           O
ATOM   4435  NE2 GLN A 294     117.010  56.550 115.420  1.00  0.00           N
ATOM   4436 HE21 GLN A 294     116.570  57.430 115.600  1.00  0.00           H
ATOM   4437 HE22 GLN A 294     117.710  56.520 114.700  1.00  0.00           H
ATOM   4438  C   GLN A 294     117.850  57.500 120.110  1.00  0.00           C
ATOM   4439  O   GLN A 294     117.930  58.660 119.780  1.00  0.00           O
ATOM   4440  N   VAL A 295     118.080  57.120 121.400  1.00  0.00           N
ATOM   4441  HN  VAL A 295     117.990  56.180 121.700  1.00  0.00           H
ATOM   4442  CA  VAL A 295     118.330  58.100 122.420  1.00  0.00           C
ATOM   4443  HA  VAL A 295     117.620  58.910 122.350  1.00  0.00           H
ATOM   4444  CB  VAL A 295     118.300  57.400 123.810  1.00  0.00           C
ATOM   4445  HB  VAL A 295     119.070  56.620 123.980  1.00  0.00           H
ATOM   4446  CG1 VAL A 295     118.460  58.480 124.850  1.00  0.00           C
ATOM   4447 HG11 VAL A 295     118.180  58.100 125.850  1.00  0.00           H
ATOM   4448 HG12 VAL A 295     119.540  58.750 124.880  1.00  0.00           H
ATOM   4449 HG13 VAL A 295     117.800  59.340 124.610  1.00  0.00           H
ATOM   4450  CG2 VAL A 295     116.890  56.770 123.990  1.00  0.00           C
ATOM   4451 HG21 VAL A 295     116.690  56.390 125.010  1.00  0.00           H
ATOM   4452 HG22 VAL A 295     116.140  57.560 123.780  1.00  0.00           H
ATOM   4453 HG23 VAL A 295     116.710  55.890 123.330  1.00  0.00           H
ATOM   4454  C   VAL A 295     119.690  58.760 122.250  1.00  0.00           C
ATOM   4455  O   VAL A 295     119.850  60.000 122.330  1.00  0.00           O
ATOM   4456  N   ASP A 296     120.720  57.930 121.990  1.00  0.00           N
ATOM   4457  HN  ASP A 296     120.490  56.960 122.040  1.00  0.00           H
ATOM   4458  CA  ASP A 296     122.000  58.440 121.760  1.00  0.00           C
ATOM   4459  HA  ASP A 296     122.270  59.220 122.460  1.00  0.00           H
ATOM   4460  CB  ASP A 296     123.060  57.310 121.710  1.00  0.00           C
ATOM   4461  HB1 ASP A 296     122.840  56.490 121.000  1.00  0.00           H
ATOM   4462  HB2 ASP A 296     124.050  57.690 121.380  1.00  0.00           H
ATOM   4463  CG  ASP A 296     123.300  56.640 123.090  1.00  0.00           C
ATOM   4464  OD1 ASP A 296     122.860  57.160 124.140  1.00  0.00           O
ATOM   4465  OD2 ASP A 296     123.930  55.570 123.130  1.00  0.00           O
ATOM   4466  C   ASP A 296     122.020  59.270 120.490  1.00  0.00           C
ATOM   4467  O   ASP A 296     122.570  60.360 120.400  1.00  0.00           O
ATOM   4468  N   PHE A 297     121.420  58.750 119.420  1.00  0.00           N
ATOM   4469  HN  PHE A 297     120.910  57.900 119.390  1.00  0.00           H
ATOM   4470  CA  PHE A 297     121.300  59.600 118.180  1.00  0.00           C
ATOM   4471  HA  PHE A 297     122.310  59.880 117.920  1.00  0.00           H
ATOM   4472  CB  PHE A 297     120.600  58.760 117.050  1.00  0.00           C
ATOM   4473  HB1 PHE A 297     121.130  57.780 117.100  1.00  0.00           H
ATOM   4474  HB2 PHE A 297     119.520  58.660 117.280  1.00  0.00           H
ATOM   4475  CG  PHE A 297     120.650  59.310 115.570  1.00  0.00           C
ATOM   4476  CD1 PHE A 297     121.590  58.820 114.650  1.00  0.00           C
ATOM   4477  HD1 PHE A 297     122.340  58.080 114.890  1.00  0.00           H
ATOM   4478  CE1 PHE A 297     121.630  59.350 113.310  1.00  0.00           C
ATOM   4479  HE1 PHE A 297     122.270  58.910 112.560  1.00  0.00           H
ATOM   4480  CZ  PHE A 297     120.660  60.280 112.890  1.00  0.00           C
ATOM   4481  HZ  PHE A 297     120.590  60.560 111.850  1.00  0.00           H
ATOM   4482  CD2 PHE A 297     119.750  60.260 115.140  1.00  0.00           C
ATOM   4483  HD2 PHE A 297     118.910  60.510 115.780  1.00  0.00           H
ATOM   4484  CE2 PHE A 297     119.700  60.710 113.820  1.00  0.00           C
ATOM   4485  HE2 PHE A 297     119.020  61.540 113.690  1.00  0.00           H
ATOM   4486  C   PHE A 297     120.600  60.950 118.410  1.00  0.00           C
ATOM   4487  O   PHE A 297     121.210  61.970 118.040  1.00  0.00           O
ATOM   4488  N   GLN A 298     119.520  60.950 119.150  1.00  0.00           N
ATOM   4489  HN  GLN A 298     118.970  60.120 119.270  1.00  0.00           H
ATOM   4490  CA  GLN A 298     118.840  62.260 119.580  1.00  0.00           C
ATOM   4491  HA  GLN A 298     118.610  62.760 118.650  1.00  0.00           H
ATOM   4492  CB  GLN A 298     117.540  61.970 120.350  1.00  0.00           C
ATOM   4493  HB1 GLN A 298     117.000  61.260 119.690  1.00  0.00           H
ATOM   4494  HB2 GLN A 298     117.600  61.460 121.340  1.00  0.00           H
ATOM   4495  CG  GLN A 298     116.640  63.160 120.660  1.00  0.00           C
ATOM   4496  HG1 GLN A 298     117.220  63.830 121.330  1.00  0.00           H
ATOM   4497  HG2 GLN A 298     115.680  62.830 121.120  1.00  0.00           H
ATOM   4498  CD  GLN A 298     116.440  64.030 119.400  1.00  0.00           C
ATOM   4499  OE1 GLN A 298     117.160  65.010 119.130  1.00  0.00           O
ATOM   4500  NE2 GLN A 298     115.200  63.970 118.880  1.00  0.00           N
ATOM   4501 HE21 GLN A 298     114.570  63.250 119.190  1.00  0.00           H
ATOM   4502 HE22 GLN A 298     114.880  64.760 118.350  1.00  0.00           H
ATOM   4503  C   GLN A 298     119.760  63.160 120.440  1.00  0.00           C
ATOM   4504  O   GLN A 298     119.820  64.330 120.070  1.00  0.00           O
ATOM   4505  N   HIS A 299     120.490  62.630 121.520  1.00  0.00           N
ATOM   4506  HN  HIS A 299     120.310  61.690 121.800  1.00  0.00           H
ATOM   4507  CA  HIS A 299     121.310  63.390 122.460  1.00  0.00           C
ATOM   4508  HA  HIS A 299     120.740  64.210 122.870  1.00  0.00           H
ATOM   4509  CB  HIS A 299     121.750  62.420 123.630  1.00  0.00           C
ATOM   4510  HB1 HIS A 299     120.850  61.950 124.060  1.00  0.00           H
ATOM   4511  HB2 HIS A 299     122.370  61.610 123.190  1.00  0.00           H
ATOM   4512  ND1 HIS A 299     121.970  64.110 125.460  1.00  0.00           N
ATOM   4513  CG  HIS A 299     122.470  63.020 124.750  1.00  0.00           C
ATOM   4514  CE1 HIS A 299     122.830  64.350 126.390  1.00  0.00           C
ATOM   4515  HE1 HIS A 299     122.770  65.200 127.070  1.00  0.00           H
ATOM   4516  NE2 HIS A 299     123.890  63.450 126.350  1.00  0.00           N
ATOM   4517  HE2 HIS A 299     124.550  63.230 127.070  1.00  0.00           H
ATOM   4518  CD2 HIS A 299     123.630  62.600 125.330  1.00  0.00           C
ATOM   4519  HD2 HIS A 299     124.320  61.790 125.160  1.00  0.00           H
ATOM   4520  C   HIS A 299     122.460  64.000 121.610  1.00  0.00           C
ATOM   4521  O   HIS A 299     122.820  65.150 121.700  1.00  0.00           O
ATOM   4522  N   HIS A 300     123.090  63.220 120.680  1.00  0.00           N
ATOM   4523  HN  HIS A 300     122.840  62.290 120.430  1.00  0.00           H
ATOM   4524  CA  HIS A 300     124.160  63.680 119.730  1.00  0.00           C
ATOM   4525  HA  HIS A 300     124.930  64.150 120.310  1.00  0.00           H
ATOM   4526  CB  HIS A 300     124.560  62.590 118.660  1.00  0.00           C
ATOM   4527  HB1 HIS A 300     123.600  62.130 118.320  1.00  0.00           H
ATOM   4528  HB2 HIS A 300     124.970  63.050 117.730  1.00  0.00           H
ATOM   4529  ND1 HIS A 300     126.850  61.950 119.360  1.00  0.00           N
ATOM   4530  CG  HIS A 300     125.500  61.530 119.110  1.00  0.00           C
ATOM   4531  CE1 HIS A 300     127.440  60.800 119.710  1.00  0.00           C
ATOM   4532  HE1 HIS A 300     128.500  60.640 119.900  1.00  0.00           H
ATOM   4533  NE2 HIS A 300     126.630  59.700 119.560  1.00  0.00           N
ATOM   4534  HE2 HIS A 300     126.810  58.770 119.870  1.00  0.00           H
ATOM   4535  CD2 HIS A 300     125.420  60.190 119.140  1.00  0.00           C
ATOM   4536  HD2 HIS A 300     124.630  59.470 118.960  1.00  0.00           H
ATOM   4537  C   HIS A 300     123.560  64.820 118.860  1.00  0.00           C
ATOM   4538  O   HIS A 300     124.200  65.840 118.560  1.00  0.00           O
ATOM   4539  N   GLN A 301     122.290  64.720 118.400  1.00  0.00           N
ATOM   4540  HN  GLN A 301     121.690  64.010 118.770  1.00  0.00           H
ATOM   4541  CA  GLN A 301     121.790  65.790 117.520  1.00  0.00           C
ATOM   4542  HA  GLN A 301     122.550  65.860 116.760  1.00  0.00           H
ATOM   4543  CB  GLN A 301     120.550  65.110 116.700  1.00  0.00           C
ATOM   4544  HB1 GLN A 301     120.880  64.130 116.300  1.00  0.00           H
ATOM   4545  HB2 GLN A 301     119.860  64.850 117.520  1.00  0.00           H
ATOM   4546  CG  GLN A 301     119.920  66.060 115.660  1.00  0.00           C
ATOM   4547  HG1 GLN A 301     119.510  66.840 116.350  1.00  0.00           H
ATOM   4548  HG2 GLN A 301     119.070  65.560 115.160  1.00  0.00           H
ATOM   4549  CD  GLN A 301     120.910  66.680 114.610  1.00  0.00           C
ATOM   4550  OE1 GLN A 301     120.930  66.300 113.460  1.00  0.00           O
ATOM   4551  NE2 GLN A 301     121.640  67.690 115.070  1.00  0.00           N
ATOM   4552 HE21 GLN A 301     121.690  67.970 116.030  1.00  0.00           H
ATOM   4553 HE22 GLN A 301     121.960  68.370 114.420  1.00  0.00           H
ATOM   4554  C   GLN A 301     121.540  67.100 118.280  1.00  0.00           C
ATOM   4555  O   GLN A 301     121.710  68.170 117.780  1.00  0.00           O
ATOM   4556  N   LEU A 302     121.270  67.060 119.570  1.00  0.00           N
ATOM   4557  HN  LEU A 302     121.130  66.270 120.160  1.00  0.00           H
ATOM   4558  CA  LEU A 302     121.290  68.320 120.420  1.00  0.00           C
ATOM   4559  HA  LEU A 302     120.560  68.980 119.970  1.00  0.00           H
ATOM   4560  CB  LEU A 302     120.920  68.000 121.940  1.00  0.00           C
ATOM   4561  HB1 LEU A 302     121.790  67.490 122.420  1.00  0.00           H
ATOM   4562  HB2 LEU A 302     120.820  68.950 122.510  1.00  0.00           H
ATOM   4563  CG  LEU A 302     119.660  67.150 122.220  1.00  0.00           C
ATOM   4564  HG  LEU A 302     119.880  66.090 121.980  1.00  0.00           H
ATOM   4565  CD1 LEU A 302     119.320  67.110 123.770  1.00  0.00           C
ATOM   4566 HD11 LEU A 302     118.440  66.460 123.980  1.00  0.00           H
ATOM   4567 HD12 LEU A 302     120.210  66.770 124.350  1.00  0.00           H
ATOM   4568 HD13 LEU A 302     119.210  68.110 124.240  1.00  0.00           H
ATOM   4569  CD2 LEU A 302     118.420  67.620 121.480  1.00  0.00           C
ATOM   4570 HD21 LEU A 302     118.300  67.210 120.450  1.00  0.00           H
ATOM   4571 HD22 LEU A 302     117.480  67.340 122.010  1.00  0.00           H
ATOM   4572 HD23 LEU A 302     118.430  68.740 121.500  1.00  0.00           H
ATOM   4573  C   LEU A 302     122.570  69.200 120.550  1.00  0.00           C
ATOM   4574  O   LEU A 302     122.480  70.430 120.390  1.00  0.00           O
ATOM   4575  N   ALA A 303     123.720  68.590 120.730  1.00  0.00           N
ATOM   4576  HN  ALA A 303     123.780  67.600 120.850  1.00  0.00           H
ATOM   4577  CA  ALA A 303     124.990  69.280 120.780  1.00  0.00           C
ATOM   4578  HA  ALA A 303     124.940  69.990 121.590  1.00  0.00           H
ATOM   4579  CB  ALA A 303     126.130  68.280 121.120  1.00  0.00           C
ATOM   4580  HB1 ALA A 303     127.070  68.830 120.900  1.00  0.00           H
ATOM   4581  HB2 ALA A 303     126.210  67.990 122.190  1.00  0.00           H
ATOM   4582  HB3 ALA A 303     126.190  67.440 120.400  1.00  0.00           H
ATOM   4583  C   ALA A 303     125.330  70.170 119.510  1.00  0.00           C
ATOM   4584  O   ALA A 303     125.970  71.190 119.620  1.00  0.00           O
ATOM   4585  N   GLU A 304     124.950  69.730 118.270  1.00  0.00           N
ATOM   4586  HN  GLU A 304     124.400  68.910 118.150  1.00  0.00           H
ATOM   4587  CA  GLU A 304     125.090  70.560 117.090  1.00  0.00           C
ATOM   4588  HA  GLU A 304     126.120  70.900 117.060  1.00  0.00           H
ATOM   4589  CB  GLU A 304     124.980  69.690 115.790  1.00  0.00           C
ATOM   4590  HB1 GLU A 304     125.800  68.930 115.770  1.00  0.00           H
ATOM   4591  HB2 GLU A 304     124.080  69.060 115.920  1.00  0.00           H
ATOM   4592  CG  GLU A 304     124.950  70.390 114.480  1.00  0.00           C
ATOM   4593  HG1 GLU A 304     125.960  70.540 114.050  1.00  0.00           H
ATOM   4594  HG2 GLU A 304     124.360  71.330 114.530  1.00  0.00           H
ATOM   4595  CD  GLU A 304     124.150  69.570 113.420  1.00  0.00           C
ATOM   4596  OE1 GLU A 304     122.890  69.730 113.310  1.00  0.00           O
ATOM   4597  OE2 GLU A 304     124.810  68.760 112.630  1.00  0.00           O
ATOM   4598  C   GLU A 304     124.410  71.870 117.080  1.00  0.00           C
ATOM   4599  O   GLU A 304     124.860  72.950 116.650  1.00  0.00           O
ATOM   4600  N   ALA A 305     123.260  71.950 117.830  1.00  0.00           N
ATOM   4601  HN  ALA A 305     122.850  71.150 118.260  1.00  0.00           H
ATOM   4602  CA  ALA A 305     122.440  73.170 118.000  1.00  0.00           C
ATOM   4603  HA  ALA A 305     122.500  73.850 117.160  1.00  0.00           H
ATOM   4604  CB  ALA A 305     120.960  72.810 118.140  1.00  0.00           C
ATOM   4605  HB1 ALA A 305     120.510  72.480 117.170  1.00  0.00           H
ATOM   4606  HB2 ALA A 305     120.700  72.040 118.900  1.00  0.00           H
ATOM   4607  HB3 ALA A 305     120.380  73.720 118.400  1.00  0.00           H
ATOM   4608  C   ALA A 305     122.860  73.960 119.190  1.00  0.00           C
ATOM   4609  O   ALA A 305     123.110  75.210 119.120  1.00  0.00           O
ATOM   4610  N   PHE A 306     122.920  73.290 120.380  1.00  0.00           N
ATOM   4611  HN  PHE A 306     122.930  72.290 120.360  1.00  0.00           H
ATOM   4612  CA  PHE A 306     122.840  74.070 121.630  1.00  0.00           C
ATOM   4613  HA  PHE A 306     122.130  74.870 121.510  1.00  0.00           H
ATOM   4614  CB  PHE A 306     122.290  73.080 122.720  1.00  0.00           C
ATOM   4615  HB1 PHE A 306     122.690  72.040 122.730  1.00  0.00           H
ATOM   4616  HB2 PHE A 306     122.560  73.490 123.720  1.00  0.00           H
ATOM   4617  CG  PHE A 306     120.770  73.150 122.640  1.00  0.00           C
ATOM   4618  CD1 PHE A 306     119.970  71.980 122.360  1.00  0.00           C
ATOM   4619  HD1 PHE A 306     120.450  71.020 122.250  1.00  0.00           H
ATOM   4620  CE1 PHE A 306     118.580  72.060 122.390  1.00  0.00           C
ATOM   4621  HE1 PHE A 306     118.000  71.160 122.250  1.00  0.00           H
ATOM   4622  CZ  PHE A 306     117.940  73.240 122.770  1.00  0.00           C
ATOM   4623  HZ  PHE A 306     116.880  73.410 122.880  1.00  0.00           H
ATOM   4624  CD2 PHE A 306     120.150  74.370 123.010  1.00  0.00           C
ATOM   4625  HD2 PHE A 306     120.690  75.230 123.380  1.00  0.00           H
ATOM   4626  CE2 PHE A 306     118.740  74.400 123.110  1.00  0.00           C
ATOM   4627  HE2 PHE A 306     118.200  75.320 123.290  1.00  0.00           H
ATOM   4628  C   PHE A 306     124.140  74.640 122.050  1.00  0.00           C
ATOM   4629  O   PHE A 306     124.190  75.630 122.780  1.00  0.00           O
ATOM   4630  N   LYS A 307     125.270  74.180 121.580  1.00  0.00           N
ATOM   4631  HN  LYS A 307     125.150  73.430 120.930  1.00  0.00           H
ATOM   4632  CA  LYS A 307     126.620  74.600 122.010  1.00  0.00           C
ATOM   4633  HA  LYS A 307     126.650  74.530 123.090  1.00  0.00           H
ATOM   4634  CB  LYS A 307     127.650  73.590 121.450  1.00  0.00           C
ATOM   4635  HB1 LYS A 307     127.280  72.540 121.460  1.00  0.00           H
ATOM   4636  HB2 LYS A 307     127.660  73.820 120.360  1.00  0.00           H
ATOM   4637  CG  LYS A 307     129.080  73.760 121.860  1.00  0.00           C
ATOM   4638  HG1 LYS A 307     129.070  73.520 122.940  1.00  0.00           H
ATOM   4639  HG2 LYS A 307     129.470  74.800 121.870  1.00  0.00           H
ATOM   4640  CD  LYS A 307     130.060  72.890 121.140  1.00  0.00           C
ATOM   4641  HD1 LYS A 307     131.030  73.110 121.640  1.00  0.00           H
ATOM   4642  HD2 LYS A 307     130.160  73.190 120.070  1.00  0.00           H
ATOM   4643  CE  LYS A 307     129.770  71.410 121.310  1.00  0.00           C
ATOM   4644  HE1 LYS A 307     129.040  71.110 120.530  1.00  0.00           H
ATOM   4645  HE2 LYS A 307     129.330  71.230 122.320  1.00  0.00           H
ATOM   4646  NZ  LYS A 307     130.950  70.570 121.210  1.00  0.00           N
ATOM   4647  HZ1 LYS A 307     131.430  70.390 122.110  1.00  0.00           H
ATOM   4648  HZ2 LYS A 307     130.680  69.660 120.790  1.00  0.00           H
ATOM   4649  HZ3 LYS A 307     131.680  70.920 120.560  1.00  0.00           H
ATOM   4650  C   LYS A 307     126.970  76.020 121.730  1.00  0.00           C
ATOM   4651  O   LYS A 307     127.630  76.700 122.500  1.00  0.00           O
ATOM   4652  N   GLN A 308     126.550  76.530 120.520  1.00  0.00           N
ATOM   4653  HN  GLN A 308     126.110  75.930 119.860  1.00  0.00           H
ATOM   4654  CA  GLN A 308     126.790  77.870 120.050  1.00  0.00           C
ATOM   4655  HA  GLN A 308     127.840  78.030 120.210  1.00  0.00           H
ATOM   4656  CB  GLN A 308     126.450  78.230 118.620  1.00  0.00           C
ATOM   4657  HB1 GLN A 308     126.740  79.270 118.360  1.00  0.00           H
ATOM   4658  HB2 GLN A 308     127.030  77.520 117.990  1.00  0.00           H
ATOM   4659  CG  GLN A 308     124.940  78.110 118.340  1.00  0.00           C
ATOM   4660  HG1 GLN A 308     124.530  79.140 118.450  1.00  0.00           H
ATOM   4661  HG2 GLN A 308     124.420  77.440 119.060  1.00  0.00           H
ATOM   4662  CD  GLN A 308     124.820  77.690 116.830  1.00  0.00           C
ATOM   4663  OE1 GLN A 308     125.420  78.110 115.860  1.00  0.00           O
ATOM   4664  NE2 GLN A 308     123.760  76.900 116.590  1.00  0.00           N
ATOM   4665 HE21 GLN A 308     123.380  76.580 117.460  1.00  0.00           H
ATOM   4666 HE22 GLN A 308     123.520  76.560 115.680  1.00  0.00           H
ATOM   4667  C   GLN A 308     126.050  78.880 120.940  1.00  0.00           C
ATOM   4668  O   GLN A 308     126.440  80.040 120.910  1.00  0.00           O
ATOM   4669  N   TYR A 309     125.030  78.470 121.770  1.00  0.00           N
ATOM   4670  HN  TYR A 309     124.770  77.520 121.940  1.00  0.00           H
ATOM   4671  CA  TYR A 309     124.140  79.390 122.470  1.00  0.00           C
ATOM   4672  HA  TYR A 309     124.360  80.400 122.140  1.00  0.00           H
ATOM   4673  CB  TYR A 309     122.670  79.010 122.160  1.00  0.00           C
ATOM   4674  HB1 TYR A 309     122.480  77.990 122.540  1.00  0.00           H
ATOM   4675  HB2 TYR A 309     121.980  79.680 122.710  1.00  0.00           H
ATOM   4676  CG  TYR A 309     122.310  78.940 120.740  1.00  0.00           C
ATOM   4677  CD1 TYR A 309     122.380  80.160 120.010  1.00  0.00           C
ATOM   4678  HD1 TYR A 309     122.840  81.020 120.480  1.00  0.00           H
ATOM   4679  CE1 TYR A 309     122.030  80.200 118.700  1.00  0.00           C
ATOM   4680  HE1 TYR A 309     122.040  81.150 118.180  1.00  0.00           H
ATOM   4681  CZ  TYR A 309     121.480  79.000 118.070  1.00  0.00           C
ATOM   4682  OH  TYR A 309     121.140  79.070 116.710  1.00  0.00           O
ATOM   4683  HH  TYR A 309     121.070  78.210 116.300  1.00  0.00           H
ATOM   4684  CD2 TYR A 309     121.850  77.800 120.160  1.00  0.00           C
ATOM   4685  HD2 TYR A 309     121.830  76.910 120.770  1.00  0.00           H
ATOM   4686  CE2 TYR A 309     121.370  77.840 118.830  1.00  0.00           C
ATOM   4687  HE2 TYR A 309     121.050  76.950 118.320  1.00  0.00           H
ATOM   4688  C   TYR A 309     124.350  79.260 123.950  1.00  0.00           C
ATOM   4689  O   TYR A 309     123.470  79.700 124.740  1.00  0.00           O
ATOM   4690  N   ASN A 310     125.320  78.400 124.310  1.00  0.00           N
ATOM   4691  HN  ASN A 310     126.010  78.070 123.680  1.00  0.00           H
ATOM   4692  CA  ASN A 310     125.950  78.170 125.620  1.00  0.00           C
ATOM   4693  HA  ASN A 310     126.880  77.680 125.380  1.00  0.00           H
ATOM   4694  CB  ASN A 310     126.410  79.530 126.250  1.00  0.00           C
ATOM   4695  HB1 ASN A 310     125.510  80.040 126.640  1.00  0.00           H
ATOM   4696  HB2 ASN A 310     126.990  79.290 127.170  1.00  0.00           H
ATOM   4697  CG  ASN A 310     127.200  80.460 125.330  1.00  0.00           C
ATOM   4698  OD1 ASN A 310     127.980  79.900 124.470  1.00  0.00           O
ATOM   4699  ND2 ASN A 310     127.010  81.740 125.380  1.00  0.00           N
ATOM   4700 HD21 ASN A 310     126.390  82.090 126.080  1.00  0.00           H
ATOM   4701 HD22 ASN A 310     127.570  82.250 124.730  1.00  0.00           H
ATOM   4702  C   ASN A 310     125.200  77.160 126.530  1.00  0.00           C
ATOM   4703  O   ASN A 310     125.280  77.200 127.780  1.00  0.00           O
ATOM   4704  N   ILE A 311     124.550  76.170 125.920  1.00  0.00           N
ATOM   4705  HN  ILE A 311     124.500  76.060 124.930  1.00  0.00           H
ATOM   4706  CA  ILE A 311     123.700  75.290 126.740  1.00  0.00           C
ATOM   4707  HA  ILE A 311     123.740  75.570 127.780  1.00  0.00           H
ATOM   4708  CB  ILE A 311     122.190  75.250 126.310  1.00  0.00           C
ATOM   4709  HB  ILE A 311     122.010  74.790 125.310  1.00  0.00           H
ATOM   4710  CG2 ILE A 311     121.380  74.390 127.340  1.00  0.00           C
ATOM   4711 HG21 ILE A 311     120.350  74.190 126.990  1.00  0.00           H
ATOM   4712 HG22 ILE A 311     121.800  73.370 127.490  1.00  0.00           H
ATOM   4713 HG23 ILE A 311     121.330  74.900 128.320  1.00  0.00           H
ATOM   4714  CG1 ILE A 311     121.580  76.610 126.390  1.00  0.00           C
ATOM   4715 HG11 ILE A 311     121.940  77.130 125.480  1.00  0.00           H
ATOM   4716 HG12 ILE A 311     122.050  77.200 127.210  1.00  0.00           H
ATOM   4717  CD  ILE A 311     120.070  76.720 126.500  1.00  0.00           C
ATOM   4718  HD1 ILE A 311     119.780  77.710 126.080  1.00  0.00           H
ATOM   4719  HD2 ILE A 311     119.420  75.980 126.000  1.00  0.00           H
ATOM   4720  HD3 ILE A 311     119.750  76.700 127.560  1.00  0.00           H
ATOM   4721  C   ILE A 311     124.320  73.890 126.460  1.00  0.00           C
ATOM   4722  O   ILE A 311     124.260  73.480 125.300  1.00  0.00           O
ATOM   4723  N   SER A 312     124.840  73.280 127.550  1.00  0.00           N
ATOM   4724  HN  SER A 312     124.840  73.660 128.470  1.00  0.00           H
ATOM   4725  CA  SER A 312     125.190  71.840 127.410  1.00  0.00           C
ATOM   4726  HA  SER A 312     125.330  71.540 126.390  1.00  0.00           H
ATOM   4727  CB  SER A 312     126.620  71.610 127.960  1.00  0.00           C
ATOM   4728  HB1 SER A 312     127.070  70.600 127.800  1.00  0.00           H
ATOM   4729  HB2 SER A 312     126.560  71.800 129.050  1.00  0.00           H
ATOM   4730  OG  SER A 312     127.590  72.500 127.480  1.00  0.00           O
ATOM   4731  HG1 SER A 312     127.340  73.340 127.890  1.00  0.00           H
ATOM   4732  C   SER A 312     124.230  70.960 128.140  1.00  0.00           C
ATOM   4733  O   SER A 312     123.670  71.360 129.140  1.00  0.00           O
ATOM   4734  N   TRP A 313     124.040  69.690 127.640  1.00  0.00           N
ATOM   4735  HN  TRP A 313     124.590  69.300 126.900  1.00  0.00           H
ATOM   4736  CA  TRP A 313     123.040  68.780 128.100  1.00  0.00           C
ATOM   4737  HA  TRP A 313     122.480  69.300 128.870  1.00  0.00           H
ATOM   4738  CB  TRP A 313     121.990  68.410 127.060  1.00  0.00           C
ATOM   4739  HB1 TRP A 313     122.400  67.810 126.220  1.00  0.00           H
ATOM   4740  HB2 TRP A 313     121.200  67.730 127.450  1.00  0.00           H
ATOM   4741  CG  TRP A 313     121.300  69.630 126.580  1.00  0.00           C
ATOM   4742  CD1 TRP A 313     121.630  70.530 125.540  1.00  0.00           C
ATOM   4743  HD1 TRP A 313     122.520  70.590 124.940  1.00  0.00           H
ATOM   4744  NE1 TRP A 313     120.630  71.460 125.420  1.00  0.00           N
ATOM   4745  HE1 TRP A 313     120.650  72.280 124.890  1.00  0.00           H
ATOM   4746  CE2 TRP A 313     119.620  71.230 126.340  1.00  0.00           C
ATOM   4747  CD2 TRP A 313     120.030  70.060 127.070  1.00  0.00           C
ATOM   4748  CE3 TRP A 313     119.180  69.670 128.120  1.00  0.00           C
ATOM   4749  HE3 TRP A 313     119.430  68.940 128.880  1.00  0.00           H
ATOM   4750  CZ3 TRP A 313     118.030  70.410 128.440  1.00  0.00           C
ATOM   4751  HZ3 TRP A 313     117.390  70.050 129.230  1.00  0.00           H
ATOM   4752  CZ2 TRP A 313     118.490  71.970 126.710  1.00  0.00           C
ATOM   4753  HZ2 TRP A 313     118.290  72.940 126.270  1.00  0.00           H
ATOM   4754  CH2 TRP A 313     117.590  71.480 127.660  1.00  0.00           C
ATOM   4755  HH2 TRP A 313     116.750  72.040 128.050  1.00  0.00           H
ATOM   4756  C   TRP A 313     123.600  67.550 128.730  1.00  0.00           C
ATOM   4757  O   TRP A 313     124.490  66.850 128.200  1.00  0.00           O
ATOM   4758  N   GLU A 314     123.050  67.170 129.860  1.00  0.00           N
ATOM   4759  HN  GLU A 314     122.320  67.710 130.270  1.00  0.00           H
ATOM   4760  CA  GLU A 314     123.510  65.950 130.520  1.00  0.00           C
ATOM   4761  HA  GLU A 314     124.270  65.330 130.070  1.00  0.00           H
ATOM   4762  CB  GLU A 314     124.060  66.150 131.900  1.00  0.00           C
ATOM   4763  HB1 GLU A 314     124.950  66.810 131.820  1.00  0.00           H
ATOM   4764  HB2 GLU A 314     123.420  66.730 132.600  1.00  0.00           H
ATOM   4765  CG  GLU A 314     124.620  64.890 132.680  1.00  0.00           C
ATOM   4766  HG1 GLU A 314     123.820  64.120 132.660  1.00  0.00           H
ATOM   4767  HG2 GLU A 314     124.870  65.100 133.750  1.00  0.00           H
ATOM   4768  CD  GLU A 314     125.830  64.340 132.090  1.00  0.00           C
ATOM   4769  OE1 GLU A 314     126.900  64.480 132.680  1.00  0.00           O
ATOM   4770  OE2 GLU A 314     125.730  63.680 131.080  1.00  0.00           O
ATOM   4771  C   GLU A 314     122.390  64.970 130.600  1.00  0.00           C
ATOM   4772  O   GLU A 314     121.310  65.260 131.080  1.00  0.00           O
ATOM   4773  N   LEU A 315     122.580  63.790 130.060  1.00  0.00           N
ATOM   4774  HN  LEU A 315     123.460  63.470 129.710  1.00  0.00           H
ATOM   4775  CA  LEU A 315     121.600  62.700 129.970  1.00  0.00           C
ATOM   4776  HA  LEU A 315     120.650  63.180 130.120  1.00  0.00           H
ATOM   4777  CB  LEU A 315     121.780  61.990 128.610  1.00  0.00           C
ATOM   4778  HB1 LEU A 315     121.400  62.640 127.790  1.00  0.00           H
ATOM   4779  HB2 LEU A 315     122.850  61.710 128.490  1.00  0.00           H
ATOM   4780  CG  LEU A 315     120.960  60.730 128.350  1.00  0.00           C
ATOM   4781  HG  LEU A 315     121.200  59.930 129.080  1.00  0.00           H
ATOM   4782  CD1 LEU A 315     119.520  61.040 128.290  1.00  0.00           C
ATOM   4783 HD11 LEU A 315     118.890  60.130 128.400  1.00  0.00           H
ATOM   4784 HD12 LEU A 315     119.130  61.720 129.090  1.00  0.00           H
ATOM   4785 HD13 LEU A 315     119.220  61.620 127.390  1.00  0.00           H
ATOM   4786  CD2 LEU A 315     121.390  60.100 127.050  1.00  0.00           C
ATOM   4787 HD21 LEU A 315     120.940  60.610 126.160  1.00  0.00           H
ATOM   4788 HD22 LEU A 315     122.480  60.080 126.840  1.00  0.00           H
ATOM   4789 HD23 LEU A 315     121.110  59.030 126.980  1.00  0.00           H
ATOM   4790  C   LEU A 315     121.660  61.740 131.080  1.00  0.00           C
ATOM   4791  O   LEU A 315     122.710  61.190 131.360  1.00  0.00           O
ATOM   4792  N   ASP A 316     120.510  61.420 131.710  1.00  0.00           N
ATOM   4793  HN  ASP A 316     119.680  61.920 131.470  1.00  0.00           H
ATOM   4794  CA  ASP A 316     120.430  60.270 132.610  1.00  0.00           C
ATOM   4795  HA  ASP A 316     121.240  59.570 132.560  1.00  0.00           H
ATOM   4796  CB  ASP A 316     120.200  60.700 134.140  1.00  0.00           C
ATOM   4797  HB1 ASP A 316     120.900  61.550 134.320  1.00  0.00           H
ATOM   4798  HB2 ASP A 316     119.150  60.950 134.370  1.00  0.00           H
ATOM   4799  CG  ASP A 316     120.540  59.630 135.150  1.00  0.00           C
ATOM   4800  OD1 ASP A 316     120.490  59.960 136.330  1.00  0.00           O
ATOM   4801  OD2 ASP A 316     120.860  58.500 134.770  1.00  0.00           O
ATOM   4802  C   ASP A 316     119.260  59.450 132.030  1.00  0.00           C
ATOM   4803  O   ASP A 316     118.400  59.980 131.340  1.00  0.00           O
ATOM   4804  N   VAL A 317     119.210  58.110 132.340  1.00  0.00           N
ATOM   4805  HN  VAL A 317     119.990  57.720 132.830  1.00  0.00           H
ATOM   4806  CA  VAL A 317     118.140  57.210 132.040  1.00  0.00           C
ATOM   4807  HA  VAL A 317     117.380  57.730 131.480  1.00  0.00           H
ATOM   4808  CB  VAL A 317     118.570  56.160 130.960  1.00  0.00           C
ATOM   4809  HB  VAL A 317     117.750  55.420 130.840  1.00  0.00           H
ATOM   4810  CG1 VAL A 317     118.870  56.710 129.510  1.00  0.00           C
ATOM   4811 HG11 VAL A 317     119.130  55.750 129.020  1.00  0.00           H
ATOM   4812 HG12 VAL A 317     118.080  57.270 128.950  1.00  0.00           H
ATOM   4813 HG13 VAL A 317     119.710  57.440 129.470  1.00  0.00           H
ATOM   4814  CG2 VAL A 317     119.670  55.160 131.460  1.00  0.00           C
ATOM   4815 HG21 VAL A 317     120.640  55.660 131.680  1.00  0.00           H
ATOM   4816 HG22 VAL A 317     119.250  54.580 132.310  1.00  0.00           H
ATOM   4817 HG23 VAL A 317     119.780  54.500 130.580  1.00  0.00           H
ATOM   4818  C   VAL A 317     117.590  56.560 133.210  1.00  0.00           C
ATOM   4819  O   VAL A 317     118.360  56.040 134.030  1.00  0.00           O
ATOM   4820  N   LEU A 318     116.230  56.500 133.270  1.00  0.00           N
ATOM   4821  HN  LEU A 318     115.710  56.860 132.510  1.00  0.00           H
ATOM   4822  CA  LEU A 318     115.450  55.730 134.240  1.00  0.00           C
ATOM   4823  HA  LEU A 318     116.090  55.460 135.070  1.00  0.00           H
ATOM   4824  CB  LEU A 318     114.130  56.510 134.680  1.00  0.00           C
ATOM   4825  HB1 LEU A 318     114.380  57.500 135.130  1.00  0.00           H
ATOM   4826  HB2 LEU A 318     113.390  56.690 133.870  1.00  0.00           H
ATOM   4827  CG  LEU A 318     113.450  55.710 135.880  1.00  0.00           C
ATOM   4828  HG  LEU A 318     113.400  54.640 135.600  1.00  0.00           H
ATOM   4829  CD1 LEU A 318     114.190  55.780 137.300  1.00  0.00           C
ATOM   4830 HD11 LEU A 318     113.790  54.930 137.910  1.00  0.00           H
ATOM   4831 HD12 LEU A 318     115.270  55.620 137.120  1.00  0.00           H
ATOM   4832 HD13 LEU A 318     114.020  56.720 137.870  1.00  0.00           H
ATOM   4833  CD2 LEU A 318     112.010  56.110 136.160  1.00  0.00           C
ATOM   4834 HD21 LEU A 318     111.690  55.430 136.990  1.00  0.00           H
ATOM   4835 HD22 LEU A 318     111.880  57.140 136.550  1.00  0.00           H
ATOM   4836 HD23 LEU A 318     111.280  56.050 135.330  1.00  0.00           H
ATOM   4837  C   LEU A 318     115.000  54.380 133.620  1.00  0.00           C
ATOM   4838  O   LEU A 318     114.100  54.360 132.770  1.00  0.00           O
ATOM   4839  N   GLU A 319     115.570  53.230 134.090  1.00  0.00           N
ATOM   4840  HN  GLU A 319     116.180  53.290 134.880  1.00  0.00           H
ATOM   4841  CA  GLU A 319     115.250  51.950 133.520  1.00  0.00           C
ATOM   4842  HA  GLU A 319     114.840  52.130 132.540  1.00  0.00           H
ATOM   4843  CB  GLU A 319     116.520  51.020 133.420  1.00  0.00           C
ATOM   4844  HB1 GLU A 319     117.140  51.040 134.340  1.00  0.00           H
ATOM   4845  HB2 GLU A 319     116.120  50.010 133.190  1.00  0.00           H
ATOM   4846  CG  GLU A 319     117.340  51.550 132.270  1.00  0.00           C
ATOM   4847  HG1 GLU A 319     117.920  52.440 132.600  1.00  0.00           H
ATOM   4848  HG2 GLU A 319     116.690  51.840 131.410  1.00  0.00           H
ATOM   4849  CD  GLU A 319     118.370  50.590 131.790  1.00  0.00           C
ATOM   4850  OE1 GLU A 319     118.410  50.330 130.510  1.00  0.00           O
ATOM   4851  OE2 GLU A 319     119.160  50.180 132.640  1.00  0.00           O
ATOM   4852  C   GLU A 319     114.210  51.310 134.420  1.00  0.00           C
ATOM   4853  O   GLU A 319     114.380  51.230 135.630  1.00  0.00           O
ATOM   4854  N   VAL A 320     112.970  51.070 133.880  1.00  0.00           N
ATOM   4855  HN  VAL A 320     112.900  51.090 132.890  1.00  0.00           H
ATOM   4856  CA  VAL A 320     111.860  50.680 134.680  1.00  0.00           C
ATOM   4857  HA  VAL A 320     112.020  50.650 135.750  1.00  0.00           H
ATOM   4858  CB  VAL A 320     110.730  51.770 134.520  1.00  0.00           C
ATOM   4859  HB  VAL A 320     110.460  51.890 133.450  1.00  0.00           H
ATOM   4860  CG1 VAL A 320     109.460  51.450 135.410  1.00  0.00           C
ATOM   4861 HG11 VAL A 320     108.600  52.130 135.210  1.00  0.00           H
ATOM   4862 HG12 VAL A 320     109.060  50.430 135.250  1.00  0.00           H
ATOM   4863 HG13 VAL A 320     109.630  51.570 136.500  1.00  0.00           H
ATOM   4864  CG2 VAL A 320     111.480  53.110 134.830  1.00  0.00           C
ATOM   4865 HG21 VAL A 320     112.060  53.490 133.960  1.00  0.00           H
ATOM   4866 HG22 VAL A 320     110.630  53.820 134.960  1.00  0.00           H
ATOM   4867 HG23 VAL A 320     112.170  53.110 135.700  1.00  0.00           H
ATOM   4868  C   VAL A 320     111.410  49.230 134.210  1.00  0.00           C
ATOM   4869  O   VAL A 320     111.560  48.820 133.080  1.00  0.00           O
ATOM   4870  N   SER A 321     110.880  48.370 135.160  1.00  0.00           N
ATOM   4871  HN  SER A 321     110.940  48.590 136.130  1.00  0.00           H
ATOM   4872  CA  SER A 321     110.460  47.020 134.750  1.00  0.00           C
ATOM   4873  HA  SER A 321     110.580  46.890 133.680  1.00  0.00           H
ATOM   4874  CB  SER A 321     111.360  46.050 135.530  1.00  0.00           C
ATOM   4875  HB1 SER A 321     111.230  46.050 136.630  1.00  0.00           H
ATOM   4876  HB2 SER A 321     112.440  46.290 135.490  1.00  0.00           H
ATOM   4877  OG  SER A 321     111.330  44.790 134.880  1.00  0.00           O
ATOM   4878  HG1 SER A 321     110.490  44.400 135.130  1.00  0.00           H
ATOM   4879  C   SER A 321     109.030  46.710 135.260  1.00  0.00           C
ATOM   4880  O   SER A 321     108.850  46.730 136.510  1.00  0.00           O
ATOM   4881  N   ASN A 322     108.030  46.470 134.290  1.00  0.00           N
ATOM   4882  HN  ASN A 322     108.260  46.580 133.330  1.00  0.00           H
ATOM   4883  CA  ASN A 322     106.680  45.990 134.630  1.00  0.00           C
ATOM   4884  HA  ASN A 322     106.890  45.110 135.220  1.00  0.00           H
ATOM   4885  CB  ASN A 322     105.870  47.040 135.370  1.00  0.00           C
ATOM   4886  HB1 ASN A 322     106.400  47.210 136.330  1.00  0.00           H
ATOM   4887  HB2 ASN A 322     105.780  48.010 134.830  1.00  0.00           H
ATOM   4888  CG  ASN A 322     104.420  46.590 135.840  1.00  0.00           C
ATOM   4889  OD1 ASN A 322     103.620  46.120 135.000  1.00  0.00           O
ATOM   4890  ND2 ASN A 322     104.020  46.930 137.090  1.00  0.00           N
ATOM   4891 HD21 ASN A 322     104.670  47.460 137.630  1.00  0.00           H
ATOM   4892 HD22 ASN A 322     103.080  46.720 137.360  1.00  0.00           H
ATOM   4893  C   ASN A 322     106.030  45.600 133.370  1.00  0.00           C
ATOM   4894  O   ASN A 322     105.660  46.450 132.510  1.00  0.00           O
ATOM   4895  N   SER A 323     105.900  44.250 133.160  1.00  0.00           N
ATOM   4896  HN  SER A 323     106.380  43.690 133.830  1.00  0.00           H
ATOM   4897  CA  SER A 323     105.300  43.660 132.010  1.00  0.00           C
ATOM   4898  HA  SER A 323     105.830  43.950 131.110  1.00  0.00           H
ATOM   4899  CB  SER A 323     105.270  42.090 131.980  1.00  0.00           C
ATOM   4900  HB1 SER A 323     104.970  41.770 130.960  1.00  0.00           H
ATOM   4901  HB2 SER A 323     104.550  41.650 132.700  1.00  0.00           H
ATOM   4902  OG  SER A 323     106.550  41.540 132.170  1.00  0.00           O
ATOM   4903  HG1 SER A 323     106.770  41.940 133.010  1.00  0.00           H
ATOM   4904  C   SER A 323     103.860  44.100 131.740  1.00  0.00           C
ATOM   4905  O   SER A 323     103.360  44.400 130.600  1.00  0.00           O
ATOM   4906  N   SER A 324     103.000  44.150 132.800  1.00  0.00           N
ATOM   4907  HN  SER A 324     103.230  43.750 133.690  1.00  0.00           H
ATOM   4908  CA  SER A 324     101.530  44.550 132.610  1.00  0.00           C
ATOM   4909  HA  SER A 324     101.120  43.780 131.970  1.00  0.00           H
ATOM   4910  CB  SER A 324     100.800  44.430 134.020  1.00  0.00           C
ATOM   4911  HB1 SER A 324     101.230  45.150 134.740  1.00  0.00           H
ATOM   4912  HB2 SER A 324     100.950  43.400 134.410  1.00  0.00           H
ATOM   4913  OG  SER A 324      99.340  44.480 133.910  1.00  0.00           O
ATOM   4914  HG1 SER A 324      99.140  43.850 133.220  1.00  0.00           H
ATOM   4915  C   SER A 324     101.330  45.940 132.040  1.00  0.00           C
ATOM   4916  O   SER A 324     100.460  46.240 131.180  1.00  0.00           O
ATOM   4917  N   LEU A 325     102.140  46.890 132.460  1.00  0.00           N
ATOM   4918  HN  LEU A 325     102.740  46.700 133.230  1.00  0.00           H
ATOM   4919  CA  LEU A 325     102.130  48.300 132.040  1.00  0.00           C
ATOM   4920  HA  LEU A 325     101.110  48.630 132.090  1.00  0.00           H
ATOM   4921  CB  LEU A 325     103.090  49.160 132.930  1.00  0.00           C
ATOM   4922  HB1 LEU A 325     104.090  48.680 133.000  1.00  0.00           H
ATOM   4923  HB2 LEU A 325     103.300  50.140 132.450  1.00  0.00           H
ATOM   4924  CG  LEU A 325     102.430  49.530 134.290  1.00  0.00           C
ATOM   4925  HG  LEU A 325     102.220  48.530 134.730  1.00  0.00           H
ATOM   4926  CD1 LEU A 325     103.470  50.210 135.140  1.00  0.00           C
ATOM   4927 HD11 LEU A 325     103.030  50.780 135.990  1.00  0.00           H
ATOM   4928 HD12 LEU A 325     104.190  49.470 135.560  1.00  0.00           H
ATOM   4929 HD13 LEU A 325     103.890  51.060 134.560  1.00  0.00           H
ATOM   4930  CD2 LEU A 325     101.170  50.360 134.040  1.00  0.00           C
ATOM   4931 HD21 LEU A 325     100.420  49.630 133.660  1.00  0.00           H
ATOM   4932 HD22 LEU A 325     100.750  50.710 135.010  1.00  0.00           H
ATOM   4933 HD23 LEU A 325     101.260  51.150 133.270  1.00  0.00           H
ATOM   4934  C   LEU A 325     102.610  48.460 130.630  1.00  0.00           C
ATOM   4935  O   LEU A 325     102.130  49.340 129.930  1.00  0.00           O
ATOM   4936  N   ARG A 326     103.480  47.670 130.180  1.00  0.00           N
ATOM   4937  HN  ARG A 326     103.820  46.970 130.820  1.00  0.00           H
ATOM   4938  CA  ARG A 326     104.090  47.680 128.840  1.00  0.00           C
ATOM   4939  HA  ARG A 326     104.410  48.710 128.690  1.00  0.00           H
ATOM   4940  CB  ARG A 326     105.340  46.850 128.630  1.00  0.00           C
ATOM   4941  HB1 ARG A 326     106.030  47.380 129.330  1.00  0.00           H
ATOM   4942  HB2 ARG A 326     105.210  45.800 128.970  1.00  0.00           H
ATOM   4943  CG  ARG A 326     105.930  46.870 127.220  1.00  0.00           C
ATOM   4944  HG1 ARG A 326     105.260  46.520 126.410  1.00  0.00           H
ATOM   4945  HG2 ARG A 326     106.760  46.140 127.210  1.00  0.00           H
ATOM   4946  CD  ARG A 326     106.590  48.280 126.890  1.00  0.00           C
ATOM   4947  HD1 ARG A 326     107.530  48.390 127.470  1.00  0.00           H
ATOM   4948  HD2 ARG A 326     105.840  49.090 127.020  1.00  0.00           H
ATOM   4949  NE  ARG A 326     107.070  48.090 125.460  1.00  0.00           N
ATOM   4950  HE  ARG A 326     107.300  47.210 125.070  1.00  0.00           H
ATOM   4951  CZ  ARG A 326     106.970  49.090 124.610  1.00  0.00           C
ATOM   4952  NH1 ARG A 326     106.510  50.210 124.970  1.00  0.00           N
ATOM   4953 HH11 ARG A 326     106.260  50.890 124.280  1.00  0.00           H
ATOM   4954 HH12 ARG A 326     106.080  50.210 125.870  1.00  0.00           H
ATOM   4955  NH2 ARG A 326     107.330  48.890 123.410  1.00  0.00           N
ATOM   4956 HH21 ARG A 326     107.240  49.630 122.740  1.00  0.00           H
ATOM   4957 HH22 ARG A 326     107.780  48.010 123.270  1.00  0.00           H
ATOM   4958  C   ARG A 326     103.020  47.290 127.800  1.00  0.00           C
ATOM   4959  O   ARG A 326     102.910  47.940 126.750  1.00  0.00           O
ATOM   4960  N   ARG A 327     102.230  46.280 128.150  1.00  0.00           N
ATOM   4961  HN  ARG A 327     102.470  45.720 128.940  1.00  0.00           H
ATOM   4962  CA  ARG A 327     101.100  45.870 127.280  1.00  0.00           C
ATOM   4963  HA  ARG A 327     101.530  45.550 126.350  1.00  0.00           H
ATOM   4964  CB  ARG A 327     100.350  44.770 127.980  1.00  0.00           C
ATOM   4965  HB1 ARG A 327     100.190  44.940 129.060  1.00  0.00           H
ATOM   4966  HB2 ARG A 327      99.430  44.420 127.480  1.00  0.00           H
ATOM   4967  CG  ARG A 327     101.170  43.460 127.900  1.00  0.00           C
ATOM   4968  HG1 ARG A 327     102.100  43.520 128.490  1.00  0.00           H
ATOM   4969  HG2 ARG A 327     101.390  43.280 126.830  1.00  0.00           H
ATOM   4970  CD  ARG A 327     100.370  42.240 128.380  1.00  0.00           C
ATOM   4971  HD1 ARG A 327      99.440  41.960 127.850  1.00  0.00           H
ATOM   4972  HD2 ARG A 327     100.210  42.510 129.450  1.00  0.00           H
ATOM   4973  NE  ARG A 327     101.320  41.030 128.360  1.00  0.00           N
ATOM   4974  HE  ARG A 327     102.140  41.140 127.800  1.00  0.00           H
ATOM   4975  CZ  ARG A 327     101.160  40.050 129.200  1.00  0.00           C
ATOM   4976  NH1 ARG A 327     100.030  39.690 129.790  1.00  0.00           N
ATOM   4977 HH11 ARG A 327      99.990  38.800 130.250  1.00  0.00           H
ATOM   4978 HH12 ARG A 327      99.210  40.090 129.380  1.00  0.00           H
ATOM   4979  NH2 ARG A 327     102.210  39.220 129.370  1.00  0.00           N
ATOM   4980 HH21 ARG A 327     102.030  38.290 129.680  1.00  0.00           H
ATOM   4981 HH22 ARG A 327     103.030  39.400 128.830  1.00  0.00           H
ATOM   4982  C   ARG A 327     100.000  46.880 127.050  1.00  0.00           C
ATOM   4983  O   ARG A 327      99.400  46.850 125.980  1.00  0.00           O
ATOM   4984  N   ARG A 328      99.820  47.890 127.870  1.00  0.00           N
ATOM   4985  HN  ARG A 328     100.380  47.800 128.690  1.00  0.00           H
ATOM   4986  CA  ARG A 328      98.940  49.030 127.770  1.00  0.00           C
ATOM   4987  HA  ARG A 328      97.930  48.710 127.590  1.00  0.00           H
ATOM   4988  CB  ARG A 328      98.860  49.840 129.110  1.00  0.00           C
ATOM   4989  HB1 ARG A 328      99.870  50.210 129.400  1.00  0.00           H
ATOM   4990  HB2 ARG A 328      98.060  50.580 128.910  1.00  0.00           H
ATOM   4991  CG  ARG A 328      98.390  49.050 130.330  1.00  0.00           C
ATOM   4992  HG1 ARG A 328      98.820  49.580 131.210  1.00  0.00           H
ATOM   4993  HG2 ARG A 328      98.890  48.050 130.330  1.00  0.00           H
ATOM   4994  CD  ARG A 328      96.910  48.930 130.450  1.00  0.00           C
ATOM   4995  HD1 ARG A 328      96.360  48.310 129.700  1.00  0.00           H
ATOM   4996  HD2 ARG A 328      96.420  49.900 130.220  1.00  0.00           H
ATOM   4997  NE  ARG A 328      96.600  48.420 131.850  1.00  0.00           N
ATOM   4998  HE  ARG A 328      97.210  47.820 132.380  1.00  0.00           H
ATOM   4999  CZ  ARG A 328      95.880  49.110 132.680  1.00  0.00           C
ATOM   5000  NH1 ARG A 328      94.950  49.950 132.300  1.00  0.00           N
ATOM   5001 HH11 ARG A 328      94.350  50.370 132.980  1.00  0.00           H
ATOM   5002 HH12 ARG A 328      94.710  49.780 131.340  1.00  0.00           H
ATOM   5003  NH2 ARG A 328      96.080  48.880 133.930  1.00  0.00           N
ATOM   5004 HH21 ARG A 328      95.330  49.170 134.530  1.00  0.00           H
ATOM   5005 HH22 ARG A 328      96.550  48.060 134.240  1.00  0.00           H
ATOM   5006  C   ARG A 328      99.210  50.050 126.620  1.00  0.00           C
ATOM   5007  O   ARG A 328     100.330  50.080 126.130  1.00  0.00           O
ATOM   5008  N   LEU A 329      98.210  50.860 126.210  1.00  0.00           N
ATOM   5009  HN  LEU A 329      97.260  50.690 126.450  1.00  0.00           H
ATOM   5010  CA  LEU A 329      98.420  51.990 125.310  1.00  0.00           C
ATOM   5011  HA  LEU A 329      99.400  51.900 124.860  1.00  0.00           H
ATOM   5012  CB  LEU A 329      97.390  51.860 124.140  1.00  0.00           C
ATOM   5013  HB1 LEU A 329      97.680  50.940 123.580  1.00  0.00           H
ATOM   5014  HB2 LEU A 329      96.390  51.670 124.600  1.00  0.00           H
ATOM   5015  CG  LEU A 329      97.320  53.080 123.120  1.00  0.00           C
ATOM   5016  HG  LEU A 329      97.040  53.940 123.770  1.00  0.00           H
ATOM   5017  CD1 LEU A 329      98.650  53.240 122.340  1.00  0.00           C
ATOM   5018 HD11 LEU A 329      98.710  52.370 121.650  1.00  0.00           H
ATOM   5019 HD12 LEU A 329      98.640  54.230 121.840  1.00  0.00           H
ATOM   5020 HD13 LEU A 329      99.500  53.190 123.060  1.00  0.00           H
ATOM   5021  CD2 LEU A 329      96.300  52.940 122.090  1.00  0.00           C
ATOM   5022 HD21 LEU A 329      96.420  53.700 121.280  1.00  0.00           H
ATOM   5023 HD22 LEU A 329      96.450  52.020 121.490  1.00  0.00           H
ATOM   5024 HD23 LEU A 329      95.220  53.000 122.360  1.00  0.00           H
ATOM   5025  C   LEU A 329      98.150  53.250 126.100  1.00  0.00           C
ATOM   5026  O   LEU A 329      97.270  53.360 126.910  1.00  0.00           O
ATOM   5027  N   ILE A 330      99.090  54.260 125.910  1.00  0.00           N
ATOM   5028  HN  ILE A 330      99.800  54.240 125.210  1.00  0.00           H
ATOM   5029  CA  ILE A 330      98.910  55.490 126.580  1.00  0.00           C
ATOM   5030  HA  ILE A 330      98.200  55.320 127.380  1.00  0.00           H
ATOM   5031  CB  ILE A 330     100.200  55.860 127.280  1.00  0.00           C
ATOM   5032  HB  ILE A 330     100.820  56.240 126.440  1.00  0.00           H
ATOM   5033  CG2 ILE A 330      99.880  57.010 128.240  1.00  0.00           C
ATOM   5034 HG21 ILE A 330      99.160  56.850 129.070  1.00  0.00           H
ATOM   5035 HG22 ILE A 330     100.830  57.380 128.680  1.00  0.00           H
ATOM   5036 HG23 ILE A 330      99.410  57.800 127.610  1.00  0.00           H
ATOM   5037  CG1 ILE A 330     101.050  54.730 128.030  1.00  0.00           C
ATOM   5038 HG11 ILE A 330     102.000  55.230 128.320  1.00  0.00           H
ATOM   5039 HG12 ILE A 330     101.230  53.850 127.370  1.00  0.00           H
ATOM   5040  CD  ILE A 330     100.330  54.200 129.200  1.00  0.00           C
ATOM   5041  HD1 ILE A 330     100.210  54.870 130.070  1.00  0.00           H
ATOM   5042  HD2 ILE A 330      99.350  53.900 128.770  1.00  0.00           H
ATOM   5043  HD3 ILE A 330     100.860  53.300 129.580  1.00  0.00           H
ATOM   5044  C   ILE A 330      98.230  56.480 125.680  1.00  0.00           C
ATOM   5045  O   ILE A 330      98.580  56.580 124.500  1.00  0.00           O
ATOM   5046  N   LEU A 331      97.270  57.260 126.160  1.00  0.00           N
ATOM   5047  HN  LEU A 331      96.940  57.250 127.100  1.00  0.00           H
ATOM   5048  CA  LEU A 331      96.600  58.240 125.330  1.00  0.00           C
ATOM   5049  HA  LEU A 331      96.890  58.070 124.310  1.00  0.00           H
ATOM   5050  CB  LEU A 331      95.130  58.100 125.160  1.00  0.00           C
ATOM   5051  HB1 LEU A 331      94.690  58.360 126.140  1.00  0.00           H
ATOM   5052  HB2 LEU A 331      94.690  58.760 124.390  1.00  0.00           H
ATOM   5053  CG  LEU A 331      94.630  56.680 125.000  1.00  0.00           C
ATOM   5054  HG  LEU A 331      94.830  56.200 125.970  1.00  0.00           H
ATOM   5055  CD1 LEU A 331      93.090  56.760 125.000  1.00  0.00           C
ATOM   5056 HD11 LEU A 331      92.650  57.150 124.050  1.00  0.00           H
ATOM   5057 HD12 LEU A 331      92.610  55.770 125.150  1.00  0.00           H
ATOM   5058 HD13 LEU A 331      92.620  57.380 125.780  1.00  0.00           H
ATOM   5059  CD2 LEU A 331      95.060  55.890 123.740  1.00  0.00           C
ATOM   5060 HD21 LEU A 331      94.540  54.920 123.880  1.00  0.00           H
[truncated: 3,341,080 more chars]
