# Supplementary material for: Structure of the PAPP-ABP5 complex reveals mechanism of substrate recognition
Source: Nat Commun. 2022 Sep 20;13:5500. doi: 10.1038/s41467-022-33175-2 (PMC9489782; doi:10.1038/s41467-022-33175-2)
Supplement: Supplementary file 4 — Supplementary Data 1 [file 41467_2022_33175_MOESM4_ESM.zip › Simulation Initials/initial_3.pdb]

REMARK    GENERATED BY TRJCONV
TITLE     active-agonist+G_alpha in water t=  21.00000 step= 10500
REMARK    THIS IS A SIMULATION BOX
CRYST1  188.218  188.218  188.218  90.00  90.00  90.00 P 1           1
MODEL        1
ATOM      1  N   ARG A  15     100.860 103.300 164.830  1.00  0.00           N
ATOM      2  HT1 ARG A  15     101.080 102.940 163.930  1.00  0.00           H
ATOM      3  HT2 ARG A  15     100.530 104.230 164.660  1.00  0.00           H
ATOM      4  CA  ARG A  15      99.880 102.560 165.690  1.00  0.00           C
ATOM      5  HA  ARG A  15     100.310 101.630 166.020  1.00  0.00           H
ATOM      6  CB  ARG A  15      99.630 103.400 167.050  1.00  0.00           C
ATOM      7  HB1 ARG A  15      99.560 104.430 166.630  1.00  0.00           H
ATOM      8  HB2 ARG A  15      98.640 103.160 167.490  1.00  0.00           H
ATOM      9  CG  ARG A  15     100.810 103.340 168.060  1.00  0.00           C
ATOM     10  HG1 ARG A  15     100.750 104.090 168.870  1.00  0.00           H
ATOM     11  HG2 ARG A  15     101.760 103.510 167.510  1.00  0.00           H
ATOM     12  CD  ARG A  15     101.090 102.030 168.720  1.00  0.00           C
ATOM     13  HD1 ARG A  15     101.930 101.920 169.450  1.00  0.00           H
ATOM     14  HD2 ARG A  15     101.340 101.290 167.920  1.00  0.00           H
ATOM     15  NE  ARG A  15      99.870 101.600 169.430  1.00  0.00           N
ATOM     16  HE  ARG A  15      99.060 102.180 169.520  1.00  0.00           H
ATOM     17  CZ  ARG A  15      99.630 100.400 169.910  1.00  0.00           C
ATOM     18  NH1 ARG A  15     100.400  99.330 169.840  1.00  0.00           N
ATOM     19 HH11 ARG A  15     100.180  98.550 170.420  1.00  0.00           H
ATOM     20 HH12 ARG A  15     101.370  99.530 169.690  1.00  0.00           H
ATOM     21  NH2 ARG A  15      98.480 100.300 170.560  1.00  0.00           N
ATOM     22 HH21 ARG A  15      98.260  99.350 170.800  1.00  0.00           H
ATOM     23 HH22 ARG A  15      97.880 101.040 170.880  1.00  0.00           H
ATOM     24  C   ARG A  15      98.570 102.330 164.990  1.00  0.00           C
ATOM     25  O   ARG A  15      97.500 102.770 165.460  1.00  0.00           O
ATOM     26  N   ALA A  16      98.630 101.620 163.850  1.00  0.00           N
ATOM     27  HN  ALA A  16      99.510 101.250 163.540  1.00  0.00           H
ATOM     28  CA  ALA A  16      97.540 101.250 163.020  1.00  0.00           C
ATOM     29  HA  ALA A  16      97.170 102.180 162.630  1.00  0.00           H
ATOM     30  CB  ALA A  16      97.900 100.300 161.870  1.00  0.00           C
ATOM     31  HB1 ALA A  16      97.150 100.270 161.050  1.00  0.00           H
ATOM     32  HB2 ALA A  16      98.880 100.470 161.380  1.00  0.00           H
ATOM     33  HB3 ALA A  16      98.010  99.290 162.330  1.00  0.00           H
ATOM     34  C   ALA A  16      96.310 100.630 163.730  1.00  0.00           C
ATOM     35  O   ALA A  16      96.350  99.890 164.710  1.00  0.00           O
ATOM     36  N   LEU A  17      95.130 100.950 163.210  1.00  0.00           N
ATOM     37  HN  LEU A  17      95.030 101.470 162.360  1.00  0.00           H
ATOM     38  CA  LEU A  17      93.890 100.530 163.810  1.00  0.00           C
ATOM     39  HA  LEU A  17      93.940 100.010 164.760  1.00  0.00           H
ATOM     40  CB  LEU A  17      92.980 101.750 163.890  1.00  0.00           C
ATOM     41  HB1 LEU A  17      93.630 102.490 164.420  1.00  0.00           H
ATOM     42  HB2 LEU A  17      92.600 102.230 162.970  1.00  0.00           H
ATOM     43  CG  LEU A  17      91.730 101.680 164.760  1.00  0.00           C
ATOM     44  HG  LEU A  17      91.230 100.760 164.390  1.00  0.00           H
ATOM     45  CD1 LEU A  17      92.250 101.450 166.230  1.00  0.00           C
ATOM     46 HD11 LEU A  17      91.320 101.330 166.820  1.00  0.00           H
ATOM     47 HD12 LEU A  17      92.920 100.570 166.290  1.00  0.00           H
ATOM     48 HD13 LEU A  17      92.800 102.340 166.600  1.00  0.00           H
ATOM     49  CD2 LEU A  17      90.920 102.940 164.680  1.00  0.00           C
ATOM     50 HD21 LEU A  17      91.470 103.760 165.200  1.00  0.00           H
ATOM     51 HD22 LEU A  17      90.690 103.120 163.600  1.00  0.00           H
ATOM     52 HD23 LEU A  17      89.930 102.770 165.150  1.00  0.00           H
ATOM     53  C   LEU A  17      93.210  99.530 162.810  1.00  0.00           C
ATOM     54  O   LEU A  17      93.010  99.920 161.650  1.00  0.00           O
ATOM     55  N   TYR A  18      92.880  98.290 163.200  1.00  0.00           N
ATOM     56  HN  TYR A  18      93.120  98.020 164.130  1.00  0.00           H
ATOM     57  CA  TYR A  18      92.320  97.310 162.400  1.00  0.00           C
ATOM     58  HA  TYR A  18      92.420  97.440 161.330  1.00  0.00           H
ATOM     59  CB  TYR A  18      93.020  95.930 162.740  1.00  0.00           C
ATOM     60  HB1 TYR A  18      94.120  96.060 162.720  1.00  0.00           H
ATOM     61  HB2 TYR A  18      92.790  95.600 163.780  1.00  0.00           H
ATOM     62  CG  TYR A  18      92.780  94.860 161.750  1.00  0.00           C
ATOM     63  CD1 TYR A  18      91.870  93.830 161.980  1.00  0.00           C
ATOM     64  HD1 TYR A  18      91.270  93.870 162.880  1.00  0.00           H
ATOM     65  CE1 TYR A  18      91.620  92.950 160.980  1.00  0.00           C
ATOM     66  HE1 TYR A  18      90.930  92.140 161.180  1.00  0.00           H
ATOM     67  CZ  TYR A  18      92.350  93.040 159.780  1.00  0.00           C
ATOM     68  OH  TYR A  18      92.140  92.170 158.700  1.00  0.00           O
ATOM     69  HH  TYR A  18      92.490  92.670 157.960  1.00  0.00           H
ATOM     70  CD2 TYR A  18      93.450  94.950 160.530  1.00  0.00           C
ATOM     71  HD2 TYR A  18      94.000  95.840 160.260  1.00  0.00           H
ATOM     72  CE2 TYR A  18      93.200  94.100 159.490  1.00  0.00           C
ATOM     73  HE2 TYR A  18      93.690  94.240 158.540  1.00  0.00           H
ATOM     74  C   TYR A  18      90.780  97.170 162.600  1.00  0.00           C
ATOM     75  O   TYR A  18      90.270  96.890 163.730  1.00  0.00           O
ATOM     76  N   PHE A  19      90.010  97.290 161.510  1.00  0.00           N
ATOM     77  HN  PHE A  19      90.300  97.460 160.570  1.00  0.00           H
ATOM     78  CA  PHE A  19      88.690  96.830 161.420  1.00  0.00           C
ATOM     79  HA  PHE A  19      88.210  96.900 162.390  1.00  0.00           H
ATOM     80  CB  PHE A  19      87.810  97.860 160.640  1.00  0.00           C
ATOM     81  HB1 PHE A  19      88.170  97.950 159.600  1.00  0.00           H
ATOM     82  HB2 PHE A  19      86.830  97.370 160.460  1.00  0.00           H
ATOM     83  CG  PHE A  19      87.810  99.200 161.270  1.00  0.00           C
ATOM     84  CD1 PHE A  19      86.560  99.660 161.840  1.00  0.00           C
ATOM     85  HD1 PHE A  19      85.780  98.920 161.920  1.00  0.00           H
ATOM     86  CE1 PHE A  19      86.460 100.900 162.480  1.00  0.00           C
ATOM     87  HE1 PHE A  19      85.600 101.390 162.920  1.00  0.00           H
ATOM     88  CZ  PHE A  19      87.640 101.720 162.450  1.00  0.00           C
ATOM     89  HZ  PHE A  19      87.560 102.700 162.900  1.00  0.00           H
ATOM     90  CD2 PHE A  19      88.870 100.050 161.260  1.00  0.00           C
ATOM     91  HD2 PHE A  19      89.830  99.820 160.840  1.00  0.00           H
ATOM     92  CE2 PHE A  19      88.800 101.320 161.810  1.00  0.00           C
ATOM     93  HE2 PHE A  19      89.600 102.020 161.630  1.00  0.00           H
ATOM     94  C   PHE A  19      88.600  95.450 160.940  1.00  0.00           C
ATOM     95  O   PHE A  19      89.160  95.050 159.950  1.00  0.00           O
ATOM     96  N   SER A  20      87.770  94.630 161.560  1.00  0.00           N
ATOM     97  HN  SER A  20      87.210  94.860 162.350  1.00  0.00           H
ATOM     98  CA  SER A  20      87.730  93.160 161.170  1.00  0.00           C
ATOM     99  HA  SER A  20      88.440  92.930 160.390  1.00  0.00           H
ATOM    100  CB  SER A  20      88.020  92.180 162.320  1.00  0.00           C
ATOM    101  HB1 SER A  20      89.010  92.390 162.770  1.00  0.00           H
ATOM    102  HB2 SER A  20      88.010  91.160 161.870  1.00  0.00           H
ATOM    103  OG  SER A  20      87.040  92.270 163.350  1.00  0.00           O
ATOM    104  HG1 SER A  20      86.930  93.220 163.430  1.00  0.00           H
ATOM    105  C   SER A  20      86.410  92.820 160.480  1.00  0.00           C
ATOM    106  O   SER A  20      86.170  91.620 160.190  1.00  0.00           O
ATOM    107  N   GLY A  21      85.670  93.860 160.090  1.00  0.00           N
ATOM    108  HN  GLY A  21      85.940  94.800 160.270  1.00  0.00           H
ATOM    109  CA  GLY A  21      84.510  93.850 159.300  1.00  0.00           C
ATOM    110  HA1 GLY A  21      84.740  93.460 158.320  1.00  0.00           H
ATOM    111  HA2 GLY A  21      84.290  94.900 159.200  1.00  0.00           H
ATOM    112  C   GLY A  21      83.260  93.090 159.790  1.00  0.00           C
ATOM    113  O   GLY A  21      82.430  92.640 158.970  1.00  0.00           O
ATOM    114  N   ARG A  22      83.020  92.930 161.120  1.00  0.00           N
ATOM    115  HN  ARG A  22      83.700  93.320 161.730  1.00  0.00           H
ATOM    116  CA  ARG A  22      81.980  92.230 161.860  1.00  0.00           C
ATOM    117  HA  ARG A  22      81.450  91.530 161.220  1.00  0.00           H
ATOM    118  CB  ARG A  22      82.660  91.450 163.030  1.00  0.00           C
ATOM    119  HB1 ARG A  22      83.010  92.290 163.660  1.00  0.00           H
ATOM    120  HB2 ARG A  22      81.880  90.840 163.540  1.00  0.00           H
ATOM    121  CG  ARG A  22      83.830  90.610 162.670  1.00  0.00           C
ATOM    122  HG1 ARG A  22      84.690  91.250 162.400  1.00  0.00           H
ATOM    123  HG2 ARG A  22      83.480  89.960 161.840  1.00  0.00           H
ATOM    124  CD  ARG A  22      84.480  89.710 163.750  1.00  0.00           C
ATOM    125  HD1 ARG A  22      85.000  90.380 164.470  1.00  0.00           H
ATOM    126  HD2 ARG A  22      85.370  89.230 163.290  1.00  0.00           H
ATOM    127  NE  ARG A  22      83.530  88.680 164.340  1.00  0.00           N
ATOM    128  HE  ARG A  22      83.080  88.040 163.720  1.00  0.00           H
ATOM    129  CZ  ARG A  22      82.840  88.780 165.490  1.00  0.00           C
ATOM    130  NH1 ARG A  22      83.160  89.620 166.410  1.00  0.00           N
ATOM    131 HH11 ARG A  22      82.450  89.600 167.110  1.00  0.00           H
ATOM    132 HH12 ARG A  22      83.760  90.390 166.190  1.00  0.00           H
ATOM    133  NH2 ARG A  22      81.840  87.980 165.710  1.00  0.00           N
ATOM    134 HH21 ARG A  22      81.810  87.710 166.670  1.00  0.00           H
ATOM    135 HH22 ARG A  22      81.870  87.230 165.050  1.00  0.00           H
ATOM    136  C   ARG A  22      80.950  93.200 162.420  1.00  0.00           C
ATOM    137  O   ARG A  22      79.710  92.990 162.310  1.00  0.00           O
ATOM    138  N   GLY A  23      81.380  94.290 163.040  1.00  0.00           N
ATOM    139  HN  GLY A  23      82.370  94.260 163.200  1.00  0.00           H
ATOM    140  CA  GLY A  23      80.450  95.230 163.620  1.00  0.00           C
ATOM    141  HA1 GLY A  23      79.810  94.720 164.310  1.00  0.00           H
ATOM    142  HA2 GLY A  23      79.820  95.650 162.840  1.00  0.00           H
ATOM    143  C   GLY A  23      81.100  96.510 164.140  1.00  0.00           C
ATOM    144  O   GLY A  23      80.410  97.490 164.330  1.00  0.00           O
ATOM    145  N   GLU A  24      82.390  96.560 164.410  1.00  0.00           N
ATOM    146  HN  GLU A  24      83.000  95.780 164.330  1.00  0.00           H
ATOM    147  CA  GLU A  24      83.200  97.610 165.030  1.00  0.00           C
ATOM    148  HA  GLU A  24      82.730  97.810 165.990  1.00  0.00           H
ATOM    149  CB  GLU A  24      84.770  97.370 165.210  1.00  0.00           C
ATOM    150  HB1 GLU A  24      85.350  97.690 164.320  1.00  0.00           H
ATOM    151  HB2 GLU A  24      85.080  98.000 166.070  1.00  0.00           H
ATOM    152  CG  GLU A  24      85.170  95.930 165.560  1.00  0.00           C
ATOM    153  HG1 GLU A  24      84.360  95.370 166.070  1.00  0.00           H
ATOM    154  HG2 GLU A  24      86.140  95.960 166.110  1.00  0.00           H
ATOM    155  CD  GLU A  24      85.290  95.090 164.330  1.00  0.00           C
ATOM    156  OE1 GLU A  24      84.230  94.780 163.650  1.00  0.00           O
ATOM    157  OE2 GLU A  24      86.490  94.880 163.940  1.00  0.00           O
ATOM    158  C   GLU A  24      83.020  98.990 164.280  1.00  0.00           C
ATOM    159  O   GLU A  24      83.610  99.100 163.200  1.00  0.00           O
ATOM    160  N   GLN A  25      82.530 100.120 164.800  1.00  0.00           N
ATOM    161  HN  GLN A  25      82.120 100.020 165.700  1.00  0.00           H
ATOM    162  CA  GLN A  25      82.540 101.370 164.150  1.00  0.00           C
ATOM    163  HA  GLN A  25      83.290 101.320 163.380  1.00  0.00           H
ATOM    164  CB  GLN A  25      81.060 101.730 163.580  1.00  0.00           C
ATOM    165  HB1 GLN A  25      80.370 101.620 164.450  1.00  0.00           H
ATOM    166  HB2 GLN A  25      81.120 102.770 163.180  1.00  0.00           H
ATOM    167  CG  GLN A  25      80.700 100.760 162.390  1.00  0.00           C
ATOM    168  HG1 GLN A  25      80.940  99.690 162.600  1.00  0.00           H
ATOM    169  HG2 GLN A  25      81.270 100.970 161.460  1.00  0.00           H
ATOM    170  CD  GLN A  25      79.180 100.920 162.050  1.00  0.00           C
ATOM    171  OE1 GLN A  25      78.410 101.590 162.650  1.00  0.00           O
ATOM    172  NE2 GLN A  25      78.790 100.090 161.020  1.00  0.00           N
ATOM    173 HE21 GLN A  25      79.440  99.410 160.700  1.00  0.00           H
ATOM    174 HE22 GLN A  25      77.800 100.010 160.940  1.00  0.00           H
ATOM    175  C   GLN A  25      82.980 102.400 165.100  1.00  0.00           C
ATOM    176  O   GLN A  25      82.750 102.270 166.310  1.00  0.00           O
ATOM    177  N   LEU A  26      83.580 103.480 164.690  1.00  0.00           N
ATOM    178  HN  LEU A  26      83.910 103.570 163.750  1.00  0.00           H
ATOM    179  CA  LEU A  26      83.720 104.650 165.610  1.00  0.00           C
ATOM    180  HA  LEU A  26      83.520 104.490 166.660  1.00  0.00           H
ATOM    181  CB  LEU A  26      85.190 105.150 165.630  1.00  0.00           C
ATOM    182  HB1 LEU A  26      85.570 105.170 164.580  1.00  0.00           H
ATOM    183  HB2 LEU A  26      85.280 106.180 166.040  1.00  0.00           H
ATOM    184  CG  LEU A  26      86.090 104.160 166.460  1.00  0.00           C
ATOM    185  HG  LEU A  26      85.680 103.180 166.140  1.00  0.00           H
ATOM    186  CD1 LEU A  26      87.570 104.300 166.050  1.00  0.00           C
ATOM    187 HD11 LEU A  26      87.750 104.350 164.960  1.00  0.00           H
ATOM    188 HD12 LEU A  26      87.900 105.290 166.460  1.00  0.00           H
ATOM    189 HD13 LEU A  26      88.140 103.450 166.490  1.00  0.00           H
ATOM    190  CD2 LEU A  26      85.960 104.240 167.960  1.00  0.00           C
ATOM    191 HD21 LEU A  26      84.910 104.040 168.270  1.00  0.00           H
ATOM    192 HD22 LEU A  26      86.560 103.420 168.420  1.00  0.00           H
ATOM    193 HD23 LEU A  26      86.220 105.230 168.370  1.00  0.00           H
ATOM    194  C   LEU A  26      82.880 105.820 165.130  1.00  0.00           C
ATOM    195  O   LEU A  26      82.730 106.070 163.940  1.00  0.00           O
ATOM    196  N   ARG A  27      82.360 106.640 166.050  1.00  0.00           N
ATOM    197  HN  ARG A  27      82.600 106.400 166.990  1.00  0.00           H
ATOM    198  CA  ARG A  27      81.510 107.830 165.770  1.00  0.00           C
ATOM    199  HA  ARG A  27      81.360 107.970 164.710  1.00  0.00           H
ATOM    200  CB  ARG A  27      80.100 107.640 166.520  1.00  0.00           C
ATOM    201  HB1 ARG A  27      79.590 107.120 165.680  1.00  0.00           H
ATOM    202  HB2 ARG A  27      80.280 107.010 167.420  1.00  0.00           H
ATOM    203  CG  ARG A  27      79.350 108.950 167.020  1.00  0.00           C
ATOM    204  HG1 ARG A  27      79.130 109.520 166.090  1.00  0.00           H
ATOM    205  HG2 ARG A  27      80.080 109.530 167.630  1.00  0.00           H
ATOM    206  CD  ARG A  27      78.070 108.650 167.810  1.00  0.00           C
ATOM    207  HD1 ARG A  27      78.230 107.940 168.640  1.00  0.00           H
ATOM    208  HD2 ARG A  27      77.370 108.220 167.060  1.00  0.00           H
ATOM    209  NE  ARG A  27      77.400 109.880 168.260  1.00  0.00           N
ATOM    210  HE  ARG A  27      77.920 110.710 168.060  1.00  0.00           H
ATOM    211  CZ  ARG A  27      76.450 109.890 169.210  1.00  0.00           C
ATOM    212  NH1 ARG A  27      75.810 108.740 169.480  1.00  0.00           N
ATOM    213 HH11 ARG A  27      74.890 108.860 169.860  1.00  0.00           H
ATOM    214 HH12 ARG A  27      76.050 107.990 168.860  1.00  0.00           H
ATOM    215  NH2 ARG A  27      76.150 110.960 169.920  1.00  0.00           N
ATOM    216 HH21 ARG A  27      75.590 110.750 170.720  1.00  0.00           H
ATOM    217 HH22 ARG A  27      76.520 111.880 169.820  1.00  0.00           H
ATOM    218  C   ARG A  27      82.240 108.990 166.350  1.00  0.00           C
ATOM    219  O   ARG A  27      82.850 108.850 167.390  1.00  0.00           O
ATOM    220  N   LEU A  28      82.260 110.130 165.670  1.00  0.00           N
ATOM    221  HN  LEU A  28      81.790 110.240 164.800  1.00  0.00           H
ATOM    222  CA  LEU A  28      83.120 111.270 166.040  1.00  0.00           C
ATOM    223  HA  LEU A  28      84.050 110.860 166.410  1.00  0.00           H
ATOM    224  CB  LEU A  28      83.530 112.150 164.870  1.00  0.00           C
ATOM    225  HB1 LEU A  28      83.970 111.460 164.120  1.00  0.00           H
ATOM    226  HB2 LEU A  28      82.580 112.500 164.420  1.00  0.00           H
ATOM    227  CG  LEU A  28      84.580 113.280 165.100  1.00  0.00           C
ATOM    228  HG  LEU A  28      84.250 113.970 165.900  1.00  0.00           H
ATOM    229  CD1 LEU A  28      86.000 112.770 165.510  1.00  0.00           C
ATOM    230 HD11 LEU A  28      86.020 111.690 165.250  1.00  0.00           H
ATOM    231 HD12 LEU A  28      86.770 113.320 164.930  1.00  0.00           H
ATOM    232 HD13 LEU A  28      86.180 113.070 166.560  1.00  0.00           H
ATOM    233  CD2 LEU A  28      84.720 114.130 163.800  1.00  0.00           C
ATOM    234 HD21 LEU A  28      85.440 114.940 164.030  1.00  0.00           H
ATOM    235 HD22 LEU A  28      85.090 113.590 162.900  1.00  0.00           H
ATOM    236 HD23 LEU A  28      83.740 114.600 163.570  1.00  0.00           H
ATOM    237  C   LEU A  28      82.320 112.100 167.010  1.00  0.00           C
ATOM    238  O   LEU A  28      81.150 112.400 166.840  1.00  0.00           O
ATOM    239  N   ARG A  29      82.990 112.560 168.070  1.00  0.00           N
ATOM    240  HN  ARG A  29      83.940 112.290 168.160  1.00  0.00           H
ATOM    241  CA  ARG A  29      82.510 113.630 168.920  1.00  0.00           C
ATOM    242  HA  ARG A  29      81.590 113.260 169.340  1.00  0.00           H
ATOM    243  CB  ARG A  29      83.420 113.820 170.180  1.00  0.00           C
ATOM    244  HB1 ARG A  29      84.430 113.910 169.740  1.00  0.00           H
ATOM    245  HB2 ARG A  29      83.210 114.780 170.690  1.00  0.00           H
ATOM    246  CG  ARG A  29      83.250 112.590 171.090  1.00  0.00           C
ATOM    247  HG1 ARG A  29      83.400 111.660 170.510  1.00  0.00           H
ATOM    248  HG2 ARG A  29      82.240 112.540 171.560  1.00  0.00           H
ATOM    249  CD  ARG A  29      84.190 112.510 172.360  1.00  0.00           C
ATOM    250  HD1 ARG A  29      84.040 113.430 172.980  1.00  0.00           H
ATOM    251  HD2 ARG A  29      85.240 112.350 172.020  1.00  0.00           H
ATOM    252  NE  ARG A  29      83.680 111.240 172.990  1.00  0.00           N
ATOM    253  HE  ARG A  29      82.720 111.130 173.230  1.00  0.00           H
ATOM    254  CZ  ARG A  29      84.370 110.150 173.190  1.00  0.00           C
ATOM    255  NH1 ARG A  29      85.650 110.150 173.010  1.00  0.00           N
ATOM    256 HH11 ARG A  29      86.170 109.330 173.270  1.00  0.00           H
ATOM    257 HH12 ARG A  29      86.130 110.970 172.720  1.00  0.00           H
ATOM    258  NH2 ARG A  29      83.810 109.020 173.410  1.00  0.00           N
ATOM    259 HH21 ARG A  29      84.350 108.180 173.510  1.00  0.00           H
ATOM    260 HH22 ARG A  29      83.000 109.170 173.980  1.00  0.00           H
ATOM    261  C   ARG A  29      82.050 114.940 168.290  1.00  0.00           C
ATOM    262  O   ARG A  29      82.670 115.530 167.400  1.00  0.00           O
ATOM    263  N   ALA A  30      80.920 115.490 168.870  1.00  0.00           N
ATOM    264  HN  ALA A  30      80.550 115.090 169.700  1.00  0.00           H
ATOM    265  CA  ALA A  30      80.310 116.640 168.360  1.00  0.00           C
ATOM    266  HA  ALA A  30      80.190 116.520 167.290  1.00  0.00           H
ATOM    267  CB  ALA A  30      78.810 116.730 168.920  1.00  0.00           C
ATOM    268  HB1 ALA A  30      78.190 115.930 168.460  1.00  0.00           H
ATOM    269  HB2 ALA A  30      78.730 116.660 170.020  1.00  0.00           H
ATOM    270  HB3 ALA A  30      78.330 117.670 168.580  1.00  0.00           H
ATOM    271  C   ALA A  30      81.040 118.020 168.530  1.00  0.00           C
ATOM    272  O   ALA A  30      80.670 118.990 167.970  1.00  0.00           O
ATOM    273  N   ASP A  31      82.110 118.060 169.380  1.00  0.00           N
ATOM    274  HN  ASP A  31      82.250 117.260 169.950  1.00  0.00           H
ATOM    275  CA  ASP A  31      82.840 119.380 169.520  1.00  0.00           C
ATOM    276  HA  ASP A  31      82.110 120.170 169.480  1.00  0.00           H
ATOM    277  CB  ASP A  31      83.720 119.460 170.810  1.00  0.00           C
ATOM    278  HB1 ASP A  31      84.400 118.600 170.910  1.00  0.00           H
ATOM    279  HB2 ASP A  31      84.370 120.360 170.720  1.00  0.00           H
ATOM    280  CG  ASP A  31      82.800 119.450 172.000  1.00  0.00           C
ATOM    281  OD1 ASP A  31      81.770 120.080 172.170  1.00  0.00           O
ATOM    282  OD2 ASP A  31      83.180 118.650 172.980  1.00  0.00           O
ATOM    283  C   ASP A  31      83.660 119.720 168.370  1.00  0.00           C
ATOM    284  O   ASP A  31      83.840 120.920 168.150  1.00  0.00           O
ATOM    285  N   LEU A  32      84.180 118.760 167.580  1.00  0.00           N
ATOM    286  HN  LEU A  32      83.920 117.830 167.820  1.00  0.00           H
ATOM    287  CA  LEU A  32      84.710 119.010 166.230  1.00  0.00           C
ATOM    288  HA  LEU A  32      85.520 119.720 166.330  1.00  0.00           H
ATOM    289  CB  LEU A  32      85.220 117.660 165.640  1.00  0.00           C
ATOM    290  HB1 LEU A  32      84.400 116.920 165.540  1.00  0.00           H
ATOM    291  HB2 LEU A  32      85.700 117.890 164.660  1.00  0.00           H
ATOM    292  CG  LEU A  32      86.420 116.980 166.420  1.00  0.00           C
ATOM    293  HG  LEU A  32      87.000 116.310 165.750  1.00  0.00           H
ATOM    294  CD1 LEU A  32      87.450 117.990 166.930  1.00  0.00           C
ATOM    295 HD11 LEU A  32      88.220 117.400 167.470  1.00  0.00           H
ATOM    296 HD12 LEU A  32      88.010 118.590 166.180  1.00  0.00           H
ATOM    297 HD13 LEU A  32      86.940 118.570 167.720  1.00  0.00           H
ATOM    298  CD2 LEU A  32      86.040 116.160 167.640  1.00  0.00           C
ATOM    299 HD21 LEU A  32      86.850 115.440 167.880  1.00  0.00           H
ATOM    300 HD22 LEU A  32      85.790 116.760 168.540  1.00  0.00           H
ATOM    301 HD23 LEU A  32      85.130 115.540 167.460  1.00  0.00           H
ATOM    302  C   LEU A  32      83.720 119.670 165.230  1.00  0.00           C
ATOM    303  O   LEU A  32      82.640 119.100 164.920  1.00  0.00           O
ATOM    304  N   GLU A  33      84.030 120.910 164.670  1.00  0.00           N
ATOM    305  HN  GLU A  33      84.880 121.330 164.980  1.00  0.00           H
ATOM    306  CA  GLU A  33      83.220 121.710 163.750  1.00  0.00           C
ATOM    307  HA  GLU A  33      82.200 121.460 164.020  1.00  0.00           H
ATOM    308  CB  GLU A  33      83.420 123.140 163.860  1.00  0.00           C
ATOM    309  HB1 GLU A  33      83.210 123.360 164.930  1.00  0.00           H
ATOM    310  HB2 GLU A  33      84.460 123.400 163.570  1.00  0.00           H
ATOM    311  CG  GLU A  33      82.420 123.980 162.970  1.00  0.00           C
ATOM    312  HG1 GLU A  33      81.390 123.810 163.350  1.00  0.00           H
ATOM    313  HG2 GLU A  33      82.390 123.750 161.880  1.00  0.00           H
ATOM    314  CD  GLU A  33      82.790 125.480 163.000  1.00  0.00           C
ATOM    315  OE1 GLU A  33      83.560 125.950 162.060  1.00  0.00           O
ATOM    316  OE2 GLU A  33      82.470 126.150 164.000  1.00  0.00           O
ATOM    317  C   GLU A  33      83.470 121.180 162.310  1.00  0.00           C
ATOM    318  O   GLU A  33      84.620 121.320 161.860  1.00  0.00           O
ATOM    319  N   LEU A  34      82.450 120.650 161.580  1.00  0.00           N
ATOM    320  HN  LEU A  34      81.510 120.660 161.930  1.00  0.00           H
ATOM    321  CA  LEU A  34      82.620 120.030 160.280  1.00  0.00           C
ATOM    322  HA  LEU A  34      83.490 119.400 160.380  1.00  0.00           H
ATOM    323  CB  LEU A  34      81.460 119.050 159.870  1.00  0.00           C
ATOM    324  HB1 LEU A  34      80.580 119.630 160.240  1.00  0.00           H
ATOM    325  HB2 LEU A  34      81.310 118.900 158.780  1.00  0.00           H
ATOM    326  CG  LEU A  34      81.660 117.640 160.460  1.00  0.00           C
ATOM    327  HG  LEU A  34      80.680 117.140 160.280  1.00  0.00           H
ATOM    328  CD1 LEU A  34      82.700 116.820 159.730  1.00  0.00           C
ATOM    329 HD11 LEU A  34      82.760 115.730 159.950  1.00  0.00           H
ATOM    330 HD12 LEU A  34      82.430 117.060 158.680  1.00  0.00           H
ATOM    331 HD13 LEU A  34      83.670 117.330 159.930  1.00  0.00           H
ATOM    332  CD2 LEU A  34      81.870 117.550 162.000  1.00  0.00           C
ATOM    333 HD21 LEU A  34      81.000 117.890 162.600  1.00  0.00           H
ATOM    334 HD22 LEU A  34      82.020 116.500 162.340  1.00  0.00           H
ATOM    335 HD23 LEU A  34      82.750 118.160 162.290  1.00  0.00           H
ATOM    336  C   LEU A  34      82.750 121.030 159.180  1.00  0.00           C
ATOM    337  O   LEU A  34      82.200 122.140 159.350  1.00  0.00           O
ATOM    338  N   PRO A  35      83.500 120.780 158.070  1.00  0.00           N
ATOM    339  CD  PRO A  35      84.180 119.510 157.880  1.00  0.00           C
ATOM    340  HD1 PRO A  35      83.510 118.640 157.710  1.00  0.00           H
ATOM    341  HD2 PRO A  35      84.750 119.130 158.750  1.00  0.00           H
ATOM    342  CA  PRO A  35      83.430 121.580 156.820  1.00  0.00           C
ATOM    343  HA  PRO A  35      83.960 122.490 157.060  1.00  0.00           H
ATOM    344  CB  PRO A  35      84.250 120.740 155.750  1.00  0.00           C
ATOM    345  HB1 PRO A  35      83.620 120.220 155.000  1.00  0.00           H
ATOM    346  HB2 PRO A  35      85.070 121.340 155.300  1.00  0.00           H
ATOM    347  CG  PRO A  35      85.060 119.720 156.640  1.00  0.00           C
ATOM    348  HG1 PRO A  35      86.060 120.090 156.960  1.00  0.00           H
ATOM    349  HG2 PRO A  35      85.330 118.830 156.040  1.00  0.00           H
ATOM    350  C   PRO A  35      82.040 122.000 156.300  1.00  0.00           C
ATOM    351  O   PRO A  35      81.130 121.180 156.270  1.00  0.00           O
ATOM    352  N   ARG A  36      81.810 123.270 155.940  1.00  0.00           N
ATOM    353  HN  ARG A  36      82.390 124.030 156.220  1.00  0.00           H
ATOM    354  CA  ARG A  36      80.570 123.680 155.280  1.00  0.00           C
ATOM    355  HA  ARG A  36      79.910 122.820 155.240  1.00  0.00           H
ATOM    356  CB  ARG A  36      79.770 124.840 156.070  1.00  0.00           C
ATOM    357  HB1 ARG A  36      78.900 125.050 155.400  1.00  0.00           H
ATOM    358  HB2 ARG A  36      79.330 124.430 157.010  1.00  0.00           H
ATOM    359  CG  ARG A  36      80.690 126.050 156.280  1.00  0.00           C
ATOM    360  HG1 ARG A  36      81.250 126.230 155.340  1.00  0.00           H
ATOM    361  HG2 ARG A  36      81.370 125.770 157.120  1.00  0.00           H
ATOM    362  CD  ARG A  36      79.950 127.360 156.620  1.00  0.00           C
ATOM    363  HD1 ARG A  36      79.190 127.620 155.850  1.00  0.00           H
ATOM    364  HD2 ARG A  36      80.740 128.130 156.490  1.00  0.00           H
ATOM    365  NE  ARG A  36      79.490 127.480 158.070  1.00  0.00           N
ATOM    366  HE  ARG A  36      79.780 126.790 158.740  1.00  0.00           H
ATOM    367  CZ  ARG A  36      78.600 128.420 158.460  1.00  0.00           C
ATOM    368  NH1 ARG A  36      78.010 129.140 157.560  1.00  0.00           N
ATOM    369 HH11 ARG A  36      77.550 129.960 157.900  1.00  0.00           H
ATOM    370 HH12 ARG A  36      78.300 129.140 156.610  1.00  0.00           H
ATOM    371  NH2 ARG A  36      78.450 128.510 159.780  1.00  0.00           N
ATOM    372 HH21 ARG A  36      77.780 129.180 160.110  1.00  0.00           H
ATOM    373 HH22 ARG A  36      79.010 127.970 160.410  1.00  0.00           H
ATOM    374  C   ARG A  36      80.690 123.980 153.800  1.00  0.00           C
ATOM    375  O   ARG A  36      79.670 124.080 153.110  1.00  0.00           O
ATOM    376  N   ASP A  37      81.950 124.190 153.260  1.00  0.00           N
ATOM    377  HN  ASP A  37      82.640 124.290 153.970  1.00  0.00           H
ATOM    378  CA  ASP A  37      82.210 124.640 151.910  1.00  0.00           C
ATOM    379  HA  ASP A  37      81.340 124.580 151.280  1.00  0.00           H
ATOM    380  CB  ASP A  37      82.520 126.150 151.870  1.00  0.00           C
ATOM    381  HB1 ASP A  37      82.760 126.430 150.820  1.00  0.00           H
ATOM    382  HB2 ASP A  37      81.670 126.740 152.270  1.00  0.00           H
ATOM    383  CG  ASP A  37      83.700 126.520 152.750  1.00  0.00           C
ATOM    384  OD1 ASP A  37      84.350 125.640 153.340  1.00  0.00           O
ATOM    385  OD2 ASP A  37      84.070 127.740 152.820  1.00  0.00           O
ATOM    386  C   ASP A  37      83.300 123.800 151.150  1.00  0.00           C
ATOM    387  O   ASP A  37      83.020 123.520 149.970  1.00  0.00           O
ATOM    388  N   ALA A  38      84.390 123.370 151.710  1.00  0.00           N
ATOM    389  HN  ALA A  38      84.650 123.800 152.570  1.00  0.00           H
ATOM    390  CA  ALA A  38      85.500 122.700 151.020  1.00  0.00           C
ATOM    391  HA  ALA A  38      85.130 122.020 150.270  1.00  0.00           H
ATOM    392  CB  ALA A  38      86.470 123.770 150.480  1.00  0.00           C
ATOM    393  HB1 ALA A  38      86.580 124.460 151.340  1.00  0.00           H
ATOM    394  HB2 ALA A  38      87.430 123.370 150.090  1.00  0.00           H
ATOM    395  HB3 ALA A  38      86.010 124.350 149.660  1.00  0.00           H
ATOM    396  C   ALA A  38      86.170 121.840 152.030  1.00  0.00           C
ATOM    397  O   ALA A  38      86.290 122.210 153.210  1.00  0.00           O
ATOM    398  N   PHE A  39      86.810 120.740 151.590  1.00  0.00           N
ATOM    399  HN  PHE A  39      87.050 120.610 150.630  1.00  0.00           H
ATOM    400  CA  PHE A  39      87.520 119.950 152.520  1.00  0.00           C
ATOM    401  HA  PHE A  39      87.940 120.690 153.180  1.00  0.00           H
ATOM    402  CB  PHE A  39      86.520 118.970 153.220  1.00  0.00           C
ATOM    403  HB1 PHE A  39      86.930 118.390 154.070  1.00  0.00           H
ATOM    404  HB2 PHE A  39      85.770 119.630 153.700  1.00  0.00           H
ATOM    405  CG  PHE A  39      85.840 118.060 152.210  1.00  0.00           C
ATOM    406  CD1 PHE A  39      84.580 118.450 151.710  1.00  0.00           C
ATOM    407  HD1 PHE A  39      84.100 119.370 152.000  1.00  0.00           H
ATOM    408  CE1 PHE A  39      83.900 117.550 150.880  1.00  0.00           C
ATOM    409  HE1 PHE A  39      82.960 117.780 150.390  1.00  0.00           H
ATOM    410  CZ  PHE A  39      84.430 116.330 150.590  1.00  0.00           C
ATOM    411  HZ  PHE A  39      84.040 115.610 149.880  1.00  0.00           H
ATOM    412  CD2 PHE A  39      86.430 116.800 151.900  1.00  0.00           C
ATOM    413  HD2 PHE A  39      87.370 116.530 152.360  1.00  0.00           H
ATOM    414  CE2 PHE A  39      85.730 115.980 151.090  1.00  0.00           C
ATOM    415  HE2 PHE A  39      86.150 115.020 150.830  1.00  0.00           H
ATOM    416  C   PHE A  39      88.720 119.260 151.890  1.00  0.00           C
ATOM    417  O   PHE A  39      88.780 119.010 150.720  1.00  0.00           O
ATOM    418  N   THR A  40      89.740 118.900 152.780  1.00  0.00           N
ATOM    419  HN  THR A  40      89.640 119.190 153.720  1.00  0.00           H
ATOM    420  CA  THR A  40      90.770 117.910 152.430  1.00  0.00           C
ATOM    421  HA  THR A  40      90.510 117.640 151.420  1.00  0.00           H
ATOM    422  CB  THR A  40      92.160 118.470 152.560  1.00  0.00           C
ATOM    423  HB  THR A  40      92.430 118.660 153.620  1.00  0.00           H
ATOM    424  OG1 THR A  40      92.280 119.650 151.730  1.00  0.00           O
ATOM    425  HG1 THR A  40      92.120 120.460 152.210  1.00  0.00           H
ATOM    426  CG2 THR A  40      93.210 117.450 152.040  1.00  0.00           C
ATOM    427 HG21 THR A  40      93.090 116.460 152.530  1.00  0.00           H
ATOM    428 HG22 THR A  40      93.160 117.240 150.950  1.00  0.00           H
ATOM    429 HG23 THR A  40      94.210 117.900 152.220  1.00  0.00           H
ATOM    430  C   THR A  40      90.580 116.800 153.370  1.00  0.00           C
ATOM    431  O   THR A  40      90.500 116.960 154.570  1.00  0.00           O
ATOM    432  N   LEU A  41      90.470 115.580 152.840  1.00  0.00           N
ATOM    433  HN  LEU A  41      90.510 115.600 151.840  1.00  0.00           H
ATOM    434  CA  LEU A  41      90.190 114.300 153.490  1.00  0.00           C
ATOM    435  HA  LEU A  41      90.240 114.470 154.550  1.00  0.00           H
ATOM    436  CB  LEU A  41      88.700 113.970 153.260  1.00  0.00           C
ATOM    437  HB1 LEU A  41      88.150 114.930 153.410  1.00  0.00           H
ATOM    438  HB2 LEU A  41      88.500 113.890 152.170  1.00  0.00           H
ATOM    439  CG  LEU A  41      88.190 112.760 153.990  1.00  0.00           C
ATOM    440  HG  LEU A  41      88.580 111.830 153.520  1.00  0.00           H
ATOM    441  CD1 LEU A  41      88.460 112.670 155.520  1.00  0.00           C
ATOM    442 HD11 LEU A  41      88.080 111.700 155.890  1.00  0.00           H
ATOM    443 HD12 LEU A  41      89.540 112.860 155.710  1.00  0.00           H
ATOM    444 HD13 LEU A  41      87.750 113.470 155.840  1.00  0.00           H
ATOM    445  CD2 LEU A  41      86.690 112.580 153.730  1.00  0.00           C
ATOM    446 HD21 LEU A  41      86.260 111.860 154.470  1.00  0.00           H
ATOM    447 HD22 LEU A  41      86.210 113.580 153.680  1.00  0.00           H
ATOM    448 HD23 LEU A  41      86.430 112.060 152.780  1.00  0.00           H
ATOM    449  C   LEU A  41      91.130 113.220 153.090  1.00  0.00           C
ATOM    450  O   LEU A  41      91.280 112.940 151.930  1.00  0.00           O
ATOM    451  N   GLN A  42      91.880 112.610 154.030  1.00  0.00           N
ATOM    452  HN  GLN A  42      91.900 112.740 155.020  1.00  0.00           H
ATOM    453  CA  GLN A  42      93.010 111.740 153.560  1.00  0.00           C
ATOM    454  HA  GLN A  42      92.820 111.370 152.560  1.00  0.00           H
ATOM    455  CB  GLN A  42      94.470 112.460 153.520  1.00  0.00           C
ATOM    456  HB1 GLN A  42      95.190 111.670 153.220  1.00  0.00           H
ATOM    457  HB2 GLN A  42      94.410 113.030 152.570  1.00  0.00           H
ATOM    458  CG  GLN A  42      94.730 113.460 154.630  1.00  0.00           C
ATOM    459  HG1 GLN A  42      94.790 112.860 155.560  1.00  0.00           H
ATOM    460  HG2 GLN A  42      93.900 114.170 154.850  1.00  0.00           H
ATOM    461  CD  GLN A  42      96.150 114.180 154.580  1.00  0.00           C
ATOM    462  OE1 GLN A  42      96.910 113.980 155.450  1.00  0.00           O
ATOM    463  NE2 GLN A  42      96.340 115.080 153.670  1.00  0.00           N
ATOM    464 HE21 GLN A  42      95.650 115.020 152.950  1.00  0.00           H
ATOM    465 HE22 GLN A  42      97.290 115.390 153.650  1.00  0.00           H
ATOM    466  C   GLN A  42      93.300 110.630 154.570  1.00  0.00           C
ATOM    467  O   GLN A  42      92.970 110.720 155.770  1.00  0.00           O
ATOM    468  N   VAL A  43      93.700 109.470 154.130  1.00  0.00           N
ATOM    469  HN  VAL A  43      93.920 109.450 153.150  1.00  0.00           H
ATOM    470  CA  VAL A  43      93.980 108.290 155.020  1.00  0.00           C
ATOM    471  HA  VAL A  43      94.420 108.730 155.900  1.00  0.00           H
ATOM    472  CB  VAL A  43      92.840 107.400 155.370  1.00  0.00           C
ATOM    473  HB  VAL A  43      93.270 106.450 155.760  1.00  0.00           H
ATOM    474  CG1 VAL A  43      92.020 107.940 156.630  1.00  0.00           C
ATOM    475 HG11 VAL A  43      91.120 107.300 156.750  1.00  0.00           H
ATOM    476 HG12 VAL A  43      92.620 108.090 157.550  1.00  0.00           H
ATOM    477 HG13 VAL A  43      91.690 108.980 156.430  1.00  0.00           H
ATOM    478  CG2 VAL A  43      91.920 107.010 154.180  1.00  0.00           C
ATOM    479 HG21 VAL A  43      92.380 106.370 153.400  1.00  0.00           H
ATOM    480 HG22 VAL A  43      91.090 106.410 154.620  1.00  0.00           H
ATOM    481 HG23 VAL A  43      91.500 107.970 153.820  1.00  0.00           H
ATOM    482  C   VAL A  43      95.070 107.520 154.350  1.00  0.00           C
ATOM    483  O   VAL A  43      95.310 107.570 153.140  1.00  0.00           O
ATOM    484  N   TRP A  44      95.820 106.780 155.220  1.00  0.00           N
ATOM    485  HN  TRP A  44      95.680 106.740 156.210  1.00  0.00           H
ATOM    486  CA  TRP A  44      96.730 105.760 154.770  1.00  0.00           C
ATOM    487  HA  TRP A  44      96.850 105.740 153.700  1.00  0.00           H
ATOM    488  CB  TRP A  44      98.180 105.770 155.390  1.00  0.00           C
ATOM    489  HB1 TRP A  44      97.940 106.310 156.340  1.00  0.00           H
ATOM    490  HB2 TRP A  44      98.590 104.770 155.670  1.00  0.00           H
ATOM    491  CG  TRP A  44      99.180 106.550 154.700  1.00  0.00           C
ATOM    492  CD1 TRP A  44      99.540 107.800 155.000  1.00  0.00           C
ATOM    493  HD1 TRP A  44      99.100 108.370 155.790  1.00  0.00           H
ATOM    494  NE1 TRP A  44     100.470 108.280 154.200  1.00  0.00           N
ATOM    495  HE1 TRP A  44     100.820 109.190 154.150  1.00  0.00           H
ATOM    496  CE2 TRP A  44     100.760 107.260 153.240  1.00  0.00           C
ATOM    497  CD2 TRP A  44     100.050 106.140 153.660  1.00  0.00           C
ATOM    498  CE3 TRP A  44     100.110 105.000 152.880  1.00  0.00           C
ATOM    499  HE3 TRP A  44      99.440 104.180 153.080  1.00  0.00           H
ATOM    500  CZ3 TRP A  44     100.960 104.970 151.820  1.00  0.00           C
ATOM    501  HZ3 TRP A  44     101.250 104.000 151.440  1.00  0.00           H
ATOM    502  CZ2 TRP A  44     101.670 107.240 152.200  1.00  0.00           C
ATOM    503  HZ2 TRP A  44     102.330 108.070 152.010  1.00  0.00           H
ATOM    504  CH2 TRP A  44     101.770 106.030 151.490  1.00  0.00           C
ATOM    505  HH2 TRP A  44     102.490 105.870 150.700  1.00  0.00           H
ATOM    506  C   TRP A  44      96.090 104.480 155.220  1.00  0.00           C
ATOM    507  O   TRP A  44      95.780 104.310 156.400  1.00  0.00           O
ATOM    508  N   LEU A  45      95.840 103.540 154.260  1.00  0.00           N
ATOM    509  HN  LEU A  45      96.250 103.720 153.370  1.00  0.00           H
ATOM    510  CA  LEU A  45      95.080 102.380 154.540  1.00  0.00           C
ATOM    511  HA  LEU A  45      95.060 102.030 155.560  1.00  0.00           H
ATOM    512  CB  LEU A  45      93.620 102.730 154.240  1.00  0.00           C
ATOM    513  HB1 LEU A  45      92.920 102.200 154.910  1.00  0.00           H
ATOM    514  HB2 LEU A  45      93.500 103.710 154.750  1.00  0.00           H
ATOM    515  CG  LEU A  45      92.990 102.570 152.850  1.00  0.00           C
ATOM    516  HG  LEU A  45      93.220 101.600 152.370  1.00  0.00           H
ATOM    517  CD1 LEU A  45      91.490 102.660 153.040  1.00  0.00           C
ATOM    518 HD11 LEU A  45      91.160 101.730 153.540  1.00  0.00           H
ATOM    519 HD12 LEU A  45      91.320 103.540 153.710  1.00  0.00           H
ATOM    520 HD13 LEU A  45      91.030 102.850 152.050  1.00  0.00           H
ATOM    521  CD2 LEU A  45      93.340 103.690 151.810  1.00  0.00           C
ATOM    522 HD21 LEU A  45      94.420 103.660 151.560  1.00  0.00           H
ATOM    523 HD22 LEU A  45      92.710 103.800 150.900  1.00  0.00           H
ATOM    524 HD23 LEU A  45      93.240 104.650 152.360  1.00  0.00           H
ATOM    525  C   LEU A  45      95.610 101.180 153.740  1.00  0.00           C
ATOM    526  O   LEU A  45      96.110 101.280 152.600  1.00  0.00           O
ATOM    527  N   ARG A  46      95.500  99.970 154.290  1.00  0.00           N
ATOM    528  HN  ARG A  46      95.100  99.850 155.200  1.00  0.00           H
ATOM    529  CA  ARG A  46      95.630  98.720 153.490  1.00  0.00           C
ATOM    530  HA  ARG A  46      95.700  98.880 152.430  1.00  0.00           H
ATOM    531  CB  ARG A  46      97.010  97.980 153.700  1.00  0.00           C
ATOM    532  HB1 ARG A  46      96.880  97.000 153.190  1.00  0.00           H
ATOM    533  HB2 ARG A  46      97.740  98.670 153.230  1.00  0.00           H
ATOM    534  CG  ARG A  46      97.530  97.900 155.170  1.00  0.00           C
ATOM    535  HG1 ARG A  46      96.750  97.550 155.880  1.00  0.00           H
ATOM    536  HG2 ARG A  46      97.720  98.900 155.600  1.00  0.00           H
ATOM    537  CD  ARG A  46      98.820  97.150 155.340  1.00  0.00           C
ATOM    538  HD1 ARG A  46      99.260  97.400 156.330  1.00  0.00           H
ATOM    539  HD2 ARG A  46      99.560  97.330 154.530  1.00  0.00           H
ATOM    540  NE  ARG A  46      98.420  95.700 155.270  1.00  0.00           N
ATOM    541  HE  ARG A  46      97.490  95.400 155.060  1.00  0.00           H
ATOM    542  CZ  ARG A  46      99.190  94.650 155.230  1.00  0.00           C
ATOM    543  NH1 ARG A  46     100.490  94.720 155.280  1.00  0.00           N
ATOM    544 HH11 ARG A  46     100.970  93.850 155.230  1.00  0.00           H
ATOM    545 HH12 ARG A  46     101.020  95.510 154.970  1.00  0.00           H
ATOM    546  NH2 ARG A  46      98.610  93.470 155.140  1.00  0.00           N
ATOM    547 HH21 ARG A  46      99.220  92.700 155.320  1.00  0.00           H
ATOM    548 HH22 ARG A  46      97.690  93.320 154.800  1.00  0.00           H
ATOM    549  C   ARG A  46      94.430  97.840 153.770  1.00  0.00           C
ATOM    550  O   ARG A  46      94.150  97.410 154.920  1.00  0.00           O
ATOM    551  N   ALA A  47      93.820  97.430 152.690  1.00  0.00           N
ATOM    552  HN  ALA A  47      94.220  97.680 151.810  1.00  0.00           H
ATOM    553  CA  ALA A  47      92.500  96.870 152.540  1.00  0.00           C
ATOM    554  HA  ALA A  47      91.930  96.980 153.440  1.00  0.00           H
ATOM    555  CB  ALA A  47      91.730  97.550 151.340  1.00  0.00           C
ATOM    556  HB1 ALA A  47      92.260  97.500 150.360  1.00  0.00           H
ATOM    557  HB2 ALA A  47      90.730  97.070 151.270  1.00  0.00           H
ATOM    558  HB3 ALA A  47      91.580  98.630 151.530  1.00  0.00           H
ATOM    559  C   ALA A  47      92.620  95.390 152.310  1.00  0.00           C
ATOM    560  O   ALA A  47      93.420  94.910 151.510  1.00  0.00           O
ATOM    561  N   GLU A  48      91.820  94.550 153.100  1.00  0.00           N
ATOM    562  HN  GLU A  48      91.210  94.890 153.820  1.00  0.00           H
ATOM    563  CA  GLU A  48      91.870  93.090 152.850  1.00  0.00           C
ATOM    564  HA  GLU A  48      92.900  92.770 152.780  1.00  0.00           H
ATOM    565  CB  GLU A  48      91.240  92.350 154.040  1.00  0.00           C
ATOM    566  HB1 GLU A  48      90.140  92.490 154.030  1.00  0.00           H
ATOM    567  HB2 GLU A  48      91.320  91.250 153.890  1.00  0.00           H
ATOM    568  CG  GLU A  48      91.840  92.360 155.440  1.00  0.00           C
ATOM    569  HG1 GLU A  48      91.490  91.520 156.070  1.00  0.00           H
ATOM    570  HG2 GLU A  48      91.540  93.340 155.880  1.00  0.00           H
ATOM    571  CD  GLU A  48      93.370  92.350 155.520  1.00  0.00           C
ATOM    572  OE1 GLU A  48      94.050  91.530 154.900  1.00  0.00           O
ATOM    573  OE2 GLU A  48      93.900  93.160 156.330  1.00  0.00           O
ATOM    574  C   GLU A  48      91.200  92.690 151.530  1.00  0.00           C
ATOM    575  O   GLU A  48      90.290  93.430 151.070  1.00  0.00           O
ATOM    576  N   GLY A  49      91.500  91.580 150.850  1.00  0.00           N
ATOM    577  HN  GLY A  49      92.250  90.950 151.040  1.00  0.00           H
ATOM    578  CA  GLY A  49      90.780  90.940 149.790  1.00  0.00           C
ATOM    579  HA1 GLY A  49      91.220  90.020 149.430  1.00  0.00           H
ATOM    580  HA2 GLY A  49      90.710  91.700 149.020  1.00  0.00           H
ATOM    581  C   GLY A  49      89.360  90.570 150.190  1.00  0.00           C
ATOM    582  O   GLY A  49      89.130  89.620 150.930  1.00  0.00           O
ATOM    583  N   GLY A  50      88.440  91.100 149.380  1.00  0.00           N
ATOM    584  HN  GLY A  50      88.640  91.860 148.770  1.00  0.00           H
ATOM    585  CA  GLY A  50      86.970  90.850 149.530  1.00  0.00           C
ATOM    586  HA1 GLY A  50      86.780  89.840 149.860  1.00  0.00           H
ATOM    587  HA2 GLY A  50      86.600  90.970 148.530  1.00  0.00           H
ATOM    588  C   GLY A  50      86.360  91.820 150.530  1.00  0.00           C
ATOM    589  O   GLY A  50      86.970  92.070 151.590  1.00  0.00           O
ATOM    590  N   GLN A  51      85.180  92.420 150.280  1.00  0.00           N
ATOM    591  HN  GLN A  51      84.640  92.040 149.540  1.00  0.00           H
ATOM    592  CA  GLN A  51      84.730  93.510 151.130  1.00  0.00           C
ATOM    593  HA  GLN A  51      85.150  93.360 152.110  1.00  0.00           H
ATOM    594  CB  GLN A  51      85.100  94.960 150.640  1.00  0.00           C
ATOM    595  HB1 GLN A  51      84.870  94.970 149.550  1.00  0.00           H
ATOM    596  HB2 GLN A  51      84.500  95.730 151.160  1.00  0.00           H
ATOM    597  CG  GLN A  51      86.570  95.340 150.870  1.00  0.00           C
ATOM    598  HG1 GLN A  51      86.890  96.300 150.430  1.00  0.00           H
ATOM    599  HG2 GLN A  51      87.200  94.520 150.460  1.00  0.00           H
ATOM    600  CD  GLN A  51      86.930  95.450 152.380  1.00  0.00           C
ATOM    601  OE1 GLN A  51      86.350  96.210 153.110  1.00  0.00           O
ATOM    602  NE2 GLN A  51      87.970  94.640 152.800  1.00  0.00           N
ATOM    603 HE21 GLN A  51      88.180  93.860 152.220  1.00  0.00           H
ATOM    604 HE22 GLN A  51      88.510  94.860 153.610  1.00  0.00           H
ATOM    605  C   GLN A  51      83.230  93.460 151.140  1.00  0.00           C
ATOM    606  O   GLN A  51      82.600  93.220 150.120  1.00  0.00           O
ATOM    607  N   ARG A  52      82.650  93.900 152.240  1.00  0.00           N
ATOM    608  HN  ARG A  52      83.220  94.020 153.060  1.00  0.00           H
ATOM    609  CA  ARG A  52      81.220  94.290 152.330  1.00  0.00           C
ATOM    610  HA  ARG A  52      80.660  93.460 151.940  1.00  0.00           H
ATOM    611  CB  ARG A  52      80.920  94.390 153.830  1.00  0.00           C
ATOM    612  HB1 ARG A  52      81.520  95.150 154.370  1.00  0.00           H
ATOM    613  HB2 ARG A  52      79.870  94.760 153.920  1.00  0.00           H
ATOM    614  CG  ARG A  52      81.000  92.990 154.500  1.00  0.00           C
ATOM    615  HG1 ARG A  52      82.060  92.650 154.590  1.00  0.00           H
ATOM    616  HG2 ARG A  52      80.480  92.220 153.880  1.00  0.00           H
ATOM    617  CD  ARG A  52      80.350  92.900 155.870  1.00  0.00           C
ATOM    618  HD1 ARG A  52      79.310  93.290 155.840  1.00  0.00           H
ATOM    619  HD2 ARG A  52      81.110  93.380 156.520  1.00  0.00           H
ATOM    620  NE  ARG A  52      80.320  91.430 156.290  1.00  0.00           N
ATOM    621  HE  ARG A  52      80.800  90.730 155.760  1.00  0.00           H
ATOM    622  CZ  ARG A  52      79.790  90.980 157.400  1.00  0.00           C
ATOM    623  NH1 ARG A  52      79.340  91.780 158.340  1.00  0.00           N
ATOM    624 HH11 ARG A  52      78.960  91.290 159.130  1.00  0.00           H
ATOM    625 HH12 ARG A  52      79.520  92.760 158.340  1.00  0.00           H
ATOM    626  NH2 ARG A  52      79.820  89.640 157.570  1.00  0.00           N
ATOM    627 HH21 ARG A  52      79.500  89.150 158.370  1.00  0.00           H
ATOM    628 HH22 ARG A  52      80.210  89.080 156.840  1.00  0.00           H
ATOM    629  C   ARG A  52      80.830  95.510 151.500  1.00  0.00           C
ATOM    630  O   ARG A  52      80.430  96.560 151.980  1.00  0.00           O
ATOM    631  N   SER A  53      80.850  95.380 150.130  1.00  0.00           N
ATOM    632  HN  SER A  53      81.070  94.510 149.680  1.00  0.00           H
ATOM    633  CA  SER A  53      80.680  96.500 149.210  1.00  0.00           C
ATOM    634  HA  SER A  53      81.370  97.270 149.520  1.00  0.00           H
ATOM    635  CB  SER A  53      81.000  96.120 147.720  1.00  0.00           C
ATOM    636  HB1 SER A  53      80.600  95.090 147.570  1.00  0.00           H
ATOM    637  HB2 SER A  53      82.090  96.050 147.540  1.00  0.00           H
ATOM    638  OG  SER A  53      80.580  97.040 146.690  1.00  0.00           O
ATOM    639  HG1 SER A  53      79.740  96.810 146.280  1.00  0.00           H
ATOM    640  C   SER A  53      79.270  97.090 149.270  1.00  0.00           C
ATOM    641  O   SER A  53      78.330  96.300 149.400  1.00  0.00           O
ATOM    642  N   PRO A  54      79.040  98.420 149.030  1.00  0.00           N
ATOM    643  CD  PRO A  54      77.740  98.690 148.480  1.00  0.00           C
ATOM    644  HD1 PRO A  54      77.030  99.040 149.260  1.00  0.00           H
ATOM    645  HD2 PRO A  54      77.370  97.850 147.860  1.00  0.00           H
ATOM    646  CA  PRO A  54      79.930  99.570 149.000  1.00  0.00           C
ATOM    647  HA  PRO A  54      80.830  99.500 148.410  1.00  0.00           H
ATOM    648  CB  PRO A  54      79.000 100.680 148.410  1.00  0.00           C
ATOM    649  HB1 PRO A  54      78.360 101.220 149.140  1.00  0.00           H
ATOM    650  HB2 PRO A  54      79.660 101.440 147.950  1.00  0.00           H
ATOM    651  CG  PRO A  54      78.000  99.880 147.600  1.00  0.00           C
ATOM    652  HG1 PRO A  54      78.470  99.600 146.630  1.00  0.00           H
ATOM    653  HG2 PRO A  54      77.100 100.480 147.350  1.00  0.00           H
ATOM    654  C   PRO A  54      80.380  99.870 150.380  1.00  0.00           C
ATOM    655  O   PRO A  54      79.660 100.350 151.260  1.00  0.00           O
ATOM    656  N   ALA A  55      81.640  99.450 150.580  1.00  0.00           N
ATOM    657  HN  ALA A  55      82.210  99.280 149.790  1.00  0.00           H
ATOM    658  CA  ALA A  55      82.200  99.230 151.860  1.00  0.00           C
ATOM    659  HA  ALA A  55      81.480  98.800 152.540  1.00  0.00           H
ATOM    660  CB  ALA A  55      83.330  98.200 151.850  1.00  0.00           C
ATOM    661  HB1 ALA A  55      83.090  97.120 151.680  1.00  0.00           H
ATOM    662  HB2 ALA A  55      84.030  98.510 151.040  1.00  0.00           H
ATOM    663  HB3 ALA A  55      83.870  98.280 152.810  1.00  0.00           H
ATOM    664  C   ALA A  55      82.780 100.530 152.320  1.00  0.00           C
ATOM    665  O   ALA A  55      83.490 101.140 151.480  1.00  0.00           O
ATOM    666  N   VAL A  56      82.440 101.000 153.490  1.00  0.00           N
ATOM    667  HN  VAL A  56      82.010 100.330 154.090  1.00  0.00           H
ATOM    668  CA  VAL A  56      82.530 102.450 153.780  1.00  0.00           C
ATOM    669  HA  VAL A  56      82.640 103.020 152.870  1.00  0.00           H
ATOM    670  CB  VAL A  56      81.220 103.010 154.340  1.00  0.00           C
ATOM    671  HB  VAL A  56      81.010 102.460 155.280  1.00  0.00           H
ATOM    672  CG1 VAL A  56      81.500 104.420 154.790  1.00  0.00           C
ATOM    673 HG11 VAL A  56      82.060 104.430 155.750  1.00  0.00           H
ATOM    674 HG12 VAL A  56      82.130 105.000 154.080  1.00  0.00           H
ATOM    675 HG13 VAL A  56      80.540 104.850 155.130  1.00  0.00           H
ATOM    676  CG2 VAL A  56      80.120 102.850 153.300  1.00  0.00           C
ATOM    677 HG21 VAL A  56      79.200 103.160 153.850  1.00  0.00           H
ATOM    678 HG22 VAL A  56      80.260 103.440 152.370  1.00  0.00           H
ATOM    679 HG23 VAL A  56      79.980 101.800 152.970  1.00  0.00           H
ATOM    680  C   VAL A  56      83.760 102.690 154.720  1.00  0.00           C
ATOM    681  O   VAL A  56      83.820 102.140 155.830  1.00  0.00           O
ATOM    682  N   ILE A  57      84.850 103.350 154.280  1.00  0.00           N
ATOM    683  HN  ILE A  57      84.800 103.710 153.350  1.00  0.00           H
ATOM    684  CA  ILE A  57      85.980 103.710 155.130  1.00  0.00           C
ATOM    685  HA  ILE A  57      86.270 102.780 155.590  1.00  0.00           H
ATOM    686  CB  ILE A  57      87.120 104.070 154.240  1.00  0.00           C
ATOM    687  HB  ILE A  57      86.800 104.980 153.700  1.00  0.00           H
ATOM    688  CG2 ILE A  57      88.390 104.570 155.010  1.00  0.00           C
ATOM    689 HG21 ILE A  57      88.810 103.720 155.590  1.00  0.00           H
ATOM    690 HG22 ILE A  57      89.160 105.070 154.400  1.00  0.00           H
ATOM    691 HG23 ILE A  57      88.110 105.280 155.820  1.00  0.00           H
ATOM    692  CG1 ILE A  57      87.570 103.010 153.230  1.00  0.00           C
ATOM    693 HG11 ILE A  57      86.760 102.340 152.870  1.00  0.00           H
ATOM    694 HG12 ILE A  57      88.280 102.240 153.610  1.00  0.00           H
ATOM    695  CD  ILE A  57      88.070 103.690 151.970  1.00  0.00           C
ATOM    696  HD1 ILE A  57      88.830 104.470 152.180  1.00  0.00           H
ATOM    697  HD2 ILE A  57      88.370 103.060 151.110  1.00  0.00           H
ATOM    698  HD3 ILE A  57      87.240 104.290 151.530  1.00  0.00           H
ATOM    699  C   ILE A  57      85.550 104.800 156.120  1.00  0.00           C
ATOM    700  O   ILE A  57      85.840 104.780 157.320  1.00  0.00           O
ATOM    701  N   THR A  58      84.760 105.750 155.620  1.00  0.00           N
ATOM    702  HN  THR A  58      84.540 105.710 154.650  1.00  0.00           H
ATOM    703  CA  THR A  58      84.280 106.980 156.250  1.00  0.00           C
ATOM    704  HA  THR A  58      83.980 106.780 157.260  1.00  0.00           H
ATOM    705  CB  THR A  58      85.470 107.870 156.470  1.00  0.00           C
ATOM    706  HB  THR A  58      86.260 107.460 157.140  1.00  0.00           H
ATOM    707  OG1 THR A  58      85.090 109.080 157.160  1.00  0.00           O
ATOM    708  HG1 THR A  58      85.300 109.000 158.090  1.00  0.00           H
ATOM    709  CG2 THR A  58      86.090 108.210 155.110  1.00  0.00           C
ATOM    710 HG21 THR A  58      86.870 109.000 155.160  1.00  0.00           H
ATOM    711 HG22 THR A  58      86.680 107.370 154.680  1.00  0.00           H
ATOM    712 HG23 THR A  58      85.340 108.530 154.360  1.00  0.00           H
ATOM    713  C   THR A  58      83.140 107.640 155.520  1.00  0.00           C
ATOM    714  O   THR A  58      83.020 107.640 154.300  1.00  0.00           O
ATOM    715  N   GLY A  59      82.300 108.400 156.220  1.00  0.00           N
ATOM    716  HN  GLY A  59      82.410 108.560 157.200  1.00  0.00           H
ATOM    717  CA  GLY A  59      81.320 109.210 155.630  1.00  0.00           C
ATOM    718  HA1 GLY A  59      80.570 108.510 155.280  1.00  0.00           H
ATOM    719  HA2 GLY A  59      81.770 109.770 154.830  1.00  0.00           H
ATOM    720  C   GLY A  59      80.770 110.120 156.660  1.00  0.00           C
ATOM    721  O   GLY A  59      80.660 109.900 157.880  1.00  0.00           O
ATOM    722  N   LEU A  60      80.440 111.300 156.210  1.00  0.00           N
ATOM    723  HN  LEU A  60      80.760 111.560 155.300  1.00  0.00           H
ATOM    724  CA  LEU A  60      79.610 112.280 156.990  1.00  0.00           C
ATOM    725  HA  LEU A  60      79.800 112.230 158.050  1.00  0.00           H
ATOM    726  CB  LEU A  60      79.870 113.710 156.430  1.00  0.00           C
ATOM    727  HB1 LEU A  60      80.960 113.900 156.520  1.00  0.00           H
ATOM    728  HB2 LEU A  60      79.700 113.710 155.330  1.00  0.00           H
ATOM    729  CG  LEU A  60      79.120 114.900 157.040  1.00  0.00           C
ATOM    730  HG  LEU A  60      78.030 114.770 156.890  1.00  0.00           H
ATOM    731  CD1 LEU A  60      79.520 115.080 158.510  1.00  0.00           C
ATOM    732 HD11 LEU A  60      79.130 116.050 158.900  1.00  0.00           H
ATOM    733 HD12 LEU A  60      79.060 114.220 159.040  1.00  0.00           H
ATOM    734 HD13 LEU A  60      80.610 115.030 158.710  1.00  0.00           H
ATOM    735  CD2 LEU A  60      79.500 116.150 156.330  1.00  0.00           C
ATOM    736 HD21 LEU A  60      79.460 116.170 155.220  1.00  0.00           H
ATOM    737 HD22 LEU A  60      78.830 116.990 156.580  1.00  0.00           H
ATOM    738 HD23 LEU A  60      80.560 116.430 156.530  1.00  0.00           H
ATOM    739  C   LEU A  60      78.150 112.120 156.700  1.00  0.00           C
ATOM    740  O   LEU A  60      77.670 112.270 155.540  1.00  0.00           O
ATOM    741  N   TYR A  61      77.320 111.680 157.640  1.00  0.00           N
ATOM    742  HN  TYR A  61      77.680 111.640 158.570  1.00  0.00           H
ATOM    743  CA  TYR A  61      75.930 111.200 157.510  1.00  0.00           C
ATOM    744  HA  TYR A  61      75.480 111.050 156.540  1.00  0.00           H
ATOM    745  CB  TYR A  61      75.800 109.730 158.050  1.00  0.00           C
ATOM    746  HB1 TYR A  61      76.530 109.700 158.880  1.00  0.00           H
ATOM    747  HB2 TYR A  61      74.730 109.450 158.160  1.00  0.00           H
ATOM    748  CG  TYR A  61      76.530 108.790 157.080  1.00  0.00           C
ATOM    749  CD1 TYR A  61      75.820 108.110 156.010  1.00  0.00           C
ATOM    750  HD1 TYR A  61      74.850 108.360 155.620  1.00  0.00           H
ATOM    751  CE1 TYR A  61      76.470 107.090 155.240  1.00  0.00           C
ATOM    752  HE1 TYR A  61      75.960 106.550 154.460  1.00  0.00           H
ATOM    753  CZ  TYR A  61      77.640 106.510 155.760  1.00  0.00           C
ATOM    754  OH  TYR A  61      78.130 105.330 155.190  1.00  0.00           O
ATOM    755  HH  TYR A  61      77.600 104.980 154.470  1.00  0.00           H
ATOM    756  CD2 TYR A  61      77.800 108.260 157.430  1.00  0.00           C
ATOM    757  HD2 TYR A  61      78.390 108.780 158.170  1.00  0.00           H
ATOM    758  CE2 TYR A  61      78.230 107.060 156.890  1.00  0.00           C
ATOM    759  HE2 TYR A  61      79.180 106.700 157.250  1.00  0.00           H
ATOM    760  C   TYR A  61      75.030 112.130 158.260  1.00  0.00           C
ATOM    761  O   TYR A  61      75.520 112.790 159.180  1.00  0.00           O
ATOM    762  N   ASP A  62      73.740 112.190 157.880  1.00  0.00           N
ATOM    763  HN  ASP A  62      73.450 111.640 157.100  1.00  0.00           H
ATOM    764  CA  ASP A  62      72.780 113.090 158.470  1.00  0.00           C
ATOM    765  HA  ASP A  62      73.270 113.660 159.250  1.00  0.00           H
ATOM    766  CB  ASP A  62      72.170 113.960 157.340  1.00  0.00           C
ATOM    767  HB1 ASP A  62      73.030 114.320 156.740  1.00  0.00           H
ATOM    768  HB2 ASP A  62      71.490 113.260 156.800  1.00  0.00           H
ATOM    769  CG  ASP A  62      71.250 115.100 157.860  1.00  0.00           C
ATOM    770  OD1 ASP A  62      70.650 114.920 158.940  1.00  0.00           O
ATOM    771  OD2 ASP A  62      71.000 115.980 156.980  1.00  0.00           O
ATOM    772  C   ASP A  62      71.730 112.250 159.210  1.00  0.00           C
ATOM    773  O   ASP A  62      70.950 111.460 158.650  1.00  0.00           O
ATOM    774  N   LYS A  63      71.590 112.400 160.530  1.00  0.00           N
ATOM    775  HN  LYS A  63      72.180 113.030 161.020  1.00  0.00           H
ATOM    776  CA  LYS A  63      70.680 111.670 161.360  1.00  0.00           C
ATOM    777  HA  LYS A  63      70.600 110.640 161.050  1.00  0.00           H
ATOM    778  CB  LYS A  63      71.200 111.500 162.800  1.00  0.00           C
ATOM    779  HB1 LYS A  63      70.520 110.790 163.310  1.00  0.00           H
ATOM    780  HB2 LYS A  63      72.200 111.030 162.710  1.00  0.00           H
ATOM    781  CG  LYS A  63      71.280 112.810 163.490  1.00  0.00           C
ATOM    782  HG1 LYS A  63      70.350 113.430 163.410  1.00  0.00           H
ATOM    783  HG2 LYS A  63      72.140 113.410 163.130  1.00  0.00           H
ATOM    784  CD  LYS A  63      71.460 112.630 165.030  1.00  0.00           C
ATOM    785  HD1 LYS A  63      70.690 111.970 165.480  1.00  0.00           H
ATOM    786  HD2 LYS A  63      71.250 113.630 165.450  1.00  0.00           H
ATOM    787  CE  LYS A  63      72.820 112.120 165.400  1.00  0.00           C
ATOM    788  HE1 LYS A  63      73.560 112.770 164.890  1.00  0.00           H
ATOM    789  HE2 LYS A  63      72.920 111.030 165.180  1.00  0.00           H
ATOM    790  NZ  LYS A  63      73.020 112.250 166.910  1.00  0.00           N
ATOM    791  HZ1 LYS A  63      73.980 111.950 167.180  1.00  0.00           H
ATOM    792  HZ2 LYS A  63      72.930 113.240 167.240  1.00  0.00           H
ATOM    793  HZ3 LYS A  63      72.290 111.660 167.360  1.00  0.00           H
ATOM    794  C   LYS A  63      69.280 112.260 161.450  1.00  0.00           C
ATOM    795  O   LYS A  63      68.370 111.640 162.040  1.00  0.00           O
ATOM    796  N   CYS A  64      69.160 113.420 160.830  1.00  0.00           N
ATOM    797  HN  CYS A  64      69.930 113.790 160.320  1.00  0.00           H
ATOM    798  CA  CYS A  64      67.910 114.150 160.780  1.00  0.00           C
ATOM    799  HA  CYS A  64      67.270 113.690 161.530  1.00  0.00           H
ATOM    800  CB  CYS A  64      68.110 115.590 161.220  1.00  0.00           C
ATOM    801  HB1 CYS A  64      67.200 116.220 161.140  1.00  0.00           H
ATOM    802  HB2 CYS A  64      68.900 116.020 160.570  1.00  0.00           H
ATOM    803  SG  CYS A  64      68.560 115.620 162.990  1.00  0.00           S
ATOM    804  C   CYS A  64      67.340 114.170 159.400  1.00  0.00           C
ATOM    805  O   CYS A  64      66.240 114.670 159.220  1.00  0.00           O
ATOM    806  N   SER A  65      68.000 113.540 158.440  1.00  0.00           N
ATOM    807  HN  SER A  65      68.890 113.140 158.650  1.00  0.00           H
ATOM    808  CA  SER A  65      67.390 113.490 157.120  1.00  0.00           C
ATOM    809  HA  SER A  65      67.130 114.490 156.830  1.00  0.00           H
ATOM    810  CB  SER A  65      68.330 113.130 155.890  1.00  0.00           C
ATOM    811  HB1 SER A  65      67.800 112.920 154.940  1.00  0.00           H
ATOM    812  HB2 SER A  65      68.880 112.190 156.100  1.00  0.00           H
ATOM    813  OG  SER A  65      69.240 114.230 155.680  1.00  0.00           O
ATOM    814  HG1 SER A  65      69.830 114.420 156.410  1.00  0.00           H
ATOM    815  C   SER A  65      66.290 112.400 157.140  1.00  0.00           C
ATOM    816  O   SER A  65      66.590 111.180 157.220  1.00  0.00           O
ATOM    817  N   TYR A  66      65.020 112.830 156.960  1.00  0.00           N
ATOM    818  HN  TYR A  66      64.760 113.790 156.900  1.00  0.00           H
ATOM    819  CA  TYR A  66      63.870 111.930 156.760  1.00  0.00           C
ATOM    820  HA  TYR A  66      64.230 110.920 156.810  1.00  0.00           H
ATOM    821  CB  TYR A  66      62.870 112.090 157.940  1.00  0.00           C
ATOM    822  HB1 TYR A  66      62.250 113.000 157.840  1.00  0.00           H
ATOM    823  HB2 TYR A  66      62.140 111.260 157.870  1.00  0.00           H
ATOM    824  CG  TYR A  66      63.490 112.060 159.370  1.00  0.00           C
ATOM    825  CD1 TYR A  66      64.600 111.200 159.670  1.00  0.00           C
ATOM    826  HD1 TYR A  66      64.940 110.540 158.900  1.00  0.00           H
ATOM    827  CE1 TYR A  66      65.240 111.160 160.890  1.00  0.00           C
ATOM    828  HE1 TYR A  66      66.060 110.490 161.080  1.00  0.00           H
ATOM    829  CZ  TYR A  66      64.660 111.960 161.950  1.00  0.00           C
ATOM    830  OH  TYR A  66      65.210 112.090 163.200  1.00  0.00           O
ATOM    831  HH  TYR A  66      66.150 111.920 163.080  1.00  0.00           H
ATOM    832  CD2 TYR A  66      62.980 112.830 160.480  1.00  0.00           C
ATOM    833  HD2 TYR A  66      62.110 113.420 160.230  1.00  0.00           H
ATOM    834  CE2 TYR A  66      63.580 112.770 161.720  1.00  0.00           C
ATOM    835  HE2 TYR A  66      63.120 113.290 162.540  1.00  0.00           H
ATOM    836  C   TYR A  66      63.160 111.960 155.390  1.00  0.00           C
ATOM    837  O   TYR A  66      62.180 111.280 155.170  1.00  0.00           O
ATOM    838  N   ILE A  67      63.710 112.570 154.380  1.00  0.00           N
ATOM    839  HN  ILE A  67      64.590 113.040 154.430  1.00  0.00           H
ATOM    840  CA  ILE A  67      63.150 112.690 153.040  1.00  0.00           C
ATOM    841  HA  ILE A  67      62.150 112.310 152.870  1.00  0.00           H
ATOM    842  CB  ILE A  67      62.980 114.210 152.530  1.00  0.00           C
ATOM    843  HB  ILE A  67      63.950 114.760 152.520  1.00  0.00           H
ATOM    844  CG2 ILE A  67      62.490 114.180 151.030  1.00  0.00           C
ATOM    845 HG21 ILE A  67      62.550 115.210 150.620  1.00  0.00           H
ATOM    846 HG22 ILE A  67      63.090 113.510 150.370  1.00  0.00           H
ATOM    847 HG23 ILE A  67      61.450 113.820 150.870  1.00  0.00           H
ATOM    848  CG1 ILE A  67      61.990 114.930 153.450  1.00  0.00           C
ATOM    849 HG11 ILE A  67      62.330 114.650 154.470  1.00  0.00           H
ATOM    850 HG12 ILE A  67      60.960 114.590 153.190  1.00  0.00           H
ATOM    851  CD  ILE A  67      62.130 116.450 153.330  1.00  0.00           C
ATOM    852  HD1 ILE A  67      61.560 116.870 152.480  1.00  0.00           H
ATOM    853  HD2 ILE A  67      61.770 117.000 154.230  1.00  0.00           H
ATOM    854  HD3 ILE A  67      63.180 116.750 153.100  1.00  0.00           H
ATOM    855  C   ILE A  67      64.050 111.740 152.160  1.00  0.00           C
ATOM    856  O   ILE A  67      63.610 110.660 151.720  1.00  0.00           O
ATOM    857  N   SER A  68      65.290 112.080 151.950  1.00  0.00           N
ATOM    858  HN  SER A  68      65.760 112.940 152.130  1.00  0.00           H
ATOM    859  CA  SER A  68      66.260 111.190 151.440  1.00  0.00           C
ATOM    860  HA  SER A  68      65.930 110.180 151.620  1.00  0.00           H
ATOM    861  CB  SER A  68      66.530 111.380 149.900  1.00  0.00           C
ATOM    862  HB1 SER A  68      65.560 111.480 149.360  1.00  0.00           H
ATOM    863  HB2 SER A  68      67.090 110.480 149.550  1.00  0.00           H
ATOM    864  OG  SER A  68      67.240 112.580 149.570  1.00  0.00           O
ATOM    865  HG1 SER A  68      68.170 112.370 149.450  1.00  0.00           H
ATOM    866  C   SER A  68      67.550 111.300 152.210  1.00  0.00           C
ATOM    867  O   SER A  68      68.150 112.350 152.620  1.00  0.00           O
ATOM    868  N   ARG A  69      68.150 110.130 152.480  1.00  0.00           N
ATOM    869  HN  ARG A  69      67.810 109.270 152.120  1.00  0.00           H
ATOM    870  CA  ARG A  69      69.290 109.850 153.400  1.00  0.00           C
ATOM    871  HA  ARG A  69      69.440 110.660 154.090  1.00  0.00           H
ATOM    872  CB  ARG A  69      69.070 108.510 154.230  1.00  0.00           C
ATOM    873  HB1 ARG A  69      68.900 107.640 153.570  1.00  0.00           H
ATOM    874  HB2 ARG A  69      69.990 108.370 154.850  1.00  0.00           H
ATOM    875  CG  ARG A  69      67.750 108.500 155.020  1.00  0.00           C
ATOM    876  HG1 ARG A  69      66.840 108.480 154.380  1.00  0.00           H
ATOM    877  HG2 ARG A  69      67.650 109.370 155.700  1.00  0.00           H
ATOM    878  CD  ARG A  69      67.730 107.330 156.030  1.00  0.00           C
ATOM    879  HD1 ARG A  69      68.530 107.280 156.800  1.00  0.00           H
ATOM    880  HD2 ARG A  69      67.710 106.380 155.440  1.00  0.00           H
ATOM    881  NE  ARG A  69      66.380 107.490 156.660  1.00  0.00           N
ATOM    882  HE  ARG A  69      65.710 108.080 156.210  1.00  0.00           H
ATOM    883  CZ  ARG A  69      66.050 107.060 157.860  1.00  0.00           C
ATOM    884  NH1 ARG A  69      66.810 106.340 158.600  1.00  0.00           N
ATOM    885 HH11 ARG A  69      66.420 105.850 159.380  1.00  0.00           H
ATOM    886 HH12 ARG A  69      67.590 105.830 158.230  1.00  0.00           H
ATOM    887  NH2 ARG A  69      64.840 107.360 158.370  1.00  0.00           N
ATOM    888 HH21 ARG A  69      64.460 106.770 159.080  1.00  0.00           H
ATOM    889 HH22 ARG A  69      64.230 107.640 157.630  1.00  0.00           H
ATOM    890  C   ARG A  69      70.620 109.880 152.680  1.00  0.00           C
ATOM    891  O   ARG A  69      71.680 109.550 153.290  1.00  0.00           O
ATOM    892  N   ASP A  70      70.620 110.340 151.400  1.00  0.00           N
ATOM    893  HN  ASP A  70      69.910 110.780 150.850  1.00  0.00           H
ATOM    894  CA  ASP A  70      71.800 110.250 150.510  1.00  0.00           C
ATOM    895  HA  ASP A  70      72.510 109.660 151.080  1.00  0.00           H
ATOM    896  CB  ASP A  70      71.360 109.730 149.040  1.00  0.00           C
ATOM    897  HB1 ASP A  70      72.290 109.660 148.440  1.00  0.00           H
ATOM    898  HB2 ASP A  70      70.910 108.720 149.120  1.00  0.00           H
ATOM    899  CG  ASP A  70      70.340 110.650 148.390  1.00  0.00           C
ATOM    900  OD1 ASP A  70      69.680 111.550 148.960  1.00  0.00           O
ATOM    901  OD2 ASP A  70      70.230 110.520 147.130  1.00  0.00           O
ATOM    902  C   ASP A  70      72.540 111.600 150.410  1.00  0.00           C
ATOM    903  O   ASP A  70      73.630 111.630 149.880  1.00  0.00           O
ATOM    904  N   ARG A  71      72.100 112.680 151.010  1.00  0.00           N
ATOM    905  HN  ARG A  71      71.260 112.660 151.550  1.00  0.00           H
ATOM    906  CA  ARG A  71      72.940 113.840 151.300  1.00  0.00           C
ATOM    907  HA  ARG A  71      73.360 114.040 150.320  1.00  0.00           H
ATOM    908  CB  ARG A  71      72.120 115.060 151.590  1.00  0.00           C
ATOM    909  HB1 ARG A  71      72.730 115.910 151.960  1.00  0.00           H
ATOM    910  HB2 ARG A  71      71.810 115.400 150.580  1.00  0.00           H
ATOM    911  CG  ARG A  71      70.790 114.770 152.430  1.00  0.00           C
ATOM    912  HG1 ARG A  71      71.210 114.080 153.180  1.00  0.00           H
ATOM    913  HG2 ARG A  71      70.060 114.100 151.940  1.00  0.00           H
ATOM    914  CD  ARG A  71      70.170 116.010 153.070  1.00  0.00           C
ATOM    915  HD1 ARG A  71      70.970 116.550 153.630  1.00  0.00           H
ATOM    916  HD2 ARG A  71      69.400 115.590 153.750  1.00  0.00           H
ATOM    917  NE  ARG A  71      69.530 116.790 151.970  1.00  0.00           N
ATOM    918  HE  ARG A  71      69.370 116.260 151.130  1.00  0.00           H
ATOM    919  CZ  ARG A  71      68.830 117.830 152.120  1.00  0.00           C
ATOM    920  NH1 ARG A  71      68.500 118.300 153.280  1.00  0.00           N
ATOM    921 HH11 ARG A  71      67.720 118.930 153.320  1.00  0.00           H
ATOM    922 HH12 ARG A  71      68.870 117.990 154.160  1.00  0.00           H
ATOM    923  NH2 ARG A  71      68.180 118.340 151.020  1.00  0.00           N
ATOM    924 HH21 ARG A  71      67.630 119.160 151.210  1.00  0.00           H
ATOM    925 HH22 ARG A  71      68.550 118.030 150.150  1.00  0.00           H
ATOM    926  C   ARG A  71      74.190 113.650 152.210  1.00  0.00           C
ATOM    927  O   ARG A  71      74.190 112.900 153.220  1.00  0.00           O
ATOM    928  N   GLY A  72      75.330 114.240 151.840  1.00  0.00           N
ATOM    929  HN  GLY A  72      75.410 114.770 151.000  1.00  0.00           H
ATOM    930  CA  GLY A  72      76.590 113.960 152.500  1.00  0.00           C
ATOM    931  HA1 GLY A  72      76.540 113.190 153.250  1.00  0.00           H
ATOM    932  HA2 GLY A  72      77.040 114.910 152.730  1.00  0.00           H
ATOM    933  C   GLY A  72      77.580 113.390 151.510  1.00  0.00           C
ATOM    934  O   GLY A  72      77.210 113.250 150.350  1.00  0.00           O
ATOM    935  N   TRP A  73      78.810 113.160 152.020  1.00  0.00           N
ATOM    936  HN  TRP A  73      79.040 113.210 152.990  1.00  0.00           H
ATOM    937  CA  TRP A  73      79.910 112.610 151.280  1.00  0.00           C
ATOM    938  HA  TRP A  73      79.580 112.540 150.250  1.00  0.00           H
ATOM    939  CB  TRP A  73      81.080 113.600 151.270  1.00  0.00           C
ATOM    940  HB1 TRP A  73      82.040 113.120 150.990  1.00  0.00           H
ATOM    941  HB2 TRP A  73      80.730 114.370 150.550  1.00  0.00           H
ATOM    942  CG  TRP A  73      81.460 114.340 152.490  1.00  0.00           C
ATOM    943  CD1 TRP A  73      81.120 115.610 152.670  1.00  0.00           C
ATOM    944  HD1 TRP A  73      80.520 116.240 152.030  1.00  0.00           H
ATOM    945  NE1 TRP A  73      81.800 116.140 153.760  1.00  0.00           N
ATOM    946  HE1 TRP A  73      81.600 116.920 154.300  1.00  0.00           H
ATOM    947  CE2 TRP A  73      82.570 115.150 154.320  1.00  0.00           C
ATOM    948  CD2 TRP A  73      82.320 113.950 153.610  1.00  0.00           C
ATOM    949  CE3 TRP A  73      82.940 112.720 154.070  1.00  0.00           C
ATOM    950  HE3 TRP A  73      82.680 111.820 153.530  1.00  0.00           H
ATOM    951  CZ3 TRP A  73      83.800 112.810 155.110  1.00  0.00           C
ATOM    952  HZ3 TRP A  73      84.350 111.920 155.380  1.00  0.00           H
ATOM    953  CZ2 TRP A  73      83.470 115.230 155.340  1.00  0.00           C
ATOM    954  HZ2 TRP A  73      83.780 116.170 155.780  1.00  0.00           H
ATOM    955  CH2 TRP A  73      84.130 114.020 155.720  1.00  0.00           C
ATOM    956  HH2 TRP A  73      84.990 114.060 156.370  1.00  0.00           H
ATOM    957  C   TRP A  73      80.390 111.350 151.890  1.00  0.00           C
ATOM    958  O   TRP A  73      80.360 111.170 153.140  1.00  0.00           O
ATOM    959  N   VAL A  74      80.670 110.360 151.030  1.00  0.00           N
ATOM    960  HN  VAL A  74      80.580 110.370 150.040  1.00  0.00           H
ATOM    961  CA  VAL A  74      81.110 109.090 151.540  1.00  0.00           C
ATOM    962  HA  VAL A  74      81.540 109.150 152.530  1.00  0.00           H
ATOM    963  CB  VAL A  74      79.970 108.110 151.670  1.00  0.00           C
ATOM    964  HB  VAL A  74      79.180 108.490 152.340  1.00  0.00           H
ATOM    965  CG1 VAL A  74      79.290 107.720 150.350  1.00  0.00           C
ATOM    966 HG11 VAL A  74      78.680 106.800 150.480  1.00  0.00           H
ATOM    967 HG12 VAL A  74      78.650 108.520 149.920  1.00  0.00           H
ATOM    968 HG13 VAL A  74      80.070 107.500 149.590  1.00  0.00           H
ATOM    969  CG2 VAL A  74      80.530 106.820 152.280  1.00  0.00           C
ATOM    970 HG21 VAL A  74      79.690 106.100 152.370  1.00  0.00           H
ATOM    971 HG22 VAL A  74      81.240 106.340 151.560  1.00  0.00           H
ATOM    972 HG23 VAL A  74      81.090 106.910 153.240  1.00  0.00           H
ATOM    973  C   VAL A  74      82.300 108.640 150.760  1.00  0.00           C
ATOM    974  O   VAL A  74      82.460 108.930 149.580  1.00  0.00           O
ATOM    975  N   VAL A  75      83.230 107.870 151.370  1.00  0.00           N
ATOM    976  HN  VAL A  75      83.190 107.620 152.330  1.00  0.00           H
ATOM    977  CA  VAL A  75      84.380 107.420 150.700  1.00  0.00           C
ATOM    978  HA  VAL A  75      84.220 107.400 149.630  1.00  0.00           H
ATOM    979  CB  VAL A  75      85.620 108.300 150.830  1.00  0.00           C
ATOM    980  HB  VAL A  75      85.960 108.320 151.880  1.00  0.00           H
ATOM    981  CG1 VAL A  75      86.870 107.720 150.030  1.00  0.00           C
ATOM    982 HG11 VAL A  75      87.780 108.330 150.150  1.00  0.00           H
ATOM    983 HG12 VAL A  75      87.190 106.660 150.190  1.00  0.00           H
ATOM    984 HG13 VAL A  75      86.580 107.730 148.960  1.00  0.00           H
ATOM    985  CG2 VAL A  75      85.410 109.770 150.460  1.00  0.00           C
ATOM    986 HG21 VAL A  75      84.520 110.130 151.040  1.00  0.00           H
ATOM    987 HG22 VAL A  75      86.290 110.380 150.770  1.00  0.00           H
ATOM    988 HG23 VAL A  75      85.170 109.790 149.380  1.00  0.00           H
ATOM    989  C   VAL A  75      84.620 106.000 151.140  1.00  0.00           C
ATOM    990  O   VAL A  75      84.560 105.670 152.340  1.00  0.00           O
ATOM    991  N   GLY A  76      84.850 105.120 150.130  1.00  0.00           N
ATOM    992  HN  GLY A  76      84.930 105.430 149.190  1.00  0.00           H
ATOM    993  CA  GLY A  76      84.700 103.660 150.280  1.00  0.00           C
ATOM    994  HA1 GLY A  76      83.620 103.550 150.290  1.00  0.00           H
ATOM    995  HA2 GLY A  76      85.350 103.330 151.080  1.00  0.00           H
ATOM    996  C   GLY A  76      85.170 102.910 149.060  1.00  0.00           C
ATOM    997  O   GLY A  76      85.800 103.400 148.130  1.00  0.00           O
ATOM    998  N   ILE A  77      84.920 101.570 149.120  1.00  0.00           N
ATOM    999  HN  ILE A  77      84.520 101.170 149.940  1.00  0.00           H
ATOM   1000  CA  ILE A  77      85.280 100.630 148.020  1.00  0.00           C
ATOM   1001  HA  ILE A  77      85.620 101.100 147.110  1.00  0.00           H
ATOM   1002  CB  ILE A  77      86.230  99.560 148.500  1.00  0.00           C
ATOM   1003  HB  ILE A  77      85.840  99.130 149.440  1.00  0.00           H
ATOM   1004  CG2 ILE A  77      86.430  98.390 147.520  1.00  0.00           C
ATOM   1005 HG21 ILE A  77      85.530  98.070 146.950  1.00  0.00           H
ATOM   1006 HG22 ILE A  77      87.150  98.760 146.750  1.00  0.00           H
ATOM   1007 HG23 ILE A  77      86.910  97.490 147.960  1.00  0.00           H
ATOM   1008  CG1 ILE A  77      87.590 100.150 148.860  1.00  0.00           C
ATOM   1009 HG11 ILE A  77      87.470 100.890 149.680  1.00  0.00           H
ATOM   1010 HG12 ILE A  77      88.030 100.610 147.950  1.00  0.00           H
ATOM   1011  CD  ILE A  77      88.660  99.150 149.210  1.00  0.00           C
ATOM   1012  HD1 ILE A  77      88.460  98.690 150.200  1.00  0.00           H
ATOM   1013  HD2 ILE A  77      88.860  98.370 148.450  1.00  0.00           H
ATOM   1014  HD3 ILE A  77      89.610  99.720 149.310  1.00  0.00           H
ATOM   1015  C   ILE A  77      84.010  99.970 147.610  1.00  0.00           C
ATOM   1016  O   ILE A  77      83.240  99.420 148.360  1.00  0.00           O
ATOM   1017  N   HIS A  78      83.700 100.010 146.300  1.00  0.00           N
ATOM   1018  HN  HIS A  78      84.360 100.390 145.660  1.00  0.00           H
ATOM   1019  CA  HIS A  78      82.600  99.380 145.790  1.00  0.00           C
ATOM   1020  HA  HIS A  78      82.480  98.540 146.450  1.00  0.00           H
ATOM   1021  CB  HIS A  78      81.330 100.220 145.720  1.00  0.00           C
ATOM   1022  HB1 HIS A  78      80.490  99.540 145.970  1.00  0.00           H
ATOM   1023  HB2 HIS A  78      81.470 100.980 146.530  1.00  0.00           H
ATOM   1024  ND1 HIS A  78      81.630 101.980 144.080  1.00  0.00           N
ATOM   1025  CG  HIS A  78      80.930 100.890 144.470  1.00  0.00           C
ATOM   1026  CE1 HIS A  78      81.030 102.370 142.940  1.00  0.00           C
ATOM   1027  HE1 HIS A  78      81.330 103.200 142.300  1.00  0.00           H
ATOM   1028  NE2 HIS A  78      79.980 101.570 142.660  1.00  0.00           N
ATOM   1029  HE2 HIS A  78      79.320 101.600 141.910  1.00  0.00           H
ATOM   1030  CD2 HIS A  78      79.950 100.590 143.620  1.00  0.00           C
ATOM   1031  HD2 HIS A  78      79.150  99.870 143.700  1.00  0.00           H
ATOM   1032  C   HIS A  78      82.850  98.750 144.450  1.00  0.00           C
ATOM   1033  O   HIS A  78      83.830  99.040 143.740  1.00  0.00           O
ATOM   1034  N   THR A  79      82.120  97.700 144.150  1.00  0.00           N
ATOM   1035  HN  THR A  79      81.430  97.420 144.810  1.00  0.00           H
ATOM   1036  CA  THR A  79      82.120  97.020 142.890  1.00  0.00           C
ATOM   1037  HA  THR A  79      83.140  97.120 142.560  1.00  0.00           H
ATOM   1038  CB  THR A  79      81.640  95.530 142.930  1.00  0.00           C
ATOM   1039  HB  THR A  79      81.530  95.210 141.870  1.00  0.00           H
ATOM   1040  OG1 THR A  79      80.350  95.460 143.470  1.00  0.00           O
ATOM   1041  HG1 THR A  79      79.770  95.910 142.850  1.00  0.00           H
ATOM   1042  CG2 THR A  79      82.600  94.600 143.770  1.00  0.00           C
ATOM   1043 HG21 THR A  79      83.590  94.490 143.290  1.00  0.00           H
ATOM   1044 HG22 THR A  79      82.730  95.130 144.740  1.00  0.00           H
ATOM   1045 HG23 THR A  79      82.130  93.600 143.900  1.00  0.00           H
ATOM   1046  C   THR A  79      81.240  97.670 141.820  1.00  0.00           C
ATOM   1047  O   THR A  79      80.050  97.610 141.850  1.00  0.00           O
ATOM   1048  N   ILE A  80      81.890  98.360 140.810  1.00  0.00           N
ATOM   1049  HN  ILE A  80      82.870  98.520 140.770  1.00  0.00           H
ATOM   1050  CA  ILE A  80      81.170  98.720 139.610  1.00  0.00           C
ATOM   1051  HA  ILE A  80      80.260  99.240 139.910  1.00  0.00           H
ATOM   1052  CB  ILE A  80      81.840  99.750 138.650  1.00  0.00           C
ATOM   1053  HB  ILE A  80      81.420  99.640 137.630  1.00  0.00           H
ATOM   1054  CG2 ILE A  80      81.400 101.180 139.120  1.00  0.00           C
ATOM   1055 HG21 ILE A  80      80.300 101.310 139.010  1.00  0.00           H
ATOM   1056 HG22 ILE A  80      81.740 101.470 140.140  1.00  0.00           H
ATOM   1057 HG23 ILE A  80      81.720 101.980 138.420  1.00  0.00           H
ATOM   1058  CG1 ILE A  80      83.380  99.630 138.630  1.00  0.00           C
ATOM   1059 HG11 ILE A  80      83.620  98.550 138.710  1.00  0.00           H
ATOM   1060 HG12 ILE A  80      83.640 100.130 139.590  1.00  0.00           H
ATOM   1061  CD  ILE A  80      84.020 100.290 137.430  1.00  0.00           C
ATOM   1062  HD1 ILE A  80      85.130 100.220 137.490  1.00  0.00           H
ATOM   1063  HD2 ILE A  80      83.580  99.800 136.540  1.00  0.00           H
ATOM   1064  HD3 ILE A  80      83.730 101.360 137.360  1.00  0.00           H
ATOM   1065  C   ILE A  80      80.760  97.450 138.810  1.00  0.00           C
ATOM   1066  O   ILE A  80      81.480  96.500 138.730  1.00  0.00           O
ATOM   1067  N   SER A  81      79.540  97.400 138.260  1.00  0.00           N
ATOM   1068  HN  SER A  81      78.970  98.220 138.320  1.00  0.00           H
ATOM   1069  CA  SER A  81      78.970  96.100 137.920  1.00  0.00           C
ATOM   1070  HA  SER A  81      79.670  95.270 137.850  1.00  0.00           H
ATOM   1071  CB  SER A  81      77.830  95.840 138.970  1.00  0.00           C
ATOM   1072  HB1 SER A  81      77.040  96.590 138.740  1.00  0.00           H
ATOM   1073  HB2 SER A  81      78.370  95.990 139.930  1.00  0.00           H
ATOM   1074  OG  SER A  81      77.330  94.520 138.980  1.00  0.00           O
ATOM   1075  HG1 SER A  81      76.620  94.460 138.330  1.00  0.00           H
ATOM   1076  C   SER A  81      78.260  96.110 136.500  1.00  0.00           C
ATOM   1077  O   SER A  81      77.060  95.800 136.360  1.00  0.00           O
ATOM   1078  N   ASP A  82      78.990  96.250 135.430  1.00  0.00           N
ATOM   1079  HN  ASP A  82      79.950  96.470 135.570  1.00  0.00           H
ATOM   1080  CA  ASP A  82      78.490  96.150 134.080  1.00  0.00           C
ATOM   1081  HA  ASP A  82      77.420  96.300 134.000  1.00  0.00           H
ATOM   1082  CB  ASP A  82      79.160  97.170 133.060  1.00  0.00           C
ATOM   1083  HB1 ASP A  82      80.220  97.260 133.390  1.00  0.00           H
ATOM   1084  HB2 ASP A  82      79.280  96.920 131.980  1.00  0.00           H
ATOM   1085  CG  ASP A  82      78.550  98.580 133.050  1.00  0.00           C
ATOM   1086  OD1 ASP A  82      77.740  98.790 134.080  1.00  0.00           O
ATOM   1087  OD2 ASP A  82      78.800  99.430 132.200  1.00  0.00           O
ATOM   1088  C   ASP A  82      78.680  94.750 133.570  1.00  0.00           C
ATOM   1089  O   ASP A  82      79.690  94.090 133.780  1.00  0.00           O
ATOM   1090  N   GLN A  83      77.560  94.150 133.080  1.00  0.00           N
ATOM   1091  HN  GLN A  83      76.750  94.720 133.020  1.00  0.00           H
ATOM   1092  CA  GLN A  83      77.450  92.810 132.590  1.00  0.00           C
ATOM   1093  HA  GLN A  83      76.400  92.690 132.390  1.00  0.00           H
ATOM   1094  CB  GLN A  83      78.170  92.650 131.180  1.00  0.00           C
ATOM   1095  HB1 GLN A  83      77.350  93.060 130.560  1.00  0.00           H
ATOM   1096  HB2 GLN A  83      79.050  93.330 131.230  1.00  0.00           H
ATOM   1097  CG  GLN A  83      78.500  91.290 130.520  1.00  0.00           C
ATOM   1098  HG1 GLN A  83      78.290  91.380 129.430  1.00  0.00           H
ATOM   1099  HG2 GLN A  83      77.870  90.440 130.870  1.00  0.00           H
ATOM   1100  CD  GLN A  83      79.950  90.910 130.550  1.00  0.00           C
ATOM   1101  OE1 GLN A  83      80.730  91.450 129.730  1.00  0.00           O
ATOM   1102  NE2 GLN A  83      80.370  90.060 131.540  1.00  0.00           N
ATOM   1103 HE21 GLN A  83      79.630  89.820 132.170  1.00  0.00           H
ATOM   1104 HE22 GLN A  83      81.340  89.870 131.640  1.00  0.00           H
ATOM   1105  C   GLN A  83      77.630  91.700 133.700  1.00  0.00           C
ATOM   1106  O   GLN A  83      78.130  90.600 133.460  1.00  0.00           O
ATOM   1107  N   ASP A  84      77.350  92.040 135.010  1.00  0.00           N
ATOM   1108  HN  ASP A  84      77.030  92.970 135.140  1.00  0.00           H
ATOM   1109  CA  ASP A  84      77.430  91.140 136.090  1.00  0.00           C
ATOM   1110  HA  ASP A  84      76.990  91.650 136.940  1.00  0.00           H
ATOM   1111  CB  ASP A  84      76.500  89.830 135.880  1.00  0.00           C
ATOM   1112  HB1 ASP A  84      76.800  89.220 135.010  1.00  0.00           H
ATOM   1113  HB2 ASP A  84      76.600  89.300 136.850  1.00  0.00           H
ATOM   1114  CG  ASP A  84      75.030  90.170 135.740  1.00  0.00           C
ATOM   1115  OD1 ASP A  84      74.580  91.150 136.370  1.00  0.00           O
ATOM   1116  OD2 ASP A  84      74.290  89.390 135.070  1.00  0.00           O
ATOM   1117  C   ASP A  84      78.920  90.770 136.360  1.00  0.00           C
ATOM   1118  O   ASP A  84      79.200  89.680 136.920  1.00  0.00           O
ATOM   1119  N   ASN A  85      79.900  91.600 135.940  1.00  0.00           N
ATOM   1120  HN  ASN A  85      79.500  92.380 135.460  1.00  0.00           H
ATOM   1121  CA  ASN A  85      81.310  91.390 136.150  1.00  0.00           C
ATOM   1122  HA  ASN A  85      81.540  90.480 136.680  1.00  0.00           H
ATOM   1123  CB  ASN A  85      82.090  91.460 134.790  1.00  0.00           C
ATOM   1124  HB1 ASN A  85      81.810  90.520 134.270  1.00  0.00           H
ATOM   1125  HB2 ASN A  85      81.790  92.290 134.110  1.00  0.00           H
ATOM   1126  CG  ASN A  85      83.610  91.580 134.920  1.00  0.00           C
ATOM   1127  OD1 ASN A  85      84.160  91.630 136.010  1.00  0.00           O
ATOM   1128  ND2 ASN A  85      84.330  91.600 133.790  1.00  0.00           N
ATOM   1129 HD21 ASN A  85      83.910  91.470 132.890  1.00  0.00           H
ATOM   1130 HD22 ASN A  85      85.320  91.710 133.900  1.00  0.00           H
ATOM   1131  C   ASN A  85      81.630  92.550 137.130  1.00  0.00           C
ATOM   1132  O   ASN A  85      81.510  93.700 136.830  1.00  0.00           O
ATOM   1133  N   LYS A  86      82.040  92.170 138.370  1.00  0.00           N
ATOM   1134  HN  LYS A  86      82.090  91.220 138.680  1.00  0.00           H
ATOM   1135  CA  LYS A  86      82.300  93.130 139.460  1.00  0.00           C
ATOM   1136  HA  LYS A  86      81.780  94.060 139.310  1.00  0.00           H
ATOM   1137  CB  LYS A  86      81.790  92.380 140.700  1.00  0.00           C
ATOM   1138  HB1 LYS A  86      82.210  91.350 140.700  1.00  0.00           H
ATOM   1139  HB2 LYS A  86      82.090  92.800 141.680  1.00  0.00           H
ATOM   1140  CG  LYS A  86      80.250  92.210 140.820  1.00  0.00           C
ATOM   1141  HG1 LYS A  86      79.910  91.870 139.820  1.00  0.00           H
ATOM   1142  HG2 LYS A  86      79.760  93.170 141.090  1.00  0.00           H
ATOM   1143  CD  LYS A  86      80.000  91.100 141.880  1.00  0.00           C
ATOM   1144  HD1 LYS A  86      80.350  91.450 142.880  1.00  0.00           H
ATOM   1145  HD2 LYS A  86      80.680  90.250 141.660  1.00  0.00           H
ATOM   1146  CE  LYS A  86      78.530  90.580 141.800  1.00  0.00           C
ATOM   1147  HE1 LYS A  86      78.360  89.650 142.390  1.00  0.00           H
ATOM   1148  HE2 LYS A  86      78.280  90.220 140.780  1.00  0.00           H
ATOM   1149  NZ  LYS A  86      77.510  91.570 142.230  1.00  0.00           N
ATOM   1150  HZ1 LYS A  86      77.050  92.050 141.430  1.00  0.00           H
ATOM   1151  HZ2 LYS A  86      76.790  91.090 142.810  1.00  0.00           H
ATOM   1152  HZ3 LYS A  86      77.930  92.220 142.930  1.00  0.00           H
ATOM   1153  C   LYS A  86      83.770  93.530 139.330  1.00  0.00           C
ATOM   1154  O   LYS A  86      84.610  92.660 139.210  1.00  0.00           O
ATOM   1155  N   ASP A  87      84.110  94.820 139.310  1.00  0.00           N
ATOM   1156  HN  ASP A  87      83.360  95.470 139.310  1.00  0.00           H
ATOM   1157  CA  ASP A  87      85.430  95.340 139.280  1.00  0.00           C
ATOM   1158  HA  ASP A  87      86.200  94.580 139.340  1.00  0.00           H
ATOM   1159  CB  ASP A  87      85.630  96.050 137.890  1.00  0.00           C
ATOM   1160  HB1 ASP A  87      85.520  95.270 137.110  1.00  0.00           H
ATOM   1161  HB2 ASP A  87      84.740  96.680 137.660  1.00  0.00           H
ATOM   1162  CG  ASP A  87      86.890  96.820 137.690  1.00  0.00           C
ATOM   1163  OD1 ASP A  87      87.720  97.160 138.600  1.00  0.00           O
ATOM   1164  OD2 ASP A  87      87.200  97.150 136.500  1.00  0.00           O
ATOM   1165  C   ASP A  87      85.480  96.230 140.530  1.00  0.00           C
ATOM   1166  O   ASP A  87      84.680  97.170 140.590  1.00  0.00           O
ATOM   1167  N   PRO A  88      86.240  95.930 141.600  1.00  0.00           N
ATOM   1168  CD  PRO A  88      87.130  94.790 141.630  1.00  0.00           C
ATOM   1169  HD1 PRO A  88      88.040  94.970 141.040  1.00  0.00           H
ATOM   1170  HD2 PRO A  88      86.620  93.890 141.220  1.00  0.00           H
ATOM   1171  CA  PRO A  88      86.080  96.600 142.910  1.00  0.00           C
ATOM   1172  HA  PRO A  88      85.070  96.990 142.970  1.00  0.00           H
ATOM   1173  CB  PRO A  88      86.430  95.480 143.880  1.00  0.00           C
ATOM   1174  HB1 PRO A  88      86.730  95.880 144.880  1.00  0.00           H
ATOM   1175  HB2 PRO A  88      85.470  94.950 144.060  1.00  0.00           H
ATOM   1176  CG  PRO A  88      87.530  94.630 143.100  1.00  0.00           C
ATOM   1177  HG1 PRO A  88      87.660  93.580 143.440  1.00  0.00           H
ATOM   1178  HG2 PRO A  88      88.490  95.160 143.260  1.00  0.00           H
ATOM   1179  C   PRO A  88      87.100  97.720 142.980  1.00  0.00           C
ATOM   1180  O   PRO A  88      88.330  97.510 143.020  1.00  0.00           O
ATOM   1181  N   ARG A  89      86.570  98.960 143.010  1.00  0.00           N
ATOM   1182  HN  ARG A  89      85.600  99.120 143.170  1.00  0.00           H
ATOM   1183  CA  ARG A  89      87.380 100.150 142.990  1.00  0.00           C
ATOM   1184  HA  ARG A  89      88.420  99.890 143.130  1.00  0.00           H
ATOM   1185  CB  ARG A  89      87.160 101.000 141.730  1.00  0.00           C
ATOM   1186  HB1 ARG A  89      86.190 101.560 141.770  1.00  0.00           H
ATOM   1187  HB2 ARG A  89      87.970 101.750 141.600  1.00  0.00           H
ATOM   1188  CG  ARG A  89      87.250 100.110 140.440  1.00  0.00           C
ATOM   1189  HG1 ARG A  89      86.260  99.620 140.310  1.00  0.00           H
ATOM   1190  HG2 ARG A  89      88.030  99.330 140.540  1.00  0.00           H
ATOM   1191  CD  ARG A  89      87.570 101.020 139.300  1.00  0.00           C
ATOM   1192  HD1 ARG A  89      88.390 101.730 139.520  1.00  0.00           H
ATOM   1193  HD2 ARG A  89      86.650 101.590 139.050  1.00  0.00           H
ATOM   1194  NE  ARG A  89      87.860 100.150 138.180  1.00  0.00           N
ATOM   1195  HE  ARG A  89      87.920  99.160 138.320  1.00  0.00           H
ATOM   1196  CZ  ARG A  89      88.130 100.570 136.910  1.00  0.00           C
ATOM   1197  NH1 ARG A  89      88.210 101.830 136.640  1.00  0.00           N
ATOM   1198 HH11 ARG A  89      88.150 102.160 135.700  1.00  0.00           H
ATOM   1199 HH12 ARG A  89      88.490 102.510 137.330  1.00  0.00           H
ATOM   1200  NH2 ARG A  89      88.200  99.710 135.980  1.00  0.00           N
ATOM   1201 HH21 ARG A  89      88.470  99.940 135.050  1.00  0.00           H
ATOM   1202 HH22 ARG A  89      87.940  98.790 136.300  1.00  0.00           H
ATOM   1203  C   ARG A  89      87.050 101.040 144.140  1.00  0.00           C
ATOM   1204  O   ARG A  89      85.890 100.980 144.640  1.00  0.00           O
ATOM   1205  N   TYR A  90      87.970 101.880 144.550  1.00  0.00           N
ATOM   1206  HN  TYR A  90      88.920 101.840 144.260  1.00  0.00           H
ATOM   1207  CA  TYR A  90      87.750 102.990 145.400  1.00  0.00           C
ATOM   1208  HA  TYR A  90      87.270 102.540 146.250  1.00  0.00           H
ATOM   1209  CB  TYR A  90      89.010 103.680 145.900  1.00  0.00           C
ATOM   1210  HB1 TYR A  90      89.670 104.010 145.070  1.00  0.00           H
ATOM   1211  HB2 TYR A  90      88.830 104.600 146.500  1.00  0.00           H
ATOM   1212  CG  TYR A  90      89.830 102.830 146.720  1.00  0.00           C
ATOM   1213  CD1 TYR A  90      89.580 102.870 148.130  1.00  0.00           C
ATOM   1214  HD1 TYR A  90      88.780 103.490 148.520  1.00  0.00           H
ATOM   1215  CE1 TYR A  90      90.460 102.150 149.000  1.00  0.00           C
ATOM   1216  HE1 TYR A  90      90.430 102.140 150.080  1.00  0.00           H
ATOM   1217  CZ  TYR A  90      91.560 101.420 148.450  1.00  0.00           C
ATOM   1218  OH  TYR A  90      92.420 100.660 149.310  1.00  0.00           O
ATOM   1219  HH  TYR A  90      93.130 100.310 148.750  1.00  0.00           H
ATOM   1220  CD2 TYR A  90      91.040 102.280 146.270  1.00  0.00           C
ATOM   1221  HD2 TYR A  90      91.240 102.470 145.220  1.00  0.00           H
ATOM   1222  CE2 TYR A  90      91.880 101.520 147.130  1.00  0.00           C
ATOM   1223  HE2 TYR A  90      92.820 101.170 146.740  1.00  0.00           H
ATOM   1224  C   TYR A  90      86.800 104.020 144.820  1.00  0.00           C
ATOM   1225  O   TYR A  90      86.980 104.390 143.700  1.00  0.00           O
ATOM   1226  N   PHE A  91      85.850 104.540 145.620  1.00  0.00           N
ATOM   1227  HN  PHE A  91      85.820 104.130 146.530  1.00  0.00           H
ATOM   1228  CA  PHE A  91      84.930 105.680 145.220  1.00  0.00           C
ATOM   1229  HA  PHE A  91      85.430 106.130 144.370  1.00  0.00           H
ATOM   1230  CB  PHE A  91      83.540 105.040 144.860  1.00  0.00           C
ATOM   1231  HB1 PHE A  91      83.000 105.760 144.210  1.00  0.00           H
ATOM   1232  HB2 PHE A  91      83.680 104.050 144.360  1.00  0.00           H
ATOM   1233  CG  PHE A  91      82.740 104.750 146.060  1.00  0.00           C
ATOM   1234  CD1 PHE A  91      82.840 103.490 146.680  1.00  0.00           C
ATOM   1235  HD1 PHE A  91      83.400 102.710 146.190  1.00  0.00           H
ATOM   1236  CE1 PHE A  91      82.160 103.230 147.860  1.00  0.00           C
ATOM   1237  HE1 PHE A  91      82.430 102.320 148.370  1.00  0.00           H
ATOM   1238  CZ  PHE A  91      81.370 104.220 148.380  1.00  0.00           C
ATOM   1239  HZ  PHE A  91      80.830 104.100 149.310  1.00  0.00           H
ATOM   1240  CD2 PHE A  91      81.820 105.740 146.550  1.00  0.00           C
ATOM   1241  HD2 PHE A  91      81.770 106.650 145.980  1.00  0.00           H
ATOM   1242  CE2 PHE A  91      81.090 105.450 147.750  1.00  0.00           C
ATOM   1243  HE2 PHE A  91      80.410 106.180 148.160  1.00  0.00           H
ATOM   1244  C   PHE A  91      84.920 106.760 146.230  1.00  0.00           C
ATOM   1245  O   PHE A  91      85.200 106.620 147.390  1.00  0.00           O
ATOM   1246  N   PHE A  92      84.640 107.970 145.690  1.00  0.00           N
ATOM   1247  HN  PHE A  92      84.620 108.020 144.700  1.00  0.00           H
ATOM   1248  CA  PHE A  92      84.300 109.180 146.450  1.00  0.00           C
ATOM   1249  HA  PHE A  92      84.060 108.970 147.480  1.00  0.00           H
ATOM   1250  CB  PHE A  92      85.530 110.160 146.410  1.00  0.00           C
ATOM   1251  HB1 PHE A  92      86.310 109.710 147.070  1.00  0.00           H
ATOM   1252  HB2 PHE A  92      85.820 110.170 145.340  1.00  0.00           H
ATOM   1253  CG  PHE A  92      85.400 111.590 146.840  1.00  0.00           C
ATOM   1254  CD1 PHE A  92      84.440 111.980 147.790  1.00  0.00           C
ATOM   1255  HD1 PHE A  92      83.690 111.300 148.170  1.00  0.00           H
ATOM   1256  CE1 PHE A  92      84.520 113.260 148.380  1.00  0.00           C
ATOM   1257  HE1 PHE A  92      83.870 113.630 149.150  1.00  0.00           H
ATOM   1258  CZ  PHE A  92      85.280 114.300 147.790  1.00  0.00           C
ATOM   1259  HZ  PHE A  92      85.420 115.260 148.270  1.00  0.00           H
ATOM   1260  CD2 PHE A  92      86.270 112.580 146.370  1.00  0.00           C
ATOM   1261  HD2 PHE A  92      87.020 112.300 145.650  1.00  0.00           H
ATOM   1262  CE2 PHE A  92      86.170 113.940 146.730  1.00  0.00           C
ATOM   1263  HE2 PHE A  92      86.970 114.570 146.360  1.00  0.00           H
ATOM   1264  C   PHE A  92      83.030 109.730 145.810  1.00  0.00           C
ATOM   1265  O   PHE A  92      82.830 110.040 144.620  1.00  0.00           O
ATOM   1266  N   SER A  93      81.920 109.710 146.660  1.00  0.00           N
ATOM   1267  HN  SER A  93      81.900 109.260 147.550  1.00  0.00           H
ATOM   1268  CA  SER A  93      80.690 110.400 146.240  1.00  0.00           C
ATOM   1269  HA  SER A  93      80.730 110.940 145.310  1.00  0.00           H
ATOM   1270  CB  SER A  93      79.440 109.480 146.240  1.00  0.00           C
ATOM   1271  HB1 SER A  93      79.660 108.660 145.520  1.00  0.00           H
ATOM   1272  HB2 SER A  93      78.510 110.000 145.940  1.00  0.00           H
ATOM   1273  OG  SER A  93      79.110 108.850 147.460  1.00  0.00           O
ATOM   1274  HG1 SER A  93      78.630 109.500 147.980  1.00  0.00           H
ATOM   1275  C   SER A  93      80.410 111.520 147.160  1.00  0.00           C
ATOM   1276  O   SER A  93      80.730 111.550 148.380  1.00  0.00           O
ATOM   1277  N   LEU A  94      79.650 112.480 146.570  1.00  0.00           N
ATOM   1278  HN  LEU A  94      79.360 112.460 145.620  1.00  0.00           H
ATOM   1279  CA  LEU A  94      79.090 113.660 147.240  1.00  0.00           C
ATOM   1280  HA  LEU A  94      78.920 113.440 148.280  1.00  0.00           H
ATOM   1281  CB  LEU A  94      79.980 114.910 147.200  1.00  0.00           C
ATOM   1282  HB1 LEU A  94      80.860 114.700 147.850  1.00  0.00           H
ATOM   1283  HB2 LEU A  94      80.160 114.960 146.110  1.00  0.00           H
ATOM   1284  CG  LEU A  94      79.430 116.280 147.690  1.00  0.00           C
ATOM   1285  HG  LEU A  94      78.520 116.530 147.100  1.00  0.00           H
ATOM   1286  CD1 LEU A  94      79.200 116.410 149.140  1.00  0.00           C
ATOM   1287 HD11 LEU A  94      78.610 115.500 149.400  1.00  0.00           H
ATOM   1288 HD12 LEU A  94      80.170 116.480 149.670  1.00  0.00           H
ATOM   1289 HD13 LEU A  94      78.670 117.350 149.410  1.00  0.00           H
ATOM   1290  CD2 LEU A  94      80.430 117.460 147.200  1.00  0.00           C
ATOM   1291 HD21 LEU A  94      80.000 118.440 147.480  1.00  0.00           H
ATOM   1292 HD22 LEU A  94      81.400 117.350 147.730  1.00  0.00           H
ATOM   1293 HD23 LEU A  94      80.630 117.400 146.110  1.00  0.00           H
ATOM   1294  C   LEU A  94      77.760 114.090 146.770  1.00  0.00           C
ATOM   1295  O   LEU A  94      77.510 114.050 145.560  1.00  0.00           O
ATOM   1296  N   LYS A  95      76.830 114.430 147.680  1.00  0.00           N
ATOM   1297  HN  LYS A  95      77.030 114.220 148.630  1.00  0.00           H
ATOM   1298  CA  LYS A  95      75.650 115.120 147.390  1.00  0.00           C
ATOM   1299  HA  LYS A  95      75.780 115.520 146.400  1.00  0.00           H
ATOM   1300  CB  LYS A  95      74.590 114.010 147.510  1.00  0.00           C
ATOM   1301  HB1 LYS A  95      74.840 113.140 146.870  1.00  0.00           H
ATOM   1302  HB2 LYS A  95      74.620 113.650 148.560  1.00  0.00           H
ATOM   1303  CG  LYS A  95      73.230 114.580 147.060  1.00  0.00           C
ATOM   1304  HG1 LYS A  95      73.450 114.740 145.980  1.00  0.00           H
ATOM   1305  HG2 LYS A  95      73.090 115.590 147.480  1.00  0.00           H
ATOM   1306  CD  LYS A  95      71.980 113.620 147.150  1.00  0.00           C
ATOM   1307  HD1 LYS A  95      71.930 113.370 148.230  1.00  0.00           H
ATOM   1308  HD2 LYS A  95      72.200 112.700 146.570  1.00  0.00           H
ATOM   1309  CE  LYS A  95      70.730 114.310 146.660  1.00  0.00           C
ATOM   1310  HE1 LYS A  95      70.970 114.600 145.620  1.00  0.00           H
ATOM   1311  HE2 LYS A  95      70.360 115.110 147.340  1.00  0.00           H
ATOM   1312  NZ  LYS A  95      69.780 113.200 146.610  1.00  0.00           N
ATOM   1313  HZ1 LYS A  95      70.070 112.510 145.890  1.00  0.00           H
ATOM   1314  HZ2 LYS A  95      69.780 112.600 147.460  1.00  0.00           H
ATOM   1315  HZ3 LYS A  95      68.790 113.490 146.450  1.00  0.00           H
ATOM   1316  C   LYS A  95      75.560 116.190 148.460  1.00  0.00           C
ATOM   1317  O   LYS A  95      75.530 115.930 149.650  1.00  0.00           O
ATOM   1318  N   THR A  96      75.420 117.440 148.010  1.00  0.00           N
ATOM   1319  HN  THR A  96      75.770 117.690 147.110  1.00  0.00           H
ATOM   1320  CA  THR A  96      75.090 118.540 148.940  1.00  0.00           C
ATOM   1321  HA  THR A  96      75.550 118.330 149.890  1.00  0.00           H
ATOM   1322  CB  THR A  96      75.580 119.850 148.480  1.00  0.00           C
ATOM   1323  HB  THR A  96      75.560 120.570 149.330  1.00  0.00           H
ATOM   1324  OG1 THR A  96      74.690 120.340 147.420  1.00  0.00           O
ATOM   1325  HG1 THR A  96      75.000 121.250 147.360  1.00  0.00           H
ATOM   1326  CG2 THR A  96      77.010 119.770 147.850  1.00  0.00           C
ATOM   1327 HG21 THR A  96      77.260 120.770 147.440  1.00  0.00           H
ATOM   1328 HG22 THR A  96      77.790 119.450 148.580  1.00  0.00           H
ATOM   1329 HG23 THR A  96      76.850 119.080 147.000  1.00  0.00           H
ATOM   1330  C   THR A  96      73.540 118.520 149.290  1.00  0.00           C
ATOM   1331  O   THR A  96      72.760 117.730 148.760  1.00  0.00           O
ATOM   1332  N   ASP A  97      73.190 119.510 150.180  1.00  0.00           N
ATOM   1333  HN  ASP A  97      73.960 120.050 150.530  1.00  0.00           H
ATOM   1334  CA  ASP A  97      71.820 119.580 150.660  1.00  0.00           C
ATOM   1335  HA  ASP A  97      71.340 118.610 150.670  1.00  0.00           H
ATOM   1336  CB  ASP A  97      71.880 120.020 152.110  1.00  0.00           C
ATOM   1337  HB1 ASP A  97      72.170 121.070 152.330  1.00  0.00           H
ATOM   1338  HB2 ASP A  97      70.800 120.130 152.370  1.00  0.00           H
ATOM   1339  CG  ASP A  97      72.500 119.070 153.160  1.00  0.00           C
ATOM   1340  OD1 ASP A  97      73.100 118.050 152.770  1.00  0.00           O
ATOM   1341  OD2 ASP A  97      72.440 119.460 154.390  1.00  0.00           O
ATOM   1342  C   ASP A  97      71.010 120.540 149.770  1.00  0.00           C
ATOM   1343  O   ASP A  97      69.830 120.740 150.060  1.00  0.00           O
ATOM   1344  N   ARG A  98      71.570 121.060 148.680  1.00  0.00           N
ATOM   1345  HN  ARG A  98      72.540 120.890 148.550  1.00  0.00           H
ATOM   1346  CA  ARG A  98      70.920 121.850 147.610  1.00  0.00           C
ATOM   1347  HA  ARG A  98      69.900 122.130 147.830  1.00  0.00           H
ATOM   1348  CB  ARG A  98      71.820 123.030 147.180  1.00  0.00           C
ATOM   1349  HB1 ARG A  98      72.650 122.620 146.580  1.00  0.00           H
ATOM   1350  HB2 ARG A  98      71.230 123.530 146.380  1.00  0.00           H
ATOM   1351  CG  ARG A  98      72.360 124.000 148.280  1.00  0.00           C
ATOM   1352  HG1 ARG A  98      73.180 123.430 148.750  1.00  0.00           H
ATOM   1353  HG2 ARG A  98      71.660 124.320 149.080  1.00  0.00           H
ATOM   1354  CD  ARG A  98      73.000 125.240 147.690  1.00  0.00           C
ATOM   1355  HD1 ARG A  98      72.220 125.860 147.210  1.00  0.00           H
ATOM   1356  HD2 ARG A  98      73.820 124.970 146.990  1.00  0.00           H
ATOM   1357  NE  ARG A  98      73.670 125.960 148.800  1.00  0.00           N
ATOM   1358  HE  ARG A  98      73.740 125.470 149.660  1.00  0.00           H
ATOM   1359  CZ  ARG A  98      74.460 127.000 148.530  1.00  0.00           C
ATOM   1360  NH1 ARG A  98      74.390 127.750 147.430  1.00  0.00           N
ATOM   1361 HH11 ARG A  98      75.040 128.500 147.310  1.00  0.00           H
ATOM   1362 HH12 ARG A  98      73.650 127.500 146.800  1.00  0.00           H
ATOM   1363  NH2 ARG A  98      75.400 127.350 149.450  1.00  0.00           N
ATOM   1364 HH21 ARG A  98      75.910 128.210 149.420  1.00  0.00           H
ATOM   1365 HH22 ARG A  98      75.320 126.930 150.350  1.00  0.00           H
ATOM   1366  C   ARG A  98      70.770 120.800 146.450  1.00  0.00           C
ATOM   1367  O   ARG A  98      69.930 121.020 145.610  1.00  0.00           O
ATOM   1368  N   ALA A  99      71.630 119.720 146.270  1.00  0.00           N
ATOM   1369  HN  ALA A  99      72.320 119.520 146.960  1.00  0.00           H
ATOM   1370  CA  ALA A  99      71.670 118.920 145.050  1.00  0.00           C
ATOM   1371  HA  ALA A  99      71.540 119.500 144.150  1.00  0.00           H
ATOM   1372  CB  ALA A  99      73.120 118.280 144.920  1.00  0.00           C
ATOM   1373  HB1 ALA A  99      73.450 117.990 143.900  1.00  0.00           H
ATOM   1374  HB2 ALA A  99      73.850 118.980 145.390  1.00  0.00           H
ATOM   1375  HB3 ALA A  99      73.280 117.400 145.580  1.00  0.00           H
ATOM   1376  C   ALA A  99      70.550 117.880 144.970  1.00  0.00           C
ATOM   1377  O   ALA A  99      70.160 117.290 146.020  1.00  0.00           O
ATOM   1378  N   ARG A 100      70.040 117.690 143.720  1.00  0.00           N
ATOM   1379  HN  ARG A 100      70.390 118.230 142.960  1.00  0.00           H
ATOM   1380  CA  ARG A 100      69.030 116.690 143.590  1.00  0.00           C
ATOM   1381  HA  ARG A 100      68.410 116.590 144.470  1.00  0.00           H
ATOM   1382  CB  ARG A 100      68.120 117.020 142.370  1.00  0.00           C
ATOM   1383  HB1 ARG A 100      68.690 117.270 141.450  1.00  0.00           H
ATOM   1384  HB2 ARG A 100      67.430 116.190 142.100  1.00  0.00           H
ATOM   1385  CG  ARG A 100      67.350 118.250 142.670  1.00  0.00           C
ATOM   1386  HG1 ARG A 100      66.770 118.530 141.760  1.00  0.00           H
ATOM   1387  HG2 ARG A 100      68.060 119.080 142.860  1.00  0.00           H
ATOM   1388  CD  ARG A 100      66.180 118.200 143.660  1.00  0.00           C
ATOM   1389  HD1 ARG A 100      66.570 118.080 144.700  1.00  0.00           H
ATOM   1390  HD2 ARG A 100      65.530 117.350 143.360  1.00  0.00           H
ATOM   1391  NE  ARG A 100      65.450 119.500 143.610  1.00  0.00           N
ATOM   1392  HE  ARG A 100      65.830 120.290 143.130  1.00  0.00           H
ATOM   1393  CZ  ARG A 100      64.480 119.790 144.440  1.00  0.00           C
ATOM   1394  NH1 ARG A 100      64.040 118.960 145.320  1.00  0.00           N
ATOM   1395 HH11 ARG A 100      63.250 119.130 145.900  1.00  0.00           H
ATOM   1396 HH12 ARG A 100      64.410 118.030 145.320  1.00  0.00           H
ATOM   1397  NH2 ARG A 100      63.910 121.000 144.410  1.00  0.00           N
ATOM   1398 HH21 ARG A 100      63.350 121.210 145.210  1.00  0.00           H
ATOM   1399 HH22 ARG A 100      64.310 121.690 143.800  1.00  0.00           H
ATOM   1400  C   ARG A 100      69.610 115.350 143.260  1.00  0.00           C
ATOM   1401  O   ARG A 100      68.900 114.280 143.260  1.00  0.00           O
ATOM   1402  N   GLN A 101      70.880 115.300 142.910  1.00  0.00           N
ATOM   1403  HN  GLN A 101      71.390 116.130 142.680  1.00  0.00           H
ATOM   1404  CA  GLN A 101      71.550 114.110 142.510  1.00  0.00           C
ATOM   1405  HA  GLN A 101      70.940 113.260 142.800  1.00  0.00           H
ATOM   1406  CB  GLN A 101      71.830 114.180 140.970  1.00  0.00           C
ATOM   1407  HB1 GLN A 101      71.710 113.120 140.660  1.00  0.00           H
ATOM   1408  HB2 GLN A 101      71.040 114.770 140.470  1.00  0.00           H
ATOM   1409  CG  GLN A 101      73.210 114.720 140.460  1.00  0.00           C
ATOM   1410  HG1 GLN A 101      73.380 114.400 139.410  1.00  0.00           H
ATOM   1411  HG2 GLN A 101      74.110 114.460 141.050  1.00  0.00           H
ATOM   1412  CD  GLN A 101      73.190 116.270 140.540  1.00  0.00           C
ATOM   1413  OE1 GLN A 101      72.190 116.990 140.530  1.00  0.00           O
ATOM   1414  NE2 GLN A 101      74.390 116.850 140.560  1.00  0.00           N
ATOM   1415 HE21 GLN A 101      75.270 116.420 140.350  1.00  0.00           H
ATOM   1416 HE22 GLN A 101      74.390 117.830 140.780  1.00  0.00           H
ATOM   1417  C   GLN A 101      72.830 113.960 143.300  1.00  0.00           C
ATOM   1418  O   GLN A 101      73.560 114.920 143.610  1.00  0.00           O
ATOM   1419  N   VAL A 102      73.210 112.680 143.550  1.00  0.00           N
ATOM   1420  HN  VAL A 102      72.660 111.880 143.340  1.00  0.00           H
ATOM   1421  CA  VAL A 102      74.500 112.300 144.040  1.00  0.00           C
ATOM   1422  HA  VAL A 102      74.770 113.060 144.760  1.00  0.00           H
ATOM   1423  CB  VAL A 102      74.360 110.860 144.640  1.00  0.00           C
ATOM   1424  HB  VAL A 102      73.610 110.830 145.460  1.00  0.00           H
ATOM   1425  CG1 VAL A 102      73.850 109.770 143.630  1.00  0.00           C
ATOM   1426 HG11 VAL A 102      72.880 110.110 143.210  1.00  0.00           H
ATOM   1427 HG12 VAL A 102      74.540 109.610 142.780  1.00  0.00           H
ATOM   1428 HG13 VAL A 102      73.710 108.750 144.050  1.00  0.00           H
ATOM   1429  CG2 VAL A 102      75.610 110.550 145.430  1.00  0.00           C
ATOM   1430 HG21 VAL A 102      75.950 111.330 146.140  1.00  0.00           H
ATOM   1431 HG22 VAL A 102      75.530 109.560 145.940  1.00  0.00           H
ATOM   1432 HG23 VAL A 102      76.470 110.530 144.720  1.00  0.00           H
ATOM   1433  C   VAL A 102      75.540 112.340 142.970  1.00  0.00           C
ATOM   1434  O   VAL A 102      75.180 111.970 141.850  1.00  0.00           O
ATOM   1435  N   THR A 103      76.770 112.830 143.190  1.00  0.00           N
ATOM   1436  HN  THR A 103      76.980 113.320 144.030  1.00  0.00           H
ATOM   1437  CA  THR A 103      77.750 112.860 142.090  1.00  0.00           C
ATOM   1438  HA  THR A 103      77.410 112.430 141.160  1.00  0.00           H
ATOM   1439  CB  THR A 103      78.280 114.260 141.820  1.00  0.00           C
ATOM   1440  HB  THR A 103      78.660 114.600 142.810  1.00  0.00           H
ATOM   1441  OG1 THR A 103      77.230 115.090 141.250  1.00  0.00           O
ATOM   1442  HG1 THR A 103      76.850 114.610 140.510  1.00  0.00           H
ATOM   1443  CG2 THR A 103      79.450 114.060 140.780  1.00  0.00           C
ATOM   1444 HG21 THR A 103      79.120 113.510 139.870  1.00  0.00           H
ATOM   1445 HG22 THR A 103      79.680 115.100 140.470  1.00  0.00           H
ATOM   1446 HG23 THR A 103      80.270 113.520 141.300  1.00  0.00           H
ATOM   1447  C   THR A 103      78.890 111.930 142.570  1.00  0.00           C
ATOM   1448  O   THR A 103      79.330 112.070 143.710  1.00  0.00           O
ATOM   1449  N   THR A 104      79.470 111.040 141.680  1.00  0.00           N
ATOM   1450  HN  THR A 104      79.270 111.150 140.710  1.00  0.00           H
ATOM   1451  CA  THR A 104      80.340 109.880 142.060  1.00  0.00           C
ATOM   1452  HA  THR A 104      80.740 109.960 143.060  1.00  0.00           H
ATOM   1453  CB  THR A 104      79.610 108.530 142.180  1.00  0.00           C
ATOM   1454  HB  THR A 104      78.930 108.380 141.310  1.00  0.00           H
ATOM   1455  OG1 THR A 104      78.610 108.660 143.190  1.00  0.00           O
ATOM   1456  HG1 THR A 104      78.040 109.380 142.920  1.00  0.00           H
ATOM   1457  CG2 THR A 104      80.480 107.300 142.390  1.00  0.00           C
ATOM   1458 HG21 THR A 104      81.260 107.060 141.640  1.00  0.00           H
ATOM   1459 HG22 THR A 104      81.010 107.370 143.370  1.00  0.00           H
ATOM   1460 HG23 THR A 104      79.790 106.430 142.470  1.00  0.00           H
ATOM   1461  C   THR A 104      81.620 109.770 141.180  1.00  0.00           C
ATOM   1462  O   THR A 104      81.460 109.680 139.980  1.00  0.00           O
ATOM   1463  N   ILE A 105      82.800 109.730 141.730  1.00  0.00           N
ATOM   1464  HN  ILE A 105      82.890 109.620 142.720  1.00  0.00           H
ATOM   1465  CA  ILE A 105      83.990 109.470 140.930  1.00  0.00           C
ATOM   1466  HA  ILE A 105      83.760 109.270 139.890  1.00  0.00           H
ATOM   1467  CB  ILE A 105      84.870 110.710 140.880  1.00  0.00           C
ATOM   1468  HB  ILE A 105      85.710 110.470 140.200  1.00  0.00           H
ATOM   1469  CG2 ILE A 105      83.970 111.830 140.240  1.00  0.00           C
ATOM   1470 HG21 ILE A 105      83.610 111.460 139.250  1.00  0.00           H
ATOM   1471 HG22 ILE A 105      83.050 112.030 140.840  1.00  0.00           H
ATOM   1472 HG23 ILE A 105      84.440 112.820 140.090  1.00  0.00           H
ATOM   1473  CG1 ILE A 105      85.470 111.110 142.220  1.00  0.00           C
ATOM   1474 HG11 ILE A 105      86.200 110.350 142.570  1.00  0.00           H
ATOM   1475 HG12 ILE A 105      84.700 111.280 143.000  1.00  0.00           H
ATOM   1476  CD  ILE A 105      86.280 112.420 142.050  1.00  0.00           C
ATOM   1477  HD1 ILE A 105      85.660 113.320 141.860  1.00  0.00           H
ATOM   1478  HD2 ILE A 105      86.870 112.710 142.950  1.00  0.00           H
ATOM   1479  HD3 ILE A 105      87.050 112.350 141.240  1.00  0.00           H
ATOM   1480  C   ILE A 105      84.750 108.250 141.480  1.00  0.00           C
ATOM   1481  O   ILE A 105      84.770 107.920 142.670  1.00  0.00           O
ATOM   1482  N   ASN A 106      85.380 107.520 140.580  1.00  0.00           N
ATOM   1483  HN  ASN A 106      85.380 107.840 139.630  1.00  0.00           H
ATOM   1484  CA  ASN A 106      85.920 106.160 140.800  1.00  0.00           C
ATOM   1485  HA  ASN A 106      85.810 105.910 141.840  1.00  0.00           H
ATOM   1486  CB  ASN A 106      85.130 105.080 139.990  1.00  0.00           C
ATOM   1487  HB1 ASN A 106      85.140 105.290 138.900  1.00  0.00           H
ATOM   1488  HB2 ASN A 106      85.490 104.020 140.030  1.00  0.00           H
ATOM   1489  CG  ASN A 106      83.650 105.110 140.390  1.00  0.00           C
ATOM   1490  OD1 ASN A 106      83.250 105.140 141.560  1.00  0.00           O
ATOM   1491  ND2 ASN A 106      82.730 105.300 139.360  1.00  0.00           N
ATOM   1492 HD21 ASN A 106      82.990 105.180 138.400  1.00  0.00           H
ATOM   1493 HD22 ASN A 106      81.770 105.540 139.510  1.00  0.00           H
ATOM   1494  C   ASN A 106      87.370 106.010 140.330  1.00  0.00           C
ATOM   1495  O   ASN A 106      87.900 106.820 139.610  1.00  0.00           O
ATOM   1496  N   ALA A 107      88.150 105.030 140.870  1.00  0.00           N
ATOM   1497  HN  ALA A 107      87.780 104.410 141.550  1.00  0.00           H
ATOM   1498  CA  ALA A 107      89.510 104.760 140.480  1.00  0.00           C
ATOM   1499  HA  ALA A 107      90.030 105.710 140.510  1.00  0.00           H
ATOM   1500  CB  ALA A 107      90.130 103.860 141.500  1.00  0.00           C
ATOM   1501  HB1 ALA A 107      89.730 102.830 141.490  1.00  0.00           H
ATOM   1502  HB2 ALA A 107      91.210 103.820 141.240  1.00  0.00           H
ATOM   1503  HB3 ALA A 107      90.030 104.210 142.550  1.00  0.00           H
ATOM   1504  C   ALA A 107      89.640 104.190 139.040  1.00  0.00           C
ATOM   1505  O   ALA A 107      88.610 103.860 138.390  1.00  0.00           O
ATOM   1506  N   HIS A 108      90.900 104.110 138.460  1.00  0.00           N
ATOM   1507  HN  HIS A 108      91.780 104.300 138.900  1.00  0.00           H
ATOM   1508  CA  HIS A 108      91.010 103.780 137.060  1.00  0.00           C
ATOM   1509  HA  HIS A 108      90.120 103.880 136.460  1.00  0.00           H
ATOM   1510  CB  HIS A 108      92.140 104.680 136.470  1.00  0.00           C
ATOM   1511  HB1 HIS A 108      91.830 104.730 135.410  1.00  0.00           H
ATOM   1512  HB2 HIS A 108      92.050 105.710 136.890  1.00  0.00           H
ATOM   1513  ND1 HIS A 108      94.310 104.370 137.790  1.00  0.00           N
ATOM   1514  CG  HIS A 108      93.590 104.270 136.620  1.00  0.00           C
ATOM   1515  CE1 HIS A 108      95.550 104.200 137.390  1.00  0.00           C
ATOM   1516  HE1 HIS A 108      96.440 104.420 137.980  1.00  0.00           H
ATOM   1517  NE2 HIS A 108      95.670 103.930 136.100  1.00  0.00           N
ATOM   1518  HE2 HIS A 108      96.500 103.690 135.610  1.00  0.00           H
ATOM   1519  CD2 HIS A 108      94.400 104.060 135.570  1.00  0.00           C
ATOM   1520  HD2 HIS A 108      94.140 104.010 134.520  1.00  0.00           H
ATOM   1521  C   HIS A 108      91.410 102.290 136.970  1.00  0.00           C
ATOM   1522  O   HIS A 108      91.590 101.770 135.880  1.00  0.00           O
ATOM   1523  N   ARG A 109      91.510 101.580 138.130  1.00  0.00           N
ATOM   1524  HN  ARG A 109      91.360 101.890 139.070  1.00  0.00           H
ATOM   1525  CA  ARG A 109      91.700 100.130 138.130  1.00  0.00           C
ATOM   1526  HA  ARG A 109      91.190  99.700 137.290  1.00  0.00           H
ATOM   1527  CB  ARG A 109      93.220  99.830 137.980  1.00  0.00           C
ATOM   1528  HB1 ARG A 109      93.440  98.740 138.030  1.00  0.00           H
ATOM   1529  HB2 ARG A 109      93.500 100.170 136.950  1.00  0.00           H
ATOM   1530  CG  ARG A 109      94.200 100.460 139.030  1.00  0.00           C
ATOM   1531  HG1 ARG A 109      93.870 100.470 140.090  1.00  0.00           H
ATOM   1532  HG2 ARG A 109      94.390 101.530 138.770  1.00  0.00           H
ATOM   1533  CD  ARG A 109      95.580  99.690 139.040  1.00  0.00           C
ATOM   1534  HD1 ARG A 109      95.340  98.650 139.350  1.00  0.00           H
ATOM   1535  HD2 ARG A 109      96.160 100.240 139.820  1.00  0.00           H
ATOM   1536  NE  ARG A 109      96.230  99.670 137.680  1.00  0.00           N
ATOM   1537  HE  ARG A 109      95.890  98.920 137.110  1.00  0.00           H
ATOM   1538  CZ  ARG A 109      97.090 100.500 137.230  1.00  0.00           C
ATOM   1539  NH1 ARG A 109      97.480 101.640 137.840  1.00  0.00           N
ATOM   1540 HH11 ARG A 109      98.170 102.160 137.340  1.00  0.00           H
ATOM   1541 HH12 ARG A 109      97.770 101.550 138.790  1.00  0.00           H
ATOM   1542  NH2 ARG A 109      97.290 100.450 135.930  1.00  0.00           N
ATOM   1543 HH21 ARG A 109      97.680 101.230 135.450  1.00  0.00           H
ATOM   1544 HH22 ARG A 109      96.930  99.610 135.530  1.00  0.00           H
ATOM   1545  C   ARG A 109      91.260  99.600 139.520  1.00  0.00           C
ATOM   1546  O   ARG A 109      91.110 100.350 140.510  1.00  0.00           O
ATOM   1547  N   SER A 110      91.160  98.290 139.580  1.00  0.00           N
ATOM   1548  HN  SER A 110      91.390  97.710 138.810  1.00  0.00           H
ATOM   1549  CA  SER A 110      90.680  97.590 140.780  1.00  0.00           C
ATOM   1550  HA  SER A 110      89.690  97.920 141.050  1.00  0.00           H
ATOM   1551  CB  SER A 110      90.560  96.050 140.580  1.00  0.00           C
ATOM   1552  HB1 SER A 110      90.140  95.560 141.480  1.00  0.00           H
ATOM   1553  HB2 SER A 110      91.580  95.640 140.460  1.00  0.00           H
ATOM   1554  OG  SER A 110      89.850  95.720 139.410  1.00  0.00           O
ATOM   1555  HG1 SER A 110      89.080  96.290 139.350  1.00  0.00           H
ATOM   1556  C   SER A 110      91.600  97.760 141.970  1.00  0.00           C
ATOM   1557  O   SER A 110      92.830  97.800 141.750  1.00  0.00           O
ATOM   1558  N   TYR A 111      91.100  97.820 143.200  1.00  0.00           N
ATOM   1559  HN  TYR A 111      90.120  97.800 143.410  1.00  0.00           H
ATOM   1560  CA  TYR A 111      92.010  98.020 144.360  1.00  0.00           C
ATOM   1561  HA  TYR A 111      92.500  98.980 144.380  1.00  0.00           H
ATOM   1562  CB  TYR A 111      91.120  98.250 145.570  1.00  0.00           C
ATOM   1563  HB1 TYR A 111      91.640  98.890 146.310  1.00  0.00           H
ATOM   1564  HB2 TYR A 111      90.190  98.810 145.320  1.00  0.00           H
ATOM   1565  CG  TYR A 111      90.650  97.090 146.400  1.00  0.00           C
ATOM   1566  CD1 TYR A 111      89.570  96.300 146.000  1.00  0.00           C
ATOM   1567  HD1 TYR A 111      89.050  96.480 145.070  1.00  0.00           H
ATOM   1568  CE1 TYR A 111      89.100  95.270 146.770  1.00  0.00           C
ATOM   1569  HE1 TYR A 111      88.270  94.650 146.460  1.00  0.00           H
ATOM   1570  CZ  TYR A 111      89.600  94.990 148.020  1.00  0.00           C
ATOM   1571  OH  TYR A 111      89.060  93.930 148.840  1.00  0.00           O
ATOM   1572  HH  TYR A 111      89.500  93.920 149.690  1.00  0.00           H
ATOM   1573  CD2 TYR A 111      91.210  96.810 147.690  1.00  0.00           C
ATOM   1574  HD2 TYR A 111      92.100  97.340 148.000  1.00  0.00           H
ATOM   1575  CE2 TYR A 111      90.730  95.750 148.500  1.00  0.00           C
ATOM   1576  HE2 TYR A 111      91.160  95.520 149.460  1.00  0.00           H
ATOM   1577  C   TYR A 111      93.050  96.890 144.520  1.00  0.00           C
ATOM   1578  O   TYR A 111      92.700  95.700 144.340  1.00  0.00           O
ATOM   1579  N   LEU A 112      94.290  97.300 144.920  1.00  0.00           N
ATOM   1580  HN  LEU A 112      94.420  98.270 145.100  1.00  0.00           H
ATOM   1581  CA  LEU A 112      95.390  96.400 145.190  1.00  0.00           C
ATOM   1582  HA  LEU A 112      95.390  95.660 144.410  1.00  0.00           H
ATOM   1583  CB  LEU A 112      96.760  97.190 145.140  1.00  0.00           C
ATOM   1584  HB1 LEU A 112      96.720  98.150 145.700  1.00  0.00           H
ATOM   1585  HB2 LEU A 112      97.520  96.520 145.590  1.00  0.00           H
ATOM   1586  CG  LEU A 112      97.270  97.450 143.730  1.00  0.00           C
ATOM   1587  HG  LEU A 112      98.230  98.000 143.740  1.00  0.00           H
ATOM   1588  CD1 LEU A 112      97.600  96.070 143.060  1.00  0.00           C
ATOM   1589 HD11 LEU A 112      96.710  95.500 142.740  1.00  0.00           H
ATOM   1590 HD12 LEU A 112      98.070  96.350 142.090  1.00  0.00           H
ATOM   1591 HD13 LEU A 112      98.300  95.500 143.710  1.00  0.00           H
ATOM   1592  CD2 LEU A 112      96.320  98.180 142.730  1.00  0.00           C
ATOM   1593 HD21 LEU A 112      95.390  97.610 142.540  1.00  0.00           H
ATOM   1594 HD22 LEU A 112      96.060  99.180 143.150  1.00  0.00           H
ATOM   1595 HD23 LEU A 112      97.030  98.140 141.880  1.00  0.00           H
ATOM   1596  C   LEU A 112      95.170  95.790 146.600  1.00  0.00           C
ATOM   1597  O   LEU A 112      95.380  96.410 147.650  1.00  0.00           O
ATOM   1598  N   PRO A 113      94.720  94.540 146.750  1.00  0.00           N
ATOM   1599  CD  PRO A 113      94.870  93.540 145.700  1.00  0.00           C
ATOM   1600  HD1 PRO A 113      95.900  93.500 145.280  1.00  0.00           H
ATOM   1601  HD2 PRO A 113      94.170  93.720 144.860  1.00  0.00           H
ATOM   1602  CA  PRO A 113      94.620  93.930 148.100  1.00  0.00           C
ATOM   1603  HA  PRO A 113      93.910  94.460 148.720  1.00  0.00           H
ATOM   1604  CB  PRO A 113      93.930  92.660 147.710  1.00  0.00           C
ATOM   1605  HB1 PRO A 113      93.930  91.880 148.490  1.00  0.00           H
ATOM   1606  HB2 PRO A 113      92.900  92.980 147.450  1.00  0.00           H
ATOM   1607  CG  PRO A 113      94.620  92.200 146.440  1.00  0.00           C
ATOM   1608  HG1 PRO A 113      94.000  91.580 145.760  1.00  0.00           H
ATOM   1609  HG2 PRO A 113      95.580  91.790 146.830  1.00  0.00           H
ATOM   1610  C   PRO A 113      95.880  93.710 148.910  1.00  0.00           C
ATOM   1611  O   PRO A 113      96.820  93.100 148.450  1.00  0.00           O
ATOM   1612  N   GLY A 114      95.890  94.140 150.200  1.00  0.00           N
ATOM   1613  HN  GLY A 114      95.120  94.680 150.520  1.00  0.00           H
ATOM   1614  CA  GLY A 114      96.960  93.850 151.200  1.00  0.00           C
ATOM   1615  HA1 GLY A 114      97.160  92.780 151.200  1.00  0.00           H
ATOM   1616  HA2 GLY A 114      96.680  94.250 152.160  1.00  0.00           H
ATOM   1617  C   GLY A 114      98.270  94.590 150.910  1.00  0.00           C
ATOM   1618  O   GLY A 114      99.290  93.950 151.200  1.00  0.00           O
ATOM   1619  N   GLN A 115      98.230  95.810 150.440  1.00  0.00           N
ATOM   1620  HN  GLN A 115      97.330  96.150 150.170  1.00  0.00           H
ATOM   1621  CA  GLN A 115      99.340  96.680 150.300  1.00  0.00           C
ATOM   1622  HA  GLN A 115     100.060  96.380 151.050  1.00  0.00           H
ATOM   1623  CB  GLN A 115     100.100  96.650 148.960  1.00  0.00           C
ATOM   1624  HB1 GLN A 115     100.860  97.450 148.880  1.00  0.00           H
ATOM   1625  HB2 GLN A 115     100.620  95.680 148.870  1.00  0.00           H
ATOM   1626  CG  GLN A 115      99.190  96.880 147.690  1.00  0.00           C
ATOM   1627  HG1 GLN A 115      98.630  97.820 147.870  1.00  0.00           H
ATOM   1628  HG2 GLN A 115      98.460  96.070 147.520  1.00  0.00           H
ATOM   1629  CD  GLN A 115      99.910  96.810 146.320  1.00  0.00           C
ATOM   1630  OE1 GLN A 115     100.070  95.710 145.840  1.00  0.00           O
ATOM   1631  NE2 GLN A 115     100.380  97.930 145.780  1.00  0.00           N
ATOM   1632 HE21 GLN A 115     100.340  98.800 146.270  1.00  0.00           H
ATOM   1633 HE22 GLN A 115     100.680  97.880 144.830  1.00  0.00           H
ATOM   1634  C   GLN A 115      99.000  98.120 150.700  1.00  0.00           C
ATOM   1635  O   GLN A 115      97.840  98.460 150.610  1.00  0.00           O
ATOM   1636  N   TRP A 116      99.930  98.980 151.250  1.00  0.00           N
ATOM   1637  HN  TRP A 116     100.870  98.700 151.450  1.00  0.00           H
ATOM   1638  CA  TRP A 116      99.570 100.290 151.730  1.00  0.00           C
ATOM   1639  HA  TRP A 116      98.610 100.290 152.230  1.00  0.00           H
ATOM   1640  CB  TRP A 116     100.750 100.930 152.570  1.00  0.00           C
ATOM   1641  HB1 TRP A 116     101.700 100.850 152.010  1.00  0.00           H
ATOM   1642  HB2 TRP A 116     100.500 102.010 152.650  1.00  0.00           H
ATOM   1643  CG  TRP A 116     100.960 100.510 154.000  1.00  0.00           C
ATOM   1644  CD1 TRP A 116     102.040  99.740 154.370  1.00  0.00           C
ATOM   1645  HD1 TRP A 116     102.740  99.260 153.710  1.00  0.00           H
ATOM   1646  NE1 TRP A 116     101.990  99.600 155.760  1.00  0.00           N
ATOM   1647  HE1 TRP A 116     102.680  99.560 156.450  1.00  0.00           H
ATOM   1648  CE2 TRP A 116     100.850 100.270 156.280  1.00  0.00           C
ATOM   1649  CD2 TRP A 116     100.170 100.860 155.190  1.00  0.00           C
ATOM   1650  CE3 TRP A 116      99.070 101.660 155.410  1.00  0.00           C
ATOM   1651  HE3 TRP A 116      98.520 102.120 154.600  1.00  0.00           H
ATOM   1652  CZ3 TRP A 116      98.520 101.660 156.700  1.00  0.00           C
ATOM   1653  HZ3 TRP A 116      97.590 102.200 156.760  1.00  0.00           H
ATOM   1654  CZ2 TRP A 116     100.340 100.420 157.600  1.00  0.00           C
ATOM   1655  HZ2 TRP A 116     100.920 100.010 158.410  1.00  0.00           H
ATOM   1656  CH2 TRP A 116      99.110 101.050 157.800  1.00  0.00           C
ATOM   1657  HH2 TRP A 116      98.680 101.190 158.780  1.00  0.00           H
ATOM   1658  C   TRP A 116      99.250 101.200 150.590  1.00  0.00           C
ATOM   1659  O   TRP A 116     100.050 101.490 149.680  1.00  0.00           O
ATOM   1660  N   VAL A 117      98.050 101.840 150.670  1.00  0.00           N
ATOM   1661  HN  VAL A 117      97.450 101.720 151.450  1.00  0.00           H
ATOM   1662  CA  VAL A 117      97.540 102.830 149.700  1.00  0.00           C
ATOM   1663  HA  VAL A 117      98.350 103.000 149.010  1.00  0.00           H
ATOM   1664  CB  VAL A 117      96.360 102.170 149.000  1.00  0.00           C
ATOM   1665  HB  VAL A 117      95.820 101.530 149.730  1.00  0.00           H
ATOM   1666  CG1 VAL A 117      95.420 103.190 148.360  1.00  0.00           C
ATOM   1667 HG11 VAL A 117      94.890 103.690 149.200  1.00  0.00           H
ATOM   1668 HG12 VAL A 117      95.920 103.870 147.640  1.00  0.00           H
ATOM   1669 HG13 VAL A 117      94.660 102.660 147.750  1.00  0.00           H
ATOM   1670  CG2 VAL A 117      96.880 101.120 147.980  1.00  0.00           C
ATOM   1671 HG21 VAL A 117      97.360 100.300 148.550  1.00  0.00           H
ATOM   1672 HG22 VAL A 117      96.100 100.650 147.350  1.00  0.00           H
ATOM   1673 HG23 VAL A 117      97.690 101.540 147.350  1.00  0.00           H
ATOM   1674  C   VAL A 117      97.280 104.070 150.480  1.00  0.00           C
ATOM   1675  O   VAL A 117      96.930 104.070 151.680  1.00  0.00           O
ATOM   1676  N   TYR A 118      97.590 105.210 149.900  1.00  0.00           N
ATOM   1677  HN  TYR A 118      97.870 105.320 148.940  1.00  0.00           H
ATOM   1678  CA  TYR A 118      97.190 106.530 150.450  1.00  0.00           C
ATOM   1679  HA  TYR A 118      97.030 106.550 151.520  1.00  0.00           H
ATOM   1680  CB  TYR A 118      98.420 107.440 150.160  1.00  0.00           C
ATOM   1681  HB1 TYR A 118      99.330 106.920 150.520  1.00  0.00           H
ATOM   1682  HB2 TYR A 118      98.590 107.550 149.060  1.00  0.00           H
ATOM   1683  CG  TYR A 118      98.400 108.870 150.730  1.00  0.00           C
ATOM   1684  CD1 TYR A 118      98.100 109.150 152.080  1.00  0.00           C
ATOM   1685  HD1 TYR A 118      97.690 108.300 152.610  1.00  0.00           H
ATOM   1686  CE1 TYR A 118      98.190 110.440 152.570  1.00  0.00           C
ATOM   1687  HE1 TYR A 118      97.880 110.690 153.570  1.00  0.00           H
ATOM   1688  CZ  TYR A 118      98.560 111.450 151.660  1.00  0.00           C
ATOM   1689  OH  TYR A 118      98.810 112.800 152.130  1.00  0.00           O
ATOM   1690  HH  TYR A 118      99.250 113.320 151.450  1.00  0.00           H
ATOM   1691  CD2 TYR A 118      98.600 109.930 149.820  1.00  0.00           C
ATOM   1692  HD2 TYR A 118      98.850 109.750 148.780  1.00  0.00           H
ATOM   1693  CE2 TYR A 118      98.690 111.230 150.290  1.00  0.00           C
ATOM   1694  HE2 TYR A 118      98.890 111.980 149.550  1.00  0.00           H
ATOM   1695  C   TYR A 118      96.100 107.100 149.680  1.00  0.00           C
ATOM   1696  O   TYR A 118      96.230 107.350 148.460  1.00  0.00           O
ATOM   1697  N   LEU A 119      94.940 107.320 150.310  1.00  0.00           N
ATOM   1698  HN  LEU A 119      94.790 107.300 151.290  1.00  0.00           H
ATOM   1699  CA  LEU A 119      93.670 107.520 149.510  1.00  0.00           C
ATOM   1700  HA  LEU A 119      93.830 107.540 148.440  1.00  0.00           H
ATOM   1701  CB  LEU A 119      92.690 106.460 149.940  1.00  0.00           C
ATOM   1702  HB1 LEU A 119      92.960 105.540 149.380  1.00  0.00           H
ATOM   1703  HB2 LEU A 119      92.760 106.190 151.020  1.00  0.00           H
ATOM   1704  CG  LEU A 119      91.180 106.780 149.720  1.00  0.00           C
ATOM   1705  HG  LEU A 119      90.930 107.780 150.140  1.00  0.00           H
ATOM   1706  CD1 LEU A 119      90.800 106.790 148.200  1.00  0.00           C
ATOM   1707 HD11 LEU A 119      91.130 105.800 147.800  1.00  0.00           H
ATOM   1708 HD12 LEU A 119      89.700 106.840 148.050  1.00  0.00           H
ATOM   1709 HD13 LEU A 119      91.370 107.600 147.700  1.00  0.00           H
ATOM   1710  CD2 LEU A 119      90.420 105.680 150.470  1.00  0.00           C
ATOM   1711 HD21 LEU A 119      89.330 105.740 150.260  1.00  0.00           H
ATOM   1712 HD22 LEU A 119      90.780 104.720 150.040  1.00  0.00           H
ATOM   1713 HD23 LEU A 119      90.620 105.750 151.560  1.00  0.00           H
ATOM   1714  C   LEU A 119      93.280 108.940 150.000  1.00  0.00           C
ATOM   1715  O   LEU A 119      93.070 109.220 151.200  1.00  0.00           O
ATOM   1716  N   ALA A 120      93.030 109.860 149.090  1.00  0.00           N
ATOM   1717  HN  ALA A 120      92.960 109.570 148.130  1.00  0.00           H
ATOM   1718  CA  ALA A 120      92.730 111.260 149.410  1.00  0.00           C
ATOM   1719  HA  ALA A 120      92.350 111.340 150.420  1.00  0.00           H
ATOM   1720  CB  ALA A 120      94.060 112.110 149.590  1.00  0.00           C
ATOM   1721  HB1 ALA A 120      94.540 112.260 148.600  1.00  0.00           H
ATOM   1722  HB2 ALA A 120      93.890 113.100 150.070  1.00  0.00           H
ATOM   1723  HB3 ALA A 120      94.700 111.520 150.280  1.00  0.00           H
ATOM   1724  C   ALA A 120      91.690 111.880 148.480  1.00  0.00           C
ATOM   1725  O   ALA A 120      91.730 111.590 147.280  1.00  0.00           O
ATOM   1726  N   ALA A 121      90.750 112.620 149.110  1.00  0.00           N
ATOM   1727  HN  ALA A 121      90.910 112.780 150.080  1.00  0.00           H
ATOM   1728  CA  ALA A 121      89.550 113.250 148.530  1.00  0.00           C
ATOM   1729  HA  ALA A 121      89.600 113.170 147.460  1.00  0.00           H
ATOM   1730  CB  ALA A 121      88.330 112.580 148.990  1.00  0.00           C
ATOM   1731  HB1 ALA A 121      87.440 113.240 149.000  1.00  0.00           H
ATOM   1732  HB2 ALA A 121      88.040 111.630 148.480  1.00  0.00           H
ATOM   1733  HB3 ALA A 121      88.400 112.160 150.020  1.00  0.00           H
ATOM   1734  C   ALA A 121      89.440 114.730 148.890  1.00  0.00           C
ATOM   1735  O   ALA A 121      89.740 115.030 150.010  1.00  0.00           O
ATOM   1736  N   THR A 122      89.310 115.500 147.860  1.00  0.00           N
ATOM   1737  HN  THR A 122      89.350 115.090 146.950  1.00  0.00           H
ATOM   1738  CA  THR A 122      89.340 116.940 148.080  1.00  0.00           C
ATOM   1739  HA  THR A 122      89.360 117.190 149.130  1.00  0.00           H
ATOM   1740  CB  THR A 122      90.540 117.680 147.470  1.00  0.00           C
ATOM   1741  HB  THR A 122      90.310 118.150 146.490  1.00  0.00           H
ATOM   1742  OG1 THR A 122      91.620 116.790 147.270  1.00  0.00           O
ATOM   1743  HG1 THR A 122      92.130 117.320 146.650  1.00  0.00           H
ATOM   1744  CG2 THR A 122      90.960 118.790 148.490  1.00  0.00           C
ATOM   1745 HG21 THR A 122      90.010 119.350 148.650  1.00  0.00           H
ATOM   1746 HG22 THR A 122      91.200 118.220 149.410  1.00  0.00           H
ATOM   1747 HG23 THR A 122      91.790 119.410 148.080  1.00  0.00           H
ATOM   1748  C   THR A 122      88.120 117.500 147.420  1.00  0.00           C
ATOM   1749  O   THR A 122      87.610 116.950 146.450  1.00  0.00           O
ATOM   1750  N   TYR A 123      87.660 118.650 148.020  1.00  0.00           N
ATOM   1751  HN  TYR A 123      87.950 118.990 148.910  1.00  0.00           H
ATOM   1752  CA  TYR A 123      86.600 119.380 147.330  1.00  0.00           C
ATOM   1753  HA  TYR A 123      86.810 119.240 146.270  1.00  0.00           H
ATOM   1754  CB  TYR A 123      85.150 118.990 147.790  1.00  0.00           C
ATOM   1755  HB1 TYR A 123      85.040 117.900 147.610  1.00  0.00           H
ATOM   1756  HB2 TYR A 123      85.140 119.040 148.900  1.00  0.00           H
ATOM   1757  CG  TYR A 123      83.990 119.730 147.100  1.00  0.00           C
ATOM   1758  CD1 TYR A 123      83.700 119.520 145.730  1.00  0.00           C
ATOM   1759  HD1 TYR A 123      84.360 118.890 145.160  1.00  0.00           H
ATOM   1760  CE1 TYR A 123      82.600 120.150 145.240  1.00  0.00           C
ATOM   1761  HE1 TYR A 123      82.290 120.100 144.200  1.00  0.00           H
ATOM   1762  CZ  TYR A 123      81.730 120.910 146.000  1.00  0.00           C
ATOM   1763  OH  TYR A 123      80.480 121.390 145.540  1.00  0.00           O
ATOM   1764  HH  TYR A 123      80.130 122.040 146.170  1.00  0.00           H
ATOM   1765  CD2 TYR A 123      83.150 120.620 147.840  1.00  0.00           C
ATOM   1766  HD2 TYR A 123      83.370 120.740 148.890  1.00  0.00           H
ATOM   1767  CE2 TYR A 123      81.990 121.140 147.380  1.00  0.00           C
ATOM   1768  HE2 TYR A 123      81.360 121.760 147.990  1.00  0.00           H
ATOM   1769  C   TYR A 123      86.820 120.830 147.630  1.00  0.00           C
ATOM   1770  O   TYR A 123      87.180 121.100 148.750  1.00  0.00           O
ATOM   1771  N   ASP A 124      86.780 121.710 146.650  1.00  0.00           N
ATOM   1772  HN  ASP A 124      86.490 121.390 145.750  1.00  0.00           H
ATOM   1773  CA  ASP A 124      87.110 123.100 146.890  1.00  0.00           C
ATOM   1774  HA  ASP A 124      87.560 123.300 147.840  1.00  0.00           H
ATOM   1775  CB  ASP A 124      88.090 123.410 145.750  1.00  0.00           C
ATOM   1776  HB1 ASP A 124      88.450 124.450 145.910  1.00  0.00           H
ATOM   1777  HB2 ASP A 124      88.940 122.710 145.850  1.00  0.00           H
ATOM   1778  CG  ASP A 124      87.640 123.270 144.300  1.00  0.00           C
ATOM   1779  OD1 ASP A 124      86.410 123.140 144.100  1.00  0.00           O
ATOM   1780  OD2 ASP A 124      88.520 123.370 143.400  1.00  0.00           O
ATOM   1781  C   ASP A 124      85.860 123.950 146.840  1.00  0.00           C
ATOM   1782  O   ASP A 124      85.960 125.100 147.230  1.00  0.00           O
ATOM   1783  N   GLY A 125      84.670 123.470 146.450  1.00  0.00           N
ATOM   1784  HN  GLY A 125      84.660 122.500 146.220  1.00  0.00           H
ATOM   1785  CA  GLY A 125      83.500 124.290 146.390  1.00  0.00           C
ATOM   1786  HA1 GLY A 125      83.640 125.320 146.690  1.00  0.00           H
ATOM   1787  HA2 GLY A 125      82.760 123.800 147.000  1.00  0.00           H
ATOM   1788  C   GLY A 125      82.960 124.210 145.000  1.00  0.00           C
ATOM   1789  O   GLY A 125      81.820 124.610 144.770  1.00  0.00           O
ATOM   1790  N   GLN A 126      83.700 123.730 144.030  1.00  0.00           N
ATOM   1791  HN  GLN A 126      84.640 123.450 144.210  1.00  0.00           H
ATOM   1792  CA  GLN A 126      83.120 123.430 142.660  1.00  0.00           C
ATOM   1793  HA  GLN A 126      82.080 123.250 142.860  1.00  0.00           H
ATOM   1794  CB  GLN A 126      83.160 124.740 141.710  1.00  0.00           C
ATOM   1795  HB1 GLN A 126      82.610 124.430 140.790  1.00  0.00           H
ATOM   1796  HB2 GLN A 126      82.500 125.500 142.170  1.00  0.00           H
ATOM   1797  CG  GLN A 126      84.450 125.440 141.350  1.00  0.00           C
ATOM   1798  HG1 GLN A 126      85.260 124.700 141.190  1.00  0.00           H
ATOM   1799  HG2 GLN A 126      84.780 126.090 142.190  1.00  0.00           H
ATOM   1800  CD  GLN A 126      84.470 126.430 140.070  1.00  0.00           C
ATOM   1801  OE1 GLN A 126      84.250 127.650 140.160  1.00  0.00           O
ATOM   1802  NE2 GLN A 126      84.740 125.850 138.890  1.00  0.00           N
ATOM   1803 HE21 GLN A 126      85.170 124.950 138.870  1.00  0.00           H
ATOM   1804 HE22 GLN A 126      84.730 126.430 138.060  1.00  0.00           H
ATOM   1805  C   GLN A 126      83.820 122.230 141.940  1.00  0.00           C
ATOM   1806  O   GLN A 126      83.260 121.700 140.970  1.00  0.00           O
ATOM   1807  N   PHE A 127      85.010 121.740 142.410  1.00  0.00           N
ATOM   1808  HN  PHE A 127      85.660 122.120 143.060  1.00  0.00           H
ATOM   1809  CA  PHE A 127      85.540 120.450 141.910  1.00  0.00           C
ATOM   1810  HA  PHE A 127      84.760 120.010 141.300  1.00  0.00           H
ATOM   1811  CB  PHE A 127      86.940 120.550 141.190  1.00  0.00           C
ATOM   1812  HB1 PHE A 127      87.640 121.150 141.810  1.00  0.00           H
ATOM   1813  HB2 PHE A 127      87.470 119.620 140.900  1.00  0.00           H
ATOM   1814  CG  PHE A 127      86.720 121.290 139.890  1.00  0.00           C
ATOM   1815  CD1 PHE A 127      86.250 120.670 138.690  1.00  0.00           C
ATOM   1816  HD1 PHE A 127      86.080 119.610 138.570  1.00  0.00           H
ATOM   1817  CE1 PHE A 127      86.160 121.400 137.540  1.00  0.00           C
ATOM   1818  HE1 PHE A 127      85.910 120.870 136.630  1.00  0.00           H
ATOM   1819  CZ  PHE A 127      86.580 122.760 137.480  1.00  0.00           C
ATOM   1820  HZ  PHE A 127      86.490 123.370 136.590  1.00  0.00           H
ATOM   1821  CD2 PHE A 127      87.020 122.650 139.860  1.00  0.00           C
ATOM   1822  HD2 PHE A 127      87.120 123.250 140.750  1.00  0.00           H
ATOM   1823  CE2 PHE A 127      86.970 123.330 138.660  1.00  0.00           C
ATOM   1824  HE2 PHE A 127      87.370 124.330 138.660  1.00  0.00           H
ATOM   1825  C   PHE A 127      85.800 119.430 142.970  1.00  0.00           C
ATOM   1826  O   PHE A 127      86.470 119.720 143.980  1.00  0.00           O
ATOM   1827  N   MET A 128      85.330 118.220 142.870  1.00  0.00           N
ATOM   1828  HN  MET A 128      84.830 118.110 142.010  1.00  0.00           H
ATOM   1829  CA  MET A 128      85.580 117.140 143.740  1.00  0.00           C
ATOM   1830  HA  MET A 128      85.800 117.500 144.730  1.00  0.00           H
ATOM   1831  CB  MET A 128      84.340 116.290 143.980  1.00  0.00           C
ATOM   1832  HB1 MET A 128      84.570 115.580 144.810  1.00  0.00           H
ATOM   1833  HB2 MET A 128      83.610 116.980 144.470  1.00  0.00           H
ATOM   1834  CG  MET A 128      83.730 115.420 142.900  1.00  0.00           C
ATOM   1835  HG1 MET A 128      84.330 114.650 142.360  1.00  0.00           H
ATOM   1836  HG2 MET A 128      83.490 116.040 142.010  1.00  0.00           H
ATOM   1837  SD  MET A 128      82.210 114.540 143.410  1.00  0.00           S
ATOM   1838  CE  MET A 128      82.650 113.780 144.990  1.00  0.00           C
ATOM   1839  HE1 MET A 128      82.950 114.460 145.820  1.00  0.00           H
ATOM   1840  HE2 MET A 128      81.790 113.150 145.280  1.00  0.00           H
ATOM   1841  HE3 MET A 128      83.420 112.990 144.870  1.00  0.00           H
ATOM   1842  C   MET A 128      86.700 116.390 143.090  1.00  0.00           C
ATOM   1843  O   MET A 128      86.600 115.930 141.980  1.00  0.00           O
ATOM   1844  N   LYS A 129      87.770 116.150 143.840  1.00  0.00           N
ATOM   1845  HN  LYS A 129      87.830 116.400 144.800  1.00  0.00           H
ATOM   1846  CA  LYS A 129      88.920 115.500 143.310  1.00  0.00           C
ATOM   1847  HA  LYS A 129      88.760 115.170 142.300  1.00  0.00           H
ATOM   1848  CB  LYS A 129      90.240 116.350 143.160  1.00  0.00           C
ATOM   1849  HB1 LYS A 129      90.330 116.860 144.140  1.00  0.00           H
ATOM   1850  HB2 LYS A 129      91.090 115.660 142.950  1.00  0.00           H
ATOM   1851  CG  LYS A 129      90.010 117.190 141.920  1.00  0.00           C
ATOM   1852  HG1 LYS A 129      89.050 117.720 142.020  1.00  0.00           H
ATOM   1853  HG2 LYS A 129      89.900 116.710 140.920  1.00  0.00           H
ATOM   1854  CD  LYS A 129      91.200 118.230 141.700  1.00  0.00           C
ATOM   1855  HD1 LYS A 129      92.140 117.660 141.620  1.00  0.00           H
ATOM   1856  HD2 LYS A 129      91.150 118.830 142.640  1.00  0.00           H
ATOM   1857  CE  LYS A 129      90.910 119.130 140.560  1.00  0.00           C
ATOM   1858  HE1 LYS A 129      91.540 120.050 140.540  1.00  0.00           H
ATOM   1859  HE2 LYS A 129      89.930 119.620 140.710  1.00  0.00           H
ATOM   1860  NZ  LYS A 129      91.010 118.500 139.210  1.00  0.00           N
ATOM   1861  HZ1 LYS A 129      90.490 117.600 139.220  1.00  0.00           H
ATOM   1862  HZ2 LYS A 129      90.700 119.140 138.450  1.00  0.00           H
ATOM   1863  HZ3 LYS A 129      92.000 118.250 139.040  1.00  0.00           H
ATOM   1864  C   LYS A 129      89.260 114.200 144.080  1.00  0.00           C
ATOM   1865  O   LYS A 129      89.270 114.330 145.310  1.00  0.00           O
ATOM   1866  N   LEU A 130      89.620 113.050 143.430  1.00  0.00           N
ATOM   1867  HN  LEU A 130      89.700 113.060 142.430  1.00  0.00           H
ATOM   1868  CA  LEU A 130      90.060 111.800 144.090  1.00  0.00           C
ATOM   1869  HA  LEU A 130      90.030 112.000 145.150  1.00  0.00           H
ATOM   1870  CB  LEU A 130      89.090 110.620 143.730  1.00  0.00           C
ATOM   1871  HB1 LEU A 130      88.060 110.960 143.970  1.00  0.00           H
ATOM   1872  HB2 LEU A 130      89.280 110.330 142.670  1.00  0.00           H
ATOM   1873  CG  LEU A 130      89.280 109.260 144.440  1.00  0.00           C
ATOM   1874  HG  LEU A 130      90.190 108.780 144.030  1.00  0.00           H
ATOM   1875  CD1 LEU A 130      89.500 109.290 145.950  1.00  0.00           C
ATOM   1876 HD11 LEU A 130      88.660 109.880 146.380  1.00  0.00           H
ATOM   1877 HD12 LEU A 130      89.610 108.250 146.340  1.00  0.00           H
ATOM   1878 HD13 LEU A 130      90.440 109.800 146.240  1.00  0.00           H
ATOM   1879  CD2 LEU A 130      88.160 108.280 144.140  1.00  0.00           C
ATOM   1880 HD21 LEU A 130      88.040 107.940 143.090  1.00  0.00           H
ATOM   1881 HD22 LEU A 130      88.120 107.420 144.850  1.00  0.00           H
ATOM   1882 HD23 LEU A 130      87.140 108.690 144.290  1.00  0.00           H
ATOM   1883  C   LEU A 130      91.500 111.490 143.650  1.00  0.00           C
ATOM   1884  O   LEU A 130      91.870 111.540 142.430  1.00  0.00           O
ATOM   1885  N   TYR A 131      92.350 111.150 144.640  1.00  0.00           N
ATOM   1886  HN  TYR A 131      92.050 111.150 145.590  1.00  0.00           H
ATOM   1887  CA  TYR A 131      93.810 110.790 144.470  1.00  0.00           C
ATOM   1888  HA  TYR A 131      94.010 110.730 143.410  1.00  0.00           H
ATOM   1889  CB  TYR A 131      94.810 111.770 145.210  1.00  0.00           C
ATOM   1890  HB1 TYR A 131      94.720 111.610 146.310  1.00  0.00           H
ATOM   1891  HB2 TYR A 131      95.830 111.400 144.960  1.00  0.00           H
ATOM   1892  CG  TYR A 131      94.590 113.250 144.760  1.00  0.00           C
ATOM   1893  CD1 TYR A 131      95.520 113.810 143.880  1.00  0.00           C
ATOM   1894  HD1 TYR A 131      96.300 113.180 143.480  1.00  0.00           H
ATOM   1895  CE1 TYR A 131      95.390 115.150 143.380  1.00  0.00           C
ATOM   1896  HE1 TYR A 131      95.970 115.590 142.580  1.00  0.00           H
ATOM   1897  CZ  TYR A 131      94.290 115.870 143.780  1.00  0.00           C
ATOM   1898  OH  TYR A 131      94.220 117.170 143.270  1.00  0.00           O
ATOM   1899  HH  TYR A 131      93.770 117.680 143.950  1.00  0.00           H
ATOM   1900  CD2 TYR A 131      93.550 114.030 145.200  1.00  0.00           C
ATOM   1901  HD2 TYR A 131      92.900 113.510 145.890  1.00  0.00           H
ATOM   1902  CE2 TYR A 131      93.410 115.330 144.750  1.00  0.00           C
ATOM   1903  HE2 TYR A 131      92.540 115.870 145.100  1.00  0.00           H
ATOM   1904  C   TYR A 131      94.060 109.460 145.040  1.00  0.00           C
ATOM   1905  O   TYR A 131      93.540 109.100 146.110  1.00  0.00           O
ATOM   1906  N   VAL A 132      94.900 108.590 144.370  1.00  0.00           N
ATOM   1907  HN  VAL A 132      95.260 108.830 143.470  1.00  0.00           H
ATOM   1908  CA  VAL A 132      95.360 107.370 145.090  1.00  0.00           C
ATOM   1909  HA  VAL A 132      95.190 107.440 146.160  1.00  0.00           H
ATOM   1910  CB  VAL A 132      94.720 106.180 144.470  1.00  0.00           C
ATOM   1911  HB  VAL A 132      94.810 106.220 143.360  1.00  0.00           H
ATOM   1912  CG1 VAL A 132      95.290 104.880 145.110  1.00  0.00           C
ATOM   1913 HG11 VAL A 132      96.230 104.670 144.560  1.00  0.00           H
ATOM   1914 HG12 VAL A 132      95.480 105.110 146.180  1.00  0.00           H
ATOM   1915 HG13 VAL A 132      94.590 104.040 144.920  1.00  0.00           H
ATOM   1916  CG2 VAL A 132      93.200 106.190 144.810  1.00  0.00           C
ATOM   1917 HG21 VAL A 132      92.660 107.060 144.390  1.00  0.00           H
ATOM   1918 HG22 VAL A 132      92.790 105.270 144.330  1.00  0.00           H
ATOM   1919 HG23 VAL A 132      93.030 106.100 145.900  1.00  0.00           H
ATOM   1920  C   VAL A 132      96.900 107.480 144.900  1.00  0.00           C
ATOM   1921  O   VAL A 132      97.420 107.670 143.800  1.00  0.00           O
ATOM   1922  N   ASN A 133      97.580 107.410 146.060  1.00  0.00           N
ATOM   1923  HN  ASN A 133      97.100 107.430 146.930  1.00  0.00           H
ATOM   1924  CA  ASN A 133      99.050 107.510 146.190  1.00  0.00           C
ATOM   1925  HA  ASN A 133      99.190 107.450 147.260  1.00  0.00           H
ATOM   1926  CB  ASN A 133      99.770 106.240 145.550  1.00  0.00           C
ATOM   1927  HB1 ASN A 133      99.120 105.970 144.700  1.00  0.00           H
ATOM   1928  HB2 ASN A 133     100.860 106.400 145.400  1.00  0.00           H
ATOM   1929  CG  ASN A 133      99.720 105.000 146.550  1.00  0.00           C
ATOM   1930  OD1 ASN A 133      98.740 104.800 147.200  1.00  0.00           O
ATOM   1931  ND2 ASN A 133     100.820 104.150 146.640  1.00  0.00           N
ATOM   1932 HD21 ASN A 133     101.540 104.310 145.960  1.00  0.00           H
ATOM   1933 HD22 ASN A 133     100.810 103.260 147.110  1.00  0.00           H
ATOM   1934  C   ASN A 133      99.650 108.820 145.740  1.00  0.00           C
ATOM   1935  O   ASN A 133     100.720 108.920 145.200  1.00  0.00           O
ATOM   1936  N   GLY A 134      98.830 109.940 145.900  1.00  0.00           N
ATOM   1937  HN  GLY A 134      97.870 109.780 146.130  1.00  0.00           H
ATOM   1938  CA  GLY A 134      99.260 111.300 145.560  1.00  0.00           C
ATOM   1939  HA1 GLY A 134     100.330 111.360 145.660  1.00  0.00           H
ATOM   1940  HA2 GLY A 134      98.660 111.990 146.140  1.00  0.00           H
ATOM   1941  C   GLY A 134      98.950 111.650 144.140  1.00  0.00           C
ATOM   1942  O   GLY A 134      99.130 112.800 143.740  1.00  0.00           O
ATOM   1943  N   ALA A 135      98.530 110.620 143.300  1.00  0.00           N
ATOM   1944  HN  ALA A 135      98.350 109.690 143.600  1.00  0.00           H
ATOM   1945  CA  ALA A 135      98.270 110.790 141.890  1.00  0.00           C
ATOM   1946  HA  ALA A 135      98.720 111.730 141.590  1.00  0.00           H
ATOM   1947  CB  ALA A 135      98.670 109.530 141.110  1.00  0.00           C
ATOM   1948  HB1 ALA A 135      98.300 109.710 140.080  1.00  0.00           H
ATOM   1949  HB2 ALA A 135      99.780 109.440 141.110  1.00  0.00           H
ATOM   1950  HB3 ALA A 135      98.280 108.560 141.470  1.00  0.00           H
ATOM   1951  C   ALA A 135      96.770 111.020 141.710  1.00  0.00           C
ATOM   1952  O   ALA A 135      95.980 110.410 142.400  1.00  0.00           O
ATOM   1953  N   GLN A 136      96.380 111.950 140.800  1.00  0.00           N
ATOM   1954  HN  GLN A 136      96.990 112.570 140.300  1.00  0.00           H
ATOM   1955  CA  GLN A 136      94.930 112.240 140.680  1.00  0.00           C
ATOM   1956  HA  GLN A 136      94.480 112.180 141.660  1.00  0.00           H
ATOM   1957  CB  GLN A 136      94.610 113.630 140.030  1.00  0.00           C
ATOM   1958  HB1 GLN A 136      95.160 114.330 140.690  1.00  0.00           H
ATOM   1959  HB2 GLN A 136      95.000 113.610 138.990  1.00  0.00           H
ATOM   1960  CG  GLN A 136      93.090 113.950 140.090  1.00  0.00           C
ATOM   1961  HG1 GLN A 136      92.810 114.410 141.060  1.00  0.00           H
ATOM   1962  HG2 GLN A 136      92.450 113.050 140.020  1.00  0.00           H
ATOM   1963  CD  GLN A 136      92.550 114.870 138.950  1.00  0.00           C
ATOM   1964  OE1 GLN A 136      92.060 115.990 139.180  1.00  0.00           O
ATOM   1965  NE2 GLN A 136      92.590 114.350 137.700  1.00  0.00           N
ATOM   1966 HE21 GLN A 136      92.790 113.410 137.410  1.00  0.00           H
ATOM   1967 HE22 GLN A 136      92.160 114.920 137.000  1.00  0.00           H
ATOM   1968  C   GLN A 136      94.340 111.150 139.840  1.00  0.00           C
ATOM   1969  O   GLN A 136      94.760 110.900 138.730  1.00  0.00           O
ATOM   1970  N   VAL A 137      93.270 110.460 140.230  1.00  0.00           N
ATOM   1971  HN  VAL A 137      93.060 110.540 141.200  1.00  0.00           H
ATOM   1972  CA  VAL A 137      92.840 109.360 139.470  1.00  0.00           C
ATOM   1973  HA  VAL A 137      93.380 109.340 138.540  1.00  0.00           H
ATOM   1974  CB  VAL A 137      93.100 108.030 140.280  1.00  0.00           C
ATOM   1975  HB  VAL A 137      92.650 108.160 141.290  1.00  0.00           H
ATOM   1976  CG1 VAL A 137      92.380 106.900 139.690  1.00  0.00           C
ATOM   1977 HG11 VAL A 137      92.550 105.930 140.200  1.00  0.00           H
ATOM   1978 HG12 VAL A 137      91.300 107.000 139.470  1.00  0.00           H
ATOM   1979 HG13 VAL A 137      92.760 106.690 138.660  1.00  0.00           H
ATOM   1980  CG2 VAL A 137      94.580 107.730 140.340  1.00  0.00           C
ATOM   1981 HG21 VAL A 137      94.970 107.480 139.330  1.00  0.00           H
ATOM   1982 HG22 VAL A 137      95.130 108.490 140.930  1.00  0.00           H
ATOM   1983 HG23 VAL A 137      94.740 106.840 140.990  1.00  0.00           H
ATOM   1984  C   VAL A 137      91.430 109.660 138.970  1.00  0.00           C
ATOM   1985  O   VAL A 137      90.970 109.010 138.020  1.00  0.00           O
ATOM   1986  N   ALA A 138      90.750 110.640 139.530  1.00  0.00           N
ATOM   1987  HN  ALA A 138      91.260 111.270 140.110  1.00  0.00           H
ATOM   1988  CA  ALA A 138      89.490 111.040 139.040  1.00  0.00           C
ATOM   1989  HA  ALA A 138      89.500 111.020 137.960  1.00  0.00           H
ATOM   1990  CB  ALA A 138      88.410 110.090 139.540  1.00  0.00           C
ATOM   1991  HB1 ALA A 138      87.430 110.500 139.240  1.00  0.00           H
ATOM   1992  HB2 ALA A 138      88.650 109.070 139.190  1.00  0.00           H
ATOM   1993  HB3 ALA A 138      88.240 109.990 140.640  1.00  0.00           H
ATOM   1994  C   ALA A 138      89.200 112.470 139.530  1.00  0.00           C
ATOM   1995  O   ALA A 138      89.810 112.940 140.510  1.00  0.00           O
ATOM   1996  N   THR A 139      88.330 113.140 138.800  1.00  0.00           N
ATOM   1997  HN  THR A 139      87.830 112.770 138.020  1.00  0.00           H
ATOM   1998  CA  THR A 139      87.920 114.480 139.100  1.00  0.00           C
ATOM   1999  HA  THR A 139      87.890 114.500 140.180  1.00  0.00           H
ATOM   2000  CB  THR A 139      88.740 115.630 138.570  1.00  0.00           C
ATOM   2001  HB  THR A 139      89.690 115.720 139.140  1.00  0.00           H
ATOM   2002  OG1 THR A 139      88.160 116.900 138.670  1.00  0.00           O
ATOM   2003  HG1 THR A 139      87.730 117.020 137.820  1.00  0.00           H
ATOM   2004  CG2 THR A 139      89.100 115.390 137.130  1.00  0.00           C
ATOM   2005 HG21 THR A 139      88.210 115.200 136.510  1.00  0.00           H
ATOM   2006 HG22 THR A 139      89.690 116.270 136.780  1.00  0.00           H
ATOM   2007 HG23 THR A 139      89.710 114.460 137.120  1.00  0.00           H
ATOM   2008  C   THR A 139      86.460 114.600 138.530  1.00  0.00           C
ATOM   2009  O   THR A 139      86.090 113.860 137.640  1.00  0.00           O
ATOM   2010  N   SER A 140      85.630 115.480 139.190  1.00  0.00           N
ATOM   2011  HN  SER A 140      85.900 116.010 139.990  1.00  0.00           H
ATOM   2012  CA  SER A 140      84.410 116.020 138.510  1.00  0.00           C
ATOM   2013  HA  SER A 140      84.610 116.110 137.460  1.00  0.00           H
ATOM   2014  CB  SER A 140      83.110 115.100 138.620  1.00  0.00           C
ATOM   2015  HB1 SER A 140      82.770 115.030 139.680  1.00  0.00           H
ATOM   2016  HB2 SER A 140      83.420 114.070 138.350  1.00  0.00           H
ATOM   2017  OG  SER A 140      82.070 115.390 137.730  1.00  0.00           O
ATOM   2018  HG1 SER A 140      82.410 115.320 136.840  1.00  0.00           H
ATOM   2019  C   SER A 140      84.060 117.380 138.960  1.00  0.00           C
ATOM   2020  O   SER A 140      84.470 117.920 139.980  1.00  0.00           O
ATOM   2021  N   GLY A 141      83.420 118.150 138.090  1.00  0.00           N
ATOM   2022  HN  GLY A 141      83.480 117.900 137.120  1.00  0.00           H
ATOM   2023  CA  GLY A 141      82.860 119.430 138.330  1.00  0.00           C
ATOM   2024  HA1 GLY A 141      83.080 120.000 137.440  1.00  0.00           H
ATOM   2025  HA2 GLY A 141      83.230 119.930 139.220  1.00  0.00           H
ATOM   2026  C   GLY A 141      81.370 119.520 138.380  1.00  0.00           C
ATOM   2027  O   GLY A 141      80.840 120.640 138.390  1.00  0.00           O
ATOM   2028  N   GLU A 142      80.600 118.450 138.350  1.00  0.00           N
ATOM   2029  HN  GLU A 142      81.020 117.550 138.260  1.00  0.00           H
ATOM   2030  CA  GLU A 142      79.170 118.430 138.230  1.00  0.00           C
ATOM   2031  HA  GLU A 142      79.030 119.190 137.470  1.00  0.00           H
ATOM   2032  CB  GLU A 142      78.650 117.030 137.800  1.00  0.00           C
ATOM   2033  HB1 GLU A 142      79.030 116.310 138.550  1.00  0.00           H
ATOM   2034  HB2 GLU A 142      77.550 117.020 137.660  1.00  0.00           H
ATOM   2035  CG  GLU A 142      79.290 116.450 136.560  1.00  0.00           C
ATOM   2036  HG1 GLU A 142      79.080 115.360 136.460  1.00  0.00           H
ATOM   2037  HG2 GLU A 142      80.400 116.490 136.490  1.00  0.00           H
ATOM   2038  CD  GLU A 142      78.780 117.120 135.300  1.00  0.00           C
ATOM   2039  OE1 GLU A 142      77.690 116.690 134.780  1.00  0.00           O
ATOM   2040  OE2 GLU A 142      79.410 118.070 134.790  1.00  0.00           O
ATOM   2041  C   GLU A 142      78.420 118.890 139.510  1.00  0.00           C
ATOM   2042  O   GLU A 142      77.270 119.270 139.420  1.00  0.00           O
ATOM   2043  N   GLN A 143      79.160 118.750 140.620  1.00  0.00           N
ATOM   2044  HN  GLN A 143      80.160 118.720 140.610  1.00  0.00           H
ATOM   2045  CA  GLN A 143      78.520 118.960 141.910  1.00  0.00           C
ATOM   2046  HA  GLN A 143      77.450 119.030 141.890  1.00  0.00           H
ATOM   2047  CB  GLN A 143      79.060 117.810 142.780  1.00  0.00           C
ATOM   2048  HB1 GLN A 143      78.820 116.950 142.120  1.00  0.00           H
ATOM   2049  HB2 GLN A 143      80.160 117.820 142.950  1.00  0.00           H
ATOM   2050  CG  GLN A 143      78.390 117.550 144.170  1.00  0.00           C
ATOM   2051  HG1 GLN A 143      78.710 118.250 144.970  1.00  0.00           H
ATOM   2052  HG2 GLN A 143      78.600 116.530 144.560  1.00  0.00           H
ATOM   2053  CD  GLN A 143      76.860 117.660 144.210  1.00  0.00           C
ATOM   2054  OE1 GLN A 143      76.310 118.320 145.060  1.00  0.00           O
ATOM   2055  NE2 GLN A 143      76.260 116.880 143.290  1.00  0.00           N
ATOM   2056 HE21 GLN A 143      76.850 116.340 142.690  1.00  0.00           H
ATOM   2057 HE22 GLN A 143      75.270 116.860 143.120  1.00  0.00           H
ATOM   2058  C   GLN A 143      79.100 120.330 142.450  1.00  0.00           C
ATOM   2059  O   GLN A 143      80.270 120.560 142.340  1.00  0.00           O
ATOM   2060  N   VAL A 144      78.230 121.290 142.770  1.00  0.00           N
ATOM   2061  HN  VAL A 144      77.280 121.040 142.930  1.00  0.00           H
ATOM   2062  CA  VAL A 144      78.630 122.660 143.030  1.00  0.00           C
ATOM   2063  HA  VAL A 144      79.700 122.680 143.170  1.00  0.00           H
ATOM   2064  CB  VAL A 144      78.460 123.640 141.900  1.00  0.00           C
ATOM   2065  HB  VAL A 144      78.560 124.720 142.140  1.00  0.00           H
ATOM   2066  CG1 VAL A 144      79.390 123.330 140.750  1.00  0.00           C
ATOM   2067 HG11 VAL A 144      79.460 124.180 140.030  1.00  0.00           H
ATOM   2068 HG12 VAL A 144      80.420 123.060 141.050  1.00  0.00           H
ATOM   2069 HG13 VAL A 144      79.070 122.430 140.180  1.00  0.00           H
ATOM   2070  CG2 VAL A 144      76.980 123.500 141.430  1.00  0.00           C
ATOM   2071 HG21 VAL A 144      76.740 124.220 140.610  1.00  0.00           H
ATOM   2072 HG22 VAL A 144      76.830 122.460 141.050  1.00  0.00           H
ATOM   2073 HG23 VAL A 144      76.240 123.610 142.250  1.00  0.00           H
ATOM   2074  C   VAL A 144      78.060 123.250 144.350  1.00  0.00           C
ATOM   2075  O   VAL A 144      77.030 122.890 144.900  1.00  0.00           O
ATOM   2076  N   GLY A 145      78.760 124.170 144.910  1.00  0.00           N
ATOM   2077  HN  GLY A 145      79.650 124.340 144.500  1.00  0.00           H
ATOM   2078  CA  GLY A 145      78.490 124.990 146.050  1.00  0.00           C
ATOM   2079  HA1 GLY A 145      77.440 125.230 145.960  1.00  0.00           H
ATOM   2080  HA2 GLY A 145      79.150 125.850 145.990  1.00  0.00           H
ATOM   2081  C   GLY A 145      78.780 124.230 147.350  1.00  0.00           C
ATOM   2082  O   GLY A 145      79.360 123.120 147.380  1.00  0.00           O
ATOM   2083  N   GLY A 146      78.460 124.930 148.460  1.00  0.00           N
ATOM   2084  HN  GLY A 146      78.090 125.840 148.310  1.00  0.00           H
ATOM   2085  CA  GLY A 146      78.800 124.400 149.710  1.00  0.00           C
ATOM   2086  HA1 GLY A 146      78.480 125.150 150.420  1.00  0.00           H
ATOM   2087  HA2 GLY A 146      79.860 124.160 149.720  1.00  0.00           H
ATOM   2088  C   GLY A 146      78.030 123.130 150.150  1.00  0.00           C
ATOM   2089  O   GLY A 146      77.110 122.600 149.450  1.00  0.00           O
ATOM   2090  N   ILE A 147      78.290 122.610 151.300  1.00  0.00           N
ATOM   2091  HN  ILE A 147      78.720 123.160 152.010  1.00  0.00           H
ATOM   2092  CA  ILE A 147      77.730 121.290 151.700  1.00  0.00           C
ATOM   2093  HA  ILE A 147      77.450 120.640 150.890  1.00  0.00           H
ATOM   2094  CB  ILE A 147      78.780 120.440 152.580  1.00  0.00           C
ATOM   2095  HB  ILE A 147      78.900 120.940 153.560  1.00  0.00           H
ATOM   2096  CG2 ILE A 147      78.140 119.060 152.800  1.00  0.00           C
ATOM   2097 HG21 ILE A 147      77.170 119.100 153.340  1.00  0.00           H
ATOM   2098 HG22 ILE A 147      78.070 118.500 151.840  1.00  0.00           H
ATOM   2099 HG23 ILE A 147      78.810 118.360 153.340  1.00  0.00           H
ATOM   2100  CG1 ILE A 147      80.220 120.280 151.910  1.00  0.00           C
ATOM   2101 HG11 ILE A 147      80.890 119.720 152.610  1.00  0.00           H
ATOM   2102 HG12 ILE A 147      80.540 121.340 151.880  1.00  0.00           H
ATOM   2103  CD  ILE A 147      80.220 119.690 150.490  1.00  0.00           C
ATOM   2104  HD1 ILE A 147      79.670 118.730 150.480  1.00  0.00           H
ATOM   2105  HD2 ILE A 147      79.760 120.280 149.670  1.00  0.00           H
ATOM   2106  HD3 ILE A 147      81.280 119.450 150.240  1.00  0.00           H
ATOM   2107  C   ILE A 147      76.450 121.480 152.410  1.00  0.00           C
ATOM   2108  O   ILE A 147      75.380 121.130 151.840  1.00  0.00           O
ATOM   2109  N   PHE A 148      76.390 122.130 153.580  1.00  0.00           N
ATOM   2110  HN  PHE A 148      77.160 122.650 153.950  1.00  0.00           H
ATOM   2111  CA  PHE A 148      75.230 122.230 154.410  1.00  0.00           C
ATOM   2112  HA  PHE A 148      74.300 122.140 153.860  1.00  0.00           H
ATOM   2113  CB  PHE A 148      75.320 121.030 155.460  1.00  0.00           C
ATOM   2114  HB1 PHE A 148      74.400 121.180 156.070  1.00  0.00           H
ATOM   2115  HB2 PHE A 148      75.390 120.090 154.880  1.00  0.00           H
ATOM   2116  CG  PHE A 148      76.500 121.090 156.390  1.00  0.00           C
ATOM   2117  CD1 PHE A 148      76.790 122.150 157.330  1.00  0.00           C
ATOM   2118  HD1 PHE A 148      76.170 123.030 157.400  1.00  0.00           H
ATOM   2119  CE1 PHE A 148      77.830 121.900 158.200  1.00  0.00           C
ATOM   2120  HE1 PHE A 148      77.960 122.640 158.980  1.00  0.00           H
ATOM   2121  CZ  PHE A 148      78.630 120.770 158.160  1.00  0.00           C
ATOM   2122  HZ  PHE A 148      79.390 120.700 158.920  1.00  0.00           H
ATOM   2123  CD2 PHE A 148      77.370 119.930 156.310  1.00  0.00           C
ATOM   2124  HD2 PHE A 148      77.060 119.170 155.610  1.00  0.00           H
ATOM   2125  CE2 PHE A 148      78.370 119.780 157.210  1.00  0.00           C
ATOM   2126  HE2 PHE A 148      78.950 118.880 157.310  1.00  0.00           H
ATOM   2127  C   PHE A 148      75.040 123.620 155.140  1.00  0.00           C
ATOM   2128  O   PHE A 148      75.920 124.490 155.210  1.00  0.00           O
ATOM   2129  N   SER A 149      73.790 123.770 155.670  1.00  0.00           N
ATOM   2130  HN  SER A 149      73.060 123.100 155.670  1.00  0.00           H
ATOM   2131  CA  SER A 149      73.320 124.790 156.580  1.00  0.00           C
ATOM   2132  HA  SER A 149      73.510 125.740 156.110  1.00  0.00           H
ATOM   2133  CB  SER A 149      71.720 124.730 156.730  1.00  0.00           C
ATOM   2134  HB1 SER A 149      71.480 125.560 157.430  1.00  0.00           H
ATOM   2135  HB2 SER A 149      71.480 123.770 157.230  1.00  0.00           H
ATOM   2136  OG  SER A 149      71.020 124.920 155.530  1.00  0.00           O
ATOM   2137  HG1 SER A 149      71.080 125.850 155.310  1.00  0.00           H
ATOM   2138  C   SER A 149      73.950 124.730 157.930  1.00  0.00           C
ATOM   2139  O   SER A 149      74.080 123.640 158.500  1.00  0.00           O
ATOM   2140  N   PRO A 150      74.120 125.880 158.590  1.00  0.00           N
ATOM   2141  CD  PRO A 150      74.060 127.230 158.120  1.00  0.00           C
ATOM   2142  HD1 PRO A 150      73.140 127.470 157.560  1.00  0.00           H
ATOM   2143  HD2 PRO A 150      74.990 127.400 157.530  1.00  0.00           H
ATOM   2144  CA  PRO A 150      74.290 125.830 160.060  1.00  0.00           C
ATOM   2145  HA  PRO A 150      75.070 125.130 160.320  1.00  0.00           H
ATOM   2146  CB  PRO A 150      74.750 127.240 160.440  1.00  0.00           C
ATOM   2147  HB1 PRO A 150      74.610 127.600 161.480  1.00  0.00           H
ATOM   2148  HB2 PRO A 150      75.820 127.390 160.200  1.00  0.00           H
ATOM   2149  CG  PRO A 150      74.050 128.110 159.400  1.00  0.00           C
ATOM   2150  HG1 PRO A 150      74.570 129.090 159.320  1.00  0.00           H
ATOM   2151  HG2 PRO A 150      73.020 128.290 159.790  1.00  0.00           H
ATOM   2152  C   PRO A 150      73.060 125.330 160.830  1.00  0.00           C
ATOM   2153  O   PRO A 150      73.140 124.930 162.050  1.00  0.00           O
ATOM   2154  N   LEU A 151      71.890 125.350 160.210  1.00  0.00           N
ATOM   2155  HN  LEU A 151      71.940 125.630 159.260  1.00  0.00           H
ATOM   2156  CA  LEU A 151      70.600 125.060 160.800  1.00  0.00           C
ATOM   2157  HA  LEU A 151      70.520 125.470 161.800  1.00  0.00           H
ATOM   2158  CB  LEU A 151      69.380 125.610 160.000  1.00  0.00           C
ATOM   2159  HB1 LEU A 151      69.170 124.820 159.250  1.00  0.00           H
ATOM   2160  HB2 LEU A 151      68.480 125.700 160.640  1.00  0.00           H
ATOM   2161  CG  LEU A 151      69.600 126.980 159.300  1.00  0.00           C
ATOM   2162  HG  LEU A 151      70.530 126.920 158.690  1.00  0.00           H
ATOM   2163  CD1 LEU A 151      68.430 127.380 158.320  1.00  0.00           C
ATOM   2164 HD11 LEU A 151      68.530 126.640 157.500  1.00  0.00           H
ATOM   2165 HD12 LEU A 151      67.390 127.350 158.700  1.00  0.00           H
ATOM   2166 HD13 LEU A 151      68.610 128.380 157.870  1.00  0.00           H
ATOM   2167  CD2 LEU A 151      69.700 128.070 160.450  1.00  0.00           C
ATOM   2168 HD21 LEU A 151      70.730 128.090 160.860  1.00  0.00           H
ATOM   2169 HD22 LEU A 151      69.430 129.080 160.080  1.00  0.00           H
ATOM   2170 HD23 LEU A 151      68.980 127.840 161.260  1.00  0.00           H
ATOM   2171  C   LEU A 151      70.510 123.570 161.270  1.00  0.00           C
ATOM   2172  O   LEU A 151      69.850 123.320 162.260  1.00  0.00           O
ATOM   2173  N   THR A 152      71.080 122.670 160.470  1.00  0.00           N
ATOM   2174  HN  THR A 152      71.550 123.050 159.680  1.00  0.00           H
ATOM   2175  CA  THR A 152      70.990 121.200 160.620  1.00  0.00           C
ATOM   2176  HA  THR A 152      70.370 121.020 161.490  1.00  0.00           H
ATOM   2177  CB  THR A 152      70.500 120.500 159.360  1.00  0.00           C
ATOM   2178  HB  THR A 152      70.530 119.410 159.580  1.00  0.00           H
ATOM   2179  OG1 THR A 152      71.210 120.920 158.190  1.00  0.00           O
ATOM   2180  HG1 THR A 152      70.950 120.190 157.620  1.00  0.00           H
ATOM   2181  CG2 THR A 152      69.060 120.980 159.250  1.00  0.00           C
ATOM   2182 HG21 THR A 152      68.670 120.950 160.290  1.00  0.00           H
ATOM   2183 HG22 THR A 152      69.010 122.010 158.850  1.00  0.00           H
ATOM   2184 HG23 THR A 152      68.430 120.270 158.670  1.00  0.00           H
ATOM   2185  C   THR A 152      72.310 120.610 161.050  1.00  0.00           C
ATOM   2186  O   THR A 152      72.450 119.390 161.190  1.00  0.00           O
ATOM   2187  N   GLN A 153      73.320 121.440 161.330  1.00  0.00           N
ATOM   2188  HN  GLN A 153      73.070 122.400 161.320  1.00  0.00           H
ATOM   2189  CA  GLN A 153      74.670 121.130 161.700  1.00  0.00           C
ATOM   2190  HA  GLN A 153      75.210 120.630 160.910  1.00  0.00           H
ATOM   2191  CB  GLN A 153      75.530 122.420 161.820  1.00  0.00           C
ATOM   2192  HB1 GLN A 153      75.380 122.980 160.870  1.00  0.00           H
ATOM   2193  HB2 GLN A 153      75.120 123.070 162.620  1.00  0.00           H
ATOM   2194  CG  GLN A 153      77.010 122.210 162.140  1.00  0.00           C
ATOM   2195  HG1 GLN A 153      77.350 121.390 161.490  1.00  0.00           H
ATOM   2196  HG2 GLN A 153      77.290 121.930 163.180  1.00  0.00           H
ATOM   2197  CD  GLN A 153      77.850 123.540 161.910  1.00  0.00           C
ATOM   2198  OE1 GLN A 153      77.320 124.640 161.840  1.00  0.00           O
ATOM   2199  NE2 GLN A 153      79.180 123.410 161.620  1.00  0.00           N
ATOM   2200 HE21 GLN A 153      79.560 122.490 161.540  1.00  0.00           H
ATOM   2201 HE22 GLN A 153      79.600 124.200 161.170  1.00  0.00           H
ATOM   2202  C   GLN A 153      74.840 120.190 162.890  1.00  0.00           C
ATOM   2203  O   GLN A 153      75.680 119.350 162.780  1.00  0.00           O
ATOM   2204  N   LYS A 154      74.010 120.210 163.950  1.00  0.00           N
ATOM   2205  HN  LYS A 154      73.270 120.850 164.100  1.00  0.00           H
ATOM   2206  CA  LYS A 154      74.020 119.290 165.070  1.00  0.00           C
ATOM   2207  HA  LYS A 154      75.030 119.250 165.460  1.00  0.00           H
ATOM   2208  CB  LYS A 154      73.190 119.830 166.220  1.00  0.00           C
ATOM   2209  HB1 LYS A 154      72.120 120.070 166.040  1.00  0.00           H
ATOM   2210  HB2 LYS A 154      73.150 119.100 167.060  1.00  0.00           H
ATOM   2211  CG  LYS A 154      73.930 121.000 166.870  1.00  0.00           C
ATOM   2212  HG1 LYS A 154      74.140 121.750 166.080  1.00  0.00           H
ATOM   2213  HG2 LYS A 154      74.940 120.620 167.130  1.00  0.00           H
ATOM   2214  CD  LYS A 154      73.260 121.630 168.060  1.00  0.00           C
ATOM   2215  HD1 LYS A 154      72.390 121.000 168.370  1.00  0.00           H
ATOM   2216  HD2 LYS A 154      72.890 122.660 167.910  1.00  0.00           H
ATOM   2217  CE  LYS A 154      74.030 121.520 169.420  1.00  0.00           C
ATOM   2218  HE1 LYS A 154      74.890 122.230 169.440  1.00  0.00           H
ATOM   2219  HE2 LYS A 154      74.350 120.480 169.610  1.00  0.00           H
ATOM   2220  NZ  LYS A 154      73.160 121.960 170.630  1.00  0.00           N
ATOM   2221  HZ1 LYS A 154      72.420 121.240 170.740  1.00  0.00           H
ATOM   2222  HZ2 LYS A 154      73.640 122.030 171.550  1.00  0.00           H
ATOM   2223  HZ3 LYS A 154      72.740 122.890 170.420  1.00  0.00           H
ATOM   2224  C   LYS A 154      73.800 117.840 164.640  1.00  0.00           C
ATOM   2225  O   LYS A 154      74.210 116.870 165.300  1.00  0.00           O
ATOM   2226  N   CYS A 155      72.930 117.740 163.590  1.00  0.00           N
ATOM   2227  HN  CYS A 155      72.670 118.490 162.990  1.00  0.00           H
ATOM   2228  CA  CYS A 155      72.570 116.430 163.030  1.00  0.00           C
ATOM   2229  HA  CYS A 155      72.350 115.740 163.840  1.00  0.00           H
ATOM   2230  CB  CYS A 155      71.290 116.510 162.080  1.00  0.00           C
ATOM   2231  HB1 CYS A 155      70.950 115.480 161.870  1.00  0.00           H
ATOM   2232  HB2 CYS A 155      71.480 116.920 161.070  1.00  0.00           H
ATOM   2233  SG  CYS A 155      69.760 117.240 162.930  1.00  0.00           S
ATOM   2234  C   CYS A 155      73.620 115.790 162.200  1.00  0.00           C
ATOM   2235  O   CYS A 155      73.690 114.570 161.990  1.00  0.00           O
ATOM   2236  N   LYS A 156      74.580 116.530 161.630  1.00  0.00           N
ATOM   2237  HN  LYS A 156      74.680 117.440 162.030  1.00  0.00           H
ATOM   2238  CA  LYS A 156      75.610 115.950 160.760  1.00  0.00           C
ATOM   2239  HA  LYS A 156      75.130 115.350 160.010  1.00  0.00           H
ATOM   2240  CB  LYS A 156      76.190 117.120 160.000  1.00  0.00           C
ATOM   2241  HB1 LYS A 156      76.640 117.680 160.850  1.00  0.00           H
ATOM   2242  HB2 LYS A 156      76.950 116.730 159.280  1.00  0.00           H
ATOM   2243  CG  LYS A 156      75.200 118.100 159.310  1.00  0.00           C
ATOM   2244  HG1 LYS A 156      75.770 118.960 158.900  1.00  0.00           H
ATOM   2245  HG2 LYS A 156      74.420 118.460 160.010  1.00  0.00           H
ATOM   2246  CD  LYS A 156      74.540 117.390 158.090  1.00  0.00           C
ATOM   2247  HD1 LYS A 156      73.970 116.550 158.530  1.00  0.00           H
ATOM   2248  HD2 LYS A 156      75.290 116.990 157.370  1.00  0.00           H
ATOM   2249  CE  LYS A 156      73.600 118.340 157.280  1.00  0.00           C
ATOM   2250  HE1 LYS A 156      74.120 119.220 156.850  1.00  0.00           H
ATOM   2251  HE2 LYS A 156      72.620 118.580 157.740  1.00  0.00           H
ATOM   2252  NZ  LYS A 156      73.270 117.630 155.990  1.00  0.00           N
ATOM   2253  HZ1 LYS A 156      74.100 117.270 155.480  1.00  0.00           H
ATOM   2254  HZ2 LYS A 156      72.540 116.890 155.980  1.00  0.00           H
ATOM   2255  HZ3 LYS A 156      72.780 118.350 155.420  1.00  0.00           H
ATOM   2256  C   LYS A 156      76.670 115.230 161.600  1.00  0.00           C
ATOM   2257  O   LYS A 156      77.390 115.830 162.440  1.00  0.00           O
ATOM   2258  N   VAL A 157      76.810 113.890 161.410  1.00  0.00           N
ATOM   2259  HN  VAL A 157      76.390 113.410 160.640  1.00  0.00           H
ATOM   2260  CA  VAL A 157      77.600 112.950 162.150  1.00  0.00           C
ATOM   2261  HA  VAL A 157      77.930 113.510 163.020  1.00  0.00           H
ATOM   2262  CB  VAL A 157      76.700 111.890 162.840  1.00  0.00           C
ATOM   2263  HB  VAL A 157      75.900 112.520 163.280  1.00  0.00           H
ATOM   2264  CG1 VAL A 157      75.970 111.040 161.800  1.00  0.00           C
ATOM   2265 HG11 VAL A 157      75.620 110.090 162.270  1.00  0.00           H
ATOM   2266 HG12 VAL A 157      75.110 111.600 161.370  1.00  0.00           H
ATOM   2267 HG13 VAL A 157      76.650 110.670 160.990  1.00  0.00           H
ATOM   2268  CG2 VAL A 157      77.460 111.060 163.850  1.00  0.00           C
ATOM   2269 HG21 VAL A 157      76.750 110.440 164.440  1.00  0.00           H
ATOM   2270 HG22 VAL A 157      78.250 110.500 163.320  1.00  0.00           H
ATOM   2271 HG23 VAL A 157      78.060 111.540 164.650  1.00  0.00           H
ATOM   2272  C   VAL A 157      78.710 112.430 161.280  1.00  0.00           C
ATOM   2273  O   VAL A 157      78.510 111.720 160.240  1.00  0.00           O
ATOM   2274  N   LEU A 158      79.950 112.570 161.720  1.00  0.00           N
ATOM   2275  HN  LEU A 158      80.150 113.000 162.590  1.00  0.00           H
ATOM   2276  CA  LEU A 158      81.040 111.850 161.070  1.00  0.00           C
ATOM   2277  HA  LEU A 158      80.910 111.590 160.030  1.00  0.00           H
ATOM   2278  CB  LEU A 158      82.380 112.600 161.110  1.00  0.00           C
ATOM   2279  HB1 LEU A 158      82.210 113.690 160.990  1.00  0.00           H
ATOM   2280  HB2 LEU A 158      82.920 112.540 162.070  1.00  0.00           H
ATOM   2281  CG  LEU A 158      83.460 112.190 160.040  1.00  0.00           C
ATOM   2282  HG  LEU A 158      83.540 111.080 160.000  1.00  0.00           H
ATOM   2283  CD1 LEU A 158      83.060 112.710 158.660  1.00  0.00           C
ATOM   2284 HD11 LEU A 158      82.130 112.260 158.230  1.00  0.00           H
ATOM   2285 HD12 LEU A 158      83.020 113.820 158.620  1.00  0.00           H
ATOM   2286 HD13 LEU A 158      83.890 112.470 157.960  1.00  0.00           H
ATOM   2287  CD2 LEU A 158      84.910 112.580 160.330  1.00  0.00           C
ATOM   2288 HD21 LEU A 158      85.590 112.190 159.540  1.00  0.00           H
ATOM   2289 HD22 LEU A 158      85.140 113.660 160.360  1.00  0.00           H
ATOM   2290 HD23 LEU A 158      85.300 111.980 161.180  1.00  0.00           H
ATOM   2291  C   LEU A 158      81.140 110.510 161.810  1.00  0.00           C
ATOM   2292  O   LEU A 158      80.950 110.450 163.040  1.00  0.00           O
ATOM   2293  N   MET A 159      81.470 109.400 161.090  1.00  0.00           N
ATOM   2294  HN  MET A 159      81.600 109.510 160.100  1.00  0.00           H
ATOM   2295  CA  MET A 159      81.600 108.030 161.660  1.00  0.00           C
ATOM   2296  HA  MET A 159      82.070 108.060 162.630  1.00  0.00           H
ATOM   2297  CB  MET A 159      80.250 107.290 161.790  1.00  0.00           C
ATOM   2298  HB1 MET A 159      80.550 106.340 162.280  1.00  0.00           H
ATOM   2299  HB2 MET A 159      79.690 107.800 162.600  1.00  0.00           H
ATOM   2300  CG  MET A 159      79.510 107.000 160.510  1.00  0.00           C
ATOM   2301  HG1 MET A 159      80.110 106.340 159.850  1.00  0.00           H
ATOM   2302  HG2 MET A 159      79.420 107.930 159.920  1.00  0.00           H
ATOM   2303  SD  MET A 159      77.860 106.170 160.680  1.00  0.00           S
ATOM   2304  CE  MET A 159      78.450 104.430 160.760  1.00  0.00           C
ATOM   2305  HE1 MET A 159      78.760 103.900 159.840  1.00  0.00           H
ATOM   2306  HE2 MET A 159      79.410 104.420 161.340  1.00  0.00           H
ATOM   2307  HE3 MET A 159      77.860 103.610 161.230  1.00  0.00           H
ATOM   2308  C   MET A 159      82.640 107.340 160.800  1.00  0.00           C
ATOM   2309  O   MET A 159      82.970 107.790 159.660  1.00  0.00           O
ATOM   2310  N   LEU A 160      83.270 106.270 161.340  1.00  0.00           N
ATOM   2311  HN  LEU A 160      83.120 105.980 162.290  1.00  0.00           H
ATOM   2312  CA  LEU A 160      84.420 105.600 160.720  1.00  0.00           C
ATOM   2313  HA  LEU A 160      84.450 105.770 159.660  1.00  0.00           H
ATOM   2314  CB  LEU A 160      85.650 106.130 161.520  1.00  0.00           C
ATOM   2315  HB1 LEU A 160      85.680 107.240 161.480  1.00  0.00           H
ATOM   2316  HB2 LEU A 160      85.620 105.710 162.550  1.00  0.00           H
ATOM   2317  CG  LEU A 160      87.030 105.650 161.050  1.00  0.00           C
ATOM   2318  HG  LEU A 160      86.950 104.540 160.960  1.00  0.00           H
ATOM   2319  CD1 LEU A 160      87.390 106.350 159.730  1.00  0.00           C
ATOM   2320 HD11 LEU A 160      87.550 107.420 159.960  1.00  0.00           H
ATOM   2321 HD12 LEU A 160      88.390 106.070 159.320  1.00  0.00           H
ATOM   2322 HD13 LEU A 160      86.590 106.340 158.970  1.00  0.00           H
ATOM   2323  CD2 LEU A 160      88.130 105.950 162.070  1.00  0.00           C
ATOM   2324 HD21 LEU A 160      87.870 105.540 163.070  1.00  0.00           H
ATOM   2325 HD22 LEU A 160      89.070 105.440 161.770  1.00  0.00           H
ATOM   2326 HD23 LEU A 160      88.290 107.050 162.100  1.00  0.00           H
ATOM   2327  C   LEU A 160      84.290 104.160 160.920  1.00  0.00           C
ATOM   2328  O   LEU A 160      84.170 103.640 162.020  1.00  0.00           O
ATOM   2329  N   GLY A 161      84.660 103.440 159.820  1.00  0.00           N
ATOM   2330  HN  GLY A 161      84.870 103.950 159.000  1.00  0.00           H
ATOM   2331  CA  GLY A 161      84.610 102.000 159.750  1.00  0.00           C
ATOM   2332  HA1 GLY A 161      84.630 101.650 160.780  1.00  0.00           H
ATOM   2333  HA2 GLY A 161      85.410 101.760 159.070  1.00  0.00           H
ATOM   2334  C   GLY A 161      83.450 101.320 159.110  1.00  0.00           C
ATOM   2335  O   GLY A 161      83.460 100.080 159.080  1.00  0.00           O
ATOM   2336  N   GLY A 162      82.430 102.050 158.660  1.00  0.00           N
ATOM   2337  HN  GLY A 162      82.570 103.030 158.650  1.00  0.00           H
ATOM   2338  CA  GLY A 162      81.270 101.470 157.970  1.00  0.00           C
ATOM   2339  HA1 GLY A 162      80.870 100.650 158.550  1.00  0.00           H
ATOM   2340  HA2 GLY A 162      81.670 101.080 157.040  1.00  0.00           H
ATOM   2341  C   GLY A 162      80.110 102.420 157.770  1.00  0.00           C
ATOM   2342  O   GLY A 162      80.220 103.680 157.710  1.00  0.00           O
ATOM   2343  N   SER A 163      78.930 101.810 157.670  1.00  0.00           N
ATOM   2344  HN  SER A 163      78.890 100.830 157.810  1.00  0.00           H
ATOM   2345  CA  SER A 163      77.720 102.530 157.390  1.00  0.00           C
ATOM   2346  HA  SER A 163      77.870 103.600 157.430  1.00  0.00           H
ATOM   2347  CB  SER A 163      77.010 102.150 156.080  1.00  0.00           C
ATOM   2348  HB1 SER A 163      77.740 102.110 155.250  1.00  0.00           H
ATOM   2349  HB2 SER A 163      76.250 102.900 155.750  1.00  0.00           H
ATOM   2350  OG  SER A 163      76.340 100.880 155.900  1.00  0.00           O
ATOM   2351  HG1 SER A 163      75.920 100.920 155.040  1.00  0.00           H
ATOM   2352  C   SER A 163      76.780 102.230 158.480  1.00  0.00           C
ATOM   2353  O   SER A 163      76.980 101.330 159.200  1.00  0.00           O
ATOM   2354  N   ALA A 164      75.630 102.970 158.680  1.00  0.00           N
ATOM   2355  HN  ALA A 164      75.480 103.790 158.150  1.00  0.00           H
ATOM   2356  CA  ALA A 164      74.630 102.780 159.680  1.00  0.00           C
ATOM   2357  HA  ALA A 164      75.020 102.880 160.680  1.00  0.00           H
ATOM   2358  CB  ALA A 164      73.740 104.050 159.720  1.00  0.00           C
ATOM   2359  HB1 ALA A 164      72.930 103.840 160.450  1.00  0.00           H
ATOM   2360  HB2 ALA A 164      74.220 105.000 160.030  1.00  0.00           H
ATOM   2361  HB3 ALA A 164      73.340 104.210 158.700  1.00  0.00           H
ATOM   2362  C   ALA A 164      73.800 101.470 159.280  1.00  0.00           C
ATOM   2363  O   ALA A 164      73.020 101.050 160.070  1.00  0.00           O
ATOM   2364  N   LEU A 165      74.010 100.910 158.120  1.00  0.00           N
ATOM   2365  HN  LEU A 165      74.760 101.280 157.580  1.00  0.00           H
ATOM   2366  CA  LEU A 165      73.390  99.670 157.670  1.00  0.00           C
ATOM   2367  HA  LEU A 165      72.730  99.230 158.400  1.00  0.00           H
ATOM   2368  CB  LEU A 165      72.660  99.920 156.250  1.00  0.00           C
ATOM   2369  HB1 LEU A 165      73.340 100.580 155.670  1.00  0.00           H
ATOM   2370  HB2 LEU A 165      72.630  99.020 155.600  1.00  0.00           H
ATOM   2371  CG  LEU A 165      71.240 100.630 156.350  1.00  0.00           C
ATOM   2372  HG  LEU A 165      70.760 100.590 155.340  1.00  0.00           H
ATOM   2373  CD1 LEU A 165      70.190  99.960 157.280  1.00  0.00           C
ATOM   2374 HD11 LEU A 165      70.500 100.130 158.330  1.00  0.00           H
ATOM   2375 HD12 LEU A 165      69.190 100.420 157.130  1.00  0.00           H
ATOM   2376 HD13 LEU A 165      70.090  98.880 157.050  1.00  0.00           H
ATOM   2377  CD2 LEU A 165      71.380 102.070 156.730  1.00  0.00           C
ATOM   2378 HD21 LEU A 165      72.120 102.540 156.050  1.00  0.00           H
ATOM   2379 HD22 LEU A 165      70.420 102.630 156.770  1.00  0.00           H
ATOM   2380 HD23 LEU A 165      71.680 102.230 157.790  1.00  0.00           H
ATOM   2381  C   LEU A 165      74.460  98.630 157.570  1.00  0.00           C
ATOM   2382  O   LEU A 165      74.270  97.620 156.970  1.00  0.00           O
ATOM   2383  N   ASN A 166      75.680  98.850 158.190  1.00  0.00           N
ATOM   2384  HN  ASN A 166      75.800  99.760 158.570  1.00  0.00           H
ATOM   2385  CA  ASN A 166      76.710  97.910 158.390  1.00  0.00           C
ATOM   2386  HA  ASN A 166      77.390  98.400 159.070  1.00  0.00           H
ATOM   2387  CB  ASN A 166      76.200  96.740 159.300  1.00  0.00           C
ATOM   2388  HB1 ASN A 166      75.380  97.130 159.940  1.00  0.00           H
ATOM   2389  HB2 ASN A 166      75.700  96.040 158.590  1.00  0.00           H
ATOM   2390  CG  ASN A 166      77.200  95.890 160.160  1.00  0.00           C
ATOM   2391  OD1 ASN A 166      78.030  96.400 160.880  1.00  0.00           O
ATOM   2392  ND2 ASN A 166      77.070  94.560 160.100  1.00  0.00           N
ATOM   2393 HD21 ASN A 166      76.630  94.150 159.300  1.00  0.00           H
ATOM   2394 HD22 ASN A 166      77.770  94.040 160.580  1.00  0.00           H
ATOM   2395  C   ASN A 166      77.600  97.550 157.190  1.00  0.00           C
ATOM   2396  O   ASN A 166      78.060  96.390 157.070  1.00  0.00           O
ATOM   2397  N   HIS A 167      77.890  98.460 156.240  1.00  0.00           N
ATOM   2398  HN  HIS A 167      77.360  99.290 156.380  1.00  0.00           H
ATOM   2399  CA  HIS A 167      78.690  98.220 155.090  1.00  0.00           C
ATOM   2400  HA  HIS A 167      78.560  97.180 154.830  1.00  0.00           H
ATOM   2401  CB  HIS A 167      78.340  99.200 153.920  1.00  0.00           C
ATOM   2402  HB1 HIS A 167      78.510 100.260 154.220  1.00  0.00           H
ATOM   2403  HB2 HIS A 167      79.090  98.900 153.150  1.00  0.00           H
ATOM   2404  ND1 HIS A 167      76.130 100.130 153.060  1.00  0.00           N
ATOM   2405  CG  HIS A 167      76.910  99.030 153.440  1.00  0.00           C
ATOM   2406  CE1 HIS A 167      74.900  99.660 152.900  1.00  0.00           C
ATOM   2407  HE1 HIS A 167      74.050 100.260 152.560  1.00  0.00           H
ATOM   2408  NE2 HIS A 167      74.870  98.320 153.140  1.00  0.00           N
ATOM   2409  HE2 HIS A 167      74.110  97.730 152.860  1.00  0.00           H
ATOM   2410  CD2 HIS A 167      76.180  97.880 153.460  1.00  0.00           C
ATOM   2411  HD2 HIS A 167      76.320  96.850 153.780  1.00  0.00           H
ATOM   2412  C   HIS A 167      80.190  98.380 155.490  1.00  0.00           C
ATOM   2413  O   HIS A 167      80.920  99.310 155.120  1.00  0.00           O
ATOM   2414  N   ASN A 168      80.720  97.540 156.380  1.00  0.00           N
ATOM   2415  HN  ASN A 168      80.230  96.750 156.740  1.00  0.00           H
ATOM   2416  CA  ASN A 168      82.040  97.680 157.040  1.00  0.00           C
ATOM   2417  HA  ASN A 168      82.100  98.760 157.070  1.00  0.00           H
ATOM   2418  CB  ASN A 168      82.130  97.100 158.500  1.00  0.00           C
ATOM   2419  HB1 ASN A 168      82.320  96.010 158.400  1.00  0.00           H
ATOM   2420  HB2 ASN A 168      83.060  97.560 158.900  1.00  0.00           H
ATOM   2421  CG  ASN A 168      80.960  97.480 159.420  1.00  0.00           C
ATOM   2422  OD1 ASN A 168      80.030  98.170 159.090  1.00  0.00           O
ATOM   2423  ND2 ASN A 168      80.930  96.680 160.510  1.00  0.00           N
ATOM   2424 HD21 ASN A 168      81.780  96.190 160.690  1.00  0.00           H
ATOM   2425 HD22 ASN A 168      80.090  96.640 161.060  1.00  0.00           H
ATOM   2426  C   ASN A 168      83.230  97.340 156.200  1.00  0.00           C
ATOM   2427  O   ASN A 168      83.350  96.320 155.550  1.00  0.00           O
ATOM   2428  N   TYR A 169      84.120  98.320 156.250  1.00  0.00           N
ATOM   2429  HN  TYR A 169      83.960  99.220 156.650  1.00  0.00           H
ATOM   2430  CA  TYR A 169      85.470  98.150 155.810  1.00  0.00           C
ATOM   2431  HA  TYR A 169      85.360  97.740 154.810  1.00  0.00           H
ATOM   2432  CB  TYR A 169      86.180  99.540 155.610  1.00  0.00           C
ATOM   2433  HB1 TYR A 169      85.720 100.080 154.750  1.00  0.00           H
ATOM   2434  HB2 TYR A 169      86.060 100.160 156.530  1.00  0.00           H
ATOM   2435  CG  TYR A 169      87.680  99.410 155.420  1.00  0.00           C
ATOM   2436  CD1 TYR A 169      88.150  99.250 154.090  1.00  0.00           C
ATOM   2437  HD1 TYR A 169      87.450  99.130 153.280  1.00  0.00           H
ATOM   2438  CE1 TYR A 169      89.490  99.030 153.880  1.00  0.00           C
ATOM   2439  HE1 TYR A 169      89.860  98.740 152.900  1.00  0.00           H
ATOM   2440  CZ  TYR A 169      90.380  99.370 154.910  1.00  0.00           C
ATOM   2441  OH  TYR A 169      91.780  99.400 154.680  1.00  0.00           O
ATOM   2442  HH  TYR A 169      92.070  99.690 155.550  1.00  0.00           H
ATOM   2443  CD2 TYR A 169      88.530  99.670 156.450  1.00  0.00           C
ATOM   2444  HD2 TYR A 169      88.220  99.960 157.450  1.00  0.00           H
ATOM   2445  CE2 TYR A 169      89.920  99.530 156.200  1.00  0.00           C
ATOM   2446  HE2 TYR A 169      90.670  99.620 156.970  1.00  0.00           H
ATOM   2447  C   TYR A 169      86.250  97.060 156.530  1.00  0.00           C
ATOM   2448  O   TYR A 169      86.160  96.940 157.720  1.00  0.00           O
ATOM   2449  N   ARG A 170      87.040  96.240 155.820  1.00  0.00           N
ATOM   2450  HN  ARG A 170      86.990  96.200 154.830  1.00  0.00           H
ATOM   2451  CA  ARG A 170      87.870  95.200 156.550  1.00  0.00           C
ATOM   2452  HA  ARG A 170      87.790  95.350 157.610  1.00  0.00           H
ATOM   2453  CB  ARG A 170      87.480  93.780 156.210  1.00  0.00           C
ATOM   2454  HB1 ARG A 170      86.380  93.710 156.380  1.00  0.00           H
ATOM   2455  HB2 ARG A 170      87.650  93.560 155.130  1.00  0.00           H
ATOM   2456  CG  ARG A 170      88.180  92.610 156.980  1.00  0.00           C
ATOM   2457  HG1 ARG A 170      88.280  93.020 158.010  1.00  0.00           H
ATOM   2458  HG2 ARG A 170      89.230  92.550 156.620  1.00  0.00           H
ATOM   2459  CD  ARG A 170      87.340  91.350 156.890  1.00  0.00           C
ATOM   2460  HD1 ARG A 170      86.310  91.710 157.120  1.00  0.00           H
ATOM   2461  HD2 ARG A 170      87.610  90.520 157.580  1.00  0.00           H
ATOM   2462  NE  ARG A 170      87.260  90.930 155.440  1.00  0.00           N
ATOM   2463  HE  ARG A 170      86.460  91.260 154.940  1.00  0.00           H
ATOM   2464  CZ  ARG A 170      88.250  90.330 154.720  1.00  0.00           C
ATOM   2465  NH1 ARG A 170      89.330  89.890 155.330  1.00  0.00           N
ATOM   2466 HH11 ARG A 170      90.010  89.400 154.780  1.00  0.00           H
ATOM   2467 HH12 ARG A 170      89.540  90.140 156.270  1.00  0.00           H
ATOM   2468  NH2 ARG A 170      88.010  90.120 153.420  1.00  0.00           N
ATOM   2469 HH21 ARG A 170      88.800  89.900 152.840  1.00  0.00           H
ATOM   2470 HH22 ARG A 170      87.300  90.650 152.970  1.00  0.00           H
ATOM   2471  C   ARG A 170      89.350  95.340 156.240  1.00  0.00           C
ATOM   2472  O   ARG A 170      89.790  95.170 155.030  1.00  0.00           O
ATOM   2473  N   GLY A 171      90.210  95.710 157.220  1.00  0.00           N
ATOM   2474  HN  GLY A 171      89.950  95.620 158.180  1.00  0.00           H
ATOM   2475  CA  GLY A 171      91.570  96.210 156.890  1.00  0.00           C
ATOM   2476  HA1 GLY A 171      91.490  96.780 155.980  1.00  0.00           H
ATOM   2477  HA2 GLY A 171      92.240  95.360 156.930  1.00  0.00           H
ATOM   2478  C   GLY A 171      91.980  97.170 157.970  1.00  0.00           C
ATOM   2479  O   GLY A 171      91.200  97.460 158.940  1.00  0.00           O
ATOM   2480  N   TYR A 172      93.170  97.770 157.790  1.00  0.00           N
ATOM   2481  HN  TYR A 172      93.750  97.590 157.000  1.00  0.00           H
ATOM   2482  CA  TYR A 172      93.750  98.730 158.690  1.00  0.00           C
ATOM   2483  HA  TYR A 172      93.340  98.510 159.660  1.00  0.00           H
ATOM   2484  CB  TYR A 172      95.280  98.560 158.610  1.00  0.00           C
ATOM   2485  HB1 TYR A 172      95.540  98.460 157.530  1.00  0.00           H
ATOM   2486  HB2 TYR A 172      95.850  99.390 159.070  1.00  0.00           H
ATOM   2487  CG  TYR A 172      95.830  97.360 159.310  1.00  0.00           C
ATOM   2488  CD1 TYR A 172      96.210  96.210 158.520  1.00  0.00           C
ATOM   2489  HD1 TYR A 172      96.010  96.240 157.460  1.00  0.00           H
ATOM   2490  CE1 TYR A 172      96.650  95.040 159.180  1.00  0.00           C
ATOM   2491  HE1 TYR A 172      96.810  94.190 158.530  1.00  0.00           H
ATOM   2492  CZ  TYR A 172      96.950  95.020 160.540  1.00  0.00           C
ATOM   2493  OH  TYR A 172      97.470  93.910 161.170  1.00  0.00           O
ATOM   2494  HH  TYR A 172      97.700  94.180 162.060  1.00  0.00           H
ATOM   2495  CD2 TYR A 172      96.080  97.270 160.660  1.00  0.00           C
ATOM   2496  HD2 TYR A 172      95.770  98.100 161.290  1.00  0.00           H
ATOM   2497  CE2 TYR A 172      96.630  96.140 161.310  1.00  0.00           C
ATOM   2498  HE2 TYR A 172      96.840  96.210 162.370  1.00  0.00           H
ATOM   2499  C   TYR A 172      93.530 100.150 158.150  1.00  0.00           C
ATOM   2500  O   TYR A 172      93.480 100.470 156.980  1.00  0.00           O
ATOM   2501  N   ILE A 173      93.320 101.080 159.080  1.00  0.00           N
ATOM   2502  HN  ILE A 173      93.300 100.700 160.000  1.00  0.00           H
ATOM   2503  CA  ILE A 173      93.270 102.530 158.870  1.00  0.00           C
ATOM   2504  HA  ILE A 173      93.500 102.650 157.820  1.00  0.00           H
ATOM   2505  CB  ILE A 173      91.900 103.230 158.970  1.00  0.00           C
ATOM   2506  HB  ILE A 173      91.710 103.380 160.050  1.00  0.00           H
ATOM   2507  CG2 ILE A 173      91.990 104.630 158.310  1.00  0.00           C
ATOM   2508 HG21 ILE A 173      91.130 105.250 158.650  1.00  0.00           H
ATOM   2509 HG22 ILE A 173      92.900 105.170 158.620  1.00  0.00           H
ATOM   2510 HG23 ILE A 173      91.910 104.590 157.210  1.00  0.00           H
ATOM   2511  CG1 ILE A 173      90.700 102.450 158.490  1.00  0.00           C
ATOM   2512 HG11 ILE A 173      90.690 101.530 159.110  1.00  0.00           H
ATOM   2513 HG12 ILE A 173      91.000 102.150 157.460  1.00  0.00           H
ATOM   2514  CD  ILE A 173      89.420 103.220 158.340  1.00  0.00           C
ATOM   2515  HD1 ILE A 173      88.970 103.480 159.320  1.00  0.00           H
ATOM   2516  HD2 ILE A 173      89.350 104.050 157.590  1.00  0.00           H
ATOM   2517  HD3 ILE A 173      88.590 102.630 157.910  1.00  0.00           H
ATOM   2518  C   ILE A 173      94.360 103.210 159.750  1.00  0.00           C
ATOM   2519  O   ILE A 173      94.370 102.960 160.980  1.00  0.00           O
ATOM   2520  N   GLU A 174      95.270 103.950 159.120  1.00  0.00           N
ATOM   2521  HN  GLU A 174      95.230 104.170 158.150  1.00  0.00           H
ATOM   2522  CA  GLU A 174      96.120 104.840 159.950  1.00  0.00           C
ATOM   2523  HA  GLU A 174      95.860 104.850 161.000  1.00  0.00           H
ATOM   2524  CB  GLU A 174      97.550 104.440 159.760  1.00  0.00           C
ATOM   2525  HB1 GLU A 174      97.510 103.350 159.970  1.00  0.00           H
ATOM   2526  HB2 GLU A 174      97.910 104.600 158.730  1.00  0.00           H
ATOM   2527  CG  GLU A 174      98.640 104.960 160.690  1.00  0.00           C
ATOM   2528  HG1 GLU A 174      98.070 104.820 161.630  1.00  0.00           H
ATOM   2529  HG2 GLU A 174      98.760 106.060 160.540  1.00  0.00           H
ATOM   2530  CD  GLU A 174     100.050 104.340 160.670  1.00  0.00           C
ATOM   2531  OE1 GLU A 174     100.470 103.580 159.770  1.00  0.00           O
ATOM   2532  OE2 GLU A 174     100.720 104.530 161.710  1.00  0.00           O
ATOM   2533  C   GLU A 174      96.040 106.280 159.410  1.00  0.00           C
ATOM   2534  O   GLU A 174      95.730 106.510 158.220  1.00  0.00           O
ATOM   2535  N   HIS A 175      96.280 107.340 160.230  1.00  0.00           N
ATOM   2536  HN  HIS A 175      96.610 107.270 161.170  1.00  0.00           H
ATOM   2537  CA  HIS A 175      96.510 108.610 159.520  1.00  0.00           C
ATOM   2538  HA  HIS A 175      96.980 109.190 160.300  1.00  0.00           H
ATOM   2539  CB  HIS A 175      97.570 108.620 158.380  1.00  0.00           C
ATOM   2540  HB1 HIS A 175      98.550 108.410 158.880  1.00  0.00           H
ATOM   2541  HB2 HIS A 175      97.440 107.860 157.590  1.00  0.00           H
ATOM   2542  ND1 HIS A 175      98.890 110.700 158.040  1.00  0.00           N
ATOM   2543  CG  HIS A 175      97.870 109.950 157.600  1.00  0.00           C
ATOM   2544  CE1 HIS A 175      99.010 111.690 157.160  1.00  0.00           C
ATOM   2545  HE1 HIS A 175      99.710 112.520 157.070  1.00  0.00           H
ATOM   2546  NE2 HIS A 175      98.100 111.540 156.170  1.00  0.00           N
ATOM   2547  HE2 HIS A 175      97.760 112.300 155.620  1.00  0.00           H
ATOM   2548  CD2 HIS A 175      97.440 110.350 156.400  1.00  0.00           C
ATOM   2549  HD2 HIS A 175      96.690 109.990 155.710  1.00  0.00           H
ATOM   2550  C   HIS A 175      95.270 109.410 159.130  1.00  0.00           C
ATOM   2551  O   HIS A 175      95.330 110.240 158.190  1.00  0.00           O
ATOM   2552  N   PHE A 176      94.140 109.250 159.870  1.00  0.00           N
ATOM   2553  HN  PHE A 176      94.250 108.800 160.750  1.00  0.00           H
ATOM   2554  CA  PHE A 176      92.920 109.970 159.620  1.00  0.00           C
ATOM   2555  HA  PHE A 176      92.770 109.800 158.570  1.00  0.00           H
ATOM   2556  CB  PHE A 176      91.710 109.310 160.290  1.00  0.00           C
ATOM   2557  HB1 PHE A 176      91.710 108.210 160.090  1.00  0.00           H
ATOM   2558  HB2 PHE A 176      91.740 109.530 161.380  1.00  0.00           H
ATOM   2559  CG  PHE A 176      90.410 109.820 159.740  1.00  0.00           C
ATOM   2560  CD1 PHE A 176      89.720 109.090 158.760  1.00  0.00           C
ATOM   2561  HD1 PHE A 176      90.060 108.130 158.410  1.00  0.00           H
ATOM   2562  CE1 PHE A 176      88.490 109.550 158.260  1.00  0.00           C
ATOM   2563  HE1 PHE A 176      88.090 108.880 157.510  1.00  0.00           H
ATOM   2564  CZ  PHE A 176      87.930 110.760 158.640  1.00  0.00           C
ATOM   2565  HZ  PHE A 176      87.110 111.140 158.050  1.00  0.00           H
ATOM   2566  CD2 PHE A 176      89.800 111.090 160.150  1.00  0.00           C
ATOM   2567  HD2 PHE A 176      90.420 111.650 160.820  1.00  0.00           H
ATOM   2568  CE2 PHE A 176      88.560 111.580 159.590  1.00  0.00           C
ATOM   2569  HE2 PHE A 176      88.260 112.600 159.760  1.00  0.00           H
ATOM   2570  C   PHE A 176      93.020 111.430 159.840  1.00  0.00           C
ATOM   2571  O   PHE A 176      93.060 111.890 161.000  1.00  0.00           O
ATOM   2572  N   SER A 177      92.990 112.190 158.720  1.00  0.00           N
ATOM   2573  HN  SER A 177      92.760 111.830 157.820  1.00  0.00           H
ATOM   2574  CA  SER A 177      93.170 113.690 158.750  1.00  0.00           C
ATOM   2575  HA  SER A 177      92.990 113.980 159.780  1.00  0.00           H
ATOM   2576  CB  SER A 177      94.590 114.110 158.320  1.00  0.00           C
ATOM   2577  HB1 SER A 177      94.750 115.170 158.590  1.00  0.00           H
ATOM   2578  HB2 SER A 177      94.650 114.090 157.210  1.00  0.00           H
ATOM   2579  OG  SER A 177      95.640 113.310 158.810  1.00  0.00           O
ATOM   2580  HG1 SER A 177      95.370 112.390 158.850  1.00  0.00           H
ATOM   2581  C   SER A 177      92.070 114.350 157.900  1.00  0.00           C
ATOM   2582  O   SER A 177      91.890 114.000 156.680  1.00  0.00           O
ATOM   2583  N   LEU A 178      91.340 115.280 158.460  1.00  0.00           N
ATOM   2584  HN  LEU A 178      91.550 115.630 159.370  1.00  0.00           H
ATOM   2585  CA  LEU A 178      90.240 115.960 157.840  1.00  0.00           C
ATOM   2586  HA  LEU A 178      90.320 115.860 156.760  1.00  0.00           H
ATOM   2587  CB  LEU A 178      88.910 115.440 158.460  1.00  0.00           C
ATOM   2588  HB1 LEU A 178      88.770 114.420 158.040  1.00  0.00           H
ATOM   2589  HB2 LEU A 178      88.940 115.390 159.560  1.00  0.00           H
ATOM   2590  CG  LEU A 178      87.660 116.230 158.070  1.00  0.00           C
ATOM   2591  HG  LEU A 178      87.700 117.240 158.530  1.00  0.00           H
ATOM   2592  CD1 LEU A 178      87.500 116.390 156.530  1.00  0.00           C
ATOM   2593 HD11 LEU A 178      86.460 116.480 156.150  1.00  0.00           H
ATOM   2594 HD12 LEU A 178      88.050 117.170 155.950  1.00  0.00           H
ATOM   2595 HD13 LEU A 178      87.940 115.430 156.190  1.00  0.00           H
ATOM   2596  CD2 LEU A 178      86.420 115.500 158.760  1.00  0.00           C
ATOM   2597 HD21 LEU A 178      86.540 115.440 159.860  1.00  0.00           H
ATOM   2598 HD22 LEU A 178      85.460 116.020 158.540  1.00  0.00           H
ATOM   2599 HD23 LEU A 178      86.260 114.480 158.360  1.00  0.00           H
ATOM   2600  C   LEU A 178      90.360 117.420 158.110  1.00  0.00           C
ATOM   2601  O   LEU A 178      90.490 117.780 159.300  1.00  0.00           O
ATOM   2602  N   TRP A 179      90.430 118.250 157.050  1.00  0.00           N
ATOM   2603  HN  TRP A 179      90.410 117.940 156.100  1.00  0.00           H
ATOM   2604  CA  TRP A 179      90.770 119.700 157.290  1.00  0.00           C
ATOM   2605  HA  TRP A 179      90.650 119.960 158.340  1.00  0.00           H
ATOM   2606  CB  TRP A 179      92.280 120.080 156.860  1.00  0.00           C
ATOM   2607  HB1 TRP A 179      92.210 119.920 155.770  1.00  0.00           H
ATOM   2608  HB2 TRP A 179      92.570 121.130 157.070  1.00  0.00           H
ATOM   2609  CG  TRP A 179      93.330 119.170 157.360  1.00  0.00           C
ATOM   2610  CD1 TRP A 179      93.350 118.640 158.570  1.00  0.00           C
ATOM   2611  HD1 TRP A 179      92.620 118.880 159.340  1.00  0.00           H
ATOM   2612  NE1 TRP A 179      94.440 117.730 158.570  1.00  0.00           N
ATOM   2613  HE1 TRP A 179      94.820 117.240 159.320  1.00  0.00           H
ATOM   2614  CE2 TRP A 179      95.140 117.750 157.400  1.00  0.00           C
ATOM   2615  CD2 TRP A 179      94.510 118.730 156.640  1.00  0.00           C
ATOM   2616  CE3 TRP A 179      95.000 118.950 155.400  1.00  0.00           C
ATOM   2617  HE3 TRP A 179      94.470 119.660 154.780  1.00  0.00           H
ATOM   2618  CZ3 TRP A 179      96.100 118.260 154.910  1.00  0.00           C
ATOM   2619  HZ3 TRP A 179      96.480 118.390 153.910  1.00  0.00           H
ATOM   2620  CZ2 TRP A 179      96.270 117.000 157.040  1.00  0.00           C
ATOM   2621  HZ2 TRP A 179      96.780 116.340 157.720  1.00  0.00           H
ATOM   2622  CH2 TRP A 179      96.750 117.270 155.730  1.00  0.00           C
ATOM   2623  HH2 TRP A 179      97.650 116.770 155.400  1.00  0.00           H
ATOM   2624  C   TRP A 179      89.770 120.570 156.560  1.00  0.00           C
ATOM   2625  O   TRP A 179      89.030 120.060 155.710  1.00  0.00           O
ATOM   2626  N   LYS A 180      89.640 121.890 156.930  1.00  0.00           N
ATOM   2627  HN  LYS A 180      90.190 122.250 157.680  1.00  0.00           H
ATOM   2628  CA  LYS A 180      88.400 122.600 156.470  1.00  0.00           C
ATOM   2629  HA  LYS A 180      87.570 121.920 156.360  1.00  0.00           H
ATOM   2630  CB  LYS A 180      87.910 123.560 157.610  1.00  0.00           C
ATOM   2631  HB1 LYS A 180      88.660 124.370 157.700  1.00  0.00           H
ATOM   2632  HB2 LYS A 180      86.850 123.890 157.470  1.00  0.00           H
ATOM   2633  CG  LYS A 180      87.860 122.810 158.950  1.00  0.00           C
ATOM   2634  HG1 LYS A 180      88.850 122.440 159.320  1.00  0.00           H
ATOM   2635  HG2 LYS A 180      87.260 121.890 159.100  1.00  0.00           H
ATOM   2636  CD  LYS A 180      87.520 123.840 160.070  1.00  0.00           C
ATOM   2637  HD1 LYS A 180      88.070 124.780 159.840  1.00  0.00           H
ATOM   2638  HD2 LYS A 180      88.040 123.470 160.970  1.00  0.00           H
ATOM   2639  CE  LYS A 180      86.060 124.130 160.200  1.00  0.00           C
ATOM   2640  HE1 LYS A 180      85.460 123.190 160.280  1.00  0.00           H
ATOM   2641  HE2 LYS A 180      85.710 124.670 159.300  1.00  0.00           H
ATOM   2642  NZ  LYS A 180      85.870 124.980 161.350  1.00  0.00           N
ATOM   2643  HZ1 LYS A 180      84.880 125.270 161.510  1.00  0.00           H
ATOM   2644  HZ2 LYS A 180      86.220 124.670 162.280  1.00  0.00           H
ATOM   2645  HZ3 LYS A 180      86.490 125.800 161.250  1.00  0.00           H
ATOM   2646  C   LYS A 180      88.510 123.440 155.210  1.00  0.00           C
ATOM   2647  O   LYS A 180      87.600 124.190 154.850  1.00  0.00           O
ATOM   2648  N   VAL A 181      89.600 123.270 154.400  1.00  0.00           N
ATOM   2649  HN  VAL A 181      90.260 122.560 154.640  1.00  0.00           H
ATOM   2650  CA  VAL A 181      89.980 124.020 153.240  1.00  0.00           C
ATOM   2651  HA  VAL A 181      89.070 124.440 152.830  1.00  0.00           H
ATOM   2652  CB  VAL A 181      90.990 125.110 153.420  1.00  0.00           C
ATOM   2653  HB  VAL A 181      91.060 125.600 152.420  1.00  0.00           H
ATOM   2654  CG1 VAL A 181      90.550 126.200 154.450  1.00  0.00           C
ATOM   2655 HG11 VAL A 181      91.180 127.110 154.360  1.00  0.00           H
ATOM   2656 HG12 VAL A 181      89.540 126.530 154.140  1.00  0.00           H
ATOM   2657 HG13 VAL A 181      90.420 125.840 155.490  1.00  0.00           H
ATOM   2658  CG2 VAL A 181      92.370 124.600 153.860  1.00  0.00           C
ATOM   2659 HG21 VAL A 181      93.040 125.470 154.050  1.00  0.00           H
ATOM   2660 HG22 VAL A 181      92.240 124.090 154.830  1.00  0.00           H
ATOM   2661 HG23 VAL A 181      92.740 123.870 153.100  1.00  0.00           H
ATOM   2662  C   VAL A 181      90.450 123.010 152.170  1.00  0.00           C
ATOM   2663  O   VAL A 181      90.540 121.800 152.460  1.00  0.00           O
ATOM   2664  N   ALA A 182      90.660 123.370 150.920  1.00  0.00           N
ATOM   2665  HN  ALA A 182      90.350 124.210 150.500  1.00  0.00           H
ATOM   2666  CA  ALA A 182      91.160 122.420 149.940  1.00  0.00           C
ATOM   2667  HA  ALA A 182      91.000 121.420 150.300  1.00  0.00           H
ATOM   2668  CB  ALA A 182      90.370 122.540 148.610  1.00  0.00           C
ATOM   2669  HB1 ALA A 182      90.690 121.790 147.850  1.00  0.00           H
ATOM   2670  HB2 ALA A 182      89.290 122.410 148.830  1.00  0.00           H
ATOM   2671  HB3 ALA A 182      90.420 123.590 148.240  1.00  0.00           H
ATOM   2672  C   ALA A 182      92.650 122.660 149.820  1.00  0.00           C
ATOM   2673  O   ALA A 182      93.080 123.820 149.930  1.00  0.00           O
ATOM   2674  N   ARG A 183      93.380 121.560 149.680  1.00  0.00           N
ATOM   2675  HN  ARG A 183      92.930 120.670 149.580  1.00  0.00           H
ATOM   2676  CA  ARG A 183      94.820 121.570 149.490  1.00  0.00           C
ATOM   2677  HA  ARG A 183      95.270 122.510 149.760  1.00  0.00           H
ATOM   2678  CB  ARG A 183      95.650 120.490 150.300  1.00  0.00           C
ATOM   2679  HB1 ARG A 183      95.080 119.550 150.200  1.00  0.00           H
ATOM   2680  HB2 ARG A 183      96.640 120.240 149.860  1.00  0.00           H
ATOM   2681  CG  ARG A 183      95.710 120.760 151.870  1.00  0.00           C
ATOM   2682  HG1 ARG A 183      95.640 119.770 152.360  1.00  0.00           H
ATOM   2683  HG2 ARG A 183      94.680 121.090 152.110  1.00  0.00           H
ATOM   2684  CD  ARG A 183      96.700 121.840 152.210  1.00  0.00           C
ATOM   2685  HD1 ARG A 183      96.370 122.440 153.090  1.00  0.00           H
ATOM   2686  HD2 ARG A 183      96.770 122.520 151.340  1.00  0.00           H
ATOM   2687  NE  ARG A 183      97.990 121.140 152.620  1.00  0.00           N
ATOM   2688  HE  ARG A 183      98.030 120.140 152.750  1.00  0.00           H
ATOM   2689  CZ  ARG A 183      99.140 121.790 152.950  1.00  0.00           C
ATOM   2690  NH1 ARG A 183      99.290 123.110 152.940  1.00  0.00           N
ATOM   2691 HH11 ARG A 183     100.200 123.520 153.030  1.00  0.00           H
ATOM   2692 HH12 ARG A 183      98.570 123.610 152.450  1.00  0.00           H
ATOM   2693  NH2 ARG A 183     100.130 121.040 153.320  1.00  0.00           N
ATOM   2694 HH21 ARG A 183     100.860 121.600 153.720  1.00  0.00           H
ATOM   2695 HH22 ARG A 183      99.990 120.070 153.510  1.00  0.00           H
ATOM   2696  C   ARG A 183      95.020 121.140 148.030  1.00  0.00           C
ATOM   2697  O   ARG A 183      94.400 120.240 147.610  1.00  0.00           O
ATOM   2698  N   THR A 184      95.970 121.690 147.380  1.00  0.00           N
ATOM   2699  HN  THR A 184      96.470 122.370 147.910  1.00  0.00           H
ATOM   2700  CA  THR A 184      96.380 121.320 146.040  1.00  0.00           C
ATOM   2701  HA  THR A 184      95.620 121.260 145.270  1.00  0.00           H
ATOM   2702  CB  THR A 184      97.460 122.340 145.430  1.00  0.00           C
ATOM   2703  HB  THR A 184      97.850 122.040 144.440  1.00  0.00           H
ATOM   2704  OG1 THR A 184      98.590 122.660 146.300  1.00  0.00           O
ATOM   2705  HG1 THR A 184      98.180 123.020 147.090  1.00  0.00           H
ATOM   2706  CG2 THR A 184      96.770 123.680 145.120  1.00  0.00           C
ATOM   2707 HG21 THR A 184      96.550 124.210 146.070  1.00  0.00           H
ATOM   2708 HG22 THR A 184      97.350 124.420 144.530  1.00  0.00           H
ATOM   2709 HG23 THR A 184      95.820 123.410 144.620  1.00  0.00           H
ATOM   2710  C   THR A 184      97.070 119.900 145.950  1.00  0.00           C
ATOM   2711  O   THR A 184      97.480 119.340 146.980  1.00  0.00           O
ATOM   2712  N   GLN A 185      97.280 119.370 144.770  1.00  0.00           N
ATOM   2713  HN  GLN A 185      96.910 119.770 143.930  1.00  0.00           H
ATOM   2714  CA  GLN A 185      98.040 118.120 144.600  1.00  0.00           C
ATOM   2715  HA  GLN A 185      97.510 117.300 145.050  1.00  0.00           H
ATOM   2716  CB  GLN A 185      98.020 117.680 143.120  1.00  0.00           C
ATOM   2717  HB1 GLN A 185      96.980 117.560 142.730  1.00  0.00           H
ATOM   2718  HB2 GLN A 185      98.310 118.500 142.430  1.00  0.00           H
ATOM   2719  CG  GLN A 185      98.880 116.440 142.830  1.00  0.00           C
ATOM   2720  HG1 GLN A 185      98.650 115.700 143.630  1.00  0.00           H
ATOM   2721  HG2 GLN A 185      99.950 116.740 142.900  1.00  0.00           H
ATOM   2722  CD  GLN A 185      98.630 115.940 141.420  1.00  0.00           C
ATOM   2723  OE1 GLN A 185      98.660 116.700 140.430  1.00  0.00           O
ATOM   2724  NE2 GLN A 185      98.590 114.600 141.290  1.00  0.00           N
ATOM   2725 HE21 GLN A 185      98.760 114.010 142.080  1.00  0.00           H
ATOM   2726 HE22 GLN A 185      98.820 114.280 140.370  1.00  0.00           H
ATOM   2727  C   GLN A 185      99.480 118.070 145.080  1.00  0.00           C
ATOM   2728  O   GLN A 185      99.970 117.150 145.710  1.00  0.00           O
ATOM   2729  N   ARG A 186     100.290 119.130 144.840  1.00  0.00           N
ATOM   2730  HN  ARG A 186      99.920 119.820 144.220  1.00  0.00           H
ATOM   2731  CA  ARG A 186     101.570 119.290 145.410  1.00  0.00           C
ATOM   2732  HA  ARG A 186     102.140 118.460 145.030  1.00  0.00           H
ATOM   2733  CB  ARG A 186     102.160 120.750 144.970  1.00  0.00           C
ATOM   2734  HB1 ARG A 186     102.210 120.780 143.860  1.00  0.00           H
ATOM   2735  HB2 ARG A 186     101.480 121.610 145.140  1.00  0.00           H
ATOM   2736  CG  ARG A 186     103.510 121.150 145.590  1.00  0.00           C
ATOM   2737  HG1 ARG A 186     103.360 121.200 146.690  1.00  0.00           H
ATOM   2738  HG2 ARG A 186     103.830 122.190 145.370  1.00  0.00           H
ATOM   2739  CD  ARG A 186     104.690 120.170 145.420  1.00  0.00           C
ATOM   2740  HD1 ARG A 186     104.260 119.160 145.610  1.00  0.00           H
ATOM   2741  HD2 ARG A 186     105.520 120.360 146.130  1.00  0.00           H
ATOM   2742  NE  ARG A 186     105.250 120.350 144.030  1.00  0.00           N
ATOM   2743  HE  ARG A 186     105.010 119.650 143.360  1.00  0.00           H
ATOM   2744  CZ  ARG A 186     105.830 121.390 143.520  1.00  0.00           C
ATOM   2745  NH1 ARG A 186     106.260 122.440 144.200  1.00  0.00           N
ATOM   2746 HH11 ARG A 186     106.400 123.280 143.680  1.00  0.00           H
ATOM   2747 HH12 ARG A 186     106.100 122.580 145.170  1.00  0.00           H
ATOM   2748  NH2 ARG A 186     105.920 121.520 142.200  1.00  0.00           N
ATOM   2749 HH21 ARG A 186     106.760 121.970 141.890  1.00  0.00           H
ATOM   2750 HH22 ARG A 186     105.480 120.730 141.770  1.00  0.00           H
ATOM   2751  C   ARG A 186     101.510 119.260 146.920  1.00  0.00           C
ATOM   2752  O   ARG A 186     102.280 118.580 147.520  1.00  0.00           O
ATOM   2753  N   GLU A 187     100.600 120.000 147.530  1.00  0.00           N
ATOM   2754  HN  GLU A 187     100.140 120.670 146.950  1.00  0.00           H
ATOM   2755  CA  GLU A 187     100.430 120.000 148.980  1.00  0.00           C
ATOM   2756  HA  GLU A 187     101.370 120.230 149.450  1.00  0.00           H
ATOM   2757  CB  GLU A 187      99.340 121.050 149.390  1.00  0.00           C
ATOM   2758  HB1 GLU A 187      98.480 120.910 148.700  1.00  0.00           H
ATOM   2759  HB2 GLU A 187      98.910 120.750 150.370  1.00  0.00           H
ATOM   2760  CG  GLU A 187      99.730 122.530 149.340  1.00  0.00           C
ATOM   2761  HG1 GLU A 187     100.300 122.820 148.430  1.00  0.00           H
ATOM   2762  HG2 GLU A 187     100.370 122.720 150.230  1.00  0.00           H
ATOM   2763  CD  GLU A 187      98.540 123.390 149.500  1.00  0.00           C
ATOM   2764  OE1 GLU A 187      98.520 124.170 150.500  1.00  0.00           O
ATOM   2765  OE2 GLU A 187      97.550 123.310 148.650  1.00  0.00           O
ATOM   2766  C   GLU A 187     100.090 118.570 149.490  1.00  0.00           C
ATOM   2767  O   GLU A 187     100.590 118.190 150.510  1.00  0.00           O
ATOM   2768  N   ILE A 188      99.250 117.790 148.780  1.00  0.00           N
ATOM   2769  HN  ILE A 188      98.730 118.230 148.040  1.00  0.00           H
ATOM   2770  CA  ILE A 188      98.880 116.440 149.140  1.00  0.00           C
ATOM   2771  HA  ILE A 188      98.510 116.360 150.150  1.00  0.00           H
ATOM   2772  CB  ILE A 188      97.700 115.910 148.270  1.00  0.00           C
ATOM   2773  HB  ILE A 188      97.810 116.050 147.170  1.00  0.00           H
ATOM   2774  CG2 ILE A 188      97.430 114.340 148.470  1.00  0.00           C
ATOM   2775 HG21 ILE A 188      97.360 114.090 149.550  1.00  0.00           H
ATOM   2776 HG22 ILE A 188      96.450 114.150 147.990  1.00  0.00           H
ATOM   2777 HG23 ILE A 188      98.120 113.650 147.930  1.00  0.00           H
ATOM   2778  CG1 ILE A 188      96.410 116.670 148.600  1.00  0.00           C
ATOM   2779 HG11 ILE A 188      96.690 117.740 148.610  1.00  0.00           H
ATOM   2780 HG12 ILE A 188      95.940 116.440 149.580  1.00  0.00           H
ATOM   2781  CD  ILE A 188      95.380 116.560 147.400  1.00  0.00           C
ATOM   2782  HD1 ILE A 188      95.870 117.080 146.550  1.00  0.00           H
ATOM   2783  HD2 ILE A 188      95.130 115.520 147.100  1.00  0.00           H
ATOM   2784  HD3 ILE A 188      94.430 117.090 147.610  1.00  0.00           H
ATOM   2785  C   ILE A 188     100.080 115.550 149.130  1.00  0.00           C
ATOM   2786  O   ILE A 188     100.210 114.710 150.020  1.00  0.00           O
ATOM   2787  N   LEU A 189     101.010 115.780 148.140  1.00  0.00           N
ATOM   2788  HN  LEU A 189     100.980 116.600 147.570  1.00  0.00           H
ATOM   2789  CA  LEU A 189     102.290 115.100 148.070  1.00  0.00           C
ATOM   2790  HA  LEU A 189     102.140 114.030 148.090  1.00  0.00           H
ATOM   2791  CB  LEU A 189     102.990 115.270 146.690  1.00  0.00           C
ATOM   2792  HB1 LEU A 189     103.070 116.370 146.530  1.00  0.00           H
ATOM   2793  HB2 LEU A 189     104.020 114.880 146.560  1.00  0.00           H
ATOM   2794  CG  LEU A 189     102.230 114.590 145.560  1.00  0.00           C
ATOM   2795  HG  LEU A 189     101.160 114.810 145.790  1.00  0.00           H
ATOM   2796  CD1 LEU A 189     102.550 115.240 144.210  1.00  0.00           C
ATOM   2797 HD11 LEU A 189     103.630 115.430 144.040  1.00  0.00           H
ATOM   2798 HD12 LEU A 189     102.230 114.560 143.390  1.00  0.00           H
ATOM   2799 HD13 LEU A 189     101.880 116.120 144.070  1.00  0.00           H
ATOM   2800  CD2 LEU A 189     102.490 113.120 145.390  1.00  0.00           C
ATOM   2801 HD21 LEU A 189     102.160 112.790 144.380  1.00  0.00           H
ATOM   2802 HD22 LEU A 189     103.590 113.000 145.440  1.00  0.00           H
ATOM   2803 HD23 LEU A 189     101.980 112.660 146.270  1.00  0.00           H
ATOM   2804  C   LEU A 189     103.250 115.470 149.210  1.00  0.00           C
ATOM   2805  O   LEU A 189     104.000 114.560 149.630  1.00  0.00           O
ATOM   2806  N   SER A 190     103.380 116.760 149.590  1.00  0.00           N
ATOM   2807  HN  SER A 190     102.870 117.490 149.140  1.00  0.00           H
ATOM   2808  CA  SER A 190     104.170 117.120 150.770  1.00  0.00           C
ATOM   2809  HA  SER A 190     105.130 116.670 150.560  1.00  0.00           H
ATOM   2810  CB  SER A 190     104.360 118.650 150.910  1.00  0.00           C
ATOM   2811  HB1 SER A 190     104.920 119.070 150.050  1.00  0.00           H
ATOM   2812  HB2 SER A 190     104.940 118.910 151.820  1.00  0.00           H
ATOM   2813  OG  SER A 190     103.090 119.330 150.960  1.00  0.00           O
ATOM   2814  HG1 SER A 190     102.460 118.740 151.380  1.00  0.00           H
ATOM   2815  C   SER A 190     103.630 116.450 152.060  1.00  0.00           C
ATOM   2816  O   SER A 190     104.430 116.010 152.850  1.00  0.00           O
ATOM   2817  N   ASP A 191     102.310 116.480 152.240  1.00  0.00           N
ATOM   2818  HN  ASP A 191     101.740 116.770 151.470  1.00  0.00           H
ATOM   2819  CA  ASP A 191     101.750 115.800 153.370  1.00  0.00           C
ATOM   2820  HA  ASP A 191     102.390 115.940 154.230  1.00  0.00           H
ATOM   2821  CB  ASP A 191     100.380 116.320 153.740  1.00  0.00           C
ATOM   2822  HB1 ASP A 191      99.730 116.220 152.840  1.00  0.00           H
ATOM   2823  HB2 ASP A 191      99.980 115.790 154.630  1.00  0.00           H
ATOM   2824  CG  ASP A 191     100.360 117.810 154.180  1.00  0.00           C
ATOM   2825  OD1 ASP A 191     101.400 118.260 154.780  1.00  0.00           O
ATOM   2826  OD2 ASP A 191      99.320 118.450 154.030  1.00  0.00           O
ATOM   2827  C   ASP A 191     101.690 114.240 153.260  1.00  0.00           C
ATOM   2828  O   ASP A 191     101.660 113.590 154.310  1.00  0.00           O
ATOM   2829  N   MET A 192     101.860 113.600 152.070  1.00  0.00           N
ATOM   2830  HN  MET A 192     102.060 114.070 151.210  1.00  0.00           H
ATOM   2831  CA  MET A 192     102.020 112.180 152.060  1.00  0.00           C
ATOM   2832  HA  MET A 192     101.130 111.860 152.590  1.00  0.00           H
ATOM   2833  CB  MET A 192     102.070 111.770 150.650  1.00  0.00           C
ATOM   2834  HB1 MET A 192     101.120 112.140 150.210  1.00  0.00           H
ATOM   2835  HB2 MET A 192     102.930 112.110 150.040  1.00  0.00           H
ATOM   2836  CG  MET A 192     102.000 110.280 150.340  1.00  0.00           C
ATOM   2837  HG1 MET A 192     101.170 109.770 150.870  1.00  0.00           H
ATOM   2838  HG2 MET A 192     102.980 109.870 150.660  1.00  0.00           H
ATOM   2839  SD  MET A 192     101.780 110.020 148.540  1.00  0.00           S
ATOM   2840  CE  MET A 192     101.900 108.220 148.590  1.00  0.00           C
ATOM   2841  HE1 MET A 192     101.630 107.750 147.620  1.00  0.00           H
ATOM   2842  HE2 MET A 192     102.990 108.020 148.700  1.00  0.00           H
ATOM   2843  HE3 MET A 192     101.310 107.710 149.370  1.00  0.00           H
ATOM   2844  C   MET A 192     103.310 111.760 152.670  1.00  0.00           C
ATOM   2845  O   MET A 192     103.420 110.770 153.340  1.00  0.00           O
ATOM   2846  N   GLU A 193     104.380 112.630 152.410  1.00  0.00           N
ATOM   2847  HN  GLU A 193     104.150 113.460 151.900  1.00  0.00           H
ATOM   2848  CA  GLU A 193     105.750 112.410 152.930  1.00  0.00           C
ATOM   2849  HA  GLU A 193     106.050 111.460 152.510  1.00  0.00           H
ATOM   2850  CB  GLU A 193     106.720 113.500 152.480  1.00  0.00           C
ATOM   2851  HB1 GLU A 193     106.280 114.440 152.870  1.00  0.00           H
ATOM   2852  HB2 GLU A 193     107.750 113.330 152.860  1.00  0.00           H
ATOM   2853  CG  GLU A 193     107.030 113.630 150.940  1.00  0.00           C
ATOM   2854  HG1 GLU A 193     106.160 114.140 150.470  1.00  0.00           H
ATOM   2855  HG2 GLU A 193     107.170 112.580 150.600  1.00  0.00           H
ATOM   2856  CD  GLU A 193     108.340 114.420 150.610  1.00  0.00           C
ATOM   2857  OE1 GLU A 193     108.240 115.530 150.070  1.00  0.00           O
ATOM   2858  OE2 GLU A 193     109.420 113.880 151.040  1.00  0.00           O
ATOM   2859  C   GLU A 193     105.870 112.250 154.470  1.00  0.00           C
ATOM   2860  O   GLU A 193     106.430 111.280 155.010  1.00  0.00           O
ATOM   2861  N   THR A 194     105.260 113.190 155.200  1.00  0.00           N
ATOM   2862  HN  THR A 194     104.610 113.820 154.790  1.00  0.00           H
ATOM   2863  CA  THR A 194     105.530 113.340 156.660  1.00  0.00           C
ATOM   2864  HA  THR A 194     106.590 113.180 156.780  1.00  0.00           H
ATOM   2865  CB  THR A 194     105.050 114.700 157.240  1.00  0.00           C
ATOM   2866  HB  THR A 194     104.960 114.820 158.340  1.00  0.00           H
ATOM   2867  OG1 THR A 194     103.920 115.250 156.640  1.00  0.00           O
ATOM   2868  HG1 THR A 194     103.140 114.810 156.970  1.00  0.00           H
ATOM   2869  CG2 THR A 194     106.140 115.760 156.860  1.00  0.00           C
ATOM   2870 HG21 THR A 194     107.160 115.520 157.220  1.00  0.00           H
ATOM   2871 HG22 THR A 194     106.220 115.870 155.760  1.00  0.00           H
ATOM   2872 HG23 THR A 194     105.830 116.740 157.270  1.00  0.00           H
ATOM   2873  C   THR A 194     104.820 112.370 157.530  1.00  0.00           C
ATOM   2874  O   THR A 194     105.190 112.200 158.650  1.00  0.00           O
ATOM   2875  N   HIS A 195     103.740 111.770 156.960  1.00  0.00           N
ATOM   2876  HN  HIS A 195     103.680 111.770 155.970  1.00  0.00           H
ATOM   2877  CA  HIS A 195     102.910 110.750 157.660  1.00  0.00           C
ATOM   2878  HA  HIS A 195     102.050 110.560 157.040  1.00  0.00           H
ATOM   2879  CB  HIS A 195     103.650 109.370 157.850  1.00  0.00           C
ATOM   2880  HB1 HIS A 195     104.140 109.180 156.870  1.00  0.00           H
ATOM   2881  HB2 HIS A 195     104.370 109.630 158.650  1.00  0.00           H
ATOM   2882  ND1 HIS A 195     102.480 107.680 159.360  1.00  0.00           N
ATOM   2883  CG  HIS A 195     102.710 108.200 158.110  1.00  0.00           C
ATOM   2884  CE1 HIS A 195     101.990 106.480 159.110  1.00  0.00           C
ATOM   2885  HE1 HIS A 195     101.700 105.790 159.910  1.00  0.00           H
ATOM   2886  NE2 HIS A 195     101.830 106.200 157.800  1.00  0.00           N
ATOM   2887  HE2 HIS A 195     101.600 105.360 157.310  1.00  0.00           H
ATOM   2888  CD2 HIS A 195     102.170 107.300 157.180  1.00  0.00           C
ATOM   2889  HD2 HIS A 195     101.970 107.360 156.120  1.00  0.00           H
ATOM   2890  C   HIS A 195     102.370 111.270 158.990  1.00  0.00           C
ATOM   2891  O   HIS A 195     102.520 110.640 160.050  1.00  0.00           O
ATOM   2892  N   GLY A 196     101.870 112.480 159.070  1.00  0.00           N
ATOM   2893  HN  GLY A 196     101.790 113.030 158.230  1.00  0.00           H
ATOM   2894  CA  GLY A 196     101.180 112.950 160.240  1.00  0.00           C
ATOM   2895  HA1 GLY A 196     100.710 112.180 160.850  1.00  0.00           H
ATOM   2896  HA2 GLY A 196     100.470 113.690 159.910  1.00  0.00           H
ATOM   2897  C   GLY A 196     102.090 113.740 161.100  1.00  0.00           C
ATOM   2898  O   GLY A 196     101.690 114.540 161.900  1.00  0.00           O
ATOM   2899  N   ALA A 197     103.400 113.730 160.860  1.00  0.00           N
ATOM   2900  HN  ALA A 197     103.820 113.020 160.310  1.00  0.00           H
ATOM   2901  CA  ALA A 197     104.320 114.450 161.710  1.00  0.00           C
ATOM   2902  HA  ALA A 197     104.070 114.300 162.750  1.00  0.00           H
ATOM   2903  CB  ALA A 197     105.750 113.800 161.560  1.00  0.00           C
ATOM   2904  HB1 ALA A 197     106.550 114.340 162.110  1.00  0.00           H
ATOM   2905  HB2 ALA A 197     105.680 112.750 161.920  1.00  0.00           H
ATOM   2906  HB3 ALA A 197     106.090 113.850 160.500  1.00  0.00           H
ATOM   2907  C   ALA A 197     104.440 115.970 161.500  1.00  0.00           C
ATOM   2908  O   ALA A 197     105.440 116.500 161.010  1.00  0.00           O
ATOM   2909  N   HIS A 198     103.430 116.700 162.010  1.00  0.00           N
ATOM   2910  HN  HIS A 198     102.670 116.180 162.390  1.00  0.00           H
ATOM   2911  CA  HIS A 198     103.420 118.190 161.960  1.00  0.00           C
ATOM   2912  HA  HIS A 198     104.360 118.610 162.300  1.00  0.00           H
ATOM   2913  CB  HIS A 198     102.950 118.710 160.600  1.00  0.00           C
ATOM   2914  HB1 HIS A 198     102.680 119.780 160.470  1.00  0.00           H
ATOM   2915  HB2 HIS A 198     103.810 118.600 159.910  1.00  0.00           H
ATOM   2916  ND1 HIS A 198     100.620 118.350 159.670  1.00  0.00           N
ATOM   2917  CG  HIS A 198     101.930 117.780 159.970  1.00  0.00           C
ATOM   2918  CE1 HIS A 198     100.160 117.380 158.880  1.00  0.00           C
ATOM   2919  HE1 HIS A 198      99.200 117.510 158.370  1.00  0.00           H
ATOM   2920  NE2 HIS A 198     100.940 116.290 158.670  1.00  0.00           N
ATOM   2921  HE2 HIS A 198     100.640 115.580 158.040  1.00  0.00           H
ATOM   2922  CD2 HIS A 198     102.100 116.560 159.330  1.00  0.00           C
ATOM   2923  HD2 HIS A 198     103.040 116.030 159.170  1.00  0.00           H
ATOM   2924  C   HIS A 198     102.420 118.660 163.010  1.00  0.00           C
ATOM   2925  O   HIS A 198     101.630 117.890 163.570  1.00  0.00           O
ATOM   2926  N   THR A 199     102.620 119.970 163.380  1.00  0.00           N
ATOM   2927  HN  THR A 199     103.380 120.450 162.940  1.00  0.00           H
ATOM   2928  CA  THR A 199     101.870 120.630 164.470  1.00  0.00           C
ATOM   2929  HA  THR A 199     101.700 119.910 165.260  1.00  0.00           H
ATOM   2930  CB  THR A 199     102.650 121.800 165.110  1.00  0.00           C
ATOM   2931  HB  THR A 199     101.910 122.410 165.670  1.00  0.00           H
ATOM   2932  OG1 THR A 199     103.200 122.590 164.080  1.00  0.00           O
ATOM   2933  HG1 THR A 199     102.570 123.310 163.980  1.00  0.00           H
ATOM   2934  CG2 THR A 199     103.770 121.380 165.990  1.00  0.00           C
ATOM   2935 HG21 THR A 199     104.220 122.340 166.310  1.00  0.00           H
ATOM   2936 HG22 THR A 199     103.350 120.900 166.900  1.00  0.00           H
ATOM   2937 HG23 THR A 199     104.500 120.680 165.520  1.00  0.00           H
ATOM   2938  C   THR A 199     100.440 120.940 164.100  1.00  0.00           C
ATOM   2939  O   THR A 199     100.160 121.160 162.920  1.00  0.00           O
ATOM   2940  N   ALA A 200      99.470 121.000 165.090  1.00  0.00           N
ATOM   2941  HN  ALA A 200      99.710 120.940 166.050  1.00  0.00           H
ATOM   2942  CA  ALA A 200      98.140 121.560 164.740  1.00  0.00           C
ATOM   2943  HA  ALA A 200      97.740 120.840 164.050  1.00  0.00           H
ATOM   2944  CB  ALA A 200      97.350 121.500 166.100  1.00  0.00           C
ATOM   2945  HB1 ALA A 200      97.790 122.180 166.870  1.00  0.00           H
ATOM   2946  HB2 ALA A 200      96.270 121.630 165.900  1.00  0.00           H
ATOM   2947  HB3 ALA A 200      97.390 120.470 166.510  1.00  0.00           H
ATOM   2948  C   ALA A 200      98.130 122.930 164.070  1.00  0.00           C
ATOM   2949  O   ALA A 200      98.700 123.910 164.580  1.00  0.00           O
ATOM   2950  N   LEU A 201      97.450 123.080 162.930  1.00  0.00           N
ATOM   2951  HN  LEU A 201      96.830 122.330 162.710  1.00  0.00           H
ATOM   2952  CA  LEU A 201      97.380 124.260 162.000  1.00  0.00           C
ATOM   2953  HA  LEU A 201      98.160 124.930 162.310  1.00  0.00           H
ATOM   2954  CB  LEU A 201      97.590 123.960 160.530  1.00  0.00           C
ATOM   2955  HB1 LEU A 201      96.800 123.200 160.330  1.00  0.00           H
ATOM   2956  HB2 LEU A 201      97.390 124.740 159.770  1.00  0.00           H
ATOM   2957  CG  LEU A 201      98.980 123.380 160.210  1.00  0.00           C
ATOM   2958  HG  LEU A 201      99.410 122.830 161.070  1.00  0.00           H
ATOM   2959  CD1 LEU A 201      98.880 122.360 159.110  1.00  0.00           C
ATOM   2960 HD11 LEU A 201      98.410 122.740 158.180  1.00  0.00           H
ATOM   2961 HD12 LEU A 201      99.900 122.100 158.760  1.00  0.00           H
ATOM   2962 HD13 LEU A 201      98.520 121.410 159.550  1.00  0.00           H
ATOM   2963  CD2 LEU A 201      99.940 124.550 159.880  1.00  0.00           C
ATOM   2964 HD21 LEU A 201     101.000 124.210 159.830  1.00  0.00           H
ATOM   2965 HD22 LEU A 201      99.800 124.950 158.850  1.00  0.00           H
ATOM   2966 HD23 LEU A 201      99.900 125.370 160.630  1.00  0.00           H
ATOM   2967  C   LEU A 201      95.970 124.880 162.180  1.00  0.00           C
ATOM   2968  O   LEU A 201      95.060 124.110 162.600  1.00  0.00           O
ATOM   2969  N   PRO A 202      95.720 126.140 161.910  1.00  0.00           N
ATOM   2970  CD  PRO A 202      96.700 127.080 161.420  1.00  0.00           C
ATOM   2971  HD1 PRO A 202      96.900 126.940 160.330  1.00  0.00           H
ATOM   2972  HD2 PRO A 202      97.650 127.070 161.990  1.00  0.00           H
ATOM   2973  CA  PRO A 202      94.450 126.810 162.040  1.00  0.00           C
ATOM   2974  HA  PRO A 202      94.200 126.610 163.080  1.00  0.00           H
ATOM   2975  CB  PRO A 202      94.660 128.330 161.850  1.00  0.00           C
ATOM   2976  HB1 PRO A 202      94.130 128.800 160.990  1.00  0.00           H
ATOM   2977  HB2 PRO A 202      94.240 128.820 162.750  1.00  0.00           H
ATOM   2978  CG  PRO A 202      96.170 128.480 161.670  1.00  0.00           C
ATOM   2979  HG1 PRO A 202      96.720 128.870 162.550  1.00  0.00           H
ATOM   2980  HG2 PRO A 202      96.490 129.090 160.800  1.00  0.00           H
ATOM   2981  C   PRO A 202      93.490 126.220 161.010  1.00  0.00           C
ATOM   2982  O   PRO A 202      92.300 126.180 161.250  1.00  0.00           O
ATOM   2983  N   GLN A 203      93.980 125.700 159.840  1.00  0.00           N
ATOM   2984  HN  GLN A 203      94.970 125.780 159.710  1.00  0.00           H
ATOM   2985  CA  GLN A 203      93.190 125.070 158.830  1.00  0.00           C
ATOM   2986  HA  GLN A 203      92.230 125.550 158.790  1.00  0.00           H
ATOM   2987  CB  GLN A 203      93.940 125.140 157.450  1.00  0.00           C
ATOM   2988  HB1 GLN A 203      94.830 124.470 157.350  1.00  0.00           H
ATOM   2989  HB2 GLN A 203      93.050 124.750 156.910  1.00  0.00           H
ATOM   2990  CG  GLN A 203      94.290 126.560 156.990  1.00  0.00           C
ATOM   2991  HG1 GLN A 203      93.520 127.340 157.210  1.00  0.00           H
ATOM   2992  HG2 GLN A 203      94.330 126.490 155.890  1.00  0.00           H
ATOM   2993  CD  GLN A 203      95.680 126.890 157.460  1.00  0.00           C
ATOM   2994  OE1 GLN A 203      96.680 126.280 157.120  1.00  0.00           O
ATOM   2995  NE2 GLN A 203      95.800 128.060 158.110  1.00  0.00           N
ATOM   2996 HE21 GLN A 203      95.040 128.700 158.170  1.00  0.00           H
ATOM   2997 HE22 GLN A 203      96.720 128.400 158.290  1.00  0.00           H
ATOM   2998  C   GLN A 203      92.880 123.640 159.230  1.00  0.00           C
ATOM   2999  O   GLN A 203      92.030 122.980 158.560  1.00  0.00           O
ATOM   3000  N   LEU A 204      93.630 123.030 160.200  1.00  0.00           N
ATOM   3001  HN  LEU A 204      94.230 123.640 160.710  1.00  0.00           H
ATOM   3002  CA  LEU A 204      93.520 121.670 160.590  1.00  0.00           C
ATOM   3003  HA  LEU A 204      93.290 121.110 159.690  1.00  0.00           H
ATOM   3004  CB  LEU A 204      94.820 121.160 161.060  1.00  0.00           C
ATOM   3005  HB1 LEU A 204      95.340 121.030 160.090  1.00  0.00           H
ATOM   3006  HB2 LEU A 204      95.350 121.870 161.730  1.00  0.00           H
ATOM   3007  CG  LEU A 204      94.950 119.750 161.860  1.00  0.00           C
ATOM   3008  HG  LEU A 204      94.140 119.120 161.440  1.00  0.00           H
ATOM   3009  CD1 LEU A 204      96.350 119.230 161.580  1.00  0.00           C
ATOM   3010 HD11 LEU A 204      97.120 119.780 162.160  1.00  0.00           H
ATOM   3011 HD12 LEU A 204      96.510 118.160 161.840  1.00  0.00           H
ATOM   3012 HD13 LEU A 204      96.490 119.380 160.490  1.00  0.00           H
ATOM   3013  CD2 LEU A 204      94.800 119.780 163.340  1.00  0.00           C
ATOM   3014 HD21 LEU A 204      95.160 118.800 163.700  1.00  0.00           H
ATOM   3015 HD22 LEU A 204      95.330 120.620 163.850  1.00  0.00           H
ATOM   3016 HD23 LEU A 204      93.720 119.840 163.600  1.00  0.00           H
ATOM   3017  C   LEU A 204      92.400 121.500 161.510  1.00  0.00           C
ATOM   3018  O   LEU A 204      92.230 122.230 162.420  1.00  0.00           O
ATOM   3019  N   LEU A 205      91.450 120.630 161.180  1.00  0.00           N
ATOM   3020  HN  LEU A 205      91.460 119.990 160.400  1.00  0.00           H
ATOM   3021  CA  LEU A 205      90.370 120.260 162.090  1.00  0.00           C
ATOM   3022  HA  LEU A 205      90.280 121.050 162.820  1.00  0.00           H
ATOM   3023  CB  LEU A 205      89.060 119.950 161.350  1.00  0.00           C
ATOM   3024  HB1 LEU A 205      88.690 120.890 160.900  1.00  0.00           H
ATOM   3025  HB2 LEU A 205      89.330 119.290 160.500  1.00  0.00           H
ATOM   3026  CG  LEU A 205      87.890 119.400 162.230  1.00  0.00           C
ATOM   3027  HG  LEU A 205      88.150 118.490 162.810  1.00  0.00           H
ATOM   3028  CD1 LEU A 205      87.420 120.420 163.230  1.00  0.00           C
ATOM   3029 HD11 LEU A 205      87.260 121.370 162.670  1.00  0.00           H
ATOM   3030 HD12 LEU A 205      86.450 119.980 163.530  1.00  0.00           H
ATOM   3031 HD13 LEU A 205      88.180 120.590 164.020  1.00  0.00           H
ATOM   3032  CD2 LEU A 205      86.680 118.970 161.380  1.00  0.00           C
ATOM   3033 HD21 LEU A 205      85.810 118.500 161.880  1.00  0.00           H
ATOM   3034 HD22 LEU A 205      86.270 119.890 160.910  1.00  0.00           H
ATOM   3035 HD23 LEU A 205      86.940 118.330 160.510  1.00  0.00           H
ATOM   3036  C   LEU A 205      90.780 119.130 162.900  1.00  0.00           C
ATOM   3037  O   LEU A 205      90.940 119.130 164.090  1.00  0.00           O
ATOM   3038  N   LEU A 206      91.050 117.950 162.230  1.00  0.00           N
ATOM   3039  HN  LEU A 206      90.960 117.720 161.270  1.00  0.00           H
ATOM   3040  CA  LEU A 206      91.130 116.680 163.030  1.00  0.00           C
ATOM   3041  HA  LEU A 206      91.390 116.830 164.070  1.00  0.00           H
ATOM   3042  CB  LEU A 206      89.730 115.910 162.840  1.00  0.00           C
ATOM   3043  HB1 LEU A 206      88.890 116.510 163.260  1.00  0.00           H
ATOM   3044  HB2 LEU A 206      89.460 115.890 161.770  1.00  0.00           H
ATOM   3045  CG  LEU A 206      89.620 114.410 163.280  1.00  0.00           C
ATOM   3046  HG  LEU A 206      90.570 113.950 162.940  1.00  0.00           H
ATOM   3047  CD1 LEU A 206      89.610 114.290 164.800  1.00  0.00           C
ATOM   3048 HD11 LEU A 206      89.130 113.350 165.140  1.00  0.00           H
ATOM   3049 HD12 LEU A 206      90.650 114.350 165.190  1.00  0.00           H
ATOM   3050 HD13 LEU A 206      89.050 115.050 165.370  1.00  0.00           H
ATOM   3051  CD2 LEU A 206      88.450 113.820 162.600  1.00  0.00           C
ATOM   3052 HD21 LEU A 206      87.560 114.410 162.910  1.00  0.00           H
ATOM   3053 HD22 LEU A 206      88.500 113.900 161.490  1.00  0.00           H
ATOM   3054 HD23 LEU A 206      88.270 112.770 162.920  1.00  0.00           H
ATOM   3055  C   LEU A 206      92.220 115.850 162.300  1.00  0.00           C
ATOM   3056  O   LEU A 206      92.060 115.390 161.160  1.00  0.00           O
ATOM   3057  N   GLN A 207      93.340 115.690 163.010  1.00  0.00           N
ATOM   3058  HN  GLN A 207      93.240 115.920 163.970  1.00  0.00           H
ATOM   3059  CA  GLN A 207      94.340 114.830 162.430  1.00  0.00           C
ATOM   3060  HA  GLN A 207      94.050 114.360 161.510  1.00  0.00           H
ATOM   3061  CB  GLN A 207      95.660 115.650 162.160  1.00  0.00           C
ATOM   3062  HB1 GLN A 207      95.390 116.430 161.410  1.00  0.00           H
ATOM   3063  HB2 GLN A 207      95.870 116.210 163.100  1.00  0.00           H
ATOM   3064  CG  GLN A 207      96.860 114.790 161.700  1.00  0.00           C
ATOM   3065  HG1 GLN A 207      96.430 114.030 161.020  1.00  0.00           H
ATOM   3066  HG2 GLN A 207      97.350 114.200 162.510  1.00  0.00           H
ATOM   3067  CD  GLN A 207      97.930 115.640 160.980  1.00  0.00           C
ATOM   3068  OE1 GLN A 207      98.100 115.560 159.760  1.00  0.00           O
ATOM   3069  NE2 GLN A 207      98.700 116.580 161.670  1.00  0.00           N
ATOM   3070 HE21 GLN A 207      98.440 116.880 162.590  1.00  0.00           H
ATOM   3071 HE22 GLN A 207      99.350 117.080 161.100  1.00  0.00           H
ATOM   3072  C   GLN A 207      94.740 113.790 163.440  1.00  0.00           C
ATOM   3073  O   GLN A 207      95.200 114.120 164.540  1.00  0.00           O
ATOM   3074  N   GLU A 208      94.460 112.500 163.190  1.00  0.00           N
ATOM   3075  HN  GLU A 208      93.900 112.340 162.380  1.00  0.00           H
ATOM   3076  CA  GLU A 208      94.470 111.430 164.220  1.00  0.00           C
ATOM   3077  HA  GLU A 208      94.690 111.900 165.170  1.00  0.00           H
ATOM   3078  CB  GLU A 208      93.100 110.680 164.320  1.00  0.00           C
ATOM   3079  HB1 GLU A 208      92.850 110.240 163.330  1.00  0.00           H
ATOM   3080  HB2 GLU A 208      93.270 109.880 165.080  1.00  0.00           H
ATOM   3081  CG  GLU A 208      91.990 111.690 164.680  1.00  0.00           C
ATOM   3082  HG1 GLU A 208      91.030 111.240 164.340  1.00  0.00           H
ATOM   3083  HG2 GLU A 208      92.110 112.660 164.160  1.00  0.00           H
ATOM   3084  CD  GLU A 208      92.130 111.950 166.190  1.00  0.00           C
ATOM   3085  OE1 GLU A 208      91.590 111.020 166.900  1.00  0.00           O
ATOM   3086  OE2 GLU A 208      92.690 112.950 166.690  1.00  0.00           O
ATOM   3087  C   GLU A 208      95.510 110.380 163.800  1.00  0.00           C
ATOM   3088  O   GLU A 208      95.470 109.780 162.710  1.00  0.00           O
ATOM   3089  N   ASN A 209      96.500 110.180 164.710  1.00  0.00           N
ATOM   3090  HN  ASN A 209      96.590 110.820 165.480  1.00  0.00           H
ATOM   3091  CA  ASN A 209      97.560 109.160 164.540  1.00  0.00           C
ATOM   3092  HA  ASN A 209      97.450 108.590 163.630  1.00  0.00           H
ATOM   3093  CB  ASN A 209      98.940 109.860 164.690  1.00  0.00           C
ATOM   3094  HB1 ASN A 209      98.970 110.460 165.630  1.00  0.00           H
ATOM   3095  HB2 ASN A 209      99.870 109.250 164.630  1.00  0.00           H
ATOM   3096  CG  ASN A 209      99.170 110.840 163.570  1.00  0.00           C
ATOM   3097  OD1 ASN A 209      99.920 111.780 163.810  1.00  0.00           O
ATOM   3098  ND2 ASN A 209      98.530 110.810 162.380  1.00  0.00           N
ATOM   3099 HD21 ASN A 209      97.700 110.270 162.260  1.00  0.00           H
ATOM   3100 HD22 ASN A 209      98.610 111.640 161.840  1.00  0.00           H
ATOM   3101  C   ASN A 209      97.430 107.970 165.540  1.00  0.00           C
ATOM   3102  O   ASN A 209      98.330 107.170 165.670  1.00  0.00           O
ATOM   3103  N   TRP A 210      96.270 107.860 166.180  1.00  0.00           N
ATOM   3104  HN  TRP A 210      95.560 108.530 165.940  1.00  0.00           H
ATOM   3105  CA  TRP A 210      95.880 106.770 167.080  1.00  0.00           C
ATOM   3106  HA  TRP A 210      94.910 107.060 167.440  1.00  0.00           H
ATOM   3107  CB  TRP A 210      95.750 105.350 166.380  1.00  0.00           C
ATOM   3108  HB1 TRP A 210      96.810 105.180 166.070  1.00  0.00           H
ATOM   3109  HB2 TRP A 210      95.350 104.640 167.130  1.00  0.00           H
ATOM   3110  CG  TRP A 210      94.870 105.370 165.160  1.00  0.00           C
ATOM   3111  CD1 TRP A 210      95.120 104.590 164.070  1.00  0.00           C
ATOM   3112  HD1 TRP A 210      95.940 103.900 164.020  1.00  0.00           H
ATOM   3113  NE1 TRP A 210      94.090 104.780 163.170  1.00  0.00           N
ATOM   3114  HE1 TRP A 210      93.780 104.350 162.350  1.00  0.00           H
ATOM   3115  CE2 TRP A 210      93.210 105.660 163.590  1.00  0.00           C
ATOM   3116  CD2 TRP A 210      93.570 105.970 164.920  1.00  0.00           C
ATOM   3117  CE3 TRP A 210      92.660 106.750 165.670  1.00  0.00           C
ATOM   3118  HE3 TRP A 210      92.860 106.890 166.720  1.00  0.00           H
ATOM   3119  CZ3 TRP A 210      91.650 107.390 165.000  1.00  0.00           C
ATOM   3120  HZ3 TRP A 210      91.010 108.040 165.580  1.00  0.00           H
ATOM   3121  CZ2 TRP A 210      92.160 106.270 162.960  1.00  0.00           C
ATOM   3122  HZ2 TRP A 210      92.060 106.120 161.900  1.00  0.00           H
ATOM   3123  CH2 TRP A 210      91.350 107.140 163.700  1.00  0.00           C
ATOM   3124  HH2 TRP A 210      90.470 107.520 163.200  1.00  0.00           H
ATOM   3125  C   TRP A 210      96.790 106.710 168.340  1.00  0.00           C
ATOM   3126  O   TRP A 210      97.110 105.650 168.860  1.00  0.00           O
ATOM   3127  N   ASP A 211      97.240 107.880 168.800  1.00  0.00           N
ATOM   3128  HN  ASP A 211      97.110 108.650 168.180  1.00  0.00           H
ATOM   3129  CA  ASP A 211      97.950 108.170 170.030  1.00  0.00           C
ATOM   3130  HA  ASP A 211      98.780 107.470 170.100  1.00  0.00           H
ATOM   3131  CB  ASP A 211      98.320 109.690 169.940  1.00  0.00           C
ATOM   3132  HB1 ASP A 211      97.440 110.220 169.520  1.00  0.00           H
ATOM   3133  HB2 ASP A 211      98.520 110.020 170.980  1.00  0.00           H
ATOM   3134  CG  ASP A 211      99.530 110.040 169.060  1.00  0.00           C
ATOM   3135  OD1 ASP A 211     100.560 109.320 169.080  1.00  0.00           O
ATOM   3136  OD2 ASP A 211      99.560 111.120 168.460  1.00  0.00           O
ATOM   3137  C   ASP A 211      97.060 107.880 171.230  1.00  0.00           C
ATOM   3138  O   ASP A 211      97.410 107.250 172.240  1.00  0.00           O
ATOM   3139  N   ASN A 212      95.770 108.290 171.180  1.00  0.00           N
ATOM   3140  HN  ASN A 212      95.530 108.940 170.460  1.00  0.00           H
ATOM   3141  CA  ASN A 212      94.670 107.700 171.970  1.00  0.00           C
ATOM   3142  HA  ASN A 212      94.880 106.700 172.310  1.00  0.00           H
ATOM   3143  CB  ASN A 212      94.450 108.710 173.150  1.00  0.00           C
ATOM   3144  HB1 ASN A 212      95.420 108.750 173.680  1.00  0.00           H
ATOM   3145  HB2 ASN A 212      94.210 109.710 172.730  1.00  0.00           H
ATOM   3146  CG  ASN A 212      93.330 108.270 174.060  1.00  0.00           C
ATOM   3147  OD1 ASN A 212      92.570 107.320 173.880  1.00  0.00           O
ATOM   3148  ND2 ASN A 212      93.180 108.930 175.250  1.00  0.00           N
ATOM   3149 HD21 ASN A 212      93.950 109.520 175.490  1.00  0.00           H
ATOM   3150 HD22 ASN A 212      92.900 108.350 176.010  1.00  0.00           H
ATOM   3151  C   ASN A 212      93.500 107.620 171.020  1.00  0.00           C
ATOM   3152  O   ASN A 212      93.130 108.670 170.530  1.00  0.00           O
ATOM   3153  N   VAL A 213      92.990 106.390 170.770  1.00  0.00           N
ATOM   3154  HN  VAL A 213      93.360 105.520 171.050  1.00  0.00           H
ATOM   3155  CA  VAL A 213      91.830 106.200 169.930  1.00  0.00           C
ATOM   3156  HA  VAL A 213      91.960 106.680 168.970  1.00  0.00           H
ATOM   3157  CB  VAL A 213      91.760 104.720 169.490  1.00  0.00           C
ATOM   3158  HB  VAL A 213      91.540 104.090 170.380  1.00  0.00           H
ATOM   3159  CG1 VAL A 213      90.520 104.620 168.510  1.00  0.00           C
ATOM   3160 HG11 VAL A 213      90.580 103.610 168.050  1.00  0.00           H
ATOM   3161 HG12 VAL A 213      89.510 104.710 168.980  1.00  0.00           H
ATOM   3162 HG13 VAL A 213      90.510 105.360 167.680  1.00  0.00           H
ATOM   3163  CG2 VAL A 213      93.060 104.360 168.690  1.00  0.00           C
ATOM   3164 HG21 VAL A 213      93.020 103.270 168.470  1.00  0.00           H
ATOM   3165 HG22 VAL A 213      93.250 104.890 167.740  1.00  0.00           H
ATOM   3166 HG23 VAL A 213      93.880 104.620 169.400  1.00  0.00           H
ATOM   3167  C   VAL A 213      90.570 106.820 170.550  1.00  0.00           C
ATOM   3168  O   VAL A 213      89.750 107.380 169.790  1.00  0.00           O
ATOM   3169  N   LYS A 214      90.320 106.640 171.790  1.00  0.00           N
ATOM   3170  HN  LYS A 214      90.970 106.160 172.380  1.00  0.00           H
ATOM   3171  CA  LYS A 214      89.070 106.980 172.400  1.00  0.00           C
ATOM   3172  HA  LYS A 214      88.260 106.840 171.700  1.00  0.00           H
ATOM   3173  CB  LYS A 214      88.770 105.980 173.500  1.00  0.00           C
ATOM   3174  HB1 LYS A 214      89.510 106.040 174.330  1.00  0.00           H
ATOM   3175  HB2 LYS A 214      87.800 106.150 174.010  1.00  0.00           H
ATOM   3176  CG  LYS A 214      88.660 104.580 172.890  1.00  0.00           C
ATOM   3177  HG1 LYS A 214      89.630 104.260 172.450  1.00  0.00           H
ATOM   3178  HG2 LYS A 214      87.930 104.690 172.060  1.00  0.00           H
ATOM   3179  CD  LYS A 214      88.210 103.600 173.980  1.00  0.00           C
ATOM   3180  HD1 LYS A 214      87.160 103.830 174.270  1.00  0.00           H
ATOM   3181  HD2 LYS A 214      88.930 103.680 174.820  1.00  0.00           H
ATOM   3182  CE  LYS A 214      88.290 102.150 173.380  1.00  0.00           C
ATOM   3183  HE1 LYS A 214      87.730 102.040 172.420  1.00  0.00           H
ATOM   3184  HE2 LYS A 214      87.940 101.350 174.060  1.00  0.00           H
ATOM   3185  NZ  LYS A 214      89.710 101.740 173.110  1.00  0.00           N
ATOM   3186  HZ1 LYS A 214      90.440 102.490 173.140  1.00  0.00           H
ATOM   3187  HZ2 LYS A 214      89.930 101.090 173.890  1.00  0.00           H
ATOM   3188  HZ3 LYS A 214      89.720 101.340 172.150  1.00  0.00           H
ATOM   3189  C   LYS A 214      88.940 108.420 172.950  1.00  0.00           C
ATOM   3190  O   LYS A 214      87.860 108.740 173.470  1.00  0.00           O
ATOM   3191  N   HIS A 215      89.960 109.270 172.730  1.00  0.00           N
ATOM   3192  HN  HIS A 215      90.690 108.900 172.160  1.00  0.00           H
ATOM   3193  CA  HIS A 215      89.840 110.670 173.120  1.00  0.00           C
ATOM   3194  HA  HIS A 215      89.660 110.720 174.180  1.00  0.00           H
ATOM   3195  CB  HIS A 215      91.260 111.370 172.980  1.00  0.00           C
ATOM   3196  HB1 HIS A 215      92.040 110.860 173.580  1.00  0.00           H
ATOM   3197  HB2 HIS A 215      91.570 111.430 171.920  1.00  0.00           H
ATOM   3198  ND1 HIS A 215      90.680 113.670 172.760  1.00  0.00           N
ATOM   3199  CG  HIS A 215      91.240 112.740 173.540  1.00  0.00           C
ATOM   3200  CE1 HIS A 215      90.990 114.810 173.380  1.00  0.00           C
ATOM   3201  HE1 HIS A 215      90.710 115.790 172.980  1.00  0.00           H
ATOM   3202  NE2 HIS A 215      91.630 114.640 174.540  1.00  0.00           N
ATOM   3203  HE2 HIS A 215      91.740 115.300 175.290  1.00  0.00           H
ATOM   3204  CD2 HIS A 215      91.780 113.230 174.710  1.00  0.00           C
ATOM   3205  HD2 HIS A 215      92.330 112.770 175.520  1.00  0.00           H
ATOM   3206  C   HIS A 215      88.790 111.440 172.390  1.00  0.00           C
ATOM   3207  O   HIS A 215      87.920 112.110 172.930  1.00  0.00           O
ATOM   3208  N   ALA A 216      88.830 111.280 171.040  1.00  0.00           N
ATOM   3209  HN  ALA A 216      89.490 110.860 170.420  1.00  0.00           H
ATOM   3210  CA  ALA A 216      87.940 112.080 170.190  1.00  0.00           C
ATOM   3211  HA  ALA A 216      87.670 112.910 170.820  1.00  0.00           H
ATOM   3212  CB  ALA A 216      88.780 112.610 169.000  1.00  0.00           C
ATOM   3213  HB1 ALA A 216      89.180 111.770 168.390  1.00  0.00           H
ATOM   3214  HB2 ALA A 216      88.010 113.080 168.350  1.00  0.00           H
ATOM   3215  HB3 ALA A 216      89.540 113.290 169.430  1.00  0.00           H
ATOM   3216  C   ALA A 216      86.800 111.140 169.690  1.00  0.00           C
ATOM   3217  O   ALA A 216      85.760 111.570 169.220  1.00  0.00           O
ATOM   3218  N   TRP A 217      86.910 109.790 169.780  1.00  0.00           N
ATOM   3219  HN  TRP A 217      87.740 109.390 170.170  1.00  0.00           H
ATOM   3220  CA  TRP A 217      86.060 108.920 169.000  1.00  0.00           C
ATOM   3221  HA  TRP A 217      85.440 109.540 168.360  1.00  0.00           H
ATOM   3222  CB  TRP A 217      86.760 107.970 168.040  1.00  0.00           C
ATOM   3223  HB1 TRP A 217      87.470 107.350 168.630  1.00  0.00           H
ATOM   3224  HB2 TRP A 217      86.030 107.330 167.500  1.00  0.00           H
ATOM   3225  CG  TRP A 217      87.620 108.690 167.000  1.00  0.00           C
ATOM   3226  CD1 TRP A 217      88.820 109.280 167.160  1.00  0.00           C
ATOM   3227  HD1 TRP A 217      89.360 109.420 168.090  1.00  0.00           H
ATOM   3228  NE1 TRP A 217      89.220 109.580 165.900  1.00  0.00           N
ATOM   3229  HE1 TRP A 217      90.080 110.050 165.800  1.00  0.00           H
ATOM   3230  CE2 TRP A 217      88.180 109.550 164.990  1.00  0.00           C
ATOM   3231  CD2 TRP A 217      87.100 109.010 165.700  1.00  0.00           C
ATOM   3232  CE3 TRP A 217      85.920 108.800 165.070  1.00  0.00           C
ATOM   3233  HE3 TRP A 217      85.110 108.370 165.650  1.00  0.00           H
ATOM   3234  CZ3 TRP A 217      85.850 109.190 163.700  1.00  0.00           C
ATOM   3235  HZ3 TRP A 217      84.850 109.350 163.330  1.00  0.00           H
ATOM   3236  CZ2 TRP A 217      88.160 109.850 163.670  1.00  0.00           C
ATOM   3237  HZ2 TRP A 217      89.050 110.170 163.140  1.00  0.00           H
ATOM   3238  CH2 TRP A 217      86.920 109.830 163.030  1.00  0.00           C
ATOM   3239  HH2 TRP A 217      86.830 110.260 162.050  1.00  0.00           H
ATOM   3240  C   TRP A 217      85.270 108.030 169.980  1.00  0.00           C
ATOM   3241  O   TRP A 217      85.910 107.550 170.920  1.00  0.00           O
ATOM   3242  N   SER A 218      84.030 107.720 169.730  1.00  0.00           N
ATOM   3243  HN  SER A 218      83.620 108.150 168.930  1.00  0.00           H
ATOM   3244  CA  SER A 218      83.010 106.910 170.420  1.00  0.00           C
ATOM   3245  HA  SER A 218      83.420 106.820 171.420  1.00  0.00           H
ATOM   3246  CB  SER A 218      81.690 107.750 170.550  1.00  0.00           C
ATOM   3247  HB1 SER A 218      81.520 108.240 169.560  1.00  0.00           H
ATOM   3248  HB2 SER A 218      81.820 108.570 171.290  1.00  0.00           H
ATOM   3249  OG  SER A 218      80.510 106.990 170.800  1.00  0.00           O
ATOM   3250  HG1 SER A 218      80.280 107.180 171.710  1.00  0.00           H
ATOM   3251  C   SER A 218      82.710 105.540 169.750  1.00  0.00           C
ATOM   3252  O   SER A 218      82.760 105.430 168.540  1.00  0.00           O
ATOM   3253  N   PRO A 219      82.340 104.470 170.450  1.00  0.00           N
ATOM   3254  CD  PRO A 219      82.210 104.450 171.870  1.00  0.00           C
ATOM   3255  HD1 PRO A 219      81.670 105.380 172.150  1.00  0.00           H
ATOM   3256  HD2 PRO A 219      83.250 104.420 172.260  1.00  0.00           H
ATOM   3257  CA  PRO A 219      82.120 103.180 169.790  1.00  0.00           C
ATOM   3258  HA  PRO A 219      82.890 102.990 169.050  1.00  0.00           H
ATOM   3259  CB  PRO A 219      82.160 102.210 171.050  1.00  0.00           C
ATOM   3260  HB1 PRO A 219      81.530 101.300 171.200  1.00  0.00           H
ATOM   3261  HB2 PRO A 219      83.190 101.910 171.310  1.00  0.00           H
ATOM   3262  CG  PRO A 219      81.730 103.130 172.250  1.00  0.00           C
ATOM   3263  HG1 PRO A 219      82.270 102.820 173.170  1.00  0.00           H
ATOM   3264  HG2 PRO A 219      80.640 103.140 172.460  1.00  0.00           H
ATOM   3265  C   PRO A 219      80.800 103.040 169.040  1.00  0.00           C
ATOM   3266  O   PRO A 219      80.240 101.940 169.110  1.00  0.00           O
ATOM   3267  N   MET A 220      80.250 104.160 168.490  1.00  0.00           N
ATOM   3268  HN  MET A 220      80.740 105.030 168.510  1.00  0.00           H
ATOM   3269  CA  MET A 220      78.970 104.160 167.770  1.00  0.00           C
ATOM   3270  HA  MET A 220      78.840 105.230 167.690  1.00  0.00           H
ATOM   3271  CB  MET A 220      79.180 103.370 166.470  1.00  0.00           C
ATOM   3272  HB1 MET A 220      80.060 103.780 165.930  1.00  0.00           H
ATOM   3273  HB2 MET A 220      79.370 102.290 166.690  1.00  0.00           H
ATOM   3274  CG  MET A 220      78.060 103.390 165.460  1.00  0.00           C
ATOM   3275  HG1 MET A 220      77.110 102.920 165.800  1.00  0.00           H
ATOM   3276  HG2 MET A 220      78.410 102.740 164.620  1.00  0.00           H
ATOM   3277  SD  MET A 220      77.730 105.010 164.720  1.00  0.00           S
ATOM   3278  CE  MET A 220      76.060 104.800 164.080  1.00  0.00           C
ATOM   3279  HE1 MET A 220      76.150 103.980 163.340  1.00  0.00           H
ATOM   3280  HE2 MET A 220      75.370 104.530 164.900  1.00  0.00           H
ATOM   3281  HE3 MET A 220      75.680 105.650 163.460  1.00  0.00           H
ATOM   3282  C   MET A 220      77.840 103.640 168.620  1.00  0.00           C
ATOM   3283  O   MET A 220      76.790 103.340 168.030  1.00  0.00           O
ATOM   3284  N   LYS A 221      78.020 103.360 169.890  1.00  0.00           N
ATOM   3285  HN  LYS A 221      78.810 103.730 170.390  1.00  0.00           H
ATOM   3286  CA  LYS A 221      77.080 102.650 170.720  1.00  0.00           C
ATOM   3287  HA  LYS A 221      77.600 102.550 171.670  1.00  0.00           H
ATOM   3288  CB  LYS A 221      75.690 103.360 170.710  1.00  0.00           C
ATOM   3289  HB1 LYS A 221      75.390 103.780 169.730  1.00  0.00           H
ATOM   3290  HB2 LYS A 221      74.820 102.730 171.000  1.00  0.00           H
ATOM   3291  CG  LYS A 221      75.740 104.550 171.770  1.00  0.00           C
ATOM   3292  HG1 LYS A 221      76.510 105.210 171.330  1.00  0.00           H
ATOM   3293  HG2 LYS A 221      75.970 104.170 172.790  1.00  0.00           H
ATOM   3294  CD  LYS A 221      74.320 105.180 171.800  1.00  0.00           C
ATOM   3295  HD1 LYS A 221      73.620 104.530 172.350  1.00  0.00           H
ATOM   3296  HD2 LYS A 221      73.970 105.290 170.750  1.00  0.00           H
ATOM   3297  CE  LYS A 221      74.250 106.620 172.430  1.00  0.00           C
ATOM   3298  HE1 LYS A 221      73.190 106.950 172.450  1.00  0.00           H
ATOM   3299  HE2 LYS A 221      74.870 107.340 171.850  1.00  0.00           H
ATOM   3300  NZ  LYS A 221      74.800 106.490 173.790  1.00  0.00           N
ATOM   3301  HZ1 LYS A 221      74.400 105.730 174.370  1.00  0.00           H
ATOM   3302  HZ2 LYS A 221      75.810 106.230 173.790  1.00  0.00           H
ATOM   3303  HZ3 LYS A 221      74.670 107.380 174.310  1.00  0.00           H
ATOM   3304  C   LYS A 221      76.890 101.180 170.330  1.00  0.00           C
ATOM   3305  O   LYS A 221      75.830 100.610 170.710  1.00  0.00           O
ATOM   3306  N   ASP A 222      77.880 100.520 169.720  1.00  0.00           N
ATOM   3307  HN  ASP A 222      78.690 101.000 169.390  1.00  0.00           H
ATOM   3308  CA  ASP A 222      77.770  99.090 169.430  1.00  0.00           C
ATOM   3309  HA  ASP A 222      76.750  98.790 169.580  1.00  0.00           H
ATOM   3310  CB  ASP A 222      78.210  98.770 167.920  1.00  0.00           C
ATOM   3311  HB1 ASP A 222      77.200  98.750 167.460  1.00  0.00           H
ATOM   3312  HB2 ASP A 222      78.950  99.420 167.400  1.00  0.00           H
ATOM   3313  CG  ASP A 222      78.830  97.380 167.860  1.00  0.00           C
ATOM   3314  OD1 ASP A 222      80.000  97.270 168.300  1.00  0.00           O
ATOM   3315  OD2 ASP A 222      78.270  96.370 167.390  1.00  0.00           O
ATOM   3316  C   ASP A 222      78.540  98.360 170.520  1.00  0.00           C
ATOM   3317  O   ASP A 222      78.200  97.310 171.010  1.00  0.00           O
ATOM   3318  N   GLY A 223      79.730  98.970 170.880  1.00  0.00           N
ATOM   3319  HN  GLY A 223      79.930  99.890 170.540  1.00  0.00           H
ATOM   3320  CA  GLY A 223      80.600  98.420 171.990  1.00  0.00           C
ATOM   3321  HA1 GLY A 223      79.980  97.980 172.760  1.00  0.00           H
ATOM   3322  HA2 GLY A 223      81.190  99.250 172.350  1.00  0.00           H
ATOM   3323  C   GLY A 223      81.520  97.350 171.680  1.00  0.00           C
ATOM   3324  O   GLY A 223      82.090  96.730 172.620  1.00  0.00           O
ATOM   3325  N   SER A 224      81.760  97.020 170.430  1.00  0.00           N
ATOM   3326  HN  SER A 224      81.150  97.330 169.700  1.00  0.00           H
ATOM   3327  CA  SER A 224      82.950  96.220 169.970  1.00  0.00           C
ATOM   3328  HA  SER A 224      83.390  95.880 170.900  1.00  0.00           H
ATOM   3329  CB  SER A 224      82.530  95.030 169.080  1.00  0.00           C
ATOM   3330  HB1 SER A 224      81.650  94.450 169.440  1.00  0.00           H
ATOM   3331  HB2 SER A 224      83.420  94.420 168.810  1.00  0.00           H
ATOM   3332  OG  SER A 224      81.970  95.570 167.880  1.00  0.00           O
ATOM   3333  HG1 SER A 224      81.280  96.200 168.080  1.00  0.00           H
ATOM   3334  C   SER A 224      83.980  97.100 169.320  1.00  0.00           C
ATOM   3335  O   SER A 224      83.730  97.920 168.470  1.00  0.00           O
ATOM   3336  N   SER A 225      85.220  97.140 169.870  1.00  0.00           N
ATOM   3337  HN  SER A 225      85.430  96.390 170.490  1.00  0.00           H
ATOM   3338  CA  SER A 225      86.160  98.200 169.610  1.00  0.00           C
ATOM   3339  HA  SER A 225      85.660  99.000 169.080  1.00  0.00           H
ATOM   3340  CB  SER A 225      86.880  98.910 170.830  1.00  0.00           C
ATOM   3341  HB1 SER A 225      86.150  99.260 171.590  1.00  0.00           H
ATOM   3342  HB2 SER A 225      87.420  99.840 170.520  1.00  0.00           H
ATOM   3343  OG  SER A 225      87.830  98.160 171.430  1.00  0.00           O
ATOM   3344  HG1 SER A 225      87.330  97.440 171.820  1.00  0.00           H
ATOM   3345  C   SER A 225      87.130  97.670 168.600  1.00  0.00           C
ATOM   3346  O   SER A 225      87.500  96.500 168.720  1.00  0.00           O
ATOM   3347  N   PRO A 226      87.530  98.340 167.500  1.00  0.00           N
ATOM   3348  CD  PRO A 226      87.190  99.700 167.210  1.00  0.00           C
ATOM   3349  HD1 PRO A 226      87.160 100.390 168.090  1.00  0.00           H
ATOM   3350  HD2 PRO A 226      86.150  99.640 166.840  1.00  0.00           H
ATOM   3351  CA  PRO A 226      88.630  97.860 166.670  1.00  0.00           C
ATOM   3352  HA  PRO A 226      88.290  96.920 166.260  1.00  0.00           H
ATOM   3353  CB  PRO A 226      88.510  98.840 165.490  1.00  0.00           C
ATOM   3354  HB1 PRO A 226      89.520  98.840 165.000  1.00  0.00           H
ATOM   3355  HB2 PRO A 226      87.680  98.530 164.820  1.00  0.00           H
ATOM   3356  CG  PRO A 226      88.080 100.120 166.100  1.00  0.00           C
ATOM   3357  HG1 PRO A 226      87.580 100.730 165.320  1.00  0.00           H
ATOM   3358  HG2 PRO A 226      88.920 100.670 166.570  1.00  0.00           H
ATOM   3359  C   PRO A 226      90.040  97.630 167.290  1.00  0.00           C
ATOM   3360  O   PRO A 226      90.410  98.540 168.040  1.00  0.00           O
ATOM   3361  N   LYS A 227      90.830  96.540 167.010  1.00  0.00           N
ATOM   3362  HN  LYS A 227      90.460  95.840 166.410  1.00  0.00           H
ATOM   3363  CA  LYS A 227      92.080  96.340 167.640  1.00  0.00           C
ATOM   3364  HA  LYS A 227      92.090  96.370 168.720  1.00  0.00           H
ATOM   3365  CB  LYS A 227      92.660  94.960 167.260  1.00  0.00           C
ATOM   3366  HB1 LYS A 227      92.480  94.870 166.170  1.00  0.00           H
ATOM   3367  HB2 LYS A 227      93.750  94.830 167.400  1.00  0.00           H
ATOM   3368  CG  LYS A 227      92.100  93.830 168.040  1.00  0.00           C
ATOM   3369  HG1 LYS A 227      92.320  92.810 167.650  1.00  0.00           H
ATOM   3370  HG2 LYS A 227      91.000  93.960 168.100  1.00  0.00           H
ATOM   3371  CD  LYS A 227      92.750  93.780 169.530  1.00  0.00           C
ATOM   3372  HD1 LYS A 227      92.450  94.730 170.010  1.00  0.00           H
ATOM   3373  HD2 LYS A 227      93.850  93.670 169.400  1.00  0.00           H
ATOM   3374  CE  LYS A 227      92.130  92.750 170.520  1.00  0.00           C
ATOM   3375  HE1 LYS A 227      91.070  93.110 170.530  1.00  0.00           H
ATOM   3376  HE2 LYS A 227      92.570  92.680 171.530  1.00  0.00           H
ATOM   3377  NZ  LYS A 227      92.220  91.420 169.850  1.00  0.00           N
ATOM   3378  HZ1 LYS A 227      91.590  91.280 169.030  1.00  0.00           H
ATOM   3379  HZ2 LYS A 227      93.210  91.290 169.570  1.00  0.00           H
ATOM   3380  HZ3 LYS A 227      91.840  90.650 170.440  1.00  0.00           H
ATOM   3381  C   LYS A 227      93.190  97.240 167.180  1.00  0.00           C
ATOM   3382  O   LYS A 227      93.280  97.470 165.990  1.00  0.00           O
ATOM   3383  N   VAL A 228      93.900  97.870 168.150  1.00  0.00           N
ATOM   3384  HN  VAL A 228      93.700  97.760 169.120  1.00  0.00           H
ATOM   3385  CA  VAL A 228      95.020  98.750 167.830  1.00  0.00           C
ATOM   3386  HA  VAL A 228      94.910  99.350 166.940  1.00  0.00           H
ATOM   3387  CB  VAL A 228      95.160  99.860 168.930  1.00  0.00           C
ATOM   3388  HB  VAL A 228      95.830  99.560 169.760  1.00  0.00           H
ATOM   3389  CG1 VAL A 228      95.700 101.110 168.180  1.00  0.00           C
ATOM   3390 HG11 VAL A 228      95.610 102.060 168.740  1.00  0.00           H
ATOM   3391 HG12 VAL A 228      96.780 100.940 167.970  1.00  0.00           H
ATOM   3392 HG13 VAL A 228      95.090 101.210 167.250  1.00  0.00           H
ATOM   3393  CG2 VAL A 228      93.730 100.260 169.510  1.00  0.00           C
ATOM   3394 HG21 VAL A 228      93.000 100.520 168.720  1.00  0.00           H
ATOM   3395 HG22 VAL A 228      93.300  99.470 170.150  1.00  0.00           H
ATOM   3396 HG23 VAL A 228      93.880 101.210 170.070  1.00  0.00           H
ATOM   3397  C   VAL A 228      96.200  97.940 167.720  1.00  0.00           C
ATOM   3398  O   VAL A 228      96.440  97.010 168.470  1.00  0.00           O
ATOM   3399  N   GLU A 229      97.120  98.170 166.750  1.00  0.00           N
ATOM   3400  HN  GLU A 229      96.940  98.960 166.170  1.00  0.00           H
ATOM   3401  CA  GLU A 229      98.340  97.400 166.620  1.00  0.00           C
ATOM   3402  HA  GLU A 229      98.590  96.760 167.450  1.00  0.00           H
ATOM   3403  CB  GLU A 229      98.220  96.460 165.390  1.00  0.00           C
ATOM   3404  HB1 GLU A 229      97.570  97.060 164.720  1.00  0.00           H
ATOM   3405  HB2 GLU A 229      99.260  96.310 165.030  1.00  0.00           H
ATOM   3406  CG  GLU A 229      97.640  95.070 165.800  1.00  0.00           C
ATOM   3407  HG1 GLU A 229      96.540  95.030 165.940  1.00  0.00           H
ATOM   3408  HG2 GLU A 229      98.160  94.590 166.650  1.00  0.00           H
ATOM   3409  CD  GLU A 229      97.970  94.110 164.710  1.00  0.00           C
ATOM   3410  OE1 GLU A 229      98.390  94.490 163.590  1.00  0.00           O
ATOM   3411  OE2 GLU A 229      97.750  92.900 164.920  1.00  0.00           O
ATOM   3412  C   GLU A 229      99.570  98.230 166.380  1.00  0.00           C
ATOM   3413  O   GLU A 229      99.560  99.420 166.100  1.00  0.00           O
ATOM   3414  N   PHE A 230     100.790  97.540 166.540  1.00  0.00           N
ATOM   3415  HN  PHE A 230     100.850  96.640 166.970  1.00  0.00           H
ATOM   3416  CA  PHE A 230     102.010  98.080 165.860  1.00  0.00           C
ATOM   3417  HA  PHE A 230     102.080  99.130 166.110  1.00  0.00           H
ATOM   3418  CB  PHE A 230     103.360  97.530 166.470  1.00  0.00           C
ATOM   3419  HB1 PHE A 230     103.370  97.940 167.500  1.00  0.00           H
ATOM   3420  HB2 PHE A 230     103.130  96.440 166.500  1.00  0.00           H
ATOM   3421  CG  PHE A 230     104.710  97.810 165.750  1.00  0.00           C
ATOM   3422  CD1 PHE A 230     105.520  98.990 166.030  1.00  0.00           C
ATOM   3423  HD1 PHE A 230     105.140  99.720 166.730  1.00  0.00           H
ATOM   3424  CE1 PHE A 230     106.760  99.150 165.420  1.00  0.00           C
ATOM   3425  HE1 PHE A 230     107.400  99.980 165.660  1.00  0.00           H
ATOM   3426  CZ  PHE A 230     107.120  98.180 164.480  1.00  0.00           C
ATOM   3427  HZ  PHE A 230     108.120  98.230 164.100  1.00  0.00           H
ATOM   3428  CD2 PHE A 230     105.240  96.790 164.930  1.00  0.00           C
ATOM   3429  HD2 PHE A 230     104.730  95.840 164.860  1.00  0.00           H
ATOM   3430  CE2 PHE A 230     106.440  96.960 164.350  1.00  0.00           C
ATOM   3431  HE2 PHE A 230     106.840  96.150 163.760  1.00  0.00           H
ATOM   3432  C   PHE A 230     101.840  98.180 164.330  1.00  0.00           C
ATOM   3433  O   PHE A 230     101.510  97.160 163.740  1.00  0.00           O
ATOM   3434  N   SER A 231     102.070  99.330 163.680  1.00  0.00           N
ATOM   3435  HN  SER A 231     102.320 100.160 164.180  1.00  0.00           H
ATOM   3436  CA  SER A 231     102.020  99.530 162.270  1.00  0.00           C
ATOM   3437  HA  SER A 231     101.050  99.240 161.910  1.00  0.00           H
ATOM   3438  CB  SER A 231     102.190 101.030 161.760  1.00  0.00           C
ATOM   3439  HB1 SER A 231     101.880 101.090 160.690  1.00  0.00           H
ATOM   3440  HB2 SER A 231     103.200 101.470 161.880  1.00  0.00           H
ATOM   3441  OG  SER A 231     101.270 101.840 162.470  1.00  0.00           O
ATOM   3442  HG1 SER A 231     100.940 102.550 161.910  1.00  0.00           H
ATOM   3443  C   SER A 231     102.980  98.650 161.400  1.00  0.00           C
ATOM   3444  O   SER A 231     104.140  98.500 161.740  1.00  0.00           O
ATOM   3445  N   ASN A 232     102.520  98.020 160.360  1.00  0.00           N
ATOM   3446  HN  ASN A 232     101.540  97.820 160.290  1.00  0.00           H
ATOM   3447  CA  ASN A 232     103.370  97.510 159.230  1.00  0.00           C
ATOM   3448  HA  ASN A 232     104.170  96.900 159.620  1.00  0.00           H
ATOM   3449  CB  ASN A 232     102.420  96.710 158.320  1.00  0.00           C
ATOM   3450  HB1 ASN A 232     101.500  97.290 158.080  1.00  0.00           H
ATOM   3451  HB2 ASN A 232     102.840  96.450 157.320  1.00  0.00           H
ATOM   3452  CG  ASN A 232     101.810  95.430 159.010  1.00  0.00           C
ATOM   3453  OD1 ASN A 232     102.130  95.080 160.140  1.00  0.00           O
ATOM   3454  ND2 ASN A 232     100.960  94.760 158.250  1.00  0.00           N
ATOM   3455 HD21 ASN A 232     100.880  94.850 157.250  1.00  0.00           H
ATOM   3456 HD22 ASN A 232     100.310  94.100 158.610  1.00  0.00           H
ATOM   3457  C   ASN A 232     104.090  98.630 158.450  1.00  0.00           C
ATOM   3458  O   ASN A 232     103.390  99.520 157.980  1.00  0.00           O
ATOM   3459  N   ALA A 233     105.450  98.720 158.350  1.00  0.00           N
ATOM   3460  HN  ALA A 233     106.170  98.070 158.560  1.00  0.00           H
ATOM   3461  CA  ALA A 233     106.110  99.910 157.870  1.00  0.00           C
ATOM   3462  HA  ALA A 233     105.620 100.740 158.350  1.00  0.00           H
ATOM   3463  CB  ALA A 233     107.630  99.840 158.250  1.00  0.00           C
ATOM   3464  HB1 ALA A 233     108.050  99.020 157.620  1.00  0.00           H
ATOM   3465  HB2 ALA A 233     108.060 100.770 157.840  1.00  0.00           H
ATOM   3466  HB3 ALA A 233     107.660  99.700 159.350  1.00  0.00           H
ATOM   3467  C   ALA A 233     105.800 100.110 156.410  1.00  0.00           C
ATOM   3468  O   ALA A 233     105.950  99.170 155.610  1.00  0.00           O
ATOM   3469  N   HIS A 234     105.400 101.370 156.000  1.00  0.00           N
ATOM   3470  HN  HIS A 234     105.300 102.210 156.520  1.00  0.00           H
ATOM   3471  CA  HIS A 234     104.970 101.740 154.700  1.00  0.00           C
ATOM   3472  HA  HIS A 234     104.840 100.880 154.070  1.00  0.00           H
ATOM   3473  CB  HIS A 234     103.800 102.750 154.890  1.00  0.00           C
ATOM   3474  HB1 HIS A 234     103.070 102.600 154.070  1.00  0.00           H
ATOM   3475  HB2 HIS A 234     103.190 102.380 155.740  1.00  0.00           H
ATOM   3476  ND1 HIS A 234     105.020 104.410 156.360  1.00  0.00           N
ATOM   3477  CG  HIS A 234     104.190 104.140 155.270  1.00  0.00           C
ATOM   3478  CE1 HIS A 234     105.100 105.680 156.360  1.00  0.00           C
ATOM   3479  HE1 HIS A 234     105.720 106.330 156.980  1.00  0.00           H
ATOM   3480  NE2 HIS A 234     104.400 106.280 155.360  1.00  0.00           N
ATOM   3481  HE2 HIS A 234     104.250 107.230 155.110  1.00  0.00           H
ATOM   3482  CD2 HIS A 234     103.790 105.240 154.650  1.00  0.00           C
ATOM   3483  HD2 HIS A 234     103.140 105.450 153.820  1.00  0.00           H
ATOM   3484  C   HIS A 234     106.210 102.410 154.110  1.00  0.00           C
ATOM   3485  O   HIS A 234     106.290 102.610 152.920  1.00  0.00           O
ATOM   3486  N   GLY A 235     107.280 102.520 154.900  1.00  0.00           N
ATOM   3487  HN  GLY A 235     107.190 102.150 155.820  1.00  0.00           H
ATOM   3488  CA  GLY A 235     108.400 103.390 154.580  1.00  0.00           C
ATOM   3489  HA1 GLY A 235     108.950 103.780 155.420  1.00  0.00           H
ATOM   3490  HA2 GLY A 235     108.090 104.210 153.940  1.00  0.00           H
ATOM   3491  C   GLY A 235     109.480 102.680 153.880  1.00  0.00           C
ATOM   3492  O   GLY A 235     110.650 103.130 153.900  1.00  0.00           O
ATOM   3493  N   PHE A 236     109.190 101.600 153.210  1.00  0.00           N
ATOM   3494  HN  PHE A 236     108.240 101.290 153.200  1.00  0.00           H
ATOM   3495  CA  PHE A 236     109.970 101.140 152.070  1.00  0.00           C
ATOM   3496  HA  PHE A 236     110.990 101.010 152.390  1.00  0.00           H
ATOM   3497  CB  PHE A 236     109.550  99.800 151.460  1.00  0.00           C
ATOM   3498  HB1 PHE A 236     110.130  99.460 150.580  1.00  0.00           H
ATOM   3499  HB2 PHE A 236     109.630  99.040 152.270  1.00  0.00           H
ATOM   3500  CG  PHE A 236     108.080  99.720 151.060  1.00  0.00           C
ATOM   3501  CD1 PHE A 236     107.060  99.540 151.960  1.00  0.00           C
ATOM   3502  HD1 PHE A 236     107.320  99.400 153.000  1.00  0.00           H
ATOM   3503  CE1 PHE A 236     105.730  99.520 151.630  1.00  0.00           C
ATOM   3504  HE1 PHE A 236     105.040  99.480 152.460  1.00  0.00           H
ATOM   3505  CZ  PHE A 236     105.430  99.770 150.270  1.00  0.00           C
ATOM   3506  HZ  PHE A 236     104.390  99.900 150.030  1.00  0.00           H
ATOM   3507  CD2 PHE A 236     107.710  99.900 149.720  1.00  0.00           C
ATOM   3508  HD2 PHE A 236     108.480 100.060 148.980  1.00  0.00           H
ATOM   3509  CE2 PHE A 236     106.370  99.980 149.330  1.00  0.00           C
ATOM   3510  HE2 PHE A 236     106.070 100.150 148.300  1.00  0.00           H
ATOM   3511  C   PHE A 236     110.050 102.190 150.940  1.00  0.00           C
ATOM   3512  O   PHE A 236     109.080 102.790 150.550  1.00  0.00           O
ATOM   3513  N   LEU A 237     111.230 102.450 150.420  1.00  0.00           N
ATOM   3514  HN  LEU A 237     112.070 102.000 150.690  1.00  0.00           H
ATOM   3515  CA  LEU A 237     111.390 103.540 149.450  1.00  0.00           C
ATOM   3516  HA  LEU A 237     110.500 104.150 149.470  1.00  0.00           H
ATOM   3517  CB  LEU A 237     112.700 104.360 149.860  1.00  0.00           C
ATOM   3518  HB1 LEU A 237     113.550 103.660 149.930  1.00  0.00           H
ATOM   3519  HB2 LEU A 237     112.860 105.080 149.020  1.00  0.00           H
ATOM   3520  CG  LEU A 237     112.580 105.160 151.190  1.00  0.00           C
ATOM   3521  HG  LEU A 237     112.210 104.490 152.000  1.00  0.00           H
ATOM   3522  CD1 LEU A 237     113.880 105.730 151.700  1.00  0.00           C
ATOM   3523 HD11 LEU A 237     114.220 106.550 151.030  1.00  0.00           H
ATOM   3524 HD12 LEU A 237     113.830 106.130 152.740  1.00  0.00           H
ATOM   3525 HD13 LEU A 237     114.580 104.880 151.780  1.00  0.00           H
ATOM   3526  CD2 LEU A 237     111.540 106.350 151.020  1.00  0.00           C
ATOM   3527 HD21 LEU A 237     111.480 106.720 152.060  1.00  0.00           H
ATOM   3528 HD22 LEU A 237     112.010 107.120 150.380  1.00  0.00           H
ATOM   3529 HD23 LEU A 237     110.540 106.060 150.650  1.00  0.00           H
ATOM   3530  C   LEU A 237     111.610 103.060 148.010  1.00  0.00           C
ATOM   3531  O   LEU A 237     111.590 103.830 147.070  1.00  0.00           O
ATOM   3532  N   LEU A 238     111.740 101.740 147.820  1.00  0.00           N
ATOM   3533  HN  LEU A 238     111.740 101.050 148.530  1.00  0.00           H
ATOM   3534  CA  LEU A 238     111.780 101.040 146.600  1.00  0.00           C
ATOM   3535  HA  LEU A 238     111.730 101.750 145.790  1.00  0.00           H
ATOM   3536  CB  LEU A 238     113.200 100.300 146.490  1.00  0.00           C
ATOM   3537  HB1 LEU A 238     113.910 101.080 146.830  1.00  0.00           H
ATOM   3538  HB2 LEU A 238     113.170  99.520 147.280  1.00  0.00           H
ATOM   3539  CG  LEU A 238     113.820  99.750 145.190  1.00  0.00           C
ATOM   3540  HG  LEU A 238     114.900 100.000 145.050  1.00  0.00           H
ATOM   3541  CD1 LEU A 238     113.710  98.240 145.100  1.00  0.00           C
ATOM   3542 HD11 LEU A 238     114.360  97.710 145.840  1.00  0.00           H
ATOM   3543 HD12 LEU A 238     112.660  97.960 145.290  1.00  0.00           H
ATOM   3544 HD13 LEU A 238     113.920  97.870 144.080  1.00  0.00           H
ATOM   3545  CD2 LEU A 238     113.150 100.440 144.000  1.00  0.00           C
ATOM   3546 HD21 LEU A 238     113.720 100.260 143.060  1.00  0.00           H
ATOM   3547 HD22 LEU A 238     112.160  99.950 143.900  1.00  0.00           H
ATOM   3548 HD23 LEU A 238     113.000 101.520 144.220  1.00  0.00           H
ATOM   3549  C   LEU A 238     110.690 100.020 146.560  1.00  0.00           C
ATOM   3550  O   LEU A 238     110.430  99.210 147.480  1.00  0.00           O
ATOM   3551  N   ASP A 239     110.010  99.840 145.400  1.00  0.00           N
ATOM   3552  HN  ASP A 239     110.080 100.480 144.640  1.00  0.00           H
ATOM   3553  CA  ASP A 239     109.060  98.740 145.190  1.00  0.00           C
ATOM   3554  HA  ASP A 239     108.640  98.580 146.170  1.00  0.00           H
ATOM   3555  CB  ASP A 239     107.890  99.080 144.220  1.00  0.00           C
ATOM   3556  HB1 ASP A 239     107.450  99.940 144.770  1.00  0.00           H
ATOM   3557  HB2 ASP A 239     108.190  99.340 143.180  1.00  0.00           H
ATOM   3558  CG  ASP A 239     106.770  97.990 144.190  1.00  0.00           C
ATOM   3559  OD1 ASP A 239     106.970  96.830 144.560  1.00  0.00           O
ATOM   3560  OD2 ASP A 239     105.610  98.440 143.880  1.00  0.00           O
ATOM   3561  C   ASP A 239     109.870  97.600 144.560  1.00  0.00           C
ATOM   3562  O   ASP A 239     110.480  97.780 143.530  1.00  0.00           O
ATOM   3563  N   THR A 240     109.780  96.370 145.180  1.00  0.00           N
ATOM   3564  HN  THR A 240     109.290  96.280 146.050  1.00  0.00           H
ATOM   3565  CA  THR A 240     110.480  95.220 144.710  1.00  0.00           C
ATOM   3566  HA  THR A 240     111.320  95.510 144.100  1.00  0.00           H
ATOM   3567  CB  THR A 240     111.080  94.390 145.840  1.00  0.00           C
ATOM   3568  HB  THR A 240     111.440  93.380 145.540  1.00  0.00           H
ATOM   3569  OG1 THR A 240     110.230  94.240 146.960  1.00  0.00           O
ATOM   3570  HG1 THR A 240     110.580  93.550 147.530  1.00  0.00           H
ATOM   3571  CG2 THR A 240     112.320  95.120 146.310  1.00  0.00           C
ATOM   3572 HG21 THR A 240     113.120  95.110 145.530  1.00  0.00           H
ATOM   3573 HG22 THR A 240     112.110  96.200 146.500  1.00  0.00           H
ATOM   3574 HG23 THR A 240     112.770  94.680 147.220  1.00  0.00           H
ATOM   3575  C   THR A 240     109.720  94.240 143.940  1.00  0.00           C
ATOM   3576  O   THR A 240     110.290  93.200 143.580  1.00  0.00           O
ATOM   3577  N   SER A 241     108.440  94.580 143.580  1.00  0.00           N
ATOM   3578  HN  SER A 241     108.140  95.480 143.870  1.00  0.00           H
ATOM   3579  CA  SER A 241     107.600  93.620 142.900  1.00  0.00           C
ATOM   3580  HA  SER A 241     108.090  92.660 142.850  1.00  0.00           H
ATOM   3581  CB  SER A 241     106.250  93.360 143.720  1.00  0.00           C
ATOM   3582  HB1 SER A 241     106.470  92.980 144.740  1.00  0.00           H
ATOM   3583  HB2 SER A 241     105.690  92.530 143.240  1.00  0.00           H
ATOM   3584  OG  SER A 241     105.400  94.500 143.730  1.00  0.00           O
ATOM   3585  HG1 SER A 241     105.980  95.230 143.960  1.00  0.00           H
ATOM   3586  C   SER A 241     107.410  94.080 141.500  1.00  0.00           C
ATOM   3587  O   SER A 241     106.830  95.110 141.230  1.00  0.00           O
ATOM   3588  N   LEU A 242     107.870  93.330 140.550  1.00  0.00           N
ATOM   3589  HN  LEU A 242     108.390  92.540 140.870  1.00  0.00           H
ATOM   3590  CA  LEU A 242     107.640  93.640 139.160  1.00  0.00           C
ATOM   3591  HA  LEU A 242     107.620  94.710 138.980  1.00  0.00           H
ATOM   3592  CB  LEU A 242     108.630  93.090 138.160  1.00  0.00           C
ATOM   3593  HB1 LEU A 242     108.760  92.010 138.390  1.00  0.00           H
ATOM   3594  HB2 LEU A 242     108.250  93.070 137.120  1.00  0.00           H
ATOM   3595  CG  LEU A 242     109.980  93.800 138.110  1.00  0.00           C
ATOM   3596  HG  LEU A 242     110.510  93.450 137.190  1.00  0.00           H
ATOM   3597  CD1 LEU A 242     109.960  95.330 137.890  1.00  0.00           C
ATOM   3598 HD11 LEU A 242     109.150  95.670 137.200  1.00  0.00           H
ATOM   3599 HD12 LEU A 242     109.890  95.700 138.940  1.00  0.00           H
ATOM   3600 HD13 LEU A 242     110.880  95.780 137.460  1.00  0.00           H
ATOM   3601  CD2 LEU A 242     111.000  93.370 139.300  1.00  0.00           C
ATOM   3602 HD21 LEU A 242     111.050  92.280 139.480  1.00  0.00           H
ATOM   3603 HD22 LEU A 242     112.030  93.690 139.030  1.00  0.00           H
ATOM   3604 HD23 LEU A 242     110.640  93.890 140.220  1.00  0.00           H
ATOM   3605  C   LEU A 242     106.260  93.190 138.770  1.00  0.00           C
ATOM   3606  O   LEU A 242     105.830  92.150 139.200  1.00  0.00           O
ATOM   3607  N   GLU A 243     105.570  93.850 137.830  1.00  0.00           N
ATOM   3608  HN  GLU A 243     105.870  94.720 137.470  1.00  0.00           H
ATOM   3609  CA  GLU A 243     104.330  93.390 137.310  1.00  0.00           C
ATOM   3610  HA  GLU A 243     103.830  92.610 137.860  1.00  0.00           H
ATOM   3611  CB  GLU A 243     103.230  94.480 137.280  1.00  0.00           C
ATOM   3612  HB1 GLU A 243     102.960  94.850 138.290  1.00  0.00           H
ATOM   3613  HB2 GLU A 243     103.560  95.350 136.670  1.00  0.00           H
ATOM   3614  CG  GLU A 243     101.830  93.950 136.820  1.00  0.00           C
ATOM   3615  HG1 GLU A 243     101.420  93.470 137.730  1.00  0.00           H
ATOM   3616  HG2 GLU A 243     101.960  93.150 136.060  1.00  0.00           H
ATOM   3617  CD  GLU A 243     100.940  95.090 136.380  1.00  0.00           C
ATOM   3618  OE1 GLU A 243     101.200  95.760 135.360  1.00  0.00           O
ATOM   3619  OE2 GLU A 243      99.940  95.300 137.090  1.00  0.00           O
ATOM   3620  C   GLU A 243     104.620  92.840 135.910  1.00  0.00           C
ATOM   3621  O   GLU A 243     105.160  93.610 135.050  1.00  0.00           O
ATOM   3622  N   PRO A 244     104.370  91.550 135.550  1.00  0.00           N
ATOM   3623  CD  PRO A 244     104.300  90.420 136.460  1.00  0.00           C
ATOM   3624  HD1 PRO A 244     103.240  90.280 136.740  1.00  0.00           H
ATOM   3625  HD2 PRO A 244     104.920  90.590 137.360  1.00  0.00           H
ATOM   3626  CA  PRO A 244     104.430  91.060 134.130  1.00  0.00           C
ATOM   3627  HA  PRO A 244     105.450  91.180 133.780  1.00  0.00           H
ATOM   3628  CB  PRO A 244     104.160  89.540 134.200  1.00  0.00           C
ATOM   3629  HB1 PRO A 244     103.050  89.410 134.180  1.00  0.00           H
ATOM   3630  HB2 PRO A 244     104.640  88.980 133.370  1.00  0.00           H
ATOM   3631  CG  PRO A 244     104.620  89.130 135.650  1.00  0.00           C
ATOM   3632  HG1 PRO A 244     105.720  88.980 135.590  1.00  0.00           H
ATOM   3633  HG2 PRO A 244     104.090  88.240 136.060  1.00  0.00           H
ATOM   3634  C   PRO A 244     103.630  91.840 133.190  1.00  0.00           C
ATOM   3635  O   PRO A 244     102.620  92.420 133.570  1.00  0.00           O
ATOM   3636  N   PRO A 245     103.970  91.900 131.890  1.00  0.00           N
ATOM   3637  CD  PRO A 245     105.320  91.790 131.350  1.00  0.00           C
ATOM   3638  HD1 PRO A 245     105.640  90.730 131.250  1.00  0.00           H
ATOM   3639  HD2 PRO A 245     106.110  92.290 131.950  1.00  0.00           H
ATOM   3640  CA  PRO A 245     103.020  92.280 130.830  1.00  0.00           C
ATOM   3641  HA  PRO A 245     102.740  93.310 131.010  1.00  0.00           H
ATOM   3642  CB  PRO A 245     103.800  92.010 129.550  1.00  0.00           C
ATOM   3643  HB1 PRO A 245     103.660  90.990 129.140  1.00  0.00           H
ATOM   3644  HB2 PRO A 245     103.480  92.710 128.740  1.00  0.00           H
ATOM   3645  CG  PRO A 245     105.180  92.280 129.990  1.00  0.00           C
ATOM   3646  HG1 PRO A 245     105.260  93.390 129.990  1.00  0.00           H
ATOM   3647  HG2 PRO A 245     105.980  91.890 129.340  1.00  0.00           H
ATOM   3648  C   PRO A 245     101.660  91.540 130.770  1.00  0.00           C
ATOM   3649  O   PRO A 245     101.480  90.380 131.240  1.00  0.00           O
ATOM   3650  N   LEU A 246     100.620  92.070 130.050  1.00  0.00           N
ATOM   3651  HN  LEU A 246     100.730  92.880 129.480  1.00  0.00           H
ATOM   3652  CA  LEU A 246      99.410  91.350 129.730  1.00  0.00           C
ATOM   3653  HA  LEU A 246      99.010  91.140 130.710  1.00  0.00           H
ATOM   3654  CB  LEU A 246      98.460  92.300 128.940  1.00  0.00           C
ATOM   3655  HB1 LEU A 246      99.030  92.640 128.060  1.00  0.00           H
ATOM   3656  HB2 LEU A 246      97.470  91.910 128.630  1.00  0.00           H
ATOM   3657  CG  LEU A 246      98.060  93.550 129.820  1.00  0.00           C
ATOM   3658  HG  LEU A 246      98.970  93.990 130.270  1.00  0.00           H
ATOM   3659  CD1 LEU A 246      97.330  94.620 128.980  1.00  0.00           C
ATOM   3660 HD11 LEU A 246      96.350  94.270 128.590  1.00  0.00           H
ATOM   3661 HD12 LEU A 246      97.220  95.590 129.500  1.00  0.00           H
ATOM   3662 HD13 LEU A 246      97.950  94.740 128.060  1.00  0.00           H
ATOM   3663  CD2 LEU A 246      97.290  93.080 131.050  1.00  0.00           C
ATOM   3664 HD21 LEU A 246      96.610  93.830 131.490  1.00  0.00           H
ATOM   3665 HD22 LEU A 246      96.670  92.280 130.580  1.00  0.00           H
ATOM   3666 HD23 LEU A 246      97.910  92.630 131.860  1.00  0.00           H
ATOM   3667  C   LEU A 246      99.600  90.110 128.970  1.00  0.00           C
ATOM   3668  O   LEU A 246      98.870  89.140 129.220  1.00  0.00           O
ATOM   3669  N   CYS A 247     100.680  90.010 128.120  1.00  0.00           N
ATOM   3670  HN  CYS A 247     101.110  90.850 127.800  1.00  0.00           H
ATOM   3671  CA  CYS A 247     100.970  88.900 127.190  1.00  0.00           C
ATOM   3672  HA  CYS A 247     100.120  88.230 127.200  1.00  0.00           H
ATOM   3673  CB  CYS A 247     101.210  89.290 125.710  1.00  0.00           C
ATOM   3674  HB1 CYS A 247     101.270  88.380 125.080  1.00  0.00           H
ATOM   3675  HB2 CYS A 247     102.190  89.810 125.620  1.00  0.00           H
ATOM   3676  SG  CYS A 247     100.000  90.550 125.230  1.00  0.00           S
ATOM   3677  C   CYS A 247     102.140  88.020 127.670  1.00  0.00           C
ATOM   3678  O   CYS A 247     102.550  87.120 126.880  1.00  0.00           O
ATOM   3679  N   GLY A 248     102.650  88.160 128.850  1.00  0.00           N
ATOM   3680  HN  GLY A 248     102.080  88.750 129.430  1.00  0.00           H
ATOM   3681  CA  GLY A 248     103.580  87.280 129.570  1.00  0.00           C
ATOM   3682  HA1 GLY A 248     104.430  87.840 129.920  1.00  0.00           H
ATOM   3683  HA2 GLY A 248     103.840  86.400 128.990  1.00  0.00           H
ATOM   3684  C   GLY A 248     102.920  86.650 130.770  1.00  0.00           C
ATOM   3685  O   GLY A 248     101.700  86.830 130.940  1.00  0.00           O
ATOM   3686  N   GLN A 249     103.650  85.880 131.590  1.00  0.00           N
ATOM   3687  HN  GLN A 249     104.610  85.710 131.360  1.00  0.00           H
ATOM   3688  CA  GLN A 249     103.140  85.280 132.800  1.00  0.00           C
ATOM   3689  HA  GLN A 249     102.420  85.950 133.260  1.00  0.00           H
ATOM   3690  CB  GLN A 249     102.740  83.830 132.550  1.00  0.00           C
ATOM   3691  HB1 GLN A 249     103.650  83.320 132.160  1.00  0.00           H
ATOM   3692  HB2 GLN A 249     102.340  83.310 133.440  1.00  0.00           H
ATOM   3693  CG  GLN A 249     101.580  83.650 131.480  1.00  0.00           C
ATOM   3694  HG1 GLN A 249     101.420  82.570 131.280  1.00  0.00           H
ATOM   3695  HG2 GLN A 249     101.970  84.010 130.500  1.00  0.00           H
ATOM   3696  CD  GLN A 249     100.190  84.290 131.760  1.00  0.00           C
ATOM   3697  OE1 GLN A 249      99.220  84.180 131.000  1.00  0.00           O
ATOM   3698  NE2 GLN A 249      99.980  84.680 133.020  1.00  0.00           N
ATOM   3699 HE21 GLN A 249     100.750  84.560 133.650  1.00  0.00           H
ATOM   3700 HE22 GLN A 249      99.120  85.120 133.260  1.00  0.00           H
ATOM   3701  C   GLN A 249     104.250  85.200 133.930  1.00  0.00           C
ATOM   3702  O   GLN A 249     103.960  84.650 134.980  1.00  0.00           O
ATOM   3703  N   THR A 250     105.450  85.760 133.700  1.00  0.00           N
ATOM   3704  HN  THR A 250     105.730  86.190 132.840  1.00  0.00           H
ATOM   3705  CA  THR A 250     106.510  85.650 134.720  1.00  0.00           C
ATOM   3706  HA  THR A 250     106.030  85.670 135.690  1.00  0.00           H
ATOM   3707  CB  THR A 250     107.370  84.320 134.640  1.00  0.00           C
ATOM   3708  HB  THR A 250     108.340  84.540 134.150  1.00  0.00           H
ATOM   3709  OG1 THR A 250     106.840  83.320 133.860  1.00  0.00           O
ATOM   3710  HG1 THR A 250     107.160  83.310 132.950  1.00  0.00           H
ATOM   3711  CG2 THR A 250     107.590  83.670 136.010  1.00  0.00           C
ATOM   3712 HG21 THR A 250     108.190  82.750 135.900  1.00  0.00           H
ATOM   3713 HG22 THR A 250     108.110  84.420 136.650  1.00  0.00           H
ATOM   3714 HG23 THR A 250     106.710  83.430 136.650  1.00  0.00           H
ATOM   3715  C   THR A 250     107.420  86.890 134.640  1.00  0.00           C
ATOM   3716  O   THR A 250     107.410  87.650 133.670  1.00  0.00           O
ATOM   3717  N   LEU A 251     108.380  87.000 135.590  1.00  0.00           N
ATOM   3718  HN  LEU A 251     108.370  86.410 136.390  1.00  0.00           H
ATOM   3719  CA  LEU A 251     109.350  88.060 135.700  1.00  0.00           C
ATOM   3720  HA  LEU A 251     108.860  89.020 135.690  1.00  0.00           H
ATOM   3721  CB  LEU A 251     110.170  87.740 137.010  1.00  0.00           C
ATOM   3722  HB1 LEU A 251     109.580  87.860 137.950  1.00  0.00           H
ATOM   3723  HB2 LEU A 251     110.490  86.680 137.000  1.00  0.00           H
ATOM   3724  CG  LEU A 251     111.410  88.610 137.400  1.00  0.00           C
ATOM   3725  HG  LEU A 251     112.010  88.570 136.460  1.00  0.00           H
ATOM   3726  CD1 LEU A 251     111.020  90.010 137.850  1.00  0.00           C
ATOM   3727 HD11 LEU A 251     111.910  90.650 137.990  1.00  0.00           H
ATOM   3728 HD12 LEU A 251     110.460  90.470 137.000  1.00  0.00           H
ATOM   3729 HD13 LEU A 251     110.320  90.020 138.720  1.00  0.00           H
ATOM   3730  CD2 LEU A 251     112.120  87.970 138.510  1.00  0.00           C
ATOM   3731 HD21 LEU A 251     112.510  86.950 138.320  1.00  0.00           H
ATOM   3732 HD22 LEU A 251     113.030  88.560 138.750  1.00  0.00           H
ATOM   3733 HD23 LEU A 251     111.500  87.990 139.440  1.00  0.00           H
ATOM   3734  C   LEU A 251     110.350  88.350 134.520  1.00  0.00           C
ATOM   3735  O   LEU A 251     110.460  89.470 134.050  1.00  0.00           O
ATOM   3736  N   CYS A 252     110.890  87.240 133.880  1.00  0.00           N
ATOM   3737  HN  CYS A 252     110.810  86.320 134.240  1.00  0.00           H
ATOM   3738  CA  CYS A 252     111.570  87.320 132.590  1.00  0.00           C
ATOM   3739  HA  CYS A 252     112.340  88.040 132.820  1.00  0.00           H
ATOM   3740  CB  CYS A 252     112.050  85.930 132.200  1.00  0.00           C
ATOM   3741  HB1 CYS A 252     112.480  86.000 131.180  1.00  0.00           H
ATOM   3742  HB2 CYS A 252     111.340  85.080 132.170  1.00  0.00           H
ATOM   3743  SG  CYS A 252     113.310  85.450 133.370  1.00  0.00           S
ATOM   3744  C   CYS A 252     110.840  88.020 131.520  1.00  0.00           C
ATOM   3745  O   CYS A 252     111.410  88.580 130.520  1.00  0.00           O
ATOM   3746  N   ASP A 253     109.530  88.000 131.480  1.00  0.00           N
ATOM   3747  HN  ASP A 253     109.030  87.520 132.200  1.00  0.00           H
ATOM   3748  CA  ASP A 253     108.720  88.580 130.410  1.00  0.00           C
ATOM   3749  HA  ASP A 253     109.310  88.330 129.550  1.00  0.00           H
ATOM   3750  CB  ASP A 253     107.250  88.050 130.420  1.00  0.00           C
ATOM   3751  HB1 ASP A 253     106.680  88.280 131.340  1.00  0.00           H
ATOM   3752  HB2 ASP A 253     106.730  88.320 129.470  1.00  0.00           H
ATOM   3753  CG  ASP A 253     107.300  86.590 130.510  1.00  0.00           C
ATOM   3754  OD1 ASP A 253     108.150  85.920 129.840  1.00  0.00           O
ATOM   3755  OD2 ASP A 253     106.290  86.050 131.030  1.00  0.00           O
ATOM   3756  C   ASP A 253     108.670  90.130 130.540  1.00  0.00           C
ATOM   3757  O   ASP A 253     108.200  90.780 129.590  1.00  0.00           O
ATOM   3758  N   ASN A 254     108.920  90.730 131.750  1.00  0.00           N
ATOM   3759  HN  ASN A 254     109.120  90.090 132.490  1.00  0.00           H
ATOM   3760  CA  ASN A 254     109.090  92.150 132.030  1.00  0.00           C
ATOM   3761  HA  ASN A 254     108.170  92.690 131.860  1.00  0.00           H
ATOM   3762  CB  ASN A 254     109.530  92.360 133.490  1.00  0.00           C
ATOM   3763  HB1 ASN A 254     108.760  91.820 134.090  1.00  0.00           H
ATOM   3764  HB2 ASN A 254     110.550  91.950 133.660  1.00  0.00           H
ATOM   3765  CG  ASN A 254     109.500  93.770 134.070  1.00  0.00           C
ATOM   3766  OD1 ASN A 254     110.550  94.320 134.220  1.00  0.00           O
ATOM   3767  ND2 ASN A 254     108.290  94.320 134.360  1.00  0.00           N
ATOM   3768 HD21 ASN A 254     107.540  93.920 133.840  1.00  0.00           H
ATOM   3769 HD22 ASN A 254     108.380  95.240 134.730  1.00  0.00           H
ATOM   3770  C   ASN A 254     110.160  92.660 131.090  1.00  0.00           C
ATOM   3771  O   ASN A 254     111.180  91.990 130.870  1.00  0.00           O
ATOM   3772  N   THR A 255     109.860  93.880 130.470  1.00  0.00           N
ATOM   3773  HN  THR A 255     109.090  94.440 130.750  1.00  0.00           H
ATOM   3774  CA  THR A 255     110.810  94.470 129.540  1.00  0.00           C
ATOM   3775  HA  THR A 255     110.950  93.670 128.830  1.00  0.00           H
ATOM   3776  CB  THR A 255     110.300  95.690 128.820  1.00  0.00           C
ATOM   3777  HB  THR A 255     110.570  96.690 129.230  1.00  0.00           H
ATOM   3778  OG1 THR A 255     108.880  95.690 128.790  1.00  0.00           O
ATOM   3779  HG1 THR A 255     108.670  94.790 128.530  1.00  0.00           H
ATOM   3780  CG2 THR A 255     110.820  95.840 127.420  1.00  0.00           C
ATOM   3781 HG21 THR A 255     111.890  96.130 127.430  1.00  0.00           H
ATOM   3782 HG22 THR A 255     110.720  94.870 126.890  1.00  0.00           H
ATOM   3783 HG23 THR A 255     110.290  96.620 126.840  1.00  0.00           H
ATOM   3784  C   THR A 255     112.170  94.780 130.080  1.00  0.00           C
ATOM   3785  O   THR A 255     113.180  94.520 129.460  1.00  0.00           O
ATOM   3786  N   GLU A 256     112.250  95.400 131.250  1.00  0.00           N
ATOM   3787  HN  GLU A 256     111.430  95.770 131.660  1.00  0.00           H
ATOM   3788  CA  GLU A 256     113.510  95.710 131.960  1.00  0.00           C
ATOM   3789  HA  GLU A 256     114.070  96.350 131.290  1.00  0.00           H
ATOM   3790  CB  GLU A 256     113.120  96.480 133.240  1.00  0.00           C
ATOM   3791  HB1 GLU A 256     112.290  95.880 133.650  1.00  0.00           H
ATOM   3792  HB2 GLU A 256     113.990  96.480 133.940  1.00  0.00           H
ATOM   3793  CG  GLU A 256     112.750  98.000 132.960  1.00  0.00           C
ATOM   3794  HG1 GLU A 256     113.650  98.580 132.670  1.00  0.00           H
ATOM   3795  HG2 GLU A 256     112.340  98.400 133.910  1.00  0.00           H
ATOM   3796  CD  GLU A 256     111.760  98.230 131.810  1.00  0.00           C
ATOM   3797  OE1 GLU A 256     110.500  98.000 131.950  1.00  0.00           O
ATOM   3798  OE2 GLU A 256     112.140  98.890 130.810  1.00  0.00           O
ATOM   3799  C   GLU A 256     114.470  94.450 132.150  1.00  0.00           C
ATOM   3800  O   GLU A 256     115.590  94.480 131.760  1.00  0.00           O
ATOM   3801  N   VAL A 257     113.880  93.310 132.650  1.00  0.00           N
ATOM   3802  HN  VAL A 257     112.900  93.430 132.810  1.00  0.00           H
ATOM   3803  CA  VAL A 257     114.630  92.060 132.820  1.00  0.00           C
ATOM   3804  HA  VAL A 257     115.490  92.230 133.460  1.00  0.00           H
ATOM   3805  CB  VAL A 257     113.680  91.080 133.580  1.00  0.00           C
ATOM   3806  HB  VAL A 257     112.700  91.130 133.070  1.00  0.00           H
ATOM   3807  CG1 VAL A 257     114.310  89.660 133.590  1.00  0.00           C
ATOM   3808 HG11 VAL A 257     113.860  88.910 134.260  1.00  0.00           H
ATOM   3809 HG12 VAL A 257     114.320  89.250 132.560  1.00  0.00           H
ATOM   3810 HG13 VAL A 257     115.370  89.770 133.910  1.00  0.00           H
ATOM   3811  CG2 VAL A 257     113.450  91.660 135.040  1.00  0.00           C
ATOM   3812 HG21 VAL A 257     113.050  92.700 135.050  1.00  0.00           H
ATOM   3813 HG22 VAL A 257     112.810  90.900 135.530  1.00  0.00           H
ATOM   3814 HG23 VAL A 257     114.420  91.580 135.580  1.00  0.00           H
ATOM   3815  C   VAL A 257     115.110  91.470 131.510  1.00  0.00           C
ATOM   3816  O   VAL A 257     116.340  91.180 131.320  1.00  0.00           O
ATOM   3817  N   ILE A 258     114.210  91.320 130.510  1.00  0.00           N
ATOM   3818  HN  ILE A 258     113.230  91.470 130.560  1.00  0.00           H
ATOM   3819  CA  ILE A 258     114.630  90.760 129.240  1.00  0.00           C
ATOM   3820  HA  ILE A 258     115.280  89.920 129.440  1.00  0.00           H
ATOM   3821  CB  ILE A 258     113.480  90.390 128.330  1.00  0.00           C
ATOM   3822  HB  ILE A 258     112.680  89.900 128.930  1.00  0.00           H
ATOM   3823  CG2 ILE A 258     112.660  91.610 127.770  1.00  0.00           C
ATOM   3824 HG21 ILE A 258     112.270  92.320 128.530  1.00  0.00           H
ATOM   3825 HG22 ILE A 258     113.310  92.100 127.010  1.00  0.00           H
ATOM   3826 HG23 ILE A 258     111.750  91.270 127.250  1.00  0.00           H
ATOM   3827  CG1 ILE A 258     113.930  89.470 127.170  1.00  0.00           C
ATOM   3828 HG11 ILE A 258     114.710  90.000 126.590  1.00  0.00           H
ATOM   3829 HG12 ILE A 258     113.110  89.380 126.420  1.00  0.00           H
ATOM   3830  CD  ILE A 258     114.500  88.120 127.660  1.00  0.00           C
ATOM   3831  HD1 ILE A 258     113.810  87.280 127.860  1.00  0.00           H
ATOM   3832  HD2 ILE A 258     115.100  87.790 126.790  1.00  0.00           H
ATOM   3833  HD3 ILE A 258     115.190  88.290 128.520  1.00  0.00           H
ATOM   3834  C   ILE A 258     115.620  91.720 128.520  1.00  0.00           C
ATOM   3835  O   ILE A 258     116.630  91.220 128.080  1.00  0.00           O
ATOM   3836  N   ALA A 259     115.480  93.060 128.550  1.00  0.00           N
ATOM   3837  HN  ALA A 259     114.640  93.420 128.950  1.00  0.00           H
ATOM   3838  CA  ALA A 259     116.500  93.840 127.910  1.00  0.00           C
ATOM   3839  HA  ALA A 259     116.590  93.490 126.890  1.00  0.00           H
ATOM   3840  CB  ALA A 259     115.950  95.230 127.860  1.00  0.00           C
ATOM   3841  HB1 ALA A 259     116.680  95.880 127.340  1.00  0.00           H
ATOM   3842  HB2 ALA A 259     115.030  95.250 127.240  1.00  0.00           H
ATOM   3843  HB3 ALA A 259     115.610  95.670 128.820  1.00  0.00           H
ATOM   3844  C   ALA A 259     117.900  93.750 128.580  1.00  0.00           C
ATOM   3845  O   ALA A 259     118.960  93.850 127.900  1.00  0.00           O
ATOM   3846  N   SER A 260     117.890  93.580 129.880  1.00  0.00           N
ATOM   3847  HN  SER A 260     117.020  93.460 130.340  1.00  0.00           H
ATOM   3848  CA  SER A 260     119.100  93.380 130.620  1.00  0.00           C
ATOM   3849  HA  SER A 260     119.710  94.230 130.360  1.00  0.00           H
ATOM   3850  CB  SER A 260     118.800  93.350 132.170  1.00  0.00           C
ATOM   3851  HB1 SER A 260     118.260  92.450 132.540  1.00  0.00           H
ATOM   3852  HB2 SER A 260     118.160  94.240 132.300  1.00  0.00           H
ATOM   3853  OG  SER A 260     120.000  93.440 132.950  1.00  0.00           O
ATOM   3854  HG1 SER A 260     119.700  93.180 133.830  1.00  0.00           H
ATOM   3855  C   SER A 260     119.750  92.050 130.260  1.00  0.00           C
ATOM   3856  O   SER A 260     120.950  91.960 130.050  1.00  0.00           O
ATOM   3857  N   TYR A 261     118.950  90.950 130.180  1.00  0.00           N
ATOM   3858  HN  TYR A 261     117.960  91.080 130.260  1.00  0.00           H
ATOM   3859  CA  TYR A 261     119.370  89.720 129.530  1.00  0.00           C
ATOM   3860  HA  TYR A 261     120.260  89.440 130.070  1.00  0.00           H
ATOM   3861  CB  TYR A 261     118.420  88.560 129.620  1.00  0.00           C
ATOM   3862  HB1 TYR A 261     117.370  88.880 129.420  1.00  0.00           H
ATOM   3863  HB2 TYR A 261     118.690  87.880 128.790  1.00  0.00           H
ATOM   3864  CG  TYR A 261     118.530  87.800 130.940  1.00  0.00           C
ATOM   3865  CD1 TYR A 261     118.100  88.370 132.140  1.00  0.00           C
ATOM   3866  HD1 TYR A 261     117.610  89.330 132.240  1.00  0.00           H
ATOM   3867  CE1 TYR A 261     118.310  87.680 133.350  1.00  0.00           C
ATOM   3868  HE1 TYR A 261     118.060  88.160 134.290  1.00  0.00           H
ATOM   3869  CZ  TYR A 261     118.950  86.380 133.300  1.00  0.00           C
ATOM   3870  OH  TYR A 261     119.120  85.740 134.500  1.00  0.00           O
ATOM   3871  HH  TYR A 261     119.720  85.000 134.390  1.00  0.00           H
ATOM   3872  CD2 TYR A 261     119.150  86.460 130.920  1.00  0.00           C
ATOM   3873  HD2 TYR A 261     119.590  86.070 130.010  1.00  0.00           H
ATOM   3874  CE2 TYR A 261     119.390  85.800 132.140  1.00  0.00           C
ATOM   3875  HE2 TYR A 261     119.920  84.870 132.260  1.00  0.00           H
ATOM   3876  C   TYR A 261     119.880  89.850 128.070  1.00  0.00           C
ATOM   3877  O   TYR A 261     120.820  89.160 127.660  1.00  0.00           O
ATOM   3878  N   ASN A 262     119.210  90.610 127.240  1.00  0.00           N
ATOM   3879  HN  ASN A 262     118.320  91.010 127.450  1.00  0.00           H
ATOM   3880  CA  ASN A 262     119.760  90.920 125.920  1.00  0.00           C
ATOM   3881  HA  ASN A 262     119.930  89.940 125.470  1.00  0.00           H
ATOM   3882  CB  ASN A 262     118.620  91.670 125.110  1.00  0.00           C
ATOM   3883  HB1 ASN A 262     118.270  92.460 125.810  1.00  0.00           H
ATOM   3884  HB2 ASN A 262     118.950  92.030 124.110  1.00  0.00           H
ATOM   3885  CG  ASN A 262     117.400  90.800 124.760  1.00  0.00           C
ATOM   3886  OD1 ASN A 262     117.600  89.610 124.440  1.00  0.00           O
ATOM   3887  ND2 ASN A 262     116.160  91.220 124.970  1.00  0.00           N
ATOM   3888 HD21 ASN A 262     116.000  92.150 125.280  1.00  0.00           H
ATOM   3889 HD22 ASN A 262     115.430  90.550 124.870  1.00  0.00           H
ATOM   3890  C   ASN A 262     121.070  91.750 125.910  1.00  0.00           C
ATOM   3891  O   ASN A 262     121.910  91.610 125.090  1.00  0.00           O
ATOM   3892  N   GLN A 263     121.190  92.730 126.760  1.00  0.00           N
ATOM   3893  HN  GLN A 263     120.350  93.010 127.220  1.00  0.00           H
ATOM   3894  CA  GLN A 263     122.430  93.560 126.900  1.00  0.00           C
ATOM   3895  HA  GLN A 263     122.630  94.200 126.050  1.00  0.00           H
ATOM   3896  CB  GLN A 263     122.250  94.630 127.990  1.00  0.00           C
ATOM   3897  HB1 GLN A 263     121.870  94.070 128.870  1.00  0.00           H
ATOM   3898  HB2 GLN A 263     123.200  95.100 128.310  1.00  0.00           H
ATOM   3899  CG  GLN A 263     121.310  95.810 127.610  1.00  0.00           C
ATOM   3900  HG1 GLN A 263     120.860  96.390 128.450  1.00  0.00           H
ATOM   3901  HG2 GLN A 263     120.460  95.450 126.990  1.00  0.00           H
ATOM   3902  CD  GLN A 263     122.010  96.790 126.620  1.00  0.00           C
ATOM   3903  OE1 GLN A 263     121.790  96.960 125.430  1.00  0.00           O
ATOM   3904  NE2 GLN A 263     123.000  97.590 127.160  1.00  0.00           N
ATOM   3905 HE21 GLN A 263     122.910  97.930 128.090  1.00  0.00           H
ATOM   3906 HE22 GLN A 263     123.500  98.150 126.500  1.00  0.00           H
ATOM   3907  C   GLN A 263     123.670  92.830 127.180  1.00  0.00           C
ATOM   3908  O   GLN A 263     124.690  93.010 126.550  1.00  0.00           O
ATOM   3909  N   LEU A 264     123.680  91.940 128.210  1.00  0.00           N
ATOM   3910  HN  LEU A 264     122.940  91.970 128.870  1.00  0.00           H
ATOM   3911  CA  LEU A 264     124.890  91.380 128.800  1.00  0.00           C
ATOM   3912  HA  LEU A 264     125.710  91.960 128.380  1.00  0.00           H
ATOM   3913  CB  LEU A 264     124.970  91.310 130.360  1.00  0.00           C
ATOM   3914  HB1 LEU A 264     124.010  90.910 130.760  1.00  0.00           H
ATOM   3915  HB2 LEU A 264     125.700  90.570 130.760  1.00  0.00           H
ATOM   3916  CG  LEU A 264     125.180  92.630 131.160  1.00  0.00           C
ATOM   3917  HG  LEU A 264     125.330  92.240 132.180  1.00  0.00           H
ATOM   3918  CD1 LEU A 264     126.480  93.320 130.770  1.00  0.00           C
ATOM   3919 HD11 LEU A 264     126.740  94.190 131.420  1.00  0.00           H
ATOM   3920 HD12 LEU A 264     127.330  92.610 130.850  1.00  0.00           H
ATOM   3921 HD13 LEU A 264     126.380  93.710 129.730  1.00  0.00           H
ATOM   3922  CD2 LEU A 264     123.950  93.530 131.070  1.00  0.00           C
ATOM   3923 HD21 LEU A 264     124.110  94.490 131.610  1.00  0.00           H
ATOM   3924 HD22 LEU A 264     123.830  93.780 129.990  1.00  0.00           H
ATOM   3925 HD23 LEU A 264     122.970  93.080 131.330  1.00  0.00           H
ATOM   3926  C   LEU A 264     125.190  89.990 128.200  1.00  0.00           C
ATOM   3927  O   LEU A 264     124.270  89.210 127.930  1.00  0.00           O
ATOM   3928  N   SER A 265     126.470  89.670 127.950  1.00  0.00           N
ATOM   3929  HN  SER A 265     127.270  90.220 128.180  1.00  0.00           H
ATOM   3930  CA  SER A 265     126.760  88.360 127.420  1.00  0.00           C
ATOM   3931  HA  SER A 265     125.940  87.880 126.910  1.00  0.00           H
ATOM   3932  CB  SER A 265     128.040  88.330 126.450  1.00  0.00           C
ATOM   3933  HB1 SER A 265     127.870  89.050 125.620  1.00  0.00           H
ATOM   3934  HB2 SER A 265     128.000  87.300 126.040  1.00  0.00           H
ATOM   3935  OG  SER A 265     129.300  88.520 127.000  1.00  0.00           O
ATOM   3936  HG1 SER A 265     129.310  89.460 127.210  1.00  0.00           H
ATOM   3937  C   SER A 265     126.980  87.390 128.600  1.00  0.00           C
ATOM   3938  O   SER A 265     126.780  86.150 128.540  1.00  0.00           O
ATOM   3939  N   SER A 266     127.260  87.940 129.780  1.00  0.00           N
ATOM   3940  HN  SER A 266     127.400  88.920 129.900  1.00  0.00           H
ATOM   3941  CA  SER A 266     127.520  87.100 130.990  1.00  0.00           C
ATOM   3942  HA  SER A 266     128.160  86.260 130.750  1.00  0.00           H
ATOM   3943  CB  SER A 266     128.140  87.950 132.210  1.00  0.00           C
ATOM   3944  HB1 SER A 266     129.250  87.920 132.150  1.00  0.00           H
ATOM   3945  HB2 SER A 266     127.750  87.460 133.130  1.00  0.00           H
ATOM   3946  OG  SER A 266     127.680  89.300 132.150  1.00  0.00           O
ATOM   3947  HG1 SER A 266     128.400  89.830 131.790  1.00  0.00           H
ATOM   3948  C   SER A 266     126.360  86.270 131.590  1.00  0.00           C
ATOM   3949  O   SER A 266     126.600  85.070 131.810  1.00  0.00           O
ATOM   3950  N   PHE A 267     125.170  86.840 131.710  1.00  0.00           N
ATOM   3951  HN  PHE A 267     125.050  87.820 131.560  1.00  0.00           H
ATOM   3952  CA  PHE A 267     123.960  86.070 132.010  1.00  0.00           C
ATOM   3953  HA  PHE A 267     124.140  85.600 132.970  1.00  0.00           H
ATOM   3954  CB  PHE A 267     122.770  86.980 132.060  1.00  0.00           C
ATOM   3955  HB1 PHE A 267     122.570  87.280 131.010  1.00  0.00           H
ATOM   3956  HB2 PHE A 267     121.890  86.460 132.500  1.00  0.00           H
ATOM   3957  CG  PHE A 267     122.920  88.160 132.940  1.00  0.00           C
ATOM   3958  CD1 PHE A 267     123.470  87.960 134.210  1.00  0.00           C
ATOM   3959  HD1 PHE A 267     123.630  86.930 134.490  1.00  0.00           H
ATOM   3960  CE1 PHE A 267     123.810  89.110 135.000  1.00  0.00           C
ATOM   3961  HE1 PHE A 267     124.380  89.010 135.910  1.00  0.00           H
ATOM   3962  CZ  PHE A 267     123.440  90.380 134.440  1.00  0.00           C
ATOM   3963  HZ  PHE A 267     123.670  91.290 134.970  1.00  0.00           H
ATOM   3964  CD2 PHE A 267     122.510  89.400 132.460  1.00  0.00           C
ATOM   3965  HD2 PHE A 267     121.920  89.540 131.560  1.00  0.00           H
ATOM   3966  CE2 PHE A 267     122.780  90.530 133.230  1.00  0.00           C
ATOM   3967  HE2 PHE A 267     122.360  91.500 132.960  1.00  0.00           H
ATOM   3968  C   PHE A 267     123.590  84.950 130.980  1.00  0.00           C
ATOM   3969  O   PHE A 267     122.640  84.250 131.190  1.00  0.00           O
ATOM   3970  N   ARG A 268     124.350  84.790 129.850  1.00  0.00           N
ATOM   3971  HN  ARG A 268     125.140  85.360 129.650  1.00  0.00           H
ATOM   3972  CA  ARG A 268     124.110  83.760 128.870  1.00  0.00           C
ATOM   3973  HA  ARG A 268     123.250  83.140 129.070  1.00  0.00           H
ATOM   3974  CB  ARG A 268     123.990  84.290 127.490  1.00  0.00           C
ATOM   3975  HB1 ARG A 268     124.720  85.080 127.220  1.00  0.00           H
ATOM   3976  HB2 ARG A 268     124.050  83.440 126.770  1.00  0.00           H
ATOM   3977  CG  ARG A 268     122.650  85.010 127.230  1.00  0.00           C
ATOM   3978  HG1 ARG A 268     122.260  85.520 128.140  1.00  0.00           H
ATOM   3979  HG2 ARG A 268     121.930  84.220 126.940  1.00  0.00           H
ATOM   3980  CD  ARG A 268     122.730  86.150 126.230  1.00  0.00           C
ATOM   3981  HD1 ARG A 268     123.460  86.870 126.670  1.00  0.00           H
ATOM   3982  HD2 ARG A 268     121.690  86.520 126.210  1.00  0.00           H
ATOM   3983  NE  ARG A 268     123.340  85.520 125.030  1.00  0.00           N
ATOM   3984  HE  ARG A 268     123.780  84.630 125.090  1.00  0.00           H
ATOM   3985  CZ  ARG A 268     123.160  85.970 123.790  1.00  0.00           C
ATOM   3986  NH1 ARG A 268     122.600  87.150 123.610  1.00  0.00           N
ATOM   3987 HH11 ARG A 268     122.690  87.520 122.680  1.00  0.00           H
ATOM   3988 HH12 ARG A 268     122.670  87.760 124.390  1.00  0.00           H
ATOM   3989  NH2 ARG A 268     123.300  85.190 122.800  1.00  0.00           N
ATOM   3990 HH21 ARG A 268     123.530  85.580 121.910  1.00  0.00           H
ATOM   3991 HH22 ARG A 268     123.620  84.260 122.970  1.00  0.00           H
ATOM   3992  C   ARG A 268     125.360  82.860 128.910  1.00  0.00           C
ATOM   3993  O   ARG A 268     125.670  82.170 127.940  1.00  0.00           O
ATOM   3994  N   GLN A 269     126.140  82.790 129.960  1.00  0.00           N
ATOM   3995  HN  GLN A 269     125.900  83.360 130.740  1.00  0.00           H
ATOM   3996  CA  GLN A 269     127.330  82.040 130.120  1.00  0.00           C
ATOM   3997  HA  GLN A 269     127.890  82.300 129.230  1.00  0.00           H
ATOM   3998  CB  GLN A 269     128.170  82.520 131.410  1.00  0.00           C
ATOM   3999  HB1 GLN A 269     129.200  82.110 131.440  1.00  0.00           H
ATOM   4000  HB2 GLN A 269     128.410  83.580 131.200  1.00  0.00           H
ATOM   4001  CG  GLN A 269     127.620  82.380 132.890  1.00  0.00           C
ATOM   4002  HG1 GLN A 269     126.590  82.790 133.010  1.00  0.00           H
ATOM   4003  HG2 GLN A 269     128.310  82.910 133.590  1.00  0.00           H
ATOM   4004  CD  GLN A 269     127.580  80.930 133.240  1.00  0.00           C
ATOM   4005  OE1 GLN A 269     126.600  80.440 133.750  1.00  0.00           O
ATOM   4006  NE2 GLN A 269     128.730  80.220 133.050  1.00  0.00           N
ATOM   4007 HE21 GLN A 269     129.610  80.540 132.690  1.00  0.00           H
ATOM   4008 HE22 GLN A 269     128.670  79.220 133.020  1.00  0.00           H
ATOM   4009  C   GLN A 269     127.090  80.510 130.020  1.00  0.00           C
ATOM   4010  O   GLN A 269     125.960  80.110 130.410  1.00  0.00           O
ATOM   4011  N   PRO A 270     128.100  79.650 129.770  1.00  0.00           N
ATOM   4012  CD  PRO A 270     129.370  79.980 129.140  1.00  0.00           C
ATOM   4013  HD1 PRO A 270     130.030  80.220 130.000  1.00  0.00           H
ATOM   4014  HD2 PRO A 270     129.350  80.800 128.390  1.00  0.00           H
ATOM   4015  CA  PRO A 270     127.860  78.170 129.820  1.00  0.00           C
ATOM   4016  HA  PRO A 270     127.150  78.050 129.020  1.00  0.00           H
ATOM   4017  CB  PRO A 270     129.280  77.600 129.460  1.00  0.00           C
ATOM   4018  HB1 PRO A 270     129.850  77.490 130.410  1.00  0.00           H
ATOM   4019  HB2 PRO A 270     129.110  76.650 128.910  1.00  0.00           H
ATOM   4020  CG  PRO A 270     129.820  78.670 128.460  1.00  0.00           C
ATOM   4021  HG1 PRO A 270     129.440  78.530 127.430  1.00  0.00           H
ATOM   4022  HG2 PRO A 270     130.930  78.640 128.420  1.00  0.00           H
ATOM   4023  C   PRO A 270     127.180  77.570 131.100  1.00  0.00           C
ATOM   4024  O   PRO A 270     127.800  77.550 132.140  1.00  0.00           O
ATOM   4025  N   LYS A 271     125.890  77.050 130.950  1.00  0.00           N
ATOM   4026  HN  LYS A 271     125.350  77.280 130.140  1.00  0.00           H
ATOM   4027  CA  LYS A 271     125.300  76.300 132.070  1.00  0.00           C
ATOM   4028  HA  LYS A 271     126.000  76.140 132.880  1.00  0.00           H
ATOM   4029  CB  LYS A 271     123.980  77.030 132.590  1.00  0.00           C
ATOM   4030  HB1 LYS A 271     123.170  76.940 131.830  1.00  0.00           H
ATOM   4031  HB2 LYS A 271     123.790  76.620 133.600  1.00  0.00           H
ATOM   4032  CG  LYS A 271     124.140  78.510 132.750  1.00  0.00           C
ATOM   4033  HG1 LYS A 271     124.660  79.020 131.900  1.00  0.00           H
ATOM   4034  HG2 LYS A 271     124.660  78.780 133.690  1.00  0.00           H
ATOM   4035  CD  LYS A 271     122.850  79.360 132.900  1.00  0.00           C
ATOM   4036  HD1 LYS A 271     122.460  79.160 133.920  1.00  0.00           H
ATOM   4037  HD2 LYS A 271     122.100  79.040 132.140  1.00  0.00           H
ATOM   4038  CE  LYS A 271     123.220  80.830 132.910  1.00  0.00           C
ATOM   4039  HE1 LYS A 271     123.890  81.070 132.060  1.00  0.00           H
ATOM   4040  HE2 LYS A 271     123.610  81.150 133.900  1.00  0.00           H
ATOM   4041  NZ  LYS A 271     122.000  81.650 132.670  1.00  0.00           N
ATOM   4042  HZ1 LYS A 271     121.430  81.360 131.840  1.00  0.00           H
ATOM   4043  HZ2 LYS A 271     121.480  81.620 133.570  1.00  0.00           H
ATOM   4044  HZ3 LYS A 271     122.240  82.630 132.430  1.00  0.00           H
ATOM   4045  C   LYS A 271     125.010  74.830 131.510  1.00  0.00           C
ATOM   4046  O   LYS A 271     124.660  74.660 130.340  1.00  0.00           O
ATOM   4047  N   VAL A 272     125.170  73.770 132.360  1.00  0.00           N
ATOM   4048  HN  VAL A 272     125.480  73.800 133.310  1.00  0.00           H
ATOM   4049  CA  VAL A 272     124.900  72.360 132.100  1.00  0.00           C
ATOM   4050  HA  VAL A 272     125.000  72.320 131.020  1.00  0.00           H
ATOM   4051  CB  VAL A 272     125.960  71.440 132.730  1.00  0.00           C
ATOM   4052  HB  VAL A 272     126.030  71.700 133.810  1.00  0.00           H
ATOM   4053  CG1 VAL A 272     125.460  69.950 132.650  1.00  0.00           C
ATOM   4054 HG11 VAL A 272     125.560  69.550 131.620  1.00  0.00           H
ATOM   4055 HG12 VAL A 272     126.190  69.390 133.280  1.00  0.00           H
ATOM   4056 HG13 VAL A 272     124.420  69.880 133.030  1.00  0.00           H
ATOM   4057  CG2 VAL A 272     127.380  71.430 132.140  1.00  0.00           C
ATOM   4058 HG21 VAL A 272     128.070  70.770 132.710  1.00  0.00           H
ATOM   4059 HG22 VAL A 272     127.450  71.010 131.110  1.00  0.00           H
ATOM   4060 HG23 VAL A 272     127.720  72.490 132.080  1.00  0.00           H
ATOM   4061  C   VAL A 272     123.460  72.080 132.510  1.00  0.00           C
ATOM   4062  O   VAL A 272     123.050  72.320 133.620  1.00  0.00           O
ATOM   4063  N   VAL A 273     122.550  71.650 131.540  1.00  0.00           N
ATOM   4064  HN  VAL A 273     122.820  71.480 130.600  1.00  0.00           H
ATOM   4065  CA  VAL A 273     121.150  71.340 131.970  1.00  0.00           C
ATOM   4066  HA  VAL A 273     120.880  71.630 132.970  1.00  0.00           H
ATOM   4067  CB  VAL A 273     120.120  72.020 131.000  1.00  0.00           C
ATOM   4068  HB  VAL A 273     120.230  71.540 130.000  1.00  0.00           H
ATOM   4069  CG1 VAL A 273     118.750  71.730 131.710  1.00  0.00           C
ATOM   4070 HG11 VAL A 273     117.930  72.310 131.250  1.00  0.00           H
ATOM   4071 HG12 VAL A 273     118.580  70.630 131.690  1.00  0.00           H
ATOM   4072 HG13 VAL A 273     118.770  71.990 132.790  1.00  0.00           H
ATOM   4073  CG2 VAL A 273     120.420  73.510 130.950  1.00  0.00           C
ATOM   4074 HG21 VAL A 273     119.680  74.060 130.320  1.00  0.00           H
ATOM   4075 HG22 VAL A 273     120.400  73.850 132.010  1.00  0.00           H
ATOM   4076 HG23 VAL A 273     121.410  73.750 130.520  1.00  0.00           H
ATOM   4077  C   VAL A 273     121.020  69.840 132.040  1.00  0.00           C
ATOM   4078  O   VAL A 273     121.450  69.130 131.140  1.00  0.00           O
ATOM   4079  N   ARG A 274     120.570  69.300 133.210  1.00  0.00           N
ATOM   4080  HN  ARG A 274     120.450  69.870 134.020  1.00  0.00           H
ATOM   4081  CA  ARG A 274     120.290  67.910 133.470  1.00  0.00           C
ATOM   4082  HA  ARG A 274     121.010  67.390 132.850  1.00  0.00           H
ATOM   4083  CB  ARG A 274     120.430  67.500 134.960  1.00  0.00           C
ATOM   4084  HB1 ARG A 274     119.760  68.160 135.550  1.00  0.00           H
ATOM   4085  HB2 ARG A 274     120.080  66.470 135.190  1.00  0.00           H
ATOM   4086  CG  ARG A 274     121.900  67.500 135.480  1.00  0.00           C
ATOM   4087  HG1 ARG A 274     122.430  68.470 135.370  1.00  0.00           H
ATOM   4088  HG2 ARG A 274     122.510  66.890 134.780  1.00  0.00           H
ATOM   4089  CD  ARG A 274     122.050  67.050 136.960  1.00  0.00           C
ATOM   4090  HD1 ARG A 274     123.160  67.030 137.040  1.00  0.00           H
ATOM   4091  HD2 ARG A 274     121.570  66.050 137.030  1.00  0.00           H
ATOM   4092  NE  ARG A 274     121.360  68.070 137.840  1.00  0.00           N
ATOM   4093  HE  ARG A 274     121.120  68.910 137.360  1.00  0.00           H
ATOM   4094  CZ  ARG A 274     121.450  68.070 139.180  1.00  0.00           C
ATOM   4095  NH1 ARG A 274     121.890  66.980 139.840  1.00  0.00           N
ATOM   4096 HH11 ARG A 274     122.140  67.170 140.790  1.00  0.00           H
ATOM   4097 HH12 ARG A 274     122.260  66.170 139.390  1.00  0.00           H
ATOM   4098  NH2 ARG A 274     121.300  69.190 139.830  1.00  0.00           N
ATOM   4099 HH21 ARG A 274     121.120  69.150 140.810  1.00  0.00           H
ATOM   4100 HH22 ARG A 274     120.830  69.910 139.320  1.00  0.00           H
ATOM   4101  C   ARG A 274     118.980  67.460 132.970  1.00  0.00           C
ATOM   4102  O   ARG A 274     117.960  68.170 133.180  1.00  0.00           O
ATOM   4103  N   TYR A 275     118.880  66.330 132.240  1.00  0.00           N
ATOM   4104  HN  TYR A 275     119.730  65.830 132.080  1.00  0.00           H
ATOM   4105  CA  TYR A 275     117.670  65.810 131.690  1.00  0.00           C
ATOM   4106  HA  TYR A 275     116.910  66.210 132.350  1.00  0.00           H
ATOM   4107  CB  TYR A 275     117.270  66.280 130.290  1.00  0.00           C
ATOM   4108  HB1 TYR A 275     116.200  66.310 129.990  1.00  0.00           H
ATOM   4109  HB2 TYR A 275     117.390  67.390 130.290  1.00  0.00           H
ATOM   4110  CG  TYR A 275     118.070  65.650 129.130  1.00  0.00           C
ATOM   4111  CD1 TYR A 275     119.440  65.870 128.830  1.00  0.00           C
ATOM   4112  HD1 TYR A 275     120.070  66.530 129.410  1.00  0.00           H
ATOM   4113  CE1 TYR A 275     119.930  65.370 127.580  1.00  0.00           C
ATOM   4114  HE1 TYR A 275     120.990  65.370 127.380  1.00  0.00           H
ATOM   4115  CZ  TYR A 275     119.160  64.580 126.770  1.00  0.00           C
ATOM   4116  OH  TYR A 275     119.570  63.860 125.580  1.00  0.00           O
ATOM   4117  HH  TYR A 275     120.530  63.920 125.660  1.00  0.00           H
ATOM   4118  CD2 TYR A 275     117.240  64.940 128.210  1.00  0.00           C
ATOM   4119  HD2 TYR A 275     116.200  64.720 128.350  1.00  0.00           H
ATOM   4120  CE2 TYR A 275     117.800  64.480 127.040  1.00  0.00           C
ATOM   4121  HE2 TYR A 275     117.130  63.970 126.360  1.00  0.00           H
ATOM   4122  C   TYR A 275     117.670  64.260 131.770  1.00  0.00           C
ATOM   4123  O   TYR A 275     118.700  63.620 131.930  1.00  0.00           O
ATOM   4124  N   ARG A 276     116.470  63.670 131.800  1.00  0.00           N
ATOM   4125  HN  ARG A 276     115.610  64.140 131.600  1.00  0.00           H
ATOM   4126  CA  ARG A 276     116.320  62.300 132.210  1.00  0.00           C
ATOM   4127  HA  ARG A 276     117.240  61.740 132.150  1.00  0.00           H
ATOM   4128  CB  ARG A 276     115.800  62.220 133.710  1.00  0.00           C
ATOM   4129  HB1 ARG A 276     116.640  62.530 134.360  1.00  0.00           H
ATOM   4130  HB2 ARG A 276     114.950  62.910 133.880  1.00  0.00           H
ATOM   4131  CG  ARG A 276     115.340  60.860 134.300  1.00  0.00           C
ATOM   4132  HG1 ARG A 276     115.970  60.070 133.840  1.00  0.00           H
ATOM   4133  HG2 ARG A 276     114.300  60.560 134.040  1.00  0.00           H
ATOM   4134  CD  ARG A 276     115.700  60.850 135.770  1.00  0.00           C
ATOM   4135  HD1 ARG A 276     116.790  61.020 135.900  1.00  0.00           H
ATOM   4136  HD2 ARG A 276     115.450  59.850 136.170  1.00  0.00           H
ATOM   4137  NE  ARG A 276     114.920  62.000 136.480  1.00  0.00           N
ATOM   4138  HE  ARG A 276     114.050  62.380 136.180  1.00  0.00           H
ATOM   4139  CZ  ARG A 276     115.530  62.670 137.470  1.00  0.00           C
ATOM   4140  NH1 ARG A 276     116.720  62.400 138.060  1.00  0.00           N
ATOM   4141 HH11 ARG A 276     117.330  63.180 137.910  1.00  0.00           H
ATOM   4142 HH12 ARG A 276     117.070  61.480 137.840  1.00  0.00           H
ATOM   4143  NH2 ARG A 276     114.880  63.650 138.020  1.00  0.00           N
ATOM   4144 HH21 ARG A 276     115.420  64.020 138.770  1.00  0.00           H
ATOM   4145 HH22 ARG A 276     113.910  63.430 138.120  1.00  0.00           H
ATOM   4146  C   ARG A 276     115.380  61.580 131.200  1.00  0.00           C
ATOM   4147  O   ARG A 276     114.280  62.040 130.880  1.00  0.00           O
ATOM   4148  N   VAL A 277     115.760  60.430 130.680  1.00  0.00           N
ATOM   4149  HN  VAL A 277     116.610  59.970 130.910  1.00  0.00           H
ATOM   4150  CA  VAL A 277     114.920  59.690 129.730  1.00  0.00           C
ATOM   4151  HA  VAL A 277     114.010  60.230 129.490  1.00  0.00           H
ATOM   4152  CB  VAL A 277     115.740  59.460 128.440  1.00  0.00           C
ATOM   4153  HB  VAL A 277     116.800  59.330 128.730  1.00  0.00           H
ATOM   4154  CG1 VAL A 277     115.380  58.250 127.560  1.00  0.00           C
ATOM   4155 HG11 VAL A 277     115.590  57.340 128.160  1.00  0.00           H
ATOM   4156 HG12 VAL A 277     114.340  58.460 127.230  1.00  0.00           H
ATOM   4157 HG13 VAL A 277     116.060  58.260 126.680  1.00  0.00           H
ATOM   4158  CG2 VAL A 277     115.730  60.640 127.400  1.00  0.00           C
ATOM   4159 HG21 VAL A 277     116.570  60.380 126.720  1.00  0.00           H
ATOM   4160 HG22 VAL A 277     114.810  60.640 126.780  1.00  0.00           H
ATOM   4161 HG23 VAL A 277     115.900  61.590 127.950  1.00  0.00           H
ATOM   4162  C   VAL A 277     114.330  58.390 130.280  1.00  0.00           C
ATOM   4163  O   VAL A 277     115.090  57.540 130.760  1.00  0.00           O
ATOM   4164  N   VAL A 278     113.010  58.200 130.210  1.00  0.00           N
ATOM   4165  HN  VAL A 278     112.430  58.920 129.860  1.00  0.00           H
ATOM   4166  CA  VAL A 278     112.340  57.150 130.890  1.00  0.00           C
ATOM   4167  HA  VAL A 278     112.920  56.720 131.690  1.00  0.00           H
ATOM   4168  CB  VAL A 278     111.150  57.670 131.590  1.00  0.00           C
ATOM   4169  HB  VAL A 278     110.520  58.200 130.840  1.00  0.00           H
ATOM   4170  CG1 VAL A 278     110.240  56.560 132.270  1.00  0.00           C
ATOM   4171 HG11 VAL A 278     109.310  57.050 132.630  1.00  0.00           H
ATOM   4172 HG12 VAL A 278     110.010  55.720 131.580  1.00  0.00           H
ATOM   4173 HG13 VAL A 278     110.640  56.170 133.230  1.00  0.00           H
ATOM   4174  CG2 VAL A 278     111.550  58.800 132.620  1.00  0.00           C
ATOM   4175 HG21 VAL A 278     110.810  58.870 133.450  1.00  0.00           H
ATOM   4176 HG22 VAL A 278     112.490  58.390 133.040  1.00  0.00           H
ATOM   4177 HG23 VAL A 278     111.730  59.730 132.040  1.00  0.00           H
ATOM   4178  C   VAL A 278     112.010  56.090 129.850  1.00  0.00           C
ATOM   4179  O   VAL A 278     111.380  56.350 128.820  1.00  0.00           O
ATOM   4180  N   ASN A 279     112.370  54.830 130.020  1.00  0.00           N
ATOM   4181  HN  ASN A 279     112.700  54.530 130.920  1.00  0.00           H
ATOM   4182  CA  ASN A 279     112.110  53.730 129.090  1.00  0.00           C
ATOM   4183  HA  ASN A 279     111.180  53.960 128.580  1.00  0.00           H
ATOM   4184  CB  ASN A 279     113.090  53.460 127.970  1.00  0.00           C
ATOM   4185  HB1 ASN A 279     113.190  54.400 127.380  1.00  0.00           H
ATOM   4186  HB2 ASN A 279     114.080  53.520 128.470  1.00  0.00           H
ATOM   4187  CG  ASN A 279     113.090  52.250 127.070  1.00  0.00           C
ATOM   4188  OD1 ASN A 279     113.110  52.320 125.830  1.00  0.00           O
ATOM   4189  ND2 ASN A 279     113.190  50.990 127.650  1.00  0.00           N
ATOM   4190 HD21 ASN A 279     113.170  50.940 128.650  1.00  0.00           H
ATOM   4191 HD22 ASN A 279     113.160  50.180 127.060  1.00  0.00           H
ATOM   4192  C   ASN A 279     111.820  52.560 129.890  1.00  0.00           C
ATOM   4193  O   ASN A 279     112.480  52.210 130.810  1.00  0.00           O
ATOM   4194  N   LEU A 280     110.730  51.840 129.560  1.00  0.00           N
ATOM   4195  HN  LEU A 280     110.160  52.230 128.840  1.00  0.00           H
ATOM   4196  CA  LEU A 280     110.090  50.780 130.360  1.00  0.00           C
ATOM   4197  HA  LEU A 280     110.520  50.770 131.350  1.00  0.00           H
ATOM   4198  CB  LEU A 280     108.540  51.010 130.440  1.00  0.00           C
ATOM   4199  HB1 LEU A 280     108.500  51.850 131.160  1.00  0.00           H
ATOM   4200  HB2 LEU A 280     108.090  51.360 129.490  1.00  0.00           H
ATOM   4201  CG  LEU A 280     107.610  49.810 130.880  1.00  0.00           C
ATOM   4202  HG  LEU A 280     107.840  48.930 130.250  1.00  0.00           H
ATOM   4203  CD1 LEU A 280     107.760  49.300 132.330  1.00  0.00           C
ATOM   4204 HD11 LEU A 280     106.800  48.820 132.600  1.00  0.00           H
ATOM   4205 HD12 LEU A 280     108.680  48.690 132.430  1.00  0.00           H
ATOM   4206 HD13 LEU A 280     107.930  50.210 132.940  1.00  0.00           H
ATOM   4207  CD2 LEU A 280     106.080  50.070 130.590  1.00  0.00           C
ATOM   4208 HD21 LEU A 280     105.460  49.160 130.440  1.00  0.00           H
ATOM   4209 HD22 LEU A 280     105.630  50.600 131.450  1.00  0.00           H
ATOM   4210 HD23 LEU A 280     105.970  50.640 129.640  1.00  0.00           H
ATOM   4211  C   LEU A 280     110.300  49.540 129.640  1.00  0.00           C
ATOM   4212  O   LEU A 280     110.090  49.460 128.430  1.00  0.00           O
ATOM   4213  N   TYR A 281     110.760  48.540 130.360  1.00  0.00           N
ATOM   4214  HN  TYR A 281     110.960  48.630 131.330  1.00  0.00           H
ATOM   4215  CA  TYR A 281     111.040  47.180 129.910  1.00  0.00           C
ATOM   4216  HA  TYR A 281     111.090  47.080 128.830  1.00  0.00           H
ATOM   4217  CB  TYR A 281     112.380  46.670 130.470  1.00  0.00           C
ATOM   4218  HB1 TYR A 281     112.390  46.780 131.570  1.00  0.00           H
ATOM   4219  HB2 TYR A 281     112.580  45.610 130.210  1.00  0.00           H
ATOM   4220  CG  TYR A 281     113.520  47.470 129.950  1.00  0.00           C
ATOM   4221  CD1 TYR A 281     114.000  47.120 128.690  1.00  0.00           C
ATOM   4222  HD1 TYR A 281     113.450  46.330 128.190  1.00  0.00           H
ATOM   4223  CE1 TYR A 281     115.070  47.680 128.120  1.00  0.00           C
ATOM   4224  HE1 TYR A 281     115.530  47.210 127.260  1.00  0.00           H
ATOM   4225  CZ  TYR A 281     115.760  48.760 128.780  1.00  0.00           C
ATOM   4226  OH  TYR A 281     117.020  49.160 128.340  1.00  0.00           O
ATOM   4227  HH  TYR A 281     117.430  49.740 128.990  1.00  0.00           H
ATOM   4228  CD2 TYR A 281     114.100  48.600 130.600  1.00  0.00           C
ATOM   4229  HD2 TYR A 281     113.670  48.980 131.510  1.00  0.00           H
ATOM   4230  CE2 TYR A 281     115.240  49.250 129.980  1.00  0.00           C
ATOM   4231  HE2 TYR A 281     115.750  50.070 130.460  1.00  0.00           H
ATOM   4232  C   TYR A 281     110.010  46.150 130.410  1.00  0.00           C
ATOM   4233  O   TYR A 281     109.330  46.310 131.380  1.00  0.00           O
ATOM   4234  N   GLU A 282     110.010  44.990 129.770  1.00  0.00           N
ATOM   4235  HN  GLU A 282     110.670  44.850 129.030  1.00  0.00           H
ATOM   4236  CA  GLU A 282     109.360  43.820 130.250  1.00  0.00           C
ATOM   4237  HA  GLU A 282     108.580  44.170 130.900  1.00  0.00           H
ATOM   4238  CB  GLU A 282     108.820  42.870 129.150  1.00  0.00           C
ATOM   4239  HB1 GLU A 282     109.670  42.560 128.500  1.00  0.00           H
ATOM   4240  HB2 GLU A 282     108.560  41.910 129.660  1.00  0.00           H
ATOM   4241  CG  GLU A 282     107.740  43.550 128.280  1.00  0.00           C
ATOM   4242  HG1 GLU A 282     108.140  44.480 127.820  1.00  0.00           H
ATOM   4243  HG2 GLU A 282     106.880  43.800 128.940  1.00  0.00           H
ATOM   4244  CD  GLU A 282     107.180  42.590 127.220  1.00  0.00           C
ATOM   4245  OE1 GLU A 282     106.530  41.620 127.600  1.00  0.00           O
ATOM   4246  OE2 GLU A 282     107.440  42.730 126.000  1.00  0.00           O
ATOM   4247  C   GLU A 282     110.220  43.120 131.290  1.00  0.00           C
ATOM   4248  O   GLU A 282     111.400  43.430 131.340  1.00  0.00           O
ATOM   4249  N   ASP A 283     109.690  42.200 132.050  1.00  0.00           N
ATOM   4250  HN  ASP A 283     108.750  41.890 131.950  1.00  0.00           H
ATOM   4251  CA  ASP A 283     110.340  41.750 133.330  1.00  0.00           C
ATOM   4252  HA  ASP A 283     111.010  42.520 133.670  1.00  0.00           H
ATOM   4253  CB  ASP A 283     109.300  41.380 134.380  1.00  0.00           C
ATOM   4254  HB1 ASP A 283     108.560  40.770 133.830  1.00  0.00           H
ATOM   4255  HB2 ASP A 283     109.620  40.690 135.190  1.00  0.00           H
ATOM   4256  CG  ASP A 283     108.490  42.540 134.870  1.00  0.00           C
ATOM   4257  OD1 ASP A 283     109.100  43.590 135.260  1.00  0.00           O
ATOM   4258  OD2 ASP A 283     107.260  42.410 134.700  1.00  0.00           O
ATOM   4259  C   ASP A 283     111.300  40.560 133.000  1.00  0.00           C
ATOM   4260  O   ASP A 283     112.250  40.310 133.720  1.00  0.00           O
ATOM   4261  N   ASP A 284     111.280  39.980 131.750  1.00  0.00           N
ATOM   4262  HN  ASP A 284     110.530  40.190 131.120  1.00  0.00           H
ATOM   4263  CA  ASP A 284     112.270  39.070 131.220  1.00  0.00           C
ATOM   4264  HA  ASP A 284     112.780  38.550 132.010  1.00  0.00           H
ATOM   4265  CB  ASP A 284     111.790  38.150 130.040  1.00  0.00           C
ATOM   4266  HB1 ASP A 284     111.350  38.740 129.210  1.00  0.00           H
ATOM   4267  HB2 ASP A 284     112.620  37.540 129.630  1.00  0.00           H
ATOM   4268  CG  ASP A 284     110.740  37.190 130.440  1.00  0.00           C
ATOM   4269  OD1 ASP A 284     110.710  36.720 131.660  1.00  0.00           O
ATOM   4270  OD2 ASP A 284     109.980  36.730 129.570  1.00  0.00           O
ATOM   4271  C   ASP A 284     113.560  39.850 130.660  1.00  0.00           C
ATOM   4272  O   ASP A 284     114.590  39.330 130.280  1.00  0.00           O
ATOM   4273  N   HIS A 285     113.420  41.200 130.720  1.00  0.00           N
ATOM   4274  HN  HIS A 285     112.690  41.580 131.280  1.00  0.00           H
ATOM   4275  CA  HIS A 285     114.460  42.160 130.360  1.00  0.00           C
ATOM   4276  HA  HIS A 285     114.170  43.100 130.810  1.00  0.00           H
ATOM   4277  CB  HIS A 285     115.850  41.780 130.940  1.00  0.00           C
ATOM   4278  HB1 HIS A 285     116.260  40.970 130.310  1.00  0.00           H
ATOM   4279  HB2 HIS A 285     116.560  42.620 130.800  1.00  0.00           H
ATOM   4280  ND1 HIS A 285     115.110  42.180 133.270  1.00  0.00           N
ATOM   4281  CG  HIS A 285     115.760  41.340 132.340  1.00  0.00           C
ATOM   4282  CE1 HIS A 285     115.110  41.460 134.360  1.00  0.00           C
ATOM   4283  HE1 HIS A 285     114.560  41.600 135.290  1.00  0.00           H
ATOM   4284  NE2 HIS A 285     115.700  40.320 134.140  1.00  0.00           N
ATOM   4285  HE2 HIS A 285     115.840  39.580 134.800  1.00  0.00           H
ATOM   4286  CD2 HIS A 285     116.180  40.230 132.860  1.00  0.00           C
ATOM   4287  HD2 HIS A 285     116.630  39.330 132.460  1.00  0.00           H
ATOM   4288  C   HIS A 285     114.350  42.510 128.850  1.00  0.00           C
ATOM   4289  O   HIS A 285     115.370  42.510 128.090  1.00  0.00           O
ATOM   4290  N   LYS A 286     113.060  42.660 128.350  1.00  0.00           N
ATOM   4291  HN  LYS A 286     112.310  42.750 128.990  1.00  0.00           H
ATOM   4292  CA  LYS A 286     112.830  42.450 126.910  1.00  0.00           C
ATOM   4293  HA  LYS A 286     113.710  42.470 126.290  1.00  0.00           H
ATOM   4294  CB  LYS A 286     112.110  41.170 126.430  1.00  0.00           C
ATOM   4295  HB1 LYS A 286     111.100  41.010 126.880  1.00  0.00           H
ATOM   4296  HB2 LYS A 286     111.820  41.160 125.360  1.00  0.00           H
ATOM   4297  CG  LYS A 286     112.880  39.860 126.660  1.00  0.00           C
ATOM   4298  HG1 LYS A 286     112.860  39.550 127.730  1.00  0.00           H
ATOM   4299  HG2 LYS A 286     113.930  40.080 126.380  1.00  0.00           H
ATOM   4300  CD  LYS A 286     112.420  38.800 125.700  1.00  0.00           C
ATOM   4301  HD1 LYS A 286     112.690  39.090 124.660  1.00  0.00           H
ATOM   4302  HD2 LYS A 286     111.320  38.650 125.830  1.00  0.00           H
ATOM   4303  CE  LYS A 286     113.120  37.460 126.010  1.00  0.00           C
ATOM   4304  HE1 LYS A 286     112.940  36.830 126.910  1.00  0.00           H
ATOM   4305  HE2 LYS A 286     114.210  37.660 126.110  1.00  0.00           H
ATOM   4306  NZ  LYS A 286     112.920  36.580 124.870  1.00  0.00           N
ATOM   4307  HZ1 LYS A 286     112.580  35.640 125.120  1.00  0.00           H
ATOM   4308  HZ2 LYS A 286     112.250  37.070 124.240  1.00  0.00           H
ATOM   4309  HZ3 LYS A 286     113.850  36.460 124.410  1.00  0.00           H
ATOM   4310  C   LYS A 286     112.050  43.680 126.590  1.00  0.00           C
ATOM   4311  O   LYS A 286     111.490  44.340 127.520  1.00  0.00           O
ATOM   4312  N   ASN A 287     111.980  44.070 125.300  1.00  0.00           N
ATOM   4313  HN  ASN A 287     112.520  43.490 124.690  1.00  0.00           H
ATOM   4314  CA  ASN A 287     111.180  45.110 124.620  1.00  0.00           C
ATOM   4315  HA  ASN A 287     111.170  44.900 123.560  1.00  0.00           H
ATOM   4316  CB  ASN A 287     109.710  44.880 125.100  1.00  0.00           C
ATOM   4317  HB1 ASN A 287     109.600  43.780 125.230  1.00  0.00           H
ATOM   4318  HB2 ASN A 287     109.520  45.340 126.090  1.00  0.00           H
ATOM   4319  CG  ASN A 287     108.720  45.380 124.150  1.00  0.00           C
ATOM   4320  OD1 ASN A 287     109.040  45.900 123.080  1.00  0.00           O
ATOM   4321  ND2 ASN A 287     107.410  45.210 124.490  1.00  0.00           N
ATOM   4322 HD21 ASN A 287     107.210  44.580 125.230  1.00  0.00           H
ATOM   4323 HD22 ASN A 287     106.740  45.430 123.780  1.00  0.00           H
ATOM   4324  C   ASN A 287     111.640  46.530 124.880  1.00  0.00           C
ATOM   4325  O   ASN A 287     110.940  47.300 125.510  1.00  0.00           O
ATOM   4326  N   PRO A 288     112.790  46.990 124.370  1.00  0.00           N
ATOM   4327  CD  PRO A 288     113.820  46.130 123.830  1.00  0.00           C
ATOM   4328  HD1 PRO A 288     113.400  45.490 123.020  1.00  0.00           H
ATOM   4329  HD2 PRO A 288     114.250  45.610 124.700  1.00  0.00           H
ATOM   4330  CA  PRO A 288     113.230  48.420 124.390  1.00  0.00           C
ATOM   4331  HA  PRO A 288     113.080  48.920 125.330  1.00  0.00           H
ATOM   4332  CB  PRO A 288     114.690  48.430 123.920  1.00  0.00           C
ATOM   4333  HB1 PRO A 288     115.100  49.270 123.330  1.00  0.00           H
ATOM   4334  HB2 PRO A 288     115.340  48.370 124.820  1.00  0.00           H
ATOM   4335  CG  PRO A 288     114.860  47.100 123.220  1.00  0.00           C
ATOM   4336  HG1 PRO A 288     115.890  46.740 123.430  1.00  0.00           H
ATOM   4337  HG2 PRO A 288     114.620  47.100 122.130  1.00  0.00           H
ATOM   4338  C   PRO A 288     112.330  49.180 123.490  1.00  0.00           C
ATOM   4339  O   PRO A 288     111.990  48.750 122.350  1.00  0.00           O
ATOM   4340  N   THR A 289     111.750  50.300 124.010  1.00  0.00           N
ATOM   4341  HN  THR A 289     111.560  50.420 124.980  1.00  0.00           H
ATOM   4342  CA  THR A 289     111.090  51.330 123.180  1.00  0.00           C
ATOM   4343  HA  THR A 289     110.380  50.810 122.560  1.00  0.00           H
ATOM   4344  CB  THR A 289     110.210  52.370 123.930  1.00  0.00           C
ATOM   4345  HB  THR A 289     110.620  52.790 124.880  1.00  0.00           H
ATOM   4346  OG1 THR A 289     109.050  51.640 124.380  1.00  0.00           O
ATOM   4347  HG1 THR A 289     109.250  50.850 124.900  1.00  0.00           H
ATOM   4348  CG2 THR A 289     109.660  53.510 123.060  1.00  0.00           C
ATOM   4349 HG21 THR A 289     108.750  53.900 123.580  1.00  0.00           H
ATOM   4350 HG22 THR A 289     110.390  54.310 122.840  1.00  0.00           H
ATOM   4351 HG23 THR A 289     109.320  53.130 122.080  1.00  0.00           H
ATOM   4352  C   THR A 289     112.020  51.980 122.110  1.00  0.00           C
ATOM   4353  O   THR A 289     111.900  51.660 120.930  1.00  0.00           O
ATOM   4354  N   VAL A 290     112.940  52.900 122.510  1.00  0.00           N
ATOM   4355  HN  VAL A 290     112.850  53.170 123.470  1.00  0.00           H
ATOM   4356  CA  VAL A 290     113.780  53.620 121.640  1.00  0.00           C
ATOM   4357  HA  VAL A 290     113.790  53.050 120.720  1.00  0.00           H
ATOM   4358  CB  VAL A 290     113.380  55.040 121.320  1.00  0.00           C
ATOM   4359  HB  VAL A 290     114.200  55.610 120.840  1.00  0.00           H
ATOM   4360  CG1 VAL A 290     112.140  55.040 120.420  1.00  0.00           C
ATOM   4361 HG11 VAL A 290     111.330  54.440 120.880  1.00  0.00           H
ATOM   4362 HG12 VAL A 290     111.810  56.080 120.210  1.00  0.00           H
ATOM   4363 HG13 VAL A 290     112.250  54.490 119.460  1.00  0.00           H
ATOM   4364  CG2 VAL A 290     113.100  55.760 122.660  1.00  0.00           C
ATOM   4365 HG21 VAL A 290     114.000  55.610 123.300  1.00  0.00           H
ATOM   4366 HG22 VAL A 290     113.020  56.850 122.450  1.00  0.00           H
ATOM   4367 HG23 VAL A 290     112.190  55.370 123.160  1.00  0.00           H
ATOM   4368  C   VAL A 290     115.250  53.630 122.070  1.00  0.00           C
ATOM   4369  O   VAL A 290     116.090  54.310 121.440  1.00  0.00           O
ATOM   4370  N   THR A 291     115.540  52.940 123.160  1.00  0.00           N
ATOM   4371  HN  THR A 291     114.850  52.390 123.610  1.00  0.00           H
ATOM   4372  CA  THR A 291     116.780  52.910 123.920  1.00  0.00           C
ATOM   4373  HA  THR A 291     117.150  53.920 123.820  1.00  0.00           H
ATOM   4374  CB  THR A 291     116.560  52.650 125.390  1.00  0.00           C
ATOM   4375  HB  THR A 291     115.750  53.290 125.790  1.00  0.00           H
ATOM   4376  OG1 THR A 291     117.720  53.030 126.070  1.00  0.00           O
ATOM   4377  HG1 THR A 291     117.490  53.200 126.980  1.00  0.00           H
ATOM   4378  CG2 THR A 291     116.310  51.110 125.730  1.00  0.00           C
ATOM   4379 HG21 THR A 291     117.260  50.560 125.540  1.00  0.00           H
ATOM   4380 HG22 THR A 291     116.030  51.140 126.800  1.00  0.00           H
ATOM   4381 HG23 THR A 291     115.460  50.710 125.140  1.00  0.00           H
ATOM   4382  C   THR A 291     117.740  51.930 123.200  1.00  0.00           C
ATOM   4383  O   THR A 291     117.340  51.000 122.550  1.00  0.00           O
ATOM   4384  N   ARG A 292     119.030  52.140 123.370  1.00  0.00           N
ATOM   4385  HN  ARG A 292     119.200  52.930 123.960  1.00  0.00           H
ATOM   4386  CA  ARG A 292     120.240  51.500 122.760  1.00  0.00           C
ATOM   4387  HA  ARG A 292     121.120  51.890 123.260  1.00  0.00           H
ATOM   4388  CB  ARG A 292     120.210  50.010 123.020  1.00  0.00           C
ATOM   4389  HB1 ARG A 292     119.380  49.430 122.560  1.00  0.00           H
ATOM   4390  HB2 ARG A 292     121.130  49.620 122.540  1.00  0.00           H
ATOM   4391  CG  ARG A 292     120.270  49.640 124.490  1.00  0.00           C
ATOM   4392  HG1 ARG A 292     119.320  50.000 124.940  1.00  0.00           H
ATOM   4393  HG2 ARG A 292     121.080  50.130 125.070  1.00  0.00           H
ATOM   4394  CD  ARG A 292     120.240  48.140 124.760  1.00  0.00           C
ATOM   4395  HD1 ARG A 292     121.110  47.520 124.480  1.00  0.00           H
ATOM   4396  HD2 ARG A 292     119.350  47.690 124.270  1.00  0.00           H
ATOM   4397  NE  ARG A 292     119.950  48.040 126.260  1.00  0.00           N
ATOM   4398  HE  ARG A 292     120.060  48.890 126.780  1.00  0.00           H
ATOM   4399  CZ  ARG A 292     119.400  47.020 126.870  1.00  0.00           C
ATOM   4400  NH1 ARG A 292     119.150  45.870 126.160  1.00  0.00           N
ATOM   4401 HH11 ARG A 292     118.830  45.060 126.630  1.00  0.00           H
ATOM   4402 HH12 ARG A 292     119.610  45.720 125.280  1.00  0.00           H
ATOM   4403  NH2 ARG A 292     119.030  47.030 128.080  1.00  0.00           N
ATOM   4404 HH21 ARG A 292     118.490  46.270 128.440  1.00  0.00           H
ATOM   4405 HH22 ARG A 292     119.100  47.920 128.540  1.00  0.00           H
ATOM   4406  C   ARG A 292     120.460  51.870 121.300  1.00  0.00           C
ATOM   4407  O   ARG A 292     121.290  51.330 120.600  1.00  0.00           O
ATOM   4408  N   GLU A 293     119.620  52.780 120.730  1.00  0.00           N
ATOM   4409  HN  GLU A 293     118.930  53.140 121.360  1.00  0.00           H
ATOM   4410  CA  GLU A 293     119.540  53.150 119.340  1.00  0.00           C
ATOM   4411  HA  GLU A 293     120.520  53.050 118.910  1.00  0.00           H
ATOM   4412  CB  GLU A 293     118.520  52.280 118.460  1.00  0.00           C
ATOM   4413  HB1 GLU A 293     117.530  52.320 118.970  1.00  0.00           H
ATOM   4414  HB2 GLU A 293     118.520  52.810 117.480  1.00  0.00           H
ATOM   4415  CG  GLU A 293     118.970  50.860 118.230  1.00  0.00           C
ATOM   4416  HG1 GLU A 293     119.160  50.230 119.130  1.00  0.00           H
ATOM   4417  HG2 GLU A 293     119.870  50.810 117.580  1.00  0.00           H
ATOM   4418  CD  GLU A 293     117.850  50.150 117.440  1.00  0.00           C
ATOM   4419  OE1 GLU A 293     117.030  49.480 118.120  1.00  0.00           O
ATOM   4420  OE2 GLU A 293     117.900  50.120 116.150  1.00  0.00           O
ATOM   4421  C   GLU A 293     119.200  54.660 119.250  1.00  0.00           C
ATOM   4422  O   GLU A 293     120.070  55.590 119.160  1.00  0.00           O
ATOM   4423  N   GLN A 294     117.870  55.040 119.350  1.00  0.00           N
ATOM   4424  HN  GLN A 294     117.150  54.390 119.560  1.00  0.00           H
ATOM   4425  CA  GLN A 294     117.480  56.390 119.050  1.00  0.00           C
ATOM   4426  HA  GLN A 294     118.030  56.710 118.180  1.00  0.00           H
ATOM   4427  CB  GLN A 294     115.980  56.530 118.830  1.00  0.00           C
ATOM   4428  HB1 GLN A 294     115.390  56.710 119.750  1.00  0.00           H
ATOM   4429  HB2 GLN A 294     115.820  57.410 118.170  1.00  0.00           H
ATOM   4430  CG  GLN A 294     115.240  55.300 118.180  1.00  0.00           C
ATOM   4431  HG1 GLN A 294     114.330  55.730 117.710  1.00  0.00           H
ATOM   4432  HG2 GLN A 294     114.990  54.520 118.920  1.00  0.00           H
ATOM   4433  CD  GLN A 294     115.970  54.620 116.940  1.00  0.00           C
ATOM   4434  OE1 GLN A 294     116.900  55.140 116.320  1.00  0.00           O
ATOM   4435  NE2 GLN A 294     115.460  53.390 116.650  1.00  0.00           N
ATOM   4436 HE21 GLN A 294     114.670  53.000 117.130  1.00  0.00           H
ATOM   4437 HE22 GLN A 294     115.710  52.960 115.780  1.00  0.00           H
ATOM   4438  C   GLN A 294     117.890  57.400 120.100  1.00  0.00           C
ATOM   4439  O   GLN A 294     118.050  58.570 119.770  1.00  0.00           O
ATOM   4440  N   VAL A 295     117.980  57.030 121.340  1.00  0.00           N
ATOM   4441  HN  VAL A 295     117.930  56.090 121.670  1.00  0.00           H
ATOM   4442  CA  VAL A 295     118.380  57.880 122.430  1.00  0.00           C
ATOM   4443  HA  VAL A 295     117.660  58.680 122.500  1.00  0.00           H
ATOM   4444  CB  VAL A 295     118.120  57.100 123.750  1.00  0.00           C
ATOM   4445  HB  VAL A 295     118.510  56.060 123.710  1.00  0.00           H
ATOM   4446  CG1 VAL A 295     118.770  57.840 125.000  1.00  0.00           C
ATOM   4447 HG11 VAL A 295     118.320  58.850 125.080  1.00  0.00           H
ATOM   4448 HG12 VAL A 295     118.410  57.360 125.940  1.00  0.00           H
ATOM   4449 HG13 VAL A 295     119.880  57.860 125.070  1.00  0.00           H
ATOM   4450  CG2 VAL A 295     116.590  57.010 123.960  1.00  0.00           C
ATOM   4451 HG21 VAL A 295     116.390  56.320 124.810  1.00  0.00           H
ATOM   4452 HG22 VAL A 295     116.090  57.970 124.200  1.00  0.00           H
ATOM   4453 HG23 VAL A 295     116.060  56.590 123.080  1.00  0.00           H
ATOM   4454  C   VAL A 295     119.710  58.530 122.390  1.00  0.00           C
ATOM   4455  O   VAL A 295     119.900  59.720 122.710  1.00  0.00           O
ATOM   4456  N   ASP A 296     120.750  57.780 122.020  1.00  0.00           N
ATOM   4457  HN  ASP A 296     120.600  56.810 121.890  1.00  0.00           H
ATOM   4458  CA  ASP A 296     122.120  58.330 121.740  1.00  0.00           C
ATOM   4459  HA  ASP A 296     122.300  58.920 122.620  1.00  0.00           H
ATOM   4460  CB  ASP A 296     123.150  57.240 121.490  1.00  0.00           C
ATOM   4461  HB1 ASP A 296     122.950  56.770 120.510  1.00  0.00           H
ATOM   4462  HB2 ASP A 296     124.120  57.750 121.300  1.00  0.00           H
ATOM   4463  CG  ASP A 296     123.280  56.350 122.610  1.00  0.00           C
ATOM   4464  OD1 ASP A 296     123.300  56.800 123.760  1.00  0.00           O
ATOM   4465  OD2 ASP A 296     123.340  55.150 122.350  1.00  0.00           O
ATOM   4466  C   ASP A 296     122.130  59.290 120.530  1.00  0.00           C
ATOM   4467  O   ASP A 296     122.600  60.450 120.640  1.00  0.00           O
ATOM   4468  N   PHE A 297     121.480  58.910 119.370  1.00  0.00           N
ATOM   4469  HN  PHE A 297     121.220  57.950 119.330  1.00  0.00           H
ATOM   4470  CA  PHE A 297     121.370  59.640 118.130  1.00  0.00           C
ATOM   4471  HA  PHE A 297     122.390  59.810 117.820  1.00  0.00           H
ATOM   4472  CB  PHE A 297     120.540  58.770 117.100  1.00  0.00           C
ATOM   4473  HB1 PHE A 297     120.950  57.750 116.930  1.00  0.00           H
ATOM   4474  HB2 PHE A 297     119.540  58.720 117.580  1.00  0.00           H
ATOM   4475  CG  PHE A 297     120.360  59.460 115.700  1.00  0.00           C
ATOM   4476  CD1 PHE A 297     121.270  59.230 114.570  1.00  0.00           C
ATOM   4477  HD1 PHE A 297     122.090  58.530 114.590  1.00  0.00           H
ATOM   4478  CE1 PHE A 297     121.050  59.860 113.370  1.00  0.00           C
ATOM   4479  HE1 PHE A 297     121.710  59.780 112.520  1.00  0.00           H
ATOM   4480  CZ  PHE A 297     119.910  60.660 113.170  1.00  0.00           C
ATOM   4481  HZ  PHE A 297     119.830  61.310 112.320  1.00  0.00           H
ATOM   4482  CD2 PHE A 297     119.260  60.270 115.480  1.00  0.00           C
ATOM   4483  HD2 PHE A 297     118.450  60.370 116.190  1.00  0.00           H
ATOM   4484  CE2 PHE A 297     118.970  60.750 114.180  1.00  0.00           C
ATOM   4485  HE2 PHE A 297     118.090  61.380 114.120  1.00  0.00           H
ATOM   4486  C   PHE A 297     120.660  61.030 118.360  1.00  0.00           C
ATOM   4487  O   PHE A 297     121.000  62.050 117.820  1.00  0.00           O
ATOM   4488  N   GLN A 298     119.600  61.030 119.240  1.00  0.00           N
ATOM   4489  HN  GLN A 298     119.270  60.180 119.640  1.00  0.00           H
ATOM   4490  CA  GLN A 298     118.820  62.220 119.700  1.00  0.00           C
ATOM   4491  HA  GLN A 298     118.530  62.740 118.800  1.00  0.00           H
ATOM   4492  CB  GLN A 298     117.510  61.730 120.500  1.00  0.00           C
ATOM   4493  HB1 GLN A 298     117.050  60.920 119.890  1.00  0.00           H
ATOM   4494  HB2 GLN A 298     117.920  61.260 121.420  1.00  0.00           H
ATOM   4495  CG  GLN A 298     116.580  62.880 120.750  1.00  0.00           C
ATOM   4496  HG1 GLN A 298     117.110  63.780 121.120  1.00  0.00           H
ATOM   4497  HG2 GLN A 298     115.940  62.620 121.620  1.00  0.00           H
ATOM   4498  CD  GLN A 298     115.740  63.300 119.530  1.00  0.00           C
ATOM   4499  OE1 GLN A 298     116.190  63.840 118.510  1.00  0.00           O
ATOM   4500  NE2 GLN A 298     114.420  62.920 119.570  1.00  0.00           N
ATOM   4501 HE21 GLN A 298     114.250  62.130 120.150  1.00  0.00           H
ATOM   4502 HE22 GLN A 298     113.950  63.210 118.740  1.00  0.00           H
ATOM   4503  C   GLN A 298     119.690  63.160 120.500  1.00  0.00           C
ATOM   4504  O   GLN A 298     119.650  64.360 120.230  1.00  0.00           O
ATOM   4505  N   HIS A 299     120.530  62.660 121.450  1.00  0.00           N
ATOM   4506  HN  HIS A 299     120.550  61.670 121.620  1.00  0.00           H
ATOM   4507  CA  HIS A 299     121.400  63.350 122.370  1.00  0.00           C
ATOM   4508  HA  HIS A 299     120.790  64.110 122.850  1.00  0.00           H
ATOM   4509  CB  HIS A 299     121.840  62.470 123.540  1.00  0.00           C
ATOM   4510  HB1 HIS A 299     120.930  62.310 124.150  1.00  0.00           H
ATOM   4511  HB2 HIS A 299     122.200  61.550 123.020  1.00  0.00           H
ATOM   4512  ND1 HIS A 299     122.370  64.050 125.350  1.00  0.00           N
ATOM   4513  CG  HIS A 299     122.800  62.990 124.520  1.00  0.00           C
ATOM   4514  CE1 HIS A 299     123.440  64.310 126.060  1.00  0.00           C
ATOM   4515  HE1 HIS A 299     123.440  65.030 126.880  1.00  0.00           H
ATOM   4516  NE2 HIS A 299     124.490  63.500 125.760  1.00  0.00           N
ATOM   4517  HE2 HIS A 299     125.370  63.430 126.250  1.00  0.00           H
ATOM   4518  CD2 HIS A 299     124.090  62.650 124.760  1.00  0.00           C
ATOM   4519  HD2 HIS A 299     124.820  62.030 124.250  1.00  0.00           H
ATOM   4520  C   HIS A 299     122.660  63.970 121.690  1.00  0.00           C
ATOM   4521  O   HIS A 299     123.010  65.120 121.970  1.00  0.00           O
ATOM   4522  N   HIS A 300     123.290  63.200 120.800  1.00  0.00           N
ATOM   4523  HN  HIS A 300     122.930  62.270 120.720  1.00  0.00           H
ATOM   4524  CA  HIS A 300     124.310  63.690 119.830  1.00  0.00           C
ATOM   4525  HA  HIS A 300     125.090  64.260 120.320  1.00  0.00           H
ATOM   4526  CB  HIS A 300     124.800  62.490 119.040  1.00  0.00           C
ATOM   4527  HB1 HIS A 300     124.060  62.170 118.270  1.00  0.00           H
ATOM   4528  HB2 HIS A 300     125.590  62.860 118.350  1.00  0.00           H
ATOM   4529  ND1 HIS A 300     126.380  60.590 119.170  1.00  0.00           N
ATOM   4530  CG  HIS A 300     125.500  61.440 119.800  1.00  0.00           C
ATOM   4531  CE1 HIS A 300     126.720  59.710 120.070  1.00  0.00           C
ATOM   4532  HE1 HIS A 300     127.520  58.990 119.950  1.00  0.00           H
ATOM   4533  NE2 HIS A 300     126.110  59.900 121.260  1.00  0.00           N
ATOM   4534  HE2 HIS A 300     126.320  59.410 122.110  1.00  0.00           H
ATOM   4535  CD2 HIS A 300     125.430  61.090 121.110  1.00  0.00           C
ATOM   4536  HD2 HIS A 300     124.960  61.610 121.930  1.00  0.00           H
ATOM   4537  C   HIS A 300     123.800  64.810 118.910  1.00  0.00           C
ATOM   4538  O   HIS A 300     124.460  65.810 118.770  1.00  0.00           O
ATOM   4539  N   GLN A 301     122.590  64.680 118.380  1.00  0.00           N
ATOM   4540  HN  GLN A 301     122.000  63.920 118.650  1.00  0.00           H
ATOM   4541  CA  GLN A 301     121.900  65.750 117.620  1.00  0.00           C
ATOM   4542  HA  GLN A 301     122.550  66.030 116.810  1.00  0.00           H
ATOM   4543  CB  GLN A 301     120.580  65.190 117.030  1.00  0.00           C
ATOM   4544  HB1 GLN A 301     120.980  64.330 116.460  1.00  0.00           H
ATOM   4545  HB2 GLN A 301     119.930  64.780 117.840  1.00  0.00           H
ATOM   4546  CG  GLN A 301     119.820  66.140 116.070  1.00  0.00           C
ATOM   4547  HG1 GLN A 301     119.500  66.950 116.750  1.00  0.00           H
ATOM   4548  HG2 GLN A 301     118.950  65.620 115.610  1.00  0.00           H
ATOM   4549  CD  GLN A 301     120.650  66.650 114.850  1.00  0.00           C
ATOM   4550  OE1 GLN A 301     120.750  65.880 113.920  1.00  0.00           O
ATOM   4551  NE2 GLN A 301     121.130  67.850 114.870  1.00  0.00           N
ATOM   4552 HE21 GLN A 301     121.040  68.580 115.550  1.00  0.00           H
ATOM   4553 HE22 GLN A 301     121.950  67.900 114.300  1.00  0.00           H
ATOM   4554  C   GLN A 301     121.670  67.110 118.380  1.00  0.00           C
ATOM   4555  O   GLN A 301     121.840  68.180 117.740  1.00  0.00           O
ATOM   4556  N   LEU A 302     121.350  67.120 119.700  1.00  0.00           N
ATOM   4557  HN  LEU A 302     121.390  66.290 120.240  1.00  0.00           H
ATOM   4558  CA  LEU A 302     121.230  68.360 120.500  1.00  0.00           C
ATOM   4559  HA  LEU A 302     120.420  68.900 120.020  1.00  0.00           H
ATOM   4560  CB  LEU A 302     120.970  68.070 122.020  1.00  0.00           C
ATOM   4561  HB1 LEU A 302     121.810  67.480 122.440  1.00  0.00           H
ATOM   4562  HB2 LEU A 302     121.050  69.000 122.620  1.00  0.00           H
ATOM   4563  CG  LEU A 302     119.630  67.450 122.540  1.00  0.00           C
ATOM   4564  HG  LEU A 302     119.420  66.530 121.960  1.00  0.00           H
ATOM   4565  CD1 LEU A 302     119.690  67.010 124.050  1.00  0.00           C
ATOM   4566 HD11 LEU A 302     120.630  66.480 124.280  1.00  0.00           H
ATOM   4567 HD12 LEU A 302     119.650  67.930 124.660  1.00  0.00           H
ATOM   4568 HD13 LEU A 302     118.750  66.430 124.140  1.00  0.00           H
ATOM   4569  CD2 LEU A 302     118.390  68.310 122.370  1.00  0.00           C
ATOM   4570 HD21 LEU A 302     117.370  67.880 122.480  1.00  0.00           H
ATOM   4571 HD22 LEU A 302     118.520  69.090 123.150  1.00  0.00           H
ATOM   4572 HD23 LEU A 302     118.380  68.750 121.350  1.00  0.00           H
ATOM   4573  C   LEU A 302     122.460  69.270 120.430  1.00  0.00           C
ATOM   4574  O   LEU A 302     122.390  70.500 120.290  1.00  0.00           O
ATOM   4575  N   ALA A 303     123.690  68.640 120.640  1.00  0.00           N
ATOM   4576  HN  ALA A 303     123.750  67.660 120.810  1.00  0.00           H
ATOM   4577  CA  ALA A 303     124.940  69.380 120.870  1.00  0.00           C
ATOM   4578  HA  ALA A 303     124.890  70.000 121.760  1.00  0.00           H
ATOM   4579  CB  ALA A 303     125.980  68.250 121.220  1.00  0.00           C
ATOM   4580  HB1 ALA A 303     127.040  68.550 121.270  1.00  0.00           H
ATOM   4581  HB2 ALA A 303     125.720  67.680 122.140  1.00  0.00           H
ATOM   4582  HB3 ALA A 303     125.920  67.540 120.370  1.00  0.00           H
ATOM   4583  C   ALA A 303     125.390  70.190 119.660  1.00  0.00           C
ATOM   4584  O   ALA A 303     125.990  71.230 119.900  1.00  0.00           O
ATOM   4585  N   GLU A 304     124.950  69.920 118.360  1.00  0.00           N
ATOM   4586  HN  GLU A 304     124.390  69.110 118.240  1.00  0.00           H
ATOM   4587  CA  GLU A 304     125.140  70.720 117.140  1.00  0.00           C
ATOM   4588  HA  GLU A 304     126.190  70.940 117.000  1.00  0.00           H
ATOM   4589  CB  GLU A 304     124.690  69.940 115.850  1.00  0.00           C
ATOM   4590  HB1 GLU A 304     123.580  69.990 115.740  1.00  0.00           H
ATOM   4591  HB2 GLU A 304     125.200  70.500 115.040  1.00  0.00           H
ATOM   4592  CG  GLU A 304     125.330  68.580 115.940  1.00  0.00           C
ATOM   4593  HG1 GLU A 304     124.940  67.850 116.680  1.00  0.00           H
ATOM   4594  HG2 GLU A 304     126.420  68.570 116.140  1.00  0.00           H
ATOM   4595  CD  GLU A 304     125.320  67.800 114.610  1.00  0.00           C
ATOM   4596  OE1 GLU A 304     124.750  66.670 114.580  1.00  0.00           O
ATOM   4597  OE2 GLU A 304     125.910  68.250 113.620  1.00  0.00           O
ATOM   4598  C   GLU A 304     124.390  71.990 117.190  1.00  0.00           C
ATOM   4599  O   GLU A 304     124.700  72.900 116.460  1.00  0.00           O
ATOM   4600  N   ALA A 305     123.350  72.160 118.000  1.00  0.00           N
ATOM   4601  HN  ALA A 305     123.250  71.350 118.560  1.00  0.00           H
ATOM   4602  CA  ALA A 305     122.510  73.400 117.990  1.00  0.00           C
ATOM   4603  HA  ALA A 305     122.740  74.220 117.320  1.00  0.00           H
ATOM   4604  CB  ALA A 305     121.120  73.080 117.400  1.00  0.00           C
ATOM   4605  HB1 ALA A 305     120.520  74.020 117.350  1.00  0.00           H
ATOM   4606  HB2 ALA A 305     121.200  72.780 116.340  1.00  0.00           H
ATOM   4607  HB3 ALA A 305     120.530  72.400 118.050  1.00  0.00           H
ATOM   4608  C   ALA A 305     122.360  74.020 119.320  1.00  0.00           C
ATOM   4609  O   ALA A 305     121.740  75.040 119.460  1.00  0.00           O
ATOM   4610  N   PHE A 306     122.970  73.510 120.390  1.00  0.00           N
ATOM   4611  HN  PHE A 306     123.310  72.590 120.210  1.00  0.00           H
ATOM   4612  CA  PHE A 306     122.850  74.080 121.720  1.00  0.00           C
ATOM   4613  HA  PHE A 306     122.150  74.910 121.650  1.00  0.00           H
ATOM   4614  CB  PHE A 306     122.200  73.130 122.860  1.00  0.00           C
ATOM   4615  HB1 PHE A 306     122.570  72.090 122.720  1.00  0.00           H
ATOM   4616  HB2 PHE A 306     122.570  73.460 123.850  1.00  0.00           H
ATOM   4617  CG  PHE A 306     120.820  73.260 122.810  1.00  0.00           C
ATOM   4618  CD1 PHE A 306     120.100  72.220 122.250  1.00  0.00           C
ATOM   4619  HD1 PHE A 306     120.650  71.400 121.810  1.00  0.00           H
ATOM   4620  CE1 PHE A 306     118.730  72.230 122.320  1.00  0.00           C
ATOM   4621  HE1 PHE A 306     118.070  71.540 121.820  1.00  0.00           H
ATOM   4622  CZ  PHE A 306     118.080  73.340 122.890  1.00  0.00           C
ATOM   4623  HZ  PHE A 306     117.000  73.330 122.950  1.00  0.00           H
ATOM   4624  CD2 PHE A 306     120.170  74.380 123.410  1.00  0.00           C
ATOM   4625  HD2 PHE A 306     120.820  75.180 123.730  1.00  0.00           H
ATOM   4626  CE2 PHE A 306     118.760  74.400 123.440  1.00  0.00           C
ATOM   4627  HE2 PHE A 306     118.130  75.190 123.810  1.00  0.00           H
ATOM   4628  C   PHE A 306     124.160  74.690 122.040  1.00  0.00           C
ATOM   4629  O   PHE A 306     124.150  75.640 122.820  1.00  0.00           O
ATOM   4630  N   LYS A 307     125.270  74.150 121.460  1.00  0.00           N
ATOM   4631  HN  LYS A 307     125.280  73.410 120.780  1.00  0.00           H
ATOM   4632  CA  LYS A 307     126.560  74.490 121.910  1.00  0.00           C
ATOM   4633  HA  LYS A 307     126.650  74.270 122.960  1.00  0.00           H
ATOM   4634  CB  LYS A 307     127.750  73.650 121.260  1.00  0.00           C
ATOM   4635  HB1 LYS A 307     127.310  73.230 120.330  1.00  0.00           H
ATOM   4636  HB2 LYS A 307     128.720  74.190 121.150  1.00  0.00           H
ATOM   4637  CG  LYS A 307     128.150  72.430 122.120  1.00  0.00           C
ATOM   4638  HG1 LYS A 307     127.200  71.920 122.360  1.00  0.00           H
ATOM   4639  HG2 LYS A 307     128.680  72.880 122.990  1.00  0.00           H
ATOM   4640  CD  LYS A 307     129.120  71.470 121.420  1.00  0.00           C
ATOM   4641  HD1 LYS A 307     130.010  72.120 121.260  1.00  0.00           H
ATOM   4642  HD2 LYS A 307     128.880  71.300 120.340  1.00  0.00           H
ATOM   4643  CE  LYS A 307     129.450  70.160 122.070  1.00  0.00           C
ATOM   4644  HE1 LYS A 307     128.500  69.600 122.220  1.00  0.00           H
ATOM   4645  HE2 LYS A 307     130.050  70.360 122.990  1.00  0.00           H
ATOM   4646  NZ  LYS A 307     130.370  69.380 121.320  1.00  0.00           N
ATOM   4647  HZ1 LYS A 307     131.200  69.940 121.030  1.00  0.00           H
ATOM   4648  HZ2 LYS A 307     130.770  68.550 121.810  1.00  0.00           H
ATOM   4649  HZ3 LYS A 307     129.850  69.190 120.440  1.00  0.00           H
ATOM   4650  C   LYS A 307     126.890  76.010 121.720  1.00  0.00           C
ATOM   4651  O   LYS A 307     127.480  76.660 122.550  1.00  0.00           O
ATOM   4652  N   GLN A 308     126.430  76.560 120.540  1.00  0.00           N
ATOM   4653  HN  GLN A 308     125.810  76.050 119.940  1.00  0.00           H
ATOM   4654  CA  GLN A 308     126.740  77.930 120.130  1.00  0.00           C
ATOM   4655  HA  GLN A 308     127.780  77.940 120.430  1.00  0.00           H
ATOM   4656  CB  GLN A 308     126.600  78.190 118.630  1.00  0.00           C
ATOM   4657  HB1 GLN A 308     126.900  79.240 118.440  1.00  0.00           H
ATOM   4658  HB2 GLN A 308     127.290  77.470 118.140  1.00  0.00           H
ATOM   4659  CG  GLN A 308     125.220  78.040 117.970  1.00  0.00           C
ATOM   4660  HG1 GLN A 308     124.870  78.780 117.210  1.00  0.00           H
ATOM   4661  HG2 GLN A 308     124.440  78.040 118.770  1.00  0.00           H
ATOM   4662  CD  GLN A 308     124.990  76.590 117.470  1.00  0.00           C
ATOM   4663  OE1 GLN A 308     125.250  75.600 118.160  1.00  0.00           O
ATOM   4664  NE2 GLN A 308     124.370  76.440 116.300  1.00  0.00           N
ATOM   4665 HE21 GLN A 308     124.290  77.170 115.630  1.00  0.00           H
ATOM   4666 HE22 GLN A 308     123.970  75.540 116.130  1.00  0.00           H
ATOM   4667  C   GLN A 308     126.080  78.980 120.950  1.00  0.00           C
ATOM   4668  O   GLN A 308     126.600  80.120 121.120  1.00  0.00           O
ATOM   4669  N   TYR A 309     124.940  78.580 121.550  1.00  0.00           N
ATOM   4670  HN  TYR A 309     124.520  77.700 121.310  1.00  0.00           H
ATOM   4671  CA  TYR A 309     124.250  79.550 122.460  1.00  0.00           C
ATOM   4672  HA  TYR A 309     124.470  80.590 122.250  1.00  0.00           H
ATOM   4673  CB  TYR A 309     122.760  79.350 122.200  1.00  0.00           C
ATOM   4674  HB1 TYR A 309     122.490  78.330 122.560  1.00  0.00           H
ATOM   4675  HB2 TYR A 309     122.130  80.140 122.680  1.00  0.00           H
ATOM   4676  CG  TYR A 309     122.510  79.270 120.650  1.00  0.00           C
ATOM   4677  CD1 TYR A 309     122.750  80.460 119.800  1.00  0.00           C
ATOM   4678  HD1 TYR A 309     123.210  81.350 120.210  1.00  0.00           H
ATOM   4679  CE1 TYR A 309     122.500  80.270 118.430  1.00  0.00           C
ATOM   4680  HE1 TYR A 309     122.730  81.110 117.780  1.00  0.00           H
ATOM   4681  CZ  TYR A 309     121.880  79.120 117.900  1.00  0.00           C
ATOM   4682  OH  TYR A 309     121.470  79.110 116.490  1.00  0.00           O
ATOM   4683  HH  TYR A 309     121.260  78.220 116.190  1.00  0.00           H
ATOM   4684  CD2 TYR A 309     121.890  78.150 120.080  1.00  0.00           C
ATOM   4685  HD2 TYR A 309     121.640  77.300 120.700  1.00  0.00           H
ATOM   4686  CE2 TYR A 309     121.600  78.070 118.740  1.00  0.00           C
ATOM   4687  HE2 TYR A 309     121.220  77.120 118.400  1.00  0.00           H
ATOM   4688  C   TYR A 309     124.520  79.260 123.910  1.00  0.00           C
ATOM   4689  O   TYR A 309     123.940  79.880 124.780  1.00  0.00           O
ATOM   4690  N   ASN A 310     125.480  78.360 124.160  1.00  0.00           N
ATOM   4691  HN  ASN A 310     125.870  77.950 123.340  1.00  0.00           H
ATOM   4692  CA  ASN A 310     126.150  78.020 125.450  1.00  0.00           C
ATOM   4693  HA  ASN A 310     127.060  77.530 125.120  1.00  0.00           H
ATOM   4694  CB  ASN A 310     126.620  79.240 126.330  1.00  0.00           C
ATOM   4695  HB1 ASN A 310     125.720  79.660 126.830  1.00  0.00           H
ATOM   4696  HB2 ASN A 310     127.310  78.880 127.120  1.00  0.00           H
ATOM   4697  CG  ASN A 310     127.390  80.280 125.400  1.00  0.00           C
ATOM   4698  OD1 ASN A 310     127.830  80.120 124.240  1.00  0.00           O
ATOM   4699  ND2 ASN A 310     127.610  81.460 126.060  1.00  0.00           N
ATOM   4700 HD21 ASN A 310     127.070  81.880 126.790  1.00  0.00           H
ATOM   4701 HD22 ASN A 310     128.060  82.150 125.490  1.00  0.00           H
ATOM   4702  C   ASN A 310     125.390  77.150 126.390  1.00  0.00           C
ATOM   4703  O   ASN A 310     125.620  77.200 127.570  1.00  0.00           O
ATOM   4704  N   ILE A 311     124.550  76.250 125.880  1.00  0.00           N
ATOM   4705  HN  ILE A 311     124.180  76.310 124.950  1.00  0.00           H
ATOM   4706  CA  ILE A 311     123.850  75.350 126.700  1.00  0.00           C
ATOM   4707  HA  ILE A 311     124.080  75.550 127.740  1.00  0.00           H
ATOM   4708  CB  ILE A 311     122.340  75.420 126.560  1.00  0.00           C
ATOM   4709  HB  ILE A 311     122.140  75.280 125.470  1.00  0.00           H
ATOM   4710  CG2 ILE A 311     121.620  74.320 127.370  1.00  0.00           C
ATOM   4711 HG21 ILE A 311     121.710  74.400 128.470  1.00  0.00           H
ATOM   4712 HG22 ILE A 311     120.530  74.390 127.160  1.00  0.00           H
ATOM   4713 HG23 ILE A 311     121.960  73.290 127.120  1.00  0.00           H
ATOM   4714  CG1 ILE A 311     121.860  76.850 126.920  1.00  0.00           C
ATOM   4715 HG11 ILE A 311     122.410  77.630 126.350  1.00  0.00           H
ATOM   4716 HG12 ILE A 311     122.190  77.040 127.960  1.00  0.00           H
ATOM   4717  CD  ILE A 311     120.320  77.000 126.670  1.00  0.00           C
ATOM   4718  HD1 ILE A 311     119.710  76.420 127.390  1.00  0.00           H
ATOM   4719  HD2 ILE A 311     119.990  78.050 126.790  1.00  0.00           H
ATOM   4720  HD3 ILE A 311     120.090  76.780 125.610  1.00  0.00           H
ATOM   4721  C   ILE A 311     124.370  73.970 126.450  1.00  0.00           C
ATOM   4722  O   ILE A 311     124.640  73.570 125.320  1.00  0.00           O
ATOM   4723  N   SER A 312     124.590  73.190 127.500  1.00  0.00           N
ATOM   4724  HN  SER A 312     124.550  73.550 128.430  1.00  0.00           H
ATOM   4725  CA  SER A 312     125.040  71.810 127.420  1.00  0.00           C
ATOM   4726  HA  SER A 312     125.050  71.500 126.380  1.00  0.00           H
ATOM   4727  CB  SER A 312     126.470  71.520 127.890  1.00  0.00           C
ATOM   4728  HB1 SER A 312     126.670  70.430 127.920  1.00  0.00           H
ATOM   4729  HB2 SER A 312     126.530  71.940 128.920  1.00  0.00           H
ATOM   4730  OG  SER A 312     127.340  72.280 127.070  1.00  0.00           O
ATOM   4731  HG1 SER A 312     127.090  73.190 127.240  1.00  0.00           H
ATOM   4732  C   SER A 312     124.050  70.900 128.110  1.00  0.00           C
ATOM   4733  O   SER A 312     123.560  71.140 129.180  1.00  0.00           O
ATOM   4734  N   TRP A 313     123.800  69.720 127.530  1.00  0.00           N
ATOM   4735  HN  TRP A 313     124.300  69.430 126.720  1.00  0.00           H
ATOM   4736  CA  TRP A 313     122.840  68.820 128.070  1.00  0.00           C
ATOM   4737  HA  TRP A 313     122.210  69.210 128.860  1.00  0.00           H
ATOM   4738  CB  TRP A 313     121.780  68.600 126.930  1.00  0.00           C
ATOM   4739  HB1 TRP A 313     122.360  68.190 126.080  1.00  0.00           H
ATOM   4740  HB2 TRP A 313     121.020  67.820 127.120  1.00  0.00           H
ATOM   4741  CG  TRP A 313     121.140  69.880 126.580  1.00  0.00           C
ATOM   4742  CD1 TRP A 313     121.440  70.770 125.510  1.00  0.00           C
ATOM   4743  HD1 TRP A 313     122.140  70.520 124.730  1.00  0.00           H
ATOM   4744  NE1 TRP A 313     120.460  71.690 125.530  1.00  0.00           N
ATOM   4745  HE1 TRP A 313     120.360  72.430 124.910  1.00  0.00           H
ATOM   4746  CE2 TRP A 313     119.510  71.440 126.470  1.00  0.00           C
ATOM   4747  CD2 TRP A 313     119.900  70.290 127.220  1.00  0.00           C
ATOM   4748  CE3 TRP A 313     119.080  69.800 128.230  1.00  0.00           C
ATOM   4749  HE3 TRP A 313     119.300  68.820 128.610  1.00  0.00           H
ATOM   4750  CZ3 TRP A 313     117.920  70.440 128.560  1.00  0.00           C
ATOM   4751  HZ3 TRP A 313     117.330  70.090 129.390  1.00  0.00           H
ATOM   4752  CZ2 TRP A 313     118.380  72.180 126.850  1.00  0.00           C
ATOM   4753  HZ2 TRP A 313     118.220  73.150 126.400  1.00  0.00           H
ATOM   4754  CH2 TRP A 313     117.620  71.720 127.940  1.00  0.00           C
ATOM   4755  HH2 TRP A 313     116.660  72.210 128.060  1.00  0.00           H
ATOM   4756  C   TRP A 313     123.440  67.500 128.610  1.00  0.00           C
ATOM   4757  O   TRP A 313     124.060  66.650 127.990  1.00  0.00           O
ATOM   4758  N   GLU A 314     123.210  67.310 129.910  1.00  0.00           N
ATOM   4759  HN  GLU A 314     122.660  68.000 130.370  1.00  0.00           H
ATOM   4760  CA  GLU A 314     123.600  66.070 130.610  1.00  0.00           C
ATOM   4761  HA  GLU A 314     124.390  65.580 130.060  1.00  0.00           H
ATOM   4762  CB  GLU A 314     123.970  66.390 132.050  1.00  0.00           C
ATOM   4763  HB1 GLU A 314     124.920  66.970 132.030  1.00  0.00           H
ATOM   4764  HB2 GLU A 314     123.190  66.910 132.660  1.00  0.00           H
ATOM   4765  CG  GLU A 314     124.240  65.020 132.760  1.00  0.00           C
ATOM   4766  HG1 GLU A 314     124.660  64.220 132.110  1.00  0.00           H
ATOM   4767  HG2 GLU A 314     123.310  64.580 133.160  1.00  0.00           H
ATOM   4768  CD  GLU A 314     125.160  65.330 133.970  1.00  0.00           C
ATOM   4769  OE1 GLU A 314     124.550  65.400 135.100  1.00  0.00           O
ATOM   4770  OE2 GLU A 314     126.400  65.460 133.730  1.00  0.00           O
ATOM   4771  C   GLU A 314     122.420  65.010 130.650  1.00  0.00           C
ATOM   4772  O   GLU A 314     121.420  65.230 131.350  1.00  0.00           O
ATOM   4773  N   LEU A 315     122.470  63.900 129.870  1.00  0.00           N
ATOM   4774  HN  LEU A 315     123.300  63.770 129.330  1.00  0.00           H
ATOM   4775  CA  LEU A 315     121.560  62.820 129.880  1.00  0.00           C
ATOM   4776  HA  LEU A 315     120.620  63.350 129.910  1.00  0.00           H
ATOM   4777  CB  LEU A 315     121.770  62.160 128.490  1.00  0.00           C
ATOM   4778  HB1 LEU A 315     121.540  62.780 127.600  1.00  0.00           H
ATOM   4779  HB2 LEU A 315     122.820  61.810 128.550  1.00  0.00           H
ATOM   4780  CG  LEU A 315     120.930  60.850 128.190  1.00  0.00           C
ATOM   4781  HG  LEU A 315     121.280  60.170 128.990  1.00  0.00           H
ATOM   4782  CD1 LEU A 315     119.340  61.110 128.060  1.00  0.00           C
ATOM   4783 HD11 LEU A 315     119.080  61.810 128.890  1.00  0.00           H
ATOM   4784 HD12 LEU A 315     119.170  61.640 127.100  1.00  0.00           H
ATOM   4785 HD13 LEU A 315     118.740  60.180 128.060  1.00  0.00           H
ATOM   4786  CD2 LEU A 315     121.420  60.210 126.880  1.00  0.00           C
ATOM   4787 HD21 LEU A 315     120.690  59.430 126.610  1.00  0.00           H
ATOM   4788 HD22 LEU A 315     121.410  61.040 126.140  1.00  0.00           H
ATOM   4789 HD23 LEU A 315     122.470  59.850 126.970  1.00  0.00           H
ATOM   4790  C   LEU A 315     121.610  61.850 131.130  1.00  0.00           C
ATOM   4791  O   LEU A 315     122.640  61.410 131.600  1.00  0.00           O
ATOM   4792  N   ASP A 316     120.420  61.400 131.620  1.00  0.00           N
ATOM   4793  HN  ASP A 316     119.610  61.890 131.310  1.00  0.00           H
ATOM   4794  CA  ASP A 316     120.410  60.340 132.600  1.00  0.00           C
ATOM   4795  HA  ASP A 316     121.350  59.810 132.600  1.00  0.00           H
ATOM   4796  CB  ASP A 316     120.200  60.950 133.970  1.00  0.00           C
ATOM   4797  HB1 ASP A 316     121.080  61.620 134.030  1.00  0.00           H
ATOM   4798  HB2 ASP A 316     119.230  61.470 134.100  1.00  0.00           H
ATOM   4799  CG  ASP A 316     120.230  59.840 135.010  1.00  0.00           C
ATOM   4800  OD1 ASP A 316     119.400  59.860 135.940  1.00  0.00           O
ATOM   4801  OD2 ASP A 316     121.260  59.030 134.960  1.00  0.00           O
ATOM   4802  C   ASP A 316     119.230  59.430 132.160  1.00  0.00           C
ATOM   4803  O   ASP A 316     118.310  59.870 131.440  1.00  0.00           O
ATOM   4804  N   VAL A 317     119.220  58.120 132.490  1.00  0.00           N
ATOM   4805  HN  VAL A 317     119.900  57.810 133.150  1.00  0.00           H
ATOM   4806  CA  VAL A 317     118.330  57.080 132.070  1.00  0.00           C
ATOM   4807  HA  VAL A 317     117.480  57.610 131.670  1.00  0.00           H
ATOM   4808  CB  VAL A 317     118.850  56.180 131.000  1.00  0.00           C
ATOM   4809  HB  VAL A 317     118.120  55.340 130.970  1.00  0.00           H
ATOM   4810  CG1 VAL A 317     118.720  56.930 129.670  1.00  0.00           C
ATOM   4811 HG11 VAL A 317     119.330  56.410 128.900  1.00  0.00           H
ATOM   4812 HG12 VAL A 317     117.690  56.890 129.250  1.00  0.00           H
ATOM   4813 HG13 VAL A 317     119.040  57.990 129.760  1.00  0.00           H
ATOM   4814  CG2 VAL A 317     120.340  55.900 131.250  1.00  0.00           C
ATOM   4815 HG21 VAL A 317     120.940  56.830 131.100  1.00  0.00           H
ATOM   4816 HG22 VAL A 317     120.580  55.460 132.240  1.00  0.00           H
ATOM   4817 HG23 VAL A 317     120.770  55.220 130.480  1.00  0.00           H
ATOM   4818  C   VAL A 317     117.640  56.410 133.180  1.00  0.00           C
ATOM   4819  O   VAL A 317     118.280  55.930 134.110  1.00  0.00           O
ATOM   4820  N   LEU A 318     116.330  56.440 133.150  1.00  0.00           N
ATOM   4821  HN  LEU A 318     115.770  56.920 132.480  1.00  0.00           H
ATOM   4822  CA  LEU A 318     115.580  55.630 134.130  1.00  0.00           C
ATOM   4823  HA  LEU A 318     116.290  55.290 134.870  1.00  0.00           H
ATOM   4824  CB  LEU A 318     114.470  56.430 134.810  1.00  0.00           C
ATOM   4825  HB1 LEU A 318     114.630  57.530 134.880  1.00  0.00           H
ATOM   4826  HB2 LEU A 318     113.520  56.330 134.240  1.00  0.00           H
ATOM   4827  CG  LEU A 318     113.970  55.800 136.210  1.00  0.00           C
ATOM   4828  HG  LEU A 318     114.100  54.700 136.120  1.00  0.00           H
ATOM   4829  CD1 LEU A 318     114.900  56.190 137.330  1.00  0.00           C
ATOM   4830 HD11 LEU A 318     114.830  55.530 138.220  1.00  0.00           H
ATOM   4831 HD12 LEU A 318     115.910  56.150 136.870  1.00  0.00           H
ATOM   4832 HD13 LEU A 318     114.630  57.210 137.680  1.00  0.00           H
ATOM   4833  CD2 LEU A 318     112.470  56.100 136.550  1.00  0.00           C
ATOM   4834 HD21 LEU A 318     112.270  55.470 137.440  1.00  0.00           H
ATOM   4835 HD22 LEU A 318     112.290  57.180 136.770  1.00  0.00           H
ATOM   4836 HD23 LEU A 318     111.900  55.750 135.670  1.00  0.00           H
ATOM   4837  C   LEU A 318     115.090  54.320 133.450  1.00  0.00           C
ATOM   4838  O   LEU A 318     114.300  54.400 132.500  1.00  0.00           O
ATOM   4839  N   GLU A 319     115.570  53.150 133.960  1.00  0.00           N
ATOM   4840  HN  GLU A 319     116.200  53.080 134.730  1.00  0.00           H
ATOM   4841  CA  GLU A 319     115.110  51.940 133.410  1.00  0.00           C
ATOM   4842  HA  GLU A 319     114.730  52.070 132.410  1.00  0.00           H
ATOM   4843  CB  GLU A 319     116.310  51.060 133.080  1.00  0.00           C
ATOM   4844  HB1 GLU A 319     116.890  50.780 133.980  1.00  0.00           H
ATOM   4845  HB2 GLU A 319     115.900  50.230 132.450  1.00  0.00           H
ATOM   4846  CG  GLU A 319     117.310  51.760 132.160  1.00  0.00           C
ATOM   4847  HG1 GLU A 319     118.000  52.460 132.680  1.00  0.00           H
ATOM   4848  HG2 GLU A 319     116.810  52.380 131.380  1.00  0.00           H
ATOM   4849  CD  GLU A 319     118.240  50.850 131.340  1.00  0.00           C
ATOM   4850  OE1 GLU A 319     118.110  50.780 130.110  1.00  0.00           O
ATOM   4851  OE2 GLU A 319     119.150  50.140 131.910  1.00  0.00           O
ATOM   4852  C   GLU A 319     114.070  51.240 134.300  1.00  0.00           C
ATOM   4853  O   GLU A 319     114.310  50.900 135.440  1.00  0.00           O
ATOM   4854  N   VAL A 320     112.860  51.130 133.850  1.00  0.00           N
ATOM   4855  HN  VAL A 320     112.650  51.270 132.890  1.00  0.00           H
ATOM   4856  CA  VAL A 320     111.740  50.670 134.670  1.00  0.00           C
ATOM   4857  HA  VAL A 320     111.970  50.610 135.720  1.00  0.00           H
ATOM   4858  CB  VAL A 320     110.700  51.810 134.720  1.00  0.00           C
ATOM   4859  HB  VAL A 320     110.610  52.060 133.650  1.00  0.00           H
ATOM   4860  CG1 VAL A 320     109.380  51.330 135.390  1.00  0.00           C
ATOM   4861 HG11 VAL A 320     108.770  52.240 135.600  1.00  0.00           H
ATOM   4862 HG12 VAL A 320     108.880  50.520 134.820  1.00  0.00           H
ATOM   4863 HG13 VAL A 320     109.560  50.890 136.400  1.00  0.00           H
ATOM   4864  CG2 VAL A 320     111.310  53.040 135.390  1.00  0.00           C
ATOM   4865 HG21 VAL A 320     112.180  53.430 134.820  1.00  0.00           H
ATOM   4866 HG22 VAL A 320     110.400  53.690 135.350  1.00  0.00           H
ATOM   4867 HG23 VAL A 320     111.620  52.750 136.410  1.00  0.00           H
ATOM   4868  C   VAL A 320     111.260  49.280 134.170  1.00  0.00           C
ATOM   4869  O   VAL A 320     111.420  48.990 132.980  1.00  0.00           O
ATOM   4870  N   SER A 321     110.740  48.430 135.050  1.00  0.00           N
ATOM   4871  HN  SER A 321     110.630  48.490 136.040  1.00  0.00           H
ATOM   4872  CA  SER A 321     110.340  47.060 134.650  1.00  0.00           C
ATOM   4873  HA  SER A 321     110.290  46.990 133.570  1.00  0.00           H
ATOM   4874  CB  SER A 321     111.410  46.040 135.050  1.00  0.00           C
ATOM   4875  HB1 SER A 321     111.560  45.940 136.150  1.00  0.00           H
ATOM   4876  HB2 SER A 321     112.290  46.510 134.560  1.00  0.00           H
ATOM   4877  OG  SER A 321     111.190  44.820 134.320  1.00  0.00           O
ATOM   4878  HG1 SER A 321     110.410  44.350 134.640  1.00  0.00           H
ATOM   4879  C   SER A 321     108.970  46.690 135.180  1.00  0.00           C
ATOM   4880  O   SER A 321     108.830  46.630 136.380  1.00  0.00           O
ATOM   4881  N   ASN A 322     107.900  46.570 134.320  1.00  0.00           N
ATOM   4882  HN  ASN A 322     108.020  46.680 133.330  1.00  0.00           H
ATOM   4883  CA  ASN A 322     106.680  45.990 134.790  1.00  0.00           C
ATOM   4884  HA  ASN A 322     106.900  45.060 135.290  1.00  0.00           H
ATOM   4885  CB  ASN A 322     105.810  47.100 135.550  1.00  0.00           C
ATOM   4886  HB1 ASN A 322     106.340  47.650 136.360  1.00  0.00           H
ATOM   4887  HB2 ASN A 322     105.360  47.880 134.890  1.00  0.00           H
ATOM   4888  CG  ASN A 322     104.550  46.460 136.180  1.00  0.00           C
ATOM   4889  OD1 ASN A 322     103.490  46.970 135.880  1.00  0.00           O
ATOM   4890  ND2 ASN A 322     104.710  45.280 136.900  1.00  0.00           N
ATOM   4891 HD21 ASN A 322     105.640  45.030 137.160  1.00  0.00           H
ATOM   4892 HD22 ASN A 322     103.970  44.710 137.240  1.00  0.00           H
ATOM   4893  C   ASN A 322     105.970  45.570 133.550  1.00  0.00           C
ATOM   4894  O   ASN A 322     105.520  46.420 132.770  1.00  0.00           O
ATOM   4895  N   SER A 323     105.930  44.260 133.270  1.00  0.00           N
ATOM   4896  HN  SER A 323     106.360  43.670 133.940  1.00  0.00           H
ATOM   4897  CA  SER A 323     105.360  43.680 132.040  1.00  0.00           C
ATOM   4898  HA  SER A 323     105.920  44.150 131.250  1.00  0.00           H
ATOM   4899  CB  SER A 323     105.440  42.130 131.980  1.00  0.00           C
ATOM   4900  HB1 SER A 323     105.300  41.860 130.910  1.00  0.00           H
ATOM   4901  HB2 SER A 323     104.610  41.770 132.630  1.00  0.00           H
ATOM   4902  OG  SER A 323     106.740  41.610 132.360  1.00  0.00           O
ATOM   4903  HG1 SER A 323     106.870  41.850 133.280  1.00  0.00           H
ATOM   4904  C   SER A 323     103.940  44.010 131.770  1.00  0.00           C
ATOM   4905  O   SER A 323     103.660  44.390 130.610  1.00  0.00           O
ATOM   4906  N   SER A 324     103.010  44.010 132.710  1.00  0.00           N
ATOM   4907  HN  SER A 324     103.260  43.850 133.670  1.00  0.00           H
ATOM   4908  CA  SER A 324     101.670  44.450 132.620  1.00  0.00           C
ATOM   4909  HA  SER A 324     101.150  43.730 131.990  1.00  0.00           H
ATOM   4910  CB  SER A 324     101.010  44.210 134.000  1.00  0.00           C
ATOM   4911  HB1 SER A 324     101.360  44.730 134.920  1.00  0.00           H
ATOM   4912  HB2 SER A 324     101.100  43.120 134.200  1.00  0.00           H
ATOM   4913  OG  SER A 324      99.640  44.490 133.960  1.00  0.00           O
ATOM   4914  HG1 SER A 324      99.230  43.690 133.610  1.00  0.00           H
ATOM   4915  C   SER A 324     101.420  45.870 132.120  1.00  0.00           C
ATOM   4916  O   SER A 324     100.510  46.150 131.290  1.00  0.00           O
ATOM   4917  N   LEU A 325     102.160  46.890 132.650  1.00  0.00           N
ATOM   4918  HN  LEU A 325     102.710  46.670 133.450  1.00  0.00           H
ATOM   4919  CA  LEU A 325     102.180  48.310 132.150  1.00  0.00           C
ATOM   4920  HA  LEU A 325     101.150  48.600 132.040  1.00  0.00           H
ATOM   4921  CB  LEU A 325     103.040  49.300 133.000  1.00  0.00           C
ATOM   4922  HB1 LEU A 325     104.080  48.920 133.150  1.00  0.00           H
ATOM   4923  HB2 LEU A 325     103.020  50.290 132.500  1.00  0.00           H
ATOM   4924  CG  LEU A 325     102.290  49.500 134.350  1.00  0.00           C
ATOM   4925  HG  LEU A 325     101.910  48.520 134.710  1.00  0.00           H
ATOM   4926  CD1 LEU A 325     103.200  50.080 135.400  1.00  0.00           C
ATOM   4927 HD11 LEU A 325     102.590  50.330 136.300  1.00  0.00           H
ATOM   4928 HD12 LEU A 325     104.000  49.390 135.750  1.00  0.00           H
ATOM   4929 HD13 LEU A 325     103.640  51.040 135.050  1.00  0.00           H
ATOM   4930  CD2 LEU A 325     100.910  50.260 134.240  1.00  0.00           C
ATOM   4931 HD21 LEU A 325     101.050  51.300 133.900  1.00  0.00           H
ATOM   4932 HD22 LEU A 325     100.190  49.820 133.520  1.00  0.00           H
ATOM   4933 HD23 LEU A 325     100.400  50.210 135.220  1.00  0.00           H
ATOM   4934  C   LEU A 325     102.720  48.360 130.720  1.00  0.00           C
ATOM   4935  O   LEU A 325     102.210  49.090 129.910  1.00  0.00           O
ATOM   4936  N   ARG A 326     103.690  47.580 130.250  1.00  0.00           N
ATOM   4937  HN  ARG A 326     104.120  46.910 130.850  1.00  0.00           H
ATOM   4938  CA  ARG A 326     104.090  47.680 128.820  1.00  0.00           C
ATOM   4939  HA  ARG A 326     104.290  48.730 128.690  1.00  0.00           H
ATOM   4940  CB  ARG A 326     105.400  46.870 128.500  1.00  0.00           C
ATOM   4941  HB1 ARG A 326     106.050  47.140 129.350  1.00  0.00           H
ATOM   4942  HB2 ARG A 326     105.280  45.760 128.490  1.00  0.00           H
ATOM   4943  CG  ARG A 326     106.040  47.150 127.060  1.00  0.00           C
ATOM   4944  HG1 ARG A 326     105.420  46.640 126.300  1.00  0.00           H
ATOM   4945  HG2 ARG A 326     107.010  46.610 127.020  1.00  0.00           H
ATOM   4946  CD  ARG A 326     106.200  48.640 126.740  1.00  0.00           C
ATOM   4947  HD1 ARG A 326     106.980  49.080 127.400  1.00  0.00           H
ATOM   4948  HD2 ARG A 326     105.310  49.280 126.920  1.00  0.00           H
ATOM   4949  NE  ARG A 326     106.690  48.750 125.310  1.00  0.00           N
ATOM   4950  HE  ARG A 326     107.680  48.680 125.170  1.00  0.00           H
ATOM   4951  CZ  ARG A 326     105.940  48.460 124.250  1.00  0.00           C
ATOM   4952  NH1 ARG A 326     104.630  48.360 124.440  1.00  0.00           N
ATOM   4953 HH11 ARG A 326     104.110  47.760 123.830  1.00  0.00           H
ATOM   4954 HH12 ARG A 326     104.280  48.250 125.370  1.00  0.00           H
ATOM   4955  NH2 ARG A 326     106.380  48.420 123.060  1.00  0.00           N
ATOM   4956 HH21 ARG A 326     105.710  48.300 122.330  1.00  0.00           H
ATOM   4957 HH22 ARG A 326     107.330  48.660 122.860  1.00  0.00           H
ATOM   4958  C   ARG A 326     103.050  47.280 127.840  1.00  0.00           C
ATOM   4959  O   ARG A 326     103.030  47.770 126.690  1.00  0.00           O
ATOM   4960  N   ARG A 327     102.240  46.190 128.090  1.00  0.00           N
ATOM   4961  HN  ARG A 327     102.240  45.870 129.040  1.00  0.00           H
ATOM   4962  CA  ARG A 327     101.100  45.820 127.340  1.00  0.00           C
ATOM   4963  HA  ARG A 327     101.440  45.450 126.380  1.00  0.00           H
ATOM   4964  CB  ARG A 327     100.420  44.570 128.010  1.00  0.00           C
ATOM   4965  HB1 ARG A 327     100.080  44.950 128.990  1.00  0.00           H
ATOM   4966  HB2 ARG A 327      99.530  44.230 127.440  1.00  0.00           H
ATOM   4967  CG  ARG A 327     101.290  43.310 128.080  1.00  0.00           C
ATOM   4968  HG1 ARG A 327     102.350  43.560 128.300  1.00  0.00           H
ATOM   4969  HG2 ARG A 327     101.350  42.870 127.060  1.00  0.00           H
ATOM   4970  CD  ARG A 327     100.760  42.140 128.970  1.00  0.00           C
ATOM   4971  HD1 ARG A 327      99.880  41.580 128.610  1.00  0.00           H
ATOM   4972  HD2 ARG A 327     100.660  42.660 129.950  1.00  0.00           H
ATOM   4973  NE  ARG A 327     101.880  41.160 129.070  1.00  0.00           N
ATOM   4974  HE  ARG A 327     102.620  41.210 128.400  1.00  0.00           H
ATOM   4975  CZ  ARG A 327     102.150  40.520 130.200  1.00  0.00           C
ATOM   4976  NH1 ARG A 327     101.180  40.280 131.030  1.00  0.00           N
ATOM   4977 HH11 ARG A 327     101.260  39.820 131.920  1.00  0.00           H
ATOM   4978 HH12 ARG A 327     100.250  40.450 130.710  1.00  0.00           H
ATOM   4979  NH2 ARG A 327     103.330  40.050 130.500  1.00  0.00           N
ATOM   4980 HH21 ARG A 327     103.570  39.590 131.350  1.00  0.00           H
ATOM   4981 HH22 ARG A 327     104.020  39.930 129.790  1.00  0.00           H
ATOM   4982  C   ARG A 327     100.090  46.870 127.120  1.00  0.00           C
ATOM   4983  O   ARG A 327      99.210  46.650 126.240  1.00  0.00           O
ATOM   4984  N   ARG A 328     100.030  48.000 127.880  1.00  0.00           N
ATOM   4985  HN  ARG A 328     100.660  48.170 128.630  1.00  0.00           H
ATOM   4986  CA  ARG A 328      99.030  49.050 127.760  1.00  0.00           C
ATOM   4987  HA  ARG A 328      98.050  48.600 127.680  1.00  0.00           H
ATOM   4988  CB  ARG A 328      98.910  49.900 129.020  1.00  0.00           C
ATOM   4989  HB1 ARG A 328      99.840  50.490 129.160  1.00  0.00           H
ATOM   4990  HB2 ARG A 328      98.160  50.710 128.900  1.00  0.00           H
ATOM   4991  CG  ARG A 328      98.510  49.250 130.300  1.00  0.00           C
ATOM   4992  HG1 ARG A 328      98.680  50.090 131.000  1.00  0.00           H
ATOM   4993  HG2 ARG A 328      99.160  48.390 130.570  1.00  0.00           H
ATOM   4994  CD  ARG A 328      96.990  48.990 130.530  1.00  0.00           C
ATOM   4995  HD1 ARG A 328      96.660  48.170 129.860  1.00  0.00           H
ATOM   4996  HD2 ARG A 328      96.470  49.960 130.430  1.00  0.00           H
ATOM   4997  NE  ARG A 328      96.770  48.520 131.860  1.00  0.00           N
ATOM   4998  HE  ARG A 328      97.440  47.900 132.280  1.00  0.00           H
ATOM   4999  CZ  ARG A 328      95.830  48.880 132.670  1.00  0.00           C
ATOM   5000  NH1 ARG A 328      94.870  49.730 132.370  1.00  0.00           N
ATOM   5001 HH11 ARG A 328      94.200  50.120 133.010  1.00  0.00           H
ATOM   5002 HH12 ARG A 328      94.580  49.730 131.420  1.00  0.00           H
ATOM   5003  NH2 ARG A 328      95.880  48.450 133.860  1.00  0.00           N
ATOM   5004 HH21 ARG A 328      95.010  48.320 134.330  1.00  0.00           H
ATOM   5005 HH22 ARG A 328      96.570  47.780 134.130  1.00  0.00           H
ATOM   5006  C   ARG A 328      99.210  49.900 126.530  1.00  0.00           C
ATOM   5007  O   ARG A 328     100.330  49.980 125.960  1.00  0.00           O
ATOM   5008  N   LEU A 329      98.120  50.610 126.120  1.00  0.00           N
ATOM   5009  HN  LEU A 329      97.220  50.420 126.500  1.00  0.00           H
ATOM   5010  CA  LEU A 329      98.190  51.750 125.270  1.00  0.00           C
ATOM   5011  HA  LEU A 329      99.120  51.890 124.740  1.00  0.00           H
ATOM   5012  CB  LEU A 329      97.070  51.630 124.220  1.00  0.00           C
ATOM   5013  HB1 LEU A 329      97.420  50.790 123.580  1.00  0.00           H
ATOM   5014  HB2 LEU A 329      96.120  51.400 124.740  1.00  0.00           H
ATOM   5015  CG  LEU A 329      96.780  52.890 123.340  1.00  0.00           C
ATOM   5016  HG  LEU A 329      96.480  53.760 123.960  1.00  0.00           H
ATOM   5017  CD1 LEU A 329      98.010  53.360 122.590  1.00  0.00           C
ATOM   5018 HD11 LEU A 329      98.900  53.520 123.240  1.00  0.00           H
ATOM   5019 HD12 LEU A 329      98.280  52.700 121.740  1.00  0.00           H
ATOM   5020 HD13 LEU A 329      97.750  54.320 122.100  1.00  0.00           H
ATOM   5021  CD2 LEU A 329      95.600  52.640 122.440  1.00  0.00           C
ATOM   5022 HD21 LEU A 329      94.640  52.410 122.950  1.00  0.00           H
ATOM   5023 HD22 LEU A 329      95.270  53.550 121.880  1.00  0.00           H
ATOM   5024 HD23 LEU A 329      95.770  51.820 121.720  1.00  0.00           H
ATOM   5025  C   LEU A 329      98.060  53.050 126.100  1.00  0.00           C
ATOM   5026  O   LEU A 329      97.310  53.110 127.020  1.00  0.00           O
ATOM   5027  N   ILE A 330      98.790  54.160 125.830  1.00  0.00           N
ATOM   5028  HN  ILE A 330      99.520  54.090 125.150  1.00  0.00           H
ATOM   5029  CA  ILE A 330      98.750  55.490 126.490  1.00  0.00           C
ATOM   5030  HA  ILE A 330      98.050  55.420 127.310  1.00  0.00           H
ATOM   5031  CB  ILE A 330     100.100  56.030 126.980  1.00  0.00           C
ATOM   5032  HB  ILE A 330     100.800  56.250 126.150  1.00  0.00           H
ATOM   5033  CG2 ILE A 330     100.010  57.300 127.840  1.00  0.00           C
ATOM   5034 HG21 ILE A 330     101.050  57.510 128.180  1.00  0.00           H
ATOM   5035 HG22 ILE A 330      99.620  58.220 127.340  1.00  0.00           H
ATOM   5036 HG23 ILE A 330      99.420  57.040 128.740  1.00  0.00           H
ATOM   5037  CG1 ILE A 330     100.880  54.860 127.680  1.00  0.00           C
ATOM   5038 HG11 ILE A 330     101.840  55.250 128.080  1.00  0.00           H
ATOM   5039 HG12 ILE A 330     101.160  54.080 126.950  1.00  0.00           H
ATOM   5040  CD  ILE A 330     100.200  54.250 128.950  1.00  0.00           C
ATOM   5041  HD1 ILE A 330      99.270  53.690 128.710  1.00  0.00           H
ATOM   5042  HD2 ILE A 330     100.860  53.580 129.540  1.00  0.00           H
ATOM   5043  HD3 ILE A 330     100.000  55.070 129.660  1.00  0.00           H
ATOM   5044  C   ILE A 330      98.180  56.470 125.550  1.00  0.00           C
ATOM   5045  O   ILE A 330      98.620  56.630 124.430  1.00  0.00           O
ATOM   5046  N   LEU A 331      97.160  57.250 125.970  1.00  0.00           N
ATOM   5047  HN  LEU A 331      96.760  57.200 126.880  1.00  0.00           H
ATOM   5048  CA  LEU A 331      96.540  58.230 125.170  1.00  0.00           C
ATOM   5049  HA  LEU A 331      96.860  58.110 124.150  1.00  0.00           H
ATOM   5050  CB  LEU A 331      95.040  57.950 125.220  1.00  0.00           C
ATOM   5051  HB1 LEU A 331      94.790  58.430 126.200  1.00  0.00           H
ATOM   5052  HB2 LEU A 331      94.520  58.740 124.630  1.00  0.00           H
ATOM   5053  CG  LEU A 331      94.480  56.580 125.160  1.00  0.00           C
ATOM   5054  HG  LEU A 331      94.960  56.070 126.020  1.00  0.00           H
ATOM   5055  CD1 LEU A 331      92.940  56.630 125.180  1.00  0.00           C
ATOM   5056 HD11 LEU A 331      92.500  57.060 124.260  1.00  0.00           H
ATOM   5057 HD12 LEU A 331      92.510  55.610 125.250  1.00  0.00           H
ATOM   5058 HD13 LEU A 331      92.650  57.170 126.110  1.00  0.00           H
ATOM   5059  CD2 LEU A 331      94.800  55.930 123.880  1.00  0.00           C
ATOM   5060 HD21 LEU A 331      94.470  54.870 123.900  1.00  0.00           H
[truncated: 3,341,080 more chars]
