# Supplementary material for: Structure of the PAPP-ABP5 complex reveals mechanism of substrate recognition
Source: Nat Commun. 2022 Sep 20;13:5500. doi: 10.1038/s41467-022-33175-2 (PMC9489782; doi:10.1038/s41467-022-33175-2)
Supplement: Supplementary file 4 — Supplementary Data 1 [file 41467_2022_33175_MOESM4_ESM.zip › Simulation Initials/initial_2.pdb]

REMARK    GENERATED BY TRJCONV
TITLE     active-agonist+G_alpha in water t=  14.00000 step= 7000
REMARK    THIS IS A SIMULATION BOX
CRYST1  188.194  188.194  188.194  90.00  90.00  90.00 P 1           1
MODEL        1
ATOM      1  N   ARG A  15     100.990 103.270 164.860  1.00  0.00           N
ATOM      2  HT1 ARG A  15     100.740 103.200 163.900  1.00  0.00           H
ATOM      3  HT2 ARG A  15     100.960 104.220 165.160  1.00  0.00           H
ATOM      4  CA  ARG A  15      99.980 102.560 165.710  1.00  0.00           C
ATOM      5  HA  ARG A  15     100.380 101.590 165.950  1.00  0.00           H
ATOM      6  CB  ARG A  15      99.700 103.290 167.020  1.00  0.00           C
ATOM      7  HB1 ARG A  15      99.240 104.300 166.940  1.00  0.00           H
ATOM      8  HB2 ARG A  15      98.880 102.710 167.490  1.00  0.00           H
ATOM      9  CG  ARG A  15     100.890 103.310 167.990  1.00  0.00           C
ATOM     10  HG1 ARG A  15     100.510 103.860 168.870  1.00  0.00           H
ATOM     11  HG2 ARG A  15     101.720 103.820 167.440  1.00  0.00           H
ATOM     12  CD  ARG A  15     101.420 101.990 168.520  1.00  0.00           C
ATOM     13  HD1 ARG A  15     102.440 102.180 168.920  1.00  0.00           H
ATOM     14  HD2 ARG A  15     101.470 101.220 167.720  1.00  0.00           H
ATOM     15  NE  ARG A  15     100.400 101.500 169.490  1.00  0.00           N
ATOM     16  HE  ARG A  15      99.540 102.000 169.590  1.00  0.00           H
ATOM     17  CZ  ARG A  15     100.290 100.240 169.790  1.00  0.00           C
ATOM     18  NH1 ARG A  15     101.190  99.280 169.570  1.00  0.00           N
ATOM     19 HH11 ARG A  15     101.070  98.350 169.920  1.00  0.00           H
ATOM     20 HH12 ARG A  15     102.120  99.560 169.330  1.00  0.00           H
ATOM     21  NH2 ARG A  15      99.130  99.780 170.250  1.00  0.00           N
ATOM     22 HH21 ARG A  15      98.940  98.810 170.410  1.00  0.00           H
ATOM     23 HH22 ARG A  15      98.590 100.490 170.690  1.00  0.00           H
ATOM     24  C   ARG A  15      98.620 102.350 164.960  1.00  0.00           C
ATOM     25  O   ARG A  15      97.590 102.830 165.410  1.00  0.00           O
ATOM     26  N   ALA A  16      98.650 101.750 163.730  1.00  0.00           N
ATOM     27  HN  ALA A  16      99.480 101.470 163.250  1.00  0.00           H
ATOM     28  CA  ALA A  16      97.530 101.410 162.940  1.00  0.00           C
ATOM     29  HA  ALA A  16      97.040 102.340 162.680  1.00  0.00           H
ATOM     30  CB  ALA A  16      97.900 100.640 161.690  1.00  0.00           C
ATOM     31  HB1 ALA A  16      97.050 100.340 161.040  1.00  0.00           H
ATOM     32  HB2 ALA A  16      98.620 101.220 161.070  1.00  0.00           H
ATOM     33  HB3 ALA A  16      98.590  99.810 161.970  1.00  0.00           H
ATOM     34  C   ALA A  16      96.350 100.760 163.700  1.00  0.00           C
ATOM     35  O   ALA A  16      96.500 100.170 164.770  1.00  0.00           O
ATOM     36  N   LEU A  17      95.200 101.010 163.140  1.00  0.00           N
ATOM     37  HN  LEU A  17      95.160 101.670 162.390  1.00  0.00           H
ATOM     38  CA  LEU A  17      93.860 100.570 163.730  1.00  0.00           C
ATOM     39  HA  LEU A  17      94.120 100.000 164.610  1.00  0.00           H
ATOM     40  CB  LEU A  17      92.960 101.860 163.900  1.00  0.00           C
ATOM     41  HB1 LEU A  17      93.570 102.720 164.250  1.00  0.00           H
ATOM     42  HB2 LEU A  17      92.690 102.260 162.900  1.00  0.00           H
ATOM     43  CG  LEU A  17      91.830 101.810 164.930  1.00  0.00           C
ATOM     44  HG  LEU A  17      90.960 101.190 164.640  1.00  0.00           H
ATOM     45  CD1 LEU A  17      92.330 101.280 166.300  1.00  0.00           C
ATOM     46 HD11 LEU A  17      91.600 101.370 167.130  1.00  0.00           H
ATOM     47 HD12 LEU A  17      92.620 100.200 166.250  1.00  0.00           H
ATOM     48 HD13 LEU A  17      93.290 101.790 166.550  1.00  0.00           H
ATOM     49  CD2 LEU A  17      91.310 103.230 165.120  1.00  0.00           C
ATOM     50 HD21 LEU A  17      92.160 103.860 165.470  1.00  0.00           H
ATOM     51 HD22 LEU A  17      90.840 103.710 164.240  1.00  0.00           H
ATOM     52 HD23 LEU A  17      90.580 103.240 165.950  1.00  0.00           H
ATOM     53  C   LEU A  17      93.270  99.620 162.760  1.00  0.00           C
ATOM     54  O   LEU A  17      93.260  99.910 161.610  1.00  0.00           O
ATOM     55  N   TYR A  18      92.830  98.450 163.240  1.00  0.00           N
ATOM     56  HN  TYR A  18      93.010  98.270 164.210  1.00  0.00           H
ATOM     57  CA  TYR A  18      92.390  97.380 162.400  1.00  0.00           C
ATOM     58  HA  TYR A  18      92.490  97.600 161.350  1.00  0.00           H
ATOM     59  CB  TYR A  18      93.140  96.030 162.740  1.00  0.00           C
ATOM     60  HB1 TYR A  18      94.230  96.220 162.810  1.00  0.00           H
ATOM     61  HB2 TYR A  18      92.820  95.720 163.750  1.00  0.00           H
ATOM     62  CG  TYR A  18      92.690  95.040 161.670  1.00  0.00           C
ATOM     63  CD1 TYR A  18      91.760  94.070 161.890  1.00  0.00           C
ATOM     64  HD1 TYR A  18      91.130  94.090 162.770  1.00  0.00           H
ATOM     65  CE1 TYR A  18      91.610  93.010 160.960  1.00  0.00           C
ATOM     66  HE1 TYR A  18      90.860  92.250 161.110  1.00  0.00           H
ATOM     67  CZ  TYR A  18      92.200  93.100 159.640  1.00  0.00           C
ATOM     68  OH  TYR A  18      92.020  92.140 158.620  1.00  0.00           O
ATOM     69  HH  TYR A  18      92.760  92.170 158.010  1.00  0.00           H
ATOM     70  CD2 TYR A  18      93.350  95.030 160.420  1.00  0.00           C
ATOM     71  HD2 TYR A  18      94.060  95.820 160.250  1.00  0.00           H
ATOM     72  CE2 TYR A  18      93.110  94.110 159.450  1.00  0.00           C
ATOM     73  HE2 TYR A  18      93.510  94.260 158.460  1.00  0.00           H
ATOM     74  C   TYR A  18      90.870  97.140 162.570  1.00  0.00           C
ATOM     75  O   TYR A  18      90.320  97.020 163.710  1.00  0.00           O
ATOM     76  N   PHE A  19      90.160  97.170 161.450  1.00  0.00           N
ATOM     77  HN  PHE A  19      90.650  97.410 160.620  1.00  0.00           H
ATOM     78  CA  PHE A  19      88.690  96.920 161.350  1.00  0.00           C
ATOM     79  HA  PHE A  19      88.190  96.910 162.310  1.00  0.00           H
ATOM     80  CB  PHE A  19      88.060  97.960 160.440  1.00  0.00           C
ATOM     81  HB1 PHE A  19      88.730  98.160 159.570  1.00  0.00           H
ATOM     82  HB2 PHE A  19      87.080  97.710 159.970  1.00  0.00           H
ATOM     83  CG  PHE A  19      87.610  99.210 161.220  1.00  0.00           C
ATOM     84  CD1 PHE A  19      86.410  99.380 161.850  1.00  0.00           C
ATOM     85  HD1 PHE A  19      85.660  98.600 161.830  1.00  0.00           H
ATOM     86  CE1 PHE A  19      86.100 100.460 162.720  1.00  0.00           C
ATOM     87  HE1 PHE A  19      85.190 100.590 163.280  1.00  0.00           H
ATOM     88  CZ  PHE A  19      87.110 101.450 162.870  1.00  0.00           C
ATOM     89  HZ  PHE A  19      86.910 102.350 163.440  1.00  0.00           H
ATOM     90  CD2 PHE A  19      88.600 100.180 161.430  1.00  0.00           C
ATOM     91  HD2 PHE A  19      89.590  99.980 161.040  1.00  0.00           H
ATOM     92  CE2 PHE A  19      88.330 101.360 162.180  1.00  0.00           C
ATOM     93  HE2 PHE A  19      89.120 102.090 162.260  1.00  0.00           H
ATOM     94  C   PHE A  19      88.500  95.480 160.860  1.00  0.00           C
ATOM     95  O   PHE A  19      89.100  95.070 159.920  1.00  0.00           O
ATOM     96  N   SER A  20      87.630  94.700 161.500  1.00  0.00           N
ATOM     97  HN  SER A  20      87.090  95.060 162.250  1.00  0.00           H
ATOM     98  CA  SER A  20      87.540  93.240 161.210  1.00  0.00           C
ATOM     99  HA  SER A  20      88.460  92.970 160.730  1.00  0.00           H
ATOM    100  CB  SER A  20      87.560  92.430 162.540  1.00  0.00           C
ATOM    101  HB1 SER A  20      88.320  92.930 163.170  1.00  0.00           H
ATOM    102  HB2 SER A  20      87.850  91.380 162.310  1.00  0.00           H
ATOM    103  OG  SER A  20      86.330  92.490 163.240  1.00  0.00           O
ATOM    104  HG1 SER A  20      86.250  93.400 163.550  1.00  0.00           H
ATOM    105  C   SER A  20      86.410  92.820 160.370  1.00  0.00           C
ATOM    106  O   SER A  20      86.350  91.650 160.020  1.00  0.00           O
ATOM    107  N   GLY A  21      85.590  93.840 159.960  1.00  0.00           N
ATOM    108  HN  GLY A  21      85.930  94.770 160.080  1.00  0.00           H
ATOM    109  CA  GLY A  21      84.360  93.700 159.190  1.00  0.00           C
ATOM    110  HA1 GLY A  21      84.560  93.400 158.170  1.00  0.00           H
ATOM    111  HA2 GLY A  21      83.850  94.620 158.960  1.00  0.00           H
ATOM    112  C   GLY A  21      83.320  92.840 159.830  1.00  0.00           C
ATOM    113  O   GLY A  21      82.560  92.060 159.100  1.00  0.00           O
ATOM    114  N   ARG A  22      83.090  92.920 161.140  1.00  0.00           N
ATOM    115  HN  ARG A  22      83.740  93.500 161.630  1.00  0.00           H
ATOM    116  CA  ARG A  22      82.070  92.230 161.840  1.00  0.00           C
ATOM    117  HA  ARG A  22      81.470  91.570 161.220  1.00  0.00           H
ATOM    118  CB  ARG A  22      82.640  91.540 163.000  1.00  0.00           C
ATOM    119  HB1 ARG A  22      83.160  92.270 163.660  1.00  0.00           H
ATOM    120  HB2 ARG A  22      81.760  91.240 163.610  1.00  0.00           H
ATOM    121  CG  ARG A  22      83.500  90.330 162.670  1.00  0.00           C
ATOM    122  HG1 ARG A  22      84.250  90.590 161.890  1.00  0.00           H
ATOM    123  HG2 ARG A  22      82.890  89.490 162.290  1.00  0.00           H
ATOM    124  CD  ARG A  22      84.290  89.950 164.000  1.00  0.00           C
ATOM    125  HD1 ARG A  22      84.870  90.840 164.290  1.00  0.00           H
ATOM    126  HD2 ARG A  22      84.960  89.090 163.780  1.00  0.00           H
ATOM    127  NE  ARG A  22      83.300  89.530 165.070  1.00  0.00           N
ATOM    128  HE  ARG A  22      82.430  89.260 164.650  1.00  0.00           H
ATOM    129  CZ  ARG A  22      83.490  88.890 166.210  1.00  0.00           C
ATOM    130  NH1 ARG A  22      84.620  88.670 166.720  1.00  0.00           N
ATOM    131 HH11 ARG A  22      84.690  88.120 167.560  1.00  0.00           H
ATOM    132 HH12 ARG A  22      85.460  88.980 166.280  1.00  0.00           H
ATOM    133  NH2 ARG A  22      82.370  88.630 166.830  1.00  0.00           N
ATOM    134 HH21 ARG A  22      82.280  88.210 167.730  1.00  0.00           H
ATOM    135 HH22 ARG A  22      81.560  88.790 166.260  1.00  0.00           H
ATOM    136  C   ARG A  22      81.040  93.140 162.340  1.00  0.00           C
ATOM    137  O   ARG A  22      79.830  92.930 162.240  1.00  0.00           O
ATOM    138  N   GLY A  23      81.510  94.300 162.940  1.00  0.00           N
ATOM    139  HN  GLY A  23      82.480  94.350 163.200  1.00  0.00           H
ATOM    140  CA  GLY A  23      80.610  95.150 163.640  1.00  0.00           C
ATOM    141  HA1 GLY A  23      80.140  94.610 164.450  1.00  0.00           H
ATOM    142  HA2 GLY A  23      79.730  95.390 163.060  1.00  0.00           H
ATOM    143  C   GLY A  23      81.210  96.400 164.180  1.00  0.00           C
ATOM    144  O   GLY A  23      80.520  97.390 164.290  1.00  0.00           O
ATOM    145  N   GLU A  24      82.570  96.520 164.430  1.00  0.00           N
ATOM    146  HN  GLU A  24      83.110  95.700 164.250  1.00  0.00           H
ATOM    147  CA  GLU A  24      83.150  97.660 165.060  1.00  0.00           C
ATOM    148  HA  GLU A  24      82.670  97.860 166.000  1.00  0.00           H
ATOM    149  CB  GLU A  24      84.680  97.440 165.240  1.00  0.00           C
ATOM    150  HB1 GLU A  24      85.270  97.660 164.320  1.00  0.00           H
ATOM    151  HB2 GLU A  24      84.910  98.240 165.980  1.00  0.00           H
ATOM    152  CG  GLU A  24      85.090  96.000 165.740  1.00  0.00           C
ATOM    153  HG1 GLU A  24      84.320  95.600 166.430  1.00  0.00           H
ATOM    154  HG2 GLU A  24      86.050  96.030 166.300  1.00  0.00           H
ATOM    155  CD  GLU A  24      85.270  95.110 164.580  1.00  0.00           C
ATOM    156  OE1 GLU A  24      84.230  94.560 164.090  1.00  0.00           O
ATOM    157  OE2 GLU A  24      86.400  95.030 164.060  1.00  0.00           O
ATOM    158  C   GLU A  24      83.050  98.880 164.210  1.00  0.00           C
ATOM    159  O   GLU A  24      83.230  98.750 162.950  1.00  0.00           O
ATOM    160  N   GLN A  25      82.740 100.040 164.880  1.00  0.00           N
ATOM    161  HN  GLN A  25      82.410  99.950 165.810  1.00  0.00           H
ATOM    162  CA  GLN A  25      82.650 101.330 164.200  1.00  0.00           C
ATOM    163  HA  GLN A  25      83.310 101.550 163.380  1.00  0.00           H
ATOM    164  CB  GLN A  25      81.330 101.780 163.620  1.00  0.00           C
ATOM    165  HB1 GLN A  25      80.580 101.860 164.440  1.00  0.00           H
ATOM    166  HB2 GLN A  25      81.420 102.750 163.090  1.00  0.00           H
ATOM    167  CG  GLN A  25      80.880 100.690 162.550  1.00  0.00           C
ATOM    168  HG1 GLN A  25      80.750  99.710 163.080  1.00  0.00           H
ATOM    169  HG2 GLN A  25      81.580 100.740 161.690  1.00  0.00           H
ATOM    170  CD  GLN A  25      79.530 101.030 161.930  1.00  0.00           C
ATOM    171  OE1 GLN A  25      78.830 101.910 162.480  1.00  0.00           O
ATOM    172  NE2 GLN A  25      79.070 100.450 160.810  1.00  0.00           N
ATOM    173 HE21 GLN A  25      79.550  99.630 160.490  1.00  0.00           H
ATOM    174 HE22 GLN A  25      78.270 100.870 160.390  1.00  0.00           H
ATOM    175  C   GLN A  25      83.050 102.360 165.200  1.00  0.00           C
ATOM    176  O   GLN A  25      82.870 102.110 166.360  1.00  0.00           O
ATOM    177  N   LEU A  26      83.480 103.520 164.630  1.00  0.00           N
ATOM    178  HN  LEU A  26      83.530 103.710 163.650  1.00  0.00           H
ATOM    179  CA  LEU A  26      83.760 104.590 165.450  1.00  0.00           C
ATOM    180  HA  LEU A  26      83.460 104.440 166.480  1.00  0.00           H
ATOM    181  CB  LEU A  26      85.230 104.890 165.500  1.00  0.00           C
ATOM    182  HB1 LEU A  26      85.610 104.870 164.460  1.00  0.00           H
ATOM    183  HB2 LEU A  26      85.530 105.880 165.930  1.00  0.00           H
ATOM    184  CG  LEU A  26      86.120 103.790 166.190  1.00  0.00           C
ATOM    185  HG  LEU A  26      85.820 102.790 165.800  1.00  0.00           H
ATOM    186  CD1 LEU A  26      87.640 104.000 165.900  1.00  0.00           C
ATOM    187 HD11 LEU A  26      88.010 103.860 164.860  1.00  0.00           H
ATOM    188 HD12 LEU A  26      87.820 105.070 166.170  1.00  0.00           H
ATOM    189 HD13 LEU A  26      88.170 103.300 166.580  1.00  0.00           H
ATOM    190  CD2 LEU A  26      85.880 103.890 167.690  1.00  0.00           C
ATOM    191 HD21 LEU A  26      84.810 103.640 167.860  1.00  0.00           H
ATOM    192 HD22 LEU A  26      86.450 103.140 168.270  1.00  0.00           H
ATOM    193 HD23 LEU A  26      86.120 104.930 168.000  1.00  0.00           H
ATOM    194  C   LEU A  26      82.940 105.790 165.050  1.00  0.00           C
ATOM    195  O   LEU A  26      82.780 106.000 163.880  1.00  0.00           O
ATOM    196  N   ARG A  27      82.470 106.660 165.960  1.00  0.00           N
ATOM    197  HN  ARG A  27      82.700 106.390 166.890  1.00  0.00           H
ATOM    198  CA  ARG A  27      81.640 107.840 165.710  1.00  0.00           C
ATOM    199  HA  ARG A  27      81.640 108.130 164.670  1.00  0.00           H
ATOM    200  CB  ARG A  27      80.180 107.640 166.130  1.00  0.00           C
ATOM    201  HB1 ARG A  27      79.670 106.990 165.380  1.00  0.00           H
ATOM    202  HB2 ARG A  27      80.290 107.030 167.050  1.00  0.00           H
ATOM    203  CG  ARG A  27      79.340 108.860 166.470  1.00  0.00           C
ATOM    204  HG1 ARG A  27      79.070 109.410 165.550  1.00  0.00           H
ATOM    205  HG2 ARG A  27      80.030 109.530 167.030  1.00  0.00           H
ATOM    206  CD  ARG A  27      78.100 108.580 167.310  1.00  0.00           C
ATOM    207  HD1 ARG A  27      78.270 107.800 168.080  1.00  0.00           H
ATOM    208  HD2 ARG A  27      77.340 108.090 166.660  1.00  0.00           H
ATOM    209  NE  ARG A  27      77.470 109.810 167.760  1.00  0.00           N
ATOM    210  HE  ARG A  27      78.010 110.650 167.730  1.00  0.00           H
ATOM    211  CZ  ARG A  27      76.600 109.810 168.730  1.00  0.00           C
ATOM    212  NH1 ARG A  27      76.020 108.710 169.150  1.00  0.00           N
ATOM    213 HH11 ARG A  27      75.270 108.930 169.780  1.00  0.00           H
ATOM    214 HH12 ARG A  27      75.890 107.900 168.580  1.00  0.00           H
ATOM    215  NH2 ARG A  27      76.270 110.870 169.350  1.00  0.00           N
ATOM    216 HH21 ARG A  27      75.400 110.980 169.830  1.00  0.00           H
ATOM    217 HH22 ARG A  27      76.610 111.790 169.130  1.00  0.00           H
ATOM    218  C   ARG A  27      82.360 109.020 166.320  1.00  0.00           C
ATOM    219  O   ARG A  27      82.910 108.910 167.380  1.00  0.00           O
ATOM    220  N   LEU A  28      82.430 110.150 165.610  1.00  0.00           N
ATOM    221  HN  LEU A  28      81.980 110.320 164.730  1.00  0.00           H
ATOM    222  CA  LEU A  28      83.230 111.300 165.990  1.00  0.00           C
ATOM    223  HA  LEU A  28      84.140 110.860 166.380  1.00  0.00           H
ATOM    224  CB  LEU A  28      83.750 112.190 164.840  1.00  0.00           C
ATOM    225  HB1 LEU A  28      84.430 111.570 164.220  1.00  0.00           H
ATOM    226  HB2 LEU A  28      82.840 112.360 164.220  1.00  0.00           H
ATOM    227  CG  LEU A  28      84.400 113.500 165.170  1.00  0.00           C
ATOM    228  HG  LEU A  28      83.810 114.130 165.870  1.00  0.00           H
ATOM    229  CD1 LEU A  28      85.740 113.290 165.970  1.00  0.00           C
ATOM    230 HD11 LEU A  28      86.410 112.710 165.300  1.00  0.00           H
ATOM    231 HD12 LEU A  28      86.300 114.220 166.190  1.00  0.00           H
ATOM    232 HD13 LEU A  28      85.590 112.660 166.870  1.00  0.00           H
ATOM    233  CD2 LEU A  28      84.760 114.260 163.910  1.00  0.00           C
ATOM    234 HD21 LEU A  28      85.320 115.220 163.910  1.00  0.00           H
ATOM    235 HD22 LEU A  28      85.480 113.570 163.420  1.00  0.00           H
ATOM    236 HD23 LEU A  28      83.910 114.320 163.200  1.00  0.00           H
ATOM    237  C   LEU A  28      82.470 112.220 166.950  1.00  0.00           C
ATOM    238  O   LEU A  28      81.320 112.530 166.580  1.00  0.00           O
ATOM    239  N   ARG A  29      83.070 112.670 168.070  1.00  0.00           N
ATOM    240  HN  ARG A  29      83.890 112.210 168.400  1.00  0.00           H
ATOM    241  CA  ARG A  29      82.350 113.560 168.940  1.00  0.00           C
ATOM    242  HA  ARG A  29      81.360 113.110 168.900  1.00  0.00           H
ATOM    243  CB  ARG A  29      82.820 113.440 170.410  1.00  0.00           C
ATOM    244  HB1 ARG A  29      83.910 113.650 170.380  1.00  0.00           H
ATOM    245  HB2 ARG A  29      82.300 114.150 171.090  1.00  0.00           H
ATOM    246  CG  ARG A  29      82.690 112.030 170.980  1.00  0.00           C
ATOM    247  HG1 ARG A  29      83.380 111.390 170.380  1.00  0.00           H
ATOM    248  HG2 ARG A  29      81.650 111.650 170.970  1.00  0.00           H
ATOM    249  CD  ARG A  29      83.150 111.880 172.450  1.00  0.00           C
ATOM    250  HD1 ARG A  29      82.490 112.530 173.070  1.00  0.00           H
ATOM    251  HD2 ARG A  29      84.180 112.260 172.620  1.00  0.00           H
ATOM    252  NE  ARG A  29      82.910 110.480 172.820  1.00  0.00           N
ATOM    253  HE  ARG A  29      81.980 110.180 173.020  1.00  0.00           H
ATOM    254  CZ  ARG A  29      83.830 109.570 172.950  1.00  0.00           C
ATOM    255  NH1 ARG A  29      85.100 109.780 172.710  1.00  0.00           N
ATOM    256 HH11 ARG A  29      85.670 108.970 172.880  1.00  0.00           H
ATOM    257 HH12 ARG A  29      85.380 110.720 172.540  1.00  0.00           H
ATOM    258  NH2 ARG A  29      83.520 108.520 173.670  1.00  0.00           N
ATOM    259 HH21 ARG A  29      84.220 108.170 174.290  1.00  0.00           H
ATOM    260 HH22 ARG A  29      82.710 108.600 174.250  1.00  0.00           H
ATOM    261  C   ARG A  29      82.110 114.940 168.440  1.00  0.00           C
ATOM    262  O   ARG A  29      82.830 115.530 167.640  1.00  0.00           O
ATOM    263  N   ALA A  30      80.930 115.470 168.860  1.00  0.00           N
ATOM    264  HN  ALA A  30      80.340 114.960 169.470  1.00  0.00           H
ATOM    265  CA  ALA A  30      80.370 116.690 168.370  1.00  0.00           C
ATOM    266  HA  ALA A  30      80.220 116.600 167.300  1.00  0.00           H
ATOM    267  CB  ALA A  30      79.080 117.000 169.200  1.00  0.00           C
ATOM    268  HB1 ALA A  30      78.280 116.270 168.960  1.00  0.00           H
ATOM    269  HB2 ALA A  30      79.330 116.830 170.270  1.00  0.00           H
ATOM    270  HB3 ALA A  30      78.680 118.030 169.050  1.00  0.00           H
ATOM    271  C   ALA A  30      81.140 117.960 168.510  1.00  0.00           C
ATOM    272  O   ALA A  30      80.830 118.990 167.860  1.00  0.00           O
ATOM    273  N   ASP A  31      82.200 118.020 169.320  1.00  0.00           N
ATOM    274  HN  ASP A  31      82.390 117.270 169.950  1.00  0.00           H
ATOM    275  CA  ASP A  31      83.000 119.270 169.540  1.00  0.00           C
ATOM    276  HA  ASP A  31      82.330 120.020 169.930  1.00  0.00           H
ATOM    277  CB  ASP A  31      84.100 118.870 170.590  1.00  0.00           C
ATOM    278  HB1 ASP A  31      84.630 118.000 170.140  1.00  0.00           H
ATOM    279  HB2 ASP A  31      84.880 119.650 170.720  1.00  0.00           H
ATOM    280  CG  ASP A  31      83.530 118.400 171.910  1.00  0.00           C
ATOM    281  OD1 ASP A  31      82.490 117.670 172.040  1.00  0.00           O
ATOM    282  OD2 ASP A  31      84.220 118.640 172.960  1.00  0.00           O
ATOM    283  C   ASP A  31      83.610 119.730 168.250  1.00  0.00           C
ATOM    284  O   ASP A  31      83.670 120.920 168.000  1.00  0.00           O
ATOM    285  N   LEU A  32      84.010 118.790 167.430  1.00  0.00           N
ATOM    286  HN  LEU A  32      84.050 117.820 167.670  1.00  0.00           H
ATOM    287  CA  LEU A  32      84.560 118.980 166.110  1.00  0.00           C
ATOM    288  HA  LEU A  32      85.340 119.670 166.370  1.00  0.00           H
ATOM    289  CB  LEU A  32      85.140 117.680 165.510  1.00  0.00           C
ATOM    290  HB1 LEU A  32      84.390 116.860 165.560  1.00  0.00           H
ATOM    291  HB2 LEU A  32      85.400 117.830 164.440  1.00  0.00           H
ATOM    292  CG  LEU A  32      86.400 117.100 166.140  1.00  0.00           C
ATOM    293  HG  LEU A  32      86.760 116.300 165.460  1.00  0.00           H
ATOM    294  CD1 LEU A  32      87.500 118.110 166.370  1.00  0.00           C
ATOM    295 HD11 LEU A  32      88.430 117.690 166.810  1.00  0.00           H
ATOM    296 HD12 LEU A  32      87.770 118.520 165.380  1.00  0.00           H
ATOM    297 HD13 LEU A  32      87.190 119.010 166.940  1.00  0.00           H
ATOM    298  CD2 LEU A  32      86.110 116.360 167.390  1.00  0.00           C
ATOM    299 HD21 LEU A  32      87.040 115.900 167.790  1.00  0.00           H
ATOM    300 HD22 LEU A  32      85.820 116.990 168.260  1.00  0.00           H
ATOM    301 HD23 LEU A  32      85.320 115.570 167.360  1.00  0.00           H
ATOM    302  C   LEU A  32      83.610 119.590 165.140  1.00  0.00           C
ATOM    303  O   LEU A  32      82.560 119.050 164.770  1.00  0.00           O
ATOM    304  N   GLU A  33      83.870 120.840 164.680  1.00  0.00           N
ATOM    305  HN  GLU A  33      84.700 121.330 164.930  1.00  0.00           H
ATOM    306  CA  GLU A  33      83.070 121.530 163.670  1.00  0.00           C
ATOM    307  HA  GLU A  33      82.020 121.420 163.880  1.00  0.00           H
ATOM    308  CB  GLU A  33      83.400 123.030 163.740  1.00  0.00           C
ATOM    309  HB1 GLU A  33      83.290 123.320 164.810  1.00  0.00           H
ATOM    310  HB2 GLU A  33      84.460 123.130 163.420  1.00  0.00           H
ATOM    311  CG  GLU A  33      82.580 123.810 162.770  1.00  0.00           C
ATOM    312  HG1 GLU A  33      81.510 123.890 163.070  1.00  0.00           H
ATOM    313  HG2 GLU A  33      82.450 123.230 161.830  1.00  0.00           H
ATOM    314  CD  GLU A  33      83.150 125.160 162.540  1.00  0.00           C
ATOM    315  OE1 GLU A  33      83.740 125.460 161.490  1.00  0.00           O
ATOM    316  OE2 GLU A  33      82.930 126.030 163.360  1.00  0.00           O
ATOM    317  C   GLU A  33      83.450 121.010 162.210  1.00  0.00           C
ATOM    318  O   GLU A  33      84.580 121.120 161.750  1.00  0.00           O
ATOM    319  N   LEU A  34      82.460 120.390 161.570  1.00  0.00           N
ATOM    320  HN  LEU A  34      81.590 120.280 162.060  1.00  0.00           H
ATOM    321  CA  LEU A  34      82.610 119.830 160.230  1.00  0.00           C
ATOM    322  HA  LEU A  34      83.580 119.350 160.330  1.00  0.00           H
ATOM    323  CB  LEU A  34      81.500 118.780 159.990  1.00  0.00           C
ATOM    324  HB1 LEU A  34      80.590 119.230 160.450  1.00  0.00           H
ATOM    325  HB2 LEU A  34      81.480 118.640 158.880  1.00  0.00           H
ATOM    326  CG  LEU A  34      81.570 117.330 160.570  1.00  0.00           C
ATOM    327  HG  LEU A  34      80.560 116.890 160.480  1.00  0.00           H
ATOM    328  CD1 LEU A  34      82.590 116.610 159.660  1.00  0.00           C
ATOM    329 HD11 LEU A  34      82.800 115.560 159.940  1.00  0.00           H
ATOM    330 HD12 LEU A  34      82.330 116.660 158.580  1.00  0.00           H
ATOM    331 HD13 LEU A  34      83.600 117.060 159.760  1.00  0.00           H
ATOM    332  CD2 LEU A  34      82.080 117.270 162.020  1.00  0.00           C
ATOM    333 HD21 LEU A  34      81.460 117.790 162.780  1.00  0.00           H
ATOM    334 HD22 LEU A  34      82.270 116.240 162.390  1.00  0.00           H
ATOM    335 HD23 LEU A  34      82.990 117.910 162.110  1.00  0.00           H
ATOM    336  C   LEU A  34      82.780 120.890 159.120  1.00  0.00           C
ATOM    337  O   LEU A  34      82.270 122.020 159.290  1.00  0.00           O
ATOM    338  N   PRO A  35      83.560 120.700 158.020  1.00  0.00           N
ATOM    339  CD  PRO A  35      84.400 119.490 157.840  1.00  0.00           C
ATOM    340  HD1 PRO A  35      83.810 118.670 157.380  1.00  0.00           H
ATOM    341  HD2 PRO A  35      84.890 119.250 158.810  1.00  0.00           H
ATOM    342  CA  PRO A  35      83.500 121.530 156.850  1.00  0.00           C
ATOM    343  HA  PRO A  35      83.920 122.460 157.200  1.00  0.00           H
ATOM    344  CB  PRO A  35      84.340 120.750 155.890  1.00  0.00           C
ATOM    345  HB1 PRO A  35      83.690 120.190 155.180  1.00  0.00           H
ATOM    346  HB2 PRO A  35      84.920 121.510 155.340  1.00  0.00           H
ATOM    347  CG  PRO A  35      85.300 119.900 156.750  1.00  0.00           C
ATOM    348  HG1 PRO A  35      86.090 120.530 157.210  1.00  0.00           H
ATOM    349  HG2 PRO A  35      85.870 119.190 156.120  1.00  0.00           H
ATOM    350  C   PRO A  35      82.150 121.950 156.310  1.00  0.00           C
ATOM    351  O   PRO A  35      81.290 121.080 156.060  1.00  0.00           O
ATOM    352  N   ARG A  36      81.900 123.240 155.980  1.00  0.00           N
ATOM    353  HN  ARG A  36      82.660 123.860 156.180  1.00  0.00           H
ATOM    354  CA  ARG A  36      80.600 123.670 155.420  1.00  0.00           C
ATOM    355  HA  ARG A  36      79.960 122.810 155.560  1.00  0.00           H
ATOM    356  CB  ARG A  36      79.980 124.950 156.090  1.00  0.00           C
ATOM    357  HB1 ARG A  36      79.220 125.460 155.460  1.00  0.00           H
ATOM    358  HB2 ARG A  36      79.490 124.700 157.060  1.00  0.00           H
ATOM    359  CG  ARG A  36      81.030 126.080 156.310  1.00  0.00           C
ATOM    360  HG1 ARG A  36      81.750 126.010 155.460  1.00  0.00           H
ATOM    361  HG2 ARG A  36      81.570 125.800 157.230  1.00  0.00           H
ATOM    362  CD  ARG A  36      80.520 127.570 156.240  1.00  0.00           C
ATOM    363  HD1 ARG A  36      80.200 127.920 155.230  1.00  0.00           H
ATOM    364  HD2 ARG A  36      81.290 128.230 156.680  1.00  0.00           H
ATOM    365  NE  ARG A  36      79.350 127.580 157.180  1.00  0.00           N
ATOM    366  HE  ARG A  36      79.250 126.800 157.790  1.00  0.00           H
ATOM    367  CZ  ARG A  36      78.550 128.640 157.410  1.00  0.00           C
ATOM    368  NH1 ARG A  36      78.500 129.800 156.890  1.00  0.00           N
ATOM    369 HH11 ARG A  36      77.940 130.540 157.260  1.00  0.00           H
ATOM    370 HH12 ARG A  36      78.970 129.880 156.010  1.00  0.00           H
ATOM    371  NH2 ARG A  36      77.700 128.430 158.390  1.00  0.00           N
ATOM    372 HH21 ARG A  36      77.200 129.160 158.850  1.00  0.00           H
ATOM    373 HH22 ARG A  36      77.810 127.610 158.970  1.00  0.00           H
ATOM    374  C   ARG A  36      80.690 123.880 153.890  1.00  0.00           C
ATOM    375  O   ARG A  36      79.650 123.840 153.260  1.00  0.00           O
ATOM    376  N   ASP A  37      81.930 124.130 153.330  1.00  0.00           N
ATOM    377  HN  ASP A  37      82.720 124.270 153.910  1.00  0.00           H
ATOM    378  CA  ASP A  37      82.070 124.510 151.970  1.00  0.00           C
ATOM    379  HA  ASP A  37      81.180 124.300 151.390  1.00  0.00           H
ATOM    380  CB  ASP A  37      82.400 126.030 151.920  1.00  0.00           C
ATOM    381  HB1 ASP A  37      82.520 126.410 150.880  1.00  0.00           H
ATOM    382  HB2 ASP A  37      81.510 126.540 152.350  1.00  0.00           H
ATOM    383  CG  ASP A  37      83.580 126.430 152.800  1.00  0.00           C
ATOM    384  OD1 ASP A  37      84.320 125.630 153.350  1.00  0.00           O
ATOM    385  OD2 ASP A  37      83.830 127.640 152.920  1.00  0.00           O
ATOM    386  C   ASP A  37      83.080 123.700 151.160  1.00  0.00           C
ATOM    387  O   ASP A  37      82.790 123.360 150.000  1.00  0.00           O
ATOM    388  N   ALA A  38      84.260 123.390 151.680  1.00  0.00           N
ATOM    389  HN  ALA A  38      84.390 123.830 152.570  1.00  0.00           H
ATOM    390  CA  ALA A  38      85.410 122.810 151.010  1.00  0.00           C
ATOM    391  HA  ALA A  38      85.160 122.430 150.030  1.00  0.00           H
ATOM    392  CB  ALA A  38      86.410 123.920 150.750  1.00  0.00           C
ATOM    393  HB1 ALA A  38      86.820 124.270 151.720  1.00  0.00           H
ATOM    394  HB2 ALA A  38      87.270 123.620 150.110  1.00  0.00           H
ATOM    395  HB3 ALA A  38      85.890 124.770 150.270  1.00  0.00           H
ATOM    396  C   ALA A  38      85.960 121.810 151.970  1.00  0.00           C
ATOM    397  O   ALA A  38      85.690 121.880 153.150  1.00  0.00           O
ATOM    398  N   PHE A  39      86.820 120.960 151.440  1.00  0.00           N
ATOM    399  HN  PHE A  39      87.000 121.060 150.470  1.00  0.00           H
ATOM    400  CA  PHE A  39      87.520 120.060 152.400  1.00  0.00           C
ATOM    401  HA  PHE A  39      87.910 120.700 153.180  1.00  0.00           H
ATOM    402  CB  PHE A  39      86.650 118.990 153.090  1.00  0.00           C
ATOM    403  HB1 PHE A  39      87.230 118.290 153.720  1.00  0.00           H
ATOM    404  HB2 PHE A  39      85.900 119.520 153.710  1.00  0.00           H
ATOM    405  CG  PHE A  39      85.830 117.970 152.100  1.00  0.00           C
ATOM    406  CD1 PHE A  39      84.600 118.220 151.520  1.00  0.00           C
ATOM    407  HD1 PHE A  39      84.250 119.240 151.640  1.00  0.00           H
ATOM    408  CE1 PHE A  39      83.740 117.290 150.980  1.00  0.00           C
ATOM    409  HE1 PHE A  39      82.910 117.600 150.370  1.00  0.00           H
ATOM    410  CZ  PHE A  39      84.230 115.980 150.880  1.00  0.00           C
ATOM    411  HZ  PHE A  39      83.590 115.220 150.450  1.00  0.00           H
ATOM    412  CD2 PHE A  39      86.240 116.660 152.070  1.00  0.00           C
ATOM    413  HD2 PHE A  39      87.120 116.400 152.630  1.00  0.00           H
ATOM    414  CE2 PHE A  39      85.490 115.660 151.480  1.00  0.00           C
ATOM    415  HE2 PHE A  39      85.880 114.660 151.550  1.00  0.00           H
ATOM    416  C   PHE A  39      88.780 119.390 151.870  1.00  0.00           C
ATOM    417  O   PHE A  39      88.950 119.250 150.670  1.00  0.00           O
ATOM    418  N   THR A  40      89.540 118.820 152.800  1.00  0.00           N
ATOM    419  HN  THR A  40      89.470 118.950 153.780  1.00  0.00           H
ATOM    420  CA  THR A  40      90.670 117.880 152.570  1.00  0.00           C
ATOM    421  HA  THR A  40      90.660 117.530 151.550  1.00  0.00           H
ATOM    422  CB  THR A  40      92.020 118.590 152.760  1.00  0.00           C
ATOM    423  HB  THR A  40      92.280 118.920 153.790  1.00  0.00           H
ATOM    424  OG1 THR A  40      92.120 119.700 151.860  1.00  0.00           O
ATOM    425  HG1 THR A  40      91.450 120.280 152.220  1.00  0.00           H
ATOM    426  CG2 THR A  40      93.140 117.560 152.360  1.00  0.00           C
ATOM    427 HG21 THR A  40      93.240 116.810 153.170  1.00  0.00           H
ATOM    428 HG22 THR A  40      93.030 117.140 151.330  1.00  0.00           H
ATOM    429 HG23 THR A  40      94.030 118.220 152.340  1.00  0.00           H
ATOM    430  C   THR A  40      90.580 116.690 153.450  1.00  0.00           C
ATOM    431  O   THR A  40      90.790 116.810 154.660  1.00  0.00           O
ATOM    432  N   LEU A  41      90.310 115.510 152.850  1.00  0.00           N
ATOM    433  HN  LEU A  41      90.130 115.380 151.870  1.00  0.00           H
ATOM    434  CA  LEU A  41      90.230 114.280 153.550  1.00  0.00           C
ATOM    435  HA  LEU A  41      90.310 114.460 154.610  1.00  0.00           H
ATOM    436  CB  LEU A  41      88.750 113.840 153.510  1.00  0.00           C
ATOM    437  HB1 LEU A  41      88.120 114.580 154.050  1.00  0.00           H
ATOM    438  HB2 LEU A  41      88.470 113.800 152.440  1.00  0.00           H
ATOM    439  CG  LEU A  41      88.460 112.450 154.120  1.00  0.00           C
ATOM    440  HG  LEU A  41      89.180 111.670 153.780  1.00  0.00           H
ATOM    441  CD1 LEU A  41      88.680 112.380 155.600  1.00  0.00           C
ATOM    442 HD11 LEU A  41      88.400 111.340 155.890  1.00  0.00           H
ATOM    443 HD12 LEU A  41      89.730 112.560 155.930  1.00  0.00           H
ATOM    444 HD13 LEU A  41      87.870 112.970 156.080  1.00  0.00           H
ATOM    445  CD2 LEU A  41      87.110 111.920 153.670  1.00  0.00           C
ATOM    446 HD21 LEU A  41      86.610 111.380 154.510  1.00  0.00           H
ATOM    447 HD22 LEU A  41      86.460 112.760 153.350  1.00  0.00           H
ATOM    448 HD23 LEU A  41      87.160 111.210 152.810  1.00  0.00           H
ATOM    449  C   LEU A  41      91.220 113.270 153.050  1.00  0.00           C
ATOM    450  O   LEU A  41      91.390 113.130 151.840  1.00  0.00           O
ATOM    451  N   GLN A  42      91.950 112.600 153.950  1.00  0.00           N
ATOM    452  HN  GLN A  42      91.930 112.840 154.920  1.00  0.00           H
ATOM    453  CA  GLN A  42      93.080 111.750 153.460  1.00  0.00           C
ATOM    454  HA  GLN A  42      92.950 111.200 152.540  1.00  0.00           H
ATOM    455  CB  GLN A  42      94.310 112.730 153.160  1.00  0.00           C
ATOM    456  HB1 GLN A  42      95.260 112.150 153.040  1.00  0.00           H
ATOM    457  HB2 GLN A  42      94.090 113.370 152.280  1.00  0.00           H
ATOM    458  CG  GLN A  42      94.750 113.630 154.440  1.00  0.00           C
ATOM    459  HG1 GLN A  42      94.970 112.850 155.200  1.00  0.00           H
ATOM    460  HG2 GLN A  42      93.950 114.330 154.770  1.00  0.00           H
ATOM    461  CD  GLN A  42      96.100 114.380 154.410  1.00  0.00           C
ATOM    462  OE1 GLN A  42      96.920 114.110 155.300  1.00  0.00           O
ATOM    463  NE2 GLN A  42      96.290 115.300 153.440  1.00  0.00           N
ATOM    464 HE21 GLN A  42      95.700 115.250 152.640  1.00  0.00           H
ATOM    465 HE22 GLN A  42      97.200 115.710 153.550  1.00  0.00           H
ATOM    466  C   GLN A  42      93.520 110.750 154.590  1.00  0.00           C
ATOM    467  O   GLN A  42      93.340 111.050 155.800  1.00  0.00           O
ATOM    468  N   VAL A  43      93.760 109.520 154.170  1.00  0.00           N
ATOM    469  HN  VAL A  43      93.730 109.280 153.200  1.00  0.00           H
ATOM    470  CA  VAL A  43      94.060 108.370 155.060  1.00  0.00           C
ATOM    471  HA  VAL A  43      94.610 108.610 155.960  1.00  0.00           H
ATOM    472  CB  VAL A  43      92.840 107.460 155.380  1.00  0.00           C
ATOM    473  HB  VAL A  43      93.270 106.670 156.030  1.00  0.00           H
ATOM    474  CG1 VAL A  43      91.910 108.250 156.320  1.00  0.00           C
ATOM    475 HG11 VAL A  43      91.270 107.460 156.760  1.00  0.00           H
ATOM    476 HG12 VAL A  43      92.540 108.700 157.130  1.00  0.00           H
ATOM    477 HG13 VAL A  43      91.240 109.000 155.860  1.00  0.00           H
ATOM    478  CG2 VAL A  43      92.000 106.990 154.190  1.00  0.00           C
ATOM    479 HG21 VAL A  43      92.720 106.480 153.510  1.00  0.00           H
ATOM    480 HG22 VAL A  43      91.350 106.110 154.400  1.00  0.00           H
ATOM    481 HG23 VAL A  43      91.510 107.830 153.660  1.00  0.00           H
ATOM    482  C   VAL A  43      95.070 107.510 154.420  1.00  0.00           C
ATOM    483  O   VAL A  43      95.090 107.460 153.180  1.00  0.00           O
ATOM    484  N   TRP A  44      95.880 106.780 155.200  1.00  0.00           N
ATOM    485  HN  TRP A  44      96.010 106.960 156.170  1.00  0.00           H
ATOM    486  CA  TRP A  44      96.710 105.670 154.680  1.00  0.00           C
ATOM    487  HA  TRP A  44      96.770 105.790 153.610  1.00  0.00           H
ATOM    488  CB  TRP A  44      98.140 105.750 155.370  1.00  0.00           C
ATOM    489  HB1 TRP A  44      97.970 106.130 156.410  1.00  0.00           H
ATOM    490  HB2 TRP A  44      98.540 104.730 155.530  1.00  0.00           H
ATOM    491  CG  TRP A  44      99.220 106.520 154.620  1.00  0.00           C
ATOM    492  CD1 TRP A  44      99.780 107.730 154.940  1.00  0.00           C
ATOM    493  HD1 TRP A  44      99.530 108.350 155.790  1.00  0.00           H
ATOM    494  NE1 TRP A  44     100.770 108.040 154.050  1.00  0.00           N
ATOM    495  HE1 TRP A  44     101.160 108.930 153.900  1.00  0.00           H
ATOM    496  CE2 TRP A  44     100.990 107.010 153.250  1.00  0.00           C
ATOM    497  CD2 TRP A  44     100.060 105.990 153.530  1.00  0.00           C
ATOM    498  CE3 TRP A  44     100.160 104.700 152.860  1.00  0.00           C
ATOM    499  HE3 TRP A  44      99.570 103.860 153.190  1.00  0.00           H
ATOM    500  CZ3 TRP A  44     101.180 104.620 151.900  1.00  0.00           C
ATOM    501  HZ3 TRP A  44     101.300 103.720 151.310  1.00  0.00           H
ATOM    502  CZ2 TRP A  44     101.920 106.860 152.250  1.00  0.00           C
ATOM    503  HZ2 TRP A  44     102.550 107.690 151.980  1.00  0.00           H
ATOM    504  CH2 TRP A  44     101.990 105.680 151.530  1.00  0.00           C
ATOM    505  HH2 TRP A  44     102.740 105.400 150.800  1.00  0.00           H
ATOM    506  C   TRP A  44      96.070 104.340 155.080  1.00  0.00           C
ATOM    507  O   TRP A  44      95.640 104.260 156.250  1.00  0.00           O
ATOM    508  N   LEU A  45      95.810 103.380 154.220  1.00  0.00           N
ATOM    509  HN  LEU A  45      96.130 103.450 153.280  1.00  0.00           H
ATOM    510  CA  LEU A  45      95.000 102.250 154.550  1.00  0.00           C
ATOM    511  HA  LEU A  45      95.190 102.050 155.600  1.00  0.00           H
ATOM    512  CB  LEU A  45      93.460 102.490 154.270  1.00  0.00           C
ATOM    513  HB1 LEU A  45      92.890 101.540 154.230  1.00  0.00           H
ATOM    514  HB2 LEU A  45      93.060 103.100 155.110  1.00  0.00           H
ATOM    515  CG  LEU A  45      93.150 103.280 152.990  1.00  0.00           C
ATOM    516  HG  LEU A  45      93.750 104.220 152.920  1.00  0.00           H
ATOM    517  CD1 LEU A  45      93.460 102.530 151.700  1.00  0.00           C
ATOM    518 HD11 LEU A  45      94.540 102.750 151.590  1.00  0.00           H
ATOM    519 HD12 LEU A  45      93.170 101.460 151.650  1.00  0.00           H
ATOM    520 HD13 LEU A  45      92.950 103.020 150.840  1.00  0.00           H
ATOM    521  CD2 LEU A  45      91.670 103.670 153.120  1.00  0.00           C
ATOM    522 HD21 LEU A  45      91.340 104.120 154.080  1.00  0.00           H
ATOM    523 HD22 LEU A  45      91.270 104.400 152.380  1.00  0.00           H
ATOM    524 HD23 LEU A  45      91.120 102.710 153.070  1.00  0.00           H
ATOM    525  C   LEU A  45      95.500 101.000 153.790  1.00  0.00           C
ATOM    526  O   LEU A  45      96.080 101.120 152.740  1.00  0.00           O
ATOM    527  N   ARG A  46      95.370  99.800 154.300  1.00  0.00           N
ATOM    528  HN  ARG A  46      94.850  99.670 155.140  1.00  0.00           H
ATOM    529  CA  ARG A  46      95.730  98.620 153.540  1.00  0.00           C
ATOM    530  HA  ARG A  46      95.660  98.880 152.490  1.00  0.00           H
ATOM    531  CB  ARG A  46      97.100  97.950 153.830  1.00  0.00           C
ATOM    532  HB1 ARG A  46      97.130  96.980 153.300  1.00  0.00           H
ATOM    533  HB2 ARG A  46      97.850  98.650 153.420  1.00  0.00           H
ATOM    534  CG  ARG A  46      97.680  97.740 155.270  1.00  0.00           C
ATOM    535  HG1 ARG A  46      96.940  97.110 155.800  1.00  0.00           H
ATOM    536  HG2 ARG A  46      97.920  98.630 155.890  1.00  0.00           H
ATOM    537  CD  ARG A  46      98.890  96.910 155.300  1.00  0.00           C
ATOM    538  HD1 ARG A  46      99.460  96.930 156.250  1.00  0.00           H
ATOM    539  HD2 ARG A  46      99.690  97.150 154.570  1.00  0.00           H
ATOM    540  NE  ARG A  46      98.410  95.470 155.060  1.00  0.00           N
ATOM    541  HE  ARG A  46      97.570  95.210 155.530  1.00  0.00           H
ATOM    542  CZ  ARG A  46      99.050  94.650 154.240  1.00  0.00           C
ATOM    543  NH1 ARG A  46     100.250  94.840 153.730  1.00  0.00           N
ATOM    544 HH11 ARG A  46     100.850  94.130 153.380  1.00  0.00           H
ATOM    545 HH12 ARG A  46     100.710  95.730 153.780  1.00  0.00           H
ATOM    546  NH2 ARG A  46      98.580  93.420 154.120  1.00  0.00           N
ATOM    547 HH21 ARG A  46      99.150  92.770 153.620  1.00  0.00           H
ATOM    548 HH22 ARG A  46      97.700  93.160 154.520  1.00  0.00           H
ATOM    549  C   ARG A  46      94.500  97.750 153.760  1.00  0.00           C
ATOM    550  O   ARG A  46      94.250  97.170 154.850  1.00  0.00           O
ATOM    551  N   ALA A  47      93.780  97.570 152.650  1.00  0.00           N
ATOM    552  HN  ALA A  47      93.980  98.110 151.840  1.00  0.00           H
ATOM    553  CA  ALA A  47      92.570  96.830 152.630  1.00  0.00           C
ATOM    554  HA  ALA A  47      92.150  96.940 153.620  1.00  0.00           H
ATOM    555  CB  ALA A  47      91.620  97.290 151.480  1.00  0.00           C
ATOM    556  HB1 ALA A  47      92.170  96.990 150.560  1.00  0.00           H
ATOM    557  HB2 ALA A  47      90.670  96.720 151.530  1.00  0.00           H
ATOM    558  HB3 ALA A  47      91.360  98.370 151.540  1.00  0.00           H
ATOM    559  C   ALA A  47      92.770  95.320 152.390  1.00  0.00           C
ATOM    560  O   ALA A  47      93.690  94.790 151.720  1.00  0.00           O
ATOM    561  N   GLU A  48      91.940  94.500 153.080  1.00  0.00           N
ATOM    562  HN  GLU A  48      91.250  94.930 153.670  1.00  0.00           H
ATOM    563  CA  GLU A  48      91.870  93.040 152.830  1.00  0.00           C
ATOM    564  HA  GLU A  48      92.880  92.650 152.830  1.00  0.00           H
ATOM    565  CB  GLU A  48      91.250  92.290 153.990  1.00  0.00           C
ATOM    566  HB1 GLU A  48      90.150  92.480 154.030  1.00  0.00           H
ATOM    567  HB2 GLU A  48      91.380  91.190 153.940  1.00  0.00           H
ATOM    568  CG  GLU A  48      91.880  92.680 155.420  1.00  0.00           C
ATOM    569  HG1 GLU A  48      91.270  92.130 156.170  1.00  0.00           H
ATOM    570  HG2 GLU A  48      91.750  93.760 155.640  1.00  0.00           H
ATOM    571  CD  GLU A  48      93.430  92.330 155.520  1.00  0.00           C
ATOM    572  OE1 GLU A  48      93.920  91.480 154.730  1.00  0.00           O
ATOM    573  OE2 GLU A  48      94.060  92.830 156.430  1.00  0.00           O
ATOM    574  C   GLU A  48      91.160  92.660 151.560  1.00  0.00           C
ATOM    575  O   GLU A  48      90.070  93.210 151.190  1.00  0.00           O
ATOM    576  N   GLY A  49      91.640  91.660 150.780  1.00  0.00           N
ATOM    577  HN  GLY A  49      92.580  91.410 151.010  1.00  0.00           H
ATOM    578  CA  GLY A  49      90.910  91.050 149.620  1.00  0.00           C
ATOM    579  HA1 GLY A  49      91.530  90.200 149.360  1.00  0.00           H
ATOM    580  HA2 GLY A  49      90.720  91.760 148.830  1.00  0.00           H
ATOM    581  C   GLY A  49      89.530  90.520 150.010  1.00  0.00           C
ATOM    582  O   GLY A  49      89.470  89.690 150.890  1.00  0.00           O
ATOM    583  N   GLY A  50      88.430  91.030 149.370  1.00  0.00           N
ATOM    584  HN  GLY A  50      88.540  91.710 148.650  1.00  0.00           H
ATOM    585  CA  GLY A  50      87.030  90.830 149.800  1.00  0.00           C
ATOM    586  HA1 GLY A  50      87.110  89.910 150.360  1.00  0.00           H
ATOM    587  HA2 GLY A  50      86.440  90.830 148.890  1.00  0.00           H
ATOM    588  C   GLY A  50      86.560  91.860 150.730  1.00  0.00           C
ATOM    589  O   GLY A  50      87.220  92.240 151.680  1.00  0.00           O
ATOM    590  N   GLN A  51      85.330  92.390 150.490  1.00  0.00           N
ATOM    591  HN  GLN A  51      84.850  91.870 149.790  1.00  0.00           H
ATOM    592  CA  GLN A  51      84.730  93.460 151.220  1.00  0.00           C
ATOM    593  HA  GLN A  51      85.070  93.430 152.250  1.00  0.00           H
ATOM    594  CB  GLN A  51      85.130  94.830 150.610  1.00  0.00           C
ATOM    595  HB1 GLN A  51      85.110  94.800 149.500  1.00  0.00           H
ATOM    596  HB2 GLN A  51      84.420  95.660 150.810  1.00  0.00           H
ATOM    597  CG  GLN A  51      86.540  95.370 150.880  1.00  0.00           C
ATOM    598  HG1 GLN A  51      86.600  96.420 150.520  1.00  0.00           H
ATOM    599  HG2 GLN A  51      87.250  94.740 150.300  1.00  0.00           H
ATOM    600  CD  GLN A  51      86.890  95.340 152.410  1.00  0.00           C
ATOM    601  OE1 GLN A  51      86.030  95.830 153.220  1.00  0.00           O
ATOM    602  NE2 GLN A  51      88.080  94.890 152.830  1.00  0.00           N
ATOM    603 HE21 GLN A  51      88.700  94.330 152.280  1.00  0.00           H
ATOM    604 HE22 GLN A  51      88.330  95.070 153.780  1.00  0.00           H
ATOM    605  C   GLN A  51      83.220  93.380 151.290  1.00  0.00           C
ATOM    606  O   GLN A  51      82.530  92.710 150.510  1.00  0.00           O
ATOM    607  N   ARG A  52      82.540  94.020 152.300  1.00  0.00           N
ATOM    608  HN  ARG A  52      83.040  94.150 153.150  1.00  0.00           H
ATOM    609  CA  ARG A  52      81.150  94.390 152.290  1.00  0.00           C
ATOM    610  HA  ARG A  52      80.470  93.640 151.900  1.00  0.00           H
ATOM    611  CB  ARG A  52      80.500  94.580 153.640  1.00  0.00           C
ATOM    612  HB1 ARG A  52      80.950  95.450 154.160  1.00  0.00           H
ATOM    613  HB2 ARG A  52      79.430  94.790 153.430  1.00  0.00           H
ATOM    614  CG  ARG A  52      80.650  93.230 154.500  1.00  0.00           C
ATOM    615  HG1 ARG A  52      81.660  92.790 154.410  1.00  0.00           H
ATOM    616  HG2 ARG A  52      80.020  92.500 153.940  1.00  0.00           H
ATOM    617  CD  ARG A  52      80.260  93.270 156.030  1.00  0.00           C
ATOM    618  HD1 ARG A  52      79.340  93.850 156.250  1.00  0.00           H
ATOM    619  HD2 ARG A  52      81.100  93.770 156.560  1.00  0.00           H
ATOM    620  NE  ARG A  52      80.280  91.830 156.440  1.00  0.00           N
ATOM    621  HE  ARG A  52      80.760  91.120 155.930  1.00  0.00           H
ATOM    622  CZ  ARG A  52      79.940  91.360 157.600  1.00  0.00           C
ATOM    623  NH1 ARG A  52      79.610  92.160 158.680  1.00  0.00           N
ATOM    624 HH11 ARG A  52      79.310  91.670 159.500  1.00  0.00           H
ATOM    625 HH12 ARG A  52      79.670  93.160 158.580  1.00  0.00           H
ATOM    626  NH2 ARG A  52      80.050  90.050 157.830  1.00  0.00           N
ATOM    627 HH21 ARG A  52      79.830  89.770 158.760  1.00  0.00           H
ATOM    628 HH22 ARG A  52      80.200  89.370 157.100  1.00  0.00           H
ATOM    629  C   ARG A  52      80.910  95.620 151.380  1.00  0.00           C
ATOM    630  O   ARG A  52      80.510  96.680 151.880  1.00  0.00           O
ATOM    631  N   SER A  53      81.220  95.520 150.040  1.00  0.00           N
ATOM    632  HN  SER A  53      81.510  94.650 149.660  1.00  0.00           H
ATOM    633  CA  SER A  53      80.730  96.420 149.000  1.00  0.00           C
ATOM    634  HA  SER A  53      81.430  97.240 148.990  1.00  0.00           H
ATOM    635  CB  SER A  53      80.960  95.780 147.610  1.00  0.00           C
ATOM    636  HB1 SER A  53      80.380  94.840 147.490  1.00  0.00           H
ATOM    637  HB2 SER A  53      82.040  95.520 147.530  1.00  0.00           H
ATOM    638  OG  SER A  53      80.570  96.630 146.490  1.00  0.00           O
ATOM    639  HG1 SER A  53      79.650  96.480 146.270  1.00  0.00           H
ATOM    640  C   SER A  53      79.290  96.930 149.080  1.00  0.00           C
ATOM    641  O   SER A  53      78.420  96.120 149.180  1.00  0.00           O
ATOM    642  N   PRO A  54      78.950  98.190 148.940  1.00  0.00           N
ATOM    643  CD  PRO A  54      77.510  98.500 148.750  1.00  0.00           C
ATOM    644  HD1 PRO A  54      76.820  98.010 149.480  1.00  0.00           H
ATOM    645  HD2 PRO A  54      77.320  98.250 147.690  1.00  0.00           H
ATOM    646  CA  PRO A  54      79.760  99.470 149.180  1.00  0.00           C
ATOM    647  HA  PRO A  54      80.480  99.430 148.380  1.00  0.00           H
ATOM    648  CB  PRO A  54      78.770 100.490 148.800  1.00  0.00           C
ATOM    649  HB1 PRO A  54      78.940 101.510 149.210  1.00  0.00           H
ATOM    650  HB2 PRO A  54      78.710 100.690 147.710  1.00  0.00           H
ATOM    651  CG  PRO A  54      77.350  99.950 149.150  1.00  0.00           C
ATOM    652  HG1 PRO A  54      76.550 100.510 148.600  1.00  0.00           H
ATOM    653  HG2 PRO A  54      77.190 100.070 150.240  1.00  0.00           H
ATOM    654  C   PRO A  54      80.410  99.710 150.480  1.00  0.00           C
ATOM    655  O   PRO A  54      79.740 100.320 151.330  1.00  0.00           O
ATOM    656  N   ALA A  55      81.660  99.250 150.640  1.00  0.00           N
ATOM    657  HN  ALA A  55      82.290  98.940 149.920  1.00  0.00           H
ATOM    658  CA  ALA A  55      82.410  99.220 151.890  1.00  0.00           C
ATOM    659  HA  ALA A  55      81.730  98.990 152.700  1.00  0.00           H
ATOM    660  CB  ALA A  55      83.570  98.220 151.690  1.00  0.00           C
ATOM    661  HB1 ALA A  55      83.170  97.210 151.430  1.00  0.00           H
ATOM    662  HB2 ALA A  55      84.170  98.420 150.780  1.00  0.00           H
ATOM    663  HB3 ALA A  55      84.150  98.130 152.630  1.00  0.00           H
ATOM    664  C   ALA A  55      82.890 100.520 152.290  1.00  0.00           C
ATOM    665  O   ALA A  55      83.790 101.140 151.650  1.00  0.00           O
ATOM    666  N   VAL A  56      82.430 101.050 153.420  1.00  0.00           N
ATOM    667  HN  VAL A  56      82.040 100.460 154.120  1.00  0.00           H
ATOM    668  CA  VAL A  56      82.650 102.490 153.760  1.00  0.00           C
ATOM    669  HA  VAL A  56      82.820 103.020 152.840  1.00  0.00           H
ATOM    670  CB  VAL A  56      81.480 103.140 154.430  1.00  0.00           C
ATOM    671  HB  VAL A  56      81.220 102.530 155.330  1.00  0.00           H
ATOM    672  CG1 VAL A  56      81.780 104.530 154.940  1.00  0.00           C
ATOM    673 HG11 VAL A  56      82.640 104.530 155.650  1.00  0.00           H
ATOM    674 HG12 VAL A  56      82.110 105.290 154.200  1.00  0.00           H
ATOM    675 HG13 VAL A  56      80.880 104.900 155.490  1.00  0.00           H
ATOM    676  CG2 VAL A  56      80.230 103.250 153.500  1.00  0.00           C
ATOM    677 HG21 VAL A  56      79.390 103.710 154.060  1.00  0.00           H
ATOM    678 HG22 VAL A  56      80.420 103.920 152.640  1.00  0.00           H
ATOM    679 HG23 VAL A  56      79.940 102.210 153.220  1.00  0.00           H
ATOM    680  C   VAL A  56      83.830 102.450 154.630  1.00  0.00           C
ATOM    681  O   VAL A  56      83.940 101.600 155.540  1.00  0.00           O
ATOM    682  N   ILE A  57      84.670 103.370 154.350  1.00  0.00           N
ATOM    683  HN  ILE A  57      84.540 104.030 153.610  1.00  0.00           H
ATOM    684  CA  ILE A  57      85.850 103.650 155.200  1.00  0.00           C
ATOM    685  HA  ILE A  57      86.020 102.770 155.800  1.00  0.00           H
ATOM    686  CB  ILE A  57      87.090 103.960 154.450  1.00  0.00           C
ATOM    687  HB  ILE A  57      86.980 104.780 153.710  1.00  0.00           H
ATOM    688  CG2 ILE A  57      88.170 104.430 155.420  1.00  0.00           C
ATOM    689 HG21 ILE A  57      88.380 103.660 156.200  1.00  0.00           H
ATOM    690 HG22 ILE A  57      89.070 104.660 154.800  1.00  0.00           H
ATOM    691 HG23 ILE A  57      87.870 105.380 155.920  1.00  0.00           H
ATOM    692  CG1 ILE A  57      87.610 102.790 153.500  1.00  0.00           C
ATOM    693 HG11 ILE A  57      86.770 102.070 153.360  1.00  0.00           H
ATOM    694 HG12 ILE A  57      88.330 102.220 154.120  1.00  0.00           H
ATOM    695  CD  ILE A  57      88.130 103.180 152.190  1.00  0.00           C
ATOM    696  HD1 ILE A  57      89.090 103.730 152.180  1.00  0.00           H
ATOM    697  HD2 ILE A  57      88.190 102.390 151.410  1.00  0.00           H
ATOM    698  HD3 ILE A  57      87.410 103.920 151.780  1.00  0.00           H
ATOM    699  C   ILE A  57      85.410 104.690 156.170  1.00  0.00           C
ATOM    700  O   ILE A  57      85.530 104.510 157.380  1.00  0.00           O
ATOM    701  N   THR A  58      84.890 105.760 155.620  1.00  0.00           N
ATOM    702  HN  THR A  58      84.700 105.730 154.640  1.00  0.00           H
ATOM    703  CA  THR A  58      84.490 106.990 156.270  1.00  0.00           C
ATOM    704  HA  THR A  58      84.210 106.740 157.280  1.00  0.00           H
ATOM    705  CB  THR A  58      85.680 107.960 156.110  1.00  0.00           C
ATOM    706  HB  THR A  58      86.460 107.410 156.680  1.00  0.00           H
ATOM    707  OG1 THR A  58      85.450 109.270 156.600  1.00  0.00           O
ATOM    708  HG1 THR A  58      85.280 109.160 157.540  1.00  0.00           H
ATOM    709  CG2 THR A  58      86.210 108.070 154.630  1.00  0.00           C
ATOM    710 HG21 THR A  58      87.260 108.400 154.760  1.00  0.00           H
ATOM    711 HG22 THR A  58      86.090 107.120 154.060  1.00  0.00           H
ATOM    712 HG23 THR A  58      85.610 108.850 154.110  1.00  0.00           H
ATOM    713  C   THR A  58      83.280 107.580 155.570  1.00  0.00           C
ATOM    714  O   THR A  58      83.130 107.510 154.340  1.00  0.00           O
ATOM    715  N   GLY A  59      82.430 108.280 156.360  1.00  0.00           N
ATOM    716  HN  GLY A  59      82.540 108.290 157.360  1.00  0.00           H
ATOM    717  CA  GLY A  59      81.400 109.000 155.800  1.00  0.00           C
ATOM    718  HA1 GLY A  59      80.580 108.390 155.430  1.00  0.00           H
ATOM    719  HA2 GLY A  59      81.930 109.550 155.030  1.00  0.00           H
ATOM    720  C   GLY A  59      80.740 110.060 156.650  1.00  0.00           C
ATOM    721  O   GLY A  59      80.720 109.980 157.880  1.00  0.00           O
ATOM    722  N   LEU A  60      80.280 111.150 156.030  1.00  0.00           N
ATOM    723  HN  LEU A  60      80.340 111.290 155.050  1.00  0.00           H
ATOM    724  CA  LEU A  60      79.490 112.140 156.730  1.00  0.00           C
ATOM    725  HA  LEU A  60      79.620 112.120 157.800  1.00  0.00           H
ATOM    726  CB  LEU A  60      79.900 113.580 156.290  1.00  0.00           C
ATOM    727  HB1 LEU A  60      80.950 113.780 156.620  1.00  0.00           H
ATOM    728  HB2 LEU A  60      79.750 113.650 155.190  1.00  0.00           H
ATOM    729  CG  LEU A  60      79.040 114.720 156.950  1.00  0.00           C
ATOM    730  HG  LEU A  60      77.940 114.580 156.980  1.00  0.00           H
ATOM    731  CD1 LEU A  60      79.400 114.900 158.440  1.00  0.00           C
ATOM    732 HD11 LEU A  60      78.930 115.790 158.900  1.00  0.00           H
ATOM    733 HD12 LEU A  60      79.210 113.990 159.060  1.00  0.00           H
ATOM    734 HD13 LEU A  60      80.510 114.930 158.540  1.00  0.00           H
ATOM    735  CD2 LEU A  60      79.250 116.030 156.240  1.00  0.00           C
ATOM    736 HD21 LEU A  60      78.990 115.970 155.160  1.00  0.00           H
ATOM    737 HD22 LEU A  60      78.530 116.700 156.740  1.00  0.00           H
ATOM    738 HD23 LEU A  60      80.270 116.430 156.440  1.00  0.00           H
ATOM    739  C   LEU A  60      77.990 111.840 156.510  1.00  0.00           C
ATOM    740  O   LEU A  60      77.500 111.930 155.390  1.00  0.00           O
ATOM    741  N   TYR A  61      77.250 111.420 157.570  1.00  0.00           N
ATOM    742  HN  TYR A  61      77.610 111.200 158.470  1.00  0.00           H
ATOM    743  CA  TYR A  61      75.850 111.000 157.530  1.00  0.00           C
ATOM    744  HA  TYR A  61      75.600 110.990 156.480  1.00  0.00           H
ATOM    745  CB  TYR A  61      75.590 109.580 158.120  1.00  0.00           C
ATOM    746  HB1 TYR A  61      76.020 109.590 159.140  1.00  0.00           H
ATOM    747  HB2 TYR A  61      74.500 109.340 158.140  1.00  0.00           H
ATOM    748  CG  TYR A  61      76.310 108.670 157.170  1.00  0.00           C
ATOM    749  CD1 TYR A  61      75.850 108.320 155.920  1.00  0.00           C
ATOM    750  HD1 TYR A  61      74.870 108.710 155.670  1.00  0.00           H
ATOM    751  CE1 TYR A  61      76.510 107.370 155.110  1.00  0.00           C
ATOM    752  HE1 TYR A  61      76.070 107.090 154.170  1.00  0.00           H
ATOM    753  CZ  TYR A  61      77.710 106.800 155.580  1.00  0.00           C
ATOM    754  OH  TYR A  61      78.410 105.970 154.720  1.00  0.00           O
ATOM    755  HH  TYR A  61      77.770 105.670 154.070  1.00  0.00           H
ATOM    756  CD2 TYR A  61      77.500 108.100 157.600  1.00  0.00           C
ATOM    757  HD2 TYR A  61      77.880 108.380 158.570  1.00  0.00           H
ATOM    758  CE2 TYR A  61      78.300 107.180 156.810  1.00  0.00           C
ATOM    759  HE2 TYR A  61      79.270 106.830 157.130  1.00  0.00           H
ATOM    760  C   TYR A  61      75.060 112.040 158.260  1.00  0.00           C
ATOM    761  O   TYR A  61      75.510 112.840 159.090  1.00  0.00           O
ATOM    762  N   ASP A  62      73.690 112.030 157.900  1.00  0.00           N
ATOM    763  HN  ASP A  62      73.150 111.370 157.380  1.00  0.00           H
ATOM    764  CA  ASP A  62      72.760 112.990 158.410  1.00  0.00           C
ATOM    765  HA  ASP A  62      73.220 113.610 159.160  1.00  0.00           H
ATOM    766  CB  ASP A  62      72.300 113.990 157.330  1.00  0.00           C
ATOM    767  HB1 ASP A  62      73.160 114.560 156.910  1.00  0.00           H
ATOM    768  HB2 ASP A  62      71.740 113.410 156.570  1.00  0.00           H
ATOM    769  CG  ASP A  62      71.380 115.040 157.730  1.00  0.00           C
ATOM    770  OD1 ASP A  62      70.420 114.780 158.520  1.00  0.00           O
ATOM    771  OD2 ASP A  62      71.520 116.140 157.160  1.00  0.00           O
ATOM    772  C   ASP A  62      71.650 112.290 159.160  1.00  0.00           C
ATOM    773  O   ASP A  62      70.890 111.500 158.530  1.00  0.00           O
ATOM    774  N   LYS A  63      71.520 112.530 160.450  1.00  0.00           N
ATOM    775  HN  LYS A  63      72.040 113.340 160.730  1.00  0.00           H
ATOM    776  CA  LYS A  63      70.660 111.720 161.360  1.00  0.00           C
ATOM    777  HA  LYS A  63      70.630 110.740 160.900  1.00  0.00           H
ATOM    778  CB  LYS A  63      71.380 111.500 162.770  1.00  0.00           C
ATOM    779  HB1 LYS A  63      71.090 110.470 163.070  1.00  0.00           H
ATOM    780  HB2 LYS A  63      72.460 111.570 162.540  1.00  0.00           H
ATOM    781  CG  LYS A  63      71.150 112.620 163.760  1.00  0.00           C
ATOM    782  HG1 LYS A  63      70.060 112.640 164.000  1.00  0.00           H
ATOM    783  HG2 LYS A  63      71.460 113.580 163.310  1.00  0.00           H
ATOM    784  CD  LYS A  63      71.910 112.550 165.110  1.00  0.00           C
ATOM    785  HD1 LYS A  63      71.700 111.630 165.700  1.00  0.00           H
ATOM    786  HD2 LYS A  63      71.540 113.420 165.690  1.00  0.00           H
ATOM    787  CE  LYS A  63      73.380 112.650 164.910  1.00  0.00           C
ATOM    788  HE1 LYS A  63      73.740 113.620 164.500  1.00  0.00           H
ATOM    789  HE2 LYS A  63      73.710 111.830 164.240  1.00  0.00           H
ATOM    790  NZ  LYS A  63      74.050 112.440 166.240  1.00  0.00           N
ATOM    791  HZ1 LYS A  63      75.050 112.730 166.210  1.00  0.00           H
ATOM    792  HZ2 LYS A  63      73.560 113.100 166.870  1.00  0.00           H
ATOM    793  HZ3 LYS A  63      73.850 111.460 166.490  1.00  0.00           H
ATOM    794  C   LYS A  63      69.240 112.280 161.540  1.00  0.00           C
ATOM    795  O   LYS A  63      68.390 111.690 162.220  1.00  0.00           O
ATOM    796  N   CYS A  64      68.940 113.320 160.790  1.00  0.00           N
ATOM    797  HN  CYS A  64      69.660 113.710 160.210  1.00  0.00           H
ATOM    798  CA  CYS A  64      67.700 114.000 160.890  1.00  0.00           C
ATOM    799  HA  CYS A  64      66.940 113.580 161.540  1.00  0.00           H
ATOM    800  CB  CYS A  64      67.780 115.520 161.270  1.00  0.00           C
ATOM    801  HB1 CYS A  64      66.830 116.080 161.110  1.00  0.00           H
ATOM    802  HB2 CYS A  64      68.530 116.040 160.630  1.00  0.00           H
ATOM    803  SG  CYS A  64      68.270 115.660 163.000  1.00  0.00           S
ATOM    804  C   CYS A  64      67.200 114.080 159.450  1.00  0.00           C
ATOM    805  O   CYS A  64      66.050 114.570 159.290  1.00  0.00           O
ATOM    806  N   SER A  65      67.890 113.470 158.480  1.00  0.00           N
ATOM    807  HN  SER A  65      68.770 113.070 158.690  1.00  0.00           H
ATOM    808  CA  SER A  65      67.380 113.350 157.100  1.00  0.00           C
ATOM    809  HA  SER A  65      67.090 114.340 156.770  1.00  0.00           H
ATOM    810  CB  SER A  65      68.450 113.050 156.100  1.00  0.00           C
ATOM    811  HB1 SER A  65      67.950 112.890 155.120  1.00  0.00           H
ATOM    812  HB2 SER A  65      69.150 112.210 156.280  1.00  0.00           H
ATOM    813  OG  SER A  65      69.160 114.280 155.870  1.00  0.00           O
ATOM    814  HG1 SER A  65      69.490 114.520 156.740  1.00  0.00           H
ATOM    815  C   SER A  65      66.280 112.380 156.880  1.00  0.00           C
ATOM    816  O   SER A  65      66.580 111.200 156.910  1.00  0.00           O
ATOM    817  N   TYR A  66      65.020 112.840 156.820  1.00  0.00           N
ATOM    818  HN  TYR A  66      64.950 113.840 156.890  1.00  0.00           H
ATOM    819  CA  TYR A  66      63.890 112.010 156.800  1.00  0.00           C
ATOM    820  HA  TYR A  66      64.240 111.010 157.030  1.00  0.00           H
ATOM    821  CB  TYR A  66      62.800 112.470 157.800  1.00  0.00           C
ATOM    822  HB1 TYR A  66      62.600 113.550 157.650  1.00  0.00           H
ATOM    823  HB2 TYR A  66      61.880 111.910 157.530  1.00  0.00           H
ATOM    824  CG  TYR A  66      63.310 112.080 159.240  1.00  0.00           C
ATOM    825  CD1 TYR A  66      64.230 111.010 159.540  1.00  0.00           C
ATOM    826  HD1 TYR A  66      64.730 110.440 158.780  1.00  0.00           H
ATOM    827  CE1 TYR A  66      64.520 110.750 160.780  1.00  0.00           C
ATOM    828  HE1 TYR A  66      65.230 109.960 160.960  1.00  0.00           H
ATOM    829  CZ  TYR A  66      64.060 111.490 161.830  1.00  0.00           C
ATOM    830  OH  TYR A  66      64.350 111.130 163.110  1.00  0.00           O
ATOM    831  HH  TYR A  66      65.060 110.490 163.020  1.00  0.00           H
ATOM    832  CD2 TYR A  66      62.790 112.840 160.290  1.00  0.00           C
ATOM    833  HD2 TYR A  66      62.130 113.660 160.050  1.00  0.00           H
ATOM    834  CE2 TYR A  66      63.170 112.540 161.580  1.00  0.00           C
ATOM    835  HE2 TYR A  66      62.810 113.130 162.410  1.00  0.00           H
ATOM    836  C   TYR A  66      63.190 111.930 155.440  1.00  0.00           C
ATOM    837  O   TYR A  66      62.250 111.110 155.240  1.00  0.00           O
ATOM    838  N   ILE A  67      63.720 112.650 154.470  1.00  0.00           N
ATOM    839  HN  ILE A  67      64.370 113.340 154.770  1.00  0.00           H
ATOM    840  CA  ILE A  67      63.260 112.660 153.060  1.00  0.00           C
ATOM    841  HA  ILE A  67      62.230 112.360 153.110  1.00  0.00           H
ATOM    842  CB  ILE A  67      63.190 114.020 152.370  1.00  0.00           C
ATOM    843  HB  ILE A  67      64.170 114.500 152.180  1.00  0.00           H
ATOM    844  CG2 ILE A  67      62.600 113.720 150.940  1.00  0.00           C
ATOM    845 HG21 ILE A  67      62.380 114.700 150.470  1.00  0.00           H
ATOM    846 HG22 ILE A  67      63.370 113.240 150.300  1.00  0.00           H
ATOM    847 HG23 ILE A  67      61.610 113.220 150.880  1.00  0.00           H
ATOM    848  CG1 ILE A  67      62.320 114.950 153.250  1.00  0.00           C
ATOM    849 HG11 ILE A  67      62.840 114.970 154.230  1.00  0.00           H
ATOM    850 HG12 ILE A  67      61.320 114.500 153.370  1.00  0.00           H
ATOM    851  CD  ILE A  67      62.250 116.370 152.740  1.00  0.00           C
ATOM    852  HD1 ILE A  67      61.570 116.450 151.860  1.00  0.00           H
ATOM    853  HD2 ILE A  67      61.790 117.050 153.490  1.00  0.00           H
ATOM    854  HD3 ILE A  67      63.230 116.810 152.470  1.00  0.00           H
ATOM    855  C   ILE A  67      64.120 111.710 152.250  1.00  0.00           C
ATOM    856  O   ILE A  67      63.700 110.620 151.930  1.00  0.00           O
ATOM    857  N   SER A  68      65.360 112.120 151.830  1.00  0.00           N
ATOM    858  HN  SER A  68      65.690 113.060 151.830  1.00  0.00           H
ATOM    859  CA  SER A  68      66.290 111.210 151.230  1.00  0.00           C
ATOM    860  HA  SER A  68      65.950 110.220 151.480  1.00  0.00           H
ATOM    861  CB  SER A  68      66.470 111.600 149.760  1.00  0.00           C
ATOM    862  HB1 SER A  68      65.550 112.010 149.280  1.00  0.00           H
ATOM    863  HB2 SER A  68      66.820 110.750 149.140  1.00  0.00           H
ATOM    864  OG  SER A  68      67.390 112.610 149.540  1.00  0.00           O
ATOM    865  HG1 SER A  68      68.220 112.140 149.610  1.00  0.00           H
ATOM    866  C   SER A  68      67.570 111.300 152.010  1.00  0.00           C
ATOM    867  O   SER A  68      68.020 112.360 152.320  1.00  0.00           O
ATOM    868  N   ARG A  69      68.160 110.160 152.380  1.00  0.00           N
ATOM    869  HN  ARG A  69      67.850 109.270 152.030  1.00  0.00           H
ATOM    870  CA  ARG A  69      69.220 110.080 153.280  1.00  0.00           C
ATOM    871  HA  ARG A  69      69.160 110.930 153.950  1.00  0.00           H
ATOM    872  CB  ARG A  69      69.080 108.710 154.070  1.00  0.00           C
ATOM    873  HB1 ARG A  69      69.390 107.840 153.440  1.00  0.00           H
ATOM    874  HB2 ARG A  69      69.730 108.670 154.970  1.00  0.00           H
ATOM    875  CG  ARG A  69      67.690 108.440 154.640  1.00  0.00           C
ATOM    876  HG1 ARG A  69      66.980 108.650 153.810  1.00  0.00           H
ATOM    877  HG2 ARG A  69      67.550 109.320 155.310  1.00  0.00           H
ATOM    878  CD  ARG A  69      67.500 107.150 155.340  1.00  0.00           C
ATOM    879  HD1 ARG A  69      68.010 107.080 156.320  1.00  0.00           H
ATOM    880  HD2 ARG A  69      67.830 106.380 154.600  1.00  0.00           H
ATOM    881  NE  ARG A  69      66.060 106.990 155.580  1.00  0.00           N
ATOM    882  HE  ARG A  69      65.440 107.680 155.210  1.00  0.00           H
ATOM    883  CZ  ARG A  69      65.440 105.820 155.900  1.00  0.00           C
ATOM    884  NH1 ARG A  69      66.090 104.670 156.080  1.00  0.00           N
ATOM    885 HH11 ARG A  69      65.540 103.850 155.930  1.00  0.00           H
ATOM    886 HH12 ARG A  69      67.040 104.610 155.800  1.00  0.00           H
ATOM    887  NH2 ARG A  69      64.140 105.860 156.170  1.00  0.00           N
ATOM    888 HH21 ARG A  69      63.790 105.060 156.650  1.00  0.00           H
ATOM    889 HH22 ARG A  69      63.760 106.770 156.350  1.00  0.00           H
ATOM    890  C   ARG A  69      70.650 110.150 152.660  1.00  0.00           C
ATOM    891  O   ARG A  69      71.670 110.190 153.350  1.00  0.00           O
ATOM    892  N   ASP A  70      70.650 110.360 151.320  1.00  0.00           N
ATOM    893  HN  ASP A  70      69.830 110.590 150.790  1.00  0.00           H
ATOM    894  CA  ASP A  70      71.850 110.210 150.490  1.00  0.00           C
ATOM    895  HA  ASP A  70      72.550 109.520 150.950  1.00  0.00           H
ATOM    896  CB  ASP A  70      71.370 109.720 149.140  1.00  0.00           C
ATOM    897  HB1 ASP A  70      72.230 109.590 148.450  1.00  0.00           H
ATOM    898  HB2 ASP A  70      70.980 108.700 149.340  1.00  0.00           H
ATOM    899  CG  ASP A  70      70.310 110.560 148.430  1.00  0.00           C
ATOM    900  OD1 ASP A  70      69.960 111.680 148.890  1.00  0.00           O
ATOM    901  OD2 ASP A  70      69.900 110.150 147.350  1.00  0.00           O
ATOM    902  C   ASP A  70      72.550 111.540 150.360  1.00  0.00           C
ATOM    903  O   ASP A  70      73.660 111.590 149.840  1.00  0.00           O
ATOM    904  N   ARG A  71      72.060 112.610 150.950  1.00  0.00           N
ATOM    905  HN  ARG A  71      71.180 112.480 151.410  1.00  0.00           H
ATOM    906  CA  ARG A  71      72.800 113.870 151.190  1.00  0.00           C
ATOM    907  HA  ARG A  71      73.190 114.060 150.200  1.00  0.00           H
ATOM    908  CB  ARG A  71      71.860 115.040 151.460  1.00  0.00           C
ATOM    909  HB1 ARG A  71      72.460 115.910 151.790  1.00  0.00           H
ATOM    910  HB2 ARG A  71      71.310 115.180 150.510  1.00  0.00           H
ATOM    911  CG  ARG A  71      70.800 114.850 152.480  1.00  0.00           C
ATOM    912  HG1 ARG A  71      71.340 114.510 153.390  1.00  0.00           H
ATOM    913  HG2 ARG A  71      70.110 114.010 152.280  1.00  0.00           H
ATOM    914  CD  ARG A  71      70.050 116.020 152.980  1.00  0.00           C
ATOM    915  HD1 ARG A  71      70.710 116.790 153.440  1.00  0.00           H
ATOM    916  HD2 ARG A  71      69.290 115.840 153.760  1.00  0.00           H
ATOM    917  NE  ARG A  71      69.340 116.630 151.780  1.00  0.00           N
ATOM    918  HE  ARG A  71      69.530 116.250 150.880  1.00  0.00           H
ATOM    919  CZ  ARG A  71      68.560 117.710 151.760  1.00  0.00           C
ATOM    920  NH1 ARG A  71      68.300 118.250 152.940  1.00  0.00           N
ATOM    921 HH11 ARG A  71      67.950 119.190 152.940  1.00  0.00           H
ATOM    922 HH12 ARG A  71      68.560 117.730 153.750  1.00  0.00           H
ATOM    923  NH2 ARG A  71      68.110 118.250 150.670  1.00  0.00           N
ATOM    924 HH21 ARG A  71      67.340 118.890 150.780  1.00  0.00           H
ATOM    925 HH22 ARG A  71      68.220 117.730 149.820  1.00  0.00           H
ATOM    926  C   ARG A  71      74.070 113.790 152.130  1.00  0.00           C
ATOM    927  O   ARG A  71      74.080 113.400 153.320  1.00  0.00           O
ATOM    928  N   GLY A  72      75.220 114.160 151.590  1.00  0.00           N
ATOM    929  HN  GLY A  72      75.300 114.560 150.680  1.00  0.00           H
ATOM    930  CA  GLY A  72      76.560 114.020 152.300  1.00  0.00           C
ATOM    931  HA1 GLY A  72      76.430 113.300 153.100  1.00  0.00           H
ATOM    932  HA2 GLY A  72      76.940 114.990 152.550  1.00  0.00           H
ATOM    933  C   GLY A  72      77.660 113.450 151.400  1.00  0.00           C
ATOM    934  O   GLY A  72      77.430 113.290 150.150  1.00  0.00           O
ATOM    935  N   TRP A  73      78.850 113.180 151.930  1.00  0.00           N
ATOM    936  HN  TRP A  73      79.020 113.330 152.900  1.00  0.00           H
ATOM    937  CA  TRP A  73      79.990 112.550 151.260  1.00  0.00           C
ATOM    938  HA  TRP A  73      79.590 112.340 150.270  1.00  0.00           H
ATOM    939  CB  TRP A  73      81.250 113.500 151.270  1.00  0.00           C
ATOM    940  HB1 TRP A  73      82.140 112.940 150.920  1.00  0.00           H
ATOM    941  HB2 TRP A  73      81.030 114.220 150.450  1.00  0.00           H
ATOM    942  CG  TRP A  73      81.660 114.260 152.480  1.00  0.00           C
ATOM    943  CD1 TRP A  73      81.350 115.560 152.690  1.00  0.00           C
ATOM    944  HD1 TRP A  73      80.750 116.190 152.060  1.00  0.00           H
ATOM    945  NE1 TRP A  73      81.850 115.920 153.930  1.00  0.00           N
ATOM    946  HE1 TRP A  73      81.560 116.630 154.540  1.00  0.00           H
ATOM    947  CE2 TRP A  73      82.580 114.920 154.470  1.00  0.00           C
ATOM    948  CD2 TRP A  73      82.470 113.830 153.620  1.00  0.00           C
ATOM    949  CE3 TRP A  73      83.160 112.580 153.950  1.00  0.00           C
ATOM    950  HE3 TRP A  73      83.130 111.750 153.260  1.00  0.00           H
ATOM    951  CZ3 TRP A  73      83.800 112.500 155.210  1.00  0.00           C
ATOM    952  HZ3 TRP A  73      84.120 111.530 155.570  1.00  0.00           H
ATOM    953  CZ2 TRP A  73      83.270 114.850 155.670  1.00  0.00           C
ATOM    954  HZ2 TRP A  73      83.410 115.740 156.260  1.00  0.00           H
ATOM    955  CH2 TRP A  73      83.870 113.650 156.000  1.00  0.00           C
ATOM    956  HH2 TRP A  73      84.260 113.510 156.990  1.00  0.00           H
ATOM    957  C   TRP A  73      80.420 111.300 151.940  1.00  0.00           C
ATOM    958  O   TRP A  73      80.310 111.210 153.180  1.00  0.00           O
ATOM    959  N   VAL A  74      80.750 110.280 151.120  1.00  0.00           N
ATOM    960  HN  VAL A  74      80.580 110.450 150.150  1.00  0.00           H
ATOM    961  CA  VAL A  74      81.240 109.020 151.590  1.00  0.00           C
ATOM    962  HA  VAL A  74      81.720 109.150 152.550  1.00  0.00           H
ATOM    963  CB  VAL A  74      80.020 108.160 151.790  1.00  0.00           C
ATOM    964  HB  VAL A  74      79.660 108.430 152.800  1.00  0.00           H
ATOM    965  CG1 VAL A  74      78.980 108.040 150.660  1.00  0.00           C
ATOM    966 HG11 VAL A  74      78.530 109.010 150.350  1.00  0.00           H
ATOM    967 HG12 VAL A  74      79.410 107.620 149.730  1.00  0.00           H
ATOM    968 HG13 VAL A  74      78.160 107.340 150.930  1.00  0.00           H
ATOM    969  CG2 VAL A  74      80.360 106.650 152.010  1.00  0.00           C
ATOM    970 HG21 VAL A  74      79.510 106.110 152.470  1.00  0.00           H
ATOM    971 HG22 VAL A  74      80.700 106.110 151.100  1.00  0.00           H
ATOM    972 HG23 VAL A  74      81.250 106.650 152.680  1.00  0.00           H
ATOM    973  C   VAL A  74      82.300 108.460 150.750  1.00  0.00           C
ATOM    974  O   VAL A  74      82.250 108.580 149.530  1.00  0.00           O
ATOM    975  N   VAL A  75      83.340 107.870 151.330  1.00  0.00           N
ATOM    976  HN  VAL A  75      83.360 107.680 152.310  1.00  0.00           H
ATOM    977  CA  VAL A  75      84.520 107.460 150.560  1.00  0.00           C
ATOM    978  HA  VAL A  75      84.360 107.370 149.500  1.00  0.00           H
ATOM    979  CB  VAL A  75      85.730 108.320 150.930  1.00  0.00           C
ATOM    980  HB  VAL A  75      86.240 108.060 151.890  1.00  0.00           H
ATOM    981  CG1 VAL A  75      86.800 108.210 149.850  1.00  0.00           C
ATOM    982 HG11 VAL A  75      87.660 108.830 150.200  1.00  0.00           H
ATOM    983 HG12 VAL A  75      87.280 107.210 149.770  1.00  0.00           H
ATOM    984 HG13 VAL A  75      86.540 108.490 148.810  1.00  0.00           H
ATOM    985  CG2 VAL A  75      85.320 109.740 151.060  1.00  0.00           C
ATOM    986 HG21 VAL A  75      84.580 109.860 151.880  1.00  0.00           H
ATOM    987 HG22 VAL A  75      86.240 110.300 151.330  1.00  0.00           H
ATOM    988 HG23 VAL A  75      84.860 110.130 150.130  1.00  0.00           H
ATOM    989  C   VAL A  75      84.680 106.000 151.010  1.00  0.00           C
ATOM    990  O   VAL A  75      84.760 105.720 152.220  1.00  0.00           O
ATOM    991  N   GLY A  76      84.720 105.070 150.030  1.00  0.00           N
ATOM    992  HN  GLY A  76      84.840 105.340 149.070  1.00  0.00           H
ATOM    993  CA  GLY A  76      84.830 103.630 150.320  1.00  0.00           C
ATOM    994  HA1 GLY A  76      83.780 103.420 150.460  1.00  0.00           H
ATOM    995  HA2 GLY A  76      85.560 103.490 151.110  1.00  0.00           H
ATOM    996  C   GLY A  76      85.380 102.950 149.100  1.00  0.00           C
ATOM    997  O   GLY A  76      85.980 103.450 148.140  1.00  0.00           O
ATOM    998  N   ILE A  77      85.160 101.600 149.120  1.00  0.00           N
ATOM    999  HN  ILE A  77      84.580 101.170 149.810  1.00  0.00           H
ATOM   1000  CA  ILE A  77      85.430 100.650 148.070  1.00  0.00           C
ATOM   1001  HA  ILE A  77      85.710 101.140 147.150  1.00  0.00           H
ATOM   1002  CB  ILE A  77      86.230  99.430 148.690  1.00  0.00           C
ATOM   1003  HB  ILE A  77      85.720  98.910 149.530  1.00  0.00           H
ATOM   1004  CG2 ILE A  77      86.370  98.270 147.730  1.00  0.00           C
ATOM   1005 HG21 ILE A  77      85.410  97.730 147.630  1.00  0.00           H
ATOM   1006 HG22 ILE A  77      86.740  98.610 146.740  1.00  0.00           H
ATOM   1007 HG23 ILE A  77      87.060  97.480 148.110  1.00  0.00           H
ATOM   1008  CG1 ILE A  77      87.610  99.860 149.300  1.00  0.00           C
ATOM   1009 HG11 ILE A  77      87.540 100.920 149.640  1.00  0.00           H
ATOM   1010 HG12 ILE A  77      88.360  99.950 148.490  1.00  0.00           H
ATOM   1011  CD  ILE A  77      88.030  99.070 150.510  1.00  0.00           C
ATOM   1012  HD1 ILE A  77      87.340  99.110 151.390  1.00  0.00           H
ATOM   1013  HD2 ILE A  77      88.150  98.020 150.170  1.00  0.00           H
ATOM   1014  HD3 ILE A  77      88.980  99.510 150.870  1.00  0.00           H
ATOM   1015  C   ILE A  77      84.090 100.050 147.680  1.00  0.00           C
ATOM   1016  O   ILE A  77      83.290  99.700 148.580  1.00  0.00           O
ATOM   1017  N   HIS A  78      83.730  99.850 146.370  1.00  0.00           N
ATOM   1018  HN  HIS A  78      84.400 100.220 145.730  1.00  0.00           H
ATOM   1019  CA  HIS A  78      82.550  99.250 145.810  1.00  0.00           C
ATOM   1020  HA  HIS A  78      82.250  98.460 146.490  1.00  0.00           H
ATOM   1021  CB  HIS A  78      81.350 100.210 145.750  1.00  0.00           C
ATOM   1022  HB1 HIS A  78      80.430  99.580 145.780  1.00  0.00           H
ATOM   1023  HB2 HIS A  78      81.400 100.930 146.600  1.00  0.00           H
ATOM   1024  ND1 HIS A  78      81.830 102.120 144.160  1.00  0.00           N
ATOM   1025  CG  HIS A  78      81.210 100.950 144.440  1.00  0.00           C
ATOM   1026  CE1 HIS A  78      81.270 102.560 143.080  1.00  0.00           C
ATOM   1027  HE1 HIS A  78      81.490 103.500 142.570  1.00  0.00           H
ATOM   1028  NE2 HIS A  78      80.310 101.740 142.670  1.00  0.00           N
ATOM   1029  HE2 HIS A  78      79.720 101.890 141.880  1.00  0.00           H
ATOM   1030  CD2 HIS A  78      80.250 100.680 143.540  1.00  0.00           C
ATOM   1031  HD2 HIS A  78      79.570  99.840 143.490  1.00  0.00           H
ATOM   1032  C   HIS A  78      82.830  98.770 144.420  1.00  0.00           C
ATOM   1033  O   HIS A  78      83.600  99.170 143.560  1.00  0.00           O
ATOM   1034  N   THR A  79      82.100  97.690 144.130  1.00  0.00           N
ATOM   1035  HN  THR A  79      81.550  97.310 144.870  1.00  0.00           H
ATOM   1036  CA  THR A  79      82.100  96.990 142.860  1.00  0.00           C
ATOM   1037  HA  THR A  79      83.110  97.100 142.490  1.00  0.00           H
ATOM   1038  CB  THR A  79      81.660  95.530 142.930  1.00  0.00           C
ATOM   1039  HB  THR A  79      81.570  95.200 141.870  1.00  0.00           H
ATOM   1040  OG1 THR A  79      80.480  95.460 143.800  1.00  0.00           O
ATOM   1041  HG1 THR A  79      79.810  95.950 143.310  1.00  0.00           H
ATOM   1042  CG2 THR A  79      82.900  94.870 143.570  1.00  0.00           C
ATOM   1043 HG21 THR A  79      83.690  95.020 142.800  1.00  0.00           H
ATOM   1044 HG22 THR A  79      83.340  95.280 144.500  1.00  0.00           H
ATOM   1045 HG23 THR A  79      82.650  93.790 143.720  1.00  0.00           H
ATOM   1046  C   THR A  79      81.310  97.820 141.860  1.00  0.00           C
ATOM   1047  O   THR A  79      80.090  98.060 142.100  1.00  0.00           O
ATOM   1048  N   ILE A  80      81.970  98.320 140.800  1.00  0.00           N
ATOM   1049  HN  ILE A  80      82.960  98.420 140.830  1.00  0.00           H
ATOM   1050  CA  ILE A  80      81.210  98.690 139.670  1.00  0.00           C
ATOM   1051  HA  ILE A  80      80.310  99.150 140.040  1.00  0.00           H
ATOM   1052  CB  ILE A  80      81.870  99.850 138.830  1.00  0.00           C
ATOM   1053  HB  ILE A  80      81.180 100.190 138.020  1.00  0.00           H
ATOM   1054  CG2 ILE A  80      82.030 101.060 139.760  1.00  0.00           C
ATOM   1055 HG21 ILE A  80      81.030 101.470 140.040  1.00  0.00           H
ATOM   1056 HG22 ILE A  80      82.640 100.880 140.660  1.00  0.00           H
ATOM   1057 HG23 ILE A  80      82.600 101.800 139.160  1.00  0.00           H
ATOM   1058  CG1 ILE A  80      83.240  99.340 138.280  1.00  0.00           C
ATOM   1059 HG11 ILE A  80      83.140  98.400 137.680  1.00  0.00           H
ATOM   1060 HG12 ILE A  80      83.900  99.270 139.160  1.00  0.00           H
ATOM   1061  CD  ILE A  80      83.850 100.300 137.320  1.00  0.00           C
ATOM   1062  HD1 ILE A  80      84.730  99.820 136.840  1.00  0.00           H
ATOM   1063  HD2 ILE A  80      83.130 100.670 136.560  1.00  0.00           H
ATOM   1064  HD3 ILE A  80      84.340 101.110 137.910  1.00  0.00           H
ATOM   1065  C   ILE A  80      80.840  97.460 138.870  1.00  0.00           C
ATOM   1066  O   ILE A  80      81.620  96.510 138.810  1.00  0.00           O
ATOM   1067  N   SER A  81      79.670  97.420 138.280  1.00  0.00           N
ATOM   1068  HN  SER A  81      79.070  98.220 138.340  1.00  0.00           H
ATOM   1069  CA  SER A  81      79.170  96.060 137.930  1.00  0.00           C
ATOM   1070  HA  SER A  81      79.980  95.370 137.830  1.00  0.00           H
ATOM   1071  CB  SER A  81      78.270  95.470 139.080  1.00  0.00           C
ATOM   1072  HB1 SER A  81      77.370  96.040 139.370  1.00  0.00           H
ATOM   1073  HB2 SER A  81      78.860  95.510 140.020  1.00  0.00           H
ATOM   1074  OG  SER A  81      77.790  94.150 138.740  1.00  0.00           O
ATOM   1075  HG1 SER A  81      77.120  94.370 138.090  1.00  0.00           H
ATOM   1076  C   SER A  81      78.350  96.120 136.700  1.00  0.00           C
ATOM   1077  O   SER A  81      77.100  96.130 136.760  1.00  0.00           O
ATOM   1078  N   ASP A  82      78.970  96.260 135.490  1.00  0.00           N
ATOM   1079  HN  ASP A  82      79.960  96.220 135.420  1.00  0.00           H
ATOM   1080  CA  ASP A  82      78.270  96.120 134.260  1.00  0.00           C
ATOM   1081  HA  ASP A  82      77.260  96.380 134.530  1.00  0.00           H
ATOM   1082  CB  ASP A  82      78.810  97.130 133.140  1.00  0.00           C
ATOM   1083  HB1 ASP A  82      79.890  96.950 133.010  1.00  0.00           H
ATOM   1084  HB2 ASP A  82      78.310  96.830 132.190  1.00  0.00           H
ATOM   1085  CG  ASP A  82      78.430  98.590 133.500  1.00  0.00           C
ATOM   1086  OD1 ASP A  82      77.980  98.870 134.620  1.00  0.00           O
ATOM   1087  OD2 ASP A  82      78.750  99.430 132.610  1.00  0.00           O
ATOM   1088  C   ASP A  82      78.490  94.670 133.800  1.00  0.00           C
ATOM   1089  O   ASP A  82      79.570  94.050 133.980  1.00  0.00           O
ATOM   1090  N   GLN A  83      77.540  94.030 133.200  1.00  0.00           N
ATOM   1091  HN  GLN A  83      76.720  94.590 133.040  1.00  0.00           H
ATOM   1092  CA  GLN A  83      77.530  92.710 132.570  1.00  0.00           C
ATOM   1093  HA  GLN A  83      76.600  92.710 132.030  1.00  0.00           H
ATOM   1094  CB  GLN A  83      78.600  92.710 131.380  1.00  0.00           C
ATOM   1095  HB1 GLN A  83      78.340  93.550 130.700  1.00  0.00           H
ATOM   1096  HB2 GLN A  83      79.570  92.910 131.880  1.00  0.00           H
ATOM   1097  CG  GLN A  83      78.650  91.440 130.430  1.00  0.00           C
ATOM   1098  HG1 GLN A  83      78.340  91.630 129.380  1.00  0.00           H
ATOM   1099  HG2 GLN A  83      77.960  90.680 130.860  1.00  0.00           H
ATOM   1100  CD  GLN A  83      80.070  90.940 130.400  1.00  0.00           C
ATOM   1101  OE1 GLN A  83      80.870  91.270 129.540  1.00  0.00           O
ATOM   1102  NE2 GLN A  83      80.500  89.950 131.260  1.00  0.00           N
ATOM   1103 HE21 GLN A  83      79.860  89.460 131.860  1.00  0.00           H
ATOM   1104 HE22 GLN A  83      81.470  89.710 131.270  1.00  0.00           H
ATOM   1105  C   GLN A  83      77.570  91.570 133.590  1.00  0.00           C
ATOM   1106  O   GLN A  83      78.080  90.460 133.320  1.00  0.00           O
ATOM   1107  N   ASP A  84      77.170  91.850 134.880  1.00  0.00           N
ATOM   1108  HN  ASP A  84      76.830  92.780 135.010  1.00  0.00           H
ATOM   1109  CA  ASP A  84      77.380  91.050 136.010  1.00  0.00           C
ATOM   1110  HA  ASP A  84      76.950  91.530 136.880  1.00  0.00           H
ATOM   1111  CB  ASP A  84      76.640  89.680 136.070  1.00  0.00           C
ATOM   1112  HB1 ASP A  84      76.900  89.060 135.190  1.00  0.00           H
ATOM   1113  HB2 ASP A  84      76.760  89.120 137.020  1.00  0.00           H
ATOM   1114  CG  ASP A  84      75.190  90.010 135.940  1.00  0.00           C
ATOM   1115  OD1 ASP A  84      74.630  91.040 136.390  1.00  0.00           O
ATOM   1116  OD2 ASP A  84      74.460  89.190 135.300  1.00  0.00           O
ATOM   1117  C   ASP A  84      78.830  90.840 136.530  1.00  0.00           C
ATOM   1118  O   ASP A  84      79.110  90.110 137.450  1.00  0.00           O
ATOM   1119  N   ASN A  85      79.800  91.590 136.000  1.00  0.00           N
ATOM   1120  HN  ASN A  85      79.640  92.280 135.290  1.00  0.00           H
ATOM   1121  CA  ASN A  85      81.280  91.500 136.380  1.00  0.00           C
ATOM   1122  HA  ASN A  85      81.510  90.630 136.980  1.00  0.00           H
ATOM   1123  CB  ASN A  85      82.170  91.560 135.110  1.00  0.00           C
ATOM   1124  HB1 ASN A  85      81.720  90.900 134.350  1.00  0.00           H
ATOM   1125  HB2 ASN A  85      82.180  92.570 134.650  1.00  0.00           H
ATOM   1126  CG  ASN A  85      83.580  91.040 135.300  1.00  0.00           C
ATOM   1127  OD1 ASN A  85      83.940  90.690 136.430  1.00  0.00           O
ATOM   1128  ND2 ASN A  85      84.320  90.990 134.220  1.00  0.00           N
ATOM   1129 HD21 ASN A  85      83.920  91.260 133.340  1.00  0.00           H
ATOM   1130 HD22 ASN A  85      85.270  90.700 134.270  1.00  0.00           H
ATOM   1131  C   ASN A  85      81.580  92.640 137.330  1.00  0.00           C
ATOM   1132  O   ASN A  85      81.590  93.860 137.010  1.00  0.00           O
ATOM   1133  N   LYS A  86      81.970  92.270 138.550  1.00  0.00           N
ATOM   1134  HN  LYS A  86      81.920  91.300 138.770  1.00  0.00           H
ATOM   1135  CA  LYS A  86      82.380  93.200 139.620  1.00  0.00           C
ATOM   1136  HA  LYS A  86      81.840  94.130 139.470  1.00  0.00           H
ATOM   1137  CB  LYS A  86      82.100  92.600 140.990  1.00  0.00           C
ATOM   1138  HB1 LYS A  86      82.580  91.610 140.890  1.00  0.00           H
ATOM   1139  HB2 LYS A  86      82.640  93.160 141.790  1.00  0.00           H
ATOM   1140  CG  LYS A  86      80.670  92.380 141.350  1.00  0.00           C
ATOM   1141  HG1 LYS A  86      80.200  91.710 140.600  1.00  0.00           H
ATOM   1142  HG2 LYS A  86      80.080  93.320 141.330  1.00  0.00           H
ATOM   1143  CD  LYS A  86      80.490  91.610 142.620  1.00  0.00           C
ATOM   1144  HD1 LYS A  86      80.680  92.240 143.520  1.00  0.00           H
ATOM   1145  HD2 LYS A  86      81.210  90.770 142.650  1.00  0.00           H
ATOM   1146  CE  LYS A  86      79.150  90.870 142.770  1.00  0.00           C
ATOM   1147  HE1 LYS A  86      79.200  90.150 143.620  1.00  0.00           H
ATOM   1148  HE2 LYS A  86      78.910  90.330 141.830  1.00  0.00           H
ATOM   1149  NZ  LYS A  86      78.090  91.810 143.110  1.00  0.00           N
ATOM   1150  HZ1 LYS A  86      77.840  92.480 142.350  1.00  0.00           H
ATOM   1151  HZ2 LYS A  86      77.250  91.210 143.240  1.00  0.00           H
ATOM   1152  HZ3 LYS A  86      78.420  92.410 143.890  1.00  0.00           H
ATOM   1153  C   LYS A  86      83.850  93.640 139.480  1.00  0.00           C
ATOM   1154  O   LYS A  86      84.730  92.830 139.540  1.00  0.00           O
ATOM   1155  N   ASP A  87      84.050  94.900 139.180  1.00  0.00           N
ATOM   1156  HN  ASP A  87      83.290  95.510 138.970  1.00  0.00           H
ATOM   1157  CA  ASP A  87      85.370  95.520 139.150  1.00  0.00           C
ATOM   1158  HA  ASP A  87      86.140  94.780 139.010  1.00  0.00           H
ATOM   1159  CB  ASP A  87      85.530  96.340 137.780  1.00  0.00           C
ATOM   1160  HB1 ASP A  87      85.380  95.670 136.910  1.00  0.00           H
ATOM   1161  HB2 ASP A  87      84.670  97.030 137.640  1.00  0.00           H
ATOM   1162  CG  ASP A  87      86.820  97.020 137.630  1.00  0.00           C
ATOM   1163  OD1 ASP A  87      87.730  97.090 138.510  1.00  0.00           O
ATOM   1164  OD2 ASP A  87      86.910  97.630 136.520  1.00  0.00           O
ATOM   1165  C   ASP A  87      85.490  96.300 140.540  1.00  0.00           C
ATOM   1166  O   ASP A  87      84.860  97.330 140.750  1.00  0.00           O
ATOM   1167  N   PRO A  88      86.190  95.880 141.580  1.00  0.00           N
ATOM   1168  CD  PRO A  88      86.990  94.690 141.710  1.00  0.00           C
ATOM   1169  HD1 PRO A  88      88.090  94.870 141.670  1.00  0.00           H
ATOM   1170  HD2 PRO A  88      86.740  93.990 140.890  1.00  0.00           H
ATOM   1171  CA  PRO A  88      86.200  96.540 142.880  1.00  0.00           C
ATOM   1172  HA  PRO A  88      85.220  96.920 143.160  1.00  0.00           H
ATOM   1173  CB  PRO A  88      86.720  95.440 143.860  1.00  0.00           C
ATOM   1174  HB1 PRO A  88      87.690  95.650 144.350  1.00  0.00           H
ATOM   1175  HB2 PRO A  88      86.050  95.320 144.740  1.00  0.00           H
ATOM   1176  CG  PRO A  88      86.780  94.130 143.100  1.00  0.00           C
ATOM   1177  HG1 PRO A  88      85.770  93.710 143.300  1.00  0.00           H
ATOM   1178  HG2 PRO A  88      87.570  93.460 143.510  1.00  0.00           H
ATOM   1179  C   PRO A  88      87.140  97.710 142.790  1.00  0.00           C
ATOM   1180  O   PRO A  88      88.380  97.600 142.760  1.00  0.00           O
ATOM   1181  N   ARG A  89      86.500  98.930 142.890  1.00  0.00           N
ATOM   1182  HN  ARG A  89      85.510  99.030 142.930  1.00  0.00           H
ATOM   1183  CA  ARG A  89      87.320 100.130 142.910  1.00  0.00           C
ATOM   1184  HA  ARG A  89      88.370 100.020 142.670  1.00  0.00           H
ATOM   1185  CB  ARG A  89      86.930 100.940 141.660  1.00  0.00           C
ATOM   1186  HB1 ARG A  89      85.890 101.320 141.800  1.00  0.00           H
ATOM   1187  HB2 ARG A  89      87.540 101.860 141.560  1.00  0.00           H
ATOM   1188  CG  ARG A  89      87.060 100.130 140.260  1.00  0.00           C
ATOM   1189  HG1 ARG A  89      86.090  99.660 139.990  1.00  0.00           H
ATOM   1190  HG2 ARG A  89      87.860  99.380 140.440  1.00  0.00           H
ATOM   1191  CD  ARG A  89      87.390 100.980 139.050  1.00  0.00           C
ATOM   1192  HD1 ARG A  89      88.440 101.320 139.210  1.00  0.00           H
ATOM   1193  HD2 ARG A  89      86.700 101.840 138.900  1.00  0.00           H
ATOM   1194  NE  ARG A  89      87.410 100.220 137.730  1.00  0.00           N
ATOM   1195  HE  ARG A  89      87.430  99.230 137.610  1.00  0.00           H
ATOM   1196  CZ  ARG A  89      87.440 100.920 136.530  1.00  0.00           C
ATOM   1197  NH1 ARG A  89      87.530 102.200 136.370  1.00  0.00           N
ATOM   1198 HH11 ARG A  89      87.470 102.520 135.420  1.00  0.00           H
ATOM   1199 HH12 ARG A  89      87.950 102.790 137.060  1.00  0.00           H
ATOM   1200  NH2 ARG A  89      87.410 100.210 135.420  1.00  0.00           N
ATOM   1201 HH21 ARG A  89      87.430 100.640 134.510  1.00  0.00           H
ATOM   1202 HH22 ARG A  89      87.220  99.240 135.510  1.00  0.00           H
ATOM   1203  C   ARG A  89      87.070 100.940 144.200  1.00  0.00           C
ATOM   1204  O   ARG A  89      86.050 100.790 144.860  1.00  0.00           O
ATOM   1205  N   TYR A  90      87.960 101.870 144.480  1.00  0.00           N
ATOM   1206  HN  TYR A  90      88.920 101.900 144.220  1.00  0.00           H
ATOM   1207  CA  TYR A  90      87.600 102.910 145.370  1.00  0.00           C
ATOM   1208  HA  TYR A  90      87.210 102.460 146.270  1.00  0.00           H
ATOM   1209  CB  TYR A  90      88.850 103.700 145.810  1.00  0.00           C
ATOM   1210  HB1 TYR A  90      89.140 104.420 145.010  1.00  0.00           H
ATOM   1211  HB2 TYR A  90      88.600 104.350 146.670  1.00  0.00           H
ATOM   1212  CG  TYR A  90      90.060 102.880 146.210  1.00  0.00           C
ATOM   1213  CD1 TYR A  90      90.100 102.090 147.410  1.00  0.00           C
ATOM   1214  HD1 TYR A  90      89.210 101.970 148.020  1.00  0.00           H
ATOM   1215  CE1 TYR A  90      91.290 101.320 147.710  1.00  0.00           C
ATOM   1216  HE1 TYR A  90      91.230 100.710 148.600  1.00  0.00           H
ATOM   1217  CZ  TYR A  90      92.440 101.460 146.900  1.00  0.00           C
ATOM   1218  OH  TYR A  90      93.590 100.810 147.160  1.00  0.00           O
ATOM   1219  HH  TYR A  90      94.060 100.770 146.330  1.00  0.00           H
ATOM   1220  CD2 TYR A  90      91.220 102.950 145.420  1.00  0.00           C
ATOM   1221  HD2 TYR A  90      91.230 103.470 144.480  1.00  0.00           H
ATOM   1222  CE2 TYR A  90      92.400 102.270 145.800  1.00  0.00           C
ATOM   1223  HE2 TYR A  90      93.230 102.370 145.120  1.00  0.00           H
ATOM   1224  C   TYR A  90      86.690 103.970 144.770  1.00  0.00           C
ATOM   1225  O   TYR A  90      86.690 104.170 143.530  1.00  0.00           O
ATOM   1226  N   PHE A  91      85.880 104.590 145.620  1.00  0.00           N
ATOM   1227  HN  PHE A  91      85.990 104.330 146.570  1.00  0.00           H
ATOM   1228  CA  PHE A  91      84.880 105.570 145.230  1.00  0.00           C
ATOM   1229  HA  PHE A  91      85.140 105.900 144.240  1.00  0.00           H
ATOM   1230  CB  PHE A  91      83.400 105.000 145.240  1.00  0.00           C
ATOM   1231  HB1 PHE A  91      82.620 105.530 144.660  1.00  0.00           H
ATOM   1232  HB2 PHE A  91      83.390 104.060 144.640  1.00  0.00           H
ATOM   1233  CG  PHE A  91      82.750 104.730 146.660  1.00  0.00           C
ATOM   1234  CD1 PHE A  91      82.790 103.400 147.140  1.00  0.00           C
ATOM   1235  HD1 PHE A  91      83.490 102.750 146.630  1.00  0.00           H
ATOM   1236  CE1 PHE A  91      82.130 103.130 148.340  1.00  0.00           C
ATOM   1237  HE1 PHE A  91      82.040 102.100 148.660  1.00  0.00           H
ATOM   1238  CZ  PHE A  91      81.420 104.100 149.010  1.00  0.00           C
ATOM   1239  HZ  PHE A  91      80.880 103.880 149.920  1.00  0.00           H
ATOM   1240  CD2 PHE A  91      81.930 105.670 147.320  1.00  0.00           C
ATOM   1241  HD2 PHE A  91      81.790 106.710 147.040  1.00  0.00           H
ATOM   1242  CE2 PHE A  91      81.220 105.360 148.520  1.00  0.00           C
ATOM   1243  HE2 PHE A  91      80.580 106.120 148.930  1.00  0.00           H
ATOM   1244  C   PHE A  91      84.930 106.750 146.180  1.00  0.00           C
ATOM   1245  O   PHE A  91      85.210 106.600 147.390  1.00  0.00           O
ATOM   1246  N   PHE A  92      84.580 107.950 145.690  1.00  0.00           N
ATOM   1247  HN  PHE A  92      84.430 108.040 144.710  1.00  0.00           H
ATOM   1248  CA  PHE A  92      84.370 109.090 146.440  1.00  0.00           C
ATOM   1249  HA  PHE A  92      84.150 108.810 147.450  1.00  0.00           H
ATOM   1250  CB  PHE A  92      85.560 110.080 146.210  1.00  0.00           C
ATOM   1251  HB1 PHE A  92      86.490 109.580 146.570  1.00  0.00           H
ATOM   1252  HB2 PHE A  92      85.620 110.220 145.110  1.00  0.00           H
ATOM   1253  CG  PHE A  92      85.360 111.390 146.840  1.00  0.00           C
ATOM   1254  CD1 PHE A  92      84.570 111.590 147.980  1.00  0.00           C
ATOM   1255  HD1 PHE A  92      84.100 110.720 148.430  1.00  0.00           H
ATOM   1256  CE1 PHE A  92      84.390 112.810 148.580  1.00  0.00           C
ATOM   1257  HE1 PHE A  92      83.760 113.050 149.430  1.00  0.00           H
ATOM   1258  CZ  PHE A  92      84.950 114.020 148.040  1.00  0.00           C
ATOM   1259  HZ  PHE A  92      84.700 115.030 148.350  1.00  0.00           H
ATOM   1260  CD2 PHE A  92      85.940 112.560 146.290  1.00  0.00           C
ATOM   1261  HD2 PHE A  92      86.580 112.470 145.430  1.00  0.00           H
ATOM   1262  CE2 PHE A  92      85.660 113.840 146.800  1.00  0.00           C
ATOM   1263  HE2 PHE A  92      86.030 114.670 146.210  1.00  0.00           H
ATOM   1264  C   PHE A  92      83.020 109.580 145.860  1.00  0.00           C
ATOM   1265  O   PHE A  92      83.010 109.980 144.710  1.00  0.00           O
ATOM   1266  N   SER A  93      81.980 109.680 146.710  1.00  0.00           N
ATOM   1267  HN  SER A  93      81.940 109.380 147.660  1.00  0.00           H
ATOM   1268  CA  SER A  93      80.780 110.300 146.250  1.00  0.00           C
ATOM   1269  HA  SER A  93      80.820 110.630 145.230  1.00  0.00           H
ATOM   1270  CB  SER A  93      79.550 109.380 146.070  1.00  0.00           C
ATOM   1271  HB1 SER A  93      79.760 108.540 145.370  1.00  0.00           H
ATOM   1272  HB2 SER A  93      78.630 109.910 145.730  1.00  0.00           H
ATOM   1273  OG  SER A  93      79.100 108.850 147.310  1.00  0.00           O
ATOM   1274  HG1 SER A  93      78.570 109.550 147.720  1.00  0.00           H
ATOM   1275  C   SER A  93      80.390 111.490 147.160  1.00  0.00           C
ATOM   1276  O   SER A  93      80.540 111.430 148.380  1.00  0.00           O
ATOM   1277  N   LEU A  94      79.780 112.480 146.530  1.00  0.00           N
ATOM   1278  HN  LEU A  94      79.590 112.330 145.560  1.00  0.00           H
ATOM   1279  CA  LEU A  94      79.260 113.690 147.150  1.00  0.00           C
ATOM   1280  HA  LEU A  94      79.090 113.500 148.200  1.00  0.00           H
ATOM   1281  CB  LEU A  94      80.260 114.840 147.120  1.00  0.00           C
ATOM   1282  HB1 LEU A  94      81.150 114.360 147.580  1.00  0.00           H
ATOM   1283  HB2 LEU A  94      80.390 115.080 146.040  1.00  0.00           H
ATOM   1284  CG  LEU A  94      79.790 116.160 147.770  1.00  0.00           C
ATOM   1285  HG  LEU A  94      78.740 116.350 147.460  1.00  0.00           H
ATOM   1286  CD1 LEU A  94      79.640 116.170 149.270  1.00  0.00           C
ATOM   1287 HD11 LEU A  94      79.060 117.030 149.640  1.00  0.00           H
ATOM   1288 HD12 LEU A  94      79.100 115.270 149.630  1.00  0.00           H
ATOM   1289 HD13 LEU A  94      80.620 116.080 149.790  1.00  0.00           H
ATOM   1290  CD2 LEU A  94      80.730 117.310 147.500  1.00  0.00           C
ATOM   1291 HD21 LEU A  94      80.240 118.260 147.830  1.00  0.00           H
ATOM   1292 HD22 LEU A  94      81.760 117.210 147.900  1.00  0.00           H
ATOM   1293 HD23 LEU A  94      80.800 117.300 146.390  1.00  0.00           H
ATOM   1294  C   LEU A  94      77.860 113.990 146.610  1.00  0.00           C
ATOM   1295  O   LEU A  94      77.670 114.030 145.380  1.00  0.00           O
ATOM   1296  N   LYS A  95      76.940 114.440 147.530  1.00  0.00           N
ATOM   1297  HN  LYS A  95      77.130 114.320 148.500  1.00  0.00           H
ATOM   1298  CA  LYS A  95      75.630 115.030 147.250  1.00  0.00           C
ATOM   1299  HA  LYS A  95      75.610 115.450 146.260  1.00  0.00           H
ATOM   1300  CB  LYS A  95      74.540 113.990 147.410  1.00  0.00           C
ATOM   1301  HB1 LYS A  95      74.490 113.300 146.550  1.00  0.00           H
ATOM   1302  HB2 LYS A  95      74.640 113.470 148.390  1.00  0.00           H
ATOM   1303  CG  LYS A  95      73.130 114.580 147.370  1.00  0.00           C
ATOM   1304  HG1 LYS A  95      73.080 115.250 146.490  1.00  0.00           H
ATOM   1305  HG2 LYS A  95      73.000 115.130 148.330  1.00  0.00           H
ATOM   1306  CD  LYS A  95      72.050 113.500 147.190  1.00  0.00           C
ATOM   1307  HD1 LYS A  95      72.090 112.890 148.120  1.00  0.00           H
ATOM   1308  HD2 LYS A  95      72.370 112.940 146.290  1.00  0.00           H
ATOM   1309  CE  LYS A  95      70.710 114.080 146.850  1.00  0.00           C
ATOM   1310  HE1 LYS A  95      70.600 114.930 146.140  1.00  0.00           H
ATOM   1311  HE2 LYS A  95      70.430 114.500 147.840  1.00  0.00           H
ATOM   1312  NZ  LYS A  95      69.770 113.040 146.620  1.00  0.00           N
ATOM   1313  HZ1 LYS A  95      70.030 112.340 145.900  1.00  0.00           H
ATOM   1314  HZ2 LYS A  95      69.640 112.540 147.520  1.00  0.00           H
ATOM   1315  HZ3 LYS A  95      68.780 113.270 146.390  1.00  0.00           H
ATOM   1316  C   LYS A  95      75.470 116.150 148.260  1.00  0.00           C
ATOM   1317  O   LYS A  95      75.410 116.000 149.450  1.00  0.00           O
ATOM   1318  N   THR A  96      75.350 117.420 147.790  1.00  0.00           N
ATOM   1319  HN  THR A  96      75.370 117.680 146.820  1.00  0.00           H
ATOM   1320  CA  THR A  96      75.150 118.520 148.720  1.00  0.00           C
ATOM   1321  HA  THR A  96      75.800 118.390 149.570  1.00  0.00           H
ATOM   1322  CB  THR A  96      75.560 119.960 148.180  1.00  0.00           C
ATOM   1323  HB  THR A  96      75.600 120.600 149.090  1.00  0.00           H
ATOM   1324  OG1 THR A  96      74.620 120.430 147.210  1.00  0.00           O
ATOM   1325  HG1 THR A  96      74.860 121.360 147.170  1.00  0.00           H
ATOM   1326  CG2 THR A  96      76.940 119.890 147.630  1.00  0.00           C
ATOM   1327 HG21 THR A  96      77.350 120.920 147.540  1.00  0.00           H
ATOM   1328 HG22 THR A  96      77.640 119.430 148.360  1.00  0.00           H
ATOM   1329 HG23 THR A  96      77.050 119.500 146.590  1.00  0.00           H
ATOM   1330  C   THR A  96      73.700 118.550 149.160  1.00  0.00           C
ATOM   1331  O   THR A  96      72.800 117.900 148.620  1.00  0.00           O
ATOM   1332  N   ASP A  97      73.340 119.410 150.190  1.00  0.00           N
ATOM   1333  HN  ASP A  97      74.040 119.870 150.740  1.00  0.00           H
ATOM   1334  CA  ASP A  97      71.970 119.500 150.590  1.00  0.00           C
ATOM   1335  HA  ASP A  97      71.500 118.530 150.570  1.00  0.00           H
ATOM   1336  CB  ASP A  97      71.810 120.000 152.080  1.00  0.00           C
ATOM   1337  HB1 ASP A  97      72.390 120.940 152.120  1.00  0.00           H
ATOM   1338  HB2 ASP A  97      70.760 120.260 152.300  1.00  0.00           H
ATOM   1339  CG  ASP A  97      72.360 119.040 153.150  1.00  0.00           C
ATOM   1340  OD1 ASP A  97      73.010 118.020 152.840  1.00  0.00           O
ATOM   1341  OD2 ASP A  97      72.090 119.280 154.330  1.00  0.00           O
ATOM   1342  C   ASP A  97      71.080 120.410 149.670  1.00  0.00           C
ATOM   1343  O   ASP A  97      69.880 120.440 149.730  1.00  0.00           O
ATOM   1344  N   ARG A  98      71.740 121.150 148.710  1.00  0.00           N
ATOM   1345  HN  ARG A  98      72.730 121.070 148.620  1.00  0.00           H
ATOM   1346  CA  ARG A  98      71.000 121.860 147.660  1.00  0.00           C
ATOM   1347  HA  ARG A  98      70.060 122.070 148.140  1.00  0.00           H
ATOM   1348  CB  ARG A  98      71.810 123.060 147.140  1.00  0.00           C
ATOM   1349  HB1 ARG A  98      72.690 122.730 146.550  1.00  0.00           H
ATOM   1350  HB2 ARG A  98      71.160 123.750 146.550  1.00  0.00           H
ATOM   1351  CG  ARG A  98      72.440 123.900 148.260  1.00  0.00           C
ATOM   1352  HG1 ARG A  98      73.250 123.340 148.760  1.00  0.00           H
ATOM   1353  HG2 ARG A  98      71.680 124.220 149.010  1.00  0.00           H
ATOM   1354  CD  ARG A  98      73.000 125.240 147.760  1.00  0.00           C
ATOM   1355  HD1 ARG A  98      72.180 125.730 147.190  1.00  0.00           H
ATOM   1356  HD2 ARG A  98      73.870 125.010 147.110  1.00  0.00           H
ATOM   1357  NE  ARG A  98      73.370 126.040 148.960  1.00  0.00           N
ATOM   1358  HE  ARG A  98      73.330 125.550 149.830  1.00  0.00           H
ATOM   1359  CZ  ARG A  98      73.800 127.240 148.840  1.00  0.00           C
ATOM   1360  NH1 ARG A  98      73.860 127.910 147.720  1.00  0.00           N
ATOM   1361 HH11 ARG A  98      74.390 128.760 147.740  1.00  0.00           H
ATOM   1362 HH12 ARG A  98      73.420 127.570 146.890  1.00  0.00           H
ATOM   1363  NH2 ARG A  98      74.210 127.910 149.930  1.00  0.00           N
ATOM   1364 HH21 ARG A  98      74.600 128.820 149.800  1.00  0.00           H
ATOM   1365 HH22 ARG A  98      74.020 127.650 150.870  1.00  0.00           H
ATOM   1366  C   ARG A  98      70.670 120.990 146.430  1.00  0.00           C
ATOM   1367  O   ARG A  98      69.730 121.230 145.670  1.00  0.00           O
ATOM   1368  N   ALA A  99      71.470 119.860 146.280  1.00  0.00           N
ATOM   1369  HN  ALA A  99      72.200 119.810 146.950  1.00  0.00           H
ATOM   1370  CA  ALA A  99      71.480 119.030 145.150  1.00  0.00           C
ATOM   1371  HA  ALA A  99      71.420 119.600 144.240  1.00  0.00           H
ATOM   1372  CB  ALA A  99      72.740 118.130 145.150  1.00  0.00           C
ATOM   1373  HB1 ALA A  99      72.670 117.350 144.370  1.00  0.00           H
ATOM   1374  HB2 ALA A  99      73.590 118.830 144.980  1.00  0.00           H
ATOM   1375  HB3 ALA A  99      73.020 117.700 146.130  1.00  0.00           H
ATOM   1376  C   ALA A  99      70.290 118.040 145.130  1.00  0.00           C
ATOM   1377  O   ALA A  99      69.890 117.350 146.050  1.00  0.00           O
ATOM   1378  N   ARG A 100      69.820 117.770 143.920  1.00  0.00           N
ATOM   1379  HN  ARG A 100      70.220 118.150 143.100  1.00  0.00           H
ATOM   1380  CA  ARG A 100      68.980 116.640 143.590  1.00  0.00           C
ATOM   1381  HA  ARG A 100      68.260 116.530 144.390  1.00  0.00           H
ATOM   1382  CB  ARG A 100      68.100 117.100 142.400  1.00  0.00           C
ATOM   1383  HB1 ARG A 100      68.760 117.240 141.520  1.00  0.00           H
ATOM   1384  HB2 ARG A 100      67.450 116.260 142.080  1.00  0.00           H
ATOM   1385  CG  ARG A 100      67.230 118.350 142.630  1.00  0.00           C
ATOM   1386  HG1 ARG A 100      66.570 118.440 141.740  1.00  0.00           H
ATOM   1387  HG2 ARG A 100      67.840 119.270 142.660  1.00  0.00           H
ATOM   1388  CD  ARG A 100      66.100 118.200 143.630  1.00  0.00           C
ATOM   1389  HD1 ARG A 100      66.560 118.080 144.630  1.00  0.00           H
ATOM   1390  HD2 ARG A 100      65.400 117.350 143.460  1.00  0.00           H
ATOM   1391  NE  ARG A 100      65.240 119.450 143.590  1.00  0.00           N
ATOM   1392  HE  ARG A 100      65.390 120.190 142.930  1.00  0.00           H
ATOM   1393  CZ  ARG A 100      64.090 119.520 144.300  1.00  0.00           C
ATOM   1394  NH1 ARG A 100      63.730 118.600 145.170  1.00  0.00           N
ATOM   1395 HH11 ARG A 100      62.850 118.640 145.640  1.00  0.00           H
ATOM   1396 HH12 ARG A 100      64.370 117.830 145.090  1.00  0.00           H
ATOM   1397  NH2 ARG A 100      63.460 120.630 144.080  1.00  0.00           N
ATOM   1398 HH21 ARG A 100      62.590 120.740 144.550  1.00  0.00           H
ATOM   1399 HH22 ARG A 100      63.760 121.230 143.340  1.00  0.00           H
ATOM   1400  C   ARG A 100      69.620 115.260 143.430  1.00  0.00           C
ATOM   1401  O   ARG A 100      68.930 114.240 143.610  1.00  0.00           O
ATOM   1402  N   GLN A 101      70.880 115.170 143.040  1.00  0.00           N
ATOM   1403  HN  GLN A 101      71.410 115.990 143.230  1.00  0.00           H
ATOM   1404  CA  GLN A 101      71.510 113.930 142.670  1.00  0.00           C
ATOM   1405  HA  GLN A 101      71.020 113.140 143.220  1.00  0.00           H
ATOM   1406  CB  GLN A 101      71.560 113.590 141.110  1.00  0.00           C
ATOM   1407  HB1 GLN A 101      71.880 112.550 140.910  1.00  0.00           H
ATOM   1408  HB2 GLN A 101      70.490 113.740 140.820  1.00  0.00           H
ATOM   1409  CG  GLN A 101      72.410 114.490 140.170  1.00  0.00           C
ATOM   1410  HG1 GLN A 101      72.440 114.050 139.150  1.00  0.00           H
ATOM   1411  HG2 GLN A 101      73.460 114.420 140.540  1.00  0.00           H
ATOM   1412  CD  GLN A 101      71.850 115.920 140.220  1.00  0.00           C
ATOM   1413  OE1 GLN A 101      70.680 116.070 139.930  1.00  0.00           O
ATOM   1414  NE2 GLN A 101      72.730 116.830 140.660  1.00  0.00           N
ATOM   1415 HE21 GLN A 101      73.720 116.640 140.660  1.00  0.00           H
ATOM   1416 HE22 GLN A 101      72.340 117.730 140.840  1.00  0.00           H
ATOM   1417  C   GLN A 101      72.910 113.900 143.160  1.00  0.00           C
ATOM   1418  O   GLN A 101      73.590 114.940 143.270  1.00  0.00           O
ATOM   1419  N   VAL A 102      73.350 112.690 143.470  1.00  0.00           N
ATOM   1420  HN  VAL A 102      72.810 111.870 143.280  1.00  0.00           H
ATOM   1421  CA  VAL A 102      74.710 112.390 143.980  1.00  0.00           C
ATOM   1422  HA  VAL A 102      75.000 113.150 144.700  1.00  0.00           H
ATOM   1423  CB  VAL A 102      74.640 111.090 144.800  1.00  0.00           C
ATOM   1424  HB  VAL A 102      73.970 111.200 145.680  1.00  0.00           H
ATOM   1425  CG1 VAL A 102      74.120 109.830 143.960  1.00  0.00           C
ATOM   1426 HG11 VAL A 102      73.010 109.840 143.840  1.00  0.00           H
ATOM   1427 HG12 VAL A 102      74.760 109.660 143.060  1.00  0.00           H
ATOM   1428 HG13 VAL A 102      74.210 108.900 144.560  1.00  0.00           H
ATOM   1429  CG2 VAL A 102      76.050 110.750 145.220  1.00  0.00           C
ATOM   1430 HG21 VAL A 102      76.510 111.630 145.720  1.00  0.00           H
ATOM   1431 HG22 VAL A 102      76.210 109.960 145.990  1.00  0.00           H
ATOM   1432 HG23 VAL A 102      76.670 110.310 144.420  1.00  0.00           H
ATOM   1433  C   VAL A 102      75.710 112.400 142.820  1.00  0.00           C
ATOM   1434  O   VAL A 102      75.480 111.920 141.720  1.00  0.00           O
ATOM   1435  N   THR A 103      76.900 112.930 143.070  1.00  0.00           N
ATOM   1436  HN  THR A 103      77.220 113.320 143.930  1.00  0.00           H
ATOM   1437  CA  THR A 103      78.010 112.690 142.070  1.00  0.00           C
ATOM   1438  HA  THR A 103      77.680 112.200 141.160  1.00  0.00           H
ATOM   1439  CB  THR A 103      78.770 114.010 141.630  1.00  0.00           C
ATOM   1440  HB  THR A 103      78.870 114.650 142.530  1.00  0.00           H
ATOM   1441  OG1 THR A 103      77.960 114.710 140.670  1.00  0.00           O
ATOM   1442  HG1 THR A 103      77.800 114.120 139.930  1.00  0.00           H
ATOM   1443  CG2 THR A 103      80.080 113.810 140.870  1.00  0.00           C
ATOM   1444 HG21 THR A 103      79.940 113.060 140.060  1.00  0.00           H
ATOM   1445 HG22 THR A 103      80.450 114.740 140.410  1.00  0.00           H
ATOM   1446 HG23 THR A 103      80.920 113.470 141.510  1.00  0.00           H
ATOM   1447  C   THR A 103      79.090 111.770 142.570  1.00  0.00           C
ATOM   1448  O   THR A 103      79.460 111.920 143.710  1.00  0.00           O
ATOM   1449  N   THR A 104      79.470 110.770 141.780  1.00  0.00           N
ATOM   1450  HN  THR A 104      79.020 110.740 140.890  1.00  0.00           H
ATOM   1451  CA  THR A 104      80.390 109.760 142.160  1.00  0.00           C
ATOM   1452  HA  THR A 104      80.810 110.040 143.110  1.00  0.00           H
ATOM   1453  CB  THR A 104      79.870 108.330 142.140  1.00  0.00           C
ATOM   1454  HB  THR A 104      79.270 108.170 141.220  1.00  0.00           H
ATOM   1455  OG1 THR A 104      78.830 108.270 143.110  1.00  0.00           O
ATOM   1456  HG1 THR A 104      78.120 108.710 142.640  1.00  0.00           H
ATOM   1457  CG2 THR A 104      80.810 107.210 142.460  1.00  0.00           C
ATOM   1458 HG21 THR A 104      81.440 107.020 141.560  1.00  0.00           H
ATOM   1459 HG22 THR A 104      81.410 107.460 143.360  1.00  0.00           H
ATOM   1460 HG23 THR A 104      80.150 106.330 142.620  1.00  0.00           H
ATOM   1461  C   THR A 104      81.610 109.850 141.230  1.00  0.00           C
ATOM   1462  O   THR A 104      81.480 109.790 140.030  1.00  0.00           O
ATOM   1463  N   ILE A 105      82.890 109.710 141.760  1.00  0.00           N
ATOM   1464  HN  ILE A 105      82.920 109.750 142.760  1.00  0.00           H
ATOM   1465  CA  ILE A 105      84.140 109.560 140.920  1.00  0.00           C
ATOM   1466  HA  ILE A 105      83.850 109.200 139.940  1.00  0.00           H
ATOM   1467  CB  ILE A 105      85.000 110.860 140.870  1.00  0.00           C
ATOM   1468  HB  ILE A 105      85.990 110.600 140.420  1.00  0.00           H
ATOM   1469  CG2 ILE A 105      84.430 111.860 139.800  1.00  0.00           C
ATOM   1470 HG21 ILE A 105      84.490 111.400 138.800  1.00  0.00           H
ATOM   1471 HG22 ILE A 105      83.390 112.020 140.150  1.00  0.00           H
ATOM   1472 HG23 ILE A 105      84.940 112.850 139.830  1.00  0.00           H
ATOM   1473  CG1 ILE A 105      85.250 111.410 142.330  1.00  0.00           C
ATOM   1474 HG11 ILE A 105      85.790 110.600 142.870  1.00  0.00           H
ATOM   1475 HG12 ILE A 105      84.340 111.760 142.860  1.00  0.00           H
ATOM   1476  CD  ILE A 105      86.190 112.690 142.290  1.00  0.00           C
ATOM   1477  HD1 ILE A 105      85.760 113.510 141.670  1.00  0.00           H
ATOM   1478  HD2 ILE A 105      86.380 113.090 143.310  1.00  0.00           H
ATOM   1479  HD3 ILE A 105      87.200 112.470 141.870  1.00  0.00           H
ATOM   1480  C   ILE A 105      84.880 108.330 141.490  1.00  0.00           C
ATOM   1481  O   ILE A 105      85.060 108.180 142.720  1.00  0.00           O
ATOM   1482  N   ASN A 106      85.420 107.480 140.530  1.00  0.00           N
ATOM   1483  HN  ASN A 106      85.300 107.710 139.570  1.00  0.00           H
ATOM   1484  CA  ASN A 106      85.880 106.110 140.810  1.00  0.00           C
ATOM   1485  HA  ASN A 106      85.860 106.020 141.890  1.00  0.00           H
ATOM   1486  CB  ASN A 106      85.090 104.960 140.030  1.00  0.00           C
ATOM   1487  HB1 ASN A 106      85.230 105.080 138.940  1.00  0.00           H
ATOM   1488  HB2 ASN A 106      85.570 104.000 140.310  1.00  0.00           H
ATOM   1489  CG  ASN A 106      83.640 104.910 140.430  1.00  0.00           C
ATOM   1490  OD1 ASN A 106      83.220 104.360 141.470  1.00  0.00           O
ATOM   1491  ND2 ASN A 106      82.830 105.690 139.660  1.00  0.00           N
ATOM   1492 HD21 ASN A 106      83.280 106.090 138.860  1.00  0.00           H
ATOM   1493 HD22 ASN A 106      81.830 105.670 139.720  1.00  0.00           H
ATOM   1494  C   ASN A 106      87.380 105.980 140.430  1.00  0.00           C
ATOM   1495  O   ASN A 106      87.890 106.750 139.620  1.00  0.00           O
ATOM   1496  N   ALA A 107      88.040 104.980 140.970  1.00  0.00           N
ATOM   1497  HN  ALA A 107      87.730 104.530 141.810  1.00  0.00           H
ATOM   1498  CA  ALA A 107      89.450 104.740 140.540  1.00  0.00           C
ATOM   1499  HA  ALA A 107      89.830 105.750 140.570  1.00  0.00           H
ATOM   1500  CB  ALA A 107      90.100 103.740 141.420  1.00  0.00           C
ATOM   1501  HB1 ALA A 107      89.730 102.690 141.300  1.00  0.00           H
ATOM   1502  HB2 ALA A 107      91.200 103.890 141.460  1.00  0.00           H
ATOM   1503  HB3 ALA A 107      89.850 104.070 142.460  1.00  0.00           H
ATOM   1504  C   ALA A 107      89.600 104.250 139.060  1.00  0.00           C
ATOM   1505  O   ALA A 107      88.570 103.970 138.390  1.00  0.00           O
ATOM   1506  N   HIS A 108      90.840 104.160 138.420  1.00  0.00           N
ATOM   1507  HN  HIS A 108      91.690 104.350 138.920  1.00  0.00           H
ATOM   1508  CA  HIS A 108      90.930 103.750 136.990  1.00  0.00           C
ATOM   1509  HA  HIS A 108      90.020 104.020 136.470  1.00  0.00           H
ATOM   1510  CB  HIS A 108      92.080 104.560 136.200  1.00  0.00           C
ATOM   1511  HB1 HIS A 108      91.850 104.710 135.120  1.00  0.00           H
ATOM   1512  HB2 HIS A 108      92.160 105.580 136.630  1.00  0.00           H
ATOM   1513  ND1 HIS A 108      94.090 104.040 137.530  1.00  0.00           N
ATOM   1514  CG  HIS A 108      93.460 103.970 136.310  1.00  0.00           C
ATOM   1515  CE1 HIS A 108      95.190 103.290 137.420  1.00  0.00           C
ATOM   1516  HE1 HIS A 108      95.870 103.070 138.240  1.00  0.00           H
ATOM   1517  NE2 HIS A 108      95.390 102.800 136.170  1.00  0.00           N
ATOM   1518  HE2 HIS A 108      95.970 102.070 135.820  1.00  0.00           H
ATOM   1519  CD2 HIS A 108      94.240 103.240 135.460  1.00  0.00           C
ATOM   1520  HD2 HIS A 108      94.060 102.820 134.480  1.00  0.00           H
ATOM   1521  C   HIS A 108      91.290 102.240 136.910  1.00  0.00           C
ATOM   1522  O   HIS A 108      91.190 101.600 135.860  1.00  0.00           O
ATOM   1523  N   ARG A 109      91.660 101.700 138.100  1.00  0.00           N
ATOM   1524  HN  ARG A 109      91.940 102.230 138.900  1.00  0.00           H
ATOM   1525  CA  ARG A 109      91.920 100.250 138.220  1.00  0.00           C
ATOM   1526  HA  ARG A 109      91.430  99.680 137.450  1.00  0.00           H
ATOM   1527  CB  ARG A 109      93.430  99.910 138.180  1.00  0.00           C
ATOM   1528  HB1 ARG A 109      93.550  98.820 137.990  1.00  0.00           H
ATOM   1529  HB2 ARG A 109      93.850 100.420 137.290  1.00  0.00           H
ATOM   1530  CG  ARG A 109      94.310 100.310 139.360  1.00  0.00           C
ATOM   1531  HG1 ARG A 109      93.820 100.020 140.310  1.00  0.00           H
ATOM   1532  HG2 ARG A 109      94.310 101.420 139.310  1.00  0.00           H
ATOM   1533  CD  ARG A 109      95.760  99.750 139.490  1.00  0.00           C
ATOM   1534  HD1 ARG A 109      95.520  98.690 139.700  1.00  0.00           H
ATOM   1535  HD2 ARG A 109      96.380 100.080 140.350  1.00  0.00           H
ATOM   1536  NE  ARG A 109      96.490  99.830 138.160  1.00  0.00           N
ATOM   1537  HE  ARG A 109      96.390  99.090 137.500  1.00  0.00           H
ATOM   1538  CZ  ARG A 109      97.370 100.760 137.750  1.00  0.00           C
ATOM   1539  NH1 ARG A 109      97.650 101.770 138.570  1.00  0.00           N
ATOM   1540 HH11 ARG A 109      98.360 102.360 138.190  1.00  0.00           H
ATOM   1541 HH12 ARG A 109      97.660 101.510 139.530  1.00  0.00           H
ATOM   1542  NH2 ARG A 109      98.110 100.620 136.680  1.00  0.00           N
ATOM   1543 HH21 ARG A 109      98.940 101.160 136.580  1.00  0.00           H
ATOM   1544 HH22 ARG A 109      98.080  99.720 136.240  1.00  0.00           H
ATOM   1545  C   ARG A 109      91.360  99.720 139.520  1.00  0.00           C
ATOM   1546  O   ARG A 109      91.200 100.460 140.470  1.00  0.00           O
ATOM   1547  N   SER A 110      91.110  98.380 139.540  1.00  0.00           N
ATOM   1548  HN  SER A 110      91.230  97.920 138.670  1.00  0.00           H
ATOM   1549  CA  SER A 110      90.690  97.630 140.690  1.00  0.00           C
ATOM   1550  HA  SER A 110      89.710  97.990 140.970  1.00  0.00           H
ATOM   1551  CB  SER A 110      90.540  96.010 140.570  1.00  0.00           C
ATOM   1552  HB1 SER A 110      90.180  95.540 141.510  1.00  0.00           H
ATOM   1553  HB2 SER A 110      91.570  95.650 140.390  1.00  0.00           H
ATOM   1554  OG  SER A 110      89.720  95.640 139.470  1.00  0.00           O
ATOM   1555  HG1 SER A 110      89.080  96.350 139.370  1.00  0.00           H
ATOM   1556  C   SER A 110      91.680  97.850 141.890  1.00  0.00           C
ATOM   1557  O   SER A 110      92.890  98.060 141.790  1.00  0.00           O
ATOM   1558  N   TYR A 111      91.220  97.880 143.130  1.00  0.00           N
ATOM   1559  HN  TYR A 111      90.250  97.690 143.270  1.00  0.00           H
ATOM   1560  CA  TYR A 111      91.930  98.170 144.310  1.00  0.00           C
ATOM   1561  HA  TYR A 111      92.360  99.130 144.090  1.00  0.00           H
ATOM   1562  CB  TYR A 111      91.070  98.310 145.620  1.00  0.00           C
ATOM   1563  HB1 TYR A 111      91.730  98.790 146.370  1.00  0.00           H
ATOM   1564  HB2 TYR A 111      90.270  99.010 145.300  1.00  0.00           H
ATOM   1565  CG  TYR A 111      90.640  97.060 146.310  1.00  0.00           C
ATOM   1566  CD1 TYR A 111      89.290  96.620 146.220  1.00  0.00           C
ATOM   1567  HD1 TYR A 111      88.680  97.060 145.440  1.00  0.00           H
ATOM   1568  CE1 TYR A 111      88.770  95.560 146.870  1.00  0.00           C
ATOM   1569  HE1 TYR A 111      87.710  95.350 146.790  1.00  0.00           H
ATOM   1570  CZ  TYR A 111      89.530  94.880 147.820  1.00  0.00           C
ATOM   1571  OH  TYR A 111      88.890  93.910 148.670  1.00  0.00           O
ATOM   1572  HH  TYR A 111      89.470  93.560 149.350  1.00  0.00           H
ATOM   1573  CD2 TYR A 111      91.410  96.350 147.270  1.00  0.00           C
ATOM   1574  HD2 TYR A 111      92.330  96.760 147.670  1.00  0.00           H
ATOM   1575  CE2 TYR A 111      90.840  95.240 148.000  1.00  0.00           C
ATOM   1576  HE2 TYR A 111      91.410  94.730 148.750  1.00  0.00           H
ATOM   1577  C   TYR A 111      93.040  97.150 144.500  1.00  0.00           C
ATOM   1578  O   TYR A 111      92.880  96.020 144.040  1.00  0.00           O
ATOM   1579  N   LEU A 112      94.260  97.550 144.970  1.00  0.00           N
ATOM   1580  HN  LEU A 112      94.450  98.510 145.160  1.00  0.00           H
ATOM   1581  CA  LEU A 112      95.350  96.630 145.190  1.00  0.00           C
ATOM   1582  HA  LEU A 112      95.400  96.010 144.300  1.00  0.00           H
ATOM   1583  CB  LEU A 112      96.680  97.360 145.090  1.00  0.00           C
ATOM   1584  HB1 LEU A 112      96.770  98.330 145.610  1.00  0.00           H
ATOM   1585  HB2 LEU A 112      97.430  96.710 145.600  1.00  0.00           H
ATOM   1586  CG  LEU A 112      97.390  97.460 143.750  1.00  0.00           C
ATOM   1587  HG  LEU A 112      98.350  97.990 143.950  1.00  0.00           H
ATOM   1588  CD1 LEU A 112      97.670  96.070 143.150  1.00  0.00           C
ATOM   1589 HD11 LEU A 112      96.760  95.520 142.830  1.00  0.00           H
ATOM   1590 HD12 LEU A 112      98.170  96.190 142.160  1.00  0.00           H
ATOM   1591 HD13 LEU A 112      98.300  95.460 143.830  1.00  0.00           H
ATOM   1592  CD2 LEU A 112      96.670  98.350 142.830  1.00  0.00           C
ATOM   1593 HD21 LEU A 112      95.620  97.970 142.730  1.00  0.00           H
ATOM   1594 HD22 LEU A 112      96.420  99.350 143.250  1.00  0.00           H
ATOM   1595 HD23 LEU A 112      97.120  98.420 141.820  1.00  0.00           H
ATOM   1596  C   LEU A 112      95.250  95.960 146.550  1.00  0.00           C
ATOM   1597  O   LEU A 112      95.370  96.650 147.560  1.00  0.00           O
ATOM   1598  N   PRO A 113      94.920  94.680 146.730  1.00  0.00           N
ATOM   1599  CD  PRO A 113      94.530  93.810 145.700  1.00  0.00           C
ATOM   1600  HD1 PRO A 113      95.190  93.920 144.820  1.00  0.00           H
ATOM   1601  HD2 PRO A 113      93.490  94.100 145.410  1.00  0.00           H
ATOM   1602  CA  PRO A 113      94.670  94.050 147.960  1.00  0.00           C
ATOM   1603  HA  PRO A 113      94.120  94.760 148.560  1.00  0.00           H
ATOM   1604  CB  PRO A 113      93.780  92.870 147.690  1.00  0.00           C
ATOM   1605  HB1 PRO A 113      93.800  92.200 148.580  1.00  0.00           H
ATOM   1606  HB2 PRO A 113      92.700  93.120 147.570  1.00  0.00           H
ATOM   1607  CG  PRO A 113      94.390  92.440 146.400  1.00  0.00           C
ATOM   1608  HG1 PRO A 113      93.680  91.750 145.890  1.00  0.00           H
ATOM   1609  HG2 PRO A 113      95.380  91.980 146.620  1.00  0.00           H
ATOM   1610  C   PRO A 113      95.930  93.820 148.810  1.00  0.00           C
ATOM   1611  O   PRO A 113      96.930  93.320 148.210  1.00  0.00           O
ATOM   1612  N   GLY A 114      95.890  94.120 150.120  1.00  0.00           N
ATOM   1613  HN  GLY A 114      95.100  94.520 150.590  1.00  0.00           H
ATOM   1614  CA  GLY A 114      96.960  93.850 151.050  1.00  0.00           C
ATOM   1615  HA1 GLY A 114      97.240  92.810 151.030  1.00  0.00           H
ATOM   1616  HA2 GLY A 114      96.610  94.070 152.050  1.00  0.00           H
ATOM   1617  C   GLY A 114      98.220  94.560 150.910  1.00  0.00           C
ATOM   1618  O   GLY A 114      99.220  93.940 151.150  1.00  0.00           O
ATOM   1619  N   GLN A 115      98.180  95.860 150.610  1.00  0.00           N
ATOM   1620  HN  GLN A 115      97.350  96.400 150.450  1.00  0.00           H
ATOM   1621  CA  GLN A 115      99.370  96.620 150.600  1.00  0.00           C
ATOM   1622  HA  GLN A 115     100.010  96.340 151.430  1.00  0.00           H
ATOM   1623  CB  GLN A 115     100.100  96.550 149.240  1.00  0.00           C
ATOM   1624  HB1 GLN A 115     101.040  97.120 149.390  1.00  0.00           H
ATOM   1625  HB2 GLN A 115     100.380  95.480 149.120  1.00  0.00           H
ATOM   1626  CG  GLN A 115      99.260  97.070 148.000  1.00  0.00           C
ATOM   1627  HG1 GLN A 115      99.280  98.180 148.050  1.00  0.00           H
ATOM   1628  HG2 GLN A 115      98.300  96.530 147.810  1.00  0.00           H
ATOM   1629  CD  GLN A 115     100.090  96.690 146.710  1.00  0.00           C
ATOM   1630  OE1 GLN A 115     100.420  95.600 146.510  1.00  0.00           O
ATOM   1631  NE2 GLN A 115     100.590  97.670 146.030  1.00  0.00           N
ATOM   1632 HE21 GLN A 115     100.550  98.620 146.350  1.00  0.00           H
ATOM   1633 HE22 GLN A 115     100.850  97.400 145.100  1.00  0.00           H
ATOM   1634  C   GLN A 115      98.950  98.050 150.840  1.00  0.00           C
ATOM   1635  O   GLN A 115      97.740  98.440 150.700  1.00  0.00           O
ATOM   1636  N   TRP A 116      99.820  98.860 151.420  1.00  0.00           N
ATOM   1637  HN  TRP A 116     100.720  98.520 151.690  1.00  0.00           H
ATOM   1638  CA  TRP A 116      99.470 100.270 151.710  1.00  0.00           C
ATOM   1639  HA  TRP A 116      98.600 100.190 152.340  1.00  0.00           H
ATOM   1640  CB  TRP A 116     100.650 101.010 152.500  1.00  0.00           C
ATOM   1641  HB1 TRP A 116     101.600 101.080 151.930  1.00  0.00           H
ATOM   1642  HB2 TRP A 116     100.300 102.070 152.520  1.00  0.00           H
ATOM   1643  CG  TRP A 116     100.900 100.440 153.830  1.00  0.00           C
ATOM   1644  CD1 TRP A 116     102.070  99.900 154.310  1.00  0.00           C
ATOM   1645  HD1 TRP A 116     102.930  99.670 153.700  1.00  0.00           H
ATOM   1646  NE1 TRP A 116     101.920  99.750 155.650  1.00  0.00           N
ATOM   1647  HE1 TRP A 116     102.550  99.360 156.290  1.00  0.00           H
ATOM   1648  CE2 TRP A 116     100.790 100.320 156.110  1.00  0.00           C
ATOM   1649  CD2 TRP A 116     100.140 100.820 155.010  1.00  0.00           C
ATOM   1650  CE3 TRP A 116      98.910 101.360 155.240  1.00  0.00           C
ATOM   1651  HE3 TRP A 116      98.430 101.860 154.420  1.00  0.00           H
ATOM   1652  CZ3 TRP A 116      98.360 101.450 156.560  1.00  0.00           C
ATOM   1653  HZ3 TRP A 116      97.350 101.810 156.730  1.00  0.00           H
ATOM   1654  CZ2 TRP A 116     100.430 100.590 157.390  1.00  0.00           C
ATOM   1655  HZ2 TRP A 116     101.110 100.220 158.150  1.00  0.00           H
ATOM   1656  CH2 TRP A 116      99.170 101.150 157.630  1.00  0.00           C
ATOM   1657  HH2 TRP A 116      98.820 101.320 158.640  1.00  0.00           H
ATOM   1658  C   TRP A 116      99.130 101.130 150.520  1.00  0.00           C
ATOM   1659  O   TRP A 116      99.880 101.220 149.510  1.00  0.00           O
ATOM   1660  N   VAL A 117      98.040 101.860 150.580  1.00  0.00           N
ATOM   1661  HN  VAL A 117      97.320 101.680 151.250  1.00  0.00           H
ATOM   1662  CA  VAL A 117      97.690 102.790 149.590  1.00  0.00           C
ATOM   1663  HA  VAL A 117      98.450 103.180 148.940  1.00  0.00           H
ATOM   1664  CB  VAL A 117      96.550 102.260 148.730  1.00  0.00           C
ATOM   1665  HB  VAL A 117      95.760 101.920 149.440  1.00  0.00           H
ATOM   1666  CG1 VAL A 117      95.950 103.380 147.860  1.00  0.00           C
ATOM   1667 HG11 VAL A 117      95.420 104.140 148.480  1.00  0.00           H
ATOM   1668 HG12 VAL A 117      96.810 103.810 147.300  1.00  0.00           H
ATOM   1669 HG13 VAL A 117      95.140 102.980 147.220  1.00  0.00           H
ATOM   1670  CG2 VAL A 117      97.120 101.190 147.830  1.00  0.00           C
ATOM   1671 HG21 VAL A 117      97.410 100.280 148.400  1.00  0.00           H
ATOM   1672 HG22 VAL A 117      96.330 100.910 147.100  1.00  0.00           H
ATOM   1673 HG23 VAL A 117      97.930 101.640 147.210  1.00  0.00           H
ATOM   1674  C   VAL A 117      97.270 104.030 150.390  1.00  0.00           C
ATOM   1675  O   VAL A 117      96.820 103.940 151.510  1.00  0.00           O
ATOM   1676  N   TYR A 118      97.470 105.170 149.810  1.00  0.00           N
ATOM   1677  HN  TYR A 118      97.830 105.160 148.880  1.00  0.00           H
ATOM   1678  CA  TYR A 118      97.270 106.470 150.330  1.00  0.00           C
ATOM   1679  HA  TYR A 118      96.900 106.350 151.330  1.00  0.00           H
ATOM   1680  CB  TYR A 118      98.470 107.460 150.230  1.00  0.00           C
ATOM   1681  HB1 TYR A 118      99.360 106.960 150.670  1.00  0.00           H
ATOM   1682  HB2 TYR A 118      98.740 107.510 149.160  1.00  0.00           H
ATOM   1683  CG  TYR A 118      98.280 108.870 150.770  1.00  0.00           C
ATOM   1684  CD1 TYR A 118      97.890 109.100 152.080  1.00  0.00           C
ATOM   1685  HD1 TYR A 118      97.580 108.240 152.660  1.00  0.00           H
ATOM   1686  CE1 TYR A 118      97.890 110.400 152.590  1.00  0.00           C
ATOM   1687  HE1 TYR A 118      97.790 110.470 153.670  1.00  0.00           H
ATOM   1688  CZ  TYR A 118      98.250 111.450 151.820  1.00  0.00           C
ATOM   1689  OH  TYR A 118      98.290 112.730 152.410  1.00  0.00           O
ATOM   1690  HH  TYR A 118      98.580 113.350 151.740  1.00  0.00           H
ATOM   1691  CD2 TYR A 118      98.580 109.940 149.900  1.00  0.00           C
ATOM   1692  HD2 TYR A 118      98.990 109.730 148.920  1.00  0.00           H
ATOM   1693  CE2 TYR A 118      98.590 111.230 150.470  1.00  0.00           C
ATOM   1694  HE2 TYR A 118      99.060 111.990 149.850  1.00  0.00           H
ATOM   1695  C   TYR A 118      96.110 107.030 149.560  1.00  0.00           C
ATOM   1696  O   TYR A 118      96.230 107.230 148.390  1.00  0.00           O
ATOM   1697  N   LEU A 119      94.940 107.270 150.200  1.00  0.00           N
ATOM   1698  HN  LEU A 119      94.780 107.150 151.180  1.00  0.00           H
ATOM   1699  CA  LEU A 119      93.730 107.560 149.470  1.00  0.00           C
ATOM   1700  HA  LEU A 119      93.910 107.540 148.410  1.00  0.00           H
ATOM   1701  CB  LEU A 119      92.730 106.430 149.740  1.00  0.00           C
ATOM   1702  HB1 LEU A 119      93.320 105.520 149.500  1.00  0.00           H
ATOM   1703  HB2 LEU A 119      92.330 106.410 150.780  1.00  0.00           H
ATOM   1704  CG  LEU A 119      91.470 106.360 148.940  1.00  0.00           C
ATOM   1705  HG  LEU A 119      90.900 107.280 149.210  1.00  0.00           H
ATOM   1706  CD1 LEU A 119      91.760 106.460 147.450  1.00  0.00           C
ATOM   1707 HD11 LEU A 119      92.410 105.690 146.980  1.00  0.00           H
ATOM   1708 HD12 LEU A 119      90.810 106.160 146.960  1.00  0.00           H
ATOM   1709 HD13 LEU A 119      92.060 107.430 147.000  1.00  0.00           H
ATOM   1710  CD2 LEU A 119      90.550 105.150 149.330  1.00  0.00           C
ATOM   1711 HD21 LEU A 119      89.620 105.180 148.710  1.00  0.00           H
ATOM   1712 HD22 LEU A 119      91.150 104.220 149.240  1.00  0.00           H
ATOM   1713 HD23 LEU A 119      90.270 105.290 150.390  1.00  0.00           H
ATOM   1714  C   LEU A 119      93.200 108.960 149.880  1.00  0.00           C
ATOM   1715  O   LEU A 119      93.030 109.200 151.050  1.00  0.00           O
ATOM   1716  N   ALA A 120      93.000 109.880 148.970  1.00  0.00           N
ATOM   1717  HN  ALA A 120      93.210 109.710 148.010  1.00  0.00           H
ATOM   1718  CA  ALA A 120      92.790 111.270 149.330  1.00  0.00           C
ATOM   1719  HA  ALA A 120      92.410 111.290 150.340  1.00  0.00           H
ATOM   1720  CB  ALA A 120      94.090 112.110 149.370  1.00  0.00           C
ATOM   1721  HB1 ALA A 120      94.740 112.020 148.480  1.00  0.00           H
ATOM   1722  HB2 ALA A 120      93.800 113.170 149.570  1.00  0.00           H
ATOM   1723  HB3 ALA A 120      94.690 111.930 150.280  1.00  0.00           H
ATOM   1724  C   ALA A 120      91.700 111.820 148.480  1.00  0.00           C
ATOM   1725  O   ALA A 120      91.550 111.590 147.290  1.00  0.00           O
ATOM   1726  N   ALA A 121      90.750 112.540 149.160  1.00  0.00           N
ATOM   1727  HN  ALA A 121      90.730 112.630 150.150  1.00  0.00           H
ATOM   1728  CA  ALA A 121      89.610 113.070 148.440  1.00  0.00           C
ATOM   1729  HA  ALA A 121      89.760 113.010 147.370  1.00  0.00           H
ATOM   1730  CB  ALA A 121      88.380 112.310 148.830  1.00  0.00           C
ATOM   1731  HB1 ALA A 121      87.440 112.690 148.370  1.00  0.00           H
ATOM   1732  HB2 ALA A 121      88.610 111.290 148.430  1.00  0.00           H
ATOM   1733  HB3 ALA A 121      88.200 112.340 149.920  1.00  0.00           H
ATOM   1734  C   ALA A 121      89.540 114.570 148.820  1.00  0.00           C
ATOM   1735  O   ALA A 121      89.880 115.030 149.980  1.00  0.00           O
ATOM   1736  N   THR A 122      89.200 115.420 147.880  1.00  0.00           N
ATOM   1737  HN  THR A 122      88.800 115.060 147.040  1.00  0.00           H
ATOM   1738  CA  THR A 122      89.230 116.860 148.110  1.00  0.00           C
ATOM   1739  HA  THR A 122      89.210 117.110 149.160  1.00  0.00           H
ATOM   1740  CB  THR A 122      90.410 117.610 147.440  1.00  0.00           C
ATOM   1741  HB  THR A 122      90.310 117.770 146.350  1.00  0.00           H
ATOM   1742  OG1 THR A 122      91.660 116.930 147.640  1.00  0.00           O
ATOM   1743  HG1 THR A 122      92.340 117.400 147.150  1.00  0.00           H
ATOM   1744  CG2 THR A 122      90.820 118.960 148.180  1.00  0.00           C
ATOM   1745 HG21 THR A 122      91.730 119.420 147.740  1.00  0.00           H
ATOM   1746 HG22 THR A 122      89.930 119.620 148.060  1.00  0.00           H
ATOM   1747 HG23 THR A 122      91.030 118.770 149.260  1.00  0.00           H
ATOM   1748  C   THR A 122      88.020 117.510 147.470  1.00  0.00           C
ATOM   1749  O   THR A 122      87.570 117.120 146.410  1.00  0.00           O
ATOM   1750  N   TYR A 123      87.490 118.590 148.020  1.00  0.00           N
ATOM   1751  HN  TYR A 123      87.860 118.910 148.890  1.00  0.00           H
ATOM   1752  CA  TYR A 123      86.430 119.330 147.390  1.00  0.00           C
ATOM   1753  HA  TYR A 123      86.580 119.280 146.320  1.00  0.00           H
ATOM   1754  CB  TYR A 123      84.970 118.840 147.830  1.00  0.00           C
ATOM   1755  HB1 TYR A 123      84.950 117.770 147.540  1.00  0.00           H
ATOM   1756  HB2 TYR A 123      84.880 118.840 148.940  1.00  0.00           H
ATOM   1757  CG  TYR A 123      83.840 119.670 147.250  1.00  0.00           C
ATOM   1758  CD1 TYR A 123      83.620 119.700 145.800  1.00  0.00           C
ATOM   1759  HD1 TYR A 123      84.240 119.070 145.180  1.00  0.00           H
ATOM   1760  CE1 TYR A 123      82.550 120.500 145.250  1.00  0.00           C
ATOM   1761  HE1 TYR A 123      82.430 120.500 144.170  1.00  0.00           H
ATOM   1762  CZ  TYR A 123      81.660 121.080 146.080  1.00  0.00           C
ATOM   1763  OH  TYR A 123      80.570 121.760 145.580  1.00  0.00           O
ATOM   1764  HH  TYR A 123      80.150 122.310 146.240  1.00  0.00           H
ATOM   1765  CD2 TYR A 123      83.020 120.450 148.020  1.00  0.00           C
ATOM   1766  HD2 TYR A 123      83.130 120.490 149.100  1.00  0.00           H
ATOM   1767  CE2 TYR A 123      81.930 121.140 147.430  1.00  0.00           C
ATOM   1768  HE2 TYR A 123      81.230 121.620 148.090  1.00  0.00           H
ATOM   1769  C   TYR A 123      86.700 120.820 147.670  1.00  0.00           C
ATOM   1770  O   TYR A 123      87.040 121.160 148.790  1.00  0.00           O
ATOM   1771  N   ASP A 124      86.510 121.760 146.640  1.00  0.00           N
ATOM   1772  HN  ASP A 124      86.320 121.480 145.700  1.00  0.00           H
ATOM   1773  CA  ASP A 124      86.910 123.120 146.830  1.00  0.00           C
ATOM   1774  HA  ASP A 124      87.390 123.040 147.790  1.00  0.00           H
ATOM   1775  CB  ASP A 124      87.960 123.400 145.690  1.00  0.00           C
ATOM   1776  HB1 ASP A 124      88.410 124.380 145.940  1.00  0.00           H
ATOM   1777  HB2 ASP A 124      88.730 122.600 145.650  1.00  0.00           H
ATOM   1778  CG  ASP A 124      87.420 123.520 144.320  1.00  0.00           C
ATOM   1779  OD1 ASP A 124      86.230 123.220 144.060  1.00  0.00           O
ATOM   1780  OD2 ASP A 124      88.220 123.750 143.400  1.00  0.00           O
ATOM   1781  C   ASP A 124      85.750 124.100 146.840  1.00  0.00           C
ATOM   1782  O   ASP A 124      85.860 125.340 147.160  1.00  0.00           O
ATOM   1783  N   GLY A 125      84.580 123.540 146.540  1.00  0.00           N
ATOM   1784  HN  GLY A 125      84.530 122.560 146.380  1.00  0.00           H
ATOM   1785  CA  GLY A 125      83.450 124.340 146.360  1.00  0.00           C
ATOM   1786  HA1 GLY A 125      83.450 125.380 146.670  1.00  0.00           H
ATOM   1787  HA2 GLY A 125      82.780 123.790 147.000  1.00  0.00           H
ATOM   1788  C   GLY A 125      82.890 124.340 144.970  1.00  0.00           C
ATOM   1789  O   GLY A 125      81.780 124.820 144.790  1.00  0.00           O
ATOM   1790  N   GLN A 126      83.590 123.760 144.010  1.00  0.00           N
ATOM   1791  HN  GLN A 126      84.510 123.400 144.160  1.00  0.00           H
ATOM   1792  CA  GLN A 126      82.980 123.450 142.700  1.00  0.00           C
ATOM   1793  HA  GLN A 126      81.970 123.100 142.890  1.00  0.00           H
ATOM   1794  CB  GLN A 126      82.990 124.760 141.870  1.00  0.00           C
ATOM   1795  HB1 GLN A 126      82.500 124.480 140.910  1.00  0.00           H
ATOM   1796  HB2 GLN A 126      82.240 125.500 142.240  1.00  0.00           H
ATOM   1797  CG  GLN A 126      84.410 125.390 141.740  1.00  0.00           C
ATOM   1798  HG1 GLN A 126      85.090 124.560 141.450  1.00  0.00           H
ATOM   1799  HG2 GLN A 126      84.790 125.790 142.700  1.00  0.00           H
ATOM   1800  CD  GLN A 126      84.400 126.560 140.780  1.00  0.00           C
ATOM   1801  OE1 GLN A 126      84.730 127.700 141.250  1.00  0.00           O
ATOM   1802  NE2 GLN A 126      84.060 126.460 139.480  1.00  0.00           N
ATOM   1803 HE21 GLN A 126      83.880 125.560 139.080  1.00  0.00           H
ATOM   1804 HE22 GLN A 126      84.250 127.260 138.920  1.00  0.00           H
ATOM   1805  C   GLN A 126      83.660 122.360 141.870  1.00  0.00           C
ATOM   1806  O   GLN A 126      83.090 121.930 140.860  1.00  0.00           O
ATOM   1807  N   PHE A 127      84.820 121.820 142.310  1.00  0.00           N
ATOM   1808  HN  PHE A 127      85.340 122.160 143.080  1.00  0.00           H
ATOM   1809  CA  PHE A 127      85.380 120.570 141.790  1.00  0.00           C
ATOM   1810  HA  PHE A 127      84.720 120.200 141.030  1.00  0.00           H
ATOM   1811  CB  PHE A 127      86.700 120.840 141.030  1.00  0.00           C
ATOM   1812  HB1 PHE A 127      87.390 121.310 141.760  1.00  0.00           H
ATOM   1813  HB2 PHE A 127      87.130 119.880 140.680  1.00  0.00           H
ATOM   1814  CG  PHE A 127      86.580 121.820 139.880  1.00  0.00           C
ATOM   1815  CD1 PHE A 127      86.300 121.330 138.580  1.00  0.00           C
ATOM   1816  HD1 PHE A 127      85.950 120.310 138.440  1.00  0.00           H
ATOM   1817  CE1 PHE A 127      86.450 122.200 137.460  1.00  0.00           C
ATOM   1818  HE1 PHE A 127      86.480 121.870 136.430  1.00  0.00           H
ATOM   1819  CZ  PHE A 127      86.700 123.560 137.650  1.00  0.00           C
ATOM   1820  HZ  PHE A 127      86.840 124.260 136.830  1.00  0.00           H
ATOM   1821  CD2 PHE A 127      86.980 123.140 140.100  1.00  0.00           C
ATOM   1822  HD2 PHE A 127      87.150 123.560 141.080  1.00  0.00           H
ATOM   1823  CE2 PHE A 127      87.010 123.990 138.940  1.00  0.00           C
ATOM   1824  HE2 PHE A 127      87.220 125.030 139.170  1.00  0.00           H
ATOM   1825  C   PHE A 127      85.680 119.550 142.870  1.00  0.00           C
ATOM   1826  O   PHE A 127      86.320 119.940 143.830  1.00  0.00           O
ATOM   1827  N   MET A 128      85.230 118.280 142.780  1.00  0.00           N
ATOM   1828  HN  MET A 128      84.660 117.960 142.020  1.00  0.00           H
ATOM   1829  CA  MET A 128      85.550 117.170 143.720  1.00  0.00           C
ATOM   1830  HA  MET A 128      86.080 117.560 144.580  1.00  0.00           H
ATOM   1831  CB  MET A 128      84.310 116.230 144.140  1.00  0.00           C
ATOM   1832  HB1 MET A 128      84.680 115.330 144.680  1.00  0.00           H
ATOM   1833  HB2 MET A 128      83.770 116.890 144.850  1.00  0.00           H
ATOM   1834  CG  MET A 128      83.340 115.790 143.070  1.00  0.00           C
ATOM   1835  HG1 MET A 128      83.970 115.220 142.350  1.00  0.00           H
ATOM   1836  HG2 MET A 128      83.020 116.770 142.650  1.00  0.00           H
ATOM   1837  SD  MET A 128      81.960 114.900 143.850  1.00  0.00           S
ATOM   1838  CE  MET A 128      82.760 113.440 144.550  1.00  0.00           C
ATOM   1839  HE1 MET A 128      83.860 113.360 144.380  1.00  0.00           H
ATOM   1840  HE2 MET A 128      82.850 113.480 145.660  1.00  0.00           H
ATOM   1841  HE3 MET A 128      82.300 112.490 144.210  1.00  0.00           H
ATOM   1842  C   MET A 128      86.600 116.340 143.010  1.00  0.00           C
ATOM   1843  O   MET A 128      86.400 115.900 141.870  1.00  0.00           O
ATOM   1844  N   LYS A 129      87.690 116.110 143.720  1.00  0.00           N
ATOM   1845  HN  LYS A 129      87.870 116.460 144.630  1.00  0.00           H
ATOM   1846  CA  LYS A 129      88.880 115.360 143.240  1.00  0.00           C
ATOM   1847  HA  LYS A 129      88.790 115.110 142.190  1.00  0.00           H
ATOM   1848  CB  LYS A 129      90.130 116.300 143.300  1.00  0.00           C
ATOM   1849  HB1 LYS A 129      90.300 116.630 144.350  1.00  0.00           H
ATOM   1850  HB2 LYS A 129      91.080 115.830 142.970  1.00  0.00           H
ATOM   1851  CG  LYS A 129      89.930 117.490 142.360  1.00  0.00           C
ATOM   1852  HG1 LYS A 129      89.100 118.130 142.710  1.00  0.00           H
ATOM   1853  HG2 LYS A 129      89.580 117.010 141.420  1.00  0.00           H
ATOM   1854  CD  LYS A 129      91.200 118.300 142.030  1.00  0.00           C
ATOM   1855  HD1 LYS A 129      92.100 117.700 141.790  1.00  0.00           H
ATOM   1856  HD2 LYS A 129      91.400 119.070 142.810  1.00  0.00           H
ATOM   1857  CE  LYS A 129      91.000 119.220 140.790  1.00  0.00           C
ATOM   1858  HE1 LYS A 129      91.950 119.770 140.620  1.00  0.00           H
ATOM   1859  HE2 LYS A 129      90.100 119.850 140.930  1.00  0.00           H
ATOM   1860  NZ  LYS A 129      90.900 118.390 139.580  1.00  0.00           N
ATOM   1861  HZ1 LYS A 129      89.900 118.190 139.380  1.00  0.00           H
ATOM   1862  HZ2 LYS A 129      91.370 118.920 138.820  1.00  0.00           H
ATOM   1863  HZ3 LYS A 129      91.370 117.490 139.790  1.00  0.00           H
ATOM   1864  C   LYS A 129      89.100 114.060 144.050  1.00  0.00           C
ATOM   1865  O   LYS A 129      88.690 113.980 145.210  1.00  0.00           O
ATOM   1866  N   LEU A 130      89.690 112.990 143.350  1.00  0.00           N
ATOM   1867  HN  LEU A 130      89.820 112.980 142.360  1.00  0.00           H
ATOM   1868  CA  LEU A 130      90.040 111.740 143.950  1.00  0.00           C
ATOM   1869  HA  LEU A 130      90.100 111.900 145.020  1.00  0.00           H
ATOM   1870  CB  LEU A 130      88.980 110.640 143.610  1.00  0.00           C
ATOM   1871  HB1 LEU A 130      87.950 110.910 143.930  1.00  0.00           H
ATOM   1872  HB2 LEU A 130      88.930 110.610 142.500  1.00  0.00           H
ATOM   1873  CG  LEU A 130      89.210 109.160 144.070  1.00  0.00           C
ATOM   1874  HG  LEU A 130      90.190 108.750 143.740  1.00  0.00           H
ATOM   1875  CD1 LEU A 130      89.380 109.160 145.560  1.00  0.00           C
ATOM   1876 HD11 LEU A 130      88.490 109.600 146.060  1.00  0.00           H
ATOM   1877 HD12 LEU A 130      89.320 108.100 145.880  1.00  0.00           H
ATOM   1878 HD13 LEU A 130      90.320 109.540 146.010  1.00  0.00           H
ATOM   1879  CD2 LEU A 130      87.990 108.390 143.640  1.00  0.00           C
ATOM   1880 HD21 LEU A 130      87.720 108.610 142.590  1.00  0.00           H
ATOM   1881 HD22 LEU A 130      88.310 107.330 143.780  1.00  0.00           H
ATOM   1882 HD23 LEU A 130      87.170 108.570 144.380  1.00  0.00           H
ATOM   1883  C   LEU A 130      91.470 111.380 143.570  1.00  0.00           C
ATOM   1884  O   LEU A 130      91.870 111.410 142.360  1.00  0.00           O
ATOM   1885  N   TYR A 131      92.270 111.090 144.580  1.00  0.00           N
ATOM   1886  HN  TYR A 131      91.920 111.060 145.520  1.00  0.00           H
ATOM   1887  CA  TYR A 131      93.700 110.820 144.620  1.00  0.00           C
ATOM   1888  HA  TYR A 131      93.960 110.750 143.570  1.00  0.00           H
ATOM   1889  CB  TYR A 131      94.520 111.860 145.430  1.00  0.00           C
ATOM   1890  HB1 TYR A 131      94.190 111.950 146.480  1.00  0.00           H
ATOM   1891  HB2 TYR A 131      95.600 111.600 145.370  1.00  0.00           H
ATOM   1892  CG  TYR A 131      94.280 113.250 144.900  1.00  0.00           C
ATOM   1893  CD1 TYR A 131      95.190 113.820 143.970  1.00  0.00           C
ATOM   1894  HD1 TYR A 131      96.090 113.350 143.620  1.00  0.00           H
ATOM   1895  CE1 TYR A 131      95.060 115.150 143.560  1.00  0.00           C
ATOM   1896  HE1 TYR A 131      95.850 115.560 142.950  1.00  0.00           H
ATOM   1897  CZ  TYR A 131      93.930 115.860 143.950  1.00  0.00           C
ATOM   1898  OH  TYR A 131      93.850 117.220 143.440  1.00  0.00           O
ATOM   1899  HH  TYR A 131      93.460 117.830 144.070  1.00  0.00           H
ATOM   1900  CD2 TYR A 131      93.180 114.000 145.310  1.00  0.00           C
ATOM   1901  HD2 TYR A 131      92.450 113.530 145.950  1.00  0.00           H
ATOM   1902  CE2 TYR A 131      93.000 115.350 144.870  1.00  0.00           C
ATOM   1903  HE2 TYR A 131      92.160 115.930 145.220  1.00  0.00           H
ATOM   1904  C   TYR A 131      93.970 109.400 145.250  1.00  0.00           C
ATOM   1905  O   TYR A 131      93.450 109.070 146.300  1.00  0.00           O
ATOM   1906  N   VAL A 132      94.870 108.660 144.510  1.00  0.00           N
ATOM   1907  HN  VAL A 132      95.360 109.000 143.710  1.00  0.00           H
ATOM   1908  CA  VAL A 132      95.400 107.380 144.950  1.00  0.00           C
ATOM   1909  HA  VAL A 132      95.070 107.290 145.970  1.00  0.00           H
ATOM   1910  CB  VAL A 132      94.970 106.140 144.130  1.00  0.00           C
ATOM   1911  HB  VAL A 132      95.430 106.230 143.130  1.00  0.00           H
ATOM   1912  CG1 VAL A 132      95.440 104.900 144.850  1.00  0.00           C
ATOM   1913 HG11 VAL A 132      96.540 104.900 145.060  1.00  0.00           H
ATOM   1914 HG12 VAL A 132      94.830 104.810 145.770  1.00  0.00           H
ATOM   1915 HG13 VAL A 132      95.330 104.010 144.190  1.00  0.00           H
ATOM   1916  CG2 VAL A 132      93.470 106.140 143.940  1.00  0.00           C
ATOM   1917 HG21 VAL A 132      93.220 107.090 143.410  1.00  0.00           H
ATOM   1918 HG22 VAL A 132      93.220 105.270 143.310  1.00  0.00           H
ATOM   1919 HG23 VAL A 132      92.840 106.040 144.850  1.00  0.00           H
ATOM   1920  C   VAL A 132      96.900 107.610 144.990  1.00  0.00           C
ATOM   1921  O   VAL A 132      97.510 108.040 143.990  1.00  0.00           O
ATOM   1922  N   ASN A 133      97.620 107.380 146.090  1.00  0.00           N
ATOM   1923  HN  ASN A 133      97.120 107.160 146.930  1.00  0.00           H
ATOM   1924  CA  ASN A 133      99.050 107.510 146.200  1.00  0.00           C
ATOM   1925  HA  ASN A 133      99.210 107.690 147.250  1.00  0.00           H
ATOM   1926  CB  ASN A 133      99.960 106.330 145.720  1.00  0.00           C
ATOM   1927  HB1 ASN A 133     100.020 106.180 144.620  1.00  0.00           H
ATOM   1928  HB2 ASN A 133     101.020 106.500 145.980  1.00  0.00           H
ATOM   1929  CG  ASN A 133      99.510 104.980 146.350  1.00  0.00           C
ATOM   1930  OD1 ASN A 133      98.890 104.930 147.420  1.00  0.00           O
ATOM   1931  ND2 ASN A 133      99.940 103.870 145.790  1.00  0.00           N
ATOM   1932 HD21 ASN A 133     100.630 103.950 145.070  1.00  0.00           H
ATOM   1933 HD22 ASN A 133      99.700 102.990 146.200  1.00  0.00           H
ATOM   1934  C   ASN A 133      99.620 108.880 145.710  1.00  0.00           C
ATOM   1935  O   ASN A 133     100.590 108.930 144.940  1.00  0.00           O
ATOM   1936  N   GLY A 134      98.840 110.030 146.010  1.00  0.00           N
ATOM   1937  HN  GLY A 134      97.960 109.850 146.430  1.00  0.00           H
ATOM   1938  CA  GLY A 134      99.220 111.370 145.620  1.00  0.00           C
ATOM   1939  HA1 GLY A 134     100.270 111.550 145.740  1.00  0.00           H
ATOM   1940  HA2 GLY A 134      98.640 112.110 146.150  1.00  0.00           H
ATOM   1941  C   GLY A 134      99.020 111.700 144.120  1.00  0.00           C
ATOM   1942  O   GLY A 134      99.130 112.850 143.640  1.00  0.00           O
ATOM   1943  N   ALA A 135      98.730 110.750 143.230  1.00  0.00           N
ATOM   1944  HN  ALA A 135      98.660 109.830 143.620  1.00  0.00           H
ATOM   1945  CA  ALA A 135      98.330 110.950 141.870  1.00  0.00           C
ATOM   1946  HA  ALA A 135      98.850 111.800 141.460  1.00  0.00           H
ATOM   1947  CB  ALA A 135      98.720 109.760 141.030  1.00  0.00           C
ATOM   1948  HB1 ALA A 135      98.530 109.870 139.950  1.00  0.00           H
ATOM   1949  HB2 ALA A 135      99.790 109.510 141.210  1.00  0.00           H
ATOM   1950  HB3 ALA A 135      98.270 108.840 141.460  1.00  0.00           H
ATOM   1951  C   ALA A 135      96.800 111.130 141.810  1.00  0.00           C
ATOM   1952  O   ALA A 135      96.110 110.590 142.610  1.00  0.00           O
ATOM   1953  N   GLN A 136      96.280 112.090 140.970  1.00  0.00           N
ATOM   1954  HN  GLN A 136      96.950 112.640 140.490  1.00  0.00           H
ATOM   1955  CA  GLN A 136      94.840 112.240 140.780  1.00  0.00           C
ATOM   1956  HA  GLN A 136      94.480 112.030 141.770  1.00  0.00           H
ATOM   1957  CB  GLN A 136      94.480 113.670 140.340  1.00  0.00           C
ATOM   1958  HB1 GLN A 136      94.860 114.440 141.040  1.00  0.00           H
ATOM   1959  HB2 GLN A 136      94.870 113.840 139.310  1.00  0.00           H
ATOM   1960  CG  GLN A 136      92.950 113.770 140.190  1.00  0.00           C
ATOM   1961  HG1 GLN A 136      92.480 113.840 141.200  1.00  0.00           H
ATOM   1962  HG2 GLN A 136      92.520 112.850 139.730  1.00  0.00           H
ATOM   1963  CD  GLN A 136      92.430 114.960 139.400  1.00  0.00           C
ATOM   1964  OE1 GLN A 136      92.000 116.000 139.870  1.00  0.00           O
ATOM   1965  NE2 GLN A 136      92.430 114.790 138.070  1.00  0.00           N
ATOM   1966 HE21 GLN A 136      92.540 113.860 137.710  1.00  0.00           H
ATOM   1967 HE22 GLN A 136      92.590 115.600 137.500  1.00  0.00           H
ATOM   1968  C   GLN A 136      94.350 111.110 139.880  1.00  0.00           C
ATOM   1969  O   GLN A 136      94.900 111.000 138.800  1.00  0.00           O
ATOM   1970  N   VAL A 137      93.370 110.300 140.310  1.00  0.00           N
ATOM   1971  HN  VAL A 137      92.980 110.510 141.200  1.00  0.00           H
ATOM   1972  CA  VAL A 137      92.760 109.280 139.450  1.00  0.00           C
ATOM   1973  HA  VAL A 137      93.390 108.950 138.640  1.00  0.00           H
ATOM   1974  CB  VAL A 137      92.720 108.020 140.300  1.00  0.00           C
ATOM   1975  HB  VAL A 137      92.150 108.020 141.250  1.00  0.00           H
ATOM   1976  CG1 VAL A 137      92.280 106.810 139.420  1.00  0.00           C
ATOM   1977 HG11 VAL A 137      92.330 105.930 140.090  1.00  0.00           H
ATOM   1978 HG12 VAL A 137      91.180 106.900 139.230  1.00  0.00           H
ATOM   1979 HG13 VAL A 137      92.800 106.790 138.440  1.00  0.00           H
ATOM   1980  CG2 VAL A 137      94.160 107.720 140.760  1.00  0.00           C
ATOM   1981 HG21 VAL A 137      94.790 107.770 139.850  1.00  0.00           H
ATOM   1982 HG22 VAL A 137      94.440 108.480 141.510  1.00  0.00           H
ATOM   1983 HG23 VAL A 137      94.300 106.710 141.180  1.00  0.00           H
ATOM   1984  C   VAL A 137      91.400 109.680 138.950  1.00  0.00           C
ATOM   1985  O   VAL A 137      90.930 109.060 137.960  1.00  0.00           O
ATOM   1986  N   ALA A 138      90.740 110.670 139.510  1.00  0.00           N
ATOM   1987  HN  ALA A 138      91.060 111.160 140.320  1.00  0.00           H
ATOM   1988  CA  ALA A 138      89.580 111.190 138.910  1.00  0.00           C
ATOM   1989  HA  ALA A 138      89.810 111.440 137.880  1.00  0.00           H
ATOM   1990  CB  ALA A 138      88.410 110.130 138.930  1.00  0.00           C
ATOM   1991  HB1 ALA A 138      87.620 110.470 138.220  1.00  0.00           H
ATOM   1992  HB2 ALA A 138      88.670 109.120 138.540  1.00  0.00           H
ATOM   1993  HB3 ALA A 138      88.060 109.890 139.960  1.00  0.00           H
ATOM   1994  C   ALA A 138      89.180 112.560 139.530  1.00  0.00           C
ATOM   1995  O   ALA A 138      89.610 113.010 140.570  1.00  0.00           O
ATOM   1996  N   THR A 139      88.340 113.240 138.760  1.00  0.00           N
ATOM   1997  HN  THR A 139      87.860 112.820 138.000  1.00  0.00           H
ATOM   1998  CA  THR A 139      87.840 114.600 139.130  1.00  0.00           C
ATOM   1999  HA  THR A 139      87.760 114.670 140.200  1.00  0.00           H
ATOM   2000  CB  THR A 139      88.830 115.770 138.880  1.00  0.00           C
ATOM   2001  HB  THR A 139      89.790 115.640 139.440  1.00  0.00           H
ATOM   2002  OG1 THR A 139      88.340 117.060 139.370  1.00  0.00           O
ATOM   2003  HG1 THR A 139      87.470 117.190 138.980  1.00  0.00           H
ATOM   2004  CG2 THR A 139      89.040 115.930 137.340  1.00  0.00           C
ATOM   2005 HG21 THR A 139      88.170 116.210 136.710  1.00  0.00           H
ATOM   2006 HG22 THR A 139      89.700 116.800 137.150  1.00  0.00           H
ATOM   2007 HG23 THR A 139      89.430 114.950 136.990  1.00  0.00           H
ATOM   2008  C   THR A 139      86.490 114.790 138.470  1.00  0.00           C
ATOM   2009  O   THR A 139      86.180 114.180 137.500  1.00  0.00           O
ATOM   2010  N   SER A 140      85.710 115.660 139.070  1.00  0.00           N
ATOM   2011  HN  SER A 140      85.950 116.060 139.950  1.00  0.00           H
ATOM   2012  CA  SER A 140      84.420 115.950 138.480  1.00  0.00           C
ATOM   2013  HA  SER A 140      84.560 116.030 137.410  1.00  0.00           H
ATOM   2014  CB  SER A 140      83.260 114.990 138.900  1.00  0.00           C
ATOM   2015  HB1 SER A 140      83.230 115.010 140.010  1.00  0.00           H
ATOM   2016  HB2 SER A 140      83.560 113.940 138.690  1.00  0.00           H
ATOM   2017  OG  SER A 140      81.960 115.380 138.350  1.00  0.00           O
ATOM   2018  HG1 SER A 140      82.040 115.550 137.410  1.00  0.00           H
ATOM   2019  C   SER A 140      84.080 117.330 138.970  1.00  0.00           C
ATOM   2020  O   SER A 140      84.440 117.720 140.070  1.00  0.00           O
ATOM   2021  N   GLY A 141      83.330 118.080 138.160  1.00  0.00           N
ATOM   2022  HN  GLY A 141      83.000 117.740 137.290  1.00  0.00           H
ATOM   2023  CA  GLY A 141      82.820 119.430 138.460  1.00  0.00           C
ATOM   2024  HA1 GLY A 141      83.160 120.160 137.740  1.00  0.00           H
ATOM   2025  HA2 GLY A 141      83.150 119.710 139.450  1.00  0.00           H
ATOM   2026  C   GLY A 141      81.290 119.490 138.460  1.00  0.00           C
ATOM   2027  O   GLY A 141      80.620 120.550 138.320  1.00  0.00           O
ATOM   2028  N   GLU A 142      80.580 118.330 138.510  1.00  0.00           N
ATOM   2029  HN  GLU A 142      80.990 117.420 138.600  1.00  0.00           H
ATOM   2030  CA  GLU A 142      79.110 118.380 138.330  1.00  0.00           C
ATOM   2031  HA  GLU A 142      78.900 119.320 137.840  1.00  0.00           H
ATOM   2032  CB  GLU A 142      78.660 117.100 137.570  1.00  0.00           C
ATOM   2033  HB1 GLU A 142      79.200 116.220 137.950  1.00  0.00           H
ATOM   2034  HB2 GLU A 142      77.570 116.870 137.650  1.00  0.00           H
ATOM   2035  CG  GLU A 142      79.100 117.160 136.070  1.00  0.00           C
ATOM   2036  HG1 GLU A 142      79.300 116.150 135.650  1.00  0.00           H
ATOM   2037  HG2 GLU A 142      80.090 117.660 136.090  1.00  0.00           H
ATOM   2038  CD  GLU A 142      78.200 117.960 135.150  1.00  0.00           C
ATOM   2039  OE1 GLU A 142      77.720 117.270 134.200  1.00  0.00           O
ATOM   2040  OE2 GLU A 142      77.940 119.220 135.240  1.00  0.00           O
ATOM   2041  C   GLU A 142      78.400 118.520 139.590  1.00  0.00           C
ATOM   2042  O   GLU A 142      77.160 118.500 139.620  1.00  0.00           O
ATOM   2043  N   GLN A 143      79.160 118.690 140.680  1.00  0.00           N
ATOM   2044  HN  GLN A 143      80.160 118.660 140.700  1.00  0.00           H
ATOM   2045  CA  GLN A 143      78.610 118.910 142.040  1.00  0.00           C
ATOM   2046  HA  GLN A 143      77.530 119.000 142.000  1.00  0.00           H
ATOM   2047  CB  GLN A 143      79.190 117.720 142.860  1.00  0.00           C
ATOM   2048  HB1 GLN A 143      79.350 116.950 142.080  1.00  0.00           H
ATOM   2049  HB2 GLN A 143      80.230 117.880 143.190  1.00  0.00           H
ATOM   2050  CG  GLN A 143      78.460 117.270 144.100  1.00  0.00           C
ATOM   2051  HG1 GLN A 143      78.640 117.970 144.950  1.00  0.00           H
ATOM   2052  HG2 GLN A 143      78.880 116.280 144.380  1.00  0.00           H
ATOM   2053  CD  GLN A 143      76.960 117.170 144.000  1.00  0.00           C
ATOM   2054  OE1 GLN A 143      76.210 117.750 144.820  1.00  0.00           O
ATOM   2055  NE2 GLN A 143      76.430 116.280 143.060  1.00  0.00           N
ATOM   2056 HE21 GLN A 143      77.050 115.730 142.500  1.00  0.00           H
ATOM   2057 HE22 GLN A 143      75.450 116.090 142.980  1.00  0.00           H
ATOM   2058  C   GLN A 143      79.070 120.230 142.610  1.00  0.00           C
ATOM   2059  O   GLN A 143      80.270 120.510 142.590  1.00  0.00           O
ATOM   2060  N   VAL A 144      78.190 121.220 142.870  1.00  0.00           N
ATOM   2061  HN  VAL A 144      77.230 120.970 142.950  1.00  0.00           H
ATOM   2062  CA  VAL A 144      78.540 122.610 142.890  1.00  0.00           C
ATOM   2063  HA  VAL A 144      79.600 122.770 142.920  1.00  0.00           H
ATOM   2064  CB  VAL A 144      78.080 123.270 141.670  1.00  0.00           C
ATOM   2065  HB  VAL A 144      78.430 124.320 141.710  1.00  0.00           H
ATOM   2066  CG1 VAL A 144      78.700 122.680 140.390  1.00  0.00           C
ATOM   2067 HG11 VAL A 144      78.320 123.230 139.510  1.00  0.00           H
ATOM   2068 HG12 VAL A 144      79.800 122.800 140.470  1.00  0.00           H
ATOM   2069 HG13 VAL A 144      78.560 121.580 140.310  1.00  0.00           H
ATOM   2070  CG2 VAL A 144      76.570 123.370 141.590  1.00  0.00           C
ATOM   2071 HG21 VAL A 144      76.290 123.760 140.590  1.00  0.00           H
ATOM   2072 HG22 VAL A 144      76.020 122.410 141.690  1.00  0.00           H
ATOM   2073 HG23 VAL A 144      76.130 124.110 142.280  1.00  0.00           H
ATOM   2074  C   VAL A 144      77.990 123.230 144.200  1.00  0.00           C
ATOM   2075  O   VAL A 144      77.020 122.730 144.750  1.00  0.00           O
ATOM   2076  N   GLY A 145      78.680 124.260 144.700  1.00  0.00           N
ATOM   2077  HN  GLY A 145      79.420 124.740 144.240  1.00  0.00           H
ATOM   2078  CA  GLY A 145      78.240 124.960 145.910  1.00  0.00           C
ATOM   2079  HA1 GLY A 145      77.160 125.010 145.930  1.00  0.00           H
ATOM   2080  HA2 GLY A 145      78.800 125.880 145.960  1.00  0.00           H
ATOM   2081  C   GLY A 145      78.520 124.210 147.160  1.00  0.00           C
ATOM   2082  O   GLY A 145      78.820 123.030 147.190  1.00  0.00           O
ATOM   2083  N   GLY A 146      78.620 124.910 148.400  1.00  0.00           N
ATOM   2084  HN  GLY A 146      78.540 125.900 148.430  1.00  0.00           H
ATOM   2085  CA  GLY A 146      78.900 124.380 149.720  1.00  0.00           C
ATOM   2086  HA1 GLY A 146      78.670 125.090 150.500  1.00  0.00           H
ATOM   2087  HA2 GLY A 146      79.940 124.080 149.780  1.00  0.00           H
ATOM   2088  C   GLY A 146      78.180 123.130 150.050  1.00  0.00           C
ATOM   2089  O   GLY A 146      77.290 122.680 149.400  1.00  0.00           O
ATOM   2090  N   ILE A 147      78.430 122.600 151.240  1.00  0.00           N
ATOM   2091  HN  ILE A 147      79.100 123.000 151.870  1.00  0.00           H
ATOM   2092  CA  ILE A 147      77.800 121.310 151.660  1.00  0.00           C
ATOM   2093  HA  ILE A 147      77.580 120.770 150.740  1.00  0.00           H
ATOM   2094  CB  ILE A 147      78.870 120.510 152.450  1.00  0.00           C
ATOM   2095  HB  ILE A 147      78.930 121.070 153.400  1.00  0.00           H
ATOM   2096  CG2 ILE A 147      78.340 119.130 152.720  1.00  0.00           C
ATOM   2097 HG21 ILE A 147      77.440 119.010 153.370  1.00  0.00           H
ATOM   2098 HG22 ILE A 147      78.070 118.630 151.770  1.00  0.00           H
ATOM   2099 HG23 ILE A 147      79.100 118.490 153.220  1.00  0.00           H
ATOM   2100  CG1 ILE A 147      80.210 120.570 151.680  1.00  0.00           C
ATOM   2101 HG11 ILE A 147      80.910 119.950 152.290  1.00  0.00           H
ATOM   2102 HG12 ILE A 147      80.670 121.580 151.720  1.00  0.00           H
ATOM   2103  CD  ILE A 147      80.060 119.860 150.360  1.00  0.00           C
ATOM   2104  HD1 ILE A 147      79.470 120.570 149.730  1.00  0.00           H
ATOM   2105  HD2 ILE A 147      80.980 119.780 149.750  1.00  0.00           H
ATOM   2106  HD3 ILE A 147      79.520 118.890 150.430  1.00  0.00           H
ATOM   2107  C   ILE A 147      76.410 121.450 152.370  1.00  0.00           C
ATOM   2108  O   ILE A 147      75.370 121.060 151.920  1.00  0.00           O
ATOM   2109  N   PHE A 148      76.470 122.070 153.510  1.00  0.00           N
ATOM   2110  HN  PHE A 148      77.330 122.460 153.840  1.00  0.00           H
ATOM   2111  CA  PHE A 148      75.360 122.210 154.460  1.00  0.00           C
ATOM   2112  HA  PHE A 148      74.490 122.230 153.830  1.00  0.00           H
ATOM   2113  CB  PHE A 148      75.250 120.960 155.330  1.00  0.00           C
ATOM   2114  HB1 PHE A 148      74.250 121.040 155.810  1.00  0.00           H
ATOM   2115  HB2 PHE A 148      75.210 120.060 154.680  1.00  0.00           H
ATOM   2116  CG  PHE A 148      76.380 120.700 156.280  1.00  0.00           C
ATOM   2117  CD1 PHE A 148      76.620 121.600 157.350  1.00  0.00           C
ATOM   2118  HD1 PHE A 148      76.040 122.500 157.460  1.00  0.00           H
ATOM   2119  CE1 PHE A 148      77.800 121.520 158.060  1.00  0.00           C
ATOM   2120  HE1 PHE A 148      77.950 122.280 158.810  1.00  0.00           H
ATOM   2121  CZ  PHE A 148      78.630 120.390 157.940  1.00  0.00           C
ATOM   2122  HZ  PHE A 148      79.530 120.260 158.520  1.00  0.00           H
ATOM   2123  CD2 PHE A 148      77.150 119.590 156.160  1.00  0.00           C
ATOM   2124  HD2 PHE A 148      76.980 118.780 155.460  1.00  0.00           H
ATOM   2125  CE2 PHE A 148      78.310 119.470 157.000  1.00  0.00           C
ATOM   2126  HE2 PHE A 148      79.020 118.710 156.730  1.00  0.00           H
ATOM   2127  C   PHE A 148      75.140 123.570 155.220  1.00  0.00           C
ATOM   2128  O   PHE A 148      76.030 124.450 155.430  1.00  0.00           O
ATOM   2129  N   SER A 149      73.880 123.800 155.640  1.00  0.00           N
ATOM   2130  HN  SER A 149      73.160 123.180 155.340  1.00  0.00           H
ATOM   2131  CA  SER A 149      73.500 124.840 156.580  1.00  0.00           C
ATOM   2132  HA  SER A 149      73.770 125.770 156.090  1.00  0.00           H
ATOM   2133  CB  SER A 149      72.020 124.820 156.800  1.00  0.00           C
ATOM   2134  HB1 SER A 149      71.620 125.640 157.430  1.00  0.00           H
ATOM   2135  HB2 SER A 149      71.680 123.830 157.150  1.00  0.00           H
ATOM   2136  OG  SER A 149      71.390 124.980 155.530  1.00  0.00           O
ATOM   2137  HG1 SER A 149      71.520 125.900 155.290  1.00  0.00           H
ATOM   2138  C   SER A 149      74.070 124.820 158.030  1.00  0.00           C
ATOM   2139  O   SER A 149      74.240 123.700 158.560  1.00  0.00           O
ATOM   2140  N   PRO A 150      74.140 125.880 158.790  1.00  0.00           N
ATOM   2141  CD  PRO A 150      74.170 127.180 158.190  1.00  0.00           C
ATOM   2142  HD1 PRO A 150      73.390 127.410 157.440  1.00  0.00           H
ATOM   2143  HD2 PRO A 150      75.170 127.330 157.730  1.00  0.00           H
ATOM   2144  CA  PRO A 150      74.430 125.800 160.180  1.00  0.00           C
ATOM   2145  HA  PRO A 150      75.320 125.210 160.320  1.00  0.00           H
ATOM   2146  CB  PRO A 150      74.600 127.260 160.590  1.00  0.00           C
ATOM   2147  HB1 PRO A 150      74.260 127.490 161.620  1.00  0.00           H
ATOM   2148  HB2 PRO A 150      75.680 127.540 160.540  1.00  0.00           H
ATOM   2149  CG  PRO A 150      73.980 128.040 159.420  1.00  0.00           C
ATOM   2150  HG1 PRO A 150      74.390 129.070 159.300  1.00  0.00           H
ATOM   2151  HG2 PRO A 150      72.900 128.190 159.650  1.00  0.00           H
ATOM   2152  C   PRO A 150      73.210 125.210 160.870  1.00  0.00           C
ATOM   2153  O   PRO A 150      73.360 124.700 161.960  1.00  0.00           O
ATOM   2154  N   LEU A 151      72.040 125.370 160.290  1.00  0.00           N
ATOM   2155  HN  LEU A 151      72.080 125.870 159.430  1.00  0.00           H
ATOM   2156  CA  LEU A 151      70.680 124.990 160.740  1.00  0.00           C
ATOM   2157  HA  LEU A 151      70.510 125.500 161.680  1.00  0.00           H
ATOM   2158  CB  LEU A 151      69.560 125.370 159.730  1.00  0.00           C
ATOM   2159  HB1 LEU A 151      69.950 124.970 158.770  1.00  0.00           H
ATOM   2160  HB2 LEU A 151      68.600 124.900 160.020  1.00  0.00           H
ATOM   2161  CG  LEU A 151      69.310 126.910 159.780  1.00  0.00           C
ATOM   2162  HG  LEU A 151      70.270 127.440 159.920  1.00  0.00           H
ATOM   2163  CD1 LEU A 151      68.720 127.530 158.490  1.00  0.00           C
ATOM   2164 HD11 LEU A 151      67.790 126.940 158.320  1.00  0.00           H
ATOM   2165 HD12 LEU A 151      68.400 128.590 158.570  1.00  0.00           H
ATOM   2166 HD13 LEU A 151      69.440 127.460 157.640  1.00  0.00           H
ATOM   2167  CD2 LEU A 151      68.500 127.170 161.040  1.00  0.00           C
ATOM   2168 HD21 LEU A 151      69.060 127.150 162.010  1.00  0.00           H
ATOM   2169 HD22 LEU A 151      68.150 128.220 161.020  1.00  0.00           H
ATOM   2170 HD23 LEU A 151      67.560 126.580 161.100  1.00  0.00           H
ATOM   2171  C   LEU A 151      70.630 123.560 161.090  1.00  0.00           C
ATOM   2172  O   LEU A 151      69.830 123.240 161.970  1.00  0.00           O
ATOM   2173  N   THR A 152      71.270 122.610 160.400  1.00  0.00           N
ATOM   2174  HN  THR A 152      71.660 122.820 159.500  1.00  0.00           H
ATOM   2175  CA  THR A 152      70.990 121.130 160.550  1.00  0.00           C
ATOM   2176  HA  THR A 152      70.310 121.060 161.390  1.00  0.00           H
ATOM   2177  CB  THR A 152      70.610 120.400 159.250  1.00  0.00           C
ATOM   2178  HB  THR A 152      70.960 119.350 159.130  1.00  0.00           H
ATOM   2179  OG1 THR A 152      71.080 121.100 158.070  1.00  0.00           O
ATOM   2180  HG1 THR A 152      70.940 120.430 157.400  1.00  0.00           H
ATOM   2181  CG2 THR A 152      69.070 120.530 159.110  1.00  0.00           C
ATOM   2182 HG21 THR A 152      68.650 119.870 159.900  1.00  0.00           H
ATOM   2183 HG22 THR A 152      68.600 121.520 159.300  1.00  0.00           H
ATOM   2184 HG23 THR A 152      68.630 120.090 158.190  1.00  0.00           H
ATOM   2185  C   THR A 152      72.330 120.580 160.980  1.00  0.00           C
ATOM   2186  O   THR A 152      72.500 119.370 161.060  1.00  0.00           O
ATOM   2187  N   GLN A 153      73.320 121.390 161.260  1.00  0.00           N
ATOM   2188  HN  GLN A 153      73.210 122.350 161.000  1.00  0.00           H
ATOM   2189  CA  GLN A 153      74.680 121.000 161.590  1.00  0.00           C
ATOM   2190  HA  GLN A 153      75.200 120.380 160.870  1.00  0.00           H
ATOM   2191  CB  GLN A 153      75.570 122.320 161.720  1.00  0.00           C
ATOM   2192  HB1 GLN A 153      75.450 122.940 160.810  1.00  0.00           H
ATOM   2193  HB2 GLN A 153      75.150 122.920 162.560  1.00  0.00           H
ATOM   2194  CG  GLN A 153      77.080 122.050 162.020  1.00  0.00           C
ATOM   2195  HG1 GLN A 153      77.380 121.260 161.300  1.00  0.00           H
ATOM   2196  HG2 GLN A 153      77.150 121.710 163.080  1.00  0.00           H
ATOM   2197  CD  GLN A 153      77.990 123.260 161.680  1.00  0.00           C
ATOM   2198  OE1 GLN A 153      77.490 124.290 161.250  1.00  0.00           O
ATOM   2199  NE2 GLN A 153      79.300 123.020 161.970  1.00  0.00           N
ATOM   2200 HE21 GLN A 153      79.580 122.130 162.340  1.00  0.00           H
ATOM   2201 HE22 GLN A 153      79.870 123.830 161.830  1.00  0.00           H
ATOM   2202  C   GLN A 153      74.870 120.140 162.780  1.00  0.00           C
ATOM   2203  O   GLN A 153      75.640 119.180 162.820  1.00  0.00           O
ATOM   2204  N   LYS A 154      74.020 120.330 163.830  1.00  0.00           N
ATOM   2205  HN  LYS A 154      73.330 121.040 163.960  1.00  0.00           H
ATOM   2206  CA  LYS A 154      73.920 119.370 164.940  1.00  0.00           C
ATOM   2207  HA  LYS A 154      74.880 119.190 165.410  1.00  0.00           H
ATOM   2208  CB  LYS A 154      72.910 119.710 166.060  1.00  0.00           C
ATOM   2209  HB1 LYS A 154      71.930 119.920 165.570  1.00  0.00           H
ATOM   2210  HB2 LYS A 154      72.700 118.760 166.610  1.00  0.00           H
ATOM   2211  CG  LYS A 154      73.420 120.780 167.030  1.00  0.00           C
ATOM   2212  HG1 LYS A 154      73.530 121.760 166.510  1.00  0.00           H
ATOM   2213  HG2 LYS A 154      74.420 120.480 167.410  1.00  0.00           H
ATOM   2214  CD  LYS A 154      72.550 120.950 168.280  1.00  0.00           C
ATOM   2215  HD1 LYS A 154      72.720 120.040 168.890  1.00  0.00           H
ATOM   2216  HD2 LYS A 154      71.480 121.040 167.980  1.00  0.00           H
ATOM   2217  CE  LYS A 154      72.780 122.360 168.900  1.00  0.00           C
ATOM   2218  HE1 LYS A 154      72.350 123.060 168.160  1.00  0.00           H
ATOM   2219  HE2 LYS A 154      73.860 122.600 169.000  1.00  0.00           H
ATOM   2220  NZ  LYS A 154      72.010 122.620 170.130  1.00  0.00           N
ATOM   2221  HZ1 LYS A 154      72.270 121.900 170.830  1.00  0.00           H
ATOM   2222  HZ2 LYS A 154      72.380 123.510 170.520  1.00  0.00           H
ATOM   2223  HZ3 LYS A 154      70.970 122.700 170.060  1.00  0.00           H
ATOM   2224  C   LYS A 154      73.540 117.940 164.490  1.00  0.00           C
ATOM   2225  O   LYS A 154      74.000 116.990 165.110  1.00  0.00           O
ATOM   2226  N   CYS A 155      72.740 117.750 163.430  1.00  0.00           N
ATOM   2227  HN  CYS A 155      72.330 118.520 162.960  1.00  0.00           H
ATOM   2228  CA  CYS A 155      72.340 116.480 162.960  1.00  0.00           C
ATOM   2229  HA  CYS A 155      72.130 115.820 163.790  1.00  0.00           H
ATOM   2230  CB  CYS A 155      71.020 116.600 162.060  1.00  0.00           C
ATOM   2231  HB1 CYS A 155      70.770 115.600 161.640  1.00  0.00           H
ATOM   2232  HB2 CYS A 155      71.190 117.220 161.150  1.00  0.00           H
ATOM   2233  SG  CYS A 155      69.540 117.270 163.000  1.00  0.00           S
ATOM   2234  C   CYS A 155      73.430 115.800 162.100  1.00  0.00           C
ATOM   2235  O   CYS A 155      73.200 114.600 161.860  1.00  0.00           O
ATOM   2236  N   LYS A 156      74.610 116.440 161.720  1.00  0.00           N
ATOM   2237  HN  LYS A 156      74.740 117.390 161.990  1.00  0.00           H
ATOM   2238  CA  LYS A 156      75.570 115.850 160.760  1.00  0.00           C
ATOM   2239  HA  LYS A 156      75.160 115.160 160.040  1.00  0.00           H
ATOM   2240  CB  LYS A 156      76.180 116.990 159.940  1.00  0.00           C
ATOM   2241  HB1 LYS A 156      76.880 117.590 160.570  1.00  0.00           H
ATOM   2242  HB2 LYS A 156      76.960 116.630 159.230  1.00  0.00           H
ATOM   2243  CG  LYS A 156      75.310 117.950 159.200  1.00  0.00           C
ATOM   2244  HG1 LYS A 156      75.970 118.810 158.970  1.00  0.00           H
ATOM   2245  HG2 LYS A 156      74.540 118.380 159.880  1.00  0.00           H
ATOM   2246  CD  LYS A 156      74.560 117.300 158.020  1.00  0.00           C
ATOM   2247  HD1 LYS A 156      73.980 116.410 158.350  1.00  0.00           H
ATOM   2248  HD2 LYS A 156      75.330 116.800 157.400  1.00  0.00           H
ATOM   2249  CE  LYS A 156      73.720 118.330 157.210  1.00  0.00           C
ATOM   2250  HE1 LYS A 156      74.440 119.130 156.970  1.00  0.00           H
ATOM   2251  HE2 LYS A 156      72.840 118.690 157.780  1.00  0.00           H
ATOM   2252  NZ  LYS A 156      73.280 117.690 155.970  1.00  0.00           N
ATOM   2253  HZ1 LYS A 156      74.110 117.280 155.480  1.00  0.00           H
ATOM   2254  HZ2 LYS A 156      72.630 116.910 156.210  1.00  0.00           H
ATOM   2255  HZ3 LYS A 156      72.800 118.380 155.370  1.00  0.00           H
ATOM   2256  C   LYS A 156      76.590 115.130 161.600  1.00  0.00           C
ATOM   2257  O   LYS A 156      77.230 115.620 162.520  1.00  0.00           O
ATOM   2258  N   VAL A 157      76.750 113.820 161.380  1.00  0.00           N
ATOM   2259  HN  VAL A 157      76.160 113.430 160.680  1.00  0.00           H
ATOM   2260  CA  VAL A 157      77.490 112.920 162.210  1.00  0.00           C
ATOM   2261  HA  VAL A 157      78.000 113.480 162.980  1.00  0.00           H
ATOM   2262  CB  VAL A 157      76.710 111.860 162.950  1.00  0.00           C
ATOM   2263  HB  VAL A 157      76.120 112.440 163.690  1.00  0.00           H
ATOM   2264  CG1 VAL A 157      75.590 111.350 161.980  1.00  0.00           C
ATOM   2265 HG11 VAL A 157      74.990 110.580 162.510  1.00  0.00           H
ATOM   2266 HG12 VAL A 157      74.960 112.230 161.740  1.00  0.00           H
ATOM   2267 HG13 VAL A 157      75.840 110.890 161.000  1.00  0.00           H
ATOM   2268  CG2 VAL A 157      77.640 110.820 163.570  1.00  0.00           C
ATOM   2269 HG21 VAL A 157      77.060 110.160 164.250  1.00  0.00           H
ATOM   2270 HG22 VAL A 157      78.070 110.070 162.880  1.00  0.00           H
ATOM   2271 HG23 VAL A 157      78.530 111.250 164.090  1.00  0.00           H
ATOM   2272  C   VAL A 157      78.610 112.300 161.430  1.00  0.00           C
ATOM   2273  O   VAL A 157      78.300 111.730 160.440  1.00  0.00           O
ATOM   2274  N   LEU A 158      79.890 112.350 161.760  1.00  0.00           N
ATOM   2275  HN  LEU A 158      80.060 112.710 162.680  1.00  0.00           H
ATOM   2276  CA  LEU A 158      81.030 111.650 161.050  1.00  0.00           C
ATOM   2277  HA  LEU A 158      80.670 111.380 160.070  1.00  0.00           H
ATOM   2278  CB  LEU A 158      82.330 112.510 160.800  1.00  0.00           C
ATOM   2279  HB1 LEU A 158      82.120 113.260 160.000  1.00  0.00           H
ATOM   2280  HB2 LEU A 158      82.590 113.080 161.710  1.00  0.00           H
ATOM   2281  CG  LEU A 158      83.600 111.820 160.210  1.00  0.00           C
ATOM   2282  HG  LEU A 158      83.900 111.010 160.900  1.00  0.00           H
ATOM   2283  CD1 LEU A 158      83.350 111.200 158.840  1.00  0.00           C
ATOM   2284 HD11 LEU A 158      82.850 110.230 159.040  1.00  0.00           H
ATOM   2285 HD12 LEU A 158      82.810 111.860 158.120  1.00  0.00           H
ATOM   2286 HD13 LEU A 158      84.260 110.870 158.300  1.00  0.00           H
ATOM   2287  CD2 LEU A 158      84.740 112.870 159.990  1.00  0.00           C
ATOM   2288 HD21 LEU A 158      85.680 112.500 159.550  1.00  0.00           H
ATOM   2289 HD22 LEU A 158      84.420 113.550 159.170  1.00  0.00           H
ATOM   2290 HD23 LEU A 158      84.960 113.460 160.910  1.00  0.00           H
ATOM   2291  C   LEU A 158      81.250 110.350 161.770  1.00  0.00           C
ATOM   2292  O   LEU A 158      81.330 110.350 163.000  1.00  0.00           O
ATOM   2293  N   MET A 159      81.400 109.310 160.990  1.00  0.00           N
ATOM   2294  HN  MET A 159      81.390 109.450 160.000  1.00  0.00           H
ATOM   2295  CA  MET A 159      81.580 107.990 161.450  1.00  0.00           C
ATOM   2296  HA  MET A 159      82.040 108.150 162.420  1.00  0.00           H
ATOM   2297  CB  MET A 159      80.260 107.360 161.760  1.00  0.00           C
ATOM   2298  HB1 MET A 159      80.470 106.320 162.090  1.00  0.00           H
ATOM   2299  HB2 MET A 159      79.860 107.780 162.710  1.00  0.00           H
ATOM   2300  CG  MET A 159      79.250 107.370 160.610  1.00  0.00           C
ATOM   2301  HG1 MET A 159      79.610 106.960 159.640  1.00  0.00           H
ATOM   2302  HG2 MET A 159      78.970 108.410 160.330  1.00  0.00           H
ATOM   2303  SD  MET A 159      77.740 106.320 160.970  1.00  0.00           S
ATOM   2304  CE  MET A 159      78.510 104.680 160.880  1.00  0.00           C
ATOM   2305  HE1 MET A 159      77.730 103.910 160.700  1.00  0.00           H
ATOM   2306  HE2 MET A 159      78.970 104.700 159.870  1.00  0.00           H
ATOM   2307  HE3 MET A 159      79.270 104.440 161.650  1.00  0.00           H
ATOM   2308  C   MET A 159      82.580 107.100 160.630  1.00  0.00           C
ATOM   2309  O   MET A 159      82.800 107.280 159.450  1.00  0.00           O
ATOM   2310  N   LEU A 160      83.320 106.220 161.350  1.00  0.00           N
ATOM   2311  HN  LEU A 160      83.060 105.890 162.250  1.00  0.00           H
ATOM   2312  CA  LEU A 160      84.510 105.490 160.790  1.00  0.00           C
ATOM   2313  HA  LEU A 160      84.740 105.800 159.780  1.00  0.00           H
ATOM   2314  CB  LEU A 160      85.660 105.900 161.660  1.00  0.00           C
ATOM   2315  HB1 LEU A 160      85.810 106.970 161.440  1.00  0.00           H
ATOM   2316  HB2 LEU A 160      85.320 105.850 162.720  1.00  0.00           H
ATOM   2317  CG  LEU A 160      87.070 105.310 161.500  1.00  0.00           C
ATOM   2318  HG  LEU A 160      87.150 104.230 161.770  1.00  0.00           H
ATOM   2319  CD1 LEU A 160      87.540 105.610 160.030  1.00  0.00           C
ATOM   2320 HD11 LEU A 160      88.580 105.200 159.960  1.00  0.00           H
ATOM   2321 HD12 LEU A 160      87.000 104.960 159.310  1.00  0.00           H
ATOM   2322 HD13 LEU A 160      87.430 106.670 159.730  1.00  0.00           H
ATOM   2323  CD2 LEU A 160      88.080 106.050 162.460  1.00  0.00           C
ATOM   2324 HD21 LEU A 160      87.850 105.900 163.530  1.00  0.00           H
ATOM   2325 HD22 LEU A 160      89.130 105.720 162.330  1.00  0.00           H
ATOM   2326 HD23 LEU A 160      88.090 107.160 162.330  1.00  0.00           H
ATOM   2327  C   LEU A 160      84.400 103.970 160.770  1.00  0.00           C
ATOM   2328  O   LEU A 160      83.920 103.360 161.730  1.00  0.00           O
ATOM   2329  N   GLY A 161      84.740 103.230 159.670  1.00  0.00           N
ATOM   2330  HN  GLY A 161      84.990 103.680 158.820  1.00  0.00           H
ATOM   2331  CA  GLY A 161      84.690 101.810 159.590  1.00  0.00           C
ATOM   2332  HA1 GLY A 161      84.770 101.480 160.620  1.00  0.00           H
ATOM   2333  HA2 GLY A 161      85.560 101.500 159.040  1.00  0.00           H
ATOM   2334  C   GLY A 161      83.390 101.230 159.050  1.00  0.00           C
ATOM   2335  O   GLY A 161      83.010 100.140 159.280  1.00  0.00           O
ATOM   2336  N   GLY A 162      82.570 102.050 158.300  1.00  0.00           N
ATOM   2337  HN  GLY A 162      82.810 102.980 158.030  1.00  0.00           H
ATOM   2338  CA  GLY A 162      81.290 101.490 157.970  1.00  0.00           C
ATOM   2339  HA1 GLY A 162      80.880 100.900 158.780  1.00  0.00           H
ATOM   2340  HA2 GLY A 162      81.370 101.040 156.990  1.00  0.00           H
ATOM   2341  C   GLY A 162      80.100 102.500 157.850  1.00  0.00           C
ATOM   2342  O   GLY A 162      80.220 103.720 158.060  1.00  0.00           O
ATOM   2343  N   SER A 163      78.910 102.030 157.550  1.00  0.00           N
ATOM   2344  HN  SER A 163      78.800 101.080 157.260  1.00  0.00           H
ATOM   2345  CA  SER A 163      77.700 102.740 157.410  1.00  0.00           C
ATOM   2346  HA  SER A 163      77.960 103.790 157.400  1.00  0.00           H
ATOM   2347  CB  SER A 163      76.900 102.520 156.060  1.00  0.00           C
ATOM   2348  HB1 SER A 163      77.650 102.570 155.230  1.00  0.00           H
ATOM   2349  HB2 SER A 163      76.080 103.230 155.830  1.00  0.00           H
ATOM   2350  OG  SER A 163      76.510 101.170 155.960  1.00  0.00           O
ATOM   2351  HG1 SER A 163      76.240 101.060 155.040  1.00  0.00           H
ATOM   2352  C   SER A 163      76.780 102.400 158.550  1.00  0.00           C
ATOM   2353  O   SER A 163      76.870 101.350 159.160  1.00  0.00           O
ATOM   2354  N   ALA A 164      75.740 103.240 158.890  1.00  0.00           N
ATOM   2355  HN  ALA A 164      75.520 104.060 158.380  1.00  0.00           H
ATOM   2356  CA  ALA A 164      74.710 102.800 159.820  1.00  0.00           C
ATOM   2357  HA  ALA A 164      75.150 102.660 160.800  1.00  0.00           H
ATOM   2358  CB  ALA A 164      73.760 104.030 160.080  1.00  0.00           C
ATOM   2359  HB1 ALA A 164      72.960 103.740 160.800  1.00  0.00           H
ATOM   2360  HB2 ALA A 164      74.170 104.910 160.630  1.00  0.00           H
ATOM   2361  HB3 ALA A 164      73.450 104.300 159.050  1.00  0.00           H
ATOM   2362  C   ALA A 164      73.760 101.560 159.450  1.00  0.00           C
ATOM   2363  O   ALA A 164      72.920 100.960 160.170  1.00  0.00           O
ATOM   2364  N   LEU A 165      74.030 101.070 158.220  1.00  0.00           N
ATOM   2365  HN  LEU A 165      74.590 101.570 157.570  1.00  0.00           H
ATOM   2366  CA  LEU A 165      73.380  99.870 157.750  1.00  0.00           C
ATOM   2367  HA  LEU A 165      72.530  99.500 158.300  1.00  0.00           H
ATOM   2368  CB  LEU A 165      72.900 100.000 156.200  1.00  0.00           C
ATOM   2369  HB1 LEU A 165      73.740 100.060 155.480  1.00  0.00           H
ATOM   2370  HB2 LEU A 165      72.260  99.140 155.920  1.00  0.00           H
ATOM   2371  CG  LEU A 165      71.990 101.180 155.880  1.00  0.00           C
ATOM   2372  HG  LEU A 165      71.500 100.970 154.910  1.00  0.00           H
ATOM   2373  CD1 LEU A 165      70.870 101.410 156.910  1.00  0.00           C
ATOM   2374 HD11 LEU A 165      71.360 101.510 157.900  1.00  0.00           H
ATOM   2375 HD12 LEU A 165      70.270 102.310 156.670  1.00  0.00           H
ATOM   2376 HD13 LEU A 165      70.200 100.530 156.840  1.00  0.00           H
ATOM   2377  CD2 LEU A 165      72.730 102.490 155.720  1.00  0.00           C
ATOM   2378 HD21 LEU A 165      73.720 102.210 155.300  1.00  0.00           H
ATOM   2379 HD22 LEU A 165      72.070 103.230 155.210  1.00  0.00           H
ATOM   2380 HD23 LEU A 165      72.820 103.040 156.680  1.00  0.00           H
ATOM   2381  C   LEU A 165      74.420  98.710 157.760  1.00  0.00           C
ATOM   2382  O   LEU A 165      74.030  97.690 157.230  1.00  0.00           O
ATOM   2383  N   ASN A 166      75.700  98.860 158.280  1.00  0.00           N
ATOM   2384  HN  ASN A 166      76.100  99.770 158.400  1.00  0.00           H
ATOM   2385  CA  ASN A 166      76.730  97.800 158.450  1.00  0.00           C
ATOM   2386  HA  ASN A 166      77.490  98.290 159.040  1.00  0.00           H
ATOM   2387  CB  ASN A 166      76.210  96.450 159.200  1.00  0.00           C
ATOM   2388  HB1 ASN A 166      75.260  96.740 159.710  1.00  0.00           H
ATOM   2389  HB2 ASN A 166      75.900  95.700 158.440  1.00  0.00           H
ATOM   2390  CG  ASN A 166      77.240  95.970 160.230  1.00  0.00           C
ATOM   2391  OD1 ASN A 166      78.290  96.610 160.550  1.00  0.00           O
ATOM   2392  ND2 ASN A 166      76.950  94.830 160.850  1.00  0.00           N
ATOM   2393 HD21 ASN A 166      76.180  94.260 160.580  1.00  0.00           H
ATOM   2394 HD22 ASN A 166      77.640  94.670 161.560  1.00  0.00           H
ATOM   2395  C   ASN A 166      77.600  97.470 157.230  1.00  0.00           C
ATOM   2396  O   ASN A 166      78.180  96.380 157.200  1.00  0.00           O
ATOM   2397  N   HIS A 167      77.860  98.420 156.240  1.00  0.00           N
ATOM   2398  HN  HIS A 167      77.300  99.240 156.200  1.00  0.00           H
ATOM   2399  CA  HIS A 167      78.740  98.160 155.110  1.00  0.00           C
ATOM   2400  HA  HIS A 167      78.550  97.180 154.690  1.00  0.00           H
ATOM   2401  CB  HIS A 167      78.530  99.160 154.020  1.00  0.00           C
ATOM   2402  HB1 HIS A 167      78.730 100.210 154.350  1.00  0.00           H
ATOM   2403  HB2 HIS A 167      79.270  98.950 153.230  1.00  0.00           H
ATOM   2404  ND1 HIS A 167      76.330 100.030 153.540  1.00  0.00           N
ATOM   2405  CG  HIS A 167      77.250  99.050 153.310  1.00  0.00           C
ATOM   2406  CE1 HIS A 167      75.330  99.760 152.720  1.00  0.00           C
ATOM   2407  HE1 HIS A 167      74.390 100.300 152.620  1.00  0.00           H
ATOM   2408  NE2 HIS A 167      75.560  98.710 151.910  1.00  0.00           N
ATOM   2409  HE2 HIS A 167      74.920  98.310 151.250  1.00  0.00           H
ATOM   2410  CD2 HIS A 167      76.860  98.230 152.280  1.00  0.00           C
ATOM   2411  HD2 HIS A 167      77.240  97.380 151.730  1.00  0.00           H
ATOM   2412  C   HIS A 167      80.210  98.310 155.520  1.00  0.00           C
ATOM   2413  O   HIS A 167      80.930  99.030 154.910  1.00  0.00           O
ATOM   2414  N   ASN A 168      80.600  97.710 156.630  1.00  0.00           N
ATOM   2415  HN  ASN A 168      79.900  97.230 157.150  1.00  0.00           H
ATOM   2416  CA  ASN A 168      81.840  97.970 157.280  1.00  0.00           C
ATOM   2417  HA  ASN A 168      82.010  99.020 157.440  1.00  0.00           H
ATOM   2418  CB  ASN A 168      82.100  97.210 158.620  1.00  0.00           C
ATOM   2419  HB1 ASN A 168      81.870  96.130 158.500  1.00  0.00           H
ATOM   2420  HB2 ASN A 168      83.160  97.240 158.970  1.00  0.00           H
ATOM   2421  CG  ASN A 168      81.110  97.730 159.620  1.00  0.00           C
ATOM   2422  OD1 ASN A 168      80.150  98.410 159.310  1.00  0.00           O
ATOM   2423  ND2 ASN A 168      81.480  97.520 160.930  1.00  0.00           N
ATOM   2424 HD21 ASN A 168      82.460  97.350 160.960  1.00  0.00           H
ATOM   2425 HD22 ASN A 168      80.860  97.700 161.700  1.00  0.00           H
ATOM   2426  C   ASN A 168      83.030  97.610 156.400  1.00  0.00           C
ATOM   2427  O   ASN A 168      83.110  96.640 155.680  1.00  0.00           O
ATOM   2428  N   TYR A 169      84.090  98.430 156.350  1.00  0.00           N
ATOM   2429  HN  TYR A 169      84.090  99.230 156.940  1.00  0.00           H
ATOM   2430  CA  TYR A 169      85.400  98.050 155.840  1.00  0.00           C
ATOM   2431  HA  TYR A 169      85.240  97.630 154.860  1.00  0.00           H
ATOM   2432  CB  TYR A 169      86.310  99.350 155.780  1.00  0.00           C
ATOM   2433  HB1 TYR A 169      85.930  99.950 154.930  1.00  0.00           H
ATOM   2434  HB2 TYR A 169      86.120  99.960 156.680  1.00  0.00           H
ATOM   2435  CG  TYR A 169      87.770  99.200 155.560  1.00  0.00           C
ATOM   2436  CD1 TYR A 169      88.260  99.150 154.240  1.00  0.00           C
ATOM   2437  HD1 TYR A 169      87.600  99.160 153.390  1.00  0.00           H
ATOM   2438  CE1 TYR A 169      89.690  99.120 154.030  1.00  0.00           C
ATOM   2439  HE1 TYR A 169      90.100  99.300 153.050  1.00  0.00           H
ATOM   2440  CZ  TYR A 169      90.510  99.250 155.160  1.00  0.00           C
ATOM   2441  OH  TYR A 169      91.900  99.410 154.880  1.00  0.00           O
ATOM   2442  HH  TYR A 169      92.290  99.740 155.700  1.00  0.00           H
ATOM   2443  CD2 TYR A 169      88.640  99.280 156.620  1.00  0.00           C
ATOM   2444  HD2 TYR A 169      88.350  99.590 157.620  1.00  0.00           H
ATOM   2445  CE2 TYR A 169      90.050  99.380 156.420  1.00  0.00           C
ATOM   2446  HE2 TYR A 169      90.730  99.580 157.240  1.00  0.00           H
ATOM   2447  C   TYR A 169      86.170  96.910 156.620  1.00  0.00           C
ATOM   2448  O   TYR A 169      85.890  96.660 157.770  1.00  0.00           O
ATOM   2449  N   ARG A 170      87.050  96.230 155.890  1.00  0.00           N
ATOM   2450  HN  ARG A 170      86.950  96.180 154.900  1.00  0.00           H
ATOM   2451  CA  ARG A 170      87.900  95.290 156.570  1.00  0.00           C
ATOM   2452  HA  ARG A 170      87.910  95.370 157.650  1.00  0.00           H
ATOM   2453  CB  ARG A 170      87.380  93.870 156.290  1.00  0.00           C
ATOM   2454  HB1 ARG A 170      86.380  94.030 156.740  1.00  0.00           H
ATOM   2455  HB2 ARG A 170      87.250  93.750 155.190  1.00  0.00           H
ATOM   2456  CG  ARG A 170      88.210  92.800 157.000  1.00  0.00           C
ATOM   2457  HG1 ARG A 170      88.550  93.240 157.970  1.00  0.00           H
ATOM   2458  HG2 ARG A 170      89.170  92.510 156.520  1.00  0.00           H
ATOM   2459  CD  ARG A 170      87.380  91.530 156.970  1.00  0.00           C
ATOM   2460  HD1 ARG A 170      86.310  91.790 157.090  1.00  0.00           H
ATOM   2461  HD2 ARG A 170      87.650  90.730 157.690  1.00  0.00           H
ATOM   2462  NE  ARG A 170      87.320  90.970 155.550  1.00  0.00           N
ATOM   2463  HE  ARG A 170      86.520  91.150 154.970  1.00  0.00           H
ATOM   2464  CZ  ARG A 170      88.280  90.380 154.870  1.00  0.00           C
ATOM   2465  NH1 ARG A 170      89.270  89.810 155.490  1.00  0.00           N
ATOM   2466 HH11 ARG A 170      90.010  89.440 154.930  1.00  0.00           H
ATOM   2467 HH12 ARG A 170      89.370  89.880 156.480  1.00  0.00           H
ATOM   2468  NH2 ARG A 170      88.210  90.340 153.590  1.00  0.00           N
ATOM   2469 HH21 ARG A 170      89.060  90.100 153.120  1.00  0.00           H
ATOM   2470 HH22 ARG A 170      87.740  91.050 153.070  1.00  0.00           H
ATOM   2471  C   ARG A 170      89.380  95.460 156.250  1.00  0.00           C
ATOM   2472  O   ARG A 170      89.690  95.460 155.090  1.00  0.00           O
ATOM   2473  N   GLY A 171      90.250  95.610 157.260  1.00  0.00           N
ATOM   2474  HN  GLY A 171      89.850  95.500 158.160  1.00  0.00           H
ATOM   2475  CA  GLY A 171      91.620  96.070 157.040  1.00  0.00           C
ATOM   2476  HA1 GLY A 171      91.800  96.350 156.020  1.00  0.00           H
ATOM   2477  HA2 GLY A 171      92.160  95.180 157.310  1.00  0.00           H
ATOM   2478  C   GLY A 171      92.140  97.180 157.860  1.00  0.00           C
ATOM   2479  O   GLY A 171      91.500  97.740 158.770  1.00  0.00           O
ATOM   2480  N   TYR A 172      93.390  97.660 157.630  1.00  0.00           N
ATOM   2481  HN  TYR A 172      93.920  97.390 156.840  1.00  0.00           H
ATOM   2482  CA  TYR A 172      94.010  98.690 158.420  1.00  0.00           C
ATOM   2483  HA  TYR A 172      93.600  98.630 159.410  1.00  0.00           H
ATOM   2484  CB  TYR A 172      95.600  98.460 158.490  1.00  0.00           C
ATOM   2485  HB1 TYR A 172      95.990  98.470 157.450  1.00  0.00           H
ATOM   2486  HB2 TYR A 172      95.940  99.360 159.050  1.00  0.00           H
ATOM   2487  CG  TYR A 172      96.020  97.260 159.190  1.00  0.00           C
ATOM   2488  CD1 TYR A 172      96.250  96.030 158.520  1.00  0.00           C
ATOM   2489  HD1 TYR A 172      95.920  96.040 157.490  1.00  0.00           H
ATOM   2490  CE1 TYR A 172      96.710  94.930 159.190  1.00  0.00           C
ATOM   2491  HE1 TYR A 172      96.790  93.980 158.680  1.00  0.00           H
ATOM   2492  CZ  TYR A 172      96.980  95.010 160.520  1.00  0.00           C
ATOM   2493  OH  TYR A 172      97.430  93.850 161.160  1.00  0.00           O
ATOM   2494  HH  TYR A 172      97.390  94.060 162.090  1.00  0.00           H
ATOM   2495  CD2 TYR A 172      96.250  97.350 160.580  1.00  0.00           C
ATOM   2496  HD2 TYR A 172      95.990  98.260 161.110  1.00  0.00           H
ATOM   2497  CE2 TYR A 172      96.820  96.240 161.230  1.00  0.00           C
ATOM   2498  HE2 TYR A 172      97.110  96.400 162.260  1.00  0.00           H
ATOM   2499  C   TYR A 172      93.610 100.080 157.930  1.00  0.00           C
ATOM   2500  O   TYR A 172      93.530 100.280 156.740  1.00  0.00           O
ATOM   2501  N   ILE A 173      93.460 101.080 158.940  1.00  0.00           N
ATOM   2502  HN  ILE A 173      93.550 100.800 159.890  1.00  0.00           H
ATOM   2503  CA  ILE A 173      93.230 102.460 158.720  1.00  0.00           C
ATOM   2504  HA  ILE A 173      93.390 102.720 157.680  1.00  0.00           H
ATOM   2505  CB  ILE A 173      91.840 103.010 159.160  1.00  0.00           C
ATOM   2506  HB  ILE A 173      91.690 102.550 160.150  1.00  0.00           H
ATOM   2507  CG2 ILE A 173      91.710 104.530 159.160  1.00  0.00           C
ATOM   2508 HG21 ILE A 173      90.680 104.820 159.450  1.00  0.00           H
ATOM   2509 HG22 ILE A 173      92.460 104.870 159.910  1.00  0.00           H
ATOM   2510 HG23 ILE A 173      91.960 104.890 158.140  1.00  0.00           H
ATOM   2511  CG1 ILE A 173      90.740 102.310 158.300  1.00  0.00           C
ATOM   2512 HG11 ILE A 173      90.930 101.250 158.550  1.00  0.00           H
ATOM   2513 HG12 ILE A 173      90.960 102.410 157.210  1.00  0.00           H
ATOM   2514  CD  ILE A 173      89.270 102.660 158.630  1.00  0.00           C
ATOM   2515  HD1 ILE A 173      89.000 102.700 159.710  1.00  0.00           H
ATOM   2516  HD2 ILE A 173      89.090 103.730 158.390  1.00  0.00           H
ATOM   2517  HD3 ILE A 173      88.610 101.980 158.030  1.00  0.00           H
ATOM   2518  C   ILE A 173      94.240 103.170 159.650  1.00  0.00           C
ATOM   2519  O   ILE A 173      94.280 103.020 160.880  1.00  0.00           O
ATOM   2520  N   GLU A 174      95.040 104.110 159.070  1.00  0.00           N
ATOM   2521  HN  GLU A 174      94.780 104.320 158.130  1.00  0.00           H
ATOM   2522  CA  GLU A 174      96.110 104.910 159.750  1.00  0.00           C
ATOM   2523  HA  GLU A 174      95.780 104.930 160.780  1.00  0.00           H
ATOM   2524  CB  GLU A 174      97.600 104.360 159.500  1.00  0.00           C
ATOM   2525  HB1 GLU A 174      97.700 103.290 159.770  1.00  0.00           H
ATOM   2526  HB2 GLU A 174      97.920 104.450 158.440  1.00  0.00           H
ATOM   2527  CG  GLU A 174      98.620 105.000 160.550  1.00  0.00           C
ATOM   2528  HG1 GLU A 174      98.150 104.980 161.560  1.00  0.00           H
ATOM   2529  HG2 GLU A 174      98.750 106.080 160.360  1.00  0.00           H
ATOM   2530  CD  GLU A 174     100.020 104.240 160.660  1.00  0.00           C
ATOM   2531  OE1 GLU A 174     100.330 103.280 159.850  1.00  0.00           O
ATOM   2532  OE2 GLU A 174     100.810 104.640 161.540  1.00  0.00           O
ATOM   2533  C   GLU A 174      96.010 106.240 159.110  1.00  0.00           C
ATOM   2534  O   GLU A 174      95.550 106.410 157.990  1.00  0.00           O
ATOM   2535  N   HIS A 175      96.390 107.280 159.850  1.00  0.00           N
ATOM   2536  HN  HIS A 175      96.800 107.020 160.720  1.00  0.00           H
ATOM   2537  CA  HIS A 175      96.600 108.630 159.300  1.00  0.00           C
ATOM   2538  HA  HIS A 175      97.070 109.230 160.050  1.00  0.00           H
ATOM   2539  CB  HIS A 175      97.530 108.690 158.030  1.00  0.00           C
ATOM   2540  HB1 HIS A 175      98.450 108.070 158.110  1.00  0.00           H
ATOM   2541  HB2 HIS A 175      96.870 108.240 157.250  1.00  0.00           H
ATOM   2542  ND1 HIS A 175      99.230 110.540 157.780  1.00  0.00           N
ATOM   2543  CG  HIS A 175      97.960 109.990 157.470  1.00  0.00           C
ATOM   2544  CE1 HIS A 175      99.280 111.630 157.030  1.00  0.00           C
ATOM   2545  HE1 HIS A 175      99.990 112.440 157.210  1.00  0.00           H
ATOM   2546  NE2 HIS A 175      98.240 111.770 156.180  1.00  0.00           N
ATOM   2547  HE2 HIS A 175      98.010 112.610 155.700  1.00  0.00           H
ATOM   2548  CD2 HIS A 175      97.380 110.670 156.430  1.00  0.00           C
ATOM   2549  HD2 HIS A 175      96.550 110.420 155.790  1.00  0.00           H
ATOM   2550  C   HIS A 175      95.290 109.460 159.040  1.00  0.00           C
ATOM   2551  O   HIS A 175      95.160 110.280 158.130  1.00  0.00           O
ATOM   2552  N   PHE A 176      94.240 109.290 159.890  1.00  0.00           N
ATOM   2553  HN  PHE A 176      94.380 108.850 160.770  1.00  0.00           H
ATOM   2554  CA  PHE A 176      92.890 109.870 159.630  1.00  0.00           C
ATOM   2555  HA  PHE A 176      92.720 109.700 158.580  1.00  0.00           H
ATOM   2556  CB  PHE A 176      91.720 109.260 160.490  1.00  0.00           C
ATOM   2557  HB1 PHE A 176      91.630 108.150 160.520  1.00  0.00           H
ATOM   2558  HB2 PHE A 176      91.870 109.610 161.530  1.00  0.00           H
ATOM   2559  CG  PHE A 176      90.370 109.750 160.070  1.00  0.00           C
ATOM   2560  CD1 PHE A 176      89.690 109.000 159.130  1.00  0.00           C
ATOM   2561  HD1 PHE A 176      90.240 108.180 158.700  1.00  0.00           H
ATOM   2562  CE1 PHE A 176      88.440 109.370 158.650  1.00  0.00           C
ATOM   2563  HE1 PHE A 176      87.930 108.840 157.860  1.00  0.00           H
ATOM   2564  CZ  PHE A 176      87.820 110.540 159.210  1.00  0.00           C
ATOM   2565  HZ  PHE A 176      86.840 110.870 158.880  1.00  0.00           H
ATOM   2566  CD2 PHE A 176      89.760 110.870 160.640  1.00  0.00           C
ATOM   2567  HD2 PHE A 176      90.270 111.460 161.390  1.00  0.00           H
ATOM   2568  CE2 PHE A 176      88.500 111.290 160.250  1.00  0.00           C
ATOM   2569  HE2 PHE A 176      87.990 112.070 160.790  1.00  0.00           H
ATOM   2570  C   PHE A 176      92.950 111.430 159.730  1.00  0.00           C
ATOM   2571  O   PHE A 176      93.100 112.000 160.830  1.00  0.00           O
ATOM   2572  N   SER A 177      92.820 112.110 158.620  1.00  0.00           N
ATOM   2573  HN  SER A 177      92.650 111.780 157.690  1.00  0.00           H
ATOM   2574  CA  SER A 177      93.100 113.550 158.670  1.00  0.00           C
ATOM   2575  HA  SER A 177      92.940 113.890 159.680  1.00  0.00           H
ATOM   2576  CB  SER A 177      94.550 113.900 158.280  1.00  0.00           C
ATOM   2577  HB1 SER A 177      94.650 114.980 158.520  1.00  0.00           H
ATOM   2578  HB2 SER A 177      94.720 113.670 157.210  1.00  0.00           H
ATOM   2579  OG  SER A 177      95.390 112.990 158.980  1.00  0.00           O
ATOM   2580  HG1 SER A 177      95.210 112.140 158.570  1.00  0.00           H
ATOM   2581  C   SER A 177      91.980 114.230 157.850  1.00  0.00           C
ATOM   2582  O   SER A 177      91.810 113.870 156.680  1.00  0.00           O
ATOM   2583  N   LEU A 178      91.160 115.170 158.470  1.00  0.00           N
ATOM   2584  HN  LEU A 178      91.400 115.390 159.420  1.00  0.00           H
ATOM   2585  CA  LEU A 178      90.060 115.950 157.850  1.00  0.00           C
ATOM   2586  HA  LEU A 178      90.110 115.860 156.780  1.00  0.00           H
ATOM   2587  CB  LEU A 178      88.710 115.490 158.470  1.00  0.00           C
ATOM   2588  HB1 LEU A 178      88.570 114.390 158.340  1.00  0.00           H
ATOM   2589  HB2 LEU A 178      88.850 115.690 159.550  1.00  0.00           H
ATOM   2590  CG  LEU A 178      87.470 116.170 157.860  1.00  0.00           C
ATOM   2591  HG  LEU A 178      87.530 117.250 158.070  1.00  0.00           H
ATOM   2592  CD1 LEU A 178      87.330 116.130 156.320  1.00  0.00           C
ATOM   2593 HD11 LEU A 178      86.410 116.650 155.960  1.00  0.00           H
ATOM   2594 HD12 LEU A 178      88.130 116.740 155.850  1.00  0.00           H
ATOM   2595 HD13 LEU A 178      87.220 115.080 155.990  1.00  0.00           H
ATOM   2596  CD2 LEU A 178      86.160 115.720 158.580  1.00  0.00           C
ATOM   2597 HD21 LEU A 178      86.360 115.520 159.660  1.00  0.00           H
ATOM   2598 HD22 LEU A 178      85.290 116.380 158.360  1.00  0.00           H
ATOM   2599 HD23 LEU A 178      85.870 114.720 158.180  1.00  0.00           H
ATOM   2600  C   LEU A 178      90.330 117.460 158.180  1.00  0.00           C
ATOM   2601  O   LEU A 178      90.380 117.880 159.360  1.00  0.00           O
ATOM   2602  N   TRP A 179      90.580 118.260 157.160  1.00  0.00           N
ATOM   2603  HN  TRP A 179      90.770 117.770 156.310  1.00  0.00           H
ATOM   2604  CA  TRP A 179      90.870 119.690 157.390  1.00  0.00           C
ATOM   2605  HA  TRP A 179      90.610 119.940 158.410  1.00  0.00           H
ATOM   2606  CB  TRP A 179      92.420 120.010 156.980  1.00  0.00           C
ATOM   2607  HB1 TRP A 179      92.510 120.250 155.900  1.00  0.00           H
ATOM   2608  HB2 TRP A 179      92.710 120.920 157.540  1.00  0.00           H
ATOM   2609  CG  TRP A 179      93.360 119.000 157.430  1.00  0.00           C
ATOM   2610  CD1 TRP A 179      93.400 118.360 158.640  1.00  0.00           C
ATOM   2611  HD1 TRP A 179      92.630 118.500 159.380  1.00  0.00           H
ATOM   2612  NE1 TRP A 179      94.560 117.670 158.690  1.00  0.00           N
ATOM   2613  HE1 TRP A 179      95.000 117.390 159.520  1.00  0.00           H
ATOM   2614  CE2 TRP A 179      95.280 117.720 157.550  1.00  0.00           C
ATOM   2615  CD2 TRP A 179      94.550 118.580 156.720  1.00  0.00           C
ATOM   2616  CE3 TRP A 179      94.950 118.800 155.450  1.00  0.00           C
ATOM   2617  HE3 TRP A 179      94.280 119.260 154.740  1.00  0.00           H
ATOM   2618  CZ3 TRP A 179      96.060 118.110 154.900  1.00  0.00           C
ATOM   2619  HZ3 TRP A 179      96.440 118.240 153.900  1.00  0.00           H
ATOM   2620  CZ2 TRP A 179      96.410 117.140 157.150  1.00  0.00           C
ATOM   2621  HZ2 TRP A 179      96.940 116.460 157.810  1.00  0.00           H
ATOM   2622  CH2 TRP A 179      96.810 117.340 155.830  1.00  0.00           C
ATOM   2623  HH2 TRP A 179      97.610 116.730 155.450  1.00  0.00           H
ATOM   2624  C   TRP A 179      89.900 120.580 156.530  1.00  0.00           C
ATOM   2625  O   TRP A 179      89.460 120.080 155.460  1.00  0.00           O
ATOM   2626  N   LYS A 180      89.480 121.890 156.910  1.00  0.00           N
ATOM   2627  HN  LYS A 180      89.920 122.320 157.690  1.00  0.00           H
ATOM   2628  CA  LYS A 180      88.300 122.440 156.360  1.00  0.00           C
ATOM   2629  HA  LYS A 180      87.670 121.640 156.000  1.00  0.00           H
ATOM   2630  CB  LYS A 180      87.720 123.440 157.520  1.00  0.00           C
ATOM   2631  HB1 LYS A 180      88.380 124.320 157.690  1.00  0.00           H
ATOM   2632  HB2 LYS A 180      86.790 123.870 157.090  1.00  0.00           H
ATOM   2633  CG  LYS A 180      87.580 122.920 158.990  1.00  0.00           C
ATOM   2634  HG1 LYS A 180      88.550 122.560 159.390  1.00  0.00           H
ATOM   2635  HG2 LYS A 180      86.860 122.080 159.010  1.00  0.00           H
ATOM   2636  CD  LYS A 180      86.980 124.010 159.810  1.00  0.00           C
ATOM   2637  HD1 LYS A 180      86.040 124.250 159.270  1.00  0.00           H
ATOM   2638  HD2 LYS A 180      87.530 124.950 159.600  1.00  0.00           H
ATOM   2639  CE  LYS A 180      86.930 123.830 161.360  1.00  0.00           C
ATOM   2640  HE1 LYS A 180      87.940 123.690 161.800  1.00  0.00           H
ATOM   2641  HE2 LYS A 180      86.340 122.960 161.690  1.00  0.00           H
ATOM   2642  NZ  LYS A 180      86.290 125.040 161.960  1.00  0.00           N
ATOM   2643  HZ1 LYS A 180      85.260 125.120 161.810  1.00  0.00           H
ATOM   2644  HZ2 LYS A 180      86.470 125.140 162.980  1.00  0.00           H
ATOM   2645  HZ3 LYS A 180      86.850 125.860 161.640  1.00  0.00           H
ATOM   2646  C   LYS A 180      88.460 123.270 155.100  1.00  0.00           C
ATOM   2647  O   LYS A 180      87.580 124.100 154.830  1.00  0.00           O
ATOM   2648  N   VAL A 181      89.500 123.130 154.290  1.00  0.00           N
ATOM   2649  HN  VAL A 181      90.170 122.410 154.440  1.00  0.00           H
ATOM   2650  CA  VAL A 181      89.870 123.960 153.100  1.00  0.00           C
ATOM   2651  HA  VAL A 181      88.940 124.320 152.690  1.00  0.00           H
ATOM   2652  CB  VAL A 181      90.940 125.010 153.440  1.00  0.00           C
ATOM   2653  HB  VAL A 181      91.160 125.740 152.640  1.00  0.00           H
ATOM   2654  CG1 VAL A 181      90.430 125.990 154.600  1.00  0.00           C
ATOM   2655 HG11 VAL A 181      91.270 126.640 154.920  1.00  0.00           H
ATOM   2656 HG12 VAL A 181      89.560 126.600 154.260  1.00  0.00           H
ATOM   2657 HG13 VAL A 181      90.140 125.450 155.520  1.00  0.00           H
ATOM   2658  CG2 VAL A 181      92.300 124.360 153.830  1.00  0.00           C
ATOM   2659 HG21 VAL A 181      92.870 125.160 154.340  1.00  0.00           H
ATOM   2660 HG22 VAL A 181      92.240 123.450 154.480  1.00  0.00           H
ATOM   2661 HG23 VAL A 181      92.800 124.060 152.890  1.00  0.00           H
ATOM   2662  C   VAL A 181      90.430 122.990 152.160  1.00  0.00           C
ATOM   2663  O   VAL A 181      90.730 121.910 152.560  1.00  0.00           O
ATOM   2664  N   ALA A 182      90.700 123.310 150.920  1.00  0.00           N
ATOM   2665  HN  ALA A 182      90.550 124.230 150.560  1.00  0.00           H
ATOM   2666  CA  ALA A 182      91.230 122.470 149.910  1.00  0.00           C
ATOM   2667  HA  ALA A 182      91.050 121.470 150.280  1.00  0.00           H
ATOM   2668  CB  ALA A 182      90.300 122.560 148.640  1.00  0.00           C
ATOM   2669  HB1 ALA A 182      90.410 121.750 147.890  1.00  0.00           H
ATOM   2670  HB2 ALA A 182      89.210 122.630 148.860  1.00  0.00           H
ATOM   2671  HB3 ALA A 182      90.610 123.490 148.110  1.00  0.00           H
ATOM   2672  C   ALA A 182      92.740 122.660 149.720  1.00  0.00           C
ATOM   2673  O   ALA A 182      93.350 123.790 149.530  1.00  0.00           O
ATOM   2674  N   ARG A 183      93.400 121.510 149.760  1.00  0.00           N
ATOM   2675  HN  ARG A 183      92.950 120.680 150.070  1.00  0.00           H
ATOM   2676  CA  ARG A 183      94.880 121.360 149.580  1.00  0.00           C
ATOM   2677  HA  ARG A 183      95.430 122.280 149.730  1.00  0.00           H
ATOM   2678  CB  ARG A 183      95.400 120.410 150.620  1.00  0.00           C
ATOM   2679  HB1 ARG A 183      94.830 119.460 150.620  1.00  0.00           H
ATOM   2680  HB2 ARG A 183      96.380 120.000 150.300  1.00  0.00           H
ATOM   2681  CG  ARG A 183      95.360 120.970 152.130  1.00  0.00           C
ATOM   2682  HG1 ARG A 183      95.510 120.050 152.730  1.00  0.00           H
ATOM   2683  HG2 ARG A 183      94.440 121.550 152.320  1.00  0.00           H
ATOM   2684  CD  ARG A 183      96.500 121.840 152.610  1.00  0.00           C
ATOM   2685  HD1 ARG A 183      96.200 122.140 153.640  1.00  0.00           H
ATOM   2686  HD2 ARG A 183      96.620 122.770 152.030  1.00  0.00           H
ATOM   2687  NE  ARG A 183      97.750 121.020 152.770  1.00  0.00           N
ATOM   2688  HE  ARG A 183      97.650 120.040 152.950  1.00  0.00           H
ATOM   2689  CZ  ARG A 183      98.890 121.610 153.150  1.00  0.00           C
ATOM   2690  NH1 ARG A 183      99.060 122.910 153.060  1.00  0.00           N
ATOM   2691 HH11 ARG A 183     100.020 123.180 153.040  1.00  0.00           H
ATOM   2692 HH12 ARG A 183      98.420 123.410 152.480  1.00  0.00           H
ATOM   2693  NH2 ARG A 183      99.850 120.880 153.710  1.00  0.00           N
ATOM   2694 HH21 ARG A 183     100.770 121.270 153.760  1.00  0.00           H
ATOM   2695 HH22 ARG A 183      99.660 119.900 153.710  1.00  0.00           H
ATOM   2696  C   ARG A 183      95.060 120.900 148.140  1.00  0.00           C
ATOM   2697  O   ARG A 183      94.310 120.030 147.610  1.00  0.00           O
ATOM   2698  N   THR A 184      96.060 121.520 147.480  1.00  0.00           N
ATOM   2699  HN  THR A 184      96.670 122.130 147.980  1.00  0.00           H
ATOM   2700  CA  THR A 184      96.440 121.160 146.070  1.00  0.00           C
ATOM   2701  HA  THR A 184      95.540 120.990 145.510  1.00  0.00           H
ATOM   2702  CB  THR A 184      97.450 122.150 145.360  1.00  0.00           C
ATOM   2703  HB  THR A 184      97.770 121.790 144.360  1.00  0.00           H
ATOM   2704  OG1 THR A 184      98.570 122.220 146.140  1.00  0.00           O
ATOM   2705  HG1 THR A 184      98.190 122.660 146.900  1.00  0.00           H
ATOM   2706  CG2 THR A 184      96.890 123.570 145.310  1.00  0.00           C
ATOM   2707 HG21 THR A 184      96.430 123.890 146.270  1.00  0.00           H
ATOM   2708 HG22 THR A 184      97.630 124.320 144.970  1.00  0.00           H
ATOM   2709 HG23 THR A 184      96.050 123.560 144.580  1.00  0.00           H
ATOM   2710  C   THR A 184      97.190 119.800 145.900  1.00  0.00           C
ATOM   2711  O   THR A 184      97.590 119.230 146.880  1.00  0.00           O
ATOM   2712  N   GLN A 185      97.450 119.310 144.670  1.00  0.00           N
ATOM   2713  HN  GLN A 185      97.120 119.770 143.840  1.00  0.00           H
ATOM   2714  CA  GLN A 185      98.100 118.070 144.520  1.00  0.00           C
ATOM   2715  HA  GLN A 185      97.520 117.350 145.080  1.00  0.00           H
ATOM   2716  CB  GLN A 185      98.030 117.550 143.020  1.00  0.00           C
ATOM   2717  HB1 GLN A 185      96.950 117.580 142.750  1.00  0.00           H
ATOM   2718  HB2 GLN A 185      98.520 118.280 142.350  1.00  0.00           H
ATOM   2719  CG  GLN A 185      98.750 116.190 142.830  1.00  0.00           C
ATOM   2720  HG1 GLN A 185      98.370 115.480 143.590  1.00  0.00           H
ATOM   2721  HG2 GLN A 185      99.860 116.270 142.920  1.00  0.00           H
ATOM   2722  CD  GLN A 185      98.630 115.710 141.430  1.00  0.00           C
ATOM   2723  OE1 GLN A 185      98.360 116.490 140.480  1.00  0.00           O
ATOM   2724  NE2 GLN A 185      98.840 114.360 141.310  1.00  0.00           N
ATOM   2725 HE21 GLN A 185      99.110 113.840 142.120  1.00  0.00           H
ATOM   2726 HE22 GLN A 185      99.070 114.010 140.400  1.00  0.00           H
ATOM   2727  C   GLN A 185      99.550 118.040 145.020  1.00  0.00           C
ATOM   2728  O   GLN A 185      99.940 117.120 145.710  1.00  0.00           O
ATOM   2729  N   ARG A 186     100.340 119.080 144.810  1.00  0.00           N
ATOM   2730  HN  ARG A 186     100.090 119.930 144.360  1.00  0.00           H
ATOM   2731  CA  ARG A 186     101.680 119.270 145.400  1.00  0.00           C
ATOM   2732  HA  ARG A 186     102.360 118.490 145.080  1.00  0.00           H
ATOM   2733  CB  ARG A 186     102.250 120.720 145.130  1.00  0.00           C
ATOM   2734  HB1 ARG A 186     102.530 120.590 144.070  1.00  0.00           H
ATOM   2735  HB2 ARG A 186     101.500 121.540 145.190  1.00  0.00           H
ATOM   2736  CG  ARG A 186     103.560 121.190 145.910  1.00  0.00           C
ATOM   2737  HG1 ARG A 186     103.400 120.930 146.980  1.00  0.00           H
ATOM   2738  HG2 ARG A 186     103.640 122.300 145.830  1.00  0.00           H
ATOM   2739  CD  ARG A 186     105.020 120.650 145.490  1.00  0.00           C
ATOM   2740  HD1 ARG A 186     105.210 119.660 145.960  1.00  0.00           H
ATOM   2741  HD2 ARG A 186     105.780 121.340 145.910  1.00  0.00           H
ATOM   2742  NE  ARG A 186     105.160 120.470 144.020  1.00  0.00           N
ATOM   2743  HE  ARG A 186     105.310 119.560 143.620  1.00  0.00           H
ATOM   2744  CZ  ARG A 186     105.060 121.410 143.090  1.00  0.00           C
ATOM   2745  NH1 ARG A 186     104.710 122.680 143.330  1.00  0.00           N
ATOM   2746 HH11 ARG A 186     104.600 123.320 142.570  1.00  0.00           H
ATOM   2747 HH12 ARG A 186     104.720 122.950 144.290  1.00  0.00           H
ATOM   2748  NH2 ARG A 186     105.300 121.050 141.850  1.00  0.00           N
ATOM   2749 HH21 ARG A 186     105.170 121.720 141.120  1.00  0.00           H
ATOM   2750 HH22 ARG A 186     105.210 120.090 141.600  1.00  0.00           H
ATOM   2751  C   ARG A 186     101.570 119.150 146.970  1.00  0.00           C
ATOM   2752  O   ARG A 186     102.420 118.570 147.600  1.00  0.00           O
ATOM   2753  N   GLU A 187     100.590 119.840 147.560  1.00  0.00           N
ATOM   2754  HN  GLU A 187      99.820 120.250 147.080  1.00  0.00           H
ATOM   2755  CA  GLU A 187     100.410 119.900 149.010  1.00  0.00           C
ATOM   2756  HA  GLU A 187     101.180 120.420 149.550  1.00  0.00           H
ATOM   2757  CB  GLU A 187      99.170 120.800 149.330  1.00  0.00           C
ATOM   2758  HB1 GLU A 187      98.270 120.690 148.700  1.00  0.00           H
ATOM   2759  HB2 GLU A 187      98.900 120.480 150.360  1.00  0.00           H
ATOM   2760  CG  GLU A 187      99.660 122.270 149.480  1.00  0.00           C
ATOM   2761  HG1 GLU A 187     100.270 122.480 148.580  1.00  0.00           H
ATOM   2762  HG2 GLU A 187     100.220 122.450 150.420  1.00  0.00           H
ATOM   2763  CD  GLU A 187      98.570 123.280 149.420  1.00  0.00           C
ATOM   2764  OE1 GLU A 187      98.380 123.940 150.450  1.00  0.00           O
ATOM   2765  OE2 GLU A 187      97.840 123.370 148.370  1.00  0.00           O
ATOM   2766  C   GLU A 187     100.050 118.480 149.510  1.00  0.00           C
ATOM   2767  O   GLU A 187     100.470 118.030 150.590  1.00  0.00           O
ATOM   2768  N   ILE A 188      99.160 117.800 148.730  1.00  0.00           N
ATOM   2769  HN  ILE A 188      98.630 118.200 148.000  1.00  0.00           H
ATOM   2770  CA  ILE A 188      98.860 116.340 149.020  1.00  0.00           C
ATOM   2771  HA  ILE A 188      98.470 116.370 150.020  1.00  0.00           H
ATOM   2772  CB  ILE A 188      97.770 115.790 148.100  1.00  0.00           C
ATOM   2773  HB  ILE A 188      98.100 115.970 147.050  1.00  0.00           H
ATOM   2774  CG2 ILE A 188      97.610 114.230 148.260  1.00  0.00           C
ATOM   2775 HG21 ILE A 188      97.330 113.920 149.290  1.00  0.00           H
ATOM   2776 HG22 ILE A 188      96.750 113.960 147.610  1.00  0.00           H
ATOM   2777 HG23 ILE A 188      98.470 113.680 147.820  1.00  0.00           H
ATOM   2778  CG1 ILE A 188      96.480 116.530 148.350  1.00  0.00           C
ATOM   2779 HG11 ILE A 188      96.600 117.610 148.100  1.00  0.00           H
ATOM   2780 HG12 ILE A 188      96.280 116.550 149.440  1.00  0.00           H
ATOM   2781  CD  ILE A 188      95.320 115.990 147.530  1.00  0.00           C
ATOM   2782  HD1 ILE A 188      95.630 115.790 146.480  1.00  0.00           H
ATOM   2783  HD2 ILE A 188      94.820 115.070 147.910  1.00  0.00           H
ATOM   2784  HD3 ILE A 188      94.510 116.750 147.450  1.00  0.00           H
ATOM   2785  C   ILE A 188     100.130 115.500 149.060  1.00  0.00           C
ATOM   2786  O   ILE A 188     100.380 114.800 150.020  1.00  0.00           O
ATOM   2787  N   LEU A 189     101.050 115.630 148.030  1.00  0.00           N
ATOM   2788  HN  LEU A 189     100.880 116.110 147.180  1.00  0.00           H
ATOM   2789  CA  LEU A 189     102.350 115.010 148.010  1.00  0.00           C
ATOM   2790  HA  LEU A 189     102.240 113.960 148.240  1.00  0.00           H
ATOM   2791  CB  LEU A 189     102.950 115.290 146.640  1.00  0.00           C
ATOM   2792  HB1 LEU A 189     102.940 116.350 146.310  1.00  0.00           H
ATOM   2793  HB2 LEU A 189     104.000 114.920 146.620  1.00  0.00           H
ATOM   2794  CG  LEU A 189     102.220 114.560 145.470  1.00  0.00           C
ATOM   2795  HG  LEU A 189     101.150 114.540 145.740  1.00  0.00           H
ATOM   2796  CD1 LEU A 189     102.460 115.260 144.130  1.00  0.00           C
ATOM   2797 HD11 LEU A 189     103.420 114.970 143.650  1.00  0.00           H
ATOM   2798 HD12 LEU A 189     101.600 115.000 143.480  1.00  0.00           H
ATOM   2799 HD13 LEU A 189     102.460 116.360 144.290  1.00  0.00           H
ATOM   2800  CD2 LEU A 189     102.730 113.120 145.520  1.00  0.00           C
ATOM   2801 HD21 LEU A 189     102.210 112.530 144.740  1.00  0.00           H
ATOM   2802 HD22 LEU A 189     103.820 113.090 145.320  1.00  0.00           H
ATOM   2803 HD23 LEU A 189     102.550 112.590 146.480  1.00  0.00           H
ATOM   2804  C   LEU A 189     103.270 115.450 149.090  1.00  0.00           C
ATOM   2805  O   LEU A 189     103.980 114.610 149.570  1.00  0.00           O
ATOM   2806  N   SER A 190     103.290 116.700 149.510  1.00  0.00           N
ATOM   2807  HN  SER A 190     102.900 117.420 148.950  1.00  0.00           H
ATOM   2808  CA  SER A 190     103.990 117.040 150.730  1.00  0.00           C
ATOM   2809  HA  SER A 190     104.990 116.640 150.730  1.00  0.00           H
ATOM   2810  CB  SER A 190     104.200 118.560 150.920  1.00  0.00           C
ATOM   2811  HB1 SER A 190     104.690 119.090 150.080  1.00  0.00           H
ATOM   2812  HB2 SER A 190     104.810 118.850 151.810  1.00  0.00           H
ATOM   2813  OG  SER A 190     102.930 119.230 151.150  1.00  0.00           O
ATOM   2814  HG1 SER A 190     102.270 118.980 150.500  1.00  0.00           H
ATOM   2815  C   SER A 190     103.470 116.380 151.970  1.00  0.00           C
ATOM   2816  O   SER A 190     104.300 115.850 152.740  1.00  0.00           O
ATOM   2817  N   ASP A 191     102.190 116.340 152.210  1.00  0.00           N
ATOM   2818  HN  ASP A 191     101.560 116.510 151.460  1.00  0.00           H
ATOM   2819  CA  ASP A 191     101.640 115.740 153.440  1.00  0.00           C
ATOM   2820  HA  ASP A 191     102.280 116.060 154.240  1.00  0.00           H
ATOM   2821  CB  ASP A 191     100.200 116.260 153.720  1.00  0.00           C
ATOM   2822  HB1 ASP A 191      99.580 116.080 152.810  1.00  0.00           H
ATOM   2823  HB2 ASP A 191      99.770 115.730 154.590  1.00  0.00           H
ATOM   2824  CG  ASP A 191     100.230 117.660 154.140  1.00  0.00           C
ATOM   2825  OD1 ASP A 191     101.120 118.010 154.960  1.00  0.00           O
ATOM   2826  OD2 ASP A 191      99.290 118.400 153.870  1.00  0.00           O
ATOM   2827  C   ASP A 191     101.610 114.190 153.360  1.00  0.00           C
ATOM   2828  O   ASP A 191     101.520 113.450 154.360  1.00  0.00           O
ATOM   2829  N   MET A 192     101.830 113.640 152.160  1.00  0.00           N
ATOM   2830  HN  MET A 192     101.970 114.190 151.350  1.00  0.00           H
ATOM   2831  CA  MET A 192     102.000 112.180 152.040  1.00  0.00           C
ATOM   2832  HA  MET A 192     101.270 111.620 152.600  1.00  0.00           H
ATOM   2833  CB  MET A 192     101.920 111.770 150.510  1.00  0.00           C
ATOM   2834  HB1 MET A 192     100.930 112.040 150.080  1.00  0.00           H
ATOM   2835  HB2 MET A 192     102.700 112.360 149.980  1.00  0.00           H
ATOM   2836  CG  MET A 192     102.070 110.300 150.270  1.00  0.00           C
ATOM   2837  HG1 MET A 192     101.500 109.780 151.070  1.00  0.00           H
ATOM   2838  HG2 MET A 192     103.120 109.950 150.300  1.00  0.00           H
ATOM   2839  SD  MET A 192     101.750 109.780 148.570  1.00  0.00           S
ATOM   2840  CE  MET A 192     102.180 108.050 148.870  1.00  0.00           C
ATOM   2841  HE1 MET A 192     102.070 107.480 147.920  1.00  0.00           H
ATOM   2842  HE2 MET A 192     103.260 108.010 149.130  1.00  0.00           H
ATOM   2843  HE3 MET A 192     101.590 107.580 149.670  1.00  0.00           H
ATOM   2844  C   MET A 192     103.400 111.650 152.510  1.00  0.00           C
ATOM   2845  O   MET A 192     103.530 110.580 153.100  1.00  0.00           O
ATOM   2846  N   GLU A 193     104.500 112.470 152.270  1.00  0.00           N
ATOM   2847  HN  GLU A 193     104.460 113.310 151.740  1.00  0.00           H
ATOM   2848  CA  GLU A 193     105.830 112.220 152.740  1.00  0.00           C
ATOM   2849  HA  GLU A 193     106.170 111.250 152.400  1.00  0.00           H
ATOM   2850  CB  GLU A 193     106.850 113.290 152.190  1.00  0.00           C
ATOM   2851  HB1 GLU A 193     106.440 114.290 152.450  1.00  0.00           H
ATOM   2852  HB2 GLU A 193     107.820 113.020 152.660  1.00  0.00           H
ATOM   2853  CG  GLU A 193     107.080 113.160 150.660  1.00  0.00           C
ATOM   2854  HG1 GLU A 193     106.160 113.220 150.050  1.00  0.00           H
ATOM   2855  HG2 GLU A 193     107.450 112.130 150.480  1.00  0.00           H
ATOM   2856  CD  GLU A 193     108.100 114.130 150.090  1.00  0.00           C
ATOM   2857  OE1 GLU A 193     107.760 114.910 149.130  1.00  0.00           O
ATOM   2858  OE2 GLU A 193     109.300 114.120 150.520  1.00  0.00           O
ATOM   2859  C   GLU A 193     105.980 112.100 154.230  1.00  0.00           C
ATOM   2860  O   GLU A 193     106.710 111.270 154.750  1.00  0.00           O
ATOM   2861  N   THR A 194     105.320 112.980 155.000  1.00  0.00           N
ATOM   2862  HN  THR A 194     104.730 113.690 154.620  1.00  0.00           H
ATOM   2863  CA  THR A 194     105.460 113.210 156.420  1.00  0.00           C
ATOM   2864  HA  THR A 194     106.510 113.180 156.670  1.00  0.00           H
ATOM   2865  CB  THR A 194     104.980 114.650 156.780  1.00  0.00           C
ATOM   2866  HB  THR A 194     104.670 114.880 157.820  1.00  0.00           H
ATOM   2867  OG1 THR A 194     103.880 114.950 155.970  1.00  0.00           O
ATOM   2868  HG1 THR A 194     103.070 114.560 156.300  1.00  0.00           H
ATOM   2869  CG2 THR A 194     106.040 115.690 156.340  1.00  0.00           C
ATOM   2870 HG21 THR A 194     106.910 115.500 157.000  1.00  0.00           H
ATOM   2871 HG22 THR A 194     106.240 115.580 155.250  1.00  0.00           H
ATOM   2872 HG23 THR A 194     105.600 116.670 156.610  1.00  0.00           H
ATOM   2873  C   THR A 194     104.690 112.370 157.410  1.00  0.00           C
ATOM   2874  O   THR A 194     105.070 112.320 158.550  1.00  0.00           O
ATOM   2875  N   HIS A 195     103.630 111.630 156.990  1.00  0.00           N
ATOM   2876  HN  HIS A 195     103.210 112.050 156.200  1.00  0.00           H
ATOM   2877  CA  HIS A 195     103.030 110.620 157.870  1.00  0.00           C
ATOM   2878  HA  HIS A 195     102.110 110.230 157.480  1.00  0.00           H
ATOM   2879  CB  HIS A 195     103.970 109.390 158.150  1.00  0.00           C
ATOM   2880  HB1 HIS A 195     104.630 109.050 157.320  1.00  0.00           H
ATOM   2881  HB2 HIS A 195     104.500 109.500 159.120  1.00  0.00           H
ATOM   2882  ND1 HIS A 195     103.410 107.330 159.470  1.00  0.00           N
ATOM   2883  CG  HIS A 195     103.110 108.130 158.380  1.00  0.00           C
ATOM   2884  CE1 HIS A 195     102.570 106.300 159.350  1.00  0.00           C
ATOM   2885  HE1 HIS A 195     102.560 105.470 160.060  1.00  0.00           H
ATOM   2886  NE2 HIS A 195     101.880 106.330 158.210  1.00  0.00           N
ATOM   2887  HE2 HIS A 195     101.340 105.580 157.820  1.00  0.00           H
ATOM   2888  CD2 HIS A 195     102.200 107.520 157.590  1.00  0.00           C
ATOM   2889  HD2 HIS A 195     101.840 107.940 156.660  1.00  0.00           H
ATOM   2890  C   HIS A 195     102.380 111.190 159.140  1.00  0.00           C
ATOM   2891  O   HIS A 195     102.450 110.540 160.170  1.00  0.00           O
ATOM   2892  N   GLY A 196     101.720 112.420 159.110  1.00  0.00           N
ATOM   2893  HN  GLY A 196     101.590 112.980 158.300  1.00  0.00           H
ATOM   2894  CA  GLY A 196     101.090 113.030 160.200  1.00  0.00           C
ATOM   2895  HA1 GLY A 196     100.620 112.260 160.780  1.00  0.00           H
ATOM   2896  HA2 GLY A 196     100.350 113.660 159.730  1.00  0.00           H
ATOM   2897  C   GLY A 196     102.040 113.870 161.090  1.00  0.00           C
ATOM   2898  O   GLY A 196     101.650 114.620 162.000  1.00  0.00           O
ATOM   2899  N   ALA A 197     103.310 113.710 160.900  1.00  0.00           N
ATOM   2900  HN  ALA A 197     103.660 113.210 160.120  1.00  0.00           H
ATOM   2901  CA  ALA A 197     104.390 114.460 161.740  1.00  0.00           C
ATOM   2902  HA  ALA A 197     104.170 114.290 162.780  1.00  0.00           H
ATOM   2903  CB  ALA A 197     105.700 113.770 161.440  1.00  0.00           C
ATOM   2904  HB1 ALA A 197     106.630 114.220 161.830  1.00  0.00           H
ATOM   2905  HB2 ALA A 197     105.640 112.680 161.610  1.00  0.00           H
ATOM   2906  HB3 ALA A 197     105.870 113.850 160.350  1.00  0.00           H
ATOM   2907  C   ALA A 197     104.520 115.970 161.560  1.00  0.00           C
ATOM   2908  O   ALA A 197     105.480 116.490 160.960  1.00  0.00           O
ATOM   2909  N   HIS A 198     103.540 116.700 162.000  1.00  0.00           N
ATOM   2910  HN  HIS A 198     102.760 116.210 162.380  1.00  0.00           H
ATOM   2911  CA  HIS A 198     103.400 118.080 162.000  1.00  0.00           C
ATOM   2912  HA  HIS A 198     104.290 118.530 162.410  1.00  0.00           H
ATOM   2913  CB  HIS A 198     103.000 118.620 160.620  1.00  0.00           C
ATOM   2914  HB1 HIS A 198     103.040 119.730 160.640  1.00  0.00           H
ATOM   2915  HB2 HIS A 198     103.670 118.250 159.810  1.00  0.00           H
ATOM   2916  ND1 HIS A 198     100.530 118.810 160.090  1.00  0.00           N
ATOM   2917  CG  HIS A 198     101.730 118.090 160.080  1.00  0.00           C
ATOM   2918  CE1 HIS A 198      99.770 118.270 159.180  1.00  0.00           C
ATOM   2919  HE1 HIS A 198      98.750 118.490 158.880  1.00  0.00           H
ATOM   2920  NE2 HIS A 198     100.290 117.200 158.670  1.00  0.00           N
ATOM   2921  HE2 HIS A 198      99.860 116.640 157.960  1.00  0.00           H
ATOM   2922  CD2 HIS A 198     101.560 117.060 159.250  1.00  0.00           C
ATOM   2923  HD2 HIS A 198     102.260 116.310 158.900  1.00  0.00           H
ATOM   2924  C   HIS A 198     102.410 118.550 163.130  1.00  0.00           C
ATOM   2925  O   HIS A 198     101.630 117.780 163.680  1.00  0.00           O
ATOM   2926  N   THR A 199     102.530 119.820 163.420  1.00  0.00           N
ATOM   2927  HN  THR A 199     103.230 120.380 162.990  1.00  0.00           H
ATOM   2928  CA  THR A 199     101.840 120.480 164.540  1.00  0.00           C
ATOM   2929  HA  THR A 199     101.710 119.730 165.310  1.00  0.00           H
ATOM   2930  CB  THR A 199     102.610 121.690 165.220  1.00  0.00           C
ATOM   2931  HB  THR A 199     101.920 122.240 165.890  1.00  0.00           H
ATOM   2932  OG1 THR A 199     103.140 122.650 164.300  1.00  0.00           O
ATOM   2933  HG1 THR A 199     102.400 122.940 163.760  1.00  0.00           H
ATOM   2934  CG2 THR A 199     103.790 121.220 165.940  1.00  0.00           C
ATOM   2935 HG21 THR A 199     104.480 122.010 166.300  1.00  0.00           H
ATOM   2936 HG22 THR A 199     103.400 120.730 166.860  1.00  0.00           H
ATOM   2937 HG23 THR A 199     104.370 120.470 165.360  1.00  0.00           H
ATOM   2938  C   THR A 199     100.450 120.910 164.170  1.00  0.00           C
ATOM   2939  O   THR A 199     100.140 121.110 163.020  1.00  0.00           O
ATOM   2940  N   ALA A 200      99.520 121.090 165.130  1.00  0.00           N
ATOM   2941  HN  ALA A 200      99.700 120.660 166.010  1.00  0.00           H
ATOM   2942  CA  ALA A 200      98.180 121.650 164.950  1.00  0.00           C
ATOM   2943  HA  ALA A 200      97.680 120.860 164.390  1.00  0.00           H
ATOM   2944  CB  ALA A 200      97.430 121.820 166.250  1.00  0.00           C
ATOM   2945  HB1 ALA A 200      98.060 122.370 166.990  1.00  0.00           H
ATOM   2946  HB2 ALA A 200      96.430 122.310 166.190  1.00  0.00           H
ATOM   2947  HB3 ALA A 200      97.360 120.830 166.750  1.00  0.00           H
ATOM   2948  C   ALA A 200      98.150 122.960 164.080  1.00  0.00           C
ATOM   2949  O   ALA A 200      98.810 123.940 164.330  1.00  0.00           O
ATOM   2950  N   LEU A 201      97.450 123.010 162.910  1.00  0.00           N
ATOM   2951  HN  LEU A 201      97.120 122.120 162.630  1.00  0.00           H
ATOM   2952  CA  LEU A 201      97.340 124.180 162.070  1.00  0.00           C
ATOM   2953  HA  LEU A 201      98.050 124.890 162.470  1.00  0.00           H
ATOM   2954  CB  LEU A 201      97.550 123.880 160.570  1.00  0.00           C
ATOM   2955  HB1 LEU A 201      96.880 123.030 160.350  1.00  0.00           H
ATOM   2956  HB2 LEU A 201      97.280 124.740 159.910  1.00  0.00           H
ATOM   2957  CG  LEU A 201      99.000 123.460 160.330  1.00  0.00           C
ATOM   2958  HG  LEU A 201      99.440 122.960 161.220  1.00  0.00           H
ATOM   2959  CD1 LEU A 201      99.110 122.590 159.020  1.00  0.00           C
ATOM   2960 HD11 LEU A 201      98.540 123.120 158.230  1.00  0.00           H
ATOM   2961 HD12 LEU A 201     100.160 122.530 158.660  1.00  0.00           H
ATOM   2962 HD13 LEU A 201      98.730 121.560 159.140  1.00  0.00           H
ATOM   2963  CD2 LEU A 201      99.860 124.750 160.180  1.00  0.00           C
ATOM   2964 HD21 LEU A 201     100.860 124.490 159.780  1.00  0.00           H
ATOM   2965 HD22 LEU A 201      99.470 125.410 159.370  1.00  0.00           H
ATOM   2966 HD23 LEU A 201      99.960 125.330 161.120  1.00  0.00           H
ATOM   2967  C   LEU A 201      95.970 124.740 162.260  1.00  0.00           C
ATOM   2968  O   LEU A 201      95.110 124.040 162.760  1.00  0.00           O
ATOM   2969  N   PRO A 202      95.750 126.060 161.900  1.00  0.00           N
ATOM   2970  CD  PRO A 202      96.760 127.040 161.510  1.00  0.00           C
ATOM   2971  HD1 PRO A 202      96.840 127.060 160.400  1.00  0.00           H
ATOM   2972  HD2 PRO A 202      97.760 126.790 161.930  1.00  0.00           H
ATOM   2973  CA  PRO A 202      94.430 126.700 162.010  1.00  0.00           C
ATOM   2974  HA  PRO A 202      94.010 126.480 162.980  1.00  0.00           H
ATOM   2975  CB  PRO A 202      94.670 128.210 161.890  1.00  0.00           C
ATOM   2976  HB1 PRO A 202      94.450 128.580 160.870  1.00  0.00           H
ATOM   2977  HB2 PRO A 202      94.150 128.800 162.680  1.00  0.00           H
ATOM   2978  CG  PRO A 202      96.220 128.410 162.070  1.00  0.00           C
ATOM   2979  HG1 PRO A 202      96.410 128.380 163.160  1.00  0.00           H
ATOM   2980  HG2 PRO A 202      96.570 129.320 161.540  1.00  0.00           H
ATOM   2981  C   PRO A 202      93.520 126.140 160.980  1.00  0.00           C
ATOM   2982  O   PRO A 202      92.290 126.040 161.300  1.00  0.00           O
ATOM   2983  N   GLN A 203      93.960 125.740 159.770  1.00  0.00           N
ATOM   2984  HN  GLN A 203      94.910 125.810 159.470  1.00  0.00           H
ATOM   2985  CA  GLN A 203      93.040 125.140 158.780  1.00  0.00           C
ATOM   2986  HA  GLN A 203      92.060 125.580 158.770  1.00  0.00           H
ATOM   2987  CB  GLN A 203      93.510 125.130 157.280  1.00  0.00           C
ATOM   2988  HB1 GLN A 203      94.410 124.480 157.340  1.00  0.00           H
ATOM   2989  HB2 GLN A 203      92.730 124.650 156.660  1.00  0.00           H
ATOM   2990  CG  GLN A 203      93.990 126.450 156.690  1.00  0.00           C
ATOM   2991  HG1 GLN A 203      93.040 127.010 156.550  1.00  0.00           H
ATOM   2992  HG2 GLN A 203      94.480 126.430 155.690  1.00  0.00           H
ATOM   2993  CD  GLN A 203      95.050 127.220 157.550  1.00  0.00           C
ATOM   2994  OE1 GLN A 203      96.050 126.620 158.030  1.00  0.00           O
ATOM   2995  NE2 GLN A 203      94.720 128.500 157.810  1.00  0.00           N
ATOM   2996 HE21 GLN A 203      93.950 128.990 157.400  1.00  0.00           H
ATOM   2997 HE22 GLN A 203      95.080 128.880 158.660  1.00  0.00           H
ATOM   2998  C   GLN A 203      92.740 123.710 159.150  1.00  0.00           C
ATOM   2999  O   GLN A 203      91.700 123.200 158.660  1.00  0.00           O
ATOM   3000  N   LEU A 204      93.570 123.020 159.920  1.00  0.00           N
ATOM   3001  HN  LEU A 204      94.400 123.430 160.290  1.00  0.00           H
ATOM   3002  CA  LEU A 204      93.390 121.670 160.440  1.00  0.00           C
ATOM   3003  HA  LEU A 204      93.040 121.100 159.590  1.00  0.00           H
ATOM   3004  CB  LEU A 204      94.770 121.130 160.980  1.00  0.00           C
ATOM   3005  HB1 LEU A 204      95.480 121.240 160.130  1.00  0.00           H
ATOM   3006  HB2 LEU A 204      95.220 121.850 161.700  1.00  0.00           H
ATOM   3007  CG  LEU A 204      94.880 119.790 161.620  1.00  0.00           C
ATOM   3008  HG  LEU A 204      94.320 118.960 161.140  1.00  0.00           H
ATOM   3009  CD1 LEU A 204      96.320 119.390 161.440  1.00  0.00           C
ATOM   3010 HD11 LEU A 204      96.830 120.210 161.980  1.00  0.00           H
ATOM   3011 HD12 LEU A 204      96.600 118.490 162.020  1.00  0.00           H
ATOM   3012 HD13 LEU A 204      96.700 119.300 160.400  1.00  0.00           H
ATOM   3013  CD2 LEU A 204      94.670 119.800 163.210  1.00  0.00           C
ATOM   3014 HD21 LEU A 204      94.390 118.760 163.480  1.00  0.00           H
ATOM   3015 HD22 LEU A 204      95.550 120.070 163.840  1.00  0.00           H
ATOM   3016 HD23 LEU A 204      93.830 120.430 163.580  1.00  0.00           H
ATOM   3017  C   LEU A 204      92.310 121.550 161.460  1.00  0.00           C
ATOM   3018  O   LEU A 204      92.280 122.300 162.450  1.00  0.00           O
ATOM   3019  N   LEU A 205      91.370 120.600 161.270  1.00  0.00           N
ATOM   3020  HN  LEU A 205      91.340 120.000 160.470  1.00  0.00           H
ATOM   3021  CA  LEU A 205      90.390 120.200 162.250  1.00  0.00           C
ATOM   3022  HA  LEU A 205      90.330 120.950 163.030  1.00  0.00           H
ATOM   3023  CB  LEU A 205      89.070 120.050 161.570  1.00  0.00           C
ATOM   3024  HB1 LEU A 205      88.830 121.060 161.190  1.00  0.00           H
ATOM   3025  HB2 LEU A 205      89.230 119.400 160.680  1.00  0.00           H
ATOM   3026  CG  LEU A 205      87.870 119.540 162.260  1.00  0.00           C
ATOM   3027  HG  LEU A 205      87.940 118.540 162.730  1.00  0.00           H
ATOM   3028  CD1 LEU A 205      87.360 120.640 163.300  1.00  0.00           C
ATOM   3029 HD11 LEU A 205      87.720 121.610 162.900  1.00  0.00           H
ATOM   3030 HD12 LEU A 205      86.280 120.590 163.550  1.00  0.00           H
ATOM   3031 HD13 LEU A 205      87.970 120.450 164.210  1.00  0.00           H
ATOM   3032  CD2 LEU A 205      86.840 119.200 161.210  1.00  0.00           C
ATOM   3033 HD21 LEU A 205      85.860 118.870 161.600  1.00  0.00           H
ATOM   3034 HD22 LEU A 205      86.670 120.120 160.610  1.00  0.00           H
ATOM   3035 HD23 LEU A 205      87.250 118.440 160.510  1.00  0.00           H
ATOM   3036  C   LEU A 205      90.840 118.940 162.950  1.00  0.00           C
ATOM   3037  O   LEU A 205      91.080 118.990 164.180  1.00  0.00           O
ATOM   3038  N   LEU A 206      90.920 117.760 162.260  1.00  0.00           N
ATOM   3039  HN  LEU A 206      90.510 117.640 161.350  1.00  0.00           H
ATOM   3040  CA  LEU A 206      91.160 116.580 162.930  1.00  0.00           C
ATOM   3041  HA  LEU A 206      91.480 116.700 163.950  1.00  0.00           H
ATOM   3042  CB  LEU A 206      89.800 115.830 162.920  1.00  0.00           C
ATOM   3043  HB1 LEU A 206      89.040 116.480 163.390  1.00  0.00           H
ATOM   3044  HB2 LEU A 206      89.520 115.720 161.850  1.00  0.00           H
ATOM   3045  CG  LEU A 206      89.840 114.440 163.570  1.00  0.00           C
ATOM   3046  HG  LEU A 206      90.670 113.820 163.170  1.00  0.00           H
ATOM   3047  CD1 LEU A 206      90.110 114.650 165.120  1.00  0.00           C
ATOM   3048 HD11 LEU A 206      90.160 113.650 165.600  1.00  0.00           H
ATOM   3049 HD12 LEU A 206      91.140 115.040 165.240  1.00  0.00           H
ATOM   3050 HD13 LEU A 206      89.280 115.240 165.570  1.00  0.00           H
ATOM   3051  CD2 LEU A 206      88.530 113.680 163.440  1.00  0.00           C
ATOM   3052 HD21 LEU A 206      88.720 112.740 163.990  1.00  0.00           H
ATOM   3053 HD22 LEU A 206      87.680 114.290 163.830  1.00  0.00           H
ATOM   3054 HD23 LEU A 206      88.340 113.340 162.400  1.00  0.00           H
ATOM   3055  C   LEU A 206      92.260 115.920 162.160  1.00  0.00           C
ATOM   3056  O   LEU A 206      92.200 115.610 160.990  1.00  0.00           O
ATOM   3057  N   GLN A 207      93.300 115.590 162.900  1.00  0.00           N
ATOM   3058  HN  GLN A 207      93.360 115.980 163.810  1.00  0.00           H
ATOM   3059  CA  GLN A 207      94.390 114.690 162.430  1.00  0.00           C
ATOM   3060  HA  GLN A 207      94.030 114.150 161.570  1.00  0.00           H
ATOM   3061  CB  GLN A 207      95.660 115.490 162.070  1.00  0.00           C
ATOM   3062  HB1 GLN A 207      95.330 115.750 161.040  1.00  0.00           H
ATOM   3063  HB2 GLN A 207      95.840 116.370 162.720  1.00  0.00           H
ATOM   3064  CG  GLN A 207      96.920 114.670 161.860  1.00  0.00           C
ATOM   3065  HG1 GLN A 207      96.910 113.680 161.360  1.00  0.00           H
ATOM   3066  HG2 GLN A 207      97.290 114.470 162.880  1.00  0.00           H
ATOM   3067  CD  GLN A 207      98.020 115.410 161.160  1.00  0.00           C
ATOM   3068  OE1 GLN A 207      98.200 115.300 159.950  1.00  0.00           O
ATOM   3069  NE2 GLN A 207      98.870 116.180 161.850  1.00  0.00           N
ATOM   3070 HE21 GLN A 207      98.780 116.370 162.830  1.00  0.00           H
ATOM   3071 HE22 GLN A 207      99.850 116.150 161.640  1.00  0.00           H
ATOM   3072  C   GLN A 207      94.670 113.670 163.490  1.00  0.00           C
ATOM   3073  O   GLN A 207      95.110 114.010 164.580  1.00  0.00           O
ATOM   3074  N   GLU A 208      94.330 112.390 163.210  1.00  0.00           N
ATOM   3075  HN  GLU A 208      93.960 112.000 162.370  1.00  0.00           H
ATOM   3076  CA  GLU A 208      94.520 111.420 164.260  1.00  0.00           C
ATOM   3077  HA  GLU A 208      94.860 111.890 165.170  1.00  0.00           H
ATOM   3078  CB  GLU A 208      93.170 110.620 164.500  1.00  0.00           C
ATOM   3079  HB1 GLU A 208      92.860 110.210 163.510  1.00  0.00           H
ATOM   3080  HB2 GLU A 208      93.350 109.850 165.280  1.00  0.00           H
ATOM   3081  CG  GLU A 208      92.000 111.530 164.980  1.00  0.00           C
ATOM   3082  HG1 GLU A 208      91.040 110.970 164.980  1.00  0.00           H
ATOM   3083  HG2 GLU A 208      91.820 112.370 164.270  1.00  0.00           H
ATOM   3084  CD  GLU A 208      92.080 112.050 166.430  1.00  0.00           C
ATOM   3085  OE1 GLU A 208      91.520 111.370 167.330  1.00  0.00           O
ATOM   3086  OE2 GLU A 208      92.600 113.110 166.720  1.00  0.00           O
ATOM   3087  C   GLU A 208      95.590 110.420 163.790  1.00  0.00           C
ATOM   3088  O   GLU A 208      95.590 109.800 162.700  1.00  0.00           O
ATOM   3089  N   ASN A 209      96.500 110.130 164.710  1.00  0.00           N
ATOM   3090  HN  ASN A 209      96.620 110.550 165.610  1.00  0.00           H
ATOM   3091  CA  ASN A 209      97.570 109.200 164.530  1.00  0.00           C
ATOM   3092  HA  ASN A 209      97.600 108.780 163.540  1.00  0.00           H
ATOM   3093  CB  ASN A 209      98.880 109.920 164.860  1.00  0.00           C
ATOM   3094  HB1 ASN A 209      99.040 110.140 165.940  1.00  0.00           H
ATOM   3095  HB2 ASN A 209      99.760 109.350 164.480  1.00  0.00           H
ATOM   3096  CG  ASN A 209      98.950 111.340 164.260  1.00  0.00           C
ATOM   3097  OD1 ASN A 209      98.820 112.390 164.900  1.00  0.00           O
ATOM   3098  ND2 ASN A 209      99.200 111.450 162.960  1.00  0.00           N
ATOM   3099 HD21 ASN A 209      99.460 110.690 162.360  1.00  0.00           H
ATOM   3100 HD22 ASN A 209      99.090 112.370 162.580  1.00  0.00           H
ATOM   3101  C   ASN A 209      97.440 107.970 165.410  1.00  0.00           C
ATOM   3102  O   ASN A 209      98.350 107.140 165.340  1.00  0.00           O
ATOM   3103  N   TRP A 210      96.320 107.930 166.190  1.00  0.00           N
ATOM   3104  HN  TRP A 210      95.550 108.560 166.120  1.00  0.00           H
ATOM   3105  CA  TRP A 210      96.020 106.830 167.100  1.00  0.00           C
ATOM   3106  HA  TRP A 210      95.000 106.860 167.480  1.00  0.00           H
ATOM   3107  CB  TRP A 210      95.980 105.390 166.360  1.00  0.00           C
ATOM   3108  HB1 TRP A 210      97.030 105.210 166.050  1.00  0.00           H
ATOM   3109  HB2 TRP A 210      95.650 104.530 166.990  1.00  0.00           H
ATOM   3110  CG  TRP A 210      95.180 105.350 165.120  1.00  0.00           C
ATOM   3111  CD1 TRP A 210      95.450 104.700 163.920  1.00  0.00           C
ATOM   3112  HD1 TRP A 210      96.390 104.180 163.750  1.00  0.00           H
ATOM   3113  NE1 TRP A 210      94.350 104.830 163.060  1.00  0.00           N
ATOM   3114  HE1 TRP A 210      94.180 104.220 162.310  1.00  0.00           H
ATOM   3115  CE2 TRP A 210      93.330 105.630 163.590  1.00  0.00           C
ATOM   3116  CD2 TRP A 210      93.840 106.000 164.880  1.00  0.00           C
ATOM   3117  CE3 TRP A 210      92.960 106.860 165.600  1.00  0.00           C
ATOM   3118  HE3 TRP A 210      93.320 107.130 166.580  1.00  0.00           H
ATOM   3119  CZ3 TRP A 210      91.730 107.230 165.130  1.00  0.00           C
ATOM   3120  HZ3 TRP A 210      91.010 107.750 165.730  1.00  0.00           H
ATOM   3121  CZ2 TRP A 210      92.160 106.090 163.000  1.00  0.00           C
ATOM   3122  HZ2 TRP A 210      91.940 105.730 162.000  1.00  0.00           H
ATOM   3123  CH2 TRP A 210      91.350 106.940 163.810  1.00  0.00           C
ATOM   3124  HH2 TRP A 210      90.440 107.290 163.340  1.00  0.00           H
ATOM   3125  C   TRP A 210      96.850 106.770 168.310  1.00  0.00           C
ATOM   3126  O   TRP A 210      97.020 105.710 168.900  1.00  0.00           O
ATOM   3127  N   ASP A 211      97.320 107.940 168.790  1.00  0.00           N
ATOM   3128  HN  ASP A 211      97.090 108.750 168.260  1.00  0.00           H
ATOM   3129  CA  ASP A 211      97.950 108.150 170.110  1.00  0.00           C
ATOM   3130  HA  ASP A 211      98.850 107.570 170.240  1.00  0.00           H
ATOM   3131  CB  ASP A 211      98.300 109.650 170.140  1.00  0.00           C
ATOM   3132  HB1 ASP A 211      97.440 110.350 170.060  1.00  0.00           H
ATOM   3133  HB2 ASP A 211      98.750 109.860 171.130  1.00  0.00           H
ATOM   3134  CG  ASP A 211      99.330 110.180 169.220  1.00  0.00           C
ATOM   3135  OD1 ASP A 211      99.950 109.310 168.500  1.00  0.00           O
ATOM   3136  OD2 ASP A 211      99.570 111.390 169.190  1.00  0.00           O
ATOM   3137  C   ASP A 211      96.980 107.730 171.210  1.00  0.00           C
ATOM   3138  O   ASP A 211      97.330 106.940 172.110  1.00  0.00           O
ATOM   3139  N   ASN A 212      95.700 108.180 171.180  1.00  0.00           N
ATOM   3140  HN  ASN A 212      95.390 108.800 170.470  1.00  0.00           H
ATOM   3141  CA  ASN A 212      94.670 107.580 172.000  1.00  0.00           C
ATOM   3142  HA  ASN A 212      94.980 106.600 172.350  1.00  0.00           H
ATOM   3143  CB  ASN A 212      94.380 108.520 173.200  1.00  0.00           C
ATOM   3144  HB1 ASN A 212      95.330 108.850 173.670  1.00  0.00           H
ATOM   3145  HB2 ASN A 212      93.960 109.490 172.850  1.00  0.00           H
ATOM   3146  CG  ASN A 212      93.480 107.910 174.240  1.00  0.00           C
ATOM   3147  OD1 ASN A 212      93.040 106.790 174.200  1.00  0.00           O
ATOM   3148  ND2 ASN A 212      93.370 108.670 175.350  1.00  0.00           N
ATOM   3149 HD21 ASN A 212      93.750 109.590 175.260  1.00  0.00           H
ATOM   3150 HD22 ASN A 212      92.580 108.420 175.910  1.00  0.00           H
ATOM   3151  C   ASN A 212      93.490 107.420 171.080  1.00  0.00           C
ATOM   3152  O   ASN A 212      93.050 108.370 170.370  1.00  0.00           O
ATOM   3153  N   VAL A 213      92.970 106.170 170.910  1.00  0.00           N
ATOM   3154  HN  VAL A 213      93.370 105.360 171.320  1.00  0.00           H
ATOM   3155  CA  VAL A 213      91.750 105.840 170.160  1.00  0.00           C
ATOM   3156  HA  VAL A 213      91.730 106.170 169.130  1.00  0.00           H
ATOM   3157  CB  VAL A 213      91.440 104.370 170.070  1.00  0.00           C
ATOM   3158  HB  VAL A 213      91.310 104.020 171.120  1.00  0.00           H
ATOM   3159  CG1 VAL A 213      90.170 104.080 169.340  1.00  0.00           C
ATOM   3160 HG11 VAL A 213      90.180 102.980 169.160  1.00  0.00           H
ATOM   3161 HG12 VAL A 213      89.270 104.350 169.930  1.00  0.00           H
ATOM   3162 HG13 VAL A 213      90.200 104.630 168.370  1.00  0.00           H
ATOM   3163  CG2 VAL A 213      92.650 103.740 169.340  1.00  0.00           C
ATOM   3164 HG21 VAL A 213      92.480 102.650 169.160  1.00  0.00           H
ATOM   3165 HG22 VAL A 213      92.770 104.190 168.330  1.00  0.00           H
ATOM   3166 HG23 VAL A 213      93.640 103.860 169.830  1.00  0.00           H
ATOM   3167  C   VAL A 213      90.520 106.530 170.720  1.00  0.00           C
ATOM   3168  O   VAL A 213      89.710 107.060 169.980  1.00  0.00           O
ATOM   3169  N   LYS A 214      90.360 106.570 172.050  1.00  0.00           N
ATOM   3170  HN  LYS A 214      90.920 106.010 172.650  1.00  0.00           H
ATOM   3171  CA  LYS A 214      88.990 106.850 172.450  1.00  0.00           C
ATOM   3172  HA  LYS A 214      88.280 106.610 171.670  1.00  0.00           H
ATOM   3173  CB  LYS A 214      88.690 105.960 173.660  1.00  0.00           C
ATOM   3174  HB1 LYS A 214      89.480 106.270 174.370  1.00  0.00           H
ATOM   3175  HB2 LYS A 214      87.720 106.290 174.100  1.00  0.00           H
ATOM   3176  CG  LYS A 214      88.630 104.480 173.490  1.00  0.00           C
ATOM   3177  HG1 LYS A 214      89.550 104.330 172.880  1.00  0.00           H
ATOM   3178  HG2 LYS A 214      87.740 104.250 172.870  1.00  0.00           H
ATOM   3179  CD  LYS A 214      88.700 103.760 174.820  1.00  0.00           C
ATOM   3180  HD1 LYS A 214      87.850 104.010 175.500  1.00  0.00           H
ATOM   3181  HD2 LYS A 214      89.610 104.100 175.370  1.00  0.00           H
ATOM   3182  CE  LYS A 214      88.970 102.190 174.760  1.00  0.00           C
ATOM   3183  HE1 LYS A 214      88.080 101.660 174.370  1.00  0.00           H
ATOM   3184  HE2 LYS A 214      89.140 101.860 175.810  1.00  0.00           H
ATOM   3185  NZ  LYS A 214      90.140 101.810 173.980  1.00  0.00           N
ATOM   3186  HZ1 LYS A 214      90.850 102.570 174.030  1.00  0.00           H
ATOM   3187  HZ2 LYS A 214      90.620 101.010 174.420  1.00  0.00           H
ATOM   3188  HZ3 LYS A 214      89.860 101.740 172.980  1.00  0.00           H
ATOM   3189  C   LYS A 214      88.850 108.250 172.800  1.00  0.00           C
ATOM   3190  O   LYS A 214      87.860 108.650 173.380  1.00  0.00           O
ATOM   3191  N   HIS A 215      89.820 109.180 172.480  1.00  0.00           N
ATOM   3192  HN  HIS A 215      90.610 108.930 171.930  1.00  0.00           H
ATOM   3193  CA  HIS A 215      89.880 110.610 172.840  1.00  0.00           C
ATOM   3194  HA  HIS A 215      89.630 110.550 173.890  1.00  0.00           H
ATOM   3195  CB  HIS A 215      91.300 111.270 172.560  1.00  0.00           C
ATOM   3196  HB1 HIS A 215      92.000 110.640 173.140  1.00  0.00           H
ATOM   3197  HB2 HIS A 215      91.660 111.210 171.510  1.00  0.00           H
ATOM   3198  ND1 HIS A 215      91.170 113.730 172.430  1.00  0.00           N
ATOM   3199  CG  HIS A 215      91.540 112.650 173.140  1.00  0.00           C
ATOM   3200  CE1 HIS A 215      91.500 114.780 173.230  1.00  0.00           C
ATOM   3201  HE1 HIS A 215      91.320 115.840 173.030  1.00  0.00           H
ATOM   3202  NE2 HIS A 215      92.110 114.390 174.400  1.00  0.00           N
ATOM   3203  HE2 HIS A 215      92.510 114.950 175.120  1.00  0.00           H
ATOM   3204  CD2 HIS A 215      92.050 112.980 174.310  1.00  0.00           C
ATOM   3205  HD2 HIS A 215      92.310 112.250 175.070  1.00  0.00           H
ATOM   3206  C   HIS A 215      88.800 111.380 172.180  1.00  0.00           C
ATOM   3207  O   HIS A 215      88.110 112.170 172.820  1.00  0.00           O
ATOM   3208  N   ALA A 216      88.660 111.240 170.850  1.00  0.00           N
ATOM   3209  HN  ALA A 216      89.320 110.630 170.420  1.00  0.00           H
ATOM   3210  CA  ALA A 216      87.790 112.060 170.040  1.00  0.00           C
ATOM   3211  HA  ALA A 216      87.370 112.930 170.520  1.00  0.00           H
ATOM   3212  CB  ALA A 216      88.540 112.620 168.840  1.00  0.00           C
ATOM   3213  HB1 ALA A 216      89.060 111.780 168.340  1.00  0.00           H
ATOM   3214  HB2 ALA A 216      87.870 113.190 168.170  1.00  0.00           H
ATOM   3215  HB3 ALA A 216      89.380 113.260 169.190  1.00  0.00           H
ATOM   3216  C   ALA A 216      86.640 111.170 169.510  1.00  0.00           C
ATOM   3217  O   ALA A 216      85.550 111.610 169.110  1.00  0.00           O
ATOM   3218  N   TRP A 217      86.780 109.840 169.560  1.00  0.00           N
ATOM   3219  HN  TRP A 217      87.580 109.440 170.000  1.00  0.00           H
ATOM   3220  CA  TRP A 217      85.820 108.910 168.930  1.00  0.00           C
ATOM   3221  HA  TRP A 217      85.030 109.450 168.430  1.00  0.00           H
ATOM   3222  CB  TRP A 217      86.660 108.020 167.980  1.00  0.00           C
ATOM   3223  HB1 TRP A 217      87.530 107.640 168.550  1.00  0.00           H
ATOM   3224  HB2 TRP A 217      86.130 107.090 167.690  1.00  0.00           H
ATOM   3225  CG  TRP A 217      87.230 108.670 166.770  1.00  0.00           C
ATOM   3226  CD1 TRP A 217      88.490 109.210 166.760  1.00  0.00           C
ATOM   3227  HD1 TRP A 217      89.110 109.230 167.640  1.00  0.00           H
ATOM   3228  NE1 TRP A 217      88.650 110.060 165.600  1.00  0.00           N
ATOM   3229  HE1 TRP A 217      89.400 110.680 165.540  1.00  0.00           H
ATOM   3230  CE2 TRP A 217      87.500 109.820 164.780  1.00  0.00           C
ATOM   3231  CD2 TRP A 217      86.610 108.960 165.520  1.00  0.00           C
ATOM   3232  CE3 TRP A 217      85.350 108.620 164.960  1.00  0.00           C
ATOM   3233  HE3 TRP A 217      84.710 107.940 165.510  1.00  0.00           H
ATOM   3234  CZ3 TRP A 217      85.090 109.070 163.730  1.00  0.00           C
ATOM   3235  HZ3 TRP A 217      84.160 108.730 163.300  1.00  0.00           H
ATOM   3236  CZ2 TRP A 217      87.200 110.280 163.480  1.00  0.00           C
ATOM   3237  HZ2 TRP A 217      87.800 110.950 162.900  1.00  0.00           H
ATOM   3238  CH2 TRP A 217      85.940 109.900 162.980  1.00  0.00           C
ATOM   3239  HH2 TRP A 217      85.720 110.050 161.930  1.00  0.00           H
ATOM   3240  C   TRP A 217      85.170 107.960 169.880  1.00  0.00           C
ATOM   3241  O   TRP A 217      85.810 107.420 170.850  1.00  0.00           O
ATOM   3242  N   SER A 218      83.840 107.710 169.680  1.00  0.00           N
ATOM   3243  HN  SER A 218      83.350 108.120 168.910  1.00  0.00           H
ATOM   3244  CA  SER A 218      82.960 106.790 170.480  1.00  0.00           C
ATOM   3245  HA  SER A 218      83.440 106.570 171.420  1.00  0.00           H
ATOM   3246  CB  SER A 218      81.580 107.370 170.820  1.00  0.00           C
ATOM   3247  HB1 SER A 218      81.680 108.340 171.360  1.00  0.00           H
ATOM   3248  HB2 SER A 218      81.090 106.830 171.660  1.00  0.00           H
ATOM   3249  OG  SER A 218      80.680 107.490 169.740  1.00  0.00           O
ATOM   3250  HG1 SER A 218      80.020 108.050 170.140  1.00  0.00           H
ATOM   3251  C   SER A 218      82.740 105.540 169.720  1.00  0.00           C
ATOM   3252  O   SER A 218      82.860 105.580 168.460  1.00  0.00           O
ATOM   3253  N   PRO A 219      82.490 104.350 170.350  1.00  0.00           N
ATOM   3254  CD  PRO A 219      82.310 104.150 171.770  1.00  0.00           C
ATOM   3255  HD1 PRO A 219      81.680 104.980 172.150  1.00  0.00           H
ATOM   3256  HD2 PRO A 219      83.300 104.290 172.260  1.00  0.00           H
ATOM   3257  CA  PRO A 219      82.260 103.130 169.640  1.00  0.00           C
ATOM   3258  HA  PRO A 219      82.890 103.030 168.770  1.00  0.00           H
ATOM   3259  CB  PRO A 219      82.600 102.110 170.720  1.00  0.00           C
ATOM   3260  HB1 PRO A 219      82.200 101.110 170.460  1.00  0.00           H
ATOM   3261  HB2 PRO A 219      83.670 101.920 170.970  1.00  0.00           H
ATOM   3262  CG  PRO A 219      81.870 102.740 171.910  1.00  0.00           C
ATOM   3263  HG1 PRO A 219      82.120 102.340 172.910  1.00  0.00           H
ATOM   3264  HG2 PRO A 219      80.790 102.480 171.820  1.00  0.00           H
ATOM   3265  C   PRO A 219      80.950 103.000 169.020  1.00  0.00           C
ATOM   3266  O   PRO A 219      80.390 101.870 169.000  1.00  0.00           O
ATOM   3267  N   MET A 220      80.400 104.090 168.500  1.00  0.00           N
ATOM   3268  HN  MET A 220      81.040 104.840 168.330  1.00  0.00           H
ATOM   3269  CA  MET A 220      79.130 104.200 167.780  1.00  0.00           C
ATOM   3270  HA  MET A 220      78.980 105.270 167.750  1.00  0.00           H
ATOM   3271  CB  MET A 220      79.270 103.680 166.340  1.00  0.00           C
ATOM   3272  HB1 MET A 220      80.160 104.160 165.880  1.00  0.00           H
ATOM   3273  HB2 MET A 220      79.510 102.600 166.430  1.00  0.00           H
ATOM   3274  CG  MET A 220      77.970 103.860 165.480  1.00  0.00           C
ATOM   3275  HG1 MET A 220      77.190 103.340 166.080  1.00  0.00           H
ATOM   3276  HG2 MET A 220      78.230 103.350 164.530  1.00  0.00           H
ATOM   3277  SD  MET A 220      77.490 105.490 164.940  1.00  0.00           S
ATOM   3278  CE  MET A 220      75.950 104.980 164.250  1.00  0.00           C
ATOM   3279  HE1 MET A 220      75.440 104.540 165.130  1.00  0.00           H
ATOM   3280  HE2 MET A 220      75.330 105.820 163.890  1.00  0.00           H
ATOM   3281  HE3 MET A 220      75.980 104.180 163.470  1.00  0.00           H
ATOM   3282  C   MET A 220      77.890 103.820 168.640  1.00  0.00           C
ATOM   3283  O   MET A 220      76.810 104.210 168.190  1.00  0.00           O
ATOM   3284  N   LYS A 221      78.040 103.190 169.790  1.00  0.00           N
ATOM   3285  HN  LYS A 221      78.980 102.970 170.050  1.00  0.00           H
ATOM   3286  CA  LYS A 221      76.980 102.510 170.530  1.00  0.00           C
ATOM   3287  HA  LYS A 221      77.330 102.460 171.550  1.00  0.00           H
ATOM   3288  CB  LYS A 221      75.600 103.340 170.710  1.00  0.00           C
ATOM   3289  HB1 LYS A 221      75.140 103.420 169.700  1.00  0.00           H
ATOM   3290  HB2 LYS A 221      74.920 102.820 171.410  1.00  0.00           H
ATOM   3291  CG  LYS A 221      75.850 104.680 171.380  1.00  0.00           C
ATOM   3292  HG1 LYS A 221      76.540 105.300 170.760  1.00  0.00           H
ATOM   3293  HG2 LYS A 221      76.380 104.500 172.330  1.00  0.00           H
ATOM   3294  CD  LYS A 221      74.550 105.410 171.560  1.00  0.00           C
ATOM   3295  HD1 LYS A 221      73.770 104.770 172.020  1.00  0.00           H
ATOM   3296  HD2 LYS A 221      74.270 105.750 170.540  1.00  0.00           H
ATOM   3297  CE  LYS A 221      74.710 106.720 172.330  1.00  0.00           C
ATOM   3298  HE1 LYS A 221      73.690 107.170 172.330  1.00  0.00           H
ATOM   3299  HE2 LYS A 221      75.480 107.410 171.900  1.00  0.00           H
ATOM   3300  NZ  LYS A 221      75.090 106.480 173.790  1.00  0.00           N
ATOM   3301  HZ1 LYS A 221      74.960 105.480 174.040  1.00  0.00           H
ATOM   3302  HZ2 LYS A 221      76.080 106.780 173.920  1.00  0.00           H
ATOM   3303  HZ3 LYS A 221      74.440 107.060 174.360  1.00  0.00           H
ATOM   3304  C   LYS A 221      76.790 101.100 170.140  1.00  0.00           C
ATOM   3305  O   LYS A 221      75.810 100.480 170.520  1.00  0.00           O
ATOM   3306  N   ASP A 222      77.750 100.500 169.450  1.00  0.00           N
ATOM   3307  HN  ASP A 222      78.550 101.080 169.290  1.00  0.00           H
ATOM   3308  CA  ASP A 222      77.790  99.100 169.330  1.00  0.00           C
ATOM   3309  HA  ASP A 222      76.740  98.850 169.270  1.00  0.00           H
ATOM   3310  CB  ASP A 222      78.310  98.720 167.910  1.00  0.00           C
ATOM   3311  HB1 ASP A 222      77.440  98.620 167.210  1.00  0.00           H
ATOM   3312  HB2 ASP A 222      78.980  99.510 167.520  1.00  0.00           H
ATOM   3313  CG  ASP A 222      79.080  97.470 167.790  1.00  0.00           C
ATOM   3314  OD1 ASP A 222      80.330  97.440 168.000  1.00  0.00           O
ATOM   3315  OD2 ASP A 222      78.390  96.410 167.470  1.00  0.00           O
ATOM   3316  C   ASP A 222      78.500  98.460 170.500  1.00  0.00           C
ATOM   3317  O   ASP A 222      78.110  97.510 171.180  1.00  0.00           O
ATOM   3318  N   GLY A 223      79.740  98.940 170.690  1.00  0.00           N
ATOM   3319  HN  GLY A 223      80.040  99.700 170.130  1.00  0.00           H
ATOM   3320  CA  GLY A 223      80.490  98.450 171.860  1.00  0.00           C
ATOM   3321  HA1 GLY A 223      79.840  98.030 172.610  1.00  0.00           H
ATOM   3322  HA2 GLY A 223      80.950  99.330 172.280  1.00  0.00           H
ATOM   3323  C   GLY A 223      81.630  97.450 171.580  1.00  0.00           C
ATOM   3324  O   GLY A 223      82.410  97.140 172.480  1.00  0.00           O
ATOM   3325  N   SER A 224      81.760  96.950 170.300  1.00  0.00           N
ATOM   3326  HN  SER A 224      81.070  97.120 169.600  1.00  0.00           H
ATOM   3327  CA  SER A 224      82.870  96.250 169.820  1.00  0.00           C
ATOM   3328  HA  SER A 224      83.240  95.730 170.690  1.00  0.00           H
ATOM   3329  CB  SER A 224      82.510  95.170 168.740  1.00  0.00           C
ATOM   3330  HB1 SER A 224      81.810  94.360 169.060  1.00  0.00           H
ATOM   3331  HB2 SER A 224      83.450  94.600 168.610  1.00  0.00           H
ATOM   3332  OG  SER A 224      82.070  95.690 167.460  1.00  0.00           O
ATOM   3333  HG1 SER A 224      81.330  96.270 167.650  1.00  0.00           H
ATOM   3334  C   SER A 224      84.010  97.190 169.280  1.00  0.00           C
ATOM   3335  O   SER A 224      83.730  97.960 168.410  1.00  0.00           O
ATOM   3336  N   SER A 225      85.240  97.160 169.840  1.00  0.00           N
ATOM   3337  HN  SER A 225      85.560  96.340 170.310  1.00  0.00           H
ATOM   3338  CA  SER A 225      86.190  98.200 169.630  1.00  0.00           C
ATOM   3339  HA  SER A 225      85.630  99.100 169.410  1.00  0.00           H
ATOM   3340  CB  SER A 225      86.990  98.600 170.900  1.00  0.00           C
ATOM   3341  HB1 SER A 225      86.340  99.310 171.470  1.00  0.00           H
ATOM   3342  HB2 SER A 225      87.950  99.100 170.660  1.00  0.00           H
ATOM   3343  OG  SER A 225      87.330  97.530 171.830  1.00  0.00           O
ATOM   3344  HG1 SER A 225      86.530  97.250 172.270  1.00  0.00           H
ATOM   3345  C   SER A 225      87.150  97.690 168.550  1.00  0.00           C
ATOM   3346  O   SER A 225      87.480  96.530 168.720  1.00  0.00           O
ATOM   3347  N   PRO A 226      87.540  98.370 167.480  1.00  0.00           N
ATOM   3348  CD  PRO A 226      87.150  99.790 167.350  1.00  0.00           C
ATOM   3349  HD1 PRO A 226      87.230 100.350 168.310  1.00  0.00           H
ATOM   3350  HD2 PRO A 226      86.120  99.900 166.940  1.00  0.00           H
ATOM   3351  CA  PRO A 226      88.630  97.950 166.580  1.00  0.00           C
ATOM   3352  HA  PRO A 226      88.300  97.070 166.050  1.00  0.00           H
ATOM   3353  CB  PRO A 226      88.740  99.170 165.590  1.00  0.00           C
ATOM   3354  HB1 PRO A 226      89.820  99.380 165.440  1.00  0.00           H
ATOM   3355  HB2 PRO A 226      88.250  99.020 164.610  1.00  0.00           H
ATOM   3356  CG  PRO A 226      88.130 100.410 166.350  1.00  0.00           C
ATOM   3357  HG1 PRO A 226      87.680 101.150 165.660  1.00  0.00           H
ATOM   3358  HG2 PRO A 226      88.900 100.950 166.950  1.00  0.00           H
ATOM   3359  C   PRO A 226      89.930  97.650 167.340  1.00  0.00           C
ATOM   3360  O   PRO A 226      90.210  98.430 168.250  1.00  0.00           O
ATOM   3361  N   LYS A 227      90.660  96.590 167.040  1.00  0.00           N
ATOM   3362  HN  LYS A 227      90.460  95.970 166.280  1.00  0.00           H
ATOM   3363  CA  LYS A 227      92.010  96.370 167.580  1.00  0.00           C
ATOM   3364  HA  LYS A 227      91.990  96.480 168.650  1.00  0.00           H
ATOM   3365  CB  LYS A 227      92.400  94.940 167.340  1.00  0.00           C
ATOM   3366  HB1 LYS A 227      92.200  94.700 166.270  1.00  0.00           H
ATOM   3367  HB2 LYS A 227      93.410  94.590 167.670  1.00  0.00           H
ATOM   3368  CG  LYS A 227      91.460  93.870 168.120  1.00  0.00           C
ATOM   3369  HG1 LYS A 227      91.700  92.860 167.730  1.00  0.00           H
ATOM   3370  HG2 LYS A 227      90.440  94.140 167.770  1.00  0.00           H
ATOM   3371  CD  LYS A 227      91.500  93.940 169.670  1.00  0.00           C
ATOM   3372  HD1 LYS A 227      91.330  95.030 169.840  1.00  0.00           H
ATOM   3373  HD2 LYS A 227      92.500  93.550 169.950  1.00  0.00           H
ATOM   3374  CE  LYS A 227      90.550  93.100 170.480  1.00  0.00           C
ATOM   3375  HE1 LYS A 227      89.470  93.230 170.240  1.00  0.00           H
ATOM   3376  HE2 LYS A 227      90.800  93.180 171.560  1.00  0.00           H
ATOM   3377  NZ  LYS A 227      90.840  91.620 170.160  1.00  0.00           N
ATOM   3378  HZ1 LYS A 227      90.650  91.340 169.180  1.00  0.00           H
ATOM   3379  HZ2 LYS A 227      91.860  91.520 170.370  1.00  0.00           H
ATOM   3380  HZ3 LYS A 227      90.290  90.910 170.680  1.00  0.00           H
ATOM   3381  C   LYS A 227      93.000  97.400 167.120  1.00  0.00           C
ATOM   3382  O   LYS A 227      92.950  97.940 165.950  1.00  0.00           O
ATOM   3383  N   VAL A 228      93.930  97.730 168.070  1.00  0.00           N
ATOM   3384  HN  VAL A 228      93.790  97.370 168.990  1.00  0.00           H
ATOM   3385  CA  VAL A 228      95.050  98.650 167.800  1.00  0.00           C
ATOM   3386  HA  VAL A 228      94.870  99.150 166.870  1.00  0.00           H
ATOM   3387  CB  VAL A 228      95.150  99.630 168.940  1.00  0.00           C
ATOM   3388  HB  VAL A 228      95.650  99.150 169.810  1.00  0.00           H
ATOM   3389  CG1 VAL A 228      96.070 100.770 168.470  1.00  0.00           C
ATOM   3390 HG11 VAL A 228      96.270 101.550 169.240  1.00  0.00           H
ATOM   3391 HG12 VAL A 228      97.070 100.320 168.270  1.00  0.00           H
ATOM   3392 HG13 VAL A 228      95.670 101.200 167.530  1.00  0.00           H
ATOM   3393  CG2 VAL A 228      93.800 100.140 169.420  1.00  0.00           C
ATOM   3394 HG21 VAL A 228      93.210 100.660 168.650  1.00  0.00           H
ATOM   3395 HG22 VAL A 228      93.140  99.290 169.690  1.00  0.00           H
ATOM   3396 HG23 VAL A 228      93.890 100.790 170.320  1.00  0.00           H
ATOM   3397  C   VAL A 228      96.310  97.810 167.790  1.00  0.00           C
ATOM   3398  O   VAL A 228      96.450  97.000 168.670  1.00  0.00           O
ATOM   3399  N   GLU A 229      97.140  97.950 166.810  1.00  0.00           N
ATOM   3400  HN  GLU A 229      97.040  98.660 166.120  1.00  0.00           H
ATOM   3401  CA  GLU A 229      98.290  97.180 166.650  1.00  0.00           C
ATOM   3402  HA  GLU A 229      98.650  96.670 167.530  1.00  0.00           H
ATOM   3403  CB  GLU A 229      98.180  96.090 165.630  1.00  0.00           C
ATOM   3404  HB1 GLU A 229      98.210  96.510 164.600  1.00  0.00           H
ATOM   3405  HB2 GLU A 229      99.100  95.470 165.690  1.00  0.00           H
ATOM   3406  CG  GLU A 229      96.830  95.370 165.630  1.00  0.00           C
ATOM   3407  HG1 GLU A 229      96.100  96.040 165.140  1.00  0.00           H
ATOM   3408  HG2 GLU A 229      96.480  95.260 166.680  1.00  0.00           H
ATOM   3409  CD  GLU A 229      96.860  94.010 164.920  1.00  0.00           C
ATOM   3410  OE1 GLU A 229      96.860  93.890 163.670  1.00  0.00           O
ATOM   3411  OE2 GLU A 229      97.030  92.990 165.590  1.00  0.00           O
ATOM   3412  C   GLU A 229      99.480  98.100 166.290  1.00  0.00           C
ATOM   3413  O   GLU A 229      99.270  99.260 165.960  1.00  0.00           O
ATOM   3414  N   PHE A 230     100.740  97.580 166.270  1.00  0.00           N
ATOM   3415  HN  PHE A 230     100.790  96.620 166.550  1.00  0.00           H
ATOM   3416  CA  PHE A 230     101.960  98.070 165.770  1.00  0.00           C
ATOM   3417  HA  PHE A 230     102.050  99.070 166.160  1.00  0.00           H
ATOM   3418  CB  PHE A 230     103.030  97.180 166.530  1.00  0.00           C
ATOM   3419  HB1 PHE A 230     102.920  97.470 167.600  1.00  0.00           H
ATOM   3420  HB2 PHE A 230     102.750  96.110 166.470  1.00  0.00           H
ATOM   3421  CG  PHE A 230     104.460  97.440 166.050  1.00  0.00           C
ATOM   3422  CD1 PHE A 230     105.160  98.660 166.160  1.00  0.00           C
ATOM   3423  HD1 PHE A 230     104.600  99.530 166.460  1.00  0.00           H
ATOM   3424  CE1 PHE A 230     106.520  98.740 165.670  1.00  0.00           C
ATOM   3425  HE1 PHE A 230     107.110  99.610 165.460  1.00  0.00           H
ATOM   3426  CZ  PHE A 230     107.160  97.520 165.310  1.00  0.00           C
ATOM   3427  HZ  PHE A 230     108.170  97.500 164.920  1.00  0.00           H
ATOM   3428  CD2 PHE A 230     105.120  96.300 165.690  1.00  0.00           C
ATOM   3429  HD2 PHE A 230     104.580  95.370 165.810  1.00  0.00           H
ATOM   3430  CE2 PHE A 230     106.530  96.300 165.280  1.00  0.00           C
ATOM   3431  HE2 PHE A 230     107.050  95.430 164.910  1.00  0.00           H
ATOM   3432  C   PHE A 230     101.880  98.000 164.250  1.00  0.00           C
ATOM   3433  O   PHE A 230     101.700  96.930 163.670  1.00  0.00           O
ATOM   3434  N   SER A 231     102.020  99.170 163.640  1.00  0.00           N
ATOM   3435  HN  SER A 231     102.040 100.020 164.160  1.00  0.00           H
ATOM   3436  CA  SER A 231     101.950  99.200 162.200  1.00  0.00           C
ATOM   3437  HA  SER A 231     101.010  98.780 161.890  1.00  0.00           H
ATOM   3438  CB  SER A 231     102.020 100.660 161.700  1.00  0.00           C
ATOM   3439  HB1 SER A 231     102.000 100.700 160.590  1.00  0.00           H
ATOM   3440  HB2 SER A 231     102.950 101.150 162.080  1.00  0.00           H
ATOM   3441  OG  SER A 231     100.930 101.440 162.130  1.00  0.00           O
ATOM   3442  HG1 SER A 231     100.860 102.120 161.460  1.00  0.00           H
ATOM   3443  C   SER A 231     102.910  98.350 161.370  1.00  0.00           C
ATOM   3444  O   SER A 231     104.140  98.410 161.630  1.00  0.00           O
ATOM   3445  N   ASN A 232     102.390  97.860 160.220  1.00  0.00           N
ATOM   3446  HN  ASN A 232     101.420  97.630 160.120  1.00  0.00           H
ATOM   3447  CA  ASN A 232     103.320  97.460 159.170  1.00  0.00           C
ATOM   3448  HA  ASN A 232     103.970  96.710 159.590  1.00  0.00           H
ATOM   3449  CB  ASN A 232     102.670  96.800 157.960  1.00  0.00           C
ATOM   3450  HB1 ASN A 232     101.810  97.380 157.550  1.00  0.00           H
ATOM   3451  HB2 ASN A 232     103.400  96.640 157.140  1.00  0.00           H
ATOM   3452  CG  ASN A 232     102.200  95.380 158.360  1.00  0.00           C
ATOM   3453  OD1 ASN A 232     102.980  94.680 159.030  1.00  0.00           O
ATOM   3454  ND2 ASN A 232     100.870  95.080 158.120  1.00  0.00           N
ATOM   3455 HD21 ASN A 232     100.280  95.860 157.920  1.00  0.00           H
ATOM   3456 HD22 ASN A 232     100.550  94.130 158.100  1.00  0.00           H
ATOM   3457  C   ASN A 232     103.950  98.700 158.550  1.00  0.00           C
ATOM   3458  O   ASN A 232     103.390  99.680 158.000  1.00  0.00           O
ATOM   3459  N   ALA A 233     105.300  98.760 158.540  1.00  0.00           N
ATOM   3460  HN  ALA A 233     105.750  97.950 158.890  1.00  0.00           H
ATOM   3461  CA  ALA A 233     106.020  99.880 157.910  1.00  0.00           C
ATOM   3462  HA  ALA A 233     105.790 100.810 158.390  1.00  0.00           H
ATOM   3463  CB  ALA A 233     107.520  99.640 158.150  1.00  0.00           C
ATOM   3464  HB1 ALA A 233     107.880  98.800 157.520  1.00  0.00           H
ATOM   3465  HB2 ALA A 233     108.110 100.520 157.820  1.00  0.00           H
ATOM   3466  HB3 ALA A 233     107.700  99.380 159.210  1.00  0.00           H
ATOM   3467  C   ALA A 233     105.790 100.150 156.400  1.00  0.00           C
ATOM   3468  O   ALA A 233     106.330  99.380 155.570  1.00  0.00           O
ATOM   3469  N   HIS A 234     105.200 101.230 156.010  1.00  0.00           N
ATOM   3470  HN  HIS A 234     104.940 101.970 156.630  1.00  0.00           H
ATOM   3471  CA  HIS A 234     105.000 101.740 154.640  1.00  0.00           C
ATOM   3472  HA  HIS A 234     104.770 100.890 154.010  1.00  0.00           H
ATOM   3473  CB  HIS A 234     103.780 102.730 154.710  1.00  0.00           C
ATOM   3474  HB1 HIS A 234     103.420 103.000 153.700  1.00  0.00           H
ATOM   3475  HB2 HIS A 234     102.880 102.290 155.210  1.00  0.00           H
ATOM   3476  ND1 HIS A 234     104.250 104.330 156.580  1.00  0.00           N
ATOM   3477  CG  HIS A 234     103.980 104.100 155.220  1.00  0.00           C
ATOM   3478  CE1 HIS A 234     104.550 105.620 156.600  1.00  0.00           C
ATOM   3479  HE1 HIS A 234     104.780 106.200 157.500  1.00  0.00           H
ATOM   3480  NE2 HIS A 234     104.460 106.200 155.370  1.00  0.00           N
ATOM   3481  HE2 HIS A 234     104.550 107.160 155.080  1.00  0.00           H
ATOM   3482  CD2 HIS A 234     104.170 105.190 154.440  1.00  0.00           C
ATOM   3483  HD2 HIS A 234     104.050 105.340 153.380  1.00  0.00           H
ATOM   3484  C   HIS A 234     106.210 102.320 154.090  1.00  0.00           C
ATOM   3485  O   HIS A 234     106.300 102.510 152.850  1.00  0.00           O
ATOM   3486  N   GLY A 235     107.170 102.790 154.950  1.00  0.00           N
ATOM   3487  HN  GLY A 235     107.080 102.750 155.940  1.00  0.00           H
ATOM   3488  CA  GLY A 235     108.420 103.500 154.450  1.00  0.00           C
ATOM   3489  HA1 GLY A 235     108.840 103.850 155.370  1.00  0.00           H
ATOM   3490  HA2 GLY A 235     108.170 104.310 153.770  1.00  0.00           H
ATOM   3491  C   GLY A 235     109.530 102.700 153.800  1.00  0.00           C
ATOM   3492  O   GLY A 235     110.660 103.210 153.830  1.00  0.00           O
ATOM   3493  N   PHE A 236     109.300 101.530 153.160  1.00  0.00           N
ATOM   3494  HN  PHE A 236     108.370 101.170 153.110  1.00  0.00           H
ATOM   3495  CA  PHE A 236     110.100 101.030 152.090  1.00  0.00           C
ATOM   3496  HA  PHE A 236     111.130 100.890 152.390  1.00  0.00           H
ATOM   3497  CB  PHE A 236     109.660  99.580 151.590  1.00  0.00           C
ATOM   3498  HB1 PHE A 236     110.170  99.220 150.670  1.00  0.00           H
ATOM   3499  HB2 PHE A 236     109.880  98.860 152.400  1.00  0.00           H
ATOM   3500  CG  PHE A 236     108.160  99.490 151.230  1.00  0.00           C
ATOM   3501  CD1 PHE A 236     107.230  99.280 152.230  1.00  0.00           C
ATOM   3502  HD1 PHE A 236     107.500  99.120 153.260  1.00  0.00           H
ATOM   3503  CE1 PHE A 236     105.920  99.200 151.880  1.00  0.00           C
ATOM   3504  HE1 PHE A 236     105.220  99.160 152.700  1.00  0.00           H
ATOM   3505  CZ  PHE A 236     105.490  99.520 150.620  1.00  0.00           C
ATOM   3506  HZ  PHE A 236     104.440  99.630 150.390  1.00  0.00           H
ATOM   3507  CD2 PHE A 236     107.770  99.750 149.870  1.00  0.00           C
ATOM   3508  HD2 PHE A 236     108.540  99.960 149.150  1.00  0.00           H
ATOM   3509  CE2 PHE A 236     106.400  99.830 149.640  1.00  0.00           C
ATOM   3510  HE2 PHE A 236     106.040 100.110 148.660  1.00  0.00           H
ATOM   3511  C   PHE A 236     110.080 102.110 150.990  1.00  0.00           C
ATOM   3512  O   PHE A 236     109.070 102.770 150.700  1.00  0.00           O
ATOM   3513  N   LEU A 237     111.250 102.400 150.380  1.00  0.00           N
ATOM   3514  HN  LEU A 237     112.130 101.960 150.550  1.00  0.00           H
ATOM   3515  CA  LEU A 237     111.310 103.530 149.460  1.00  0.00           C
ATOM   3516  HA  LEU A 237     110.410 104.120 149.500  1.00  0.00           H
ATOM   3517  CB  LEU A 237     112.490 104.580 149.800  1.00  0.00           C
ATOM   3518  HB1 LEU A 237     113.440 104.000 149.880  1.00  0.00           H
ATOM   3519  HB2 LEU A 237     112.750 105.290 148.980  1.00  0.00           H
ATOM   3520  CG  LEU A 237     112.180 105.510 150.980  1.00  0.00           C
ATOM   3521  HG  LEU A 237     111.750 104.980 151.850  1.00  0.00           H
ATOM   3522  CD1 LEU A 237     113.390 106.290 151.430  1.00  0.00           C
ATOM   3523 HD11 LEU A 237     113.630 106.900 150.540  1.00  0.00           H
ATOM   3524 HD12 LEU A 237     112.990 106.940 152.230  1.00  0.00           H
ATOM   3525 HD13 LEU A 237     114.190 105.590 151.770  1.00  0.00           H
ATOM   3526  CD2 LEU A 237     111.060 106.490 150.550  1.00  0.00           C
ATOM   3527 HD21 LEU A 237     110.920 107.150 151.430  1.00  0.00           H
ATOM   3528 HD22 LEU A 237     111.290 106.990 149.580  1.00  0.00           H
ATOM   3529 HD23 LEU A 237     110.070 106.000 150.440  1.00  0.00           H
ATOM   3530  C   LEU A 237     111.420 102.980 147.970  1.00  0.00           C
ATOM   3531  O   LEU A 237     111.520 103.700 147.010  1.00  0.00           O
ATOM   3532  N   LEU A 238     111.370 101.600 147.880  1.00  0.00           N
ATOM   3533  HN  LEU A 238     111.080 101.030 148.640  1.00  0.00           H
ATOM   3534  CA  LEU A 238     111.710 100.850 146.610  1.00  0.00           C
ATOM   3535  HA  LEU A 238     111.620 101.580 145.820  1.00  0.00           H
ATOM   3536  CB  LEU A 238     113.120 100.280 146.730  1.00  0.00           C
ATOM   3537  HB1 LEU A 238     113.790 101.090 147.090  1.00  0.00           H
ATOM   3538  HB2 LEU A 238     113.220  99.390 147.380  1.00  0.00           H
ATOM   3539  CG  LEU A 238     113.810  99.760 145.430  1.00  0.00           C
ATOM   3540  HG  LEU A 238     114.900  99.950 145.570  1.00  0.00           H
ATOM   3541  CD1 LEU A 238     113.650  98.250 145.130  1.00  0.00           C
ATOM   3542 HD11 LEU A 238     114.140  97.720 145.970  1.00  0.00           H
ATOM   3543 HD12 LEU A 238     112.610  97.880 144.960  1.00  0.00           H
ATOM   3544 HD13 LEU A 238     114.180  97.990 144.190  1.00  0.00           H
ATOM   3545  CD2 LEU A 238     113.370 100.540 144.190  1.00  0.00           C
ATOM   3546 HD21 LEU A 238     114.080 100.380 143.350  1.00  0.00           H
ATOM   3547 HD22 LEU A 238     112.320 100.390 143.860  1.00  0.00           H
ATOM   3548 HD23 LEU A 238     113.540 101.600 144.490  1.00  0.00           H
ATOM   3549  C   LEU A 238     110.730  99.760 146.430  1.00  0.00           C
ATOM   3550  O   LEU A 238     110.510  98.930 147.290  1.00  0.00           O
ATOM   3551  N   ASP A 239     109.980  99.740 145.310  1.00  0.00           N
ATOM   3552  HN  ASP A 239     110.150 100.390 144.580  1.00  0.00           H
ATOM   3553  CA  ASP A 239     108.950  98.710 145.070  1.00  0.00           C
ATOM   3554  HA  ASP A 239     108.530  98.290 145.970  1.00  0.00           H
ATOM   3555  CB  ASP A 239     107.810  99.230 144.260  1.00  0.00           C
ATOM   3556  HB1 ASP A 239     107.330 100.030 144.860  1.00  0.00           H
ATOM   3557  HB2 ASP A 239     108.060  99.750 143.320  1.00  0.00           H
ATOM   3558  CG  ASP A 239     106.770  98.230 144.040  1.00  0.00           C
ATOM   3559  OD1 ASP A 239     106.610  97.180 144.730  1.00  0.00           O
ATOM   3560  OD2 ASP A 239     105.860  98.560 143.180  1.00  0.00           O
ATOM   3561  C   ASP A 239     109.670  97.490 144.400  1.00  0.00           C
ATOM   3562  O   ASP A 239     110.130  97.680 143.230  1.00  0.00           O
ATOM   3563  N   THR A 240     109.740  96.300 145.160  1.00  0.00           N
ATOM   3564  HN  THR A 240     109.250  96.180 146.030  1.00  0.00           H
ATOM   3565  CA  THR A 240     110.530  95.060 144.770  1.00  0.00           C
ATOM   3566  HA  THR A 240     111.400  95.340 144.180  1.00  0.00           H
ATOM   3567  CB  THR A 240     111.160  94.290 145.930  1.00  0.00           C
ATOM   3568  HB  THR A 240     111.600  93.340 145.550  1.00  0.00           H
ATOM   3569  OG1 THR A 240     110.320  93.920 146.980  1.00  0.00           O
ATOM   3570  HG1 THR A 240     110.850  93.340 147.520  1.00  0.00           H
ATOM   3571  CG2 THR A 240     112.250  95.170 146.470  1.00  0.00           C
ATOM   3572 HG21 THR A 240     113.080  95.490 145.810  1.00  0.00           H
ATOM   3573 HG22 THR A 240     111.910  96.180 146.810  1.00  0.00           H
ATOM   3574 HG23 THR A 240     112.700  94.760 147.400  1.00  0.00           H
ATOM   3575  C   THR A 240     109.710  94.110 143.940  1.00  0.00           C
ATOM   3576  O   THR A 240     110.090  92.990 143.680  1.00  0.00           O
ATOM   3577  N   SER A 241     108.480  94.510 143.530  1.00  0.00           N
ATOM   3578  HN  SER A 241     108.180  95.400 143.860  1.00  0.00           H
ATOM   3579  CA  SER A 241     107.460  93.610 142.940  1.00  0.00           C
ATOM   3580  HA  SER A 241     107.750  92.570 142.900  1.00  0.00           H
ATOM   3581  CB  SER A 241     106.140  93.760 143.810  1.00  0.00           C
ATOM   3582  HB1 SER A 241     106.290  93.600 144.900  1.00  0.00           H
ATOM   3583  HB2 SER A 241     105.530  92.920 143.420  1.00  0.00           H
ATOM   3584  OG  SER A 241     105.490  95.030 143.760  1.00  0.00           O
ATOM   3585  HG1 SER A 241     106.150  95.700 143.950  1.00  0.00           H
ATOM   3586  C   SER A 241     107.270  94.050 141.520  1.00  0.00           C
ATOM   3587  O   SER A 241     106.630  95.080 141.230  1.00  0.00           O
ATOM   3588  N   LEU A 242     107.650  93.200 140.510  1.00  0.00           N
ATOM   3589  HN  LEU A 242     107.980  92.270 140.650  1.00  0.00           H
ATOM   3590  CA  LEU A 242     107.490  93.600 139.110  1.00  0.00           C
ATOM   3591  HA  LEU A 242     107.440  94.670 138.980  1.00  0.00           H
ATOM   3592  CB  LEU A 242     108.510  93.000 138.170  1.00  0.00           C
ATOM   3593  HB1 LEU A 242     108.410  91.910 138.350  1.00  0.00           H
ATOM   3594  HB2 LEU A 242     108.240  93.240 137.110  1.00  0.00           H
ATOM   3595  CG  LEU A 242     110.010  93.370 138.370  1.00  0.00           C
ATOM   3596  HG  LEU A 242     110.480  92.790 137.560  1.00  0.00           H
ATOM   3597  CD1 LEU A 242     110.150  94.850 138.000  1.00  0.00           C
ATOM   3598 HD11 LEU A 242     109.580  95.080 137.070  1.00  0.00           H
ATOM   3599 HD12 LEU A 242     109.730  95.420 138.850  1.00  0.00           H
ATOM   3600 HD13 LEU A 242     111.210  95.190 137.960  1.00  0.00           H
ATOM   3601  CD2 LEU A 242     110.760  92.990 139.690  1.00  0.00           C
ATOM   3602 HD21 LEU A 242     110.620  91.930 139.970  1.00  0.00           H
ATOM   3603 HD22 LEU A 242     111.860  93.130 139.630  1.00  0.00           H
ATOM   3604 HD23 LEU A 242     110.360  93.650 140.500  1.00  0.00           H
ATOM   3605  C   LEU A 242     106.200  93.030 138.750  1.00  0.00           C
ATOM   3606  O   LEU A 242     105.820  91.950 139.200  1.00  0.00           O
ATOM   3607  N   GLU A 243     105.420  93.750 137.840  1.00  0.00           N
ATOM   3608  HN  GLU A 243     105.750  94.650 137.560  1.00  0.00           H
ATOM   3609  CA  GLU A 243     104.270  93.270 137.150  1.00  0.00           C
ATOM   3610  HA  GLU A 243     103.660  92.590 137.720  1.00  0.00           H
ATOM   3611  CB  GLU A 243     103.300  94.470 136.920  1.00  0.00           C
ATOM   3612  HB1 GLU A 243     103.260  94.860 137.970  1.00  0.00           H
ATOM   3613  HB2 GLU A 243     103.820  95.260 136.340  1.00  0.00           H
ATOM   3614  CG  GLU A 243     101.990  94.180 136.120  1.00  0.00           C
ATOM   3615  HG1 GLU A 243     101.340  93.530 136.760  1.00  0.00           H
ATOM   3616  HG2 GLU A 243     102.210  93.660 135.160  1.00  0.00           H
ATOM   3617  CD  GLU A 243     101.270  95.490 135.870  1.00  0.00           C
ATOM   3618  OE1 GLU A 243     101.860  96.600 136.070  1.00  0.00           O
ATOM   3619  OE2 GLU A 243     100.040  95.560 135.600  1.00  0.00           O
ATOM   3620  C   GLU A 243     104.600  92.620 135.780  1.00  0.00           C
ATOM   3621  O   GLU A 243     105.270  93.320 135.040  1.00  0.00           O
ATOM   3622  N   PRO A 244     104.310  91.420 135.530  1.00  0.00           N
ATOM   3623  CD  PRO A 244     103.980  90.400 136.600  1.00  0.00           C
ATOM   3624  HD1 PRO A 244     102.910  90.360 136.880  1.00  0.00           H
ATOM   3625  HD2 PRO A 244     104.500  90.420 137.580  1.00  0.00           H
ATOM   3626  CA  PRO A 244     104.440  90.820 134.240  1.00  0.00           C
ATOM   3627  HA  PRO A 244     105.450  91.050 133.930  1.00  0.00           H
ATOM   3628  CB  PRO A 244     103.970  89.340 134.420  1.00  0.00           C
ATOM   3629  HB1 PRO A 244     102.880  89.180 134.310  1.00  0.00           H
ATOM   3630  HB2 PRO A 244     104.500  88.690 133.690  1.00  0.00           H
ATOM   3631  CG  PRO A 244     104.290  89.070 135.900  1.00  0.00           C
ATOM   3632  HG1 PRO A 244     105.380  88.870 136.050  1.00  0.00           H
ATOM   3633  HG2 PRO A 244     103.790  88.130 136.220  1.00  0.00           H
ATOM   3634  C   PRO A 244     103.420  91.520 133.210  1.00  0.00           C
ATOM   3635  O   PRO A 244     102.310  91.900 133.610  1.00  0.00           O
ATOM   3636  N   PRO A 245     103.800  91.870 131.940  1.00  0.00           N
ATOM   3637  CD  PRO A 245     105.110  91.480 131.390  1.00  0.00           C
ATOM   3638  HD1 PRO A 245     105.530  90.490 131.670  1.00  0.00           H
ATOM   3639  HD2 PRO A 245     105.910  92.240 131.480  1.00  0.00           H
ATOM   3640  CA  PRO A 245     102.890  92.360 130.920  1.00  0.00           C
ATOM   3641  HA  PRO A 245     102.590  93.370 131.170  1.00  0.00           H
ATOM   3642  CB  PRO A 245     103.750  92.480 129.660  1.00  0.00           C
ATOM   3643  HB1 PRO A 245     103.240  92.280 128.690  1.00  0.00           H
ATOM   3644  HB2 PRO A 245     104.310  93.440 129.610  1.00  0.00           H
ATOM   3645  CG  PRO A 245     104.820  91.350 129.900  1.00  0.00           C
ATOM   3646  HG1 PRO A 245     105.690  91.510 129.240  1.00  0.00           H
ATOM   3647  HG2 PRO A 245     104.320  90.390 129.650  1.00  0.00           H
ATOM   3648  C   PRO A 245     101.620  91.580 130.750  1.00  0.00           C
ATOM   3649  O   PRO A 245     101.450  90.450 131.290  1.00  0.00           O
ATOM   3650  N   LEU A 246     100.600  92.100 129.980  1.00  0.00           N
ATOM   3651  HN  LEU A 246     100.770  93.040 129.700  1.00  0.00           H
ATOM   3652  CA  LEU A 246      99.390  91.420 129.700  1.00  0.00           C
ATOM   3653  HA  LEU A 246      98.790  91.190 130.560  1.00  0.00           H
ATOM   3654  CB  LEU A 246      98.480  92.370 128.870  1.00  0.00           C
ATOM   3655  HB1 LEU A 246      99.010  92.450 127.890  1.00  0.00           H
ATOM   3656  HB2 LEU A 246      97.540  91.840 128.610  1.00  0.00           H
ATOM   3657  CG  LEU A 246      98.110  93.780 129.500  1.00  0.00           C
ATOM   3658  HG  LEU A 246      98.970  94.450 129.760  1.00  0.00           H
ATOM   3659  CD1 LEU A 246      97.280  94.500 128.470  1.00  0.00           C
ATOM   3660 HD11 LEU A 246      96.360  93.930 128.220  1.00  0.00           H
ATOM   3661 HD12 LEU A 246      96.930  95.500 128.790  1.00  0.00           H
ATOM   3662 HD13 LEU A 246      97.840  94.600 127.510  1.00  0.00           H
ATOM   3663  CD2 LEU A 246      97.400  93.620 130.760  1.00  0.00           C
ATOM   3664 HD21 LEU A 246      97.110  94.610 131.170  1.00  0.00           H
ATOM   3665 HD22 LEU A 246      96.420  93.150 130.550  1.00  0.00           H
ATOM   3666 HD23 LEU A 246      97.950  93.000 131.510  1.00  0.00           H
ATOM   3667  C   LEU A 246      99.580  90.060 128.920  1.00  0.00           C
ATOM   3668  O   LEU A 246      98.790  89.100 129.100  1.00  0.00           O
ATOM   3669  N   CYS A 247     100.690  89.950 128.110  1.00  0.00           N
ATOM   3670  HN  CYS A 247     101.420  90.630 128.140  1.00  0.00           H
ATOM   3671  CA  CYS A 247     100.980  88.850 127.230  1.00  0.00           C
ATOM   3672  HA  CYS A 247     100.160  88.160 127.150  1.00  0.00           H
ATOM   3673  CB  CYS A 247     101.060  89.460 125.740  1.00  0.00           C
ATOM   3674  HB1 CYS A 247     101.170  88.600 125.040  1.00  0.00           H
ATOM   3675  HB2 CYS A 247     102.030  90.000 125.710  1.00  0.00           H
ATOM   3676  SG  CYS A 247      99.770  90.670 125.300  1.00  0.00           S
ATOM   3677  C   CYS A 247     102.110  88.000 127.610  1.00  0.00           C
ATOM   3678  O   CYS A 247     102.610  87.210 126.810  1.00  0.00           O
ATOM   3679  N   GLY A 248     102.510  88.100 128.890  1.00  0.00           N
ATOM   3680  HN  GLY A 248     102.040  88.750 129.480  1.00  0.00           H
ATOM   3681  CA  GLY A 248     103.550  87.370 129.550  1.00  0.00           C
ATOM   3682  HA1 GLY A 248     104.250  88.100 129.950  1.00  0.00           H
ATOM   3683  HA2 GLY A 248     103.990  86.730 128.800  1.00  0.00           H
ATOM   3684  C   GLY A 248     102.900  86.640 130.660  1.00  0.00           C
ATOM   3685  O   GLY A 248     101.700  86.580 130.780  1.00  0.00           O
ATOM   3686  N   GLN A 249     103.730  86.100 131.560  1.00  0.00           N
ATOM   3687  HN  GLN A 249     104.710  86.140 131.380  1.00  0.00           H
ATOM   3688  CA  GLN A 249     103.290  85.360 132.680  1.00  0.00           C
ATOM   3689  HA  GLN A 249     102.390  85.790 133.090  1.00  0.00           H
ATOM   3690  CB  GLN A 249     102.960  83.850 132.500  1.00  0.00           C
ATOM   3691  HB1 GLN A 249     103.940  83.360 132.290  1.00  0.00           H
ATOM   3692  HB2 GLN A 249     102.640  83.520 133.510  1.00  0.00           H
ATOM   3693  CG  GLN A 249     101.960  83.420 131.430  1.00  0.00           C
ATOM   3694  HG1 GLN A 249     102.110  82.380 131.080  1.00  0.00           H
ATOM   3695  HG2 GLN A 249     102.090  83.960 130.470  1.00  0.00           H
ATOM   3696  CD  GLN A 249     100.450  83.580 131.760  1.00  0.00           C
ATOM   3697  OE1 GLN A 249      99.660  84.170 130.950  1.00  0.00           O
ATOM   3698  NE2 GLN A 249     100.010  83.080 132.930  1.00  0.00           N
ATOM   3699 HE21 GLN A 249     100.670  82.840 133.650  1.00  0.00           H
ATOM   3700 HE22 GLN A 249      99.040  82.990 133.160  1.00  0.00           H
ATOM   3701  C   GLN A 249     104.220  85.480 133.910  1.00  0.00           C
ATOM   3702  O   GLN A 249     103.750  85.470 135.060  1.00  0.00           O
ATOM   3703  N   THR A 250     105.560  85.740 133.710  1.00  0.00           N
ATOM   3704  HN  THR A 250     105.920  85.880 132.790  1.00  0.00           H
ATOM   3705  CA  THR A 250     106.510  85.740 134.820  1.00  0.00           C
ATOM   3706  HA  THR A 250     105.910  86.020 135.670  1.00  0.00           H
ATOM   3707  CB  THR A 250     107.050  84.310 135.110  1.00  0.00           C
ATOM   3708  HB  THR A 250     108.140  84.330 135.340  1.00  0.00           H
ATOM   3709  OG1 THR A 250     106.880  83.340 134.070  1.00  0.00           O
ATOM   3710  HG1 THR A 250     107.180  83.740 133.250  1.00  0.00           H
ATOM   3711  CG2 THR A 250     106.300  83.790 136.380  1.00  0.00           C
ATOM   3712 HG21 THR A 250     106.570  82.730 136.560  1.00  0.00           H
ATOM   3713 HG22 THR A 250     106.390  84.510 137.230  1.00  0.00           H
ATOM   3714 HG23 THR A 250     105.230  83.770 136.110  1.00  0.00           H
ATOM   3715  C   THR A 250     107.660  86.730 134.610  1.00  0.00           C
ATOM   3716  O   THR A 250     107.740  87.410 133.580  1.00  0.00           O
ATOM   3717  N   LEU A 251     108.510  86.880 135.650  1.00  0.00           N
ATOM   3718  HN  LEU A 251     108.400  86.280 136.440  1.00  0.00           H
ATOM   3719  CA  LEU A 251     109.440  88.020 135.780  1.00  0.00           C
ATOM   3720  HA  LEU A 251     108.870  88.900 136.040  1.00  0.00           H
ATOM   3721  CB  LEU A 251     110.290  87.870 137.030  1.00  0.00           C
ATOM   3722  HB1 LEU A 251     109.560  88.020 137.850  1.00  0.00           H
ATOM   3723  HB2 LEU A 251     110.660  86.840 137.190  1.00  0.00           H
ATOM   3724  CG  LEU A 251     111.410  88.860 137.280  1.00  0.00           C
ATOM   3725  HG  LEU A 251     112.060  89.090 136.420  1.00  0.00           H
ATOM   3726  CD1 LEU A 251     110.810  90.210 137.680  1.00  0.00           C
ATOM   3727 HD11 LEU A 251     111.530  91.010 137.950  1.00  0.00           H
ATOM   3728 HD12 LEU A 251     110.270  90.630 136.800  1.00  0.00           H
ATOM   3729 HD13 LEU A 251     110.030  90.110 138.470  1.00  0.00           H
ATOM   3730  CD2 LEU A 251     112.270  88.290 138.410  1.00  0.00           C
ATOM   3731 HD21 LEU A 251     112.770  87.330 138.160  1.00  0.00           H
ATOM   3732 HD22 LEU A 251     113.040  89.000 138.780  1.00  0.00           H
ATOM   3733 HD23 LEU A 251     111.750  88.290 139.390  1.00  0.00           H
ATOM   3734  C   LEU A 251     110.310  88.320 134.560  1.00  0.00           C
ATOM   3735  O   LEU A 251     110.410  89.480 134.180  1.00  0.00           O
ATOM   3736  N   CYS A 252     110.830  87.270 133.920  1.00  0.00           N
ATOM   3737  HN  CYS A 252     110.840  86.400 134.410  1.00  0.00           H
ATOM   3738  CA  CYS A 252     111.640  87.260 132.630  1.00  0.00           C
ATOM   3739  HA  CYS A 252     112.510  87.850 132.840  1.00  0.00           H
ATOM   3740  CB  CYS A 252     112.040  85.860 132.210  1.00  0.00           C
ATOM   3741  HB1 CYS A 252     112.400  85.810 131.170  1.00  0.00           H
ATOM   3742  HB2 CYS A 252     111.150  85.200 132.330  1.00  0.00           H
ATOM   3743  SG  CYS A 252     113.340  85.280 133.290  1.00  0.00           S
ATOM   3744  C   CYS A 252     110.910  87.940 131.490  1.00  0.00           C
ATOM   3745  O   CYS A 252     111.550  88.400 130.510  1.00  0.00           O
ATOM   3746  N   ASP A 253     109.580  87.850 131.480  1.00  0.00           N
ATOM   3747  HN  ASP A 253     109.120  87.350 132.220  1.00  0.00           H
ATOM   3748  CA  ASP A 253     108.720  88.320 130.390  1.00  0.00           C
ATOM   3749  HA  ASP A 253     109.160  88.110 129.430  1.00  0.00           H
ATOM   3750  CB  ASP A 253     107.330  87.870 130.510  1.00  0.00           C
ATOM   3751  HB1 ASP A 253     106.890  88.090 131.500  1.00  0.00           H
ATOM   3752  HB2 ASP A 253     106.590  88.240 129.770  1.00  0.00           H
ATOM   3753  CG  ASP A 253     107.440  86.360 130.460  1.00  0.00           C
ATOM   3754  OD1 ASP A 253     108.290  85.900 129.620  1.00  0.00           O
ATOM   3755  OD2 ASP A 253     106.540  85.660 131.030  1.00  0.00           O
ATOM   3756  C   ASP A 253     108.650  89.850 130.570  1.00  0.00           C
ATOM   3757  O   ASP A 253     108.160  90.540 129.690  1.00  0.00           O
ATOM   3758  N   ASN A 254     109.120  90.460 131.720  1.00  0.00           N
ATOM   3759  HN  ASN A 254     109.500  89.940 132.480  1.00  0.00           H
ATOM   3760  CA  ASN A 254     109.130  91.890 131.890  1.00  0.00           C
ATOM   3761  HA  ASN A 254     108.180  92.300 131.600  1.00  0.00           H
ATOM   3762  CB  ASN A 254     109.290  92.220 133.400  1.00  0.00           C
ATOM   3763  HB1 ASN A 254     108.440  91.780 133.970  1.00  0.00           H
ATOM   3764  HB2 ASN A 254     110.310  91.870 133.690  1.00  0.00           H
ATOM   3765  CG  ASN A 254     109.240  93.760 133.760  1.00  0.00           C
ATOM   3766  OD1 ASN A 254     110.350  94.350 133.640  1.00  0.00           O
ATOM   3767  ND2 ASN A 254     108.130  94.360 134.160  1.00  0.00           N
ATOM   3768 HD21 ASN A 254     107.290  93.840 134.290  1.00  0.00           H
ATOM   3769 HD22 ASN A 254     108.010  95.330 134.350  1.00  0.00           H
ATOM   3770  C   ASN A 254     110.120  92.600 131.030  1.00  0.00           C
ATOM   3771  O   ASN A 254     111.250  92.110 130.880  1.00  0.00           O
ATOM   3772  N   THR A 255     109.750  93.670 130.430  1.00  0.00           N
ATOM   3773  HN  THR A 255     108.840  94.000 130.640  1.00  0.00           H
ATOM   3774  CA  THR A 255     110.600  94.360 129.410  1.00  0.00           C
ATOM   3775  HA  THR A 255     110.640  93.530 128.710  1.00  0.00           H
ATOM   3776  CB  THR A 255     109.840  95.650 128.860  1.00  0.00           C
ATOM   3777  HB  THR A 255     109.760  96.530 129.530  1.00  0.00           H
ATOM   3778  OG1 THR A 255     108.640  95.300 128.280  1.00  0.00           O
ATOM   3779  HG1 THR A 255     108.540  94.350 128.190  1.00  0.00           H
ATOM   3780  CG2 THR A 255     110.670  96.130 127.670  1.00  0.00           C
ATOM   3781 HG21 THR A 255     111.640  96.460 128.100  1.00  0.00           H
ATOM   3782 HG22 THR A 255     110.910  95.400 126.860  1.00  0.00           H
ATOM   3783 HG23 THR A 255     110.310  97.070 127.220  1.00  0.00           H
ATOM   3784  C   THR A 255     111.980  94.720 129.850  1.00  0.00           C
ATOM   3785  O   THR A 255     112.940  94.580 129.110  1.00  0.00           O
ATOM   3786  N   GLU A 256     112.170  95.270 131.120  1.00  0.00           N
ATOM   3787  HN  GLU A 256     111.410  95.400 131.760  1.00  0.00           H
ATOM   3788  CA  GLU A 256     113.460  95.620 131.750  1.00  0.00           C
ATOM   3789  HA  GLU A 256     114.060  96.280 131.140  1.00  0.00           H
ATOM   3790  CB  GLU A 256     113.270  96.380 133.090  1.00  0.00           C
ATOM   3791  HB1 GLU A 256     112.400  95.960 133.630  1.00  0.00           H
ATOM   3792  HB2 GLU A 256     114.180  96.340 133.730  1.00  0.00           H
ATOM   3793  CG  GLU A 256     113.000  97.900 132.950  1.00  0.00           C
ATOM   3794  HG1 GLU A 256     113.960  98.340 132.600  1.00  0.00           H
ATOM   3795  HG2 GLU A 256     112.820  98.220 134.000  1.00  0.00           H
ATOM   3796  CD  GLU A 256     111.800  98.340 132.210  1.00  0.00           C
ATOM   3797  OE1 GLU A 256     110.720  98.360 132.850  1.00  0.00           O
ATOM   3798  OE2 GLU A 256     111.910  98.950 131.120  1.00  0.00           O
ATOM   3799  C   GLU A 256     114.340  94.410 132.060  1.00  0.00           C
ATOM   3800  O   GLU A 256     115.550  94.300 131.930  1.00  0.00           O
ATOM   3801  N   VAL A 257     113.730  93.270 132.450  1.00  0.00           N
ATOM   3802  HN  VAL A 257     112.730  93.310 132.450  1.00  0.00           H
ATOM   3803  CA  VAL A 257     114.410  92.030 132.760  1.00  0.00           C
ATOM   3804  HA  VAL A 257     115.220  92.200 133.450  1.00  0.00           H
ATOM   3805  CB  VAL A 257     113.530  91.160 133.570  1.00  0.00           C
ATOM   3806  HB  VAL A 257     112.650  90.880 132.960  1.00  0.00           H
ATOM   3807  CG1 VAL A 257     114.150  89.800 133.910  1.00  0.00           C
ATOM   3808 HG11 VAL A 257     113.730  89.380 134.850  1.00  0.00           H
ATOM   3809 HG12 VAL A 257     114.050  89.080 133.070  1.00  0.00           H
ATOM   3810 HG13 VAL A 257     115.250  89.920 134.050  1.00  0.00           H
ATOM   3811  CG2 VAL A 257     112.970  91.920 134.780  1.00  0.00           C
ATOM   3812 HG21 VAL A 257     112.620  92.930 134.480  1.00  0.00           H
ATOM   3813 HG22 VAL A 257     112.120  91.380 135.240  1.00  0.00           H
ATOM   3814 HG23 VAL A 257     113.810  92.100 135.480  1.00  0.00           H
ATOM   3815  C   VAL A 257     114.970  91.280 131.520  1.00  0.00           C
ATOM   3816  O   VAL A 257     116.150  90.880 131.490  1.00  0.00           O
ATOM   3817  N   ILE A 258     114.200  91.240 130.420  1.00  0.00           N
ATOM   3818  HN  ILE A 258     113.260  91.570 130.500  1.00  0.00           H
ATOM   3819  CA  ILE A 258     114.630  90.700 129.100  1.00  0.00           C
ATOM   3820  HA  ILE A 258     115.180  89.790 129.270  1.00  0.00           H
ATOM   3821  CB  ILE A 258     113.470  90.330 128.190  1.00  0.00           C
ATOM   3822  HB  ILE A 258     112.790  89.600 128.680  1.00  0.00           H
ATOM   3823  CG2 ILE A 258     112.600  91.520 127.740  1.00  0.00           C
ATOM   3824 HG21 ILE A 258     112.110  91.980 128.630  1.00  0.00           H
ATOM   3825 HG22 ILE A 258     113.010  92.290 127.060  1.00  0.00           H
ATOM   3826 HG23 ILE A 258     111.740  91.120 127.160  1.00  0.00           H
ATOM   3827  CG1 ILE A 258     114.020  89.530 127.020  1.00  0.00           C
ATOM   3828 HG11 ILE A 258     114.880  90.040 126.530  1.00  0.00           H
ATOM   3829 HG12 ILE A 258     113.230  89.510 126.240  1.00  0.00           H
ATOM   3830  CD  ILE A 258     114.570  88.130 127.430  1.00  0.00           C
ATOM   3831  HD1 ILE A 258     113.910  87.510 128.070  1.00  0.00           H
ATOM   3832  HD2 ILE A 258     114.790  87.510 126.530  1.00  0.00           H
ATOM   3833  HD3 ILE A 258     115.490  88.320 128.030  1.00  0.00           H
ATOM   3834  C   ILE A 258     115.580  91.670 128.370  1.00  0.00           C
ATOM   3835  O   ILE A 258     116.510  91.260 127.630  1.00  0.00           O
ATOM   3836  N   ALA A 259     115.430  93.010 128.550  1.00  0.00           N
ATOM   3837  HN  ALA A 259     114.600  93.330 129.010  1.00  0.00           H
ATOM   3838  CA  ALA A 259     116.410  94.020 128.160  1.00  0.00           C
ATOM   3839  HA  ALA A 259     116.510  94.130 127.090  1.00  0.00           H
ATOM   3840  CB  ALA A 259     115.870  95.300 128.810  1.00  0.00           C
ATOM   3841  HB1 ALA A 259     116.620  96.090 128.570  1.00  0.00           H
ATOM   3842  HB2 ALA A 259     114.890  95.640 128.410  1.00  0.00           H
ATOM   3843  HB3 ALA A 259     115.890  95.210 129.920  1.00  0.00           H
ATOM   3844  C   ALA A 259     117.750  93.790 128.760  1.00  0.00           C
ATOM   3845  O   ALA A 259     118.780  93.800 128.080  1.00  0.00           O
ATOM   3846  N   SER A 260     117.840  93.580 130.080  1.00  0.00           N
ATOM   3847  HN  SER A 260     116.930  93.560 130.490  1.00  0.00           H
ATOM   3848  CA  SER A 260     119.020  93.270 130.780  1.00  0.00           C
ATOM   3849  HA  SER A 260     119.700  94.090 130.620  1.00  0.00           H
ATOM   3850  CB  SER A 260     118.700  93.060 132.280  1.00  0.00           C
ATOM   3851  HB1 SER A 260     118.090  92.140 132.410  1.00  0.00           H
ATOM   3852  HB2 SER A 260     118.140  93.960 132.620  1.00  0.00           H
ATOM   3853  OG  SER A 260     119.940  93.000 133.010  1.00  0.00           O
ATOM   3854  HG1 SER A 260     119.620  92.930 133.910  1.00  0.00           H
ATOM   3855  C   SER A 260     119.750  92.070 130.220  1.00  0.00           C
ATOM   3856  O   SER A 260     120.950  92.120 129.910  1.00  0.00           O
ATOM   3857  N   TYR A 261     119.040  90.870 130.020  1.00  0.00           N
ATOM   3858  HN  TYR A 261     118.090  90.780 130.310  1.00  0.00           H
ATOM   3859  CA  TYR A 261     119.590  89.630 129.490  1.00  0.00           C
ATOM   3860  HA  TYR A 261     120.490  89.330 130.000  1.00  0.00           H
ATOM   3861  CB  TYR A 261     118.620  88.430 129.700  1.00  0.00           C
ATOM   3862  HB1 TYR A 261     117.570  88.780 129.640  1.00  0.00           H
ATOM   3863  HB2 TYR A 261     118.820  87.690 128.900  1.00  0.00           H
ATOM   3864  CG  TYR A 261     118.830  87.550 130.970  1.00  0.00           C
ATOM   3865  CD1 TYR A 261     118.420  88.140 132.220  1.00  0.00           C
ATOM   3866  HD1 TYR A 261     117.900  89.080 132.140  1.00  0.00           H
ATOM   3867  CE1 TYR A 261     118.540  87.420 133.410  1.00  0.00           C
ATOM   3868  HE1 TYR A 261     118.280  87.960 134.310  1.00  0.00           H
ATOM   3869  CZ  TYR A 261     119.090  86.160 133.480  1.00  0.00           C
ATOM   3870  OH  TYR A 261     119.130  85.470 134.700  1.00  0.00           O
ATOM   3871  HH  TYR A 261     119.680  84.700 134.580  1.00  0.00           H
ATOM   3872  CD2 TYR A 261     119.410  86.220 131.050  1.00  0.00           C
ATOM   3873  HD2 TYR A 261     119.760  85.760 130.140  1.00  0.00           H
ATOM   3874  CE2 TYR A 261     119.460  85.500 132.300  1.00  0.00           C
ATOM   3875  HE2 TYR A 261     119.930  84.530 132.380  1.00  0.00           H
ATOM   3876  C   TYR A 261     120.000  89.820 128.000  1.00  0.00           C
ATOM   3877  O   TYR A 261     121.010  89.190 127.640  1.00  0.00           O
ATOM   3878  N   ASN A 262     119.270  90.640 127.180  1.00  0.00           N
ATOM   3879  HN  ASN A 262     118.330  90.880 127.440  1.00  0.00           H
ATOM   3880  CA  ASN A 262     119.790  91.010 125.790  1.00  0.00           C
ATOM   3881  HA  ASN A 262     119.960  90.080 125.260  1.00  0.00           H
ATOM   3882  CB  ASN A 262     118.790  91.910 125.080  1.00  0.00           C
ATOM   3883  HB1 ASN A 262     118.600  92.750 125.780  1.00  0.00           H
ATOM   3884  HB2 ASN A 262     119.260  92.250 124.130  1.00  0.00           H
ATOM   3885  CG  ASN A 262     117.500  91.230 124.720  1.00  0.00           C
ATOM   3886  OD1 ASN A 262     117.430  89.980 124.560  1.00  0.00           O
ATOM   3887  ND2 ASN A 262     116.400  92.010 124.450  1.00  0.00           N
ATOM   3888 HD21 ASN A 262     116.440  93.000 124.330  1.00  0.00           H
ATOM   3889 HD22 ASN A 262     115.550  91.500 124.300  1.00  0.00           H
ATOM   3890  C   ASN A 262     121.080  91.790 125.790  1.00  0.00           C
ATOM   3891  O   ASN A 262     121.970  91.670 124.950  1.00  0.00           O
ATOM   3892  N   GLN A 263     121.180  92.730 126.780  1.00  0.00           N
ATOM   3893  HN  GLN A 263     120.420  92.900 127.400  1.00  0.00           H
ATOM   3894  CA  GLN A 263     122.340  93.610 126.760  1.00  0.00           C
ATOM   3895  HA  GLN A 263     122.650  93.820 125.750  1.00  0.00           H
ATOM   3896  CB  GLN A 263     121.950  94.950 127.420  1.00  0.00           C
ATOM   3897  HB1 GLN A 263     121.470  94.750 128.400  1.00  0.00           H
ATOM   3898  HB2 GLN A 263     122.810  95.640 127.620  1.00  0.00           H
ATOM   3899  CG  GLN A 263     120.960  95.700 126.490  1.00  0.00           C
ATOM   3900  HG1 GLN A 263     120.760  96.610 127.090  1.00  0.00           H
ATOM   3901  HG2 GLN A 263     119.970  95.190 126.540  1.00  0.00           H
ATOM   3902  CD  GLN A 263     121.420  95.980 125.060  1.00  0.00           C
ATOM   3903  OE1 GLN A 263     121.080  95.260 124.110  1.00  0.00           O
ATOM   3904  NE2 GLN A 263     122.370  96.930 124.910  1.00  0.00           N
ATOM   3905 HE21 GLN A 263     122.710  97.600 125.570  1.00  0.00           H
ATOM   3906 HE22 GLN A 263     122.790  97.090 124.020  1.00  0.00           H
ATOM   3907  C   GLN A 263     123.670  93.060 127.340  1.00  0.00           C
ATOM   3908  O   GLN A 263     124.780  93.560 126.970  1.00  0.00           O
ATOM   3909  N   LEU A 264     123.650  92.090 128.260  1.00  0.00           N
ATOM   3910  HN  LEU A 264     122.780  91.720 128.590  1.00  0.00           H
ATOM   3911  CA  LEU A 264     124.850  91.520 128.920  1.00  0.00           C
ATOM   3912  HA  LEU A 264     125.730  92.080 128.620  1.00  0.00           H
ATOM   3913  CB  LEU A 264     125.000  91.530 130.450  1.00  0.00           C
ATOM   3914  HB1 LEU A 264     124.160  90.920 130.850  1.00  0.00           H
ATOM   3915  HB2 LEU A 264     125.850  90.900 130.810  1.00  0.00           H
ATOM   3916  CG  LEU A 264     125.050  92.940 131.170  1.00  0.00           C
ATOM   3917  HG  LEU A 264     125.540  92.810 132.160  1.00  0.00           H
ATOM   3918  CD1 LEU A 264     125.930  93.830 130.390  1.00  0.00           C
ATOM   3919 HD11 LEU A 264     126.000  94.770 130.970  1.00  0.00           H
ATOM   3920 HD12 LEU A 264     126.970  93.450 130.260  1.00  0.00           H
ATOM   3921 HD13 LEU A 264     125.380  94.130 129.470  1.00  0.00           H
ATOM   3922  CD2 LEU A 264     123.580  93.480 131.280  1.00  0.00           C
ATOM   3923 HD21 LEU A 264     123.680  93.980 132.270  1.00  0.00           H
ATOM   3924 HD22 LEU A 264     123.190  94.200 130.520  1.00  0.00           H
ATOM   3925 HD23 LEU A 264     122.820  92.690 131.440  1.00  0.00           H
ATOM   3926  C   LEU A 264     125.050  90.120 128.410  1.00  0.00           C
ATOM   3927  O   LEU A 264     124.220  89.230 128.530  1.00  0.00           O
ATOM   3928  N   SER A 265     126.250  89.770 127.940  1.00  0.00           N
ATOM   3929  HN  SER A 265     126.960  90.470 127.920  1.00  0.00           H
ATOM   3930  CA  SER A 265     126.700  88.440 127.500  1.00  0.00           C
ATOM   3931  HA  SER A 265     126.010  88.140 126.720  1.00  0.00           H
ATOM   3932  CB  SER A 265     128.060  88.410 126.720  1.00  0.00           C
ATOM   3933  HB1 SER A 265     127.960  88.860 125.700  1.00  0.00           H
ATOM   3934  HB2 SER A 265     128.360  87.350 126.530  1.00  0.00           H
ATOM   3935  OG  SER A 265     129.040  89.130 127.410  1.00  0.00           O
ATOM   3936  HG1 SER A 265     129.130  90.060 127.180  1.00  0.00           H
ATOM   3937  C   SER A 265     126.860  87.430 128.590  1.00  0.00           C
ATOM   3938  O   SER A 265     126.580  86.240 128.360  1.00  0.00           O
ATOM   3939  N   SER A 266     127.130  87.900 129.810  1.00  0.00           N
ATOM   3940  HN  SER A 266     127.110  88.890 129.900  1.00  0.00           H
ATOM   3941  CA  SER A 266     127.550  87.150 130.970  1.00  0.00           C
ATOM   3942  HA  SER A 266     128.230  86.430 130.540  1.00  0.00           H
ATOM   3943  CB  SER A 266     128.010  88.070 132.150  1.00  0.00           C
ATOM   3944  HB1 SER A 266     128.830  88.690 131.750  1.00  0.00           H
ATOM   3945  HB2 SER A 266     128.380  87.570 133.070  1.00  0.00           H
ATOM   3946  OG  SER A 266     127.010  89.030 132.420  1.00  0.00           O
ATOM   3947  HG1 SER A 266     127.420  89.840 132.710  1.00  0.00           H
ATOM   3948  C   SER A 266     126.510  86.270 131.580  1.00  0.00           C
ATOM   3949  O   SER A 266     126.840  85.150 132.060  1.00  0.00           O
ATOM   3950  N   PHE A 267     125.160  86.600 131.500  1.00  0.00           N
ATOM   3951  HN  PHE A 267     125.070  87.460 131.010  1.00  0.00           H
ATOM   3952  CA  PHE A 267     124.050  85.880 132.020  1.00  0.00           C
ATOM   3953  HA  PHE A 267     124.340  85.500 132.990  1.00  0.00           H
ATOM   3954  CB  PHE A 267     122.930  86.940 132.080  1.00  0.00           C
ATOM   3955  HB1 PHE A 267     122.700  87.500 131.160  1.00  0.00           H
ATOM   3956  HB2 PHE A 267     122.010  86.490 132.500  1.00  0.00           H
ATOM   3957  CG  PHE A 267     123.250  88.000 133.110  1.00  0.00           C
ATOM   3958  CD1 PHE A 267     123.970  87.770 134.310  1.00  0.00           C
ATOM   3959  HD1 PHE A 267     124.580  86.910 134.550  1.00  0.00           H
ATOM   3960  CE1 PHE A 267     124.050  88.830 135.290  1.00  0.00           C
ATOM   3961  HE1 PHE A 267     124.670  88.810 136.180  1.00  0.00           H
ATOM   3962  CZ  PHE A 267     123.410  90.050 135.130  1.00  0.00           C
ATOM   3963  HZ  PHE A 267     123.570  90.840 135.850  1.00  0.00           H
ATOM   3964  CD2 PHE A 267     122.510  89.180 133.040  1.00  0.00           C
ATOM   3965  HD2 PHE A 267     121.840  89.340 132.210  1.00  0.00           H
ATOM   3966  CE2 PHE A 267     122.620  90.210 133.980  1.00  0.00           C
ATOM   3967  HE2 PHE A 267     122.140  91.150 133.760  1.00  0.00           H
ATOM   3968  C   PHE A 267     123.670  84.700 131.120  1.00  0.00           C
ATOM   3969  O   PHE A 267     122.780  83.930 131.470  1.00  0.00           O
ATOM   3970  N   ARG A 268     124.340  84.640 129.960  1.00  0.00           N
ATOM   3971  HN  ARG A 268     124.970  85.380 129.730  1.00  0.00           H
ATOM   3972  CA  ARG A 268     124.070  83.690 128.940  1.00  0.00           C
ATOM   3973  HA  ARG A 268     123.230  83.100 129.270  1.00  0.00           H
ATOM   3974  CB  ARG A 268     123.790  84.440 127.640  1.00  0.00           C
ATOM   3975  HB1 ARG A 268     124.620  85.180 127.600  1.00  0.00           H
ATOM   3976  HB2 ARG A 268     123.910  83.670 126.840  1.00  0.00           H
ATOM   3977  CG  ARG A 268     122.400  85.110 127.490  1.00  0.00           C
ATOM   3978  HG1 ARG A 268     122.320  85.790 128.360  1.00  0.00           H
ATOM   3979  HG2 ARG A 268     121.570  84.380 127.630  1.00  0.00           H
ATOM   3980  CD  ARG A 268     122.270  86.020 126.250  1.00  0.00           C
ATOM   3981  HD1 ARG A 268     122.910  86.920 126.380  1.00  0.00           H
ATOM   3982  HD2 ARG A 268     121.200  86.310 126.240  1.00  0.00           H
ATOM   3983  NE  ARG A 268     122.660  85.260 125.050  1.00  0.00           N
ATOM   3984  HE  ARG A 268     123.090  84.410 125.340  1.00  0.00           H
ATOM   3985  CZ  ARG A 268     122.860  85.710 123.840  1.00  0.00           C
ATOM   3986  NH1 ARG A 268     122.380  86.850 123.380  1.00  0.00           N
ATOM   3987 HH11 ARG A 268     122.570  87.120 122.440  1.00  0.00           H
ATOM   3988 HH12 ARG A 268     122.030  87.560 123.990  1.00  0.00           H
ATOM   3989  NH2 ARG A 268     123.460  84.840 123.070  1.00  0.00           N
ATOM   3990 HH21 ARG A 268     123.490  85.020 122.080  1.00  0.00           H
ATOM   3991 HH22 ARG A 268     123.830  83.970 123.390  1.00  0.00           H
ATOM   3992  C   ARG A 268     125.250  82.790 128.860  1.00  0.00           C
ATOM   3993  O   ARG A 268     125.360  82.040 127.860  1.00  0.00           O
ATOM   3994  N   GLN A 269     126.070  82.810 129.910  1.00  0.00           N
ATOM   3995  HN  GLN A 269     125.850  83.430 130.660  1.00  0.00           H
ATOM   3996  CA  GLN A 269     127.240  81.890 130.120  1.00  0.00           C
ATOM   3997  HA  GLN A 269     127.920  82.090 129.300  1.00  0.00           H
ATOM   3998  CB  GLN A 269     128.080  82.320 131.360  1.00  0.00           C
ATOM   3999  HB1 GLN A 269     128.960  81.640 131.400  1.00  0.00           H
ATOM   4000  HB2 GLN A 269     128.460  83.350 131.190  1.00  0.00           H
ATOM   4001  CG  GLN A 269     127.370  82.210 132.750  1.00  0.00           C
ATOM   4002  HG1 GLN A 269     126.300  82.500 132.840  1.00  0.00           H
ATOM   4003  HG2 GLN A 269     127.900  82.920 133.420  1.00  0.00           H
ATOM   4004  CD  GLN A 269     127.350  80.830 133.390  1.00  0.00           C
ATOM   4005  OE1 GLN A 269     126.280  80.440 133.950  1.00  0.00           O
ATOM   4006  NE2 GLN A 269     128.450  80.060 133.400  1.00  0.00           N
ATOM   4007 HE21 GLN A 269     129.360  80.290 133.060  1.00  0.00           H
ATOM   4008 HE22 GLN A 269     128.310  79.130 133.740  1.00  0.00           H
ATOM   4009  C   GLN A 269     126.940  80.420 130.060  1.00  0.00           C
ATOM   4010  O   GLN A 269     125.820  80.030 130.360  1.00  0.00           O
ATOM   4011  N   PRO A 270     127.930  79.550 129.840  1.00  0.00           N
ATOM   4012  CD  PRO A 270     129.230  79.890 129.190  1.00  0.00           C
ATOM   4013  HD1 PRO A 270     129.680  80.810 129.620  1.00  0.00           H
ATOM   4014  HD2 PRO A 270     128.930  80.200 128.170  1.00  0.00           H
ATOM   4015  CA  PRO A 270     127.940  78.170 130.050  1.00  0.00           C
ATOM   4016  HA  PRO A 270     127.500  77.830 129.120  1.00  0.00           H
ATOM   4017  CB  PRO A 270     129.430  77.700 130.140  1.00  0.00           C
ATOM   4018  HB1 PRO A 270     129.770  77.890 131.180  1.00  0.00           H
ATOM   4019  HB2 PRO A 270     129.500  76.680 129.710  1.00  0.00           H
ATOM   4020  CG  PRO A 270     130.140  78.680 129.180  1.00  0.00           C
ATOM   4021  HG1 PRO A 270     130.280  78.200 128.190  1.00  0.00           H
ATOM   4022  HG2 PRO A 270     131.140  79.020 129.530  1.00  0.00           H
ATOM   4023  C   PRO A 270     127.060  77.530 131.150  1.00  0.00           C
ATOM   4024  O   PRO A 270     127.330  77.700 132.300  1.00  0.00           O
ATOM   4025  N   LYS A 271     125.980  76.830 130.780  1.00  0.00           N
ATOM   4026  HN  LYS A 271     125.740  76.780 129.820  1.00  0.00           H
ATOM   4027  CA  LYS A 271     125.080  76.180 131.720  1.00  0.00           C
ATOM   4028  HA  LYS A 271     125.620  76.120 132.660  1.00  0.00           H
ATOM   4029  CB  LYS A 271     123.770  77.000 132.100  1.00  0.00           C
ATOM   4030  HB1 LYS A 271     123.300  77.070 131.090  1.00  0.00           H
ATOM   4031  HB2 LYS A 271     123.070  76.460 132.760  1.00  0.00           H
ATOM   4032  CG  LYS A 271     124.100  78.340 132.750  1.00  0.00           C
ATOM   4033  HG1 LYS A 271     124.900  78.900 132.210  1.00  0.00           H
ATOM   4034  HG2 LYS A 271     124.420  78.120 133.790  1.00  0.00           H
ATOM   4035  CD  LYS A 271     122.850  79.260 132.710  1.00  0.00           C
ATOM   4036  HD1 LYS A 271     122.160  78.940 133.510  1.00  0.00           H
ATOM   4037  HD2 LYS A 271     122.370  79.080 131.720  1.00  0.00           H
ATOM   4038  CE  LYS A 271     123.220  80.700 132.820  1.00  0.00           C
ATOM   4039  HE1 LYS A 271     123.810  80.950 131.910  1.00  0.00           H
ATOM   4040  HE2 LYS A 271     123.700  81.010 133.770  1.00  0.00           H
ATOM   4041  NZ  LYS A 271     121.990  81.500 132.680  1.00  0.00           N
ATOM   4042  HZ1 LYS A 271     121.350  81.150 131.940  1.00  0.00           H
ATOM   4043  HZ2 LYS A 271     121.430  81.400 133.550  1.00  0.00           H
ATOM   4044  HZ3 LYS A 271     122.230  82.510 132.640  1.00  0.00           H
ATOM   4045  C   LYS A 271     124.780  74.710 131.270  1.00  0.00           C
ATOM   4046  O   LYS A 271     124.430  74.430 130.140  1.00  0.00           O
ATOM   4047  N   VAL A 272     124.980  73.760 132.140  1.00  0.00           N
ATOM   4048  HN  VAL A 272     125.300  74.040 133.040  1.00  0.00           H
ATOM   4049  CA  VAL A 272     124.710  72.390 131.950  1.00  0.00           C
ATOM   4050  HA  VAL A 272     124.820  72.180 130.900  1.00  0.00           H
ATOM   4051  CB  VAL A 272     125.720  71.440 132.540  1.00  0.00           C
ATOM   4052  HB  VAL A 272     125.760  71.560 133.640  1.00  0.00           H
ATOM   4053  CG1 VAL A 272     125.500  69.930 132.280  1.00  0.00           C
ATOM   4054 HG11 VAL A 272     125.560  69.780 131.180  1.00  0.00           H
ATOM   4055 HG12 VAL A 272     126.340  69.330 132.700  1.00  0.00           H
ATOM   4056 HG13 VAL A 272     124.490  69.630 132.630  1.00  0.00           H
ATOM   4057  CG2 VAL A 272     127.140  71.790 132.130  1.00  0.00           C
ATOM   4058 HG21 VAL A 272     127.920  71.220 132.670  1.00  0.00           H
ATOM   4059 HG22 VAL A 272     127.230  71.570 131.050  1.00  0.00           H
ATOM   4060 HG23 VAL A 272     127.450  72.830 132.390  1.00  0.00           H
ATOM   4061  C   VAL A 272     123.370  72.080 132.520  1.00  0.00           C
ATOM   4062  O   VAL A 272     123.080  72.150 133.700  1.00  0.00           O
ATOM   4063  N   VAL A 273     122.390  71.810 131.580  1.00  0.00           N
ATOM   4064  HN  VAL A 273     122.650  71.780 130.620  1.00  0.00           H
ATOM   4065  CA  VAL A 273     121.090  71.380 132.010  1.00  0.00           C
ATOM   4066  HA  VAL A 273     120.740  71.650 133.000  1.00  0.00           H
ATOM   4067  CB  VAL A 273     119.960  71.880 131.080  1.00  0.00           C
ATOM   4068  HB  VAL A 273     120.180  71.600 130.020  1.00  0.00           H
ATOM   4069  CG1 VAL A 273     118.550  71.460 131.560  1.00  0.00           C
ATOM   4070 HG11 VAL A 273     117.830  71.850 130.800  1.00  0.00           H
ATOM   4071 HG12 VAL A 273     118.390  70.360 131.470  1.00  0.00           H
ATOM   4072 HG13 VAL A 273     118.380  71.780 132.610  1.00  0.00           H
ATOM   4073  CG2 VAL A 273     119.940  73.410 131.060  1.00  0.00           C
ATOM   4074 HG21 VAL A 273     119.220  73.820 130.330  1.00  0.00           H
ATOM   4075 HG22 VAL A 273     119.700  73.950 132.010  1.00  0.00           H
ATOM   4076 HG23 VAL A 273     120.830  73.880 130.570  1.00  0.00           H
ATOM   4077  C   VAL A 273     121.060  69.810 132.140  1.00  0.00           C
ATOM   4078  O   VAL A 273     121.270  69.160 131.130  1.00  0.00           O
ATOM   4079  N   ARG A 274     120.660  69.230 133.320  1.00  0.00           N
ATOM   4080  HN  ARG A 274     120.400  69.790 134.100  1.00  0.00           H
ATOM   4081  CA  ARG A 274     120.340  67.860 133.490  1.00  0.00           C
ATOM   4082  HA  ARG A 274     121.100  67.300 132.970  1.00  0.00           H
ATOM   4083  CB  ARG A 274     120.480  67.370 134.920  1.00  0.00           C
ATOM   4084  HB1 ARG A 274     119.690  68.010 135.370  1.00  0.00           H
ATOM   4085  HB2 ARG A 274     120.240  66.290 134.960  1.00  0.00           H
ATOM   4086  CG  ARG A 274     121.820  67.750 135.570  1.00  0.00           C
ATOM   4087  HG1 ARG A 274     121.930  68.860 135.530  1.00  0.00           H
ATOM   4088  HG2 ARG A 274     122.700  67.520 134.940  1.00  0.00           H
ATOM   4089  CD  ARG A 274     122.130  67.200 136.960  1.00  0.00           C
ATOM   4090  HD1 ARG A 274     123.170  67.450 137.280  1.00  0.00           H
ATOM   4091  HD2 ARG A 274     121.960  66.110 136.880  1.00  0.00           H
ATOM   4092  NE  ARG A 274     121.150  67.910 137.890  1.00  0.00           N
ATOM   4093  HE  ARG A 274     120.420  68.470 137.510  1.00  0.00           H
ATOM   4094  CZ  ARG A 274     120.920  67.490 139.140  1.00  0.00           C
ATOM   4095  NH1 ARG A 274     121.480  66.430 139.730  1.00  0.00           N
ATOM   4096 HH11 ARG A 274     121.100  66.010 140.550  1.00  0.00           H
ATOM   4097 HH12 ARG A 274     122.030  65.790 139.190  1.00  0.00           H
ATOM   4098  NH2 ARG A 274     120.250  68.310 139.910  1.00  0.00           N
ATOM   4099 HH21 ARG A 274     120.330  68.130 140.890  1.00  0.00           H
ATOM   4100 HH22 ARG A 274     120.060  69.260 139.630  1.00  0.00           H
ATOM   4101  C   ARG A 274     118.930  67.410 132.910  1.00  0.00           C
ATOM   4102  O   ARG A 274     117.910  68.040 133.070  1.00  0.00           O
ATOM   4103  N   TYR A 275     118.830  66.280 132.140  1.00  0.00           N
ATOM   4104  HN  TYR A 275     119.630  65.760 131.860  1.00  0.00           H
ATOM   4105  CA  TYR A 275     117.540  65.750 131.610  1.00  0.00           C
ATOM   4106  HA  TYR A 275     116.690  66.000 132.240  1.00  0.00           H
ATOM   4107  CB  TYR A 275     117.360  66.080 130.090  1.00  0.00           C
ATOM   4108  HB1 TYR A 275     116.260  66.000 129.980  1.00  0.00           H
ATOM   4109  HB2 TYR A 275     117.470  67.170 129.940  1.00  0.00           H
ATOM   4110  CG  TYR A 275     117.980  65.180 128.980  1.00  0.00           C
ATOM   4111  CD1 TYR A 275     119.320  65.500 128.610  1.00  0.00           C
ATOM   4112  HD1 TYR A 275     119.840  66.130 129.320  1.00  0.00           H
ATOM   4113  CE1 TYR A 275     119.850  65.160 127.360  1.00  0.00           C
ATOM   4114  HE1 TYR A 275     120.890  65.300 127.090  1.00  0.00           H
ATOM   4115  CZ  TYR A 275     119.110  64.380 126.480  1.00  0.00           C
ATOM   4116  OH  TYR A 275     119.760  64.160 125.210  1.00  0.00           O
ATOM   4117  HH  TYR A 275     120.660  64.470 125.320  1.00  0.00           H
ATOM   4118  CD2 TYR A 275     117.160  64.410 128.020  1.00  0.00           C
ATOM   4119  HD2 TYR A 275     116.110  64.330 128.260  1.00  0.00           H
ATOM   4120  CE2 TYR A 275     117.750  64.170 126.760  1.00  0.00           C
ATOM   4121  HE2 TYR A 275     117.070  63.750 126.040  1.00  0.00           H
ATOM   4122  C   TYR A 275     117.610  64.150 131.730  1.00  0.00           C
ATOM   4123  O   TYR A 275     118.640  63.430 131.720  1.00  0.00           O
ATOM   4124  N   ARG A 276     116.410  63.500 131.860  1.00  0.00           N
ATOM   4125  HN  ARG A 276     115.610  64.080 131.980  1.00  0.00           H
ATOM   4126  CA  ARG A 276     116.240  62.100 132.210  1.00  0.00           C
ATOM   4127  HA  ARG A 276     117.160  61.540 132.150  1.00  0.00           H
ATOM   4128  CB  ARG A 276     115.900  62.110 133.670  1.00  0.00           C
ATOM   4129  HB1 ARG A 276     116.790  62.390 134.270  1.00  0.00           H
ATOM   4130  HB2 ARG A 276     115.170  62.900 133.940  1.00  0.00           H
ATOM   4131  CG  ARG A 276     115.300  60.750 134.220  1.00  0.00           C
ATOM   4132  HG1 ARG A 276     115.920  59.940 133.770  1.00  0.00           H
ATOM   4133  HG2 ARG A 276     114.270  60.750 133.810  1.00  0.00           H
ATOM   4134  CD  ARG A 276     115.130  60.560 135.720  1.00  0.00           C
ATOM   4135  HD1 ARG A 276     115.940  60.060 136.300  1.00  0.00           H
ATOM   4136  HD2 ARG A 276     114.280  59.850 135.840  1.00  0.00           H
ATOM   4137  NE  ARG A 276     114.790  61.930 136.210  1.00  0.00           N
ATOM   4138  HE  ARG A 276     113.890  62.250 135.910  1.00  0.00           H
ATOM   4139  CZ  ARG A 276     115.400  62.680 137.100  1.00  0.00           C
ATOM   4140  NH1 ARG A 276     116.600  62.360 137.590  1.00  0.00           N
ATOM   4141 HH11 ARG A 276     117.310  63.050 137.490  1.00  0.00           H
ATOM   4142 HH12 ARG A 276     116.900  61.480 137.220  1.00  0.00           H
ATOM   4143  NH2 ARG A 276     114.890  63.780 137.660  1.00  0.00           N
ATOM   4144 HH21 ARG A 276     115.290  64.140 138.510  1.00  0.00           H
ATOM   4145 HH22 ARG A 276     113.910  63.920 137.520  1.00  0.00           H
ATOM   4146  C   ARG A 276     115.240  61.380 131.360  1.00  0.00           C
ATOM   4147  O   ARG A 276     114.070  61.660 131.370  1.00  0.00           O
ATOM   4148  N   VAL A 277     115.770  60.410 130.570  1.00  0.00           N
ATOM   4149  HN  VAL A 277     116.750  60.210 130.630  1.00  0.00           H
ATOM   4150  CA  VAL A 277     114.970  59.670 129.700  1.00  0.00           C
ATOM   4151  HA  VAL A 277     114.200  60.350 129.360  1.00  0.00           H
ATOM   4152  CB  VAL A 277     115.690  59.220 128.470  1.00  0.00           C
ATOM   4153  HB  VAL A 277     116.670  58.750 128.690  1.00  0.00           H
ATOM   4154  CG1 VAL A 277     114.940  58.130 127.620  1.00  0.00           C
ATOM   4155 HG11 VAL A 277     115.040  57.130 128.090  1.00  0.00           H
ATOM   4156 HG12 VAL A 277     113.860  58.350 127.490  1.00  0.00           H
ATOM   4157 HG13 VAL A 277     115.520  58.030 126.670  1.00  0.00           H
ATOM   4158  CG2 VAL A 277     115.810  60.450 127.500  1.00  0.00           C
ATOM   4159 HG21 VAL A 277     116.410  60.250 126.590  1.00  0.00           H
ATOM   4160 HG22 VAL A 277     114.880  60.920 127.110  1.00  0.00           H
ATOM   4161 HG23 VAL A 277     116.170  61.360 128.030  1.00  0.00           H
ATOM   4162  C   VAL A 277     114.390  58.420 130.360  1.00  0.00           C
ATOM   4163  O   VAL A 277     115.130  57.640 130.940  1.00  0.00           O
ATOM   4164  N   VAL A 278     113.030  58.230 130.310  1.00  0.00           N
ATOM   4165  HN  VAL A 278     112.450  58.950 129.930  1.00  0.00           H
ATOM   4166  CA  VAL A 278     112.250  57.100 130.910  1.00  0.00           C
ATOM   4167  HA  VAL A 278     112.860  56.640 131.690  1.00  0.00           H
ATOM   4168  CB  VAL A 278     110.970  57.530 131.670  1.00  0.00           C
ATOM   4169  HB  VAL A 278     110.310  57.980 130.910  1.00  0.00           H
ATOM   4170  CG1 VAL A 278     110.350  56.360 132.500  1.00  0.00           C
ATOM   4171 HG11 VAL A 278     109.440  56.700 133.040  1.00  0.00           H
ATOM   4172 HG12 VAL A 278     109.990  55.570 131.810  1.00  0.00           H
ATOM   4173 HG13 VAL A 278     111.020  55.900 133.250  1.00  0.00           H
ATOM   4174  CG2 VAL A 278     111.360  58.680 132.700  1.00  0.00           C
ATOM   4175 HG21 VAL A 278     110.550  58.730 133.460  1.00  0.00           H
ATOM   4176 HG22 VAL A 278     112.210  58.370 133.350  1.00  0.00           H
ATOM   4177 HG23 VAL A 278     111.590  59.650 132.230  1.00  0.00           H
ATOM   4178  C   VAL A 278     111.960  56.050 129.830  1.00  0.00           C
ATOM   4179  O   VAL A 278     111.160  56.250 128.900  1.00  0.00           O
ATOM   4180  N   ASN A 279     112.590  54.890 129.930  1.00  0.00           N
ATOM   4181  HN  ASN A 279     113.340  54.790 130.580  1.00  0.00           H
ATOM   4182  CA  ASN A 279     112.260  53.780 129.070  1.00  0.00           C
ATOM   4183  HA  ASN A 279     111.420  53.940 128.400  1.00  0.00           H
ATOM   4184  CB  ASN A 279     113.470  53.400 128.250  1.00  0.00           C
ATOM   4185  HB1 ASN A 279     113.900  54.330 127.820  1.00  0.00           H
ATOM   4186  HB2 ASN A 279     114.350  53.070 128.840  1.00  0.00           H
ATOM   4187  CG  ASN A 279     113.240  52.430 127.090  1.00  0.00           C
ATOM   4188  OD1 ASN A 279     113.300  52.700 125.890  1.00  0.00           O
ATOM   4189  ND2 ASN A 279     113.110  51.130 127.360  1.00  0.00           N
ATOM   4190 HD21 ASN A 279     113.030  50.690 128.260  1.00  0.00           H
ATOM   4191 HD22 ASN A 279     113.300  50.520 126.590  1.00  0.00           H
ATOM   4192  C   ASN A 279     111.850  52.510 129.880  1.00  0.00           C
ATOM   4193  O   ASN A 279     112.580  52.030 130.770  1.00  0.00           O
ATOM   4194  N   LEU A 280     110.590  52.000 129.710  1.00  0.00           N
ATOM   4195  HN  LEU A 280     110.080  52.490 129.010  1.00  0.00           H
ATOM   4196  CA  LEU A 280     110.050  50.740 130.290  1.00  0.00           C
ATOM   4197  HA  LEU A 280     110.190  50.610 131.350  1.00  0.00           H
ATOM   4198  CB  LEU A 280     108.470  50.790 130.180  1.00  0.00           C
ATOM   4199  HB1 LEU A 280     108.140  51.800 130.510  1.00  0.00           H
ATOM   4200  HB2 LEU A 280     108.260  50.640 129.100  1.00  0.00           H
ATOM   4201  CG  LEU A 280     107.720  49.710 130.910  1.00  0.00           C
ATOM   4202  HG  LEU A 280     108.060  48.740 130.490  1.00  0.00           H
ATOM   4203  CD1 LEU A 280     108.020  49.650 132.450  1.00  0.00           C
ATOM   4204 HD11 LEU A 280     107.430  48.800 132.860  1.00  0.00           H
ATOM   4205 HD12 LEU A 280     109.070  49.330 132.600  1.00  0.00           H
ATOM   4206 HD13 LEU A 280     107.890  50.640 132.950  1.00  0.00           H
ATOM   4207  CD2 LEU A 280     106.160  49.770 130.880  1.00  0.00           C
ATOM   4208 HD21 LEU A 280     105.850  48.830 131.390  1.00  0.00           H
ATOM   4209 HD22 LEU A 280     105.790  50.660 131.430  1.00  0.00           H
ATOM   4210 HD23 LEU A 280     105.780  49.700 129.840  1.00  0.00           H
ATOM   4211  C   LEU A 280     110.550  49.460 129.630  1.00  0.00           C
ATOM   4212  O   LEU A 280     110.700  49.360 128.400  1.00  0.00           O
ATOM   4213  N   TYR A 281     110.920  48.480 130.400  1.00  0.00           N
ATOM   4214  HN  TYR A 281     110.980  48.500 131.400  1.00  0.00           H
ATOM   4215  CA  TYR A 281     111.080  47.150 129.820  1.00  0.00           C
ATOM   4216  HA  TYR A 281     111.140  47.180 128.740  1.00  0.00           H
ATOM   4217  CB  TYR A 281     112.550  46.740 130.210  1.00  0.00           C
ATOM   4218  HB1 TYR A 281     112.550  46.570 131.310  1.00  0.00           H
ATOM   4219  HB2 TYR A 281     112.770  45.720 129.820  1.00  0.00           H
ATOM   4220  CG  TYR A 281     113.670  47.720 129.820  1.00  0.00           C
ATOM   4221  CD1 TYR A 281     114.250  47.470 128.560  1.00  0.00           C
ATOM   4222  HD1 TYR A 281     113.870  46.660 127.960  1.00  0.00           H
ATOM   4223  CE1 TYR A 281     115.310  48.250 128.110  1.00  0.00           C
ATOM   4224  HE1 TYR A 281     115.820  48.080 127.170  1.00  0.00           H
ATOM   4225  CZ  TYR A 281     115.930  49.120 129.000  1.00  0.00           C
ATOM   4226  OH  TYR A 281     117.200  49.650 128.650  1.00  0.00           O
ATOM   4227  HH  TYR A 281     117.790  49.630 129.410  1.00  0.00           H
ATOM   4228  CD2 TYR A 281     114.250  48.650 130.640  1.00  0.00           C
ATOM   4229  HD2 TYR A 281     113.890  48.620 131.650  1.00  0.00           H
ATOM   4230  CE2 TYR A 281     115.440  49.330 130.260  1.00  0.00           C
ATOM   4231  HE2 TYR A 281     116.100  49.860 130.920  1.00  0.00           H
ATOM   4232  C   TYR A 281     110.080  46.110 130.460  1.00  0.00           C
ATOM   4233  O   TYR A 281     109.460  46.240 131.510  1.00  0.00           O
ATOM   4234  N   GLU A 282     110.020  44.960 129.800  1.00  0.00           N
ATOM   4235  HN  GLU A 282     110.580  44.740 129.010  1.00  0.00           H
ATOM   4236  CA  GLU A 282     109.490  43.710 130.330  1.00  0.00           C
ATOM   4237  HA  GLU A 282     108.560  43.940 130.830  1.00  0.00           H
ATOM   4238  CB  GLU A 282     109.060  42.750 129.210  1.00  0.00           C
ATOM   4239  HB1 GLU A 282     109.860  42.650 128.440  1.00  0.00           H
ATOM   4240  HB2 GLU A 282     108.920  41.770 129.700  1.00  0.00           H
ATOM   4241  CG  GLU A 282     107.690  43.260 128.570  1.00  0.00           C
ATOM   4242  HG1 GLU A 282     107.780  44.220 128.030  1.00  0.00           H
ATOM   4243  HG2 GLU A 282     107.020  43.500 129.420  1.00  0.00           H
ATOM   4244  CD  GLU A 282     107.040  42.270 127.630  1.00  0.00           C
ATOM   4245  OE1 GLU A 282     107.020  41.060 127.940  1.00  0.00           O
ATOM   4246  OE2 GLU A 282     106.650  42.740 126.530  1.00  0.00           O
ATOM   4247  C   GLU A 282     110.320  42.980 131.360  1.00  0.00           C
ATOM   4248  O   GLU A 282     111.530  43.200 131.470  1.00  0.00           O
ATOM   4249  N   ASP A 283     109.730  42.090 132.200  1.00  0.00           N
ATOM   4250  HN  ASP A 283     108.780  41.840 132.040  1.00  0.00           H
ATOM   4251  CA  ASP A 283     110.360  41.550 133.330  1.00  0.00           C
ATOM   4252  HA  ASP A 283     110.980  42.270 133.840  1.00  0.00           H
ATOM   4253  CB  ASP A 283     109.260  41.050 134.400  1.00  0.00           C
ATOM   4254  HB1 ASP A 283     108.620  40.370 133.790  1.00  0.00           H
ATOM   4255  HB2 ASP A 283     109.800  40.600 135.270  1.00  0.00           H
ATOM   4256  CG  ASP A 283     108.500  42.280 134.900  1.00  0.00           C
ATOM   4257  OD1 ASP A 283     109.160  43.200 135.430  1.00  0.00           O
ATOM   4258  OD2 ASP A 283     107.260  42.310 134.840  1.00  0.00           O
ATOM   4259  C   ASP A 283     111.360  40.370 132.970  1.00  0.00           C
ATOM   4260  O   ASP A 283     112.110  39.900 133.780  1.00  0.00           O
ATOM   4261  N   ASP A 284     111.370  40.030 131.710  1.00  0.00           N
ATOM   4262  HN  ASP A 284     110.630  40.440 131.190  1.00  0.00           H
ATOM   4263  CA  ASP A 284     112.290  39.130 131.020  1.00  0.00           C
ATOM   4264  HA  ASP A 284     112.650  38.340 131.660  1.00  0.00           H
ATOM   4265  CB  ASP A 284     111.510  38.740 129.770  1.00  0.00           C
ATOM   4266  HB1 ASP A 284     111.320  39.650 129.160  1.00  0.00           H
ATOM   4267  HB2 ASP A 284     111.980  38.010 129.070  1.00  0.00           H
ATOM   4268  CG  ASP A 284     110.170  38.030 130.100  1.00  0.00           C
ATOM   4269  OD1 ASP A 284     109.980  37.520 131.220  1.00  0.00           O
ATOM   4270  OD2 ASP A 284     109.310  37.990 129.150  1.00  0.00           O
ATOM   4271  C   ASP A 284     113.480  39.840 130.400  1.00  0.00           C
ATOM   4272  O   ASP A 284     114.270  39.260 129.680  1.00  0.00           O
ATOM   4273  N   HIS A 285     113.500  41.220 130.670  1.00  0.00           N
ATOM   4274  HN  HIS A 285     112.810  41.630 131.270  1.00  0.00           H
ATOM   4275  CA  HIS A 285     114.470  42.170 130.180  1.00  0.00           C
ATOM   4276  HA  HIS A 285     114.250  43.070 130.730  1.00  0.00           H
ATOM   4277  CB  HIS A 285     115.930  41.830 130.600  1.00  0.00           C
ATOM   4278  HB1 HIS A 285     116.320  41.020 129.940  1.00  0.00           H
ATOM   4279  HB2 HIS A 285     116.540  42.750 130.460  1.00  0.00           H
ATOM   4280  ND1 HIS A 285     115.670  42.430 133.100  1.00  0.00           N
ATOM   4281  CG  HIS A 285     115.920  41.510 132.120  1.00  0.00           C
ATOM   4282  CE1 HIS A 285     115.850  41.890 134.220  1.00  0.00           C
ATOM   4283  HE1 HIS A 285     115.710  42.250 135.240  1.00  0.00           H
ATOM   4284  NE2 HIS A 285     116.160  40.570 134.070  1.00  0.00           N
ATOM   4285  HE2 HIS A 285     116.590  39.950 134.730  1.00  0.00           H
ATOM   4286  CD2 HIS A 285     116.240  40.310 132.720  1.00  0.00           C
ATOM   4287  HD2 HIS A 285     116.680  39.440 132.250  1.00  0.00           H
ATOM   4288  C   HIS A 285     114.310  42.510 128.700  1.00  0.00           C
ATOM   4289  O   HIS A 285     115.230  43.050 128.100  1.00  0.00           O
ATOM   4290  N   LYS A 286     113.170  42.190 128.130  1.00  0.00           N
ATOM   4291  HN  LYS A 286     112.400  41.770 128.600  1.00  0.00           H
ATOM   4292  CA  LYS A 286     112.960  42.290 126.760  1.00  0.00           C
ATOM   4293  HA  LYS A 286     113.880  42.320 126.200  1.00  0.00           H
ATOM   4294  CB  LYS A 286     112.090  41.150 126.210  1.00  0.00           C
ATOM   4295  HB1 LYS A 286     111.290  41.060 126.970  1.00  0.00           H
ATOM   4296  HB2 LYS A 286     111.660  41.350 125.210  1.00  0.00           H
ATOM   4297  CG  LYS A 286     112.900  39.840 126.120  1.00  0.00           C
ATOM   4298  HG1 LYS A 286     113.240  39.470 127.110  1.00  0.00           H
ATOM   4299  HG2 LYS A 286     113.800  40.180 125.570  1.00  0.00           H
ATOM   4300  CD  LYS A 286     112.100  38.800 125.410  1.00  0.00           C
ATOM   4301  HD1 LYS A 286     111.930  39.170 124.380  1.00  0.00           H
ATOM   4302  HD2 LYS A 286     111.150  38.760 125.980  1.00  0.00           H
ATOM   4303  CE  LYS A 286     112.670  37.380 125.240  1.00  0.00           C
ATOM   4304  HE1 LYS A 286     112.890  36.800 126.160  1.00  0.00           H
ATOM   4305  HE2 LYS A 286     113.500  37.420 124.500  1.00  0.00           H
ATOM   4306  NZ  LYS A 286     111.660  36.640 124.410  1.00  0.00           N
ATOM   4307  HZ1 LYS A 286     111.960  35.650 124.500  1.00  0.00           H
ATOM   4308  HZ2 LYS A 286     110.720  36.800 124.840  1.00  0.00           H
ATOM   4309  HZ3 LYS A 286     111.620  36.980 123.430  1.00  0.00           H
ATOM   4310  C   LYS A 286     112.190  43.630 126.610  1.00  0.00           C
ATOM   4311  O   LYS A 286     111.790  44.290 127.550  1.00  0.00           O
ATOM   4312  N   ASN A 287     112.000  44.020 125.300  1.00  0.00           N
ATOM   4313  HN  ASN A 287     112.450  43.420 124.640  1.00  0.00           H
ATOM   4314  CA  ASN A 287     111.100  44.940 124.740  1.00  0.00           C
ATOM   4315  HA  ASN A 287     111.020  44.800 123.670  1.00  0.00           H
ATOM   4316  CB  ASN A 287     109.760  44.710 125.390  1.00  0.00           C
ATOM   4317  HB1 ASN A 287     109.550  43.620 125.490  1.00  0.00           H
ATOM   4318  HB2 ASN A 287     109.540  45.220 126.360  1.00  0.00           H
ATOM   4319  CG  ASN A 287     108.750  45.260 124.400  1.00  0.00           C
ATOM   4320  OD1 ASN A 287     109.100  45.830 123.400  1.00  0.00           O
ATOM   4321  ND2 ASN A 287     107.450  45.030 124.730  1.00  0.00           N
ATOM   4322 HD21 ASN A 287     107.260  44.420 125.500  1.00  0.00           H
ATOM   4323 HD22 ASN A 287     106.770  45.280 124.040  1.00  0.00           H
ATOM   4324  C   ASN A 287     111.570  46.330 124.860  1.00  0.00           C
ATOM   4325  O   ASN A 287     110.770  47.130 125.400  1.00  0.00           O
ATOM   4326  N   PRO A 288     112.740  46.790 124.450  1.00  0.00           N
ATOM   4327  CD  PRO A 288     113.650  46.020 123.560  1.00  0.00           C
ATOM   4328  HD1 PRO A 288     113.150  45.420 122.780  1.00  0.00           H
ATOM   4329  HD2 PRO A 288     114.330  45.340 124.110  1.00  0.00           H
ATOM   4330  CA  PRO A 288     113.030  48.280 124.340  1.00  0.00           C
ATOM   4331  HA  PRO A 288     112.950  48.630 125.350  1.00  0.00           H
ATOM   4332  CB  PRO A 288     114.500  48.300 123.660  1.00  0.00           C
ATOM   4333  HB1 PRO A 288     114.650  49.110 122.920  1.00  0.00           H
ATOM   4334  HB2 PRO A 288     115.340  48.550 124.340  1.00  0.00           H
ATOM   4335  CG  PRO A 288     114.640  47.030 122.900  1.00  0.00           C
ATOM   4336  HG1 PRO A 288     115.690  46.680 122.850  1.00  0.00           H
ATOM   4337  HG2 PRO A 288     114.280  47.110 121.850  1.00  0.00           H
ATOM   4338  C   PRO A 288     111.990  49.030 123.450  1.00  0.00           C
ATOM   4339  O   PRO A 288     111.460  48.410 122.540  1.00  0.00           O
ATOM   4340  N   THR A 289     111.760  50.350 123.720  1.00  0.00           N
ATOM   4341  HN  THR A 289     112.120  50.770 124.550  1.00  0.00           H
ATOM   4342  CA  THR A 289     110.910  51.230 122.950  1.00  0.00           C
ATOM   4343  HA  THR A 289     110.110  50.620 122.570  1.00  0.00           H
ATOM   4344  CB  THR A 289     110.220  52.290 123.810  1.00  0.00           C
ATOM   4345  HB  THR A 289     110.900  52.570 124.650  1.00  0.00           H
ATOM   4346  OG1 THR A 289     109.090  51.730 124.470  1.00  0.00           O
ATOM   4347  HG1 THR A 289     109.450  50.880 124.720  1.00  0.00           H
ATOM   4348  CG2 THR A 289     109.560  53.470 123.050  1.00  0.00           C
ATOM   4349 HG21 THR A 289     108.710  53.980 123.550  1.00  0.00           H
ATOM   4350 HG22 THR A 289     110.350  54.190 122.740  1.00  0.00           H
ATOM   4351 HG23 THR A 289     109.120  53.030 122.120  1.00  0.00           H
ATOM   4352  C   THR A 289     111.890  51.920 121.900  1.00  0.00           C
ATOM   4353  O   THR A 289     111.590  51.860 120.740  1.00  0.00           O
ATOM   4354  N   VAL A 290     112.870  52.620 122.440  1.00  0.00           N
ATOM   4355  HN  VAL A 290     112.960  52.570 123.430  1.00  0.00           H
ATOM   4356  CA  VAL A 290     113.720  53.390 121.540  1.00  0.00           C
ATOM   4357  HA  VAL A 290     113.790  52.830 120.620  1.00  0.00           H
ATOM   4358  CB  VAL A 290     113.280  54.870 121.310  1.00  0.00           C
ATOM   4359  HB  VAL A 290     114.180  55.390 120.900  1.00  0.00           H
ATOM   4360  CG1 VAL A 290     112.190  54.960 120.230  1.00  0.00           C
ATOM   4361 HG11 VAL A 290     111.270  54.460 120.600  1.00  0.00           H
ATOM   4362 HG12 VAL A 290     112.000  55.980 119.830  1.00  0.00           H
ATOM   4363 HG13 VAL A 290     112.490  54.330 119.360  1.00  0.00           H
ATOM   4364  CG2 VAL A 290     112.870  55.460 122.660  1.00  0.00           C
ATOM   4365 HG21 VAL A 290     113.690  55.330 123.410  1.00  0.00           H
ATOM   4366 HG22 VAL A 290     112.810  56.560 122.560  1.00  0.00           H
ATOM   4367 HG23 VAL A 290     111.950  54.990 123.060  1.00  0.00           H
ATOM   4368  C   VAL A 290     115.270  53.460 121.980  1.00  0.00           C
ATOM   4369  O   VAL A 290     116.190  53.880 121.240  1.00  0.00           O
ATOM   4370  N   THR A 291     115.500  53.030 123.260  1.00  0.00           N
ATOM   4371  HN  THR A 291     114.710  52.810 123.820  1.00  0.00           H
ATOM   4372  CA  THR A 291     116.860  52.900 123.810  1.00  0.00           C
ATOM   4373  HA  THR A 291     117.230  53.890 123.580  1.00  0.00           H
ATOM   4374  CB  THR A 291     116.890  52.820 125.370  1.00  0.00           C
ATOM   4375  HB  THR A 291     116.150  53.570 125.720  1.00  0.00           H
ATOM   4376  OG1 THR A 291     118.220  53.170 125.880  1.00  0.00           O
ATOM   4377  HG1 THR A 291     118.150  53.150 126.840  1.00  0.00           H
ATOM   4378  CG2 THR A 291     116.600  51.420 125.870  1.00  0.00           C
ATOM   4379 HG21 THR A 291     117.270  50.590 125.560  1.00  0.00           H
ATOM   4380 HG22 THR A 291     116.690  51.420 126.970  1.00  0.00           H
ATOM   4381 HG23 THR A 291     115.560  51.090 125.670  1.00  0.00           H
ATOM   4382  C   THR A 291     117.790  51.840 123.150  1.00  0.00           C
ATOM   4383  O   THR A 291     117.390  50.770 122.680  1.00  0.00           O
ATOM   4384  N   ARG A 292     119.080  52.190 123.260  1.00  0.00           N
ATOM   4385  HN  ARG A 292     119.380  52.880 123.910  1.00  0.00           H
ATOM   4386  CA  ARG A 292     120.270  51.690 122.620  1.00  0.00           C
ATOM   4387  HA  ARG A 292     121.090  52.290 122.990  1.00  0.00           H
ATOM   4388  CB  ARG A 292     120.360  50.160 122.820  1.00  0.00           C
ATOM   4389  HB1 ARG A 292     119.610  49.580 122.240  1.00  0.00           H
ATOM   4390  HB2 ARG A 292     121.310  49.840 122.340  1.00  0.00           H
ATOM   4391  CG  ARG A 292     120.440  49.560 124.270  1.00  0.00           C
ATOM   4392  HG1 ARG A 292     119.680  50.120 124.860  1.00  0.00           H
ATOM   4393  HG2 ARG A 292     121.330  49.710 124.900  1.00  0.00           H
ATOM   4394  CD  ARG A 292     119.990  48.080 124.230  1.00  0.00           C
ATOM   4395  HD1 ARG A 292     120.790  47.460 123.770  1.00  0.00           H
ATOM   4396  HD2 ARG A 292     119.000  48.000 123.740  1.00  0.00           H
ATOM   4397  NE  ARG A 292     119.740  47.660 125.620  1.00  0.00           N
ATOM   4398  HE  ARG A 292     120.110  48.210 126.370  1.00  0.00           H
ATOM   4399  CZ  ARG A 292     118.870  46.770 126.030  1.00  0.00           C
ATOM   4400  NH1 ARG A 292     118.190  45.970 125.220  1.00  0.00           N
ATOM   4401 HH11 ARG A 292     117.690  45.250 125.690  1.00  0.00           H
ATOM   4402 HH12 ARG A 292     118.590  45.900 124.300  1.00  0.00           H
ATOM   4403  NH2 ARG A 292     118.560  46.660 127.310  1.00  0.00           N
ATOM   4404 HH21 ARG A 292     117.920  45.930 127.540  1.00  0.00           H
ATOM   4405 HH22 ARG A 292     119.160  47.110 127.980  1.00  0.00           H
ATOM   4406  C   ARG A 292     120.200  51.950 121.090  1.00  0.00           C
ATOM   4407  O   ARG A 292     121.000  51.430 120.300  1.00  0.00           O
ATOM   4408  N   GLU A 293     119.310  52.760 120.680  1.00  0.00           N
ATOM   4409  HN  GLU A 293     118.740  53.230 121.350  1.00  0.00           H
ATOM   4410  CA  GLU A 293     119.290  53.140 119.290  1.00  0.00           C
ATOM   4411  HA  GLU A 293     120.250  53.030 118.800  1.00  0.00           H
ATOM   4412  CB  GLU A 293     118.130  52.390 118.580  1.00  0.00           C
ATOM   4413  HB1 GLU A 293     117.240  52.720 119.160  1.00  0.00           H
ATOM   4414  HB2 GLU A 293     117.990  52.800 117.560  1.00  0.00           H
ATOM   4415  CG  GLU A 293     118.410  50.870 118.460  1.00  0.00           C
ATOM   4416  HG1 GLU A 293     118.320  50.300 119.410  1.00  0.00           H
ATOM   4417  HG2 GLU A 293     119.420  50.550 118.120  1.00  0.00           H
ATOM   4418  CD  GLU A 293     117.320  50.170 117.590  1.00  0.00           C
ATOM   4419  OE1 GLU A 293     116.430  49.550 118.210  1.00  0.00           O
ATOM   4420  OE2 GLU A 293     117.420  50.170 116.340  1.00  0.00           O
ATOM   4421  C   GLU A 293     119.040  54.620 119.130  1.00  0.00           C
ATOM   4422  O   GLU A 293     119.950  55.420 118.860  1.00  0.00           O
ATOM   4423  N   GLN A 294     117.800  55.100 119.230  1.00  0.00           N
ATOM   4424  HN  GLN A 294     117.110  54.560 119.700  1.00  0.00           H
ATOM   4425  CA  GLN A 294     117.460  56.480 118.910  1.00  0.00           C
ATOM   4426  HA  GLN A 294     117.870  56.700 117.940  1.00  0.00           H
ATOM   4427  CB  GLN A 294     115.900  56.600 118.780  1.00  0.00           C
ATOM   4428  HB1 GLN A 294     115.490  56.450 119.810  1.00  0.00           H
ATOM   4429  HB2 GLN A 294     115.530  57.600 118.490  1.00  0.00           H
ATOM   4430  CG  GLN A 294     115.080  55.490 117.970  1.00  0.00           C
ATOM   4431  HG1 GLN A 294     114.100  55.990 117.820  1.00  0.00           H
ATOM   4432  HG2 GLN A 294     114.790  54.590 118.540  1.00  0.00           H
ATOM   4433  CD  GLN A 294     115.680  55.070 116.610  1.00  0.00           C
ATOM   4434  OE1 GLN A 294     116.210  55.910 115.910  1.00  0.00           O
ATOM   4435  NE2 GLN A 294     115.460  53.810 116.260  1.00  0.00           N
ATOM   4436 HE21 GLN A 294     115.070  53.200 116.950  1.00  0.00           H
ATOM   4437 HE22 GLN A 294     115.750  53.460 115.380  1.00  0.00           H
ATOM   4438  C   GLN A 294     118.010  57.470 120.000  1.00  0.00           C
ATOM   4439  O   GLN A 294     118.390  58.580 119.690  1.00  0.00           O
ATOM   4440  N   VAL A 295     118.090  57.020 121.300  1.00  0.00           N
ATOM   4441  HN  VAL A 295     117.930  56.050 121.480  1.00  0.00           H
ATOM   4442  CA  VAL A 295     118.320  57.880 122.430  1.00  0.00           C
ATOM   4443  HA  VAL A 295     117.630  58.710 122.340  1.00  0.00           H
ATOM   4444  CB  VAL A 295     118.010  57.290 123.750  1.00  0.00           C
ATOM   4445  HB  VAL A 295     118.670  56.420 123.950  1.00  0.00           H
ATOM   4446  CG1 VAL A 295     118.170  58.290 124.900  1.00  0.00           C
ATOM   4447 HG11 VAL A 295     117.490  59.160 124.790  1.00  0.00           H
ATOM   4448 HG12 VAL A 295     117.670  57.770 125.740  1.00  0.00           H
ATOM   4449 HG13 VAL A 295     119.240  58.460 125.170  1.00  0.00           H
ATOM   4450  CG2 VAL A 295     116.570  56.720 123.770  1.00  0.00           C
ATOM   4451 HG21 VAL A 295     116.530  56.030 124.640  1.00  0.00           H
ATOM   4452 HG22 VAL A 295     115.790  57.500 123.880  1.00  0.00           H
ATOM   4453 HG23 VAL A 295     116.290  56.110 122.890  1.00  0.00           H
ATOM   4454  C   VAL A 295     119.600  58.530 122.320  1.00  0.00           C
ATOM   4455  O   VAL A 295     119.740  59.740 122.490  1.00  0.00           O
ATOM   4456  N   ASP A 296     120.660  57.800 121.920  1.00  0.00           N
ATOM   4457  HN  ASP A 296     120.440  56.830 121.880  1.00  0.00           H
ATOM   4458  CA  ASP A 296     122.000  58.280 121.680  1.00  0.00           C
ATOM   4459  HA  ASP A 296     122.360  58.860 122.510  1.00  0.00           H
ATOM   4460  CB  ASP A 296     122.790  57.090 121.280  1.00  0.00           C
ATOM   4461  HB1 ASP A 296     122.240  56.530 120.490  1.00  0.00           H
ATOM   4462  HB2 ASP A 296     123.770  57.400 120.850  1.00  0.00           H
ATOM   4463  CG  ASP A 296     122.950  56.150 122.460  1.00  0.00           C
ATOM   4464  OD1 ASP A 296     122.580  56.540 123.590  1.00  0.00           O
ATOM   4465  OD2 ASP A 296     123.410  54.990 122.220  1.00  0.00           O
ATOM   4466  C   ASP A 296     122.080  59.250 120.520  1.00  0.00           C
ATOM   4467  O   ASP A 296     122.600  60.370 120.720  1.00  0.00           O
ATOM   4468  N   PHE A 297     121.500  58.900 119.400  1.00  0.00           N
ATOM   4469  HN  PHE A 297     121.190  57.950 119.410  1.00  0.00           H
ATOM   4470  CA  PHE A 297     121.530  59.730 118.180  1.00  0.00           C
ATOM   4471  HA  PHE A 297     122.530  60.090 118.030  1.00  0.00           H
ATOM   4472  CB  PHE A 297     120.910  58.910 117.140  1.00  0.00           C
ATOM   4473  HB1 PHE A 297     121.440  57.950 116.960  1.00  0.00           H
ATOM   4474  HB2 PHE A 297     119.890  58.620 117.470  1.00  0.00           H
ATOM   4475  CG  PHE A 297     120.820  59.610 115.740  1.00  0.00           C
ATOM   4476  CD1 PHE A 297     121.970  59.480 114.930  1.00  0.00           C
ATOM   4477  HD1 PHE A 297     122.830  59.000 115.370  1.00  0.00           H
ATOM   4478  CE1 PHE A 297     122.040  60.080 113.660  1.00  0.00           C
ATOM   4479  HE1 PHE A 297     122.870  59.930 112.990  1.00  0.00           H
ATOM   4480  CZ  PHE A 297     120.930  60.710 113.150  1.00  0.00           C
ATOM   4481  HZ  PHE A 297     120.980  61.140 112.160  1.00  0.00           H
ATOM   4482  CD2 PHE A 297     119.720  60.290 115.230  1.00  0.00           C
ATOM   4483  HD2 PHE A 297     118.800  60.370 115.790  1.00  0.00           H
ATOM   4484  CE2 PHE A 297     119.760  60.800 113.910  1.00  0.00           C
ATOM   4485  HE2 PHE A 297     118.860  61.340 113.650  1.00  0.00           H
ATOM   4486  C   PHE A 297     120.650  61.040 118.360  1.00  0.00           C
ATOM   4487  O   PHE A 297     121.050  62.120 117.800  1.00  0.00           O
ATOM   4488  N   GLN A 298     119.580  61.120 119.180  1.00  0.00           N
ATOM   4489  HN  GLN A 298     119.200  60.290 119.590  1.00  0.00           H
ATOM   4490  CA  GLN A 298     118.890  62.320 119.630  1.00  0.00           C
ATOM   4491  HA  GLN A 298     118.550  62.760 118.700  1.00  0.00           H
ATOM   4492  CB  GLN A 298     117.640  61.900 120.400  1.00  0.00           C
ATOM   4493  HB1 GLN A 298     116.980  61.250 119.790  1.00  0.00           H
ATOM   4494  HB2 GLN A 298     117.950  61.330 121.300  1.00  0.00           H
ATOM   4495  CG  GLN A 298     116.790  63.140 120.800  1.00  0.00           C
ATOM   4496  HG1 GLN A 298     117.410  63.950 121.230  1.00  0.00           H
ATOM   4497  HG2 GLN A 298     116.090  62.820 121.600  1.00  0.00           H
ATOM   4498  CD  GLN A 298     115.910  63.670 119.630  1.00  0.00           C
ATOM   4499  OE1 GLN A 298     116.380  64.430 118.760  1.00  0.00           O
ATOM   4500  NE2 GLN A 298     114.660  63.180 119.580  1.00  0.00           N
ATOM   4501 HE21 GLN A 298     114.250  62.630 120.320  1.00  0.00           H
ATOM   4502 HE22 GLN A 298     114.020  63.460 118.870  1.00  0.00           H
ATOM   4503  C   GLN A 298     119.720  63.260 120.420  1.00  0.00           C
ATOM   4504  O   GLN A 298     119.960  64.440 120.060  1.00  0.00           O
ATOM   4505  N   HIS A 299     120.390  62.680 121.400  1.00  0.00           N
ATOM   4506  HN  HIS A 299     120.290  61.690 121.520  1.00  0.00           H
ATOM   4507  CA  HIS A 299     121.270  63.300 122.240  1.00  0.00           C
ATOM   4508  HA  HIS A 299     120.810  64.190 122.630  1.00  0.00           H
ATOM   4509  CB  HIS A 299     121.560  62.400 123.460  1.00  0.00           C
ATOM   4510  HB1 HIS A 299     120.660  62.220 124.080  1.00  0.00           H
ATOM   4511  HB2 HIS A 299     121.830  61.380 123.100  1.00  0.00           H
ATOM   4512  ND1 HIS A 299     122.440  63.940 125.200  1.00  0.00           N
ATOM   4513  CG  HIS A 299     122.690  62.800 124.440  1.00  0.00           C
ATOM   4514  CE1 HIS A 299     123.420  64.000 126.100  1.00  0.00           C
ATOM   4515  HE1 HIS A 299     123.750  64.670 126.910  1.00  0.00           H
ATOM   4516  NE2 HIS A 299     124.250  62.960 125.940  1.00  0.00           N
ATOM   4517  HE2 HIS A 299     125.190  62.890 126.270  1.00  0.00           H
ATOM   4518  CD2 HIS A 299     123.820  62.160 124.850  1.00  0.00           C
ATOM   4519  HD2 HIS A 299     124.190  61.220 124.460  1.00  0.00           H
ATOM   4520  C   HIS A 299     122.460  63.930 121.560  1.00  0.00           C
ATOM   4521  O   HIS A 299     122.900  65.070 121.770  1.00  0.00           O
ATOM   4522  N   HIS A 300     123.080  63.160 120.680  1.00  0.00           N
ATOM   4523  HN  HIS A 300     122.790  62.210 120.660  1.00  0.00           H
ATOM   4524  CA  HIS A 300     124.140  63.590 119.850  1.00  0.00           C
ATOM   4525  HA  HIS A 300     124.820  64.010 120.580  1.00  0.00           H
ATOM   4526  CB  HIS A 300     124.740  62.380 119.050  1.00  0.00           C
ATOM   4527  HB1 HIS A 300     123.990  61.810 118.470  1.00  0.00           H
ATOM   4528  HB2 HIS A 300     125.500  62.700 118.300  1.00  0.00           H
ATOM   4529  ND1 HIS A 300     125.490  59.970 119.410  1.00  0.00           N
ATOM   4530  CG  HIS A 300     125.390  61.280 119.940  1.00  0.00           C
ATOM   4531  CE1 HIS A 300     125.870  59.220 120.420  1.00  0.00           C
ATOM   4532  HE1 HIS A 300     125.960  58.140 120.300  1.00  0.00           H
ATOM   4533  NE2 HIS A 300     126.140  59.940 121.520  1.00  0.00           N
ATOM   4534  HE2 HIS A 300     126.280  59.540 122.420  1.00  0.00           H
ATOM   4535  CD2 HIS A 300     125.840  61.300 121.150  1.00  0.00           C
ATOM   4536  HD2 HIS A 300     125.860  62.120 121.860  1.00  0.00           H
ATOM   4537  C   HIS A 300     123.780  64.750 118.880  1.00  0.00           C
ATOM   4538  O   HIS A 300     124.540  65.710 118.620  1.00  0.00           O
ATOM   4539  N   GLN A 301     122.470  64.830 118.410  1.00  0.00           N
ATOM   4540  HN  GLN A 301     121.780  64.200 118.740  1.00  0.00           H
ATOM   4541  CA  GLN A 301     121.880  65.900 117.630  1.00  0.00           C
ATOM   4542  HA  GLN A 301     122.600  66.060 116.840  1.00  0.00           H
ATOM   4543  CB  GLN A 301     120.490  65.390 117.140  1.00  0.00           C
ATOM   4544  HB1 GLN A 301     120.380  64.300 117.000  1.00  0.00           H
ATOM   4545  HB2 GLN A 301     119.770  65.620 117.960  1.00  0.00           H
ATOM   4546  CG  GLN A 301     120.060  66.060 115.760  1.00  0.00           C
ATOM   4547  HG1 GLN A 301     119.820  67.100 116.080  1.00  0.00           H
ATOM   4548  HG2 GLN A 301     119.150  65.640 115.280  1.00  0.00           H
ATOM   4549  CD  GLN A 301     121.220  66.020 114.810  1.00  0.00           C
ATOM   4550  OE1 GLN A 301     121.650  64.980 114.370  1.00  0.00           O
ATOM   4551  NE2 GLN A 301     121.690  67.230 114.420  1.00  0.00           N
ATOM   4552 HE21 GLN A 301     121.130  68.060 114.450  1.00  0.00           H
ATOM   4553 HE22 GLN A 301     122.480  67.300 113.810  1.00  0.00           H
ATOM   4554  C   GLN A 301     121.710  67.290 118.290  1.00  0.00           C
ATOM   4555  O   GLN A 301     121.870  68.330 117.710  1.00  0.00           O
ATOM   4556  N   LEU A 302     121.460  67.250 119.630  1.00  0.00           N
ATOM   4557  HN  LEU A 302     121.150  66.390 120.010  1.00  0.00           H
ATOM   4558  CA  LEU A 302     121.210  68.440 120.470  1.00  0.00           C
ATOM   4559  HA  LEU A 302     120.430  69.050 120.050  1.00  0.00           H
ATOM   4560  CB  LEU A 302     120.780  68.150 121.950  1.00  0.00           C
ATOM   4561  HB1 LEU A 302     121.600  67.750 122.580  1.00  0.00           H
ATOM   4562  HB2 LEU A 302     120.440  69.150 122.300  1.00  0.00           H
ATOM   4563  CG  LEU A 302     119.700  67.060 122.210  1.00  0.00           C
ATOM   4564  HG  LEU A 302     120.010  66.050 121.870  1.00  0.00           H
ATOM   4565  CD1 LEU A 302     119.490  66.900 123.750  1.00  0.00           C
ATOM   4566 HD11 LEU A 302     120.450  66.470 124.120  1.00  0.00           H
ATOM   4567 HD12 LEU A 302     119.130  67.870 124.150  1.00  0.00           H
ATOM   4568 HD13 LEU A 302     118.590  66.260 123.910  1.00  0.00           H
ATOM   4569  CD2 LEU A 302     118.480  67.530 121.410  1.00  0.00           C
ATOM   4570 HD21 LEU A 302     117.700  66.740 121.470  1.00  0.00           H
ATOM   4571 HD22 LEU A 302     118.110  68.550 121.630  1.00  0.00           H
ATOM   4572 HD23 LEU A 302     118.900  67.480 120.380  1.00  0.00           H
ATOM   4573  C   LEU A 302     122.420  69.320 120.510  1.00  0.00           C
ATOM   4574  O   LEU A 302     122.390  70.510 120.330  1.00  0.00           O
ATOM   4575  N   ALA A 303     123.630  68.700 120.580  1.00  0.00           N
ATOM   4576  HN  ALA A 303     123.640  67.710 120.420  1.00  0.00           H
ATOM   4577  CA  ALA A 303     124.920  69.340 120.720  1.00  0.00           C
ATOM   4578  HA  ALA A 303     124.700  70.130 121.420  1.00  0.00           H
ATOM   4579  CB  ALA A 303     125.950  68.380 121.370  1.00  0.00           C
ATOM   4580  HB1 ALA A 303     126.810  69.010 121.700  1.00  0.00           H
ATOM   4581  HB2 ALA A 303     125.560  67.880 122.280  1.00  0.00           H
ATOM   4582  HB3 ALA A 303     126.410  67.620 120.710  1.00  0.00           H
ATOM   4583  C   ALA A 303     125.490  70.030 119.480  1.00  0.00           C
ATOM   4584  O   ALA A 303     126.450  70.810 119.510  1.00  0.00           O
ATOM   4585  N   GLU A 304     124.890  69.820 118.330  1.00  0.00           N
ATOM   4586  HN  GLU A 304     124.090  69.220 118.390  1.00  0.00           H
ATOM   4587  CA  GLU A 304     125.100  70.570 117.110  1.00  0.00           C
ATOM   4588  HA  GLU A 304     126.160  70.710 117.000  1.00  0.00           H
ATOM   4589  CB  GLU A 304     124.670  69.700 115.850  1.00  0.00           C
ATOM   4590  HB1 GLU A 304     123.590  69.450 115.920  1.00  0.00           H
ATOM   4591  HB2 GLU A 304     125.050  70.320 115.010  1.00  0.00           H
ATOM   4592  CG  GLU A 304     125.410  68.340 115.760  1.00  0.00           C
ATOM   4593  HG1 GLU A 304     125.200  67.740 116.670  1.00  0.00           H
ATOM   4594  HG2 GLU A 304     126.480  68.580 115.900  1.00  0.00           H
ATOM   4595  CD  GLU A 304     125.190  67.610 114.460  1.00  0.00           C
ATOM   4596  OE1 GLU A 304     124.400  68.110 113.650  1.00  0.00           O
ATOM   4597  OE2 GLU A 304     125.750  66.510 114.250  1.00  0.00           O
ATOM   4598  C   GLU A 304     124.320  71.910 117.040  1.00  0.00           C
ATOM   4599  O   GLU A 304     124.610  72.760 116.200  1.00  0.00           O
ATOM   4600  N   ALA A 305     123.330  72.070 117.940  1.00  0.00           N
ATOM   4601  HN  ALA A 305     123.230  71.300 118.560  1.00  0.00           H
ATOM   4602  CA  ALA A 305     122.480  73.190 117.910  1.00  0.00           C
ATOM   4603  HA  ALA A 305     122.800  73.800 117.070  1.00  0.00           H
ATOM   4604  CB  ALA A 305     121.030  72.680 117.720  1.00  0.00           C
ATOM   4605  HB1 ALA A 305     120.300  73.500 117.560  1.00  0.00           H
ATOM   4606  HB2 ALA A 305     121.020  72.010 116.830  1.00  0.00           H
ATOM   4607  HB3 ALA A 305     120.690  72.010 118.540  1.00  0.00           H
ATOM   4608  C   ALA A 305     122.640  74.000 119.160  1.00  0.00           C
ATOM   4609  O   ALA A 305     122.670  75.220 119.230  1.00  0.00           O
ATOM   4610  N   PHE A 306     122.770  73.350 120.320  1.00  0.00           N
ATOM   4611  HN  PHE A 306     122.830  72.350 120.340  1.00  0.00           H
ATOM   4612  CA  PHE A 306     122.740  74.060 121.540  1.00  0.00           C
ATOM   4613  HA  PHE A 306     122.070  74.910 121.530  1.00  0.00           H
ATOM   4614  CB  PHE A 306     122.100  73.090 122.480  1.00  0.00           C
ATOM   4615  HB1 PHE A 306     122.630  72.120 122.380  1.00  0.00           H
ATOM   4616  HB2 PHE A 306     122.330  73.480 123.500  1.00  0.00           H
ATOM   4617  CG  PHE A 306     120.630  73.030 122.530  1.00  0.00           C
ATOM   4618  CD1 PHE A 306     119.920  72.030 121.860  1.00  0.00           C
ATOM   4619  HD1 PHE A 306     120.440  71.310 121.240  1.00  0.00           H
ATOM   4620  CE1 PHE A 306     118.530  72.030 121.790  1.00  0.00           C
ATOM   4621  HE1 PHE A 306     118.160  71.130 121.330  1.00  0.00           H
ATOM   4622  CZ  PHE A 306     117.800  72.980 122.520  1.00  0.00           C
ATOM   4623  HZ  PHE A 306     116.720  72.960 122.460  1.00  0.00           H
ATOM   4624  CD2 PHE A 306     119.910  73.980 123.210  1.00  0.00           C
ATOM   4625  HD2 PHE A 306     120.410  74.810 123.690  1.00  0.00           H
ATOM   4626  CE2 PHE A 306     118.490  73.940 123.280  1.00  0.00           C
ATOM   4627  HE2 PHE A 306     117.990  74.750 123.790  1.00  0.00           H
ATOM   4628  C   PHE A 306     124.150  74.570 121.960  1.00  0.00           C
ATOM   4629  O   PHE A 306     124.230  75.540 122.760  1.00  0.00           O
ATOM   4630  N   LYS A 307     125.270  74.030 121.430  1.00  0.00           N
ATOM   4631  HN  LYS A 307     125.240  73.200 120.870  1.00  0.00           H
ATOM   4632  CA  LYS A 307     126.680  74.450 121.710  1.00  0.00           C
ATOM   4633  HA  LYS A 307     126.930  74.470 122.760  1.00  0.00           H
ATOM   4634  CB  LYS A 307     127.710  73.510 121.100  1.00  0.00           C
ATOM   4635  HB1 LYS A 307     127.380  73.270 120.060  1.00  0.00           H
ATOM   4636  HB2 LYS A 307     128.660  74.070 120.930  1.00  0.00           H
ATOM   4637  CG  LYS A 307     127.880  72.250 121.920  1.00  0.00           C
ATOM   4638  HG1 LYS A 307     127.120  71.470 121.720  1.00  0.00           H
ATOM   4639  HG2 LYS A 307     128.050  72.560 122.970  1.00  0.00           H
ATOM   4640  CD  LYS A 307     129.160  71.490 121.450  1.00  0.00           C
ATOM   4641  HD1 LYS A 307     130.010  72.190 121.280  1.00  0.00           H
ATOM   4642  HD2 LYS A 307     128.860  71.110 120.450  1.00  0.00           H
ATOM   4643  CE  LYS A 307     129.520  70.260 122.310  1.00  0.00           C
ATOM   4644  HE1 LYS A 307     128.610  69.690 122.600  1.00  0.00           H
ATOM   4645  HE2 LYS A 307     130.100  70.700 123.160  1.00  0.00           H
ATOM   4646  NZ  LYS A 307     130.460  69.350 121.510  1.00  0.00           N
ATOM   4647  HZ1 LYS A 307     131.310  69.850 121.190  1.00  0.00           H
ATOM   4648  HZ2 LYS A 307     130.720  68.420 121.900  1.00  0.00           H
ATOM   4649  HZ3 LYS A 307     129.840  69.020 120.740  1.00  0.00           H
ATOM   4650  C   LYS A 307     126.970  75.930 121.470  1.00  0.00           C
ATOM   4651  O   LYS A 307     127.650  76.570 122.280  1.00  0.00           O
ATOM   4652  N   GLN A 308     126.470  76.560 120.400  1.00  0.00           N
ATOM   4653  HN  GLN A 308     126.030  76.000 119.710  1.00  0.00           H
ATOM   4654  CA  GLN A 308     126.790  77.960 120.020  1.00  0.00           C
ATOM   4655  HA  GLN A 308     127.850  78.100 120.130  1.00  0.00           H
ATOM   4656  CB  GLN A 308     126.490  78.230 118.530  1.00  0.00           C
ATOM   4657  HB1 GLN A 308     126.360  79.290 118.240  1.00  0.00           H
ATOM   4658  HB2 GLN A 308     127.330  77.780 117.970  1.00  0.00           H
ATOM   4659  CG  GLN A 308     125.240  77.440 118.010  1.00  0.00           C
ATOM   4660  HG1 GLN A 308     124.960  78.030 117.110  1.00  0.00           H
ATOM   4661  HG2 GLN A 308     124.440  77.520 118.780  1.00  0.00           H
ATOM   4662  CD  GLN A 308     125.510  76.030 117.490  1.00  0.00           C
ATOM   4663  OE1 GLN A 308     126.570  75.500 117.810  1.00  0.00           O
ATOM   4664  NE2 GLN A 308     124.680  75.660 116.500  1.00  0.00           N
ATOM   4665 HE21 GLN A 308     123.920  76.230 116.220  1.00  0.00           H
ATOM   4666 HE22 GLN A 308     124.670  74.720 116.160  1.00  0.00           H
ATOM   4667  C   GLN A 308     126.080  79.010 120.920  1.00  0.00           C
ATOM   4668  O   GLN A 308     126.420  80.210 120.880  1.00  0.00           O
ATOM   4669  N   TYR A 309     125.050  78.590 121.600  1.00  0.00           N
ATOM   4670  HN  TYR A 309     124.770  77.650 121.410  1.00  0.00           H
ATOM   4671  CA  TYR A 309     124.200  79.380 122.480  1.00  0.00           C
ATOM   4672  HA  TYR A 309     124.370  80.440 122.370  1.00  0.00           H
ATOM   4673  CB  TYR A 309     122.700  79.000 122.310  1.00  0.00           C
ATOM   4674  HB1 TYR A 309     122.630  77.930 122.620  1.00  0.00           H
ATOM   4675  HB2 TYR A 309     122.080  79.530 123.060  1.00  0.00           H
ATOM   4676  CG  TYR A 309     122.100  79.160 120.930  1.00  0.00           C
ATOM   4677  CD1 TYR A 309     122.150  80.360 120.200  1.00  0.00           C
ATOM   4678  HD1 TYR A 309     122.530  81.230 120.700  1.00  0.00           H
ATOM   4679  CE1 TYR A 309     121.910  80.390 118.870  1.00  0.00           C
ATOM   4680  HE1 TYR A 309     121.940  81.310 118.300  1.00  0.00           H
ATOM   4681  CZ  TYR A 309     121.420  79.220 118.230  1.00  0.00           C
ATOM   4682  OH  TYR A 309     121.320  79.130 116.790  1.00  0.00           O
ATOM   4683  HH  TYR A 309     121.900  78.450 116.450  1.00  0.00           H
ATOM   4684  CD2 TYR A 309     121.780  77.980 120.240  1.00  0.00           C
ATOM   4685  HD2 TYR A 309     121.840  77.010 120.720  1.00  0.00           H
ATOM   4686  CE2 TYR A 309     121.410  78.010 118.900  1.00  0.00           C
ATOM   4687  HE2 TYR A 309     121.070  77.080 118.480  1.00  0.00           H
ATOM   4688  C   TYR A 309     124.500  79.090 123.940  1.00  0.00           C
ATOM   4689  O   TYR A 309     123.880  79.700 124.820  1.00  0.00           O
ATOM   4690  N   ASN A 310     125.510  78.270 124.180  1.00  0.00           N
ATOM   4691  HN  ASN A 310     125.930  77.870 123.370  1.00  0.00           H
ATOM   4692  CA  ASN A 310     126.160  78.030 125.450  1.00  0.00           C
ATOM   4693  HA  ASN A 310     127.080  77.520 125.210  1.00  0.00           H
ATOM   4694  CB  ASN A 310     126.740  79.350 126.090  1.00  0.00           C
ATOM   4695  HB1 ASN A 310     125.920  80.050 126.330  1.00  0.00           H
ATOM   4696  HB2 ASN A 310     127.220  78.970 127.020  1.00  0.00           H
ATOM   4697  CG  ASN A 310     127.680  80.100 125.260  1.00  0.00           C
ATOM   4698  OD1 ASN A 310     128.230  79.710 124.190  1.00  0.00           O
ATOM   4699  ND2 ASN A 310     128.040  81.350 125.620  1.00  0.00           N
ATOM   4700 HD21 ASN A 310     127.610  81.850 126.360  1.00  0.00           H
ATOM   4701 HD22 ASN A 310     128.760  81.730 125.040  1.00  0.00           H
ATOM   4702  C   ASN A 310     125.440  77.120 126.430  1.00  0.00           C
ATOM   4703  O   ASN A 310     125.500  77.190 127.670  1.00  0.00           O
ATOM   4704  N   ILE A 311     124.650  76.200 125.860  1.00  0.00           N
ATOM   4705  HN  ILE A 311     124.490  76.180 124.870  1.00  0.00           H
ATOM   4706  CA  ILE A 311     123.760  75.310 126.690  1.00  0.00           C
ATOM   4707  HA  ILE A 311     123.830  75.580 127.730  1.00  0.00           H
ATOM   4708  CB  ILE A 311     122.290  75.460 126.240  1.00  0.00           C
ATOM   4709  HB  ILE A 311     122.240  74.990 125.230  1.00  0.00           H
ATOM   4710  CG2 ILE A 311     121.390  74.580 127.250  1.00  0.00           C
ATOM   4711 HG21 ILE A 311     121.440  74.990 128.280  1.00  0.00           H
ATOM   4712 HG22 ILE A 311     120.330  74.630 126.930  1.00  0.00           H
ATOM   4713 HG23 ILE A 311     121.780  73.540 127.320  1.00  0.00           H
ATOM   4714  CG1 ILE A 311     121.870  76.950 126.210  1.00  0.00           C
ATOM   4715 HG11 ILE A 311     122.530  77.470 125.480  1.00  0.00           H
ATOM   4716 HG12 ILE A 311     121.960  77.440 127.200  1.00  0.00           H
ATOM   4717  CD  ILE A 311     120.380  77.160 125.870  1.00  0.00           C
ATOM   4718  HD1 ILE A 311     119.770  77.190 126.790  1.00  0.00           H
ATOM   4719  HD2 ILE A 311     120.360  78.170 125.390  1.00  0.00           H
ATOM   4720  HD3 ILE A 311     119.970  76.400 125.170  1.00  0.00           H
ATOM   4721  C   ILE A 311     124.300  73.920 126.450  1.00  0.00           C
ATOM   4722  O   ILE A 311     124.370  73.480 125.350  1.00  0.00           O
ATOM   4723  N   SER A 312     124.730  73.310 127.530  1.00  0.00           N
ATOM   4724  HN  SER A 312     124.680  73.730 128.430  1.00  0.00           H
ATOM   4725  CA  SER A 312     125.160  71.890 127.480  1.00  0.00           C
ATOM   4726  HA  SER A 312     125.230  71.510 126.470  1.00  0.00           H
ATOM   4727  CB  SER A 312     126.560  71.630 128.110  1.00  0.00           C
ATOM   4728  HB1 SER A 312     126.790  70.560 128.330  1.00  0.00           H
ATOM   4729  HB2 SER A 312     126.670  72.300 128.990  1.00  0.00           H
ATOM   4730  OG  SER A 312     127.630  71.970 127.230  1.00  0.00           O
ATOM   4731  HG1 SER A 312     128.170  72.570 127.750  1.00  0.00           H
ATOM   4732  C   SER A 312     124.060  71.050 128.110  1.00  0.00           C
ATOM   4733  O   SER A 312     123.280  71.490 128.990  1.00  0.00           O
ATOM   4734  N   TRP A 313     123.910  69.750 127.680  1.00  0.00           N
ATOM   4735  HN  TRP A 313     124.560  69.340 127.040  1.00  0.00           H
ATOM   4736  CA  TRP A 313     122.870  68.870 128.050  1.00  0.00           C
ATOM   4737  HA  TRP A 313     122.290  69.420 128.780  1.00  0.00           H
ATOM   4738  CB  TRP A 313     121.980  68.500 126.900  1.00  0.00           C
ATOM   4739  HB1 TRP A 313     122.690  68.120 126.130  1.00  0.00           H
ATOM   4740  HB2 TRP A 313     121.300  67.660 127.170  1.00  0.00           H
ATOM   4741  CG  TRP A 313     121.150  69.660 126.390  1.00  0.00           C
ATOM   4742  CD1 TRP A 313     121.350  70.450 125.320  1.00  0.00           C
ATOM   4743  HD1 TRP A 313     122.200  70.280 124.680  1.00  0.00           H
ATOM   4744  NE1 TRP A 313     120.300  71.360 125.250  1.00  0.00           N
ATOM   4745  HE1 TRP A 313     120.360  72.190 124.750  1.00  0.00           H
ATOM   4746  CE2 TRP A 313     119.390  71.190 126.300  1.00  0.00           C
ATOM   4747  CD2 TRP A 313     119.870  70.140 127.040  1.00  0.00           C
ATOM   4748  CE3 TRP A 313     119.180  69.590 128.120  1.00  0.00           C
ATOM   4749  HE3 TRP A 313     119.480  68.640 128.540  1.00  0.00           H
ATOM   4750  CZ3 TRP A 313     117.930  70.070 128.360  1.00  0.00           C
ATOM   4751  HZ3 TRP A 313     117.320  69.660 129.150  1.00  0.00           H
ATOM   4752  CZ2 TRP A 313     118.190  71.780 126.660  1.00  0.00           C
ATOM   4753  HZ2 TRP A 313     117.760  72.610 126.110  1.00  0.00           H
ATOM   4754  CH2 TRP A 313     117.470  71.170 127.680  1.00  0.00           C
ATOM   4755  HH2 TRP A 313     116.540  71.610 128.030  1.00  0.00           H
ATOM   4756  C   TRP A 313     123.430  67.520 128.720  1.00  0.00           C
ATOM   4757  O   TRP A 313     124.180  66.740 128.150  1.00  0.00           O
ATOM   4758  N   GLU A 314     122.990  67.300 129.970  1.00  0.00           N
ATOM   4759  HN  GLU A 314     122.370  67.900 130.470  1.00  0.00           H
ATOM   4760  CA  GLU A 314     123.300  66.060 130.680  1.00  0.00           C
ATOM   4761  HA  GLU A 314     124.180  65.630 130.230  1.00  0.00           H
ATOM   4762  CB  GLU A 314     123.850  66.370 132.080  1.00  0.00           C
ATOM   4763  HB1 GLU A 314     124.930  66.560 131.910  1.00  0.00           H
ATOM   4764  HB2 GLU A 314     123.440  67.350 132.410  1.00  0.00           H
ATOM   4765  CG  GLU A 314     123.750  65.330 133.240  1.00  0.00           C
ATOM   4766  HG1 GLU A 314     123.560  64.330 132.800  1.00  0.00           H
ATOM   4767  HG2 GLU A 314     122.820  65.570 133.800  1.00  0.00           H
ATOM   4768  CD  GLU A 314     124.870  65.400 134.280  1.00  0.00           C
ATOM   4769  OE1 GLU A 314     124.610  65.380 135.470  1.00  0.00           O
ATOM   4770  OE2 GLU A 314     126.060  65.380 133.870  1.00  0.00           O
ATOM   4771  C   GLU A 314     122.200  65.040 130.690  1.00  0.00           C
ATOM   4772  O   GLU A 314     121.140  65.260 131.330  1.00  0.00           O
ATOM   4773  N   LEU A 315     122.390  63.950 130.010  1.00  0.00           N
ATOM   4774  HN  LEU A 315     123.270  63.830 129.560  1.00  0.00           H
ATOM   4775  CA  LEU A 315     121.480  62.820 130.010  1.00  0.00           C
ATOM   4776  HA  LEU A 315     120.460  63.160 130.020  1.00  0.00           H
ATOM   4777  CB  LEU A 315     121.660  62.050 128.660  1.00  0.00           C
ATOM   4778  HB1 LEU A 315     121.600  62.790 127.830  1.00  0.00           H
ATOM   4779  HB2 LEU A 315     122.680  61.620 128.590  1.00  0.00           H
ATOM   4780  CG  LEU A 315     120.710  60.850 128.300  1.00  0.00           C
ATOM   4781  HG  LEU A 315     120.870  60.120 129.130  1.00  0.00           H
ATOM   4782  CD1 LEU A 315     119.240  61.230 128.420  1.00  0.00           C
ATOM   4783 HD11 LEU A 315     118.930  61.790 129.330  1.00  0.00           H
ATOM   4784 HD12 LEU A 315     118.890  61.660 127.470  1.00  0.00           H
ATOM   4785 HD13 LEU A 315     118.640  60.300 128.320  1.00  0.00           H
ATOM   4786  CD2 LEU A 315     121.120  60.190 126.980  1.00  0.00           C
ATOM   4787 HD21 LEU A 315     120.470  59.290 126.830  1.00  0.00           H
ATOM   4788 HD22 LEU A 315     120.940  60.960 126.200  1.00  0.00           H
ATOM   4789 HD23 LEU A 315     122.160  59.810 127.050  1.00  0.00           H
ATOM   4790  C   LEU A 315     121.710  61.820 131.110  1.00  0.00           C
ATOM   4791  O   LEU A 315     122.830  61.490 131.450  1.00  0.00           O
ATOM   4792  N   ASP A 316     120.660  61.340 131.640  1.00  0.00           N
ATOM   4793  HN  ASP A 316     119.780  61.730 131.400  1.00  0.00           H
ATOM   4794  CA  ASP A 316     120.620  60.150 132.430  1.00  0.00           C
ATOM   4795  HA  ASP A 316     121.520  59.570 132.260  1.00  0.00           H
ATOM   4796  CB  ASP A 316     120.460  60.490 133.960  1.00  0.00           C
ATOM   4797  HB1 ASP A 316     121.250  61.270 134.050  1.00  0.00           H
ATOM   4798  HB2 ASP A 316     119.410  60.690 134.250  1.00  0.00           H
ATOM   4799  CG  ASP A 316     121.020  59.380 134.850  1.00  0.00           C
ATOM   4800  OD1 ASP A 316     120.960  59.490 136.100  1.00  0.00           O
ATOM   4801  OD2 ASP A 316     121.680  58.420 134.270  1.00  0.00           O
ATOM   4802  C   ASP A 316     119.370  59.360 131.980  1.00  0.00           C
ATOM   4803  O   ASP A 316     118.600  59.850 131.190  1.00  0.00           O
ATOM   4804  N   VAL A 317     119.250  58.080 132.390  1.00  0.00           N
ATOM   4805  HN  VAL A 317     119.940  57.570 132.890  1.00  0.00           H
ATOM   4806  CA  VAL A 317     118.200  57.160 132.000  1.00  0.00           C
ATOM   4807  HA  VAL A 317     117.610  57.690 131.280  1.00  0.00           H
ATOM   4808  CB  VAL A 317     118.770  55.970 131.300  1.00  0.00           C
ATOM   4809  HB  VAL A 317     117.980  55.330 130.860  1.00  0.00           H
ATOM   4810  CG1 VAL A 317     119.600  56.440 130.090  1.00  0.00           C
ATOM   4811 HG11 VAL A 317     120.020  55.580 129.530  1.00  0.00           H
ATOM   4812 HG12 VAL A 317     119.060  57.150 129.420  1.00  0.00           H
ATOM   4813 HG13 VAL A 317     120.550  56.940 130.370  1.00  0.00           H
ATOM   4814  CG2 VAL A 317     119.680  55.150 132.220  1.00  0.00           C
ATOM   4815 HG21 VAL A 317     120.560  55.770 132.500  1.00  0.00           H
ATOM   4816 HG22 VAL A 317     119.190  54.780 133.140  1.00  0.00           H
ATOM   4817 HG23 VAL A 317     120.200  54.330 131.670  1.00  0.00           H
ATOM   4818  C   VAL A 317     117.420  56.760 133.200  1.00  0.00           C
ATOM   4819  O   VAL A 317     118.040  56.640 134.230  1.00  0.00           O
ATOM   4820  N   LEU A 318     116.140  56.480 133.150  1.00  0.00           N
ATOM   4821  HN  LEU A 318     115.650  56.720 132.310  1.00  0.00           H
ATOM   4822  CA  LEU A 318     115.540  55.610 134.140  1.00  0.00           C
ATOM   4823  HA  LEU A 318     116.270  55.460 134.930  1.00  0.00           H
ATOM   4824  CB  LEU A 318     114.270  56.400 134.690  1.00  0.00           C
ATOM   4825  HB1 LEU A 318     114.510  57.460 134.920  1.00  0.00           H
ATOM   4826  HB2 LEU A 318     113.470  56.430 133.920  1.00  0.00           H
ATOM   4827  CG  LEU A 318     113.650  55.780 135.980  1.00  0.00           C
ATOM   4828  HG  LEU A 318     113.670  54.680 135.890  1.00  0.00           H
ATOM   4829  CD1 LEU A 318     114.460  56.150 137.240  1.00  0.00           C
ATOM   4830 HD11 LEU A 318     115.310  55.450 137.420  1.00  0.00           H
ATOM   4831 HD12 LEU A 318     114.950  57.140 137.170  1.00  0.00           H
ATOM   4832 HD13 LEU A 318     113.820  56.240 138.140  1.00  0.00           H
ATOM   4833  CD2 LEU A 318     112.240  56.320 136.210  1.00  0.00           C
ATOM   4834 HD21 LEU A 318     111.860  55.810 137.130  1.00  0.00           H
ATOM   4835 HD22 LEU A 318     112.200  57.420 136.400  1.00  0.00           H
ATOM   4836 HD23 LEU A 318     111.480  56.070 135.440  1.00  0.00           H
ATOM   4837  C   LEU A 318     115.120  54.340 133.470  1.00  0.00           C
ATOM   4838  O   LEU A 318     114.160  54.260 132.690  1.00  0.00           O
ATOM   4839  N   GLU A 319     115.810  53.260 133.880  1.00  0.00           N
ATOM   4840  HN  GLU A 319     116.570  53.410 134.500  1.00  0.00           H
ATOM   4841  CA  GLU A 319     115.420  51.910 133.510  1.00  0.00           C
ATOM   4842  HA  GLU A 319     115.080  51.960 132.480  1.00  0.00           H
ATOM   4843  CB  GLU A 319     116.650  50.990 133.430  1.00  0.00           C
ATOM   4844  HB1 GLU A 319     117.020  50.780 134.460  1.00  0.00           H
ATOM   4845  HB2 GLU A 319     116.420  49.970 133.070  1.00  0.00           H
ATOM   4846  CG  GLU A 319     117.720  51.430 132.390  1.00  0.00           C
ATOM   4847  HG1 GLU A 319     118.220  52.270 132.920  1.00  0.00           H
ATOM   4848  HG2 GLU A 319     117.200  51.820 131.490  1.00  0.00           H
ATOM   4849  CD  GLU A 319     118.780  50.370 132.090  1.00  0.00           C
ATOM   4850  OE1 GLU A 319     118.580  49.660 131.060  1.00  0.00           O
ATOM   4851  OE2 GLU A 319     119.720  50.180 132.850  1.00  0.00           O
ATOM   4852  C   GLU A 319     114.220  51.390 134.440  1.00  0.00           C
ATOM   4853  O   GLU A 319     114.340  51.160 135.650  1.00  0.00           O
ATOM   4854  N   VAL A 320     113.070  51.100 133.870  1.00  0.00           N
ATOM   4855  HN  VAL A 320     112.830  51.090 132.900  1.00  0.00           H
ATOM   4856  CA  VAL A 320     111.880  50.700 134.670  1.00  0.00           C
ATOM   4857  HA  VAL A 320     112.030  50.680 135.740  1.00  0.00           H
ATOM   4858  CB  VAL A 320     110.710  51.680 134.580  1.00  0.00           C
ATOM   4859  HB  VAL A 320     110.350  51.850 133.540  1.00  0.00           H
ATOM   4860  CG1 VAL A 320     109.600  51.030 135.560  1.00  0.00           C
ATOM   4861 HG11 VAL A 320     108.800  51.770 135.740  1.00  0.00           H
ATOM   4862 HG12 VAL A 320     109.150  50.110 135.120  1.00  0.00           H
ATOM   4863 HG13 VAL A 320     109.920  50.880 136.620  1.00  0.00           H
ATOM   4864  CG2 VAL A 320     111.300  53.000 135.030  1.00  0.00           C
ATOM   4865 HG21 VAL A 320     111.770  53.540 134.180  1.00  0.00           H
ATOM   4866 HG22 VAL A 320     110.680  53.790 135.500  1.00  0.00           H
ATOM   4867 HG23 VAL A 320     112.020  52.780 135.850  1.00  0.00           H
ATOM   4868  C   VAL A 320     111.440  49.350 134.170  1.00  0.00           C
ATOM   4869  O   VAL A 320     111.370  49.100 132.970  1.00  0.00           O
ATOM   4870  N   SER A 321     110.980  48.440 135.030  1.00  0.00           N
ATOM   4871  HN  SER A 321     111.100  48.760 135.970  1.00  0.00           H
ATOM   4872  CA  SER A 321     110.560  47.090 134.680  1.00  0.00           C
ATOM   4873  HA  SER A 321     110.560  47.050 133.600  1.00  0.00           H
ATOM   4874  CB  SER A 321     111.600  45.980 135.140  1.00  0.00           C
ATOM   4875  HB1 SER A 321     111.730  45.880 136.230  1.00  0.00           H
ATOM   4876  HB2 SER A 321     112.490  46.390 134.610  1.00  0.00           H
ATOM   4877  OG  SER A 321     111.320  44.640 134.660  1.00  0.00           O
ATOM   4878  HG1 SER A 321     110.420  44.400 134.900  1.00  0.00           H
ATOM   4879  C   SER A 321     109.190  46.780 135.300  1.00  0.00           C
ATOM   4880  O   SER A 321     108.960  47.010 136.500  1.00  0.00           O
ATOM   4881  N   ASN A 322     108.250  46.240 134.470  1.00  0.00           N
ATOM   4882  HN  ASN A 322     108.610  46.080 133.550  1.00  0.00           H
ATOM   4883  CA  ASN A 322     106.860  45.840 134.740  1.00  0.00           C
ATOM   4884  HA  ASN A 322     107.010  44.880 135.210  1.00  0.00           H
ATOM   4885  CB  ASN A 322     106.060  46.860 135.720  1.00  0.00           C
ATOM   4886  HB1 ASN A 322     106.670  47.070 136.620  1.00  0.00           H
ATOM   4887  HB2 ASN A 322     105.860  47.770 135.110  1.00  0.00           H
ATOM   4888  CG  ASN A 322     104.590  46.430 136.040  1.00  0.00           C
ATOM   4889  OD1 ASN A 322     103.940  45.710 135.300  1.00  0.00           O
ATOM   4890  ND2 ASN A 322     104.150  46.870 137.260  1.00  0.00           N
ATOM   4891 HD21 ASN A 322     104.450  47.770 137.570  1.00  0.00           H
ATOM   4892 HD22 ASN A 322     103.260  46.510 137.550  1.00  0.00           H
ATOM   4893  C   ASN A 322     106.120  45.600 133.480  1.00  0.00           C
ATOM   4894  O   ASN A 322     105.890  46.460 132.660  1.00  0.00           O
ATOM   4895  N   SER A 323     105.830  44.300 133.240  1.00  0.00           N
ATOM   4896  HN  SER A 323     106.140  43.660 133.940  1.00  0.00           H
ATOM   4897  CA  SER A 323     105.290  43.770 131.980  1.00  0.00           C
ATOM   4898  HA  SER A 323     105.920  44.270 131.260  1.00  0.00           H
ATOM   4899  CB  SER A 323     105.550  42.230 131.830  1.00  0.00           C
ATOM   4900  HB1 SER A 323     105.180  41.820 130.860  1.00  0.00           H
ATOM   4901  HB2 SER A 323     104.870  41.700 132.530  1.00  0.00           H
ATOM   4902  OG  SER A 323     106.890  41.900 132.180  1.00  0.00           O
ATOM   4903  HG1 SER A 323     106.880  41.850 133.140  1.00  0.00           H
ATOM   4904  C   SER A 323     103.920  44.040 131.660  1.00  0.00           C
ATOM   4905  O   SER A 323     103.630  44.530 130.570  1.00  0.00           O
ATOM   4906  N   SER A 324     103.010  44.020 132.700  1.00  0.00           N
ATOM   4907  HN  SER A 324     103.360  43.900 133.620  1.00  0.00           H
ATOM   4908  CA  SER A 324     101.560  44.470 132.540  1.00  0.00           C
ATOM   4909  HA  SER A 324     101.140  43.830 131.780  1.00  0.00           H
ATOM   4910  CB  SER A 324     100.870  44.100 133.960  1.00  0.00           C
ATOM   4911  HB1 SER A 324     101.630  44.380 134.720  1.00  0.00           H
ATOM   4912  HB2 SER A 324     100.710  43.010 134.050  1.00  0.00           H
ATOM   4913  OG  SER A 324      99.590  44.760 134.120  1.00  0.00           O
ATOM   4914  HG1 SER A 324      99.090  44.010 134.450  1.00  0.00           H
ATOM   4915  C   SER A 324     101.430  45.880 132.080  1.00  0.00           C
ATOM   4916  O   SER A 324     100.640  46.170 131.210  1.00  0.00           O
ATOM   4917  N   LEU A 325     102.280  46.810 132.520  1.00  0.00           N
ATOM   4918  HN  LEU A 325     102.940  46.550 133.230  1.00  0.00           H
ATOM   4919  CA  LEU A 325     102.270  48.140 132.040  1.00  0.00           C
ATOM   4920  HA  LEU A 325     101.320  48.640 132.190  1.00  0.00           H
ATOM   4921  CB  LEU A 325     103.330  48.960 132.780  1.00  0.00           C
ATOM   4922  HB1 LEU A 325     104.250  48.370 132.920  1.00  0.00           H
ATOM   4923  HB2 LEU A 325     103.560  49.910 132.250  1.00  0.00           H
ATOM   4924  CG  LEU A 325     102.900  49.490 134.220  1.00  0.00           C
ATOM   4925  HG  LEU A 325     102.800  48.610 134.890  1.00  0.00           H
ATOM   4926  CD1 LEU A 325     104.060  50.290 134.740  1.00  0.00           C
ATOM   4927 HD11 LEU A 325     103.830  50.920 135.630  1.00  0.00           H
ATOM   4928 HD12 LEU A 325     104.820  49.550 135.080  1.00  0.00           H
ATOM   4929 HD13 LEU A 325     104.450  50.970 133.950  1.00  0.00           H
ATOM   4930  CD2 LEU A 325     101.530  50.260 134.270  1.00  0.00           C
ATOM   4931 HD21 LEU A 325     101.580  51.120 133.550  1.00  0.00           H
ATOM   4932 HD22 LEU A 325     100.740  49.610 133.830  1.00  0.00           H
ATOM   4933 HD23 LEU A 325     101.260  50.630 135.280  1.00  0.00           H
ATOM   4934  C   LEU A 325     102.660  48.290 130.610  1.00  0.00           C
ATOM   4935  O   LEU A 325     101.980  49.000 129.880  1.00  0.00           O
ATOM   4936  N   ARG A 326     103.670  47.550 130.010  1.00  0.00           N
ATOM   4937  HN  ARG A 326     104.140  46.910 130.610  1.00  0.00           H
ATOM   4938  CA  ARG A 326     104.100  47.740 128.620  1.00  0.00           C
ATOM   4939  HA  ARG A 326     104.130  48.800 128.450  1.00  0.00           H
ATOM   4940  CB  ARG A 326     105.510  47.230 128.380  1.00  0.00           C
ATOM   4941  HB1 ARG A 326     106.210  47.880 128.930  1.00  0.00           H
ATOM   4942  HB2 ARG A 326     105.620  46.240 128.870  1.00  0.00           H
ATOM   4943  CG  ARG A 326     106.040  47.130 126.920  1.00  0.00           C
ATOM   4944  HG1 ARG A 326     105.350  46.460 126.360  1.00  0.00           H
ATOM   4945  HG2 ARG A 326     107.040  46.650 126.950  1.00  0.00           H
ATOM   4946  CD  ARG A 326     106.150  48.470 126.220  1.00  0.00           C
ATOM   4947  HD1 ARG A 326     106.880  49.180 126.660  1.00  0.00           H
ATOM   4948  HD2 ARG A 326     105.200  49.040 126.320  1.00  0.00           H
ATOM   4949  NE  ARG A 326     106.530  48.240 124.780  1.00  0.00           N
ATOM   4950  HE  ARG A 326     107.390  48.670 124.490  1.00  0.00           H
ATOM   4951  CZ  ARG A 326     105.690  47.950 123.840  1.00  0.00           C
ATOM   4952  NH1 ARG A 326     104.400  47.680 124.060  1.00  0.00           N
ATOM   4953 HH11 ARG A 326     103.710  47.620 123.330  1.00  0.00           H
ATOM   4954 HH12 ARG A 326     104.130  47.640 125.020  1.00  0.00           H
ATOM   4955  NH2 ARG A 326     106.070  47.950 122.600  1.00  0.00           N
ATOM   4956 HH21 ARG A 326     105.420  47.610 121.930  1.00  0.00           H
ATOM   4957 HH22 ARG A 326     107.060  47.980 122.420  1.00  0.00           H
ATOM   4958  C   ARG A 326     103.070  47.170 127.590  1.00  0.00           C
ATOM   4959  O   ARG A 326     103.010  47.590 126.420  1.00  0.00           O
ATOM   4960  N   ARG A 327     102.160  46.300 128.040  1.00  0.00           N
ATOM   4961  HN  ARG A 327     102.380  45.840 128.900  1.00  0.00           H
ATOM   4962  CA  ARG A 327     101.040  45.810 127.270  1.00  0.00           C
ATOM   4963  HA  ARG A 327     101.480  45.630 126.290  1.00  0.00           H
ATOM   4964  CB  ARG A 327     100.470  44.460 127.780  1.00  0.00           C
ATOM   4965  HB1 ARG A 327     100.020  44.660 128.770  1.00  0.00           H
ATOM   4966  HB2 ARG A 327      99.590  44.330 127.100  1.00  0.00           H
ATOM   4967  CG  ARG A 327     101.320  43.250 127.650  1.00  0.00           C
ATOM   4968  HG1 ARG A 327     102.260  43.690 128.050  1.00  0.00           H
ATOM   4969  HG2 ARG A 327     101.480  43.000 126.580  1.00  0.00           H
ATOM   4970  CD  ARG A 327     100.890  42.140 128.540  1.00  0.00           C
ATOM   4971  HD1 ARG A 327     100.220  41.480 127.950  1.00  0.00           H
ATOM   4972  HD2 ARG A 327     100.390  42.600 129.420  1.00  0.00           H
ATOM   4973  NE  ARG A 327     102.000  41.390 128.900  1.00  0.00           N
ATOM   4974  HE  ARG A 327     102.880  41.460 128.430  1.00  0.00           H
ATOM   4975  CZ  ARG A 327     101.920  40.350 129.690  1.00  0.00           C
ATOM   4976  NH1 ARG A 327     100.960  40.200 130.580  1.00  0.00           N
ATOM   4977 HH11 ARG A 327     101.140  39.520 131.290  1.00  0.00           H
ATOM   4978 HH12 ARG A 327     100.230  40.880 130.660  1.00  0.00           H
ATOM   4979  NH2 ARG A 327     102.940  39.530 129.730  1.00  0.00           N
ATOM   4980 HH21 ARG A 327     102.970  38.820 130.430  1.00  0.00           H
ATOM   4981 HH22 ARG A 327     103.770  39.690 129.190  1.00  0.00           H
ATOM   4982  C   ARG A 327      99.900  46.800 127.110  1.00  0.00           C
ATOM   4983  O   ARG A 327      98.970  46.730 126.270  1.00  0.00           O
ATOM   4984  N   ARG A 328      99.980  47.870 127.940  1.00  0.00           N
ATOM   4985  HN  ARG A 328     100.820  48.080 128.440  1.00  0.00           H
ATOM   4986  CA  ARG A 328      98.940  48.930 127.880  1.00  0.00           C
ATOM   4987  HA  ARG A 328      97.960  48.470 127.900  1.00  0.00           H
ATOM   4988  CB  ARG A 328      98.920  49.900 129.160  1.00  0.00           C
ATOM   4989  HB1 ARG A 328      99.910  50.410 129.200  1.00  0.00           H
ATOM   4990  HB2 ARG A 328      98.110  50.650 129.030  1.00  0.00           H
ATOM   4991  CG  ARG A 328      98.610  49.140 130.480  1.00  0.00           C
ATOM   4992  HG1 ARG A 328      98.840  49.890 131.260  1.00  0.00           H
ATOM   4993  HG2 ARG A 328      99.300  48.290 130.670  1.00  0.00           H
ATOM   4994  CD  ARG A 328      97.160  48.650 130.720  1.00  0.00           C
ATOM   4995  HD1 ARG A 328      96.790  47.690 130.290  1.00  0.00           H
ATOM   4996  HD2 ARG A 328      96.450  49.450 130.410  1.00  0.00           H
ATOM   4997  NE  ARG A 328      97.070  48.280 132.180  1.00  0.00           N
ATOM   4998  HE  ARG A 328      97.880  47.990 132.700  1.00  0.00           H
ATOM   4999  CZ  ARG A 328      96.030  48.650 132.910  1.00  0.00           C
ATOM   5000  NH1 ARG A 328      94.890  49.060 132.430  1.00  0.00           N
ATOM   5001 HH11 ARG A 328      94.270  49.450 133.110  1.00  0.00           H
ATOM   5002 HH12 ARG A 328      94.870  49.120 131.430  1.00  0.00           H
ATOM   5003  NH2 ARG A 328      96.050  48.470 134.190  1.00  0.00           N
ATOM   5004 HH21 ARG A 328      95.120  48.560 134.570  1.00  0.00           H
ATOM   5005 HH22 ARG A 328      96.880  48.040 134.530  1.00  0.00           H
ATOM   5006  C   ARG A 328      99.170  49.840 126.660  1.00  0.00           C
ATOM   5007  O   ARG A 328     100.320  49.940 126.210  1.00  0.00           O
ATOM   5008  N   LEU A 329      98.180  50.610 126.240  1.00  0.00           N
ATOM   5009  HN  LEU A 329      97.270  50.460 126.630  1.00  0.00           H
ATOM   5010  CA  LEU A 329      98.350  51.750 125.380  1.00  0.00           C
ATOM   5011  HA  LEU A 329      99.310  51.660 124.890  1.00  0.00           H
ATOM   5012  CB  LEU A 329      97.210  51.680 124.360  1.00  0.00           C
ATOM   5013  HB1 LEU A 329      97.240  50.710 123.830  1.00  0.00           H
ATOM   5014  HB2 LEU A 329      96.200  51.760 124.830  1.00  0.00           H
ATOM   5015  CG  LEU A 329      97.230  52.760 123.230  1.00  0.00           C
ATOM   5016  HG  LEU A 329      97.110  53.710 123.800  1.00  0.00           H
ATOM   5017  CD1 LEU A 329      98.520  52.870 122.430  1.00  0.00           C
ATOM   5018 HD11 LEU A 329      99.390  53.270 123.010  1.00  0.00           H
ATOM   5019 HD12 LEU A 329      98.650  51.850 122.000  1.00  0.00           H
ATOM   5020 HD13 LEU A 329      98.330  53.520 121.560  1.00  0.00           H
ATOM   5021  CD2 LEU A 329      96.030  52.680 122.270  1.00  0.00           C
ATOM   5022 HD21 LEU A 329      95.080  52.960 122.770  1.00  0.00           H
ATOM   5023 HD22 LEU A 329      96.190  53.310 121.370  1.00  0.00           H
ATOM   5024 HD23 LEU A 329      95.980  51.640 121.910  1.00  0.00           H
ATOM   5025  C   LEU A 329      98.260  53.080 126.130  1.00  0.00           C
ATOM   5026  O   LEU A 329      97.460  53.090 127.040  1.00  0.00           O
ATOM   5027  N   ILE A 330      99.030  54.200 125.820  1.00  0.00           N
ATOM   5028  HN  ILE A 330      99.700  54.260 125.080  1.00  0.00           H
ATOM   5029  CA  ILE A 330      98.800  55.410 126.630  1.00  0.00           C
ATOM   5030  HA  ILE A 330      98.060  55.280 127.400  1.00  0.00           H
ATOM   5031  CB  ILE A 330     100.070  55.840 127.250  1.00  0.00           C
ATOM   5032  HB  ILE A 330     100.620  56.420 126.480  1.00  0.00           H
ATOM   5033  CG2 ILE A 330      99.620  56.920 128.270  1.00  0.00           C
ATOM   5034 HG21 ILE A 330     100.550  57.260 128.780  1.00  0.00           H
ATOM   5035 HG22 ILE A 330      98.840  57.620 127.920  1.00  0.00           H
ATOM   5036 HG23 ILE A 330      99.020  56.420 129.060  1.00  0.00           H
ATOM   5037  CG1 ILE A 330     100.920  54.610 127.800  1.00  0.00           C
ATOM   5038 HG11 ILE A 330     101.860  55.180 128.000  1.00  0.00           H
ATOM   5039 HG12 ILE A 330     101.120  53.740 127.130  1.00  0.00           H
ATOM   5040  CD  ILE A 330     100.340  53.870 128.930  1.00  0.00           C
ATOM   5041  HD1 ILE A 330      99.230  53.900 128.960  1.00  0.00           H
ATOM   5042  HD2 ILE A 330     100.590  52.790 128.860  1.00  0.00           H
ATOM   5043  HD3 ILE A 330     100.670  54.140 129.960  1.00  0.00           H
ATOM   5044  C   ILE A 330      98.240  56.510 125.630  1.00  0.00           C
ATOM   5045  O   ILE A 330      98.890  56.680 124.580  1.00  0.00           O
ATOM   5046  N   LEU A 331      97.190  57.280 126.030  1.00  0.00           N
ATOM   5047  HN  LEU A 331      96.750  57.160 126.920  1.00  0.00           H
ATOM   5048  CA  LEU A 331      96.630  58.240 125.100  1.00  0.00           C
ATOM   5049  HA  LEU A 331      96.950  58.080 124.080  1.00  0.00           H
ATOM   5050  CB  LEU A 331      95.060  58.050 125.100  1.00  0.00           C
ATOM   5051  HB1 LEU A 331      94.690  58.320 126.120  1.00  0.00           H
ATOM   5052  HB2 LEU A 331      94.580  58.720 124.360  1.00  0.00           H
ATOM   5053  CG  LEU A 331      94.540  56.720 124.610  1.00  0.00           C
ATOM   5054  HG  LEU A 331      94.830  55.980 125.390  1.00  0.00           H
ATOM   5055  CD1 LEU A 331      92.950  56.930 124.610  1.00  0.00           C
ATOM   5056 HD11 LEU A 331      92.620  57.720 123.900  1.00  0.00           H
ATOM   5057 HD12 LEU A 331      92.520  55.970 124.220  1.00  0.00           H
ATOM   5058 HD13 LEU A 331      92.610  57.110 125.650  1.00  0.00           H
ATOM   5059  CD2 LEU A 331      95.130  56.170 123.330  1.00  0.00           C
ATOM   5060 HD21 LEU A 331      94.850  55.110 123.170  1.00  0.00           H
[truncated: 3,341,080 more chars]
