# Supplementary material for: Structure of the PAPP-ABP5 complex reveals mechanism of substrate recognition
Source: Nat Commun. 2022 Sep 20;13:5500. doi: 10.1038/s41467-022-33175-2 (PMC9489782; doi:10.1038/s41467-022-33175-2)
Supplement: Supplementary file 4 — Supplementary Data 1 [file 41467_2022_33175_MOESM4_ESM.zip › Simulation Initials/initial_10.pdb]

REMARK    GENERATED BY TRJCONV
TITLE     active-agonist+G_alpha in water t= 201.00000 step= 100500
REMARK    THIS IS A SIMULATION BOX
CRYST1  188.290  188.290  188.290  90.00  90.00  90.00 P 1           1
MODEL        1
ATOM      1  N   ARG A  15     101.040 103.280 164.960  1.00  0.00           N
ATOM      2  HT1 ARG A  15     100.950 104.270 165.070  1.00  0.00           H
ATOM      3  HT2 ARG A  15     101.030 102.900 164.040  1.00  0.00           H
ATOM      4  CA  ARG A  15      99.880 102.720 165.800  1.00  0.00           C
ATOM      5  HA  ARG A  15     100.070 101.680 166.050  1.00  0.00           H
ATOM      6  CB  ARG A  15      99.700 103.720 166.950  1.00  0.00           C
ATOM      7  HB1 ARG A  15      99.540 104.780 166.660  1.00  0.00           H
ATOM      8  HB2 ARG A  15      98.760 103.490 167.490  1.00  0.00           H
ATOM      9  CG  ARG A  15     100.840 103.760 168.010  1.00  0.00           C
ATOM     10  HG1 ARG A  15     100.570 104.540 168.750  1.00  0.00           H
ATOM     11  HG2 ARG A  15     101.700 104.160 167.440  1.00  0.00           H
ATOM     12  CD  ARG A  15     101.250 102.390 168.710  1.00  0.00           C
ATOM     13  HD1 ARG A  15     102.110 102.580 169.390  1.00  0.00           H
ATOM     14  HD2 ARG A  15     101.610 101.680 167.930  1.00  0.00           H
ATOM     15  NE  ARG A  15      99.960 101.930 169.380  1.00  0.00           N
ATOM     16  HE  ARG A  15      99.140 102.500 169.410  1.00  0.00           H
ATOM     17  CZ  ARG A  15      99.810 100.710 169.890  1.00  0.00           C
ATOM     18  NH1 ARG A  15     100.800  99.800 169.880  1.00  0.00           N
ATOM     19 HH11 ARG A  15     100.540  98.840 170.000  1.00  0.00           H
ATOM     20 HH12 ARG A  15     101.650  99.960 169.390  1.00  0.00           H
ATOM     21  NH2 ARG A  15      98.650 100.500 170.480  1.00  0.00           N
ATOM     22 HH21 ARG A  15      98.470  99.600 170.880  1.00  0.00           H
ATOM     23 HH22 ARG A  15      98.000 101.230 170.690  1.00  0.00           H
ATOM     24  C   ARG A  15      98.510 102.500 165.090  1.00  0.00           C
ATOM     25  O   ARG A  15      97.410 102.950 165.510  1.00  0.00           O
ATOM     26  N   ALA A  16      98.600 101.730 163.950  1.00  0.00           N
ATOM     27  HN  ALA A  16      99.520 101.440 163.700  1.00  0.00           H
ATOM     28  CA  ALA A  16      97.570 101.460 163.060  1.00  0.00           C
ATOM     29  HA  ALA A  16      97.200 102.400 162.690  1.00  0.00           H
ATOM     30  CB  ALA A  16      98.000 100.530 161.930  1.00  0.00           C
ATOM     31  HB1 ALA A  16      97.230 100.340 161.150  1.00  0.00           H
ATOM     32  HB2 ALA A  16      98.830 100.970 161.340  1.00  0.00           H
ATOM     33  HB3 ALA A  16      98.390  99.580 162.360  1.00  0.00           H
ATOM     34  C   ALA A  16      96.440 100.720 163.640  1.00  0.00           C
ATOM     35  O   ALA A  16      96.510  99.850 164.530  1.00  0.00           O
ATOM     36  N   LEU A  17      95.210 101.130 163.090  1.00  0.00           N
ATOM     37  HN  LEU A  17      95.200 101.970 162.560  1.00  0.00           H
ATOM     38  CA  LEU A  17      93.980 100.570 163.630  1.00  0.00           C
ATOM     39  HA  LEU A  17      94.170 100.170 164.610  1.00  0.00           H
ATOM     40  CB  LEU A  17      92.970 101.770 163.750  1.00  0.00           C
ATOM     41  HB1 LEU A  17      93.600 102.590 164.160  1.00  0.00           H
ATOM     42  HB2 LEU A  17      92.550 102.050 162.760  1.00  0.00           H
ATOM     43  CG  LEU A  17      91.780 101.560 164.720  1.00  0.00           C
ATOM     44  HG  LEU A  17      91.220 100.620 164.500  1.00  0.00           H
ATOM     45  CD1 LEU A  17      92.330 101.490 166.160  1.00  0.00           C
ATOM     46 HD11 LEU A  17      92.890 102.410 166.470  1.00  0.00           H
ATOM     47 HD12 LEU A  17      91.530 101.460 166.920  1.00  0.00           H
ATOM     48 HD13 LEU A  17      93.000 100.630 166.360  1.00  0.00           H
ATOM     49  CD2 LEU A  17      90.730 102.660 164.660  1.00  0.00           C
ATOM     50 HD21 LEU A  17      90.290 102.720 163.640  1.00  0.00           H
ATOM     51 HD22 LEU A  17      89.960 102.490 165.440  1.00  0.00           H
ATOM     52 HD23 LEU A  17      91.130 103.690 164.780  1.00  0.00           H
ATOM     53  C   LEU A  17      93.360  99.550 162.750  1.00  0.00           C
ATOM     54  O   LEU A  17      93.410  99.740 161.520  1.00  0.00           O
ATOM     55  N   TYR A  18      92.830  98.380 163.280  1.00  0.00           N
ATOM     56  HN  TYR A  18      92.860  98.280 164.270  1.00  0.00           H
ATOM     57  CA  TYR A  18      92.390  97.320 162.410  1.00  0.00           C
ATOM     58  HA  TYR A  18      92.650  97.620 161.410  1.00  0.00           H
ATOM     59  CB  TYR A  18      92.930  95.970 162.820  1.00  0.00           C
ATOM     60  HB1 TYR A  18      94.030  96.060 162.970  1.00  0.00           H
ATOM     61  HB2 TYR A  18      92.650  95.550 163.810  1.00  0.00           H
ATOM     62  CG  TYR A  18      92.580  94.850 161.790  1.00  0.00           C
ATOM     63  CD1 TYR A  18      91.570  93.860 161.970  1.00  0.00           C
ATOM     64  HD1 TYR A  18      91.090  93.790 162.930  1.00  0.00           H
ATOM     65  CE1 TYR A  18      91.490  92.890 160.940  1.00  0.00           C
ATOM     66  HE1 TYR A  18      90.740  92.120 161.080  1.00  0.00           H
ATOM     67  CZ  TYR A  18      92.280  92.970 159.770  1.00  0.00           C
ATOM     68  OH  TYR A  18      92.230  92.080 158.680  1.00  0.00           O
ATOM     69  HH  TYR A  18      92.740  92.470 157.980  1.00  0.00           H
ATOM     70  CD2 TYR A  18      93.440  94.850 160.670  1.00  0.00           C
ATOM     71  HD2 TYR A  18      94.140  95.670 160.620  1.00  0.00           H
ATOM     72  CE2 TYR A  18      93.310  93.840 159.720  1.00  0.00           C
ATOM     73  HE2 TYR A  18      93.930  93.950 158.850  1.00  0.00           H
ATOM     74  C   TYR A  18      90.840  97.270 162.570  1.00  0.00           C
ATOM     75  O   TYR A  18      90.300  96.940 163.650  1.00  0.00           O
ATOM     76  N   PHE A  19      90.130  97.370 161.430  1.00  0.00           N
ATOM     77  HN  PHE A  19      90.710  97.540 160.640  1.00  0.00           H
ATOM     78  CA  PHE A  19      88.720  97.030 161.270  1.00  0.00           C
ATOM     79  HA  PHE A  19      88.310  97.140 162.260  1.00  0.00           H
ATOM     80  CB  PHE A  19      88.010  98.020 160.310  1.00  0.00           C
ATOM     81  HB1 PHE A  19      88.540  97.920 159.340  1.00  0.00           H
ATOM     82  HB2 PHE A  19      87.010  97.570 160.140  1.00  0.00           H
ATOM     83  CG  PHE A  19      87.920  99.410 160.910  1.00  0.00           C
ATOM     84  CD1 PHE A  19      86.810  99.760 161.650  1.00  0.00           C
ATOM     85  HD1 PHE A  19      86.010  99.030 161.680  1.00  0.00           H
ATOM     86  CE1 PHE A  19      86.750 100.970 162.340  1.00  0.00           C
ATOM     87  HE1 PHE A  19      85.930 101.180 163.020  1.00  0.00           H
ATOM     88  CZ  PHE A  19      87.860 101.830 162.340  1.00  0.00           C
ATOM     89  HZ  PHE A  19      87.890 102.770 162.880  1.00  0.00           H
ATOM     90  CD2 PHE A  19      89.010 100.370 160.860  1.00  0.00           C
ATOM     91  HD2 PHE A  19      89.910 100.060 160.350  1.00  0.00           H
ATOM     92  CE2 PHE A  19      89.020 101.560 161.600  1.00  0.00           C
ATOM     93  HE2 PHE A  19      89.940 102.120 161.590  1.00  0.00           H
ATOM     94  C   PHE A  19      88.570  95.580 160.800  1.00  0.00           C
ATOM     95  O   PHE A  19      89.020  95.230 159.770  1.00  0.00           O
ATOM     96  N   SER A  20      87.760  94.760 161.530  1.00  0.00           N
ATOM     97  HN  SER A  20      87.260  95.020 162.350  1.00  0.00           H
ATOM     98  CA  SER A  20      87.690  93.250 161.220  1.00  0.00           C
ATOM     99  HA  SER A  20      88.480  93.040 160.510  1.00  0.00           H
ATOM    100  CB  SER A  20      88.020  92.420 162.450  1.00  0.00           C
ATOM    101  HB1 SER A  20      88.910  92.910 162.900  1.00  0.00           H
ATOM    102  HB2 SER A  20      88.320  91.450 161.990  1.00  0.00           H
ATOM    103  OG  SER A  20      87.040  92.360 163.430  1.00  0.00           O
ATOM    104  HG1 SER A  20      86.730  93.240 163.640  1.00  0.00           H
ATOM    105  C   SER A  20      86.440  92.920 160.460  1.00  0.00           C
ATOM    106  O   SER A  20      86.340  91.770 160.040  1.00  0.00           O
ATOM    107  N   GLY A  21      85.560  93.920 160.230  1.00  0.00           N
ATOM    108  HN  GLY A  21      85.780  94.840 160.550  1.00  0.00           H
ATOM    109  CA  GLY A  21      84.400  93.860 159.290  1.00  0.00           C
ATOM    110  HA1 GLY A  21      84.760  93.300 158.440  1.00  0.00           H
ATOM    111  HA2 GLY A  21      84.160  94.890 159.090  1.00  0.00           H
ATOM    112  C   GLY A  21      83.260  93.140 159.900  1.00  0.00           C
ATOM    113  O   GLY A  21      82.400  92.680 159.160  1.00  0.00           O
ATOM    114  N   ARG A  22      83.260  92.880 161.240  1.00  0.00           N
ATOM    115  HN  ARG A  22      83.940  93.270 161.850  1.00  0.00           H
ATOM    116  CA  ARG A  22      82.150  92.200 161.910  1.00  0.00           C
ATOM    117  HA  ARG A  22      81.660  91.610 161.150  1.00  0.00           H
ATOM    118  CB  ARG A  22      82.630  91.320 163.010  1.00  0.00           C
ATOM    119  HB1 ARG A  22      83.010  91.910 163.870  1.00  0.00           H
ATOM    120  HB2 ARG A  22      81.660  90.880 163.320  1.00  0.00           H
ATOM    121  CG  ARG A  22      83.730  90.310 162.580  1.00  0.00           C
ATOM    122  HG1 ARG A  22      84.660  90.890 162.430  1.00  0.00           H
ATOM    123  HG2 ARG A  22      83.420  89.790 161.650  1.00  0.00           H
ATOM    124  CD  ARG A  22      84.170  89.310 163.670  1.00  0.00           C
ATOM    125  HD1 ARG A  22      84.420  89.920 164.570  1.00  0.00           H
ATOM    126  HD2 ARG A  22      85.120  88.810 163.380  1.00  0.00           H
ATOM    127  NE  ARG A  22      83.130  88.240 163.840  1.00  0.00           N
ATOM    128  HE  ARG A  22      82.430  88.340 163.130  1.00  0.00           H
ATOM    129  CZ  ARG A  22      83.090  87.370 164.850  1.00  0.00           C
ATOM    130  NH1 ARG A  22      84.020  87.240 165.790  1.00  0.00           N
ATOM    131 HH11 ARG A  22      83.990  86.440 166.390  1.00  0.00           H
ATOM    132 HH12 ARG A  22      84.810  87.850 165.730  1.00  0.00           H
ATOM    133  NH2 ARG A  22      82.090  86.530 164.860  1.00  0.00           N
ATOM    134 HH21 ARG A  22      82.100  85.790 165.530  1.00  0.00           H
ATOM    135 HH22 ARG A  22      81.380  86.610 164.160  1.00  0.00           H
ATOM    136  C   ARG A  22      81.150  93.230 162.460  1.00  0.00           C
ATOM    137  O   ARG A  22      79.930  93.080 162.230  1.00  0.00           O
ATOM    138  N   GLY A  23      81.680  94.370 163.090  1.00  0.00           N
ATOM    139  HN  GLY A  23      82.660  94.460 163.240  1.00  0.00           H
ATOM    140  CA  GLY A  23      80.740  95.260 163.680  1.00  0.00           C
ATOM    141  HA1 GLY A  23      80.260  94.770 164.510  1.00  0.00           H
ATOM    142  HA2 GLY A  23      79.960  95.560 162.990  1.00  0.00           H
ATOM    143  C   GLY A  23      81.290  96.550 164.230  1.00  0.00           C
ATOM    144  O   GLY A  23      80.630  97.590 164.410  1.00  0.00           O
ATOM    145  N   GLU A  24      82.620  96.560 164.490  1.00  0.00           N
ATOM    146  HN  GLU A  24      83.200  95.760 164.350  1.00  0.00           H
ATOM    147  CA  GLU A  24      83.280  97.620 165.110  1.00  0.00           C
ATOM    148  HA  GLU A  24      82.810  97.800 166.070  1.00  0.00           H
ATOM    149  CB  GLU A  24      84.820  97.440 165.310  1.00  0.00           C
ATOM    150  HB1 GLU A  24      85.370  97.660 164.370  1.00  0.00           H
ATOM    151  HB2 GLU A  24      85.070  98.080 166.180  1.00  0.00           H
ATOM    152  CG  GLU A  24      85.220  96.020 165.790  1.00  0.00           C
ATOM    153  HG1 GLU A  24      84.470  95.540 166.460  1.00  0.00           H
ATOM    154  HG2 GLU A  24      86.110  96.030 166.460  1.00  0.00           H
ATOM    155  CD  GLU A  24      85.430  95.100 164.610  1.00  0.00           C
ATOM    156  OE1 GLU A  24      84.490  94.390 164.240  1.00  0.00           O
ATOM    157  OE2 GLU A  24      86.500  95.160 164.010  1.00  0.00           O
ATOM    158  C   GLU A  24      83.200  98.960 164.250  1.00  0.00           C
ATOM    159  O   GLU A  24      83.450  98.940 163.040  1.00  0.00           O
ATOM    160  N   GLN A  25      82.820 100.090 164.840  1.00  0.00           N
ATOM    161  HN  GLN A  25      82.530 100.170 165.790  1.00  0.00           H
ATOM    162  CA  GLN A  25      82.670 101.280 164.100  1.00  0.00           C
ATOM    163  HA  GLN A  25      83.300 101.290 163.220  1.00  0.00           H
ATOM    164  CB  GLN A  25      81.300 101.580 163.580  1.00  0.00           C
ATOM    165  HB1 GLN A  25      80.530 101.450 164.370  1.00  0.00           H
ATOM    166  HB2 GLN A  25      81.140 102.650 163.330  1.00  0.00           H
ATOM    167  CG  GLN A  25      80.880 100.680 162.440  1.00  0.00           C
ATOM    168  HG1 GLN A  25      80.760  99.610 162.720  1.00  0.00           H
ATOM    169  HG2 GLN A  25      81.640 100.720 161.630  1.00  0.00           H
ATOM    170  CD  GLN A  25      79.530 101.130 161.960  1.00  0.00           C
ATOM    171  OE1 GLN A  25      78.910 102.050 162.520  1.00  0.00           O
ATOM    172  NE2 GLN A  25      78.960 100.460 160.910  1.00  0.00           N
ATOM    173 HE21 GLN A  25      79.560  99.730 160.590  1.00  0.00           H
ATOM    174 HE22 GLN A  25      78.220 100.880 160.400  1.00  0.00           H
ATOM    175  C   GLN A  25      83.040 102.340 165.070  1.00  0.00           C
ATOM    176  O   GLN A  25      82.680 102.210 166.230  1.00  0.00           O
ATOM    177  N   LEU A  26      83.600 103.510 164.600  1.00  0.00           N
ATOM    178  HN  LEU A  26      83.630 103.730 163.630  1.00  0.00           H
ATOM    179  CA  LEU A  26      83.810 104.700 165.400  1.00  0.00           C
ATOM    180  HA  LEU A  26      83.500 104.510 166.420  1.00  0.00           H
ATOM    181  CB  LEU A  26      85.340 104.960 165.510  1.00  0.00           C
ATOM    182  HB1 LEU A  26      85.750 104.730 164.500  1.00  0.00           H
ATOM    183  HB2 LEU A  26      85.520 106.010 165.800  1.00  0.00           H
ATOM    184  CG  LEU A  26      86.110 104.030 166.490  1.00  0.00           C
ATOM    185  HG  LEU A  26      86.030 103.010 166.050  1.00  0.00           H
ATOM    186  CD1 LEU A  26      87.590 104.410 166.340  1.00  0.00           C
ATOM    187 HD11 LEU A  26      87.790 104.220 165.270  1.00  0.00           H
ATOM    188 HD12 LEU A  26      87.800 105.490 166.530  1.00  0.00           H
ATOM    189 HD13 LEU A  26      88.220 103.760 166.990  1.00  0.00           H
ATOM    190  CD2 LEU A  26      85.620 103.900 167.910  1.00  0.00           C
ATOM    191 HD21 LEU A  26      85.580 104.890 168.400  1.00  0.00           H
ATOM    192 HD22 LEU A  26      84.590 103.510 167.810  1.00  0.00           H
ATOM    193 HD23 LEU A  26      86.270 103.180 168.450  1.00  0.00           H
ATOM    194  C   LEU A  26      83.040 106.000 165.000  1.00  0.00           C
ATOM    195  O   LEU A  26      82.880 106.300 163.820  1.00  0.00           O
ATOM    196  N   ARG A  27      82.390 106.700 165.970  1.00  0.00           N
ATOM    197  HN  ARG A  27      82.590 106.380 166.900  1.00  0.00           H
ATOM    198  CA  ARG A  27      81.570 107.890 165.820  1.00  0.00           C
ATOM    199  HA  ARG A  27      81.520 108.070 164.750  1.00  0.00           H
ATOM    200  CB  ARG A  27      80.150 107.670 166.420  1.00  0.00           C
ATOM    201  HB1 ARG A  27      79.670 106.740 166.020  1.00  0.00           H
ATOM    202  HB2 ARG A  27      80.180 107.450 167.510  1.00  0.00           H
ATOM    203  CG  ARG A  27      79.150 108.790 165.960  1.00  0.00           C
ATOM    204  HG1 ARG A  27      78.960 108.550 164.890  1.00  0.00           H
ATOM    205  HG2 ARG A  27      79.550 109.820 166.060  1.00  0.00           H
ATOM    206  CD  ARG A  27      77.760 108.710 166.710  1.00  0.00           C
ATOM    207  HD1 ARG A  27      77.270 107.760 166.440  1.00  0.00           H
ATOM    208  HD2 ARG A  27      77.060 109.550 166.490  1.00  0.00           H
ATOM    209  NE  ARG A  27      78.100 108.770 168.200  1.00  0.00           N
ATOM    210  HE  ARG A  27      78.920 109.240 168.520  1.00  0.00           H
ATOM    211  CZ  ARG A  27      77.140 108.860 169.130  1.00  0.00           C
ATOM    212  NH1 ARG A  27      75.930 108.350 168.900  1.00  0.00           N
ATOM    213 HH11 ARG A  27      75.200 108.750 169.450  1.00  0.00           H
ATOM    214 HH12 ARG A  27      75.800 108.020 167.960  1.00  0.00           H
ATOM    215  NH2 ARG A  27      77.480 109.500 170.190  1.00  0.00           N
ATOM    216 HH21 ARG A  27      76.800 109.770 170.870  1.00  0.00           H
ATOM    217 HH22 ARG A  27      78.420 109.740 170.420  1.00  0.00           H
ATOM    218  C   ARG A  27      82.220 109.100 166.430  1.00  0.00           C
ATOM    219  O   ARG A  27      82.590 109.070 167.560  1.00  0.00           O
ATOM    220  N   LEU A  28      82.450 110.140 165.600  1.00  0.00           N
ATOM    221  HN  LEU A  28      82.020 110.170 164.700  1.00  0.00           H
ATOM    222  CA  LEU A  28      83.170 111.320 166.020  1.00  0.00           C
ATOM    223  HA  LEU A  28      84.030 110.990 166.590  1.00  0.00           H
ATOM    224  CB  LEU A  28      83.540 112.270 164.880  1.00  0.00           C
ATOM    225  HB1 LEU A  28      84.040 111.600 164.160  1.00  0.00           H
ATOM    226  HB2 LEU A  28      82.570 112.620 164.460  1.00  0.00           H
ATOM    227  CG  LEU A  28      84.480 113.490 165.140  1.00  0.00           C
ATOM    228  HG  LEU A  28      84.170 114.080 166.030  1.00  0.00           H
ATOM    229  CD1 LEU A  28      85.860 112.960 165.440  1.00  0.00           C
ATOM    230 HD11 LEU A  28      86.250 112.350 164.590  1.00  0.00           H
ATOM    231 HD12 LEU A  28      86.630 113.760 165.580  1.00  0.00           H
ATOM    232 HD13 LEU A  28      85.900 112.340 166.350  1.00  0.00           H
ATOM    233  CD2 LEU A  28      84.430 114.320 163.860  1.00  0.00           C
ATOM    234 HD21 LEU A  28      83.360 114.560 163.710  1.00  0.00           H
ATOM    235 HD22 LEU A  28      85.060 115.230 163.960  1.00  0.00           H
ATOM    236 HD23 LEU A  28      84.780 113.710 163.000  1.00  0.00           H
ATOM    237  C   LEU A  28      82.390 112.110 167.120  1.00  0.00           C
ATOM    238  O   LEU A  28      81.140 112.080 167.170  1.00  0.00           O
ATOM    239  N   ARG A  29      83.080 112.780 168.050  1.00  0.00           N
ATOM    240  HN  ARG A  29      84.050 112.590 168.200  1.00  0.00           H
ATOM    241  CA  ARG A  29      82.440 113.620 169.080  1.00  0.00           C
ATOM    242  HA  ARG A  29      81.540 113.120 169.400  1.00  0.00           H
ATOM    243  CB  ARG A  29      83.440 113.620 170.320  1.00  0.00           C
ATOM    244  HB1 ARG A  29      84.530 113.630 170.070  1.00  0.00           H
ATOM    245  HB2 ARG A  29      83.340 114.500 170.990  1.00  0.00           H
ATOM    246  CG  ARG A  29      83.190 112.350 171.170  1.00  0.00           C
ATOM    247  HG1 ARG A  29      83.550 111.490 170.570  1.00  0.00           H
ATOM    248  HG2 ARG A  29      82.100 112.170 171.340  1.00  0.00           H
ATOM    249  CD  ARG A  29      83.940 112.320 172.520  1.00  0.00           C
ATOM    250  HD1 ARG A  29      83.500 113.050 173.230  1.00  0.00           H
ATOM    251  HD2 ARG A  29      85.040 112.430 172.400  1.00  0.00           H
ATOM    252  NE  ARG A  29      83.560 110.970 173.050  1.00  0.00           N
ATOM    253  HE  ARG A  29      82.620 110.630 173.040  1.00  0.00           H
ATOM    254  CZ  ARG A  29      84.410 110.140 173.730  1.00  0.00           C
ATOM    255  NH1 ARG A  29      85.680 110.400 173.940  1.00  0.00           N
ATOM    256 HH11 ARG A  29      86.300 109.620 174.060  1.00  0.00           H
ATOM    257 HH12 ARG A  29      86.090 111.290 173.760  1.00  0.00           H
ATOM    258  NH2 ARG A  29      83.890 109.140 174.460  1.00  0.00           N
ATOM    259 HH21 ARG A  29      84.580 108.820 175.100  1.00  0.00           H
ATOM    260 HH22 ARG A  29      82.920 108.950 174.300  1.00  0.00           H
ATOM    261  C   ARG A  29      82.070 115.010 168.540  1.00  0.00           C
ATOM    262  O   ARG A  29      82.830 115.670 167.740  1.00  0.00           O
ATOM    263  N   ALA A  30      80.980 115.610 168.990  1.00  0.00           N
ATOM    264  HN  ALA A  30      80.570 115.150 169.780  1.00  0.00           H
ATOM    265  CA  ALA A  30      80.390 116.790 168.380  1.00  0.00           C
ATOM    266  HA  ALA A  30      80.420 116.630 167.320  1.00  0.00           H
ATOM    267  CB  ALA A  30      78.990 116.830 168.800  1.00  0.00           C
ATOM    268  HB1 ALA A  30      78.420 115.950 168.440  1.00  0.00           H
ATOM    269  HB2 ALA A  30      78.910 116.830 169.900  1.00  0.00           H
ATOM    270  HB3 ALA A  30      78.570 117.740 168.310  1.00  0.00           H
ATOM    271  C   ALA A  30      81.110 118.120 168.510  1.00  0.00           C
ATOM    272  O   ALA A  30      80.740 119.120 167.890  1.00  0.00           O
ATOM    273  N   ASP A  31      82.170 118.110 169.310  1.00  0.00           N
ATOM    274  HN  ASP A  31      82.460 117.300 169.810  1.00  0.00           H
ATOM    275  CA  ASP A  31      82.930 119.240 169.670  1.00  0.00           C
ATOM    276  HA  ASP A  31      82.210 119.990 169.980  1.00  0.00           H
ATOM    277  CB  ASP A  31      83.790 118.790 170.760  1.00  0.00           C
ATOM    278  HB1 ASP A  31      84.430 117.970 170.370  1.00  0.00           H
ATOM    279  HB2 ASP A  31      84.380 119.690 171.020  1.00  0.00           H
ATOM    280  CG  ASP A  31      83.050 118.470 172.040  1.00  0.00           C
ATOM    281  OD1 ASP A  31      83.610 117.710 172.870  1.00  0.00           O
ATOM    282  OD2 ASP A  31      81.990 119.070 172.280  1.00  0.00           O
ATOM    283  C   ASP A  31      83.780 119.740 168.450  1.00  0.00           C
ATOM    284  O   ASP A  31      84.110 120.900 168.290  1.00  0.00           O
ATOM    285  N   LEU A  32      84.090 118.790 167.590  1.00  0.00           N
ATOM    286  HN  LEU A  32      84.040 117.800 167.750  1.00  0.00           H
ATOM    287  CA  LEU A  32      84.790 119.050 166.320  1.00  0.00           C
ATOM    288  HA  LEU A  32      85.650 119.700 166.430  1.00  0.00           H
ATOM    289  CB  LEU A  32      85.260 117.730 165.660  1.00  0.00           C
ATOM    290  HB1 LEU A  32      84.420 117.000 165.670  1.00  0.00           H
ATOM    291  HB2 LEU A  32      85.520 117.830 164.590  1.00  0.00           H
ATOM    292  CG  LEU A  32      86.540 117.150 166.290  1.00  0.00           C
ATOM    293  HG  LEU A  32      86.720 116.110 165.950  1.00  0.00           H
ATOM    294  CD1 LEU A  32      87.780 117.960 165.960  1.00  0.00           C
ATOM    295 HD11 LEU A  32      88.620 117.630 166.610  1.00  0.00           H
ATOM    296 HD12 LEU A  32      88.070 117.840 164.890  1.00  0.00           H
ATOM    297 HD13 LEU A  32      87.580 119.010 166.270  1.00  0.00           H
ATOM    298  CD2 LEU A  32      86.560 116.950 167.760  1.00  0.00           C
ATOM    299 HD21 LEU A  32      86.500 117.910 168.320  1.00  0.00           H
ATOM    300 HD22 LEU A  32      85.660 116.370 168.040  1.00  0.00           H
ATOM    301 HD23 LEU A  32      87.440 116.350 168.050  1.00  0.00           H
ATOM    302  C   LEU A  32      83.860 119.750 165.290  1.00  0.00           C
ATOM    303  O   LEU A  32      82.900 119.110 164.800  1.00  0.00           O
ATOM    304  N   GLU A  33      84.110 120.960 164.780  1.00  0.00           N
ATOM    305  HN  GLU A  33      84.880 121.450 165.180  1.00  0.00           H
ATOM    306  CA  GLU A  33      83.270 121.570 163.800  1.00  0.00           C
ATOM    307  HA  GLU A  33      82.270 121.190 163.930  1.00  0.00           H
ATOM    308  CB  GLU A  33      83.250 123.120 163.850  1.00  0.00           C
ATOM    309  HB1 GLU A  33      82.970 123.410 164.890  1.00  0.00           H
ATOM    310  HB2 GLU A  33      84.260 123.540 163.680  1.00  0.00           H
ATOM    311  CG  GLU A  33      82.300 123.840 162.930  1.00  0.00           C
ATOM    312  HG1 GLU A  33      81.380 123.280 162.690  1.00  0.00           H
ATOM    313  HG2 GLU A  33      82.770 124.040 161.940  1.00  0.00           H
ATOM    314  CD  GLU A  33      81.960 125.240 163.490  1.00  0.00           C
ATOM    315  OE1 GLU A  33      80.890 125.860 163.320  1.00  0.00           O
ATOM    316  OE2 GLU A  33      82.890 125.890 164.040  1.00  0.00           O
ATOM    317  C   GLU A  33      83.590 121.080 162.330  1.00  0.00           C
ATOM    318  O   GLU A  33      84.610 121.320 161.670  1.00  0.00           O
ATOM    319  N   LEU A  34      82.550 120.520 161.730  1.00  0.00           N
ATOM    320  HN  LEU A  34      81.660 120.460 162.180  1.00  0.00           H
ATOM    321  CA  LEU A  34      82.710 119.960 160.370  1.00  0.00           C
ATOM    322  HA  LEU A  34      83.650 119.420 160.410  1.00  0.00           H
ATOM    323  CB  LEU A  34      81.580 118.920 159.960  1.00  0.00           C
ATOM    324  HB1 LEU A  34      80.680 119.310 160.480  1.00  0.00           H
ATOM    325  HB2 LEU A  34      81.450 118.860 158.860  1.00  0.00           H
ATOM    326  CG  LEU A  34      81.790 117.460 160.500  1.00  0.00           C
ATOM    327  HG  LEU A  34      80.850 116.970 160.180  1.00  0.00           H
ATOM    328  CD1 LEU A  34      82.910 116.670 159.710  1.00  0.00           C
ATOM    329 HD11 LEU A  34      82.710 116.810 158.630  1.00  0.00           H
ATOM    330 HD12 LEU A  34      83.900 117.100 159.980  1.00  0.00           H
ATOM    331 HD13 LEU A  34      82.860 115.570 159.870  1.00  0.00           H
ATOM    332  CD2 LEU A  34      81.920 117.370 162.000  1.00  0.00           C
ATOM    333 HD21 LEU A  34      81.030 117.870 162.450  1.00  0.00           H
ATOM    334 HD22 LEU A  34      81.950 116.340 162.410  1.00  0.00           H
ATOM    335 HD23 LEU A  34      82.860 117.830 162.360  1.00  0.00           H
ATOM    336  C   LEU A  34      82.790 120.990 159.280  1.00  0.00           C
ATOM    337  O   LEU A  34      82.170 122.030 159.380  1.00  0.00           O
ATOM    338  N   PRO A  35      83.600 120.840 158.180  1.00  0.00           N
ATOM    339  CD  PRO A  35      84.290 119.580 157.850  1.00  0.00           C
ATOM    340  HD1 PRO A  35      83.460 118.910 157.530  1.00  0.00           H
ATOM    341  HD2 PRO A  35      84.820 119.150 158.730  1.00  0.00           H
ATOM    342  CA  PRO A  35      83.510 121.610 156.950  1.00  0.00           C
ATOM    343  HA  PRO A  35      83.910 122.530 157.360  1.00  0.00           H
ATOM    344  CB  PRO A  35      84.630 120.990 155.990  1.00  0.00           C
ATOM    345  HB1 PRO A  35      84.250 120.590 155.030  1.00  0.00           H
ATOM    346  HB2 PRO A  35      85.330 121.800 155.690  1.00  0.00           H
ATOM    347  CG  PRO A  35      85.360 119.880 156.800  1.00  0.00           C
ATOM    348  HG1 PRO A  35      86.290 120.260 157.290  1.00  0.00           H
ATOM    349  HG2 PRO A  35      85.630 119.040 156.130  1.00  0.00           H
ATOM    350  C   PRO A  35      82.130 122.010 156.340  1.00  0.00           C
ATOM    351  O   PRO A  35      81.350 121.150 156.020  1.00  0.00           O
ATOM    352  N   ARG A  36      81.780 123.310 156.110  1.00  0.00           N
ATOM    353  HN  ARG A  36      82.440 124.020 156.300  1.00  0.00           H
ATOM    354  CA  ARG A  36      80.570 123.720 155.340  1.00  0.00           C
ATOM    355  HA  ARG A  36      79.780 123.000 155.490  1.00  0.00           H
ATOM    356  CB  ARG A  36      79.960 124.880 156.050  1.00  0.00           C
ATOM    357  HB1 ARG A  36      80.630 125.660 156.460  1.00  0.00           H
ATOM    358  HB2 ARG A  36      79.290 125.350 155.300  1.00  0.00           H
ATOM    359  CG  ARG A  36      79.060 124.450 157.240  1.00  0.00           C
ATOM    360  HG1 ARG A  36      79.650 123.640 157.710  1.00  0.00           H
ATOM    361  HG2 ARG A  36      78.120 123.950 156.910  1.00  0.00           H
ATOM    362  CD  ARG A  36      78.670 125.430 158.280  1.00  0.00           C
ATOM    363  HD1 ARG A  36      79.560 125.930 158.730  1.00  0.00           H
ATOM    364  HD2 ARG A  36      77.980 124.950 159.010  1.00  0.00           H
ATOM    365  NE  ARG A  36      77.920 126.530 157.520  1.00  0.00           N
ATOM    366  HE  ARG A  36      77.880 126.480 156.520  1.00  0.00           H
ATOM    367  CZ  ARG A  36      77.980 127.810 157.830  1.00  0.00           C
ATOM    368  NH1 ARG A  36      78.500 128.270 158.960  1.00  0.00           N
ATOM    369 HH11 ARG A  36      78.450 129.240 159.180  1.00  0.00           H
ATOM    370 HH12 ARG A  36      78.850 127.630 159.640  1.00  0.00           H
ATOM    371  NH2 ARG A  36      77.520 128.640 156.970  1.00  0.00           N
ATOM    372 HH21 ARG A  36      77.670 129.600 157.190  1.00  0.00           H
ATOM    373 HH22 ARG A  36      77.080 128.340 156.120  1.00  0.00           H
ATOM    374  C   ARG A  36      80.780 123.950 153.800  1.00  0.00           C
ATOM    375  O   ARG A  36      79.780 123.990 153.160  1.00  0.00           O
ATOM    376  N   ASP A  37      81.980 124.150 153.270  1.00  0.00           N
ATOM    377  HN  ASP A  37      82.700 124.340 153.940  1.00  0.00           H
ATOM    378  CA  ASP A  37      82.080 124.460 151.860  1.00  0.00           C
ATOM    379  HA  ASP A  37      81.270 124.020 151.290  1.00  0.00           H
ATOM    380  CB  ASP A  37      81.960 125.940 151.700  1.00  0.00           C
ATOM    381  HB1 ASP A  37      81.900 126.120 150.610  1.00  0.00           H
ATOM    382  HB2 ASP A  37      80.980 126.250 152.120  1.00  0.00           H
ATOM    383  CG  ASP A  37      82.980 126.880 152.260  1.00  0.00           C
ATOM    384  OD1 ASP A  37      83.960 126.330 152.880  1.00  0.00           O
ATOM    385  OD2 ASP A  37      82.770 128.100 152.070  1.00  0.00           O
ATOM    386  C   ASP A  37      83.280 123.770 151.170  1.00  0.00           C
ATOM    387  O   ASP A  37      83.300 123.740 149.990  1.00  0.00           O
ATOM    388  N   ALA A  38      84.280 123.280 151.920  1.00  0.00           N
ATOM    389  HN  ALA A  38      84.490 123.360 152.900  1.00  0.00           H
ATOM    390  CA  ALA A  38      85.500 122.810 151.280  1.00  0.00           C
ATOM    391  HA  ALA A  38      85.280 122.160 150.440  1.00  0.00           H
ATOM    392  CB  ALA A  38      86.430 124.040 150.940  1.00  0.00           C
ATOM    393  HB1 ALA A  38      86.030 124.890 150.330  1.00  0.00           H
ATOM    394  HB2 ALA A  38      86.800 124.440 151.910  1.00  0.00           H
ATOM    395  HB3 ALA A  38      87.290 123.590 150.390  1.00  0.00           H
ATOM    396  C   ALA A  38      86.190 121.870 152.160  1.00  0.00           C
ATOM    397  O   ALA A  38      86.170 122.070 153.390  1.00  0.00           O
ATOM    398  N   PHE A  39      86.840 120.800 151.670  1.00  0.00           N
ATOM    399  HN  PHE A  39      86.830 120.630 150.690  1.00  0.00           H
ATOM    400  CA  PHE A  39      87.450 119.920 152.620  1.00  0.00           C
ATOM    401  HA  PHE A  39      87.910 120.530 153.380  1.00  0.00           H
ATOM    402  CB  PHE A  39      86.520 118.790 153.210  1.00  0.00           C
ATOM    403  HB1 PHE A  39      87.150 118.010 153.690  1.00  0.00           H
ATOM    404  HB2 PHE A  39      85.830 119.250 153.950  1.00  0.00           H
ATOM    405  CG  PHE A  39      85.650 118.110 152.100  1.00  0.00           C
ATOM    406  CD1 PHE A  39      84.320 118.440 152.020  1.00  0.00           C
ATOM    407  HD1 PHE A  39      83.870 118.930 152.870  1.00  0.00           H
ATOM    408  CE1 PHE A  39      83.430 117.710 151.260  1.00  0.00           C
ATOM    409  HE1 PHE A  39      82.370 117.890 151.130  1.00  0.00           H
ATOM    410  CZ  PHE A  39      83.970 116.630 150.450  1.00  0.00           C
ATOM    411  HZ  PHE A  39      83.250 116.070 149.860  1.00  0.00           H
ATOM    412  CD2 PHE A  39      86.180 117.110 151.320  1.00  0.00           C
ATOM    413  HD2 PHE A  39      87.210 116.790 151.360  1.00  0.00           H
ATOM    414  CE2 PHE A  39      85.370 116.390 150.440  1.00  0.00           C
ATOM    415  HE2 PHE A  39      85.770 115.710 149.710  1.00  0.00           H
ATOM    416  C   PHE A  39      88.680 119.260 151.900  1.00  0.00           C
ATOM    417  O   PHE A  39      88.810 119.130 150.680  1.00  0.00           O
ATOM    418  N   THR A  40      89.640 118.890 152.750  1.00  0.00           N
ATOM    419  HN  THR A  40      89.680 119.320 153.650  1.00  0.00           H
ATOM    420  CA  THR A  40      90.720 117.980 152.470  1.00  0.00           C
ATOM    421  HA  THR A  40      90.610 117.580 151.480  1.00  0.00           H
ATOM    422  CB  THR A  40      92.110 118.720 152.510  1.00  0.00           C
ATOM    423  HB  THR A  40      92.300 119.210 153.480  1.00  0.00           H
ATOM    424  OG1 THR A  40      92.190 119.570 151.380  1.00  0.00           O
ATOM    425  HG1 THR A  40      91.520 120.240 151.520  1.00  0.00           H
ATOM    426  CG2 THR A  40      93.280 117.710 152.250  1.00  0.00           C
ATOM    427 HG21 THR A  40      93.090 117.250 151.260  1.00  0.00           H
ATOM    428 HG22 THR A  40      94.250 118.250 152.210  1.00  0.00           H
ATOM    429 HG23 THR A  40      93.370 117.000 153.100  1.00  0.00           H
ATOM    430  C   THR A  40      90.650 116.750 153.380  1.00  0.00           C
ATOM    431  O   THR A  40      90.710 116.950 154.570  1.00  0.00           O
ATOM    432  N   LEU A  41      90.390 115.550 152.860  1.00  0.00           N
ATOM    433  HN  LEU A  41      90.330 115.390 151.880  1.00  0.00           H
ATOM    434  CA  LEU A  41      90.260 114.310 153.620  1.00  0.00           C
ATOM    435  HA  LEU A  41      90.370 114.550 154.670  1.00  0.00           H
ATOM    436  CB  LEU A  41      88.830 113.780 153.390  1.00  0.00           C
ATOM    437  HB1 LEU A  41      88.150 114.620 153.650  1.00  0.00           H
ATOM    438  HB2 LEU A  41      88.710 113.650 152.300  1.00  0.00           H
ATOM    439  CG  LEU A  41      88.370 112.570 154.210  1.00  0.00           C
ATOM    440  HG  LEU A  41      88.910 111.700 153.770  1.00  0.00           H
ATOM    441  CD1 LEU A  41      88.710 112.500 155.710  1.00  0.00           C
ATOM    442 HD11 LEU A  41      88.170 111.720 156.280  1.00  0.00           H
ATOM    443 HD12 LEU A  41      89.790 112.320 155.890  1.00  0.00           H
ATOM    444 HD13 LEU A  41      88.660 113.480 156.230  1.00  0.00           H
ATOM    445  CD2 LEU A  41      86.890 112.440 154.050  1.00  0.00           C
ATOM    446 HD21 LEU A  41      86.540 112.370 153.000  1.00  0.00           H
ATOM    447 HD22 LEU A  41      86.550 111.460 154.470  1.00  0.00           H
ATOM    448 HD23 LEU A  41      86.390 113.230 154.650  1.00  0.00           H
ATOM    449  C   LEU A  41      91.200 113.280 153.150  1.00  0.00           C
ATOM    450  O   LEU A  41      91.250 112.940 151.950  1.00  0.00           O
ATOM    451  N   GLN A  42      91.990 112.720 154.070  1.00  0.00           N
ATOM    452  HN  GLN A  42      92.120 112.970 155.030  1.00  0.00           H
ATOM    453  CA  GLN A  42      93.080 111.820 153.730  1.00  0.00           C
ATOM    454  HA  GLN A  42      92.720 111.180 152.940  1.00  0.00           H
ATOM    455  CB  GLN A  42      94.370 112.590 153.340  1.00  0.00           C
ATOM    456  HB1 GLN A  42      95.220 111.890 153.260  1.00  0.00           H
ATOM    457  HB2 GLN A  42      94.320 112.990 152.300  1.00  0.00           H
ATOM    458  CG  GLN A  42      94.830 113.680 154.290  1.00  0.00           C
ATOM    459  HG1 GLN A  42      94.690 113.330 155.340  1.00  0.00           H
ATOM    460  HG2 GLN A  42      94.120 114.530 154.180  1.00  0.00           H
ATOM    461  CD  GLN A  42      96.330 114.080 154.160  1.00  0.00           C
ATOM    462  OE1 GLN A  42      97.190 113.420 154.770  1.00  0.00           O
ATOM    463  NE2 GLN A  42      96.690 115.060 153.290  1.00  0.00           N
ATOM    464 HE21 GLN A  42      96.050 115.250 152.540  1.00  0.00           H
ATOM    465 HE22 GLN A  42      97.650 115.260 153.080  1.00  0.00           H
ATOM    466  C   GLN A  42      93.440 110.790 154.810  1.00  0.00           C
ATOM    467  O   GLN A  42      93.270 110.950 156.010  1.00  0.00           O
ATOM    468  N   VAL A  43      93.850 109.650 154.270  1.00  0.00           N
ATOM    469  HN  VAL A  43      93.930 109.590 153.280  1.00  0.00           H
ATOM    470  CA  VAL A  43      94.090 108.380 154.950  1.00  0.00           C
ATOM    471  HA  VAL A  43      94.540 108.620 155.910  1.00  0.00           H
ATOM    472  CB  VAL A  43      92.810 107.630 155.220  1.00  0.00           C
ATOM    473  HB  VAL A  43      92.950 106.540 155.410  1.00  0.00           H
ATOM    474  CG1 VAL A  43      92.090 108.260 156.520  1.00  0.00           C
ATOM    475 HG11 VAL A  43      91.320 107.600 156.970  1.00  0.00           H
ATOM    476 HG12 VAL A  43      92.910 108.240 157.270  1.00  0.00           H
ATOM    477 HG13 VAL A  43      91.560 109.220 156.330  1.00  0.00           H
ATOM    478  CG2 VAL A  43      91.820 107.530 154.080  1.00  0.00           C
ATOM    479 HG21 VAL A  43      92.240 106.960 153.210  1.00  0.00           H
ATOM    480 HG22 VAL A  43      90.970 106.890 154.390  1.00  0.00           H
ATOM    481 HG23 VAL A  43      91.470 108.520 153.720  1.00  0.00           H
ATOM    482  C   VAL A  43      95.160 107.580 154.360  1.00  0.00           C
ATOM    483  O   VAL A  43      95.180 107.510 153.150  1.00  0.00           O
ATOM    484  N   TRP A  44      95.970 106.900 155.250  1.00  0.00           N
ATOM    485  HN  TRP A  44      95.760 107.080 156.210  1.00  0.00           H
ATOM    486  CA  TRP A  44      96.810 105.790 154.940  1.00  0.00           C
ATOM    487  HA  TRP A  44      96.920 105.740 153.870  1.00  0.00           H
ATOM    488  CB  TRP A  44      98.170 105.760 155.680  1.00  0.00           C
ATOM    489  HB1 TRP A  44      98.050 106.100 156.740  1.00  0.00           H
ATOM    490  HB2 TRP A  44      98.530 104.710 155.600  1.00  0.00           H
ATOM    491  CG  TRP A  44      99.180 106.650 155.000  1.00  0.00           C
ATOM    492  CD1 TRP A  44      99.470 107.990 155.140  1.00  0.00           C
ATOM    493  HD1 TRP A  44      98.920 108.640 155.800  1.00  0.00           H
ATOM    494  NE1 TRP A  44     100.520 108.390 154.370  1.00  0.00           N
ATOM    495  HE1 TRP A  44     100.590 109.340 154.150  1.00  0.00           H
ATOM    496  CE2 TRP A  44     101.000 107.290 153.680  1.00  0.00           C
ATOM    497  CD2 TRP A  44     100.200 106.150 154.010  1.00  0.00           C
ATOM    498  CE3 TRP A  44     100.420 104.950 153.310  1.00  0.00           C
ATOM    499  HE3 TRP A  44      99.830 104.050 153.390  1.00  0.00           H
ATOM    500  CZ3 TRP A  44     101.490 104.820 152.480  1.00  0.00           C
ATOM    501  HZ3 TRP A  44     101.690 103.910 151.930  1.00  0.00           H
ATOM    502  CZ2 TRP A  44     102.040 107.250 152.840  1.00  0.00           C
ATOM    503  HZ2 TRP A  44     102.610 108.110 152.550  1.00  0.00           H
ATOM    504  CH2 TRP A  44     102.280 105.960 152.170  1.00  0.00           C
ATOM    505  HH2 TRP A  44     103.120 105.920 151.510  1.00  0.00           H
ATOM    506  C   TRP A  44      96.100 104.490 155.280  1.00  0.00           C
ATOM    507  O   TRP A  44      95.770 104.300 156.470  1.00  0.00           O
ATOM    508  N   LEU A  45      95.820 103.560 154.360  1.00  0.00           N
ATOM    509  HN  LEU A  45      96.070 103.760 153.420  1.00  0.00           H
ATOM    510  CA  LEU A  45      95.150 102.330 154.600  1.00  0.00           C
ATOM    511  HA  LEU A  45      95.280 102.050 155.640  1.00  0.00           H
ATOM    512  CB  LEU A  45      93.600 102.500 154.410  1.00  0.00           C
ATOM    513  HB1 LEU A  45      93.110 101.580 154.790  1.00  0.00           H
ATOM    514  HB2 LEU A  45      93.320 103.300 155.120  1.00  0.00           H
ATOM    515  CG  LEU A  45      93.000 102.950 153.050  1.00  0.00           C
ATOM    516  HG  LEU A  45      93.780 103.540 152.520  1.00  0.00           H
ATOM    517  CD1 LEU A  45      92.700 101.730 152.100  1.00  0.00           C
ATOM    518 HD11 LEU A  45      92.120 101.990 151.190  1.00  0.00           H
ATOM    519 HD12 LEU A  45      93.730 101.340 151.890  1.00  0.00           H
ATOM    520 HD13 LEU A  45      92.160 100.950 152.670  1.00  0.00           H
ATOM    521  CD2 LEU A  45      91.750 103.830 153.360  1.00  0.00           C
ATOM    522 HD21 LEU A  45      91.360 104.310 152.440  1.00  0.00           H
ATOM    523 HD22 LEU A  45      91.020 103.110 153.790  1.00  0.00           H
ATOM    524 HD23 LEU A  45      91.950 104.570 154.160  1.00  0.00           H
ATOM    525  C   LEU A  45      95.740 101.200 153.770  1.00  0.00           C
ATOM    526  O   LEU A  45      96.480 101.400 152.820  1.00  0.00           O
ATOM    527  N   ARG A  46      95.520  99.960 154.220  1.00  0.00           N
ATOM    528  HN  ARG A  46      95.080  99.880 155.100  1.00  0.00           H
ATOM    529  CA  ARG A  46      95.790  98.750 153.500  1.00  0.00           C
ATOM    530  HA  ARG A  46      95.820  99.090 152.480  1.00  0.00           H
ATOM    531  CB  ARG A  46      97.080  98.010 153.880  1.00  0.00           C
ATOM    532  HB1 ARG A  46      97.120  97.030 153.350  1.00  0.00           H
ATOM    533  HB2 ARG A  46      97.940  98.550 153.440  1.00  0.00           H
ATOM    534  CG  ARG A  46      97.340  97.750 155.390  1.00  0.00           C
ATOM    535  HG1 ARG A  46      96.410  97.370 155.860  1.00  0.00           H
ATOM    536  HG2 ARG A  46      97.440  98.750 155.860  1.00  0.00           H
ATOM    537  CD  ARG A  46      98.580  96.900 155.590  1.00  0.00           C
ATOM    538  HD1 ARG A  46      98.950  97.120 156.620  1.00  0.00           H
ATOM    539  HD2 ARG A  46      99.410  97.130 154.890  1.00  0.00           H
ATOM    540  NE  ARG A  46      98.120  95.490 155.500  1.00  0.00           N
ATOM    541  HE  ARG A  46      97.130  95.330 155.400  1.00  0.00           H
ATOM    542  CZ  ARG A  46      98.840  94.390 155.820  1.00  0.00           C
ATOM    543  NH1 ARG A  46     100.120  94.340 155.840  1.00  0.00           N
ATOM    544 HH11 ARG A  46     100.620  93.510 156.110  1.00  0.00           H
ATOM    545 HH12 ARG A  46     100.630  95.130 155.490  1.00  0.00           H
ATOM    546  NH2 ARG A  46      98.170  93.280 156.050  1.00  0.00           N
ATOM    547 HH21 ARG A  46      98.680  92.450 156.250  1.00  0.00           H
ATOM    548 HH22 ARG A  46      97.180  93.170 156.020  1.00  0.00           H
ATOM    549  C   ARG A  46      94.550  97.780 153.700  1.00  0.00           C
ATOM    550  O   ARG A  46      94.240  97.340 154.760  1.00  0.00           O
ATOM    551  N   ALA A  47      93.930  97.360 152.620  1.00  0.00           N
ATOM    552  HN  ALA A  47      94.150  97.570 151.670  1.00  0.00           H
ATOM    553  CA  ALA A  47      92.660  96.830 152.730  1.00  0.00           C
ATOM    554  HA  ALA A  47      92.270  96.960 153.730  1.00  0.00           H
ATOM    555  CB  ALA A  47      91.810  97.580 151.680  1.00  0.00           C
ATOM    556  HB1 ALA A  47      92.200  97.390 150.650  1.00  0.00           H
ATOM    557  HB2 ALA A  47      90.760  97.300 151.900  1.00  0.00           H
ATOM    558  HB3 ALA A  47      91.990  98.630 151.990  1.00  0.00           H
ATOM    559  C   ALA A  47      92.790  95.330 152.500  1.00  0.00           C
ATOM    560  O   ALA A  47      93.580  94.830 151.730  1.00  0.00           O
ATOM    561  N   GLU A  48      91.890  94.540 153.130  1.00  0.00           N
ATOM    562  HN  GLU A  48      91.150  94.920 153.680  1.00  0.00           H
ATOM    563  CA  GLU A  48      91.780  93.110 152.900  1.00  0.00           C
ATOM    564  HA  GLU A  48      92.790  92.740 152.890  1.00  0.00           H
ATOM    565  CB  GLU A  48      91.090  92.290 154.050  1.00  0.00           C
ATOM    566  HB1 GLU A  48      89.990  92.350 153.940  1.00  0.00           H
ATOM    567  HB2 GLU A  48      91.260  91.240 153.750  1.00  0.00           H
ATOM    568  CG  GLU A  48      91.620  92.430 155.470  1.00  0.00           C
ATOM    569  HG1 GLU A  48      91.070  91.690 156.090  1.00  0.00           H
ATOM    570  HG2 GLU A  48      91.390  93.440 155.870  1.00  0.00           H
ATOM    571  CD  GLU A  48      93.130  92.290 155.690  1.00  0.00           C
ATOM    572  OE1 GLU A  48      93.820  91.570 154.930  1.00  0.00           O
ATOM    573  OE2 GLU A  48      93.650  92.930 156.710  1.00  0.00           O
ATOM    574  C   GLU A  48      91.220  92.830 151.570  1.00  0.00           C
ATOM    575  O   GLU A  48      90.310  93.590 151.180  1.00  0.00           O
ATOM    576  N   GLY A  49      91.550  91.760 150.820  1.00  0.00           N
ATOM    577  HN  GLY A  49      92.360  91.230 151.050  1.00  0.00           H
ATOM    578  CA  GLY A  49      90.730  91.160 149.690  1.00  0.00           C
ATOM    579  HA1 GLY A  49      91.290  90.310 149.330  1.00  0.00           H
ATOM    580  HA2 GLY A  49      90.640  91.980 148.990  1.00  0.00           H
ATOM    581  C   GLY A  49      89.400  90.700 150.100  1.00  0.00           C
ATOM    582  O   GLY A  49      89.310  89.830 150.960  1.00  0.00           O
ATOM    583  N   GLY A  50      88.360  91.190 149.420  1.00  0.00           N
ATOM    584  HN  GLY A  50      88.650  91.820 148.700  1.00  0.00           H
ATOM    585  CA  GLY A  50      86.990  90.810 149.710  1.00  0.00           C
ATOM    586  HA1 GLY A  50      86.940  89.780 150.000  1.00  0.00           H
ATOM    587  HA2 GLY A  50      86.470  91.040 148.790  1.00  0.00           H
ATOM    588  C   GLY A  50      86.350  91.750 150.720  1.00  0.00           C
ATOM    589  O   GLY A  50      86.820  91.730 151.890  1.00  0.00           O
ATOM    590  N   GLN A  51      85.200  92.430 150.360  1.00  0.00           N
ATOM    591  HN  GLN A  51      84.790  92.320 149.460  1.00  0.00           H
ATOM    592  CA  GLN A  51      84.730  93.440 151.220  1.00  0.00           C
ATOM    593  HA  GLN A  51      85.010  93.210 152.230  1.00  0.00           H
ATOM    594  CB  GLN A  51      85.270  94.910 150.840  1.00  0.00           C
ATOM    595  HB1 GLN A  51      85.070  95.060 149.760  1.00  0.00           H
ATOM    596  HB2 GLN A  51      84.690  95.670 151.390  1.00  0.00           H
ATOM    597  CG  GLN A  51      86.790  95.340 150.900  1.00  0.00           C
ATOM    598  HG1 GLN A  51      86.890  96.250 150.260  1.00  0.00           H
ATOM    599  HG2 GLN A  51      87.520  94.610 150.490  1.00  0.00           H
ATOM    600  CD  GLN A  51      87.270  95.700 152.330  1.00  0.00           C
ATOM    601  OE1 GLN A  51      86.530  96.230 153.130  1.00  0.00           O
ATOM    602  NE2 GLN A  51      88.540  95.520 152.740  1.00  0.00           N
ATOM    603 HE21 GLN A  51      89.130  94.960 152.150  1.00  0.00           H
ATOM    604 HE22 GLN A  51      88.880  95.680 153.670  1.00  0.00           H
ATOM    605  C   GLN A  51      83.240  93.450 151.130  1.00  0.00           C
ATOM    606  O   GLN A  51      82.660  93.090 150.050  1.00  0.00           O
ATOM    607  N   ARG A  52      82.560  94.010 152.180  1.00  0.00           N
ATOM    608  HN  ARG A  52      83.120  94.380 152.920  1.00  0.00           H
ATOM    609  CA  ARG A  52      81.140  94.330 152.300  1.00  0.00           C
ATOM    610  HA  ARG A  52      80.530  93.580 151.810  1.00  0.00           H
ATOM    611  CB  ARG A  52      80.610  94.440 153.780  1.00  0.00           C
ATOM    612  HB1 ARG A  52      81.330  95.200 154.160  1.00  0.00           H
ATOM    613  HB2 ARG A  52      79.570  94.840 153.820  1.00  0.00           H
ATOM    614  CG  ARG A  52      80.670  93.040 154.460  1.00  0.00           C
ATOM    615  HG1 ARG A  52      81.700  92.630 154.390  1.00  0.00           H
ATOM    616  HG2 ARG A  52      79.980  92.400 153.880  1.00  0.00           H
ATOM    617  CD  ARG A  52      80.140  93.060 155.910  1.00  0.00           C
ATOM    618  HD1 ARG A  52      79.240  93.660 156.150  1.00  0.00           H
ATOM    619  HD2 ARG A  52      80.900  93.490 156.600  1.00  0.00           H
ATOM    620  NE  ARG A  52      79.840  91.680 156.210  1.00  0.00           N
ATOM    621  HE  ARG A  52      79.750  91.000 155.480  1.00  0.00           H
ATOM    622  CZ  ARG A  52      79.720  91.130 157.370  1.00  0.00           C
ATOM    623  NH1 ARG A  52      79.700  91.820 158.460  1.00  0.00           N
ATOM    624 HH11 ARG A  52      79.520  91.320 159.300  1.00  0.00           H
ATOM    625 HH12 ARG A  52      79.850  92.810 158.490  1.00  0.00           H
ATOM    626  NH2 ARG A  52      79.490  89.820 157.350  1.00  0.00           N
ATOM    627 HH21 ARG A  52      79.850  89.460 158.200  1.00  0.00           H
ATOM    628 HH22 ARG A  52      79.470  89.370 156.450  1.00  0.00           H
ATOM    629  C   ARG A  52      80.780  95.560 151.510  1.00  0.00           C
ATOM    630  O   ARG A  52      80.360  96.580 151.960  1.00  0.00           O
ATOM    631  N   SER A  53      81.020  95.480 150.170  1.00  0.00           N
ATOM    632  HN  SER A  53      81.540  94.700 149.830  1.00  0.00           H
ATOM    633  CA  SER A  53      80.680  96.440 149.130  1.00  0.00           C
ATOM    634  HA  SER A  53      81.400  97.250 149.130  1.00  0.00           H
ATOM    635  CB  SER A  53      80.720  95.670 147.730  1.00  0.00           C
ATOM    636  HB1 SER A  53      79.940  94.900 147.580  1.00  0.00           H
ATOM    637  HB2 SER A  53      81.680  95.110 147.660  1.00  0.00           H
ATOM    638  OG  SER A  53      80.580  96.640 146.700  1.00  0.00           O
ATOM    639  HG1 SER A  53      79.730  96.540 146.260  1.00  0.00           H
ATOM    640  C   SER A  53      79.240  97.040 149.180  1.00  0.00           C
ATOM    641  O   SER A  53      78.280  96.260 149.280  1.00  0.00           O
ATOM    642  N   PRO A  54      78.990  98.360 148.980  1.00  0.00           N
ATOM    643  CD  PRO A  54      77.620  98.750 149.210  1.00  0.00           C
ATOM    644  HD1 PRO A  54      77.520  98.730 150.310  1.00  0.00           H
ATOM    645  HD2 PRO A  54      76.790  98.210 148.710  1.00  0.00           H
ATOM    646  CA  PRO A  54      79.880  99.510 148.990  1.00  0.00           C
ATOM    647  HA  PRO A  54      80.640  99.260 148.260  1.00  0.00           H
ATOM    648  CB  PRO A  54      79.040 100.690 148.570  1.00  0.00           C
ATOM    649  HB1 PRO A  54      79.200 101.540 149.260  1.00  0.00           H
ATOM    650  HB2 PRO A  54      79.190 101.040 147.520  1.00  0.00           H
ATOM    651  CG  PRO A  54      77.570 100.190 148.600  1.00  0.00           C
ATOM    652  HG1 PRO A  54      77.410 100.140 147.500  1.00  0.00           H
ATOM    653  HG2 PRO A  54      76.870 100.850 149.150  1.00  0.00           H
ATOM    654  C   PRO A  54      80.480  99.600 150.440  1.00  0.00           C
ATOM    655  O   PRO A  54      79.800 100.020 151.420  1.00  0.00           O
ATOM    656  N   ALA A  55      81.790  99.270 150.630  1.00  0.00           N
ATOM    657  HN  ALA A  55      82.240  98.870 149.830  1.00  0.00           H
ATOM    658  CA  ALA A  55      82.360  99.190 151.990  1.00  0.00           C
ATOM    659  HA  ALA A  55      81.600  98.990 152.720  1.00  0.00           H
ATOM    660  CB  ALA A  55      83.430  98.030 152.040  1.00  0.00           C
ATOM    661  HB1 ALA A  55      83.800  97.850 153.070  1.00  0.00           H
ATOM    662  HB2 ALA A  55      82.990  97.070 151.700  1.00  0.00           H
ATOM    663  HB3 ALA A  55      84.310  98.360 151.430  1.00  0.00           H
ATOM    664  C   ALA A  55      82.930 100.480 152.490  1.00  0.00           C
ATOM    665  O   ALA A  55      83.740 101.080 151.770  1.00  0.00           O
ATOM    666  N   VAL A  56      82.550 100.950 153.690  1.00  0.00           N
ATOM    667  HN  VAL A  56      82.000 100.380 154.290  1.00  0.00           H
ATOM    668  CA  VAL A  56      82.620 102.370 153.990  1.00  0.00           C
ATOM    669  HA  VAL A  56      82.750 102.980 153.120  1.00  0.00           H
ATOM    670  CB  VAL A  56      81.390 103.040 154.610  1.00  0.00           C
ATOM    671  HB  VAL A  56      81.130 102.440 155.510  1.00  0.00           H
ATOM    672  CG1 VAL A  56      81.620 104.520 154.820  1.00  0.00           C
ATOM    673 HG11 VAL A  56      82.250 104.750 155.710  1.00  0.00           H
ATOM    674 HG12 VAL A  56      82.190 105.030 154.010  1.00  0.00           H
ATOM    675 HG13 VAL A  56      80.700 105.070 155.110  1.00  0.00           H
ATOM    676  CG2 VAL A  56      80.270 102.920 153.560  1.00  0.00           C
ATOM    677 HG21 VAL A  56      79.710 101.960 153.610  1.00  0.00           H
ATOM    678 HG22 VAL A  56      79.550 103.740 153.760  1.00  0.00           H
ATOM    679 HG23 VAL A  56      80.680 103.100 152.540  1.00  0.00           H
ATOM    680  C   VAL A  56      83.860 102.550 154.820  1.00  0.00           C
ATOM    681  O   VAL A  56      84.060 101.970 155.890  1.00  0.00           O
ATOM    682  N   ILE A  57      84.790 103.390 154.370  1.00  0.00           N
ATOM    683  HN  ILE A  57      84.540 103.780 153.490  1.00  0.00           H
ATOM    684  CA  ILE A  57      85.930 103.740 155.190  1.00  0.00           C
ATOM    685  HA  ILE A  57      86.150 102.910 155.850  1.00  0.00           H
ATOM    686  CB  ILE A  57      87.170 104.030 154.350  1.00  0.00           C
ATOM    687  HB  ILE A  57      86.940 104.830 153.620  1.00  0.00           H
ATOM    688  CG2 ILE A  57      88.390 104.710 155.080  1.00  0.00           C
ATOM    689 HG21 ILE A  57      89.220 104.870 154.360  1.00  0.00           H
ATOM    690 HG22 ILE A  57      88.080 105.750 155.350  1.00  0.00           H
ATOM    691 HG23 ILE A  57      88.620 104.240 156.060  1.00  0.00           H
ATOM    692  CG1 ILE A  57      87.510 102.690 153.580  1.00  0.00           C
ATOM    693 HG11 ILE A  57      86.600 102.060 153.490  1.00  0.00           H
ATOM    694 HG12 ILE A  57      88.070 102.060 154.300  1.00  0.00           H
ATOM    695  CD  ILE A  57      88.130 102.850 152.230  1.00  0.00           C
ATOM    696  HD1 ILE A  57      87.930 101.870 151.740  1.00  0.00           H
ATOM    697  HD2 ILE A  57      87.560 103.560 151.580  1.00  0.00           H
ATOM    698  HD3 ILE A  57      89.230 102.940 152.160  1.00  0.00           H
ATOM    699  C   ILE A  57      85.520 104.860 156.130  1.00  0.00           C
ATOM    700  O   ILE A  57      85.760 104.830 157.340  1.00  0.00           O
ATOM    701  N   THR A  58      84.810 105.870 155.670  1.00  0.00           N
ATOM    702  HN  THR A  58      84.440 106.000 154.750  1.00  0.00           H
ATOM    703  CA  THR A  58      84.550 107.100 156.360  1.00  0.00           C
ATOM    704  HA  THR A  58      84.180 106.920 157.360  1.00  0.00           H
ATOM    705  CB  THR A  58      85.710 108.060 156.300  1.00  0.00           C
ATOM    706  HB  THR A  58      86.630 107.570 156.660  1.00  0.00           H
ATOM    707  OG1 THR A  58      85.480 109.300 157.080  1.00  0.00           O
ATOM    708  HG1 THR A  58      85.360 109.000 157.990  1.00  0.00           H
ATOM    709  CG2 THR A  58      85.990 108.660 154.890  1.00  0.00           C
ATOM    710 HG21 THR A  58      86.850 109.370 154.920  1.00  0.00           H
ATOM    711 HG22 THR A  58      86.350 107.870 154.200  1.00  0.00           H
ATOM    712 HG23 THR A  58      85.080 109.030 154.360  1.00  0.00           H
ATOM    713  C   THR A  58      83.380 107.720 155.660  1.00  0.00           C
ATOM    714  O   THR A  58      83.140 107.510 154.530  1.00  0.00           O
ATOM    715  N   GLY A  59      82.630 108.600 156.410  1.00  0.00           N
ATOM    716  HN  GLY A  59      82.840 108.910 157.340  1.00  0.00           H
ATOM    717  CA  GLY A  59      81.490 109.340 155.790  1.00  0.00           C
ATOM    718  HA1 GLY A  59      80.850 108.540 155.430  1.00  0.00           H
ATOM    719  HA2 GLY A  59      81.840 110.000 155.010  1.00  0.00           H
ATOM    720  C   GLY A  59      80.730 110.160 156.770  1.00  0.00           C
ATOM    721  O   GLY A  59      80.390 109.620 157.850  1.00  0.00           O
ATOM    722  N   LEU A  60      80.420 111.450 156.380  1.00  0.00           N
ATOM    723  HN  LEU A  60      80.870 111.800 155.560  1.00  0.00           H
ATOM    724  CA  LEU A  60      79.510 112.320 157.130  1.00  0.00           C
ATOM    725  HA  LEU A  60      79.850 112.290 158.150  1.00  0.00           H
ATOM    726  CB  LEU A  60      79.970 113.770 156.810  1.00  0.00           C
ATOM    727  HB1 LEU A  60      81.050 113.890 157.040  1.00  0.00           H
ATOM    728  HB2 LEU A  60      79.860 113.870 155.710  1.00  0.00           H
ATOM    729  CG  LEU A  60      79.200 114.890 157.530  1.00  0.00           C
ATOM    730  HG  LEU A  60      78.130 114.780 157.240  1.00  0.00           H
ATOM    731  CD1 LEU A  60      79.270 114.790 159.100  1.00  0.00           C
ATOM    732 HD11 LEU A  60      78.790 115.660 159.590  1.00  0.00           H
ATOM    733 HD12 LEU A  60      78.690 113.870 159.330  1.00  0.00           H
ATOM    734 HD13 LEU A  60      80.330 114.610 159.390  1.00  0.00           H
ATOM    735  CD2 LEU A  60      79.550 116.280 156.980  1.00  0.00           C
ATOM    736 HD21 LEU A  60      80.650 116.400 157.090  1.00  0.00           H
ATOM    737 HD22 LEU A  60      79.360 116.360 155.890  1.00  0.00           H
ATOM    738 HD23 LEU A  60      78.990 117.030 157.570  1.00  0.00           H
ATOM    739  C   LEU A  60      78.050 112.030 156.870  1.00  0.00           C
ATOM    740  O   LEU A  60      77.540 112.360 155.810  1.00  0.00           O
ATOM    741  N   TYR A  61      77.300 111.600 157.910  1.00  0.00           N
ATOM    742  HN  TYR A  61      77.630 111.580 158.850  1.00  0.00           H
ATOM    743  CA  TYR A  61      75.950 111.250 157.640  1.00  0.00           C
ATOM    744  HA  TYR A  61      75.640 111.510 156.640  1.00  0.00           H
ATOM    745  CB  TYR A  61      75.830 109.770 157.890  1.00  0.00           C
ATOM    746  HB1 TYR A  61      76.140 109.460 158.910  1.00  0.00           H
ATOM    747  HB2 TYR A  61      74.770 109.450 157.780  1.00  0.00           H
ATOM    748  CG  TYR A  61      76.540 108.770 156.990  1.00  0.00           C
ATOM    749  CD1 TYR A  61      76.080 108.570 155.700  1.00  0.00           C
ATOM    750  HD1 TYR A  61      75.210 109.120 155.370  1.00  0.00           H
ATOM    751  CE1 TYR A  61      76.650 107.610 154.880  1.00  0.00           C
ATOM    752  HE1 TYR A  61      76.180 107.370 153.940  1.00  0.00           H
ATOM    753  CZ  TYR A  61      77.670 106.820 155.380  1.00  0.00           C
ATOM    754  OH  TYR A  61      78.210 105.690 154.620  1.00  0.00           O
ATOM    755  HH  TYR A  61      77.540 105.450 153.980  1.00  0.00           H
ATOM    756  CD2 TYR A  61      77.650 108.070 157.430  1.00  0.00           C
ATOM    757  HD2 TYR A  61      78.020 108.130 158.440  1.00  0.00           H
ATOM    758  CE2 TYR A  61      78.240 107.020 156.660  1.00  0.00           C
ATOM    759  HE2 TYR A  61      79.050 106.440 157.070  1.00  0.00           H
ATOM    760  C   TYR A  61      74.910 111.930 158.560  1.00  0.00           C
ATOM    761  O   TYR A  61      75.210 112.340 159.670  1.00  0.00           O
ATOM    762  N   ASP A  62      73.640 112.140 158.100  1.00  0.00           N
ATOM    763  HN  ASP A  62      73.460 111.780 157.190  1.00  0.00           H
ATOM    764  CA  ASP A  62      72.670 113.070 158.600  1.00  0.00           C
ATOM    765  HA  ASP A  62      73.090 113.820 159.250  1.00  0.00           H
ATOM    766  CB  ASP A  62      72.160 113.890 157.390  1.00  0.00           C
ATOM    767  HB1 ASP A  62      73.070 114.370 156.960  1.00  0.00           H
ATOM    768  HB2 ASP A  62      71.760 113.140 156.670  1.00  0.00           H
ATOM    769  CG  ASP A  62      71.150 114.850 157.750  1.00  0.00           C
ATOM    770  OD1 ASP A  62      70.700 114.880 158.930  1.00  0.00           O
ATOM    771  OD2 ASP A  62      70.730 115.510 156.770  1.00  0.00           O
ATOM    772  C   ASP A  62      71.590 112.280 159.460  1.00  0.00           C
ATOM    773  O   ASP A  62      71.000 111.380 158.900  1.00  0.00           O
ATOM    774  N   LYS A  63      71.390 112.580 160.750  1.00  0.00           N
ATOM    775  HN  LYS A  63      72.030 113.230 161.160  1.00  0.00           H
ATOM    776  CA  LYS A  63      70.560 111.700 161.550  1.00  0.00           C
ATOM    777  HA  LYS A  63      70.410 110.760 161.050  1.00  0.00           H
ATOM    778  CB  LYS A  63      71.150 111.460 162.970  1.00  0.00           C
ATOM    779  HB1 LYS A  63      70.560 110.680 163.510  1.00  0.00           H
ATOM    780  HB2 LYS A  63      72.130 110.980 162.750  1.00  0.00           H
ATOM    781  CG  LYS A  63      71.340 112.730 163.930  1.00  0.00           C
ATOM    782  HG1 LYS A  63      70.460 113.410 163.860  1.00  0.00           H
ATOM    783  HG2 LYS A  63      72.180 113.310 163.500  1.00  0.00           H
ATOM    784  CD  LYS A  63      71.570 112.310 165.380  1.00  0.00           C
ATOM    785  HD1 LYS A  63      70.660 111.740 165.670  1.00  0.00           H
ATOM    786  HD2 LYS A  63      71.710 113.230 165.980  1.00  0.00           H
ATOM    787  CE  LYS A  63      72.830 111.500 165.670  1.00  0.00           C
ATOM    788  HE1 LYS A  63      73.760 112.020 165.360  1.00  0.00           H
ATOM    789  HE2 LYS A  63      72.800 110.510 165.150  1.00  0.00           H
ATOM    790  NZ  LYS A  63      72.920 111.190 167.160  1.00  0.00           N
ATOM    791  HZ1 LYS A  63      72.260 110.400 167.330  1.00  0.00           H
ATOM    792  HZ2 LYS A  63      73.840 110.960 167.580  1.00  0.00           H
ATOM    793  HZ3 LYS A  63      72.570 112.060 167.620  1.00  0.00           H
ATOM    794  C   LYS A  63      69.280 112.420 161.730  1.00  0.00           C
ATOM    795  O   LYS A  63      68.320 111.910 162.390  1.00  0.00           O
ATOM    796  N   CYS A  64      69.050 113.560 161.120  1.00  0.00           N
ATOM    797  HN  CYS A  64      69.790 113.960 160.580  1.00  0.00           H
ATOM    798  CA  CYS A  64      67.680 114.150 161.010  1.00  0.00           C
ATOM    799  HA  CYS A  64      67.020 113.490 161.560  1.00  0.00           H
ATOM    800  CB  CYS A  64      67.640 115.510 161.580  1.00  0.00           C
ATOM    801  HB1 CYS A  64      66.590 115.840 161.740  1.00  0.00           H
ATOM    802  HB2 CYS A  64      68.180 116.280 160.990  1.00  0.00           H
ATOM    803  SG  CYS A  64      68.400 115.380 163.180  1.00  0.00           S
ATOM    804  C   CYS A  64      67.150 114.040 159.580  1.00  0.00           C
ATOM    805  O   CYS A  64      66.080 114.580 159.270  1.00  0.00           O
ATOM    806  N   SER A  65      67.880 113.480 158.590  1.00  0.00           N
ATOM    807  HN  SER A  65      68.810 113.120 158.700  1.00  0.00           H
ATOM    808  CA  SER A  65      67.420 113.300 157.180  1.00  0.00           C
ATOM    809  HA  SER A  65      66.990 114.240 156.860  1.00  0.00           H
ATOM    810  CB  SER A  65      68.480 112.880 156.150  1.00  0.00           C
ATOM    811  HB1 SER A  65      68.030 112.230 155.370  1.00  0.00           H
ATOM    812  HB2 SER A  65      69.320 112.420 156.700  1.00  0.00           H
ATOM    813  OG  SER A  65      68.910 114.010 155.500  1.00  0.00           O
ATOM    814  HG1 SER A  65      69.440 114.570 156.070  1.00  0.00           H
ATOM    815  C   SER A  65      66.250 112.320 157.110  1.00  0.00           C
ATOM    816  O   SER A  65      66.450 111.140 157.370  1.00  0.00           O
ATOM    817  N   TYR A  66      65.010 112.720 156.790  1.00  0.00           N
ATOM    818  HN  TYR A  66      64.850 113.680 156.610  1.00  0.00           H
ATOM    819  CA  TYR A  66      63.870 111.780 156.800  1.00  0.00           C
ATOM    820  HA  TYR A  66      64.160 110.810 157.160  1.00  0.00           H
ATOM    821  CB  TYR A  66      62.750 112.250 157.690  1.00  0.00           C
ATOM    822  HB1 TYR A  66      62.470 113.270 157.330  1.00  0.00           H
ATOM    823  HB2 TYR A  66      61.830 111.620 157.690  1.00  0.00           H
ATOM    824  CG  TYR A  66      63.330 112.480 159.070  1.00  0.00           C
ATOM    825  CD1 TYR A  66      64.000 111.370 159.710  1.00  0.00           C
ATOM    826  HD1 TYR A  66      64.180 110.440 159.190  1.00  0.00           H
ATOM    827  CE1 TYR A  66      64.320 111.540 161.010  1.00  0.00           C
ATOM    828  HE1 TYR A  66      64.830 110.790 161.600  1.00  0.00           H
ATOM    829  CZ  TYR A  66      64.090 112.760 161.750  1.00  0.00           C
ATOM    830  OH  TYR A  66      64.620 112.930 163.020  1.00  0.00           O
ATOM    831  HH  TYR A  66      64.950 112.060 163.260  1.00  0.00           H
ATOM    832  CD2 TYR A  66      63.030 113.710 159.760  1.00  0.00           C
ATOM    833  HD2 TYR A  66      62.400 114.420 159.250  1.00  0.00           H
ATOM    834  CE2 TYR A  66      63.340 113.820 161.080  1.00  0.00           C
ATOM    835  HE2 TYR A  66      63.120 114.710 161.640  1.00  0.00           H
ATOM    836  C   TYR A  66      63.110 111.780 155.340  1.00  0.00           C
ATOM    837  O   TYR A  66      62.080 111.150 155.150  1.00  0.00           O
ATOM    838  N   ILE A  67      63.640 112.540 154.320  1.00  0.00           N
ATOM    839  HN  ILE A  67      64.480 113.060 154.450  1.00  0.00           H
ATOM    840  CA  ILE A  67      63.110 112.690 152.960  1.00  0.00           C
ATOM    841  HA  ILE A  67      62.140 112.210 152.910  1.00  0.00           H
ATOM    842  CB  ILE A  67      63.160 114.160 152.430  1.00  0.00           C
ATOM    843  HB  ILE A  67      64.220 114.490 152.390  1.00  0.00           H
ATOM    844  CG2 ILE A  67      62.470 114.260 151.020  1.00  0.00           C
ATOM    845 HG21 ILE A  67      62.770 113.470 150.300  1.00  0.00           H
ATOM    846 HG22 ILE A  67      61.400 114.010 151.170  1.00  0.00           H
ATOM    847 HG23 ILE A  67      62.600 115.280 150.600  1.00  0.00           H
ATOM    848  CG1 ILE A  67      62.410 115.150 153.340  1.00  0.00           C
ATOM    849 HG11 ILE A  67      62.630 114.920 154.400  1.00  0.00           H
ATOM    850 HG12 ILE A  67      61.310 115.050 153.190  1.00  0.00           H
ATOM    851  CD  ILE A  67      62.820 116.580 153.070  1.00  0.00           C
ATOM    852  HD1 ILE A  67      62.550 116.920 152.040  1.00  0.00           H
ATOM    853  HD2 ILE A  67      62.350 117.400 153.650  1.00  0.00           H
ATOM    854  HD3 ILE A  67      63.910 116.670 153.290  1.00  0.00           H
ATOM    855  C   ILE A  67      63.980 111.860 151.980  1.00  0.00           C
ATOM    856  O   ILE A  67      63.520 110.950 151.390  1.00  0.00           O
ATOM    857  N   SER A  68      65.360 112.180 151.940  1.00  0.00           N
ATOM    858  HN  SER A  68      65.770 112.930 152.450  1.00  0.00           H
ATOM    859  CA  SER A  68      66.340 111.340 151.380  1.00  0.00           C
ATOM    860  HA  SER A  68      65.880 110.360 151.360  1.00  0.00           H
ATOM    861  CB  SER A  68      66.600 111.770 149.840  1.00  0.00           C
ATOM    862  HB1 SER A  68      65.590 111.830 149.380  1.00  0.00           H
ATOM    863  HB2 SER A  68      67.060 110.900 149.320  1.00  0.00           H
ATOM    864  OG  SER A  68      67.440 112.920 149.560  1.00  0.00           O
ATOM    865  HG1 SER A  68      68.360 112.660 149.680  1.00  0.00           H
ATOM    866  C   SER A  68      67.610 111.340 152.210  1.00  0.00           C
ATOM    867  O   SER A  68      68.000 112.310 152.860  1.00  0.00           O
ATOM    868  N   ARG A  69      68.200 110.170 152.430  1.00  0.00           N
ATOM    869  HN  ARG A  69      67.730 109.420 151.970  1.00  0.00           H
ATOM    870  CA  ARG A  69      69.330 109.930 153.340  1.00  0.00           C
ATOM    871  HA  ARG A  69      69.330 110.720 154.070  1.00  0.00           H
ATOM    872  CB  ARG A  69      69.100 108.510 153.990  1.00  0.00           C
ATOM    873  HB1 ARG A  69      69.080 107.740 153.200  1.00  0.00           H
ATOM    874  HB2 ARG A  69      70.060 108.310 154.520  1.00  0.00           H
ATOM    875  CG  ARG A  69      67.980 108.340 155.070  1.00  0.00           C
ATOM    876  HG1 ARG A  69      68.060 109.120 155.860  1.00  0.00           H
ATOM    877  HG2 ARG A  69      68.060 107.320 155.490  1.00  0.00           H
ATOM    878  CD  ARG A  69      66.450 108.530 154.610  1.00  0.00           C
ATOM    879  HD1 ARG A  69      66.260 107.820 153.780  1.00  0.00           H
ATOM    880  HD2 ARG A  69      66.200 109.580 154.370  1.00  0.00           H
ATOM    881  NE  ARG A  69      65.770 108.000 155.820  1.00  0.00           N
ATOM    882  HE  ARG A  69      66.310 107.770 156.630  1.00  0.00           H
ATOM    883  CZ  ARG A  69      64.430 108.100 156.040  1.00  0.00           C
ATOM    884  NH1 ARG A  69      63.500 108.380 155.130  1.00  0.00           N
ATOM    885 HH11 ARG A  69      62.540 108.590 155.310  1.00  0.00           H
ATOM    886 HH12 ARG A  69      63.750 108.390 154.160  1.00  0.00           H
ATOM    887  NH2 ARG A  69      63.970 108.030 157.250  1.00  0.00           N
ATOM    888 HH21 ARG A  69      63.000 108.280 157.350  1.00  0.00           H
ATOM    889 HH22 ARG A  69      64.500 107.530 157.930  1.00  0.00           H
ATOM    890  C   ARG A  69      70.690 110.000 152.620  1.00  0.00           C
ATOM    891  O   ARG A  69      71.810 109.830 153.160  1.00  0.00           O
ATOM    892  N   ASP A  70      70.640 110.230 151.320  1.00  0.00           N
ATOM    893  HN  ASP A  70      69.700 110.280 150.990  1.00  0.00           H
ATOM    894  CA  ASP A  70      71.700 110.270 150.400  1.00  0.00           C
ATOM    895  HA  ASP A  70      72.380 109.490 150.700  1.00  0.00           H
ATOM    896  CB  ASP A  70      71.150 109.830 149.050  1.00  0.00           C
ATOM    897  HB1 ASP A  70      71.740 109.970 148.130  1.00  0.00           H
ATOM    898  HB2 ASP A  70      70.820 108.760 149.050  1.00  0.00           H
ATOM    899  CG  ASP A  70      69.920 110.740 148.640  1.00  0.00           C
ATOM    900  OD1 ASP A  70      69.830 111.880 149.160  1.00  0.00           O
ATOM    901  OD2 ASP A  70      69.240 110.450 147.660  1.00  0.00           O
ATOM    902  C   ASP A  70      72.630 111.500 150.340  1.00  0.00           C
ATOM    903  O   ASP A  70      73.760 111.410 149.830  1.00  0.00           O
ATOM    904  N   ARG A  71      72.180 112.570 150.980  1.00  0.00           N
ATOM    905  HN  ARG A  71      71.330 112.470 151.500  1.00  0.00           H
ATOM    906  CA  ARG A  71      72.920 113.770 151.160  1.00  0.00           C
ATOM    907  HA  ARG A  71      73.420 114.020 150.230  1.00  0.00           H
ATOM    908  CB  ARG A  71      71.990 115.050 151.360  1.00  0.00           C
ATOM    909  HB1 ARG A  71      72.530 115.860 151.890  1.00  0.00           H
ATOM    910  HB2 ARG A  71      71.640 115.470 150.390  1.00  0.00           H
ATOM    911  CG  ARG A  71      70.630 114.810 152.120  1.00  0.00           C
ATOM    912  HG1 ARG A  71      70.900 114.030 152.870  1.00  0.00           H
ATOM    913  HG2 ARG A  71      69.930 114.300 151.430  1.00  0.00           H
ATOM    914  CD  ARG A  71      70.040 116.060 152.800  1.00  0.00           C
ATOM    915  HD1 ARG A  71      70.800 116.520 153.470  1.00  0.00           H
ATOM    916  HD2 ARG A  71      69.130 115.770 153.380  1.00  0.00           H
ATOM    917  NE  ARG A  71      69.610 116.990 151.740  1.00  0.00           N
ATOM    918  HE  ARG A  71      69.620 116.830 150.750  1.00  0.00           H
ATOM    919  CZ  ARG A  71      68.880 118.100 152.000  1.00  0.00           C
ATOM    920  NH1 ARG A  71      68.730 118.620 153.200  1.00  0.00           N
ATOM    921 HH11 ARG A  71      67.990 119.290 153.190  1.00  0.00           H
ATOM    922 HH12 ARG A  71      68.810 117.940 153.930  1.00  0.00           H
ATOM    923  NH2 ARG A  71      68.200 118.570 150.990  1.00  0.00           N
ATOM    924 HH21 ARG A  71      67.360 119.110 151.060  1.00  0.00           H
ATOM    925 HH22 ARG A  71      68.430 118.180 150.100  1.00  0.00           H
ATOM    926  C   ARG A  71      74.070 113.720 152.190  1.00  0.00           C
ATOM    927  O   ARG A  71      73.890 113.500 153.430  1.00  0.00           O
ATOM    928  N   GLY A  72      75.300 114.090 151.770  1.00  0.00           N
ATOM    929  HN  GLY A  72      75.360 114.450 150.840  1.00  0.00           H
ATOM    930  CA  GLY A  72      76.580 113.930 152.520  1.00  0.00           C
ATOM    931  HA1 GLY A  72      76.530 113.130 153.240  1.00  0.00           H
ATOM    932  HA2 GLY A  72      76.990 114.880 152.850  1.00  0.00           H
ATOM    933  C   GLY A  72      77.560 113.570 151.590  1.00  0.00           C
ATOM    934  O   GLY A  72      77.300 113.610 150.400  1.00  0.00           O
ATOM    935  N   TRP A  73      78.690 113.160 152.150  1.00  0.00           N
ATOM    936  HN  TRP A  73      78.710 113.130 153.150  1.00  0.00           H
ATOM    937  CA  TRP A  73      79.920 112.660 151.490  1.00  0.00           C
ATOM    938  HA  TRP A  73      79.640 112.330 150.500  1.00  0.00           H
ATOM    939  CB  TRP A  73      81.130 113.590 151.340  1.00  0.00           C
ATOM    940  HB1 TRP A  73      82.120 113.210 151.000  1.00  0.00           H
ATOM    941  HB2 TRP A  73      80.780 114.330 150.590  1.00  0.00           H
ATOM    942  CG  TRP A  73      81.360 114.340 152.620  1.00  0.00           C
ATOM    943  CD1 TRP A  73      81.030 115.630 152.840  1.00  0.00           C
ATOM    944  HD1 TRP A  73      80.480 116.260 152.160  1.00  0.00           H
ATOM    945  NE1 TRP A  73      81.650 116.060 153.940  1.00  0.00           N
ATOM    946  HE1 TRP A  73      81.500 116.890 154.430  1.00  0.00           H
ATOM    947  CE2 TRP A  73      82.330 115.070 154.570  1.00  0.00           C
ATOM    948  CD2 TRP A  73      82.160 113.940 153.760  1.00  0.00           C
ATOM    949  CE3 TRP A  73      82.770 112.710 154.230  1.00  0.00           C
ATOM    950  HE3 TRP A  73      82.840 111.860 153.560  1.00  0.00           H
ATOM    951  CZ3 TRP A  73      83.500 112.720 155.370  1.00  0.00           C
ATOM    952  HZ3 TRP A  73      83.930 111.790 155.720  1.00  0.00           H
ATOM    953  CZ2 TRP A  73      83.150 115.080 155.660  1.00  0.00           C
ATOM    954  HZ2 TRP A  73      83.550 115.950 156.180  1.00  0.00           H
ATOM    955  CH2 TRP A  73      83.700 113.890 156.060  1.00  0.00           C
ATOM    956  HH2 TRP A  73      84.480 113.800 156.810  1.00  0.00           H
ATOM    957  C   TRP A  73      80.380 111.300 152.060  1.00  0.00           C
ATOM    958  O   TRP A  73      80.310 111.040 153.260  1.00  0.00           O
ATOM    959  N   VAL A  74      80.780 110.370 151.170  1.00  0.00           N
ATOM    960  HN  VAL A  74      80.740 110.530 150.190  1.00  0.00           H
ATOM    961  CA  VAL A  74      81.330 109.120 151.670  1.00  0.00           C
ATOM    962  HA  VAL A  74      81.910 109.310 152.550  1.00  0.00           H
ATOM    963  CB  VAL A  74      80.210 108.040 151.910  1.00  0.00           C
ATOM    964  HB  VAL A  74      79.470 108.400 152.650  1.00  0.00           H
ATOM    965  CG1 VAL A  74      79.410 107.850 150.580  1.00  0.00           C
ATOM    966 HG11 VAL A  74      78.850 106.890 150.630  1.00  0.00           H
ATOM    967 HG12 VAL A  74      78.680 108.680 150.470  1.00  0.00           H
ATOM    968 HG13 VAL A  74      80.140 107.960 149.740  1.00  0.00           H
ATOM    969  CG2 VAL A  74      80.720 106.700 152.420  1.00  0.00           C
ATOM    970 HG21 VAL A  74      79.910 105.950 152.540  1.00  0.00           H
ATOM    971 HG22 VAL A  74      81.360 106.170 151.690  1.00  0.00           H
ATOM    972 HG23 VAL A  74      81.340 106.890 153.320  1.00  0.00           H
ATOM    973  C   VAL A  74      82.400 108.640 150.710  1.00  0.00           C
ATOM    974  O   VAL A  74      82.420 108.860 149.480  1.00  0.00           O
ATOM    975  N   VAL A  75      83.390 107.930 151.300  1.00  0.00           N
ATOM    976  HN  VAL A  75      83.310 107.690 152.260  1.00  0.00           H
ATOM    977  CA  VAL A  75      84.580 107.440 150.570  1.00  0.00           C
ATOM    978  HA  VAL A  75      84.460 107.410 149.500  1.00  0.00           H
ATOM    979  CB  VAL A  75      85.830 108.220 150.810  1.00  0.00           C
ATOM    980  HB  VAL A  75      86.070 108.200 151.900  1.00  0.00           H
ATOM    981  CG1 VAL A  75      87.030 107.400 150.170  1.00  0.00           C
ATOM    982 HG11 VAL A  75      87.140 107.720 149.120  1.00  0.00           H
ATOM    983 HG12 VAL A  75      87.940 107.710 150.730  1.00  0.00           H
ATOM    984 HG13 VAL A  75      86.990 106.300 150.050  1.00  0.00           H
ATOM    985  CG2 VAL A  75      85.840 109.640 150.240  1.00  0.00           C
ATOM    986 HG21 VAL A  75      86.730 110.210 150.600  1.00  0.00           H
ATOM    987 HG22 VAL A  75      85.920 109.610 149.130  1.00  0.00           H
ATOM    988 HG23 VAL A  75      84.980 110.210 150.650  1.00  0.00           H
ATOM    989  C   VAL A  75      84.700 106.000 151.040  1.00  0.00           C
ATOM    990  O   VAL A  75      84.670 105.690 152.220  1.00  0.00           O
ATOM    991  N   GLY A  76      84.730 105.040 150.090  1.00  0.00           N
ATOM    992  HN  GLY A  76      84.780 105.490 149.200  1.00  0.00           H
ATOM    993  CA  GLY A  76      84.760 103.610 150.330  1.00  0.00           C
ATOM    994  HA1 GLY A  76      83.790 103.210 150.620  1.00  0.00           H
ATOM    995  HA2 GLY A  76      85.520 103.340 151.050  1.00  0.00           H
ATOM    996  C   GLY A  76      85.160 102.830 149.090  1.00  0.00           C
ATOM    997  O   GLY A  76      85.720 103.460 148.200  1.00  0.00           O
ATOM    998  N   ILE A  77      85.020 101.480 149.120  1.00  0.00           N
ATOM    999  HN  ILE A  77      84.640 101.170 149.990  1.00  0.00           H
ATOM   1000  CA  ILE A  77      85.360 100.540 148.040  1.00  0.00           C
ATOM   1001  HA  ILE A  77      85.800 101.050 147.200  1.00  0.00           H
ATOM   1002  CB  ILE A  77      86.370  99.490 148.470  1.00  0.00           C
ATOM   1003  HB  ILE A  77      85.940  98.590 148.940  1.00  0.00           H
ATOM   1004  CG2 ILE A  77      87.070  99.030 147.200  1.00  0.00           C
ATOM   1005 HG21 ILE A  77      86.380  98.710 146.390  1.00  0.00           H
ATOM   1006 HG22 ILE A  77      87.650  99.850 146.720  1.00  0.00           H
ATOM   1007 HG23 ILE A  77      87.710  98.120 147.290  1.00  0.00           H
ATOM   1008  CG1 ILE A  77      87.450 100.040 149.490  1.00  0.00           C
ATOM   1009 HG11 ILE A  77      86.900 100.450 150.370  1.00  0.00           H
ATOM   1010 HG12 ILE A  77      87.940 100.950 149.090  1.00  0.00           H
ATOM   1011  CD  ILE A  77      88.530  99.070 149.950  1.00  0.00           C
ATOM   1012  HD1 ILE A  77      88.970  99.480 150.880  1.00  0.00           H
ATOM   1013  HD2 ILE A  77      88.150  98.130 150.390  1.00  0.00           H
ATOM   1014  HD3 ILE A  77      89.340  99.010 149.190  1.00  0.00           H
ATOM   1015  C   ILE A  77      84.070  99.870 147.560  1.00  0.00           C
ATOM   1016  O   ILE A  77      83.340  99.260 148.300  1.00  0.00           O
ATOM   1017  N   HIS A  78      83.750  99.940 146.270  1.00  0.00           N
ATOM   1018  HN  HIS A  78      84.240 100.450 145.580  1.00  0.00           H
ATOM   1019  CA  HIS A  78      82.520  99.260 145.750  1.00  0.00           C
ATOM   1020  HA  HIS A  78      82.180  98.450 146.380  1.00  0.00           H
ATOM   1021  CB  HIS A  78      81.200 100.210 145.620  1.00  0.00           C
ATOM   1022  HB1 HIS A  78      80.280  99.590 145.680  1.00  0.00           H
ATOM   1023  HB2 HIS A  78      81.160 100.790 146.560  1.00  0.00           H
ATOM   1024  ND1 HIS A  78      81.970 102.190 144.160  1.00  0.00           N
ATOM   1025  CG  HIS A  78      81.210 101.010 144.290  1.00  0.00           C
ATOM   1026  CE1 HIS A  78      81.800 102.580 142.940  1.00  0.00           C
ATOM   1027  HE1 HIS A  78      82.100 103.500 142.440  1.00  0.00           H
ATOM   1028  NE2 HIS A  78      80.910 101.830 142.270  1.00  0.00           N
ATOM   1029  HE2 HIS A  78      80.540 102.010 141.350  1.00  0.00           H
ATOM   1030  CD2 HIS A  78      80.490 100.840 143.110  1.00  0.00           C
ATOM   1031  HD2 HIS A  78      79.640 100.170 143.010  1.00  0.00           H
ATOM   1032  C   HIS A  78      82.870  98.690 144.450  1.00  0.00           C
ATOM   1033  O   HIS A  78      83.870  98.930 143.780  1.00  0.00           O
ATOM   1034  N   THR A  79      82.010  97.750 144.140  1.00  0.00           N
ATOM   1035  HN  THR A  79      81.340  97.490 144.830  1.00  0.00           H
ATOM   1036  CA  THR A  79      82.030  97.110 142.870  1.00  0.00           C
ATOM   1037  HA  THR A  79      83.050  97.060 142.490  1.00  0.00           H
ATOM   1038  CB  THR A  79      81.570  95.670 142.890  1.00  0.00           C
ATOM   1039  HB  THR A  79      81.450  95.060 141.970  1.00  0.00           H
ATOM   1040  OG1 THR A  79      80.360  95.600 143.550  1.00  0.00           O
ATOM   1041  HG1 THR A  79      79.690  95.780 142.880  1.00  0.00           H
ATOM   1042  CG2 THR A  79      82.640  94.960 143.740  1.00  0.00           C
ATOM   1043 HG21 THR A  79      82.780  95.450 144.730  1.00  0.00           H
ATOM   1044 HG22 THR A  79      82.310  93.970 144.120  1.00  0.00           H
ATOM   1045 HG23 THR A  79      83.620  95.090 143.240  1.00  0.00           H
ATOM   1046  C   THR A  79      81.260  97.840 141.810  1.00  0.00           C
ATOM   1047  O   THR A  79      80.060  98.010 141.830  1.00  0.00           O
ATOM   1048  N   ILE A  80      81.970  98.280 140.790  1.00  0.00           N
ATOM   1049  HN  ILE A  80      82.960  98.260 140.760  1.00  0.00           H
ATOM   1050  CA  ILE A  80      81.400  98.760 139.520  1.00  0.00           C
ATOM   1051  HA  ILE A  80      80.550  99.410 139.640  1.00  0.00           H
ATOM   1052  CB  ILE A  80      82.340  99.560 138.670  1.00  0.00           C
ATOM   1053  HB  ILE A  80      83.130  98.880 138.280  1.00  0.00           H
ATOM   1054  CG2 ILE A  80      81.630 100.160 137.450  1.00  0.00           C
ATOM   1055 HG21 ILE A  80      82.340 100.610 136.730  1.00  0.00           H
ATOM   1056 HG22 ILE A  80      80.940  99.430 136.980  1.00  0.00           H
ATOM   1057 HG23 ILE A  80      81.000 100.970 137.870  1.00  0.00           H
ATOM   1058  CG1 ILE A  80      83.070 100.660 139.470  1.00  0.00           C
ATOM   1059 HG11 ILE A  80      83.470 100.280 140.440  1.00  0.00           H
ATOM   1060 HG12 ILE A  80      82.300 101.400 139.760  1.00  0.00           H
ATOM   1061  CD  ILE A  80      84.080 101.450 138.640  1.00  0.00           C
ATOM   1062  HD1 ILE A  80      84.900 100.740 138.380  1.00  0.00           H
ATOM   1063  HD2 ILE A  80      83.670 101.980 137.760  1.00  0.00           H
ATOM   1064  HD3 ILE A  80      84.690 102.200 139.190  1.00  0.00           H
ATOM   1065  C   ILE A  80      80.960  97.520 138.800  1.00  0.00           C
ATOM   1066  O   ILE A  80      81.730  96.610 138.470  1.00  0.00           O
ATOM   1067  N   SER A  81      79.680  97.410 138.510  1.00  0.00           N
ATOM   1068  HN  SER A  81      79.070  98.150 138.780  1.00  0.00           H
ATOM   1069  CA  SER A  81      79.080  96.270 137.840  1.00  0.00           C
ATOM   1070  HA  SER A  81      79.800  95.480 137.680  1.00  0.00           H
ATOM   1071  CB  SER A  81      77.940  95.640 138.750  1.00  0.00           C
ATOM   1072  HB1 SER A  81      77.140  96.400 138.890  1.00  0.00           H
ATOM   1073  HB2 SER A  81      78.390  95.490 139.750  1.00  0.00           H
ATOM   1074  OG  SER A  81      77.510  94.340 138.330  1.00  0.00           O
ATOM   1075  HG1 SER A  81      77.190  94.560 137.450  1.00  0.00           H
ATOM   1076  C   SER A  81      78.470  96.590 136.540  1.00  0.00           C
ATOM   1077  O   SER A  81      77.460  97.270 136.360  1.00  0.00           O
ATOM   1078  N   ASP A  82      79.160  96.080 135.480  1.00  0.00           N
ATOM   1079  HN  ASP A  82      80.020  95.590 135.630  1.00  0.00           H
ATOM   1080  CA  ASP A  82      78.610  96.120 134.170  1.00  0.00           C
ATOM   1081  HA  ASP A  82      77.610  96.540 134.130  1.00  0.00           H
ATOM   1082  CB  ASP A  82      79.550  97.050 133.370  1.00  0.00           C
ATOM   1083  HB1 ASP A  82      79.780  97.930 134.020  1.00  0.00           H
ATOM   1084  HB2 ASP A  82      80.510  96.560 133.110  1.00  0.00           H
ATOM   1085  CG  ASP A  82      78.930  97.520 132.090  1.00  0.00           C
ATOM   1086  OD1 ASP A  82      77.800  97.090 131.710  1.00  0.00           O
ATOM   1087  OD2 ASP A  82      79.620  98.320 131.390  1.00  0.00           O
ATOM   1088  C   ASP A  82      78.720  94.680 133.710  1.00  0.00           C
ATOM   1089  O   ASP A  82      79.700  93.970 133.990  1.00  0.00           O
ATOM   1090  N   GLN A  83      77.570  94.240 133.100  1.00  0.00           N
ATOM   1091  HN  GLN A  83      76.800  94.860 133.070  1.00  0.00           H
ATOM   1092  CA  GLN A  83      77.260  92.860 132.720  1.00  0.00           C
ATOM   1093  HA  GLN A  83      76.180  92.780 132.820  1.00  0.00           H
ATOM   1094  CB  GLN A  83      77.640  92.600 131.290  1.00  0.00           C
ATOM   1095  HB1 GLN A  83      77.250  91.600 130.990  1.00  0.00           H
ATOM   1096  HB2 GLN A  83      77.120  93.350 130.660  1.00  0.00           H
ATOM   1097  CG  GLN A  83      79.140  92.590 130.980  1.00  0.00           C
ATOM   1098  HG1 GLN A  83      79.770  92.090 131.740  1.00  0.00           H
ATOM   1099  HG2 GLN A  83      79.430  93.670 130.950  1.00  0.00           H
ATOM   1100  CD  GLN A  83      79.550  91.970 129.650  1.00  0.00           C
ATOM   1101  OE1 GLN A  83      78.750  91.440 128.880  1.00  0.00           O
ATOM   1102  NE2 GLN A  83      80.880  92.020 129.340  1.00  0.00           N
ATOM   1103 HE21 GLN A  83      81.520  92.350 130.040  1.00  0.00           H
ATOM   1104 HE22 GLN A  83      81.160  91.500 128.540  1.00  0.00           H
ATOM   1105  C   GLN A  83      77.600  91.800 133.710  1.00  0.00           C
ATOM   1106  O   GLN A  83      78.130  90.770 133.410  1.00  0.00           O
ATOM   1107  N   ASP A  84      77.330  92.080 135.040  1.00  0.00           N
ATOM   1108  HN  ASP A  84      76.950  92.970 135.260  1.00  0.00           H
ATOM   1109  CA  ASP A  84      77.650  91.230 136.130  1.00  0.00           C
ATOM   1110  HA  ASP A  84      77.210  91.730 136.980  1.00  0.00           H
ATOM   1111  CB  ASP A  84      76.930  89.860 136.140  1.00  0.00           C
ATOM   1112  HB1 ASP A  84      77.190  89.250 135.250  1.00  0.00           H
ATOM   1113  HB2 ASP A  84      77.200  89.320 137.070  1.00  0.00           H
ATOM   1114  CG  ASP A  84      75.430  89.920 136.030  1.00  0.00           C
ATOM   1115  OD1 ASP A  84      74.820  90.870 136.600  1.00  0.00           O
ATOM   1116  OD2 ASP A  84      74.820  88.950 135.540  1.00  0.00           O
ATOM   1117  C   ASP A  84      79.090  91.100 136.590  1.00  0.00           C
ATOM   1118  O   ASP A  84      79.430  90.530 137.610  1.00  0.00           O
ATOM   1119  N   ASN A  85      80.060  91.680 135.910  1.00  0.00           N
ATOM   1120  HN  ASN A  85      79.770  92.100 135.060  1.00  0.00           H
ATOM   1121  CA  ASN A  85      81.420  91.520 136.230  1.00  0.00           C
ATOM   1122  HA  ASN A  85      81.650  90.560 136.690  1.00  0.00           H
ATOM   1123  CB  ASN A  85      82.230  91.530 134.900  1.00  0.00           C
ATOM   1124  HB1 ASN A  85      81.770  90.790 134.210  1.00  0.00           H
ATOM   1125  HB2 ASN A  85      82.240  92.570 134.480  1.00  0.00           H
ATOM   1126  CG  ASN A  85      83.650  91.100 135.020  1.00  0.00           C
ATOM   1127  OD1 ASN A  85      84.060  90.850 136.130  1.00  0.00           O
ATOM   1128  ND2 ASN A  85      84.390  91.050 133.930  1.00  0.00           N
ATOM   1129 HD21 ASN A  85      84.060  91.430 133.060  1.00  0.00           H
ATOM   1130 HD22 ASN A  85      85.370  90.870 134.010  1.00  0.00           H
ATOM   1131  C   ASN A  85      81.740  92.590 137.280  1.00  0.00           C
ATOM   1132  O   ASN A  85      81.600  93.790 136.960  1.00  0.00           O
ATOM   1133  N   LYS A  86      82.170  92.250 138.440  1.00  0.00           N
ATOM   1134  HN  LYS A  86      82.250  91.270 138.630  1.00  0.00           H
ATOM   1135  CA  LYS A  86      82.440  93.190 139.450  1.00  0.00           C
ATOM   1136  HA  LYS A  86      81.770  94.040 139.340  1.00  0.00           H
ATOM   1137  CB  LYS A  86      82.180  92.460 140.780  1.00  0.00           C
ATOM   1138  HB1 LYS A  86      82.830  91.560 140.790  1.00  0.00           H
ATOM   1139  HB2 LYS A  86      82.440  93.070 141.670  1.00  0.00           H
ATOM   1140  CG  LYS A  86      80.680  92.120 140.940  1.00  0.00           C
ATOM   1141  HG1 LYS A  86      80.280  91.500 140.110  1.00  0.00           H
ATOM   1142  HG2 LYS A  86      79.980  92.980 140.940  1.00  0.00           H
ATOM   1143  CD  LYS A  86      80.470  91.290 142.190  1.00  0.00           C
ATOM   1144  HD1 LYS A  86      80.800  91.810 143.110  1.00  0.00           H
ATOM   1145  HD2 LYS A  86      81.110  90.390 142.090  1.00  0.00           H
ATOM   1146  CE  LYS A  86      79.020  90.750 142.510  1.00  0.00           C
ATOM   1147  HE1 LYS A  86      79.140  90.020 143.340  1.00  0.00           H
ATOM   1148  HE2 LYS A  86      78.570  90.360 141.580  1.00  0.00           H
ATOM   1149  NZ  LYS A  86      78.070  91.680 142.980  1.00  0.00           N
ATOM   1150  HZ1 LYS A  86      77.930  92.390 142.230  1.00  0.00           H
ATOM   1151  HZ2 LYS A  86      77.180  91.220 143.250  1.00  0.00           H
ATOM   1152  HZ3 LYS A  86      78.430  92.330 143.710  1.00  0.00           H
ATOM   1153  C   LYS A  86      83.830  93.650 139.430  1.00  0.00           C
ATOM   1154  O   LYS A  86      84.750  92.900 139.700  1.00  0.00           O
ATOM   1155  N   ASP A  87      84.060  94.910 139.090  1.00  0.00           N
ATOM   1156  HN  ASP A  87      83.300  95.500 138.810  1.00  0.00           H
ATOM   1157  CA  ASP A  87      85.350  95.630 139.140  1.00  0.00           C
ATOM   1158  HA  ASP A  87      86.110  94.870 138.970  1.00  0.00           H
ATOM   1159  CB  ASP A  87      85.420  96.660 137.970  1.00  0.00           C
ATOM   1160  HB1 ASP A  87      84.870  96.220 137.110  1.00  0.00           H
ATOM   1161  HB2 ASP A  87      84.870  97.600 138.190  1.00  0.00           H
ATOM   1162  CG  ASP A  87      86.840  97.070 137.710  1.00  0.00           C
ATOM   1163  OD1 ASP A  87      87.700  97.360 138.600  1.00  0.00           O
ATOM   1164  OD2 ASP A  87      87.110  97.340 136.530  1.00  0.00           O
ATOM   1165  C   ASP A  87      85.480  96.330 140.500  1.00  0.00           C
ATOM   1166  O   ASP A  87      84.790  97.320 140.710  1.00  0.00           O
ATOM   1167  N   PRO A  88      86.180  95.960 141.560  1.00  0.00           N
ATOM   1168  CD  PRO A  88      86.960  94.740 141.650  1.00  0.00           C
ATOM   1169  HD1 PRO A  88      87.780  94.740 140.900  1.00  0.00           H
ATOM   1170  HD2 PRO A  88      86.290  93.870 141.490  1.00  0.00           H
ATOM   1171  CA  PRO A  88      86.090  96.550 142.870  1.00  0.00           C
ATOM   1172  HA  PRO A  88      85.100  96.950 143.010  1.00  0.00           H
ATOM   1173  CB  PRO A  88      86.480  95.500 143.850  1.00  0.00           C
ATOM   1174  HB1 PRO A  88      86.990  95.810 144.790  1.00  0.00           H
ATOM   1175  HB2 PRO A  88      85.580  94.950 144.210  1.00  0.00           H
ATOM   1176  CG  PRO A  88      87.450  94.580 143.140  1.00  0.00           C
ATOM   1177  HG1 PRO A  88      87.450  93.560 143.600  1.00  0.00           H
ATOM   1178  HG2 PRO A  88      88.440  95.090 143.140  1.00  0.00           H
ATOM   1179  C   PRO A  88      87.110  97.700 142.930  1.00  0.00           C
ATOM   1180  O   PRO A  88      88.320  97.640 142.870  1.00  0.00           O
ATOM   1181  N   ARG A  89      86.550  98.920 143.040  1.00  0.00           N
ATOM   1182  HN  ARG A  89      85.560  98.970 143.150  1.00  0.00           H
ATOM   1183  CA  ARG A  89      87.270 100.130 143.040  1.00  0.00           C
ATOM   1184  HA  ARG A  89      88.350 100.050 143.140  1.00  0.00           H
ATOM   1185  CB  ARG A  89      86.930 100.870 141.680  1.00  0.00           C
ATOM   1186  HB1 ARG A  89      85.840 100.980 141.490  1.00  0.00           H
ATOM   1187  HB2 ARG A  89      87.380 101.870 141.520  1.00  0.00           H
ATOM   1188  CG  ARG A  89      87.300  99.960 140.440  1.00  0.00           C
ATOM   1189  HG1 ARG A  89      86.520  99.230 140.160  1.00  0.00           H
ATOM   1190  HG2 ARG A  89      88.190  99.380 140.760  1.00  0.00           H
ATOM   1191  CD  ARG A  89      87.710 100.910 139.370  1.00  0.00           C
ATOM   1192  HD1 ARG A  89      88.690 101.380 139.640  1.00  0.00           H
ATOM   1193  HD2 ARG A  89      86.960 101.730 139.330  1.00  0.00           H
ATOM   1194  NE  ARG A  89      88.020 100.120 138.130  1.00  0.00           N
ATOM   1195  HE  ARG A  89      88.040  99.120 138.160  1.00  0.00           H
ATOM   1196  CZ  ARG A  89      88.130 100.630 136.950  1.00  0.00           C
ATOM   1197  NH1 ARG A  89      88.010 101.910 136.650  1.00  0.00           N
ATOM   1198 HH11 ARG A  89      88.260 102.250 135.740  1.00  0.00           H
ATOM   1199 HH12 ARG A  89      87.920 102.580 137.390  1.00  0.00           H
ATOM   1200  NH2 ARG A  89      88.320  99.770 135.920  1.00  0.00           N
ATOM   1201 HH21 ARG A  89      88.230 100.050 134.960  1.00  0.00           H
ATOM   1202 HH22 ARG A  89      88.170  98.820 136.180  1.00  0.00           H
ATOM   1203  C   ARG A  89      86.890 101.130 144.150  1.00  0.00           C
ATOM   1204  O   ARG A  89      85.800 101.080 144.780  1.00  0.00           O
ATOM   1205  N   TYR A  90      87.850 102.040 144.460  1.00  0.00           N
ATOM   1206  HN  TYR A  90      88.720 102.030 143.980  1.00  0.00           H
ATOM   1207  CA  TYR A  90      87.630 103.210 145.290  1.00  0.00           C
ATOM   1208  HA  TYR A  90      87.250 102.790 146.220  1.00  0.00           H
ATOM   1209  CB  TYR A  90      88.880 103.970 145.680  1.00  0.00           C
ATOM   1210  HB1 TYR A  90      89.430 104.370 144.800  1.00  0.00           H
ATOM   1211  HB2 TYR A  90      88.580 104.730 146.430  1.00  0.00           H
ATOM   1212  CG  TYR A  90      89.980 103.120 146.400  1.00  0.00           C
ATOM   1213  CD1 TYR A  90      89.710 102.590 147.630  1.00  0.00           C
ATOM   1214  HD1 TYR A  90      88.790 102.770 148.170  1.00  0.00           H
ATOM   1215  CE1 TYR A  90      90.740 101.730 148.120  1.00  0.00           C
ATOM   1216  HE1 TYR A  90      90.520 101.140 149.000  1.00  0.00           H
ATOM   1217  CZ  TYR A  90      91.880 101.400 147.440  1.00  0.00           C
ATOM   1218  OH  TYR A  90      92.620 100.300 147.980  1.00  0.00           O
ATOM   1219  HH  TYR A  90      93.440 100.200 147.480  1.00  0.00           H
ATOM   1220  CD2 TYR A  90      91.260 102.860 145.720  1.00  0.00           C
ATOM   1221  HD2 TYR A  90      91.450 103.300 144.750  1.00  0.00           H
ATOM   1222  CE2 TYR A  90      92.100 101.880 146.190  1.00  0.00           C
ATOM   1223  HE2 TYR A  90      92.970 101.520 145.660  1.00  0.00           H
ATOM   1224  C   TYR A  90      86.570 104.120 144.710  1.00  0.00           C
ATOM   1225  O   TYR A  90      86.580 104.320 143.500  1.00  0.00           O
ATOM   1226  N   PHE A  91      85.760 104.670 145.640  1.00  0.00           N
ATOM   1227  HN  PHE A  91      85.930 104.460 146.600  1.00  0.00           H
ATOM   1228  CA  PHE A  91      84.860 105.730 145.310  1.00  0.00           C
ATOM   1229  HA  PHE A  91      85.230 106.150 144.390  1.00  0.00           H
ATOM   1230  CB  PHE A  91      83.460 105.150 144.960  1.00  0.00           C
ATOM   1231  HB1 PHE A  91      83.050 105.870 144.230  1.00  0.00           H
ATOM   1232  HB2 PHE A  91      83.580 104.270 144.300  1.00  0.00           H
ATOM   1233  CG  PHE A  91      82.610 104.900 146.220  1.00  0.00           C
ATOM   1234  CD1 PHE A  91      82.780 103.680 146.760  1.00  0.00           C
ATOM   1235  HD1 PHE A  91      83.490 102.960 146.380  1.00  0.00           H
ATOM   1236  CE1 PHE A  91      82.050 103.370 147.940  1.00  0.00           C
ATOM   1237  HE1 PHE A  91      82.340 102.510 148.520  1.00  0.00           H
ATOM   1238  CZ  PHE A  91      81.140 104.270 148.550  1.00  0.00           C
ATOM   1239  HZ  PHE A  91      80.710 104.030 149.510  1.00  0.00           H
ATOM   1240  CD2 PHE A  91      81.820 105.890 146.880  1.00  0.00           C
ATOM   1241  HD2 PHE A  91      81.750 106.870 146.450  1.00  0.00           H
ATOM   1242  CE2 PHE A  91      81.030 105.530 148.030  1.00  0.00           C
ATOM   1243  HE2 PHE A  91      80.440 106.260 148.550  1.00  0.00           H
ATOM   1244  C   PHE A  91      84.920 106.890 146.310  1.00  0.00           C
ATOM   1245  O   PHE A  91      85.280 106.840 147.460  1.00  0.00           O
ATOM   1246  N   PHE A  92      84.610 108.080 145.720  1.00  0.00           N
ATOM   1247  HN  PHE A  92      84.410 108.210 144.750  1.00  0.00           H
ATOM   1248  CA  PHE A  92      84.330 109.250 146.460  1.00  0.00           C
ATOM   1249  HA  PHE A  92      84.220 109.050 147.510  1.00  0.00           H
ATOM   1250  CB  PHE A  92      85.450 110.370 146.230  1.00  0.00           C
ATOM   1251  HB1 PHE A  92      86.380 109.970 146.670  1.00  0.00           H
ATOM   1252  HB2 PHE A  92      85.570 110.460 145.130  1.00  0.00           H
ATOM   1253  CG  PHE A  92      85.230 111.810 146.750  1.00  0.00           C
ATOM   1254  CD1 PHE A  92      84.310 112.180 147.790  1.00  0.00           C
ATOM   1255  HD1 PHE A  92      83.950 111.350 148.390  1.00  0.00           H
ATOM   1256  CE1 PHE A  92      84.090 113.600 148.180  1.00  0.00           C
ATOM   1257  HE1 PHE A  92      83.230 113.750 148.830  1.00  0.00           H
ATOM   1258  CZ  PHE A  92      84.710 114.570 147.420  1.00  0.00           C
ATOM   1259  HZ  PHE A  92      84.580 115.630 147.570  1.00  0.00           H
ATOM   1260  CD2 PHE A  92      86.070 112.830 146.250  1.00  0.00           C
ATOM   1261  HD2 PHE A  92      86.830 112.590 145.520  1.00  0.00           H
ATOM   1262  CE2 PHE A  92      85.770 114.200 146.570  1.00  0.00           C
ATOM   1263  HE2 PHE A  92      86.360 114.990 146.140  1.00  0.00           H
ATOM   1264  C   PHE A  92      82.950 109.760 145.910  1.00  0.00           C
ATOM   1265  O   PHE A  92      82.890 110.050 144.690  1.00  0.00           O
ATOM   1266  N   SER A  93      81.870 109.850 146.690  1.00  0.00           N
ATOM   1267  HN  SER A  93      81.950 109.350 147.550  1.00  0.00           H
ATOM   1268  CA  SER A  93      80.600 110.390 146.280  1.00  0.00           C
ATOM   1269  HA  SER A  93      80.800 110.820 145.310  1.00  0.00           H
ATOM   1270  CB  SER A  93      79.520 109.280 146.060  1.00  0.00           C
ATOM   1271  HB1 SER A  93      79.940 108.510 145.380  1.00  0.00           H
ATOM   1272  HB2 SER A  93      78.630 109.750 145.570  1.00  0.00           H
ATOM   1273  OG  SER A  93      79.290 108.650 147.310  1.00  0.00           O
ATOM   1274  HG1 SER A  93      78.980 109.290 147.960  1.00  0.00           H
ATOM   1275  C   SER A  93      80.200 111.510 147.250  1.00  0.00           C
ATOM   1276  O   SER A  93      80.370 111.490 148.420  1.00  0.00           O
ATOM   1277  N   LEU A  94      79.630 112.570 146.640  1.00  0.00           N
ATOM   1278  HN  LEU A  94      79.410 112.500 145.670  1.00  0.00           H
ATOM   1279  CA  LEU A  94      79.260 113.790 147.280  1.00  0.00           C
ATOM   1280  HA  LEU A  94      79.290 113.590 148.350  1.00  0.00           H
ATOM   1281  CB  LEU A  94      80.190 114.950 146.850  1.00  0.00           C
ATOM   1282  HB1 LEU A  94      81.200 114.680 147.220  1.00  0.00           H
ATOM   1283  HB2 LEU A  94      80.260 115.040 145.740  1.00  0.00           H
ATOM   1284  CG  LEU A  94      79.780 116.250 147.520  1.00  0.00           C
ATOM   1285  HG  LEU A  94      78.780 116.640 147.200  1.00  0.00           H
ATOM   1286  CD1 LEU A  94      79.750 116.110 149.090  1.00  0.00           C
ATOM   1287 HD11 LEU A  94      78.920 115.490 149.480  1.00  0.00           H
ATOM   1288 HD12 LEU A  94      80.730 115.820 149.530  1.00  0.00           H
ATOM   1289 HD13 LEU A  94      79.560 117.120 149.510  1.00  0.00           H
ATOM   1290  CD2 LEU A  94      80.820 117.340 147.170  1.00  0.00           C
ATOM   1291 HD21 LEU A  94      80.330 118.330 147.300  1.00  0.00           H
ATOM   1292 HD22 LEU A  94      81.700 117.230 147.840  1.00  0.00           H
ATOM   1293 HD23 LEU A  94      81.180 117.280 146.120  1.00  0.00           H
ATOM   1294  C   LEU A  94      77.860 114.120 146.780  1.00  0.00           C
ATOM   1295  O   LEU A  94      77.630 114.190 145.560  1.00  0.00           O
ATOM   1296  N   LYS A  95      76.910 114.380 147.680  1.00  0.00           N
ATOM   1297  HN  LYS A  95      77.060 114.180 148.650  1.00  0.00           H
ATOM   1298  CA  LYS A  95      75.630 115.040 147.390  1.00  0.00           C
ATOM   1299  HA  LYS A  95      75.700 115.460 146.390  1.00  0.00           H
ATOM   1300  CB  LYS A  95      74.410 114.110 147.510  1.00  0.00           C
ATOM   1301  HB1 LYS A  95      74.500 113.320 146.740  1.00  0.00           H
ATOM   1302  HB2 LYS A  95      74.450 113.540 148.460  1.00  0.00           H
ATOM   1303  CG  LYS A  95      73.080 114.810 147.470  1.00  0.00           C
ATOM   1304  HG1 LYS A  95      73.160 115.690 146.810  1.00  0.00           H
ATOM   1305  HG2 LYS A  95      72.900 115.200 148.500  1.00  0.00           H
ATOM   1306  CD  LYS A  95      71.900 113.820 147.160  1.00  0.00           C
ATOM   1307  HD1 LYS A  95      71.910 113.000 147.900  1.00  0.00           H
ATOM   1308  HD2 LYS A  95      72.150 113.310 146.210  1.00  0.00           H
ATOM   1309  CE  LYS A  95      70.470 114.360 147.200  1.00  0.00           C
ATOM   1310  HE1 LYS A  95      70.530 115.220 146.490  1.00  0.00           H
ATOM   1311  HE2 LYS A  95      70.200 114.630 148.240  1.00  0.00           H
ATOM   1312  NZ  LYS A  95      69.600 113.330 146.740  1.00  0.00           N
ATOM   1313  HZ1 LYS A  95      69.920 112.890 145.850  1.00  0.00           H
ATOM   1314  HZ2 LYS A  95      69.620 112.480 147.340  1.00  0.00           H
ATOM   1315  HZ3 LYS A  95      68.600 113.610 146.660  1.00  0.00           H
ATOM   1316  C   LYS A  95      75.500 116.130 148.410  1.00  0.00           C
ATOM   1317  O   LYS A  95      75.250 115.840 149.590  1.00  0.00           O
ATOM   1318  N   THR A  96      75.470 117.400 147.980  1.00  0.00           N
ATOM   1319  HN  THR A  96      75.620 117.680 147.040  1.00  0.00           H
ATOM   1320  CA  THR A  96      75.120 118.550 148.820  1.00  0.00           C
ATOM   1321  HA  THR A  96      75.670 118.420 149.740  1.00  0.00           H
ATOM   1322  CB  THR A  96      75.600 119.830 148.220  1.00  0.00           C
ATOM   1323  HB  THR A  96      75.650 120.760 148.830  1.00  0.00           H
ATOM   1324  OG1 THR A  96      74.770 120.260 147.160  1.00  0.00           O
ATOM   1325  HG1 THR A  96      74.840 121.210 147.040  1.00  0.00           H
ATOM   1326  CG2 THR A  96      77.130 119.740 147.800  1.00  0.00           C
ATOM   1327 HG21 THR A  96      77.440 120.730 147.400  1.00  0.00           H
ATOM   1328 HG22 THR A  96      77.890 119.540 148.590  1.00  0.00           H
ATOM   1329 HG23 THR A  96      77.300 118.950 147.040  1.00  0.00           H
ATOM   1330  C   THR A  96      73.640 118.660 149.260  1.00  0.00           C
ATOM   1331  O   THR A  96      72.760 118.000 148.680  1.00  0.00           O
ATOM   1332  N   ASP A  97      73.380 119.370 150.320  1.00  0.00           N
ATOM   1333  HN  ASP A  97      74.140 119.820 150.780  1.00  0.00           H
ATOM   1334  CA  ASP A  97      72.030 119.540 150.810  1.00  0.00           C
ATOM   1335  HA  ASP A  97      71.420 118.680 150.620  1.00  0.00           H
ATOM   1336  CB  ASP A  97      71.950 120.120 152.300  1.00  0.00           C
ATOM   1337  HB1 ASP A  97      72.530 121.070 152.290  1.00  0.00           H
ATOM   1338  HB2 ASP A  97      70.900 120.350 152.580  1.00  0.00           H
ATOM   1339  CG  ASP A  97      72.450 119.120 153.260  1.00  0.00           C
ATOM   1340  OD1 ASP A  97      72.970 118.010 153.020  1.00  0.00           O
ATOM   1341  OD2 ASP A  97      72.220 119.520 154.480  1.00  0.00           O
ATOM   1342  C   ASP A  97      71.250 120.600 149.910  1.00  0.00           C
ATOM   1343  O   ASP A  97      70.120 121.040 150.210  1.00  0.00           O
ATOM   1344  N   ARG A  98      71.770 121.020 148.760  1.00  0.00           N
ATOM   1345  HN  ARG A  98      72.700 120.750 148.520  1.00  0.00           H
ATOM   1346  CA  ARG A  98      71.070 121.770 147.700  1.00  0.00           C
ATOM   1347  HA  ARG A  98      70.130 122.140 148.080  1.00  0.00           H
ATOM   1348  CB  ARG A  98      71.850 123.000 147.160  1.00  0.00           C
ATOM   1349  HB1 ARG A  98      72.820 122.660 146.720  1.00  0.00           H
ATOM   1350  HB2 ARG A  98      71.290 123.430 146.300  1.00  0.00           H
ATOM   1351  CG  ARG A  98      72.310 124.120 148.130  1.00  0.00           C
ATOM   1352  HG1 ARG A  98      73.090 123.690 148.790  1.00  0.00           H
ATOM   1353  HG2 ARG A  98      71.470 124.650 148.630  1.00  0.00           H
ATOM   1354  CD  ARG A  98      73.070 125.230 147.350  1.00  0.00           C
ATOM   1355  HD1 ARG A  98      72.620 125.490 146.360  1.00  0.00           H
ATOM   1356  HD2 ARG A  98      74.040 124.780 147.060  1.00  0.00           H
ATOM   1357  NE  ARG A  98      73.280 126.550 148.090  1.00  0.00           N
ATOM   1358  HE  ARG A  98      72.990 126.520 149.050  1.00  0.00           H
ATOM   1359  CZ  ARG A  98      73.900 127.540 147.530  1.00  0.00           C
ATOM   1360  NH1 ARG A  98      74.220 127.580 146.230  1.00  0.00           N
ATOM   1361 HH11 ARG A  98      74.700 128.400 145.900  1.00  0.00           H
ATOM   1362 HH12 ARG A  98      74.430 126.750 145.710  1.00  0.00           H
ATOM   1363  NH2 ARG A  98      74.210 128.600 148.220  1.00  0.00           N
ATOM   1364 HH21 ARG A  98      74.820 129.280 147.800  1.00  0.00           H
ATOM   1365 HH22 ARG A  98      73.820 128.780 149.130  1.00  0.00           H
ATOM   1366  C   ARG A  98      70.680 120.880 146.550  1.00  0.00           C
ATOM   1367  O   ARG A  98      69.670 121.040 145.920  1.00  0.00           O
ATOM   1368  N   ALA A  99      71.620 119.980 146.130  1.00  0.00           N
ATOM   1369  HN  ALA A  99      72.430 119.700 146.640  1.00  0.00           H
ATOM   1370  CA  ALA A  99      71.570 119.030 144.990  1.00  0.00           C
ATOM   1371  HA  ALA A  99      71.600 119.600 144.070  1.00  0.00           H
ATOM   1372  CB  ALA A  99      72.890 118.160 145.160  1.00  0.00           C
ATOM   1373  HB1 ALA A  99      73.770 118.760 144.850  1.00  0.00           H
ATOM   1374  HB2 ALA A  99      73.070 117.660 146.140  1.00  0.00           H
ATOM   1375  HB3 ALA A  99      72.830 117.240 144.540  1.00  0.00           H
ATOM   1376  C   ALA A  99      70.400 118.070 145.010  1.00  0.00           C
ATOM   1377  O   ALA A  99      69.830 117.570 146.010  1.00  0.00           O
ATOM   1378  N   ARG A 100      70.020 117.760 143.760  1.00  0.00           N
ATOM   1379  HN  ARG A 100      70.640 118.130 143.080  1.00  0.00           H
ATOM   1380  CA  ARG A 100      68.990 116.790 143.470  1.00  0.00           C
ATOM   1381  HA  ARG A 100      68.320 116.560 144.290  1.00  0.00           H
ATOM   1382  CB  ARG A 100      68.040 117.210 142.240  1.00  0.00           C
ATOM   1383  HB1 ARG A 100      68.740 117.360 141.400  1.00  0.00           H
ATOM   1384  HB2 ARG A 100      67.310 116.390 142.040  1.00  0.00           H
ATOM   1385  CG  ARG A 100      67.250 118.500 142.400  1.00  0.00           C
ATOM   1386  HG1 ARG A 100      67.020 118.580 141.320  1.00  0.00           H
ATOM   1387  HG2 ARG A 100      67.930 119.310 142.750  1.00  0.00           H
ATOM   1388  CD  ARG A 100      66.040 118.250 143.310  1.00  0.00           C
ATOM   1389  HD1 ARG A 100      66.490 118.130 144.320  1.00  0.00           H
ATOM   1390  HD2 ARG A 100      65.430 117.370 143.010  1.00  0.00           H
ATOM   1391  NE  ARG A 100      65.280 119.510 143.220  1.00  0.00           N
ATOM   1392  HE  ARG A 100      65.290 120.060 142.380  1.00  0.00           H
ATOM   1393  CZ  ARG A 100      64.380 119.880 144.140  1.00  0.00           C
ATOM   1394  NH1 ARG A 100      64.170 119.260 145.320  1.00  0.00           N
ATOM   1395 HH11 ARG A 100      63.280 119.480 145.730  1.00  0.00           H
ATOM   1396 HH12 ARG A 100      64.410 118.310 145.480  1.00  0.00           H
ATOM   1397  NH2 ARG A 100      63.760 121.020 144.040  1.00  0.00           N
ATOM   1398 HH21 ARG A 100      63.400 121.440 144.870  1.00  0.00           H
ATOM   1399 HH22 ARG A 100      63.930 121.600 143.250  1.00  0.00           H
ATOM   1400  C   ARG A 100      69.580 115.410 143.120  1.00  0.00           C
ATOM   1401  O   ARG A 100      68.910 114.400 142.900  1.00  0.00           O
ATOM   1402  N   GLN A 101      70.930 115.250 143.090  1.00  0.00           N
ATOM   1403  HN  GLN A 101      71.560 115.990 143.330  1.00  0.00           H
ATOM   1404  CA  GLN A 101      71.560 113.920 142.760  1.00  0.00           C
ATOM   1405  HA  GLN A 101      70.940 113.110 143.110  1.00  0.00           H
ATOM   1406  CB  GLN A 101      71.770 113.670 141.200  1.00  0.00           C
ATOM   1407  HB1 GLN A 101      71.790 112.560 141.160  1.00  0.00           H
ATOM   1408  HB2 GLN A 101      70.890 113.910 140.560  1.00  0.00           H
ATOM   1409  CG  GLN A 101      73.060 114.190 140.480  1.00  0.00           C
ATOM   1410  HG1 GLN A 101      73.180 113.730 139.470  1.00  0.00           H
ATOM   1411  HG2 GLN A 101      73.880 113.760 141.090  1.00  0.00           H
ATOM   1412  CD  GLN A 101      73.100 115.720 140.430  1.00  0.00           C
ATOM   1413  OE1 GLN A 101      72.200 116.470 140.110  1.00  0.00           O
ATOM   1414  NE2 GLN A 101      74.370 116.200 140.500  1.00  0.00           N
ATOM   1415 HE21 GLN A 101      75.150 115.580 140.430  1.00  0.00           H
ATOM   1416 HE22 GLN A 101      74.440 117.170 140.270  1.00  0.00           H
ATOM   1417  C   GLN A 101      72.980 113.850 143.420  1.00  0.00           C
ATOM   1418  O   GLN A 101      73.610 114.900 143.690  1.00  0.00           O
ATOM   1419  N   VAL A 102      73.440 112.560 143.600  1.00  0.00           N
ATOM   1420  HN  VAL A 102      72.870 111.750 143.470  1.00  0.00           H
ATOM   1421  CA  VAL A 102      74.760 112.330 144.110  1.00  0.00           C
ATOM   1422  HA  VAL A 102      74.990 113.200 144.720  1.00  0.00           H
ATOM   1423  CB  VAL A 102      74.910 111.130 145.130  1.00  0.00           C
ATOM   1424  HB  VAL A 102      74.260 111.540 145.920  1.00  0.00           H
ATOM   1425  CG1 VAL A 102      74.220 109.820 144.580  1.00  0.00           C
ATOM   1426 HG11 VAL A 102      74.570 108.930 145.160  1.00  0.00           H
ATOM   1427 HG12 VAL A 102      73.120 109.990 144.530  1.00  0.00           H
ATOM   1428 HG13 VAL A 102      74.550 109.450 143.590  1.00  0.00           H
ATOM   1429  CG2 VAL A 102      76.390 110.970 145.520  1.00  0.00           C
ATOM   1430 HG21 VAL A 102      76.800 111.870 146.030  1.00  0.00           H
ATOM   1431 HG22 VAL A 102      76.320 110.210 146.330  1.00  0.00           H
ATOM   1432 HG23 VAL A 102      77.000 110.670 144.640  1.00  0.00           H
ATOM   1433  C   VAL A 102      75.750 112.190 142.880  1.00  0.00           C
ATOM   1434  O   VAL A 102      75.490 111.490 141.900  1.00  0.00           O
ATOM   1435  N   THR A 103      76.920 112.850 143.050  1.00  0.00           N
ATOM   1436  HN  THR A 103      77.040 113.480 143.820  1.00  0.00           H
ATOM   1437  CA  THR A 103      77.990 112.730 142.030  1.00  0.00           C
ATOM   1438  HA  THR A 103      77.590 112.300 141.130  1.00  0.00           H
ATOM   1439  CB  THR A 103      78.660 114.050 141.680  1.00  0.00           C
ATOM   1440  HB  THR A 103      79.120 114.420 142.630  1.00  0.00           H
ATOM   1441  OG1 THR A 103      77.720 115.010 141.160  1.00  0.00           O
ATOM   1442  HG1 THR A 103      77.370 114.630 140.350  1.00  0.00           H
ATOM   1443  CG2 THR A 103      79.810 113.790 140.640  1.00  0.00           C
ATOM   1444 HG21 THR A 103      79.260 113.310 139.800  1.00  0.00           H
ATOM   1445 HG22 THR A 103      80.280 114.740 140.290  1.00  0.00           H
ATOM   1446 HG23 THR A 103      80.520 112.950 140.840  1.00  0.00           H
ATOM   1447  C   THR A 103      79.020 111.820 142.600  1.00  0.00           C
ATOM   1448  O   THR A 103      79.580 112.110 143.670  1.00  0.00           O
ATOM   1449  N   THR A 104      79.430 110.850 141.830  1.00  0.00           N
ATOM   1450  HN  THR A 104      79.080 110.620 140.930  1.00  0.00           H
ATOM   1451  CA  THR A 104      80.390 109.860 142.300  1.00  0.00           C
ATOM   1452  HA  THR A 104      80.750 109.980 143.310  1.00  0.00           H
ATOM   1453  CB  THR A 104      79.720 108.460 142.260  1.00  0.00           C
ATOM   1454  HB  THR A 104      79.400 108.290 141.210  1.00  0.00           H
ATOM   1455  OG1 THR A 104      78.670 108.320 143.200  1.00  0.00           O
ATOM   1456  HG1 THR A 104      77.900 108.530 142.680  1.00  0.00           H
ATOM   1457  CG2 THR A 104      80.680 107.380 142.750  1.00  0.00           C
ATOM   1458 HG21 THR A 104      81.510 107.190 142.030  1.00  0.00           H
ATOM   1459 HG22 THR A 104      81.060 107.660 143.760  1.00  0.00           H
ATOM   1460 HG23 THR A 104      80.140 106.430 142.920  1.00  0.00           H
ATOM   1461  C   THR A 104      81.540 109.750 141.370  1.00  0.00           C
ATOM   1462  O   THR A 104      81.440 109.620 140.150  1.00  0.00           O
ATOM   1463  N   ILE A 105      82.800 109.840 141.890  1.00  0.00           N
ATOM   1464  HN  ILE A 105      82.860 109.900 142.880  1.00  0.00           H
ATOM   1465  CA  ILE A 105      84.020 109.620 141.140  1.00  0.00           C
ATOM   1466  HA  ILE A 105      83.820 109.340 140.120  1.00  0.00           H
ATOM   1467  CB  ILE A 105      85.070 110.760 141.000  1.00  0.00           C
ATOM   1468  HB  ILE A 105      85.970 110.360 140.490  1.00  0.00           H
ATOM   1469  CG2 ILE A 105      84.570 111.820 139.990  1.00  0.00           C
ATOM   1470 HG21 ILE A 105      83.940 112.510 140.580  1.00  0.00           H
ATOM   1471 HG22 ILE A 105      85.320 112.550 139.610  1.00  0.00           H
ATOM   1472 HG23 ILE A 105      84.060 111.290 139.150  1.00  0.00           H
ATOM   1473  CG1 ILE A 105      85.410 111.470 142.380  1.00  0.00           C
ATOM   1474 HG11 ILE A 105      85.760 110.680 143.080  1.00  0.00           H
ATOM   1475 HG12 ILE A 105      84.420 111.690 142.840  1.00  0.00           H
ATOM   1476  CD  ILE A 105      86.360 112.710 142.310  1.00  0.00           C
ATOM   1477  HD1 ILE A 105      85.860 113.570 141.830  1.00  0.00           H
ATOM   1478  HD2 ILE A 105      86.710 113.120 143.280  1.00  0.00           H
ATOM   1479  HD3 ILE A 105      87.260 112.540 141.670  1.00  0.00           H
ATOM   1480  C   ILE A 105      84.760 108.350 141.610  1.00  0.00           C
ATOM   1481  O   ILE A 105      84.740 107.970 142.740  1.00  0.00           O
ATOM   1482  N   ASN A 106      85.430 107.640 140.700  1.00  0.00           N
ATOM   1483  HN  ASN A 106      85.330 107.910 139.750  1.00  0.00           H
ATOM   1484  CA  ASN A 106      86.030 106.320 141.000  1.00  0.00           C
ATOM   1485  HA  ASN A 106      86.250 106.230 142.050  1.00  0.00           H
ATOM   1486  CB  ASN A 106      85.030 105.280 140.710  1.00  0.00           C
ATOM   1487  HB1 ASN A 106      85.430 104.260 140.900  1.00  0.00           H
ATOM   1488  HB2 ASN A 106      84.210 105.490 141.420  1.00  0.00           H
ATOM   1489  CG  ASN A 106      84.540 105.220 139.340  1.00  0.00           C
ATOM   1490  OD1 ASN A 106      83.360 105.280 139.120  1.00  0.00           O
ATOM   1491  ND2 ASN A 106      85.420 105.020 138.260  1.00  0.00           N
ATOM   1492 HD21 ASN A 106      86.420 105.130 138.300  1.00  0.00           H
ATOM   1493 HD22 ASN A 106      85.060 105.120 137.340  1.00  0.00           H
ATOM   1494  C   ASN A 106      87.470 106.180 140.500  1.00  0.00           C
ATOM   1495  O   ASN A 106      87.980 106.830 139.630  1.00  0.00           O
ATOM   1496  N   ALA A 107      88.080 105.090 141.030  1.00  0.00           N
ATOM   1497  HN  ALA A 107      87.670 104.570 141.780  1.00  0.00           H
ATOM   1498  CA  ALA A 107      89.440 104.680 140.630  1.00  0.00           C
ATOM   1499  HA  ALA A 107      90.100 105.530 140.750  1.00  0.00           H
ATOM   1500  CB  ALA A 107      90.000 103.560 141.480  1.00  0.00           C
ATOM   1501  HB1 ALA A 107      89.860 103.710 142.570  1.00  0.00           H
ATOM   1502  HB2 ALA A 107      89.400 102.630 141.380  1.00  0.00           H
ATOM   1503  HB3 ALA A 107      91.060 103.270 141.330  1.00  0.00           H
ATOM   1504  C   ALA A 107      89.540 104.240 139.220  1.00  0.00           C
ATOM   1505  O   ALA A 107      88.570 103.760 138.630  1.00  0.00           O
ATOM   1506  N   HIS A 108      90.730 104.280 138.540  1.00  0.00           N
ATOM   1507  HN  HIS A 108      91.560 104.510 139.040  1.00  0.00           H
ATOM   1508  CA  HIS A 108      90.890 103.820 137.100  1.00  0.00           C
ATOM   1509  HA  HIS A 108      90.010 104.020 136.510  1.00  0.00           H
ATOM   1510  CB  HIS A 108      92.020 104.650 136.450  1.00  0.00           C
ATOM   1511  HB1 HIS A 108      91.910 104.670 135.350  1.00  0.00           H
ATOM   1512  HB2 HIS A 108      92.150 105.690 136.820  1.00  0.00           H
ATOM   1513  ND1 HIS A 108      94.160 104.440 137.750  1.00  0.00           N
ATOM   1514  CG  HIS A 108      93.390 104.080 136.690  1.00  0.00           C
ATOM   1515  CE1 HIS A 108      95.330 103.880 137.500  1.00  0.00           C
ATOM   1516  HE1 HIS A 108      96.220 103.830 138.130  1.00  0.00           H
ATOM   1517  NE2 HIS A 108      95.350 103.300 136.300  1.00  0.00           N
ATOM   1518  HE2 HIS A 108      96.170 102.880 135.920  1.00  0.00           H
ATOM   1519  CD2 HIS A 108      94.090 103.440 135.740  1.00  0.00           C
ATOM   1520  HD2 HIS A 108      93.720 103.020 134.800  1.00  0.00           H
ATOM   1521  C   HIS A 108      91.270 102.300 137.000  1.00  0.00           C
ATOM   1522  O   HIS A 108      91.360 101.780 135.880  1.00  0.00           O
ATOM   1523  N   ARG A 109      91.580 101.650 138.090  1.00  0.00           N
ATOM   1524  HN  ARG A 109      91.760 102.130 138.940  1.00  0.00           H
ATOM   1525  CA  ARG A 109      91.620 100.260 138.050  1.00  0.00           C
ATOM   1526  HA  ARG A 109      90.820  99.890 137.440  1.00  0.00           H
ATOM   1527  CB  ARG A 109      92.940  99.770 137.380  1.00  0.00           C
ATOM   1528  HB1 ARG A 109      92.860  98.660 137.350  1.00  0.00           H
ATOM   1529  HB2 ARG A 109      93.120 100.070 136.330  1.00  0.00           H
ATOM   1530  CG  ARG A 109      94.220 100.060 138.220  1.00  0.00           C
ATOM   1531  HG1 ARG A 109      94.080  99.710 139.270  1.00  0.00           H
ATOM   1532  HG2 ARG A 109      94.470 101.130 138.380  1.00  0.00           H
ATOM   1533  CD  ARG A 109      95.490  99.330 137.710  1.00  0.00           C
ATOM   1534  HD1 ARG A 109      95.330  98.230 137.620  1.00  0.00           H
ATOM   1535  HD2 ARG A 109      96.360  99.380 138.390  1.00  0.00           H
ATOM   1536  NE  ARG A 109      95.800  99.750 136.360  1.00  0.00           N
ATOM   1537  HE  ARG A 109      95.200  99.390 135.650  1.00  0.00           H
ATOM   1538  CZ  ARG A 109      96.800 100.530 136.000  1.00  0.00           C
ATOM   1539  NH1 ARG A 109      97.530 101.140 136.920  1.00  0.00           N
ATOM   1540 HH11 ARG A 109      98.270 101.730 136.610  1.00  0.00           H
ATOM   1541 HH12 ARG A 109      97.130 101.120 137.830  1.00  0.00           H
ATOM   1542  NH2 ARG A 109      97.160 100.720 134.730  1.00  0.00           N
ATOM   1543 HH21 ARG A 109      97.960 101.290 134.560  1.00  0.00           H
ATOM   1544 HH22 ARG A 109      96.500 100.610 134.000  1.00  0.00           H
ATOM   1545  C   ARG A 109      91.310  99.740 139.450  1.00  0.00           C
ATOM   1546  O   ARG A 109      91.040 100.510 140.340  1.00  0.00           O
ATOM   1547  N   SER A 110      91.260  98.420 139.600  1.00  0.00           N
ATOM   1548  HN  SER A 110      91.480  97.760 138.890  1.00  0.00           H
ATOM   1549  CA  SER A 110      90.760  97.740 140.840  1.00  0.00           C
ATOM   1550  HA  SER A 110      89.830  98.240 141.060  1.00  0.00           H
ATOM   1551  CB  SER A 110      90.570  96.280 140.550  1.00  0.00           C
ATOM   1552  HB1 SER A 110      90.050  95.710 141.350  1.00  0.00           H
ATOM   1553  HB2 SER A 110      91.550  95.790 140.380  1.00  0.00           H
ATOM   1554  OG  SER A 110      89.760  95.940 139.360  1.00  0.00           O
ATOM   1555  HG1 SER A 110      88.940  96.440 139.350  1.00  0.00           H
ATOM   1556  C   SER A 110      91.650  97.950 142.060  1.00  0.00           C
ATOM   1557  O   SER A 110      92.860  98.050 141.950  1.00  0.00           O
ATOM   1558  N   TYR A 111      91.180  97.990 143.360  1.00  0.00           N
ATOM   1559  HN  TYR A 111      90.220  97.800 143.570  1.00  0.00           H
ATOM   1560  CA  TYR A 111      92.000  98.180 144.580  1.00  0.00           C
ATOM   1561  HA  TYR A 111      92.450  99.160 144.460  1.00  0.00           H
ATOM   1562  CB  TYR A 111      90.920  98.390 145.680  1.00  0.00           C
ATOM   1563  HB1 TYR A 111      91.360  99.080 146.440  1.00  0.00           H
ATOM   1564  HB2 TYR A 111      89.990  98.870 145.300  1.00  0.00           H
ATOM   1565  CG  TYR A 111      90.590  97.050 146.470  1.00  0.00           C
ATOM   1566  CD1 TYR A 111      89.660  96.160 145.950  1.00  0.00           C
ATOM   1567  HD1 TYR A 111      89.150  96.550 145.080  1.00  0.00           H
ATOM   1568  CE1 TYR A 111      89.270  95.060 146.750  1.00  0.00           C
ATOM   1569  HE1 TYR A 111      88.420  94.460 146.470  1.00  0.00           H
ATOM   1570  CZ  TYR A 111      89.900  94.750 147.940  1.00  0.00           C
ATOM   1571  OH  TYR A 111      89.190  93.910 148.880  1.00  0.00           O
ATOM   1572  HH  TYR A 111      89.670  93.870 149.710  1.00  0.00           H
ATOM   1573  CD2 TYR A 111      91.340  96.700 147.620  1.00  0.00           C
ATOM   1574  HD2 TYR A 111      92.310  97.140 147.830  1.00  0.00           H
ATOM   1575  CE2 TYR A 111      90.930  95.580 148.390  1.00  0.00           C
ATOM   1576  HE2 TYR A 111      91.390  95.320 149.330  1.00  0.00           H
ATOM   1577  C   TYR A 111      93.030  97.130 144.740  1.00  0.00           C
ATOM   1578  O   TYR A 111      92.740  95.950 144.600  1.00  0.00           O
ATOM   1579  N   LEU A 112      94.270  97.510 145.020  1.00  0.00           N
ATOM   1580  HN  LEU A 112      94.590  98.420 144.780  1.00  0.00           H
ATOM   1581  CA  LEU A 112      95.300  96.500 145.240  1.00  0.00           C
ATOM   1582  HA  LEU A 112      95.130  95.780 144.450  1.00  0.00           H
ATOM   1583  CB  LEU A 112      96.730  97.130 145.170  1.00  0.00           C
ATOM   1584  HB1 LEU A 112      96.660  98.170 145.540  1.00  0.00           H
ATOM   1585  HB2 LEU A 112      97.390  96.680 145.940  1.00  0.00           H
ATOM   1586  CG  LEU A 112      97.430  97.050 143.730  1.00  0.00           C
ATOM   1587  HG  LEU A 112      98.380  97.500 144.100  1.00  0.00           H
ATOM   1588  CD1 LEU A 112      97.770  95.610 143.200  1.00  0.00           C
ATOM   1589 HD11 LEU A 112      98.400  94.980 143.860  1.00  0.00           H
ATOM   1590 HD12 LEU A 112      96.840  95.010 143.080  1.00  0.00           H
ATOM   1591 HD13 LEU A 112      98.340  95.700 142.250  1.00  0.00           H
ATOM   1592  CD2 LEU A 112      96.890  97.920 142.700  1.00  0.00           C
ATOM   1593 HD21 LEU A 112      95.940  97.590 142.230  1.00  0.00           H
ATOM   1594 HD22 LEU A 112      96.700  98.890 143.210  1.00  0.00           H
ATOM   1595 HD23 LEU A 112      97.650  98.100 141.910  1.00  0.00           H
ATOM   1596  C   LEU A 112      95.110  95.920 146.640  1.00  0.00           C
ATOM   1597  O   LEU A 112      95.180  96.670 147.600  1.00  0.00           O
ATOM   1598  N   PRO A 113      94.780  94.660 146.850  1.00  0.00           N
ATOM   1599  CD  PRO A 113      94.810  93.640 145.820  1.00  0.00           C
ATOM   1600  HD1 PRO A 113      95.840  93.550 145.420  1.00  0.00           H
ATOM   1601  HD2 PRO A 113      94.130  93.870 144.970  1.00  0.00           H
ATOM   1602  CA  PRO A 113      94.590  94.040 148.170  1.00  0.00           C
ATOM   1603  HA  PRO A 113      94.080  94.750 148.800  1.00  0.00           H
ATOM   1604  CB  PRO A 113      93.810  92.760 147.900  1.00  0.00           C
ATOM   1605  HB1 PRO A 113      93.890  92.040 148.740  1.00  0.00           H
ATOM   1606  HB2 PRO A 113      92.750  93.040 147.790  1.00  0.00           H
ATOM   1607  CG  PRO A 113      94.480  92.310 146.590  1.00  0.00           C
ATOM   1608  HG1 PRO A 113      93.750  91.680 146.050  1.00  0.00           H
ATOM   1609  HG2 PRO A 113      95.410  91.780 146.890  1.00  0.00           H
ATOM   1610  C   PRO A 113      95.890  93.890 148.900  1.00  0.00           C
ATOM   1611  O   PRO A 113      96.880  93.340 148.420  1.00  0.00           O
ATOM   1612  N   GLY A 114      95.870  94.210 150.240  1.00  0.00           N
ATOM   1613  HN  GLY A 114      95.060  94.600 150.670  1.00  0.00           H
ATOM   1614  CA  GLY A 114      96.960  93.840 151.170  1.00  0.00           C
ATOM   1615  HA1 GLY A 114      97.250  92.810 151.050  1.00  0.00           H
ATOM   1616  HA2 GLY A 114      96.510  93.920 152.150  1.00  0.00           H
ATOM   1617  C   GLY A 114      98.240  94.590 151.100  1.00  0.00           C
ATOM   1618  O   GLY A 114      99.330  94.160 151.480  1.00  0.00           O
ATOM   1619  N   GLN A 115      98.140  95.840 150.660  1.00  0.00           N
ATOM   1620  HN  GLN A 115      97.210  96.100 150.410  1.00  0.00           H
ATOM   1621  CA  GLN A 115      99.250  96.720 150.590  1.00  0.00           C
ATOM   1622  HA  GLN A 115      99.990  96.470 151.330  1.00  0.00           H
ATOM   1623  CB  GLN A 115      99.940  96.520 149.210  1.00  0.00           C
ATOM   1624  HB1 GLN A 115     100.860  97.130 149.140  1.00  0.00           H
ATOM   1625  HB2 GLN A 115     100.240  95.450 149.240  1.00  0.00           H
ATOM   1626  CG  GLN A 115      99.100  96.600 147.980  1.00  0.00           C
ATOM   1627  HG1 GLN A 115      98.470  97.520 147.930  1.00  0.00           H
ATOM   1628  HG2 GLN A 115      98.300  95.840 147.880  1.00  0.00           H
ATOM   1629  CD  GLN A 115      99.940  96.520 146.640  1.00  0.00           C
ATOM   1630  OE1 GLN A 115     100.280  95.400 146.250  1.00  0.00           O
ATOM   1631  NE2 GLN A 115     100.340  97.670 146.040  1.00  0.00           N
ATOM   1632 HE21 GLN A 115     100.150  98.580 146.410  1.00  0.00           H
ATOM   1633 HE22 GLN A 115     100.950  97.570 145.250  1.00  0.00           H
ATOM   1634  C   GLN A 115      98.950  98.210 150.800  1.00  0.00           C
ATOM   1635  O   GLN A 115      97.940  98.750 150.390  1.00  0.00           O
ATOM   1636  N   TRP A 116      99.810  98.860 151.580  1.00  0.00           N
ATOM   1637  HN  TRP A 116     100.620  98.350 151.840  1.00  0.00           H
ATOM   1638  CA  TRP A 116      99.650 100.230 151.980  1.00  0.00           C
ATOM   1639  HA  TRP A 116      98.760 100.280 152.580  1.00  0.00           H
ATOM   1640  CB  TRP A 116     100.770 100.840 152.840  1.00  0.00           C
ATOM   1641  HB1 TRP A 116     101.800 100.750 152.430  1.00  0.00           H
ATOM   1642  HB2 TRP A 116     100.530 101.920 152.930  1.00  0.00           H
ATOM   1643  CG  TRP A 116     100.880 100.380 154.300  1.00  0.00           C
ATOM   1644  CD1 TRP A 116     101.840  99.590 154.890  1.00  0.00           C
ATOM   1645  HD1 TRP A 116     102.790  99.370 154.430  1.00  0.00           H
ATOM   1646  NE1 TRP A 116     101.610  99.430 156.210  1.00  0.00           N
ATOM   1647  HE1 TRP A 116     102.170  99.260 156.990  1.00  0.00           H
ATOM   1648  CE2 TRP A 116     100.450 100.070 156.510  1.00  0.00           C
ATOM   1649  CD2 TRP A 116      99.940 100.670 155.350  1.00  0.00           C
ATOM   1650  CE3 TRP A 116      98.760 101.440 155.490  1.00  0.00           C
ATOM   1651  HE3 TRP A 116      98.400 101.890 154.570  1.00  0.00           H
ATOM   1652  CZ3 TRP A 116      98.070 101.470 156.750  1.00  0.00           C
ATOM   1653  HZ3 TRP A 116      97.120 101.990 156.670  1.00  0.00           H
ATOM   1654  CZ2 TRP A 116      99.780 100.150 157.740  1.00  0.00           C
ATOM   1655  HZ2 TRP A 116     100.140  99.620 158.620  1.00  0.00           H
ATOM   1656  CH2 TRP A 116      98.590 100.910 157.900  1.00  0.00           C
ATOM   1657  HH2 TRP A 116      97.960 100.970 158.780  1.00  0.00           H
ATOM   1658  C   TRP A 116      99.450 101.130 150.740  1.00  0.00           C
ATOM   1659  O   TRP A 116     100.290 101.210 149.830  1.00  0.00           O
ATOM   1660  N   VAL A 117      98.290 101.800 150.760  1.00  0.00           N
ATOM   1661  HN  VAL A 117      97.660 101.510 151.480  1.00  0.00           H
ATOM   1662  CA  VAL A 117      97.770 102.660 149.780  1.00  0.00           C
ATOM   1663  HA  VAL A 117      98.520 102.880 149.030  1.00  0.00           H
ATOM   1664  CB  VAL A 117      96.520 102.070 149.010  1.00  0.00           C
ATOM   1665  HB  VAL A 117      96.900 101.150 148.520  1.00  0.00           H
ATOM   1666  CG1 VAL A 117      95.410 101.550 149.970  1.00  0.00           C
ATOM   1667 HG11 VAL A 117      94.500 101.260 149.400  1.00  0.00           H
ATOM   1668 HG12 VAL A 117      95.840 100.770 150.620  1.00  0.00           H
ATOM   1669 HG13 VAL A 117      95.130 102.390 150.650  1.00  0.00           H
ATOM   1670  CG2 VAL A 117      95.990 102.960 147.950  1.00  0.00           C
ATOM   1671 HG21 VAL A 117      96.740 103.340 147.210  1.00  0.00           H
ATOM   1672 HG22 VAL A 117      95.190 102.470 147.350  1.00  0.00           H
ATOM   1673 HG23 VAL A 117      95.460 103.780 148.470  1.00  0.00           H
ATOM   1674  C   VAL A 117      97.440 103.910 150.610  1.00  0.00           C
ATOM   1675  O   VAL A 117      96.900 103.890 151.730  1.00  0.00           O
ATOM   1676  N   TYR A 118      97.760 105.150 150.150  1.00  0.00           N
ATOM   1677  HN  TYR A 118      98.250 105.130 149.290  1.00  0.00           H
ATOM   1678  CA  TYR A 118      97.310 106.450 150.620  1.00  0.00           C
ATOM   1679  HA  TYR A 118      97.010 106.340 151.650  1.00  0.00           H
ATOM   1680  CB  TYR A 118      98.550 107.470 150.580  1.00  0.00           C
ATOM   1681  HB1 TYR A 118      99.290 107.050 151.300  1.00  0.00           H
ATOM   1682  HB2 TYR A 118      98.950 107.400 149.550  1.00  0.00           H
ATOM   1683  CG  TYR A 118      98.230 108.870 150.930  1.00  0.00           C
ATOM   1684  CD1 TYR A 118      97.910 109.260 152.240  1.00  0.00           C
ATOM   1685  HD1 TYR A 118      97.750 108.480 152.970  1.00  0.00           H
ATOM   1686  CE1 TYR A 118      97.870 110.600 152.540  1.00  0.00           C
ATOM   1687  HE1 TYR A 118      97.650 110.930 153.550  1.00  0.00           H
ATOM   1688  CZ  TYR A 118      98.150 111.600 151.620  1.00  0.00           C
ATOM   1689  OH  TYR A 118      98.250 112.930 152.070  1.00  0.00           O
ATOM   1690  HH  TYR A 118      98.030 112.950 153.000  1.00  0.00           H
ATOM   1691  CD2 TYR A 118      98.490 109.890 149.960  1.00  0.00           C
ATOM   1692  HD2 TYR A 118      98.540 109.640 148.910  1.00  0.00           H
ATOM   1693  CE2 TYR A 118      98.330 111.260 150.280  1.00  0.00           C
ATOM   1694  HE2 TYR A 118      98.570 112.020 149.540  1.00  0.00           H
ATOM   1695  C   TYR A 118      96.080 106.990 149.750  1.00  0.00           C
ATOM   1696  O   TYR A 118      96.210 107.060 148.530  1.00  0.00           O
ATOM   1697  N   LEU A 119      94.910 107.390 150.340  1.00  0.00           N
ATOM   1698  HN  LEU A 119      94.760 107.280 151.320  1.00  0.00           H
ATOM   1699  CA  LEU A 119      93.660 107.600 149.600  1.00  0.00           C
ATOM   1700  HA  LEU A 119      93.810 107.670 148.540  1.00  0.00           H
ATOM   1701  CB  LEU A 119      92.620 106.550 149.980  1.00  0.00           C
ATOM   1702  HB1 LEU A 119      93.150 105.580 149.870  1.00  0.00           H
ATOM   1703  HB2 LEU A 119      92.360 106.720 151.050  1.00  0.00           H
ATOM   1704  CG  LEU A 119      91.280 106.590 149.250  1.00  0.00           C
ATOM   1705  HG  LEU A 119      90.890 107.590 149.530  1.00  0.00           H
ATOM   1706  CD1 LEU A 119      91.480 106.420 147.710  1.00  0.00           C
ATOM   1707 HD11 LEU A 119      92.270 107.130 147.400  1.00  0.00           H
ATOM   1708 HD12 LEU A 119      91.870 105.450 147.350  1.00  0.00           H
ATOM   1709 HD13 LEU A 119      90.630 106.640 147.040  1.00  0.00           H
ATOM   1710  CD2 LEU A 119      90.330 105.530 149.730  1.00  0.00           C
ATOM   1711 HD21 LEU A 119      89.460 105.470 149.040  1.00  0.00           H
ATOM   1712 HD22 LEU A 119      90.810 104.530 149.630  1.00  0.00           H
ATOM   1713 HD23 LEU A 119      89.940 105.830 150.720  1.00  0.00           H
ATOM   1714  C   LEU A 119      93.170 109.000 150.040  1.00  0.00           C
ATOM   1715  O   LEU A 119      93.020 109.210 151.300  1.00  0.00           O
ATOM   1716  N   ALA A 120      92.920 109.970 149.110  1.00  0.00           N
ATOM   1717  HN  ALA A 120      92.870 109.720 148.140  1.00  0.00           H
ATOM   1718  CA  ALA A 120      92.750 111.340 149.490  1.00  0.00           C
ATOM   1719  HA  ALA A 120      92.300 111.280 150.470  1.00  0.00           H
ATOM   1720  CB  ALA A 120      94.060 112.110 149.600  1.00  0.00           C
ATOM   1721  HB1 ALA A 120      94.560 112.160 148.610  1.00  0.00           H
ATOM   1722  HB2 ALA A 120      94.000 113.150 149.980  1.00  0.00           H
ATOM   1723  HB3 ALA A 120      94.670 111.540 150.330  1.00  0.00           H
ATOM   1724  C   ALA A 120      91.790 112.000 148.580  1.00  0.00           C
ATOM   1725  O   ALA A 120      91.920 111.890 147.420  1.00  0.00           O
ATOM   1726  N   ALA A 121      90.710 112.640 149.130  1.00  0.00           N
ATOM   1727  HN  ALA A 121      90.690 112.730 150.130  1.00  0.00           H
ATOM   1728  CA  ALA A 121      89.540 113.300 148.500  1.00  0.00           C
ATOM   1729  HA  ALA A 121      89.620 113.200 147.430  1.00  0.00           H
ATOM   1730  CB  ALA A 121      88.240 112.750 149.070  1.00  0.00           C
ATOM   1731  HB1 ALA A 121      87.350 113.210 148.600  1.00  0.00           H
ATOM   1732  HB2 ALA A 121      88.140 111.660 148.860  1.00  0.00           H
ATOM   1733  HB3 ALA A 121      88.220 112.920 150.170  1.00  0.00           H
ATOM   1734  C   ALA A 121      89.590 114.770 148.870  1.00  0.00           C
ATOM   1735  O   ALA A 121      89.660 115.130 150.050  1.00  0.00           O
ATOM   1736  N   THR A 122      89.460 115.600 147.840  1.00  0.00           N
ATOM   1737  HN  THR A 122      89.290 115.150 146.970  1.00  0.00           H
ATOM   1738  CA  THR A 122      89.480 117.040 148.050  1.00  0.00           C
ATOM   1739  HA  THR A 122      89.650 117.230 149.100  1.00  0.00           H
ATOM   1740  CB  THR A 122      90.610 117.870 147.360  1.00  0.00           C
ATOM   1741  HB  THR A 122      90.510 117.840 146.250  1.00  0.00           H
ATOM   1742  OG1 THR A 122      91.830 117.200 147.520  1.00  0.00           O
ATOM   1743  HG1 THR A 122      92.520 117.770 147.160  1.00  0.00           H
ATOM   1744  CG2 THR A 122      90.870 119.300 147.870  1.00  0.00           C
ATOM   1745 HG21 THR A 122      91.100 119.100 148.940  1.00  0.00           H
ATOM   1746 HG22 THR A 122      91.710 119.770 147.330  1.00  0.00           H
ATOM   1747 HG23 THR A 122      89.970 119.940 147.750  1.00  0.00           H
ATOM   1748  C   THR A 122      88.190 117.680 147.480  1.00  0.00           C
ATOM   1749  O   THR A 122      87.660 117.250 146.450  1.00  0.00           O
ATOM   1750  N   TYR A 123      87.540 118.670 148.100  1.00  0.00           N
ATOM   1751  HN  TYR A 123      87.820 119.010 149.000  1.00  0.00           H
ATOM   1752  CA  TYR A 123      86.460 119.390 147.490  1.00  0.00           C
ATOM   1753  HA  TYR A 123      86.630 119.330 146.430  1.00  0.00           H
ATOM   1754  CB  TYR A 123      85.010 118.840 147.880  1.00  0.00           C
ATOM   1755  HB1 TYR A 123      85.150 117.850 147.410  1.00  0.00           H
ATOM   1756  HB2 TYR A 123      84.960 118.840 148.990  1.00  0.00           H
ATOM   1757  CG  TYR A 123      83.900 119.670 147.310  1.00  0.00           C
ATOM   1758  CD1 TYR A 123      83.400 119.420 146.000  1.00  0.00           C
ATOM   1759  HD1 TYR A 123      84.060 118.780 145.430  1.00  0.00           H
ATOM   1760  CE1 TYR A 123      82.350 120.090 145.420  1.00  0.00           C
ATOM   1761  HE1 TYR A 123      82.180 119.850 144.380  1.00  0.00           H
ATOM   1762  CZ  TYR A 123      81.660 121.040 146.220  1.00  0.00           C
ATOM   1763  OH  TYR A 123      80.610 121.780 145.640  1.00  0.00           O
ATOM   1764  HH  TYR A 123      80.180 122.380 146.260  1.00  0.00           H
ATOM   1765  CD2 TYR A 123      83.180 120.650 148.050  1.00  0.00           C
ATOM   1766  HD2 TYR A 123      83.430 120.870 149.080  1.00  0.00           H
ATOM   1767  CE2 TYR A 123      82.060 121.340 147.530  1.00  0.00           C
ATOM   1768  HE2 TYR A 123      81.570 122.170 148.020  1.00  0.00           H
ATOM   1769  C   TYR A 123      86.660 120.850 147.780  1.00  0.00           C
ATOM   1770  O   TYR A 123      86.950 121.170 148.930  1.00  0.00           O
ATOM   1771  N   ASP A 124      86.670 121.770 146.740  1.00  0.00           N
ATOM   1772  HN  ASP A 124      86.410 121.580 145.800  1.00  0.00           H
ATOM   1773  CA  ASP A 124      87.170 123.140 146.940  1.00  0.00           C
ATOM   1774  HA  ASP A 124      87.430 123.330 147.970  1.00  0.00           H
ATOM   1775  CB  ASP A 124      88.380 123.330 145.920  1.00  0.00           C
ATOM   1776  HB1 ASP A 124      88.930 124.260 146.200  1.00  0.00           H
ATOM   1777  HB2 ASP A 124      89.010 122.430 146.080  1.00  0.00           H
ATOM   1778  CG  ASP A 124      87.860 123.340 144.480  1.00  0.00           C
ATOM   1779  OD1 ASP A 124      86.650 123.410 144.110  1.00  0.00           O
ATOM   1780  OD2 ASP A 124      88.750 123.310 143.620  1.00  0.00           O
ATOM   1781  C   ASP A 124      86.010 124.110 146.890  1.00  0.00           C
ATOM   1782  O   ASP A 124      86.090 125.330 147.050  1.00  0.00           O
ATOM   1783  N   GLY A 125      84.720 123.640 146.680  1.00  0.00           N
ATOM   1784  HN  GLY A 125      84.640 122.660 146.560  1.00  0.00           H
ATOM   1785  CA  GLY A 125      83.520 124.390 146.450  1.00  0.00           C
ATOM   1786  HA1 GLY A 125      83.770 125.430 146.590  1.00  0.00           H
ATOM   1787  HA2 GLY A 125      82.760 124.150 147.180  1.00  0.00           H
ATOM   1788  C   GLY A 125      82.960 124.280 145.050  1.00  0.00           C
ATOM   1789  O   GLY A 125      81.780 124.580 144.920  1.00  0.00           O
ATOM   1790  N   GLN A 126      83.660 123.760 144.080  1.00  0.00           N
ATOM   1791  HN  GLN A 126      84.640 123.590 144.150  1.00  0.00           H
ATOM   1792  CA  GLN A 126      83.050 123.370 142.820  1.00  0.00           C
ATOM   1793  HA  GLN A 126      82.140 122.840 143.070  1.00  0.00           H
ATOM   1794  CB  GLN A 126      82.700 124.480 141.780  1.00  0.00           C
ATOM   1795  HB1 GLN A 126      82.330 124.080 140.810  1.00  0.00           H
ATOM   1796  HB2 GLN A 126      81.890 125.150 142.140  1.00  0.00           H
ATOM   1797  CG  GLN A 126      83.940 125.370 141.570  1.00  0.00           C
ATOM   1798  HG1 GLN A 126      84.880 124.860 141.250  1.00  0.00           H
ATOM   1799  HG2 GLN A 126      84.240 125.810 142.540  1.00  0.00           H
ATOM   1800  CD  GLN A 126      83.590 126.390 140.500  1.00  0.00           C
ATOM   1801  OE1 GLN A 126      82.680 126.310 139.720  1.00  0.00           O
ATOM   1802  NE2 GLN A 126      84.390 127.450 140.440  1.00  0.00           N
ATOM   1803 HE21 GLN A 126      85.100 127.620 141.120  1.00  0.00           H
ATOM   1804 HE22 GLN A 126      84.500 128.040 139.650  1.00  0.00           H
ATOM   1805  C   GLN A 126      83.730 122.280 142.060  1.00  0.00           C
ATOM   1806  O   GLN A 126      83.090 121.660 141.240  1.00  0.00           O
ATOM   1807  N   PHE A 127      85.030 121.960 142.390  1.00  0.00           N
ATOM   1808  HN  PHE A 127      85.570 122.510 143.020  1.00  0.00           H
ATOM   1809  CA  PHE A 127      85.660 120.740 141.950  1.00  0.00           C
ATOM   1810  HA  PHE A 127      85.120 120.330 141.110  1.00  0.00           H
ATOM   1811  CB  PHE A 127      87.060 121.120 141.290  1.00  0.00           C
ATOM   1812  HB1 PHE A 127      87.660 121.650 142.060  1.00  0.00           H
ATOM   1813  HB2 PHE A 127      87.520 120.210 140.870  1.00  0.00           H
ATOM   1814  CG  PHE A 127      86.850 121.990 140.170  1.00  0.00           C
ATOM   1815  CD1 PHE A 127      86.460 121.550 138.940  1.00  0.00           C
ATOM   1816  HD1 PHE A 127      86.320 120.480 138.890  1.00  0.00           H
ATOM   1817  CE1 PHE A 127      86.470 122.380 137.870  1.00  0.00           C
ATOM   1818  HE1 PHE A 127      86.300 121.940 136.890  1.00  0.00           H
ATOM   1819  CZ  PHE A 127      86.660 123.770 138.040  1.00  0.00           C
ATOM   1820  HZ  PHE A 127      86.670 124.340 137.120  1.00  0.00           H
ATOM   1821  CD2 PHE A 127      87.060 123.370 140.360  1.00  0.00           C
ATOM   1822  HD2 PHE A 127      87.290 123.780 141.330  1.00  0.00           H
ATOM   1823  CE2 PHE A 127      86.900 124.270 139.320  1.00  0.00           C
ATOM   1824  HE2 PHE A 127      87.200 125.290 139.500  1.00  0.00           H
ATOM   1825  C   PHE A 127      85.780 119.640 143.060  1.00  0.00           C
ATOM   1826  O   PHE A 127      86.310 119.870 144.170  1.00  0.00           O
ATOM   1827  N   MET A 128      85.290 118.430 142.770  1.00  0.00           N
ATOM   1828  HN  MET A 128      84.720 118.270 141.970  1.00  0.00           H
ATOM   1829  CA  MET A 128      85.520 117.190 143.540  1.00  0.00           C
ATOM   1830  HA  MET A 128      85.880 117.400 144.540  1.00  0.00           H
ATOM   1831  CB  MET A 128      84.300 116.280 143.840  1.00  0.00           C
ATOM   1832  HB1 MET A 128      84.530 115.520 144.620  1.00  0.00           H
ATOM   1833  HB2 MET A 128      83.580 116.980 144.330  1.00  0.00           H
ATOM   1834  CG  MET A 128      83.510 115.720 142.650  1.00  0.00           C
ATOM   1835  HG1 MET A 128      84.150 115.250 141.860  1.00  0.00           H
ATOM   1836  HG2 MET A 128      83.020 116.510 142.040  1.00  0.00           H
ATOM   1837  SD  MET A 128      82.110 114.650 143.130  1.00  0.00           S
ATOM   1838  CE  MET A 128      82.560 113.760 144.650  1.00  0.00           C
ATOM   1839  HE1 MET A 128      81.840 113.000 145.010  1.00  0.00           H
ATOM   1840  HE2 MET A 128      83.500 113.180 144.480  1.00  0.00           H
ATOM   1841  HE3 MET A 128      82.650 114.540 145.430  1.00  0.00           H
ATOM   1842  C   MET A 128      86.640 116.310 143.010  1.00  0.00           C
ATOM   1843  O   MET A 128      86.670 115.920 141.890  1.00  0.00           O
ATOM   1844  N   LYS A 129      87.760 116.100 143.780  1.00  0.00           N
ATOM   1845  HN  LYS A 129      87.800 116.500 144.700  1.00  0.00           H
ATOM   1846  CA  LYS A 129      88.980 115.400 143.330  1.00  0.00           C
ATOM   1847  HA  LYS A 129      88.700 114.990 142.370  1.00  0.00           H
ATOM   1848  CB  LYS A 129      90.210 116.300 143.010  1.00  0.00           C
ATOM   1849  HB1 LYS A 129      90.300 117.100 143.780  1.00  0.00           H
ATOM   1850  HB2 LYS A 129      91.170 115.760 142.880  1.00  0.00           H
ATOM   1851  CG  LYS A 129      90.090 117.010 141.600  1.00  0.00           C
ATOM   1852  HG1 LYS A 129      89.280 117.770 141.540  1.00  0.00           H
ATOM   1853  HG2 LYS A 129      90.020 116.140 140.920  1.00  0.00           H
ATOM   1854  CD  LYS A 129      91.370 117.770 141.240  1.00  0.00           C
ATOM   1855  HD1 LYS A 129      92.260 117.110 141.280  1.00  0.00           H
ATOM   1856  HD2 LYS A 129      91.500 118.500 142.060  1.00  0.00           H
ATOM   1857  CE  LYS A 129      91.290 118.570 139.950  1.00  0.00           C
ATOM   1858  HE1 LYS A 129      90.850 119.570 140.170  1.00  0.00           H
ATOM   1859  HE2 LYS A 129      90.620 118.120 139.190  1.00  0.00           H
ATOM   1860  NZ  LYS A 129      92.650 118.880 139.290  1.00  0.00           N
ATOM   1861  HZ1 LYS A 129      92.910 118.030 138.760  1.00  0.00           H
ATOM   1862  HZ2 LYS A 129      92.500 119.750 138.740  1.00  0.00           H
ATOM   1863  HZ3 LYS A 129      93.330 119.100 140.050  1.00  0.00           H
ATOM   1864  C   LYS A 129      89.330 114.230 144.220  1.00  0.00           C
ATOM   1865  O   LYS A 129      89.190 114.290 145.450  1.00  0.00           O
ATOM   1866  N   LEU A 130      89.750 113.100 143.570  1.00  0.00           N
ATOM   1867  HN  LEU A 130      89.670 112.990 142.580  1.00  0.00           H
ATOM   1868  CA  LEU A 130      90.100 111.850 144.180  1.00  0.00           C
ATOM   1869  HA  LEU A 130      90.170 112.040 145.240  1.00  0.00           H
ATOM   1870  CB  LEU A 130      88.950 110.770 143.760  1.00  0.00           C
ATOM   1871  HB1 LEU A 130      88.050 111.370 144.010  1.00  0.00           H
ATOM   1872  HB2 LEU A 130      88.840 110.530 142.680  1.00  0.00           H
ATOM   1873  CG  LEU A 130      89.000 109.440 144.560  1.00  0.00           C
ATOM   1874  HG  LEU A 130      90.000 109.080 144.230  1.00  0.00           H
ATOM   1875  CD1 LEU A 130      89.090 109.660 146.120  1.00  0.00           C
ATOM   1876 HD11 LEU A 130      90.090 110.060 146.390  1.00  0.00           H
ATOM   1877 HD12 LEU A 130      88.500 110.540 146.450  1.00  0.00           H
ATOM   1878 HD13 LEU A 130      88.960 108.670 146.620  1.00  0.00           H
ATOM   1879  CD2 LEU A 130      87.930 108.480 144.100  1.00  0.00           C
ATOM   1880 HD21 LEU A 130      88.010 108.330 143.000  1.00  0.00           H
ATOM   1881 HD22 LEU A 130      88.140 107.560 144.680  1.00  0.00           H
ATOM   1882 HD23 LEU A 130      86.920 108.870 144.360  1.00  0.00           H
ATOM   1883  C   LEU A 130      91.480 111.500 143.810  1.00  0.00           C
ATOM   1884  O   LEU A 130      91.880 111.590 142.630  1.00  0.00           O
ATOM   1885  N   TYR A 131      92.370 111.120 144.730  1.00  0.00           N
ATOM   1886  HN  TYR A 131      92.170 111.310 145.690  1.00  0.00           H
ATOM   1887  CA  TYR A 131      93.800 110.910 144.530  1.00  0.00           C
ATOM   1888  HA  TYR A 131      94.060 110.770 143.490  1.00  0.00           H
ATOM   1889  CB  TYR A 131      94.790 111.870 145.280  1.00  0.00           C
ATOM   1890  HB1 TYR A 131      94.670 111.870 146.380  1.00  0.00           H
ATOM   1891  HB2 TYR A 131      95.760 111.470 144.920  1.00  0.00           H
ATOM   1892  CG  TYR A 131      94.590 113.280 144.730  1.00  0.00           C
ATOM   1893  CD1 TYR A 131      95.470 113.770 143.740  1.00  0.00           C
ATOM   1894  HD1 TYR A 131      96.270 113.140 143.390  1.00  0.00           H
ATOM   1895  CE1 TYR A 131      95.500 115.100 143.310  1.00  0.00           C
ATOM   1896  HE1 TYR A 131      96.330 115.480 142.750  1.00  0.00           H
ATOM   1897  CZ  TYR A 131      94.440 115.920 143.670  1.00  0.00           C
ATOM   1898  OH  TYR A 131      94.400 117.270 143.320  1.00  0.00           O
ATOM   1899  HH  TYR A 131      93.900 117.670 144.040  1.00  0.00           H
ATOM   1900  CD2 TYR A 131      93.540 114.100 145.090  1.00  0.00           C
ATOM   1901  HD2 TYR A 131      92.850 113.770 145.850  1.00  0.00           H
ATOM   1902  CE2 TYR A 131      93.400 115.410 144.560  1.00  0.00           C
ATOM   1903  HE2 TYR A 131      92.550 116.050 144.680  1.00  0.00           H
ATOM   1904  C   TYR A 131      94.080 109.540 145.190  1.00  0.00           C
ATOM   1905  O   TYR A 131      93.760 109.290 146.380  1.00  0.00           O
ATOM   1906  N   VAL A 132      94.800 108.720 144.480  1.00  0.00           N
ATOM   1907  HN  VAL A 132      95.010 108.870 143.510  1.00  0.00           H
ATOM   1908  CA  VAL A 132      95.310 107.450 145.040  1.00  0.00           C
ATOM   1909  HA  VAL A 132      94.980 107.370 146.070  1.00  0.00           H
ATOM   1910  CB  VAL A 132      94.920 106.260 144.230  1.00  0.00           C
ATOM   1911  HB  VAL A 132      95.380 106.300 143.210  1.00  0.00           H
ATOM   1912  CG1 VAL A 132      95.390 104.850 144.820  1.00  0.00           C
ATOM   1913 HG11 VAL A 132      95.230 103.980 144.140  1.00  0.00           H
ATOM   1914 HG12 VAL A 132      96.440 104.900 145.170  1.00  0.00           H
ATOM   1915 HG13 VAL A 132      94.740 104.580 145.680  1.00  0.00           H
ATOM   1916  CG2 VAL A 132      93.440 106.240 144.110  1.00  0.00           C
ATOM   1917 HG21 VAL A 132      92.910 105.920 145.030  1.00  0.00           H
ATOM   1918 HG22 VAL A 132      93.090 107.230 143.750  1.00  0.00           H
ATOM   1919 HG23 VAL A 132      93.110 105.510 143.350  1.00  0.00           H
ATOM   1920  C   VAL A 132      96.840 107.580 145.020  1.00  0.00           C
ATOM   1921  O   VAL A 132      97.400 107.820 143.980  1.00  0.00           O
ATOM   1922  N   ASN A 133      97.530 107.400 146.150  1.00  0.00           N
ATOM   1923  HN  ASN A 133      97.140 107.030 146.990  1.00  0.00           H
ATOM   1924  CA  ASN A 133      98.970 107.580 146.250  1.00  0.00           C
ATOM   1925  HA  ASN A 133      99.030 107.690 147.330  1.00  0.00           H
ATOM   1926  CB  ASN A 133      99.830 106.370 145.750  1.00  0.00           C
ATOM   1927  HB1 ASN A 133      99.650 106.390 144.650  1.00  0.00           H
ATOM   1928  HB2 ASN A 133     100.860 106.600 146.090  1.00  0.00           H
ATOM   1929  CG  ASN A 133      99.400 105.080 146.370  1.00  0.00           C
ATOM   1930  OD1 ASN A 133      98.680 105.010 147.400  1.00  0.00           O
ATOM   1931  ND2 ASN A 133      99.870 103.940 145.870  1.00  0.00           N
ATOM   1932 HD21 ASN A 133     100.620 103.880 145.200  1.00  0.00           H
ATOM   1933 HD22 ASN A 133      99.630 103.140 146.410  1.00  0.00           H
ATOM   1934  C   ASN A 133      99.560 108.970 145.770  1.00  0.00           C
ATOM   1935  O   ASN A 133     100.690 109.140 145.340  1.00  0.00           O
ATOM   1936  N   GLY A 134      98.790 110.070 146.000  1.00  0.00           N
ATOM   1937  HN  GLY A 134      97.890 110.000 146.420  1.00  0.00           H
ATOM   1938  CA  GLY A 134      99.180 111.480 145.690  1.00  0.00           C
ATOM   1939  HA1 GLY A 134     100.250 111.540 145.790  1.00  0.00           H
ATOM   1940  HA2 GLY A 134      98.590 112.170 146.280  1.00  0.00           H
ATOM   1941  C   GLY A 134      98.970 111.900 144.250  1.00  0.00           C
ATOM   1942  O   GLY A 134      99.240 113.110 144.010  1.00  0.00           O
ATOM   1943  N   ALA A 135      98.540 110.940 143.350  1.00  0.00           N
ATOM   1944  HN  ALA A 135      98.350 110.060 143.780  1.00  0.00           H
ATOM   1945  CA  ALA A 135      98.290 111.040 141.960  1.00  0.00           C
ATOM   1946  HA  ALA A 135      98.700 112.020 141.740  1.00  0.00           H
ATOM   1947  CB  ALA A 135      98.960 109.940 141.080  1.00  0.00           C
ATOM   1948  HB1 ALA A 135     100.050 110.090 141.260  1.00  0.00           H
ATOM   1949  HB2 ALA A 135      98.750 108.890 141.370  1.00  0.00           H
ATOM   1950  HB3 ALA A 135      98.880 110.060 139.980  1.00  0.00           H
ATOM   1951  C   ALA A 135      96.820 111.100 141.660  1.00  0.00           C
ATOM   1952  O   ALA A 135      96.040 110.230 142.020  1.00  0.00           O
ATOM   1953  N   GLN A 136      96.360 112.120 140.900  1.00  0.00           N
ATOM   1954  HN  GLN A 136      96.960 112.820 140.500  1.00  0.00           H
ATOM   1955  CA  GLN A 136      94.890 112.360 140.730  1.00  0.00           C
ATOM   1956  HA  GLN A 136      94.380 112.310 141.680  1.00  0.00           H
ATOM   1957  CB  GLN A 136      94.670 113.780 140.150  1.00  0.00           C
ATOM   1958  HB1 GLN A 136      95.170 114.600 140.710  1.00  0.00           H
ATOM   1959  HB2 GLN A 136      95.130 113.840 139.140  1.00  0.00           H
ATOM   1960  CG  GLN A 136      93.160 114.130 140.090  1.00  0.00           C
ATOM   1961  HG1 GLN A 136      92.950 114.830 140.930  1.00  0.00           H
ATOM   1962  HG2 GLN A 136      92.470 113.270 140.200  1.00  0.00           H
ATOM   1963  CD  GLN A 136      92.790 114.930 138.810  1.00  0.00           C
ATOM   1964  OE1 GLN A 136      93.050 116.160 138.850  1.00  0.00           O
ATOM   1965  NE2 GLN A 136      92.280 114.350 137.740  1.00  0.00           N
ATOM   1966 HE21 GLN A 136      92.090 113.380 137.870  1.00  0.00           H
ATOM   1967 HE22 GLN A 136      92.350 114.940 136.930  1.00  0.00           H
ATOM   1968  C   GLN A 136      94.270 111.260 139.820  1.00  0.00           C
ATOM   1969  O   GLN A 136      94.450 111.250 138.620  1.00  0.00           O
ATOM   1970  N   VAL A 137      93.370 110.370 140.380  1.00  0.00           N
ATOM   1971  HN  VAL A 137      93.220 110.520 141.360  1.00  0.00           H
ATOM   1972  CA  VAL A 137      92.870 109.220 139.740  1.00  0.00           C
ATOM   1973  HA  VAL A 137      93.400 109.010 138.820  1.00  0.00           H
ATOM   1974  CB  VAL A 137      92.720 107.930 140.640  1.00  0.00           C
ATOM   1975  HB  VAL A 137      93.470 108.000 141.460  1.00  0.00           H
ATOM   1976  CG1 VAL A 137      91.410 107.850 141.500  1.00  0.00           C
ATOM   1977 HG11 VAL A 137      91.430 108.610 142.320  1.00  0.00           H
ATOM   1978 HG12 VAL A 137      90.560 107.860 140.780  1.00  0.00           H
ATOM   1979 HG13 VAL A 137      91.330 106.850 141.970  1.00  0.00           H
ATOM   1980  CG2 VAL A 137      92.990 106.620 139.930  1.00  0.00           C
ATOM   1981 HG21 VAL A 137      92.570 106.500 138.910  1.00  0.00           H
ATOM   1982 HG22 VAL A 137      94.080 106.540 139.690  1.00  0.00           H
ATOM   1983 HG23 VAL A 137      92.680 105.710 140.470  1.00  0.00           H
ATOM   1984  C   VAL A 137      91.520 109.610 139.140  1.00  0.00           C
ATOM   1985  O   VAL A 137      91.150 108.940 138.160  1.00  0.00           O
ATOM   1986  N   ALA A 138      90.840 110.720 139.580  1.00  0.00           N
ATOM   1987  HN  ALA A 138      91.210 111.110 140.420  1.00  0.00           H
ATOM   1988  CA  ALA A 138      89.640 111.240 139.010  1.00  0.00           C
ATOM   1989  HA  ALA A 138      89.840 111.330 137.960  1.00  0.00           H
ATOM   1990  CB  ALA A 138      88.470 110.280 139.090  1.00  0.00           C
ATOM   1991  HB1 ALA A 138      88.770 109.250 138.790  1.00  0.00           H
ATOM   1992  HB2 ALA A 138      88.090 110.350 140.130  1.00  0.00           H
ATOM   1993  HB3 ALA A 138      87.700 110.560 138.340  1.00  0.00           H
ATOM   1994  C   ALA A 138      89.310 112.630 139.610  1.00  0.00           C
ATOM   1995  O   ALA A 138      89.790 113.060 140.640  1.00  0.00           O
ATOM   1996  N   THR A 139      88.420 113.340 138.900  1.00  0.00           N
ATOM   1997  HN  THR A 139      88.150 113.040 137.980  1.00  0.00           H
ATOM   1998  CA  THR A 139      87.930 114.620 139.160  1.00  0.00           C
ATOM   1999  HA  THR A 139      87.960 114.710 140.240  1.00  0.00           H
ATOM   2000  CB  THR A 139      88.730 115.770 138.520  1.00  0.00           C
ATOM   2001  HB  THR A 139      89.730 115.740 139.000  1.00  0.00           H
ATOM   2002  OG1 THR A 139      88.290 117.040 138.680  1.00  0.00           O
ATOM   2003  HG1 THR A 139      87.570 117.220 138.070  1.00  0.00           H
ATOM   2004  CG2 THR A 139      88.960 115.620 137.010  1.00  0.00           C
ATOM   2005 HG21 THR A 139      88.060 115.600 136.370  1.00  0.00           H
ATOM   2006 HG22 THR A 139      89.650 116.410 136.630  1.00  0.00           H
ATOM   2007 HG23 THR A 139      89.550 114.700 136.790  1.00  0.00           H
ATOM   2008  C   THR A 139      86.520 114.740 138.590  1.00  0.00           C
ATOM   2009  O   THR A 139      86.270 114.210 137.560  1.00  0.00           O
ATOM   2010  N   SER A 140      85.630 115.490 139.240  1.00  0.00           N
ATOM   2011  HN  SER A 140      85.790 115.840 140.160  1.00  0.00           H
ATOM   2012  CA  SER A 140      84.430 116.000 138.640  1.00  0.00           C
ATOM   2013  HA  SER A 140      84.500 115.850 137.580  1.00  0.00           H
ATOM   2014  CB  SER A 140      83.260 115.150 139.030  1.00  0.00           C
ATOM   2015  HB1 SER A 140      83.060 115.160 140.120  1.00  0.00           H
ATOM   2016  HB2 SER A 140      83.290 114.090 138.700  1.00  0.00           H
ATOM   2017  OG  SER A 140      82.080 115.670 138.390  1.00  0.00           O
ATOM   2018  HG1 SER A 140      82.030 115.160 137.580  1.00  0.00           H
ATOM   2019  C   SER A 140      84.170 117.450 139.040  1.00  0.00           C
ATOM   2020  O   SER A 140      84.660 117.970 140.090  1.00  0.00           O
ATOM   2021  N   GLY A 141      83.340 118.170 138.220  1.00  0.00           N
ATOM   2022  HN  GLY A 141      82.980 117.810 137.370  1.00  0.00           H
ATOM   2023  CA  GLY A 141      82.790 119.450 138.570  1.00  0.00           C
ATOM   2024  HA1 GLY A 141      83.230 120.090 137.820  1.00  0.00           H
ATOM   2025  HA2 GLY A 141      82.930 119.680 139.620  1.00  0.00           H
ATOM   2026  C   GLY A 141      81.300 119.590 138.380  1.00  0.00           C
ATOM   2027  O   GLY A 141      80.730 120.570 137.960  1.00  0.00           O
ATOM   2028  N   GLU A 142      80.580 118.480 138.540  1.00  0.00           N
ATOM   2029  HN  GLU A 142      81.140 117.660 138.680  1.00  0.00           H
ATOM   2030  CA  GLU A 142      79.180 118.350 138.380  1.00  0.00           C
ATOM   2031  HA  GLU A 142      78.870 119.000 137.580  1.00  0.00           H
ATOM   2032  CB  GLU A 142      78.810 116.960 137.930  1.00  0.00           C
ATOM   2033  HB1 GLU A 142      79.090 116.180 138.670  1.00  0.00           H
ATOM   2034  HB2 GLU A 142      77.700 116.960 137.840  1.00  0.00           H
ATOM   2035  CG  GLU A 142      79.420 116.600 136.540  1.00  0.00           C
ATOM   2036  HG1 GLU A 142      80.520 116.440 136.570  1.00  0.00           H
ATOM   2037  HG2 GLU A 142      79.240 117.400 135.800  1.00  0.00           H
ATOM   2038  CD  GLU A 142      78.650 115.460 135.900  1.00  0.00           C
ATOM   2039  OE1 GLU A 142      79.240 114.370 135.680  1.00  0.00           O
ATOM   2040  OE2 GLU A 142      77.460 115.690 135.540  1.00  0.00           O
ATOM   2041  C   GLU A 142      78.400 118.640 139.660  1.00  0.00           C
ATOM   2042  O   GLU A 142      77.170 118.680 139.780  1.00  0.00           O
ATOM   2043  N   GLN A 143      79.130 118.750 140.780  1.00  0.00           N
ATOM   2044  HN  GLN A 143      80.130 118.660 140.760  1.00  0.00           H
ATOM   2045  CA  GLN A 143      78.540 118.900 142.090  1.00  0.00           C
ATOM   2046  HA  GLN A 143      77.460 118.820 142.010  1.00  0.00           H
ATOM   2047  CB  GLN A 143      79.080 117.690 142.930  1.00  0.00           C
ATOM   2048  HB1 GLN A 143      78.900 116.770 142.330  1.00  0.00           H
ATOM   2049  HB2 GLN A 143      80.170 117.760 143.080  1.00  0.00           H
ATOM   2050  CG  GLN A 143      78.290 117.540 144.280  1.00  0.00           C
ATOM   2051  HG1 GLN A 143      78.480 118.440 144.900  1.00  0.00           H
ATOM   2052  HG2 GLN A 143      78.750 116.690 144.830  1.00  0.00           H
ATOM   2053  CD  GLN A 143      76.820 117.330 144.100  1.00  0.00           C
ATOM   2054  OE1 GLN A 143      76.100 118.080 144.740  1.00  0.00           O
ATOM   2055  NE2 GLN A 143      76.350 116.260 143.480  1.00  0.00           N
ATOM   2056 HE21 GLN A 143      76.960 115.740 142.890  1.00  0.00           H
ATOM   2057 HE22 GLN A 143      75.360 116.140 143.470  1.00  0.00           H
ATOM   2058  C   GLN A 143      79.110 120.250 142.600  1.00  0.00           C
ATOM   2059  O   GLN A 143      80.320 120.400 142.530  1.00  0.00           O
ATOM   2060  N   VAL A 144      78.250 121.210 142.910  1.00  0.00           N
ATOM   2061  HN  VAL A 144      77.280 120.980 142.940  1.00  0.00           H
ATOM   2062  CA  VAL A 144      78.600 122.610 143.050  1.00  0.00           C
ATOM   2063  HA  VAL A 144      79.660 122.800 142.950  1.00  0.00           H
ATOM   2064  CB  VAL A 144      77.890 123.390 141.920  1.00  0.00           C
ATOM   2065  HB  VAL A 144      78.170 124.440 142.190  1.00  0.00           H
ATOM   2066  CG1 VAL A 144      78.530 123.100 140.600  1.00  0.00           C
ATOM   2067 HG11 VAL A 144      79.630 122.910 140.680  1.00  0.00           H
ATOM   2068 HG12 VAL A 144      78.190 122.110 140.230  1.00  0.00           H
ATOM   2069 HG13 VAL A 144      78.270 123.830 139.800  1.00  0.00           H
ATOM   2070  CG2 VAL A 144      76.380 123.190 141.870  1.00  0.00           C
ATOM   2071 HG21 VAL A 144      75.900 123.910 141.170  1.00  0.00           H
ATOM   2072 HG22 VAL A 144      76.120 122.140 141.600  1.00  0.00           H
ATOM   2073 HG23 VAL A 144      75.990 123.420 142.890  1.00  0.00           H
ATOM   2074  C   VAL A 144      78.110 123.090 144.410  1.00  0.00           C
ATOM   2075  O   VAL A 144      77.190 122.550 144.980  1.00  0.00           O
ATOM   2076  N   GLY A 145      78.690 124.240 144.870  1.00  0.00           N
ATOM   2077  HN  GLY A 145      79.540 124.460 144.410  1.00  0.00           H
ATOM   2078  CA  GLY A 145      78.330 125.030 146.040  1.00  0.00           C
ATOM   2079  HA1 GLY A 145      77.280 125.260 146.080  1.00  0.00           H
ATOM   2080  HA2 GLY A 145      78.950 125.910 145.970  1.00  0.00           H
ATOM   2081  C   GLY A 145      78.790 124.370 147.300  1.00  0.00           C
ATOM   2082  O   GLY A 145      79.130 123.190 147.250  1.00  0.00           O
ATOM   2083  N   GLY A 146      78.770 125.000 148.470  1.00  0.00           N
ATOM   2084  HN  GLY A 146      78.590 125.980 148.410  1.00  0.00           H
ATOM   2085  CA  GLY A 146      79.090 124.430 149.740  1.00  0.00           C
ATOM   2086  HA1 GLY A 146      79.230 125.190 150.490  1.00  0.00           H
ATOM   2087  HA2 GLY A 146      80.040 123.920 149.620  1.00  0.00           H
ATOM   2088  C   GLY A 146      78.200 123.250 150.100  1.00  0.00           C
ATOM   2089  O   GLY A 146      77.260 122.970 149.420  1.00  0.00           O
ATOM   2090  N   ILE A 147      78.350 122.690 151.270  1.00  0.00           N
ATOM   2091  HN  ILE A 147      79.030 123.180 151.800  1.00  0.00           H
ATOM   2092  CA  ILE A 147      77.780 121.400 151.600  1.00  0.00           C
ATOM   2093  HA  ILE A 147      77.680 120.740 150.750  1.00  0.00           H
ATOM   2094  CB  ILE A 147      78.720 120.710 152.540  1.00  0.00           C
ATOM   2095  HB  ILE A 147      78.680 121.230 153.520  1.00  0.00           H
ATOM   2096  CG2 ILE A 147      78.310 119.220 152.710  1.00  0.00           C
ATOM   2097 HG21 ILE A 147      77.260 119.180 153.090  1.00  0.00           H
ATOM   2098 HG22 ILE A 147      78.370 118.680 151.740  1.00  0.00           H
ATOM   2099 HG23 ILE A 147      78.950 118.760 153.480  1.00  0.00           H
ATOM   2100  CG1 ILE A 147      80.220 120.680 152.130  1.00  0.00           C
ATOM   2101 HG11 ILE A 147      80.840 120.080 152.830  1.00  0.00           H
ATOM   2102 HG12 ILE A 147      80.730 121.660 152.240  1.00  0.00           H
ATOM   2103  CD  ILE A 147      80.470 120.160 150.730  1.00  0.00           C
ATOM   2104  HD1 ILE A 147      81.480 120.400 150.330  1.00  0.00           H
ATOM   2105  HD2 ILE A 147      80.320 119.060 150.670  1.00  0.00           H
ATOM   2106  HD3 ILE A 147      79.830 120.690 150.000  1.00  0.00           H
ATOM   2107  C   ILE A 147      76.390 121.510 152.260  1.00  0.00           C
ATOM   2108  O   ILE A 147      75.450 120.880 151.810  1.00  0.00           O
ATOM   2109  N   PHE A 148      76.280 122.330 153.320  1.00  0.00           N
ATOM   2110  HN  PHE A 148      77.040 122.880 153.640  1.00  0.00           H
ATOM   2111  CA  PHE A 148      75.140 122.300 154.260  1.00  0.00           C
ATOM   2112  HA  PHE A 148      74.190 122.150 153.760  1.00  0.00           H
ATOM   2113  CB  PHE A 148      75.100 121.020 155.170  1.00  0.00           C
ATOM   2114  HB1 PHE A 148      74.180 120.800 155.760  1.00  0.00           H
ATOM   2115  HB2 PHE A 148      75.250 120.230 154.410  1.00  0.00           H
ATOM   2116  CG  PHE A 148      76.270 120.970 156.140  1.00  0.00           C
ATOM   2117  CD1 PHE A 148      76.290 121.700 157.350  1.00  0.00           C
ATOM   2118  HD1 PHE A 148      75.490 122.430 157.350  1.00  0.00           H
ATOM   2119  CE1 PHE A 148      77.340 121.650 158.250  1.00  0.00           C
ATOM   2120  HE1 PHE A 148      77.400 122.350 159.070  1.00  0.00           H
ATOM   2121  CZ  PHE A 148      78.370 120.700 158.020  1.00  0.00           C
ATOM   2122  HZ  PHE A 148      79.190 120.720 158.730  1.00  0.00           H
ATOM   2123  CD2 PHE A 148      77.250 120.010 156.020  1.00  0.00           C
ATOM   2124  HD2 PHE A 148      77.030 119.320 155.220  1.00  0.00           H
ATOM   2125  CE2 PHE A 148      78.320 119.860 156.910  1.00  0.00           C
ATOM   2126  HE2 PHE A 148      79.020 119.050 156.780  1.00  0.00           H
ATOM   2127  C   PHE A 148      75.000 123.540 155.040  1.00  0.00           C
ATOM   2128  O   PHE A 148      75.910 124.310 155.190  1.00  0.00           O
ATOM   2129  N   SER A 149      73.820 123.800 155.600  1.00  0.00           N
ATOM   2130  HN  SER A 149      73.100 123.110 155.570  1.00  0.00           H
ATOM   2131  CA  SER A 149      73.440 124.990 156.480  1.00  0.00           C
ATOM   2132  HA  SER A 149      73.950 125.810 155.990  1.00  0.00           H
ATOM   2133  CB  SER A 149      71.920 125.110 156.550  1.00  0.00           C
ATOM   2134  HB1 SER A 149      71.640 126.050 157.090  1.00  0.00           H
ATOM   2135  HB2 SER A 149      71.510 124.290 157.170  1.00  0.00           H
ATOM   2136  OG  SER A 149      71.380 125.050 155.220  1.00  0.00           O
ATOM   2137  HG1 SER A 149      71.150 124.130 155.120  1.00  0.00           H
ATOM   2138  C   SER A 149      73.920 124.750 157.870  1.00  0.00           C
ATOM   2139  O   SER A 149      73.940 123.610 158.320  1.00  0.00           O
ATOM   2140  N   PRO A 150      74.140 125.800 158.630  1.00  0.00           N
ATOM   2141  CD  PRO A 150      74.120 127.240 158.260  1.00  0.00           C
ATOM   2142  HD1 PRO A 150      73.180 127.610 157.810  1.00  0.00           H
ATOM   2143  HD2 PRO A 150      74.910 127.330 157.480  1.00  0.00           H
ATOM   2144  CA  PRO A 150      74.580 125.530 160.000  1.00  0.00           C
ATOM   2145  HA  PRO A 150      75.360 124.790 160.020  1.00  0.00           H
ATOM   2146  CB  PRO A 150      75.160 126.940 160.380  1.00  0.00           C
ATOM   2147  HB1 PRO A 150      75.260 126.950 161.490  1.00  0.00           H
ATOM   2148  HB2 PRO A 150      76.160 127.010 159.910  1.00  0.00           H
ATOM   2149  CG  PRO A 150      74.380 128.030 159.540  1.00  0.00           C
ATOM   2150  HG1 PRO A 150      74.990 128.960 159.500  1.00  0.00           H
ATOM   2151  HG2 PRO A 150      73.430 128.200 160.090  1.00  0.00           H
ATOM   2152  C   PRO A 150      73.290 125.280 160.890  1.00  0.00           C
ATOM   2153  O   PRO A 150      73.350 124.900 162.050  1.00  0.00           O
ATOM   2154  N   LEU A 151      72.090 125.450 160.310  1.00  0.00           N
ATOM   2155  HN  LEU A 151      72.150 125.850 159.400  1.00  0.00           H
ATOM   2156  CA  LEU A 151      70.810 125.100 160.880  1.00  0.00           C
ATOM   2157  HA  LEU A 151      70.720 125.640 161.810  1.00  0.00           H
ATOM   2158  CB  LEU A 151      69.760 125.520 159.850  1.00  0.00           C
ATOM   2159  HB1 LEU A 151      69.960 125.170 158.810  1.00  0.00           H
ATOM   2160  HB2 LEU A 151      68.770 125.190 160.250  1.00  0.00           H
ATOM   2161  CG  LEU A 151      69.610 127.020 159.730  1.00  0.00           C
ATOM   2162  HG  LEU A 151      70.560 127.440 159.330  1.00  0.00           H
ATOM   2163  CD1 LEU A 151      68.390 127.480 158.830  1.00  0.00           C
ATOM   2164 HD11 LEU A 151      67.540 127.260 159.510  1.00  0.00           H
ATOM   2165 HD12 LEU A 151      68.530 128.570 158.700  1.00  0.00           H
ATOM   2166 HD13 LEU A 151      68.300 126.930 157.870  1.00  0.00           H
ATOM   2167  CD2 LEU A 151      69.430 127.620 161.120  1.00  0.00           C
ATOM   2168 HD21 LEU A 151      68.530 127.110 161.540  1.00  0.00           H
ATOM   2169 HD22 LEU A 151      70.370 127.660 161.700  1.00  0.00           H
ATOM   2170 HD23 LEU A 151      69.060 128.670 161.080  1.00  0.00           H
ATOM   2171  C   LEU A 151      70.690 123.610 161.160  1.00  0.00           C
ATOM   2172  O   LEU A 151      70.240 123.250 162.260  1.00  0.00           O
ATOM   2173  N   THR A 152      71.320 122.720 160.340  1.00  0.00           N
ATOM   2174  HN  THR A 152      71.780 122.990 159.500  1.00  0.00           H
ATOM   2175  CA  THR A 152      71.100 121.300 160.470  1.00  0.00           C
ATOM   2176  HA  THR A 152      70.380 121.100 161.250  1.00  0.00           H
ATOM   2177  CB  THR A 152      70.630 120.630 159.200  1.00  0.00           C
ATOM   2178  HB  THR A 152      70.810 119.540 159.210  1.00  0.00           H
ATOM   2179  OG1 THR A 152      71.310 121.300 158.130  1.00  0.00           O
ATOM   2180  HG1 THR A 152      71.130 120.800 157.320  1.00  0.00           H
ATOM   2181  CG2 THR A 152      69.080 120.980 159.050  1.00  0.00           C
ATOM   2182 HG21 THR A 152      68.850 122.040 158.830  1.00  0.00           H
ATOM   2183 HG22 THR A 152      68.680 120.270 158.290  1.00  0.00           H
ATOM   2184 HG23 THR A 152      68.570 120.590 159.960  1.00  0.00           H
ATOM   2185  C   THR A 152      72.400 120.640 161.020  1.00  0.00           C
ATOM   2186  O   THR A 152      72.520 119.410 161.030  1.00  0.00           O
ATOM   2187  N   GLN A 153      73.420 121.480 161.340  1.00  0.00           N
ATOM   2188  HN  GLN A 153      73.200 122.410 161.070  1.00  0.00           H
ATOM   2189  CA  GLN A 153      74.740 121.100 161.730  1.00  0.00           C
ATOM   2190  HA  GLN A 153      75.310 120.740 160.890  1.00  0.00           H
ATOM   2191  CB  GLN A 153      75.410 122.440 162.040  1.00  0.00           C
ATOM   2192  HB1 GLN A 153      75.340 122.860 161.010  1.00  0.00           H
ATOM   2193  HB2 GLN A 153      74.730 123.020 162.710  1.00  0.00           H
ATOM   2194  CG  GLN A 153      76.810 122.370 162.610  1.00  0.00           C
ATOM   2195  HG1 GLN A 153      77.460 121.730 161.980  1.00  0.00           H
ATOM   2196  HG2 GLN A 153      76.740 121.850 163.590  1.00  0.00           H
ATOM   2197  CD  GLN A 153      77.550 123.690 162.660  1.00  0.00           C
ATOM   2198  OE1 GLN A 153      77.490 124.520 161.760  1.00  0.00           O
ATOM   2199  NE2 GLN A 153      78.330 123.860 163.720  1.00  0.00           N
ATOM   2200 HE21 GLN A 153      78.320 123.140 164.410  1.00  0.00           H
ATOM   2201 HE22 GLN A 153      78.830 124.720 163.690  1.00  0.00           H
ATOM   2202  C   GLN A 153      74.910 120.080 162.840  1.00  0.00           C
ATOM   2203  O   GLN A 153      75.700 119.180 162.770  1.00  0.00           O
ATOM   2204  N   LYS A 154      74.030 120.210 163.900  1.00  0.00           N
ATOM   2205  HN  LYS A 154      73.450 121.020 163.910  1.00  0.00           H
ATOM   2206  CA  LYS A 154      73.960 119.230 165.050  1.00  0.00           C
ATOM   2207  HA  LYS A 154      74.970 119.060 165.390  1.00  0.00           H
ATOM   2208  CB  LYS A 154      73.110 119.850 166.240  1.00  0.00           C
ATOM   2209  HB1 LYS A 154      72.140 120.190 165.830  1.00  0.00           H
ATOM   2210  HB2 LYS A 154      72.990 119.110 167.060  1.00  0.00           H
ATOM   2211  CG  LYS A 154      73.730 121.140 166.830  1.00  0.00           C
ATOM   2212  HG1 LYS A 154      73.930 121.800 165.960  1.00  0.00           H
ATOM   2213  HG2 LYS A 154      74.730 120.930 167.260  1.00  0.00           H
ATOM   2214  CD  LYS A 154      72.810 121.850 167.920  1.00  0.00           C
ATOM   2215  HD1 LYS A 154      72.890 121.190 168.800  1.00  0.00           H
ATOM   2216  HD2 LYS A 154      71.750 121.790 167.560  1.00  0.00           H
ATOM   2217  CE  LYS A 154      73.130 123.290 168.340  1.00  0.00           C
ATOM   2218  HE1 LYS A 154      74.190 123.480 168.620  1.00  0.00           H
ATOM   2219  HE2 LYS A 154      72.460 123.600 169.170  1.00  0.00           H
ATOM   2220  NZ  LYS A 154      72.840 124.130 167.190  1.00  0.00           N
ATOM   2221  HZ1 LYS A 154      71.850 124.030 166.870  1.00  0.00           H
ATOM   2222  HZ2 LYS A 154      72.920 125.130 167.470  1.00  0.00           H
ATOM   2223  HZ3 LYS A 154      73.380 123.830 166.360  1.00  0.00           H
ATOM   2224  C   LYS A 154      73.460 117.860 164.620  1.00  0.00           C
ATOM   2225  O   LYS A 154      73.750 116.870 165.250  1.00  0.00           O
ATOM   2226  N   CYS A 155      72.760 117.760 163.480  1.00  0.00           N
ATOM   2227  HN  CYS A 155      72.490 118.610 163.030  1.00  0.00           H
ATOM   2228  CA  CYS A 155      72.290 116.530 162.860  1.00  0.00           C
ATOM   2229  HA  CYS A 155      72.090 115.740 163.580  1.00  0.00           H
ATOM   2230  CB  CYS A 155      70.870 116.760 162.140  1.00  0.00           C
ATOM   2231  HB1 CYS A 155      70.610 115.830 161.590  1.00  0.00           H
ATOM   2232  HB2 CYS A 155      71.100 117.590 161.450  1.00  0.00           H
ATOM   2233  SG  CYS A 155      69.470 117.120 163.220  1.00  0.00           S
ATOM   2234  C   CYS A 155      73.330 115.930 161.840  1.00  0.00           C
ATOM   2235  O   CYS A 155      73.140 114.820 161.370  1.00  0.00           O
ATOM   2236  N   LYS A 156      74.540 116.500 161.550  1.00  0.00           N
ATOM   2237  HN  LYS A 156      74.880 117.300 162.040  1.00  0.00           H
ATOM   2238  CA  LYS A 156      75.550 115.940 160.670  1.00  0.00           C
ATOM   2239  HA  LYS A 156      75.200 115.110 160.080  1.00  0.00           H
ATOM   2240  CB  LYS A 156      76.130 117.030 159.750  1.00  0.00           C
ATOM   2241  HB1 LYS A 156      76.810 117.680 160.330  1.00  0.00           H
ATOM   2242  HB2 LYS A 156      76.880 116.620 159.040  1.00  0.00           H
ATOM   2243  CG  LYS A 156      75.080 117.830 159.030  1.00  0.00           C
ATOM   2244  HG1 LYS A 156      75.610 118.600 158.440  1.00  0.00           H
ATOM   2245  HG2 LYS A 156      74.430 118.450 159.690  1.00  0.00           H
ATOM   2246  CD  LYS A 156      74.220 117.020 158.070  1.00  0.00           C
ATOM   2247  HD1 LYS A 156      73.690 116.240 158.660  1.00  0.00           H
ATOM   2248  HD2 LYS A 156      74.880 116.560 157.300  1.00  0.00           H
ATOM   2249  CE  LYS A 156      73.230 118.060 157.260  1.00  0.00           C
ATOM   2250  HE1 LYS A 156      73.790 118.900 156.800  1.00  0.00           H
ATOM   2251  HE2 LYS A 156      72.460 118.440 157.980  1.00  0.00           H
ATOM   2252  NZ  LYS A 156      72.500 117.470 156.090  1.00  0.00           N
ATOM   2253  HZ1 LYS A 156      73.260 117.130 155.460  1.00  0.00           H
ATOM   2254  HZ2 LYS A 156      71.850 116.690 156.310  1.00  0.00           H
ATOM   2255  HZ3 LYS A 156      72.170 118.220 155.450  1.00  0.00           H
ATOM   2256  C   LYS A 156      76.630 115.280 161.600  1.00  0.00           C
ATOM   2257  O   LYS A 156      77.370 115.970 162.340  1.00  0.00           O
ATOM   2258  N   VAL A 157      76.740 113.960 161.630  1.00  0.00           N
ATOM   2259  HN  VAL A 157      76.090 113.420 161.090  1.00  0.00           H
ATOM   2260  CA  VAL A 157      77.550 113.180 162.500  1.00  0.00           C
ATOM   2261  HA  VAL A 157      78.110 113.830 163.170  1.00  0.00           H
ATOM   2262  CB  VAL A 157      76.750 112.330 163.450  1.00  0.00           C
ATOM   2263  HB  VAL A 157      76.170 113.060 164.050  1.00  0.00           H
ATOM   2264  CG1 VAL A 157      75.690 111.580 162.760  1.00  0.00           C
ATOM   2265 HG11 VAL A 157      74.820 112.140 162.350  1.00  0.00           H
ATOM   2266 HG12 VAL A 157      76.030 110.980 161.880  1.00  0.00           H
ATOM   2267 HG13 VAL A 157      75.220 110.910 163.520  1.00  0.00           H
ATOM   2268  CG2 VAL A 157      77.770 111.490 164.300  1.00  0.00           C
ATOM   2269 HG21 VAL A 157      78.420 112.100 164.960  1.00  0.00           H
ATOM   2270 HG22 VAL A 157      77.180 110.830 164.970  1.00  0.00           H
ATOM   2271 HG23 VAL A 157      78.300 110.780 163.630  1.00  0.00           H
ATOM   2272  C   VAL A 157      78.600 112.390 161.620  1.00  0.00           C
ATOM   2273  O   VAL A 157      78.190 111.800 160.640  1.00  0.00           O
ATOM   2274  N   LEU A 158      79.960 112.360 161.870  1.00  0.00           N
ATOM   2275  HN  LEU A 158      80.300 112.920 162.620  1.00  0.00           H
ATOM   2276  CA  LEU A 158      80.990 111.790 161.060  1.00  0.00           C
ATOM   2277  HA  LEU A 158      80.640 111.620 160.050  1.00  0.00           H
ATOM   2278  CB  LEU A 158      82.300 112.560 160.870  1.00  0.00           C
ATOM   2279  HB1 LEU A 158      81.840 113.390 160.290  1.00  0.00           H
ATOM   2280  HB2 LEU A 158      82.690 112.940 161.840  1.00  0.00           H
ATOM   2281  CG  LEU A 158      83.450 111.860 160.170  1.00  0.00           C
ATOM   2282  HG  LEU A 158      83.560 110.830 160.580  1.00  0.00           H
ATOM   2283  CD1 LEU A 158      83.040 111.650 158.700  1.00  0.00           C
ATOM   2284 HD11 LEU A 158      82.140 111.000 158.610  1.00  0.00           H
ATOM   2285 HD12 LEU A 158      82.820 112.660 158.280  1.00  0.00           H
ATOM   2286 HD13 LEU A 158      83.910 111.280 158.110  1.00  0.00           H
ATOM   2287  CD2 LEU A 158      84.680 112.780 160.240  1.00  0.00           C
ATOM   2288 HD21 LEU A 158      85.070 112.790 161.280  1.00  0.00           H
ATOM   2289 HD22 LEU A 158      85.480 112.320 159.630  1.00  0.00           H
ATOM   2290 HD23 LEU A 158      84.430 113.790 159.860  1.00  0.00           H
ATOM   2291  C   LEU A 158      81.310 110.480 161.790  1.00  0.00           C
ATOM   2292  O   LEU A 158      81.320 110.440 163.010  1.00  0.00           O
ATOM   2293  N   MET A 159      81.560 109.410 161.040  1.00  0.00           N
ATOM   2294  HN  MET A 159      81.390 109.480 160.060  1.00  0.00           H
ATOM   2295  CA  MET A 159      81.790 108.110 161.550  1.00  0.00           C
ATOM   2296  HA  MET A 159      82.340 108.320 162.450  1.00  0.00           H
ATOM   2297  CB  MET A 159      80.430 107.560 162.110  1.00  0.00           C
ATOM   2298  HB1 MET A 159      80.570 106.480 162.350  1.00  0.00           H
ATOM   2299  HB2 MET A 159      80.020 108.050 163.020  1.00  0.00           H
ATOM   2300  CG  MET A 159      79.240 107.730 161.040  1.00  0.00           C
ATOM   2301  HG1 MET A 159      79.640 107.320 160.080  1.00  0.00           H
ATOM   2302  HG2 MET A 159      79.000 108.800 160.830  1.00  0.00           H
ATOM   2303  SD  MET A 159      77.650 106.990 161.560  1.00  0.00           S
ATOM   2304  CE  MET A 159      77.910 105.400 160.790  1.00  0.00           C
ATOM   2305  HE1 MET A 159      78.830 104.810 161.010  1.00  0.00           H
ATOM   2306  HE2 MET A 159      76.930 104.880 160.920  1.00  0.00           H
ATOM   2307  HE3 MET A 159      78.110 105.690 159.740  1.00  0.00           H
ATOM   2308  C   MET A 159      82.630 107.190 160.610  1.00  0.00           C
ATOM   2309  O   MET A 159      82.830 107.410 159.360  1.00  0.00           O
ATOM   2310  N   LEU A 160      83.320 106.160 161.260  1.00  0.00           N
ATOM   2311  HN  LEU A 160      83.030 106.010 162.200  1.00  0.00           H
ATOM   2312  CA  LEU A 160      84.500 105.540 160.760  1.00  0.00           C
ATOM   2313  HA  LEU A 160      84.690 105.940 159.780  1.00  0.00           H
ATOM   2314  CB  LEU A 160      85.690 105.950 161.640  1.00  0.00           C
ATOM   2315  HB1 LEU A 160      85.550 107.040 161.770  1.00  0.00           H
ATOM   2316  HB2 LEU A 160      85.560 105.500 162.650  1.00  0.00           H
ATOM   2317  CG  LEU A 160      87.110 105.620 161.300  1.00  0.00           C
ATOM   2318  HG  LEU A 160      87.250 104.530 161.430  1.00  0.00           H
ATOM   2319  CD1 LEU A 160      87.560 106.040 159.920  1.00  0.00           C
ATOM   2320 HD11 LEU A 160      87.310 107.130 159.880  1.00  0.00           H
ATOM   2321 HD12 LEU A 160      88.660 106.000 159.770  1.00  0.00           H
ATOM   2322 HD13 LEU A 160      86.940 105.560 159.130  1.00  0.00           H
ATOM   2323  CD2 LEU A 160      88.070 106.240 162.350  1.00  0.00           C
ATOM   2324 HD21 LEU A 160      89.100 106.010 162.010  1.00  0.00           H
ATOM   2325 HD22 LEU A 160      87.970 107.340 162.480  1.00  0.00           H
ATOM   2326 HD23 LEU A 160      87.880 105.770 163.340  1.00  0.00           H
ATOM   2327  C   LEU A 160      84.390 104.030 160.850  1.00  0.00           C
ATOM   2328  O   LEU A 160      83.990 103.490 161.870  1.00  0.00           O
ATOM   2329  N   GLY A 161      84.650 103.340 159.650  1.00  0.00           N
ATOM   2330  HN  GLY A 161      84.860 103.820 158.800  1.00  0.00           H
ATOM   2331  CA  GLY A 161      84.680 101.920 159.500  1.00  0.00           C
ATOM   2332  HA1 GLY A 161      84.970 101.430 160.420  1.00  0.00           H
ATOM   2333  HA2 GLY A 161      85.310 101.760 158.640  1.00  0.00           H
ATOM   2334  C   GLY A 161      83.450 101.270 159.000  1.00  0.00           C
ATOM   2335  O   GLY A 161      83.500 100.010 158.890  1.00  0.00           O
ATOM   2336  N   GLY A 162      82.460 102.060 158.630  1.00  0.00           N
ATOM   2337  HN  GLY A 162      82.690 103.020 158.790  1.00  0.00           H
ATOM   2338  CA  GLY A 162      81.190 101.530 158.200  1.00  0.00           C
ATOM   2339  HA1 GLY A 162      80.810 100.920 159.010  1.00  0.00           H
ATOM   2340  HA2 GLY A 162      81.200 101.110 157.210  1.00  0.00           H
ATOM   2341  C   GLY A 162      80.080 102.590 158.100  1.00  0.00           C
ATOM   2342  O   GLY A 162      80.110 103.750 158.610  1.00  0.00           O
ATOM   2343  N   SER A 163      78.930 102.150 157.560  1.00  0.00           N
ATOM   2344  HN  SER A 163      78.990 101.290 157.050  1.00  0.00           H
ATOM   2345  CA  SER A 163      77.680 102.920 157.500  1.00  0.00           C
ATOM   2346  HA  SER A 163      77.960 103.960 157.650  1.00  0.00           H
ATOM   2347  CB  SER A 163      76.860 102.810 156.170  1.00  0.00           C
ATOM   2348  HB1 SER A 163      77.570 103.050 155.350  1.00  0.00           H
ATOM   2349  HB2 SER A 163      76.020 103.530 156.150  1.00  0.00           H
ATOM   2350  OG  SER A 163      76.390 101.460 156.020  1.00  0.00           O
ATOM   2351  HG1 SER A 163      76.270 101.450 155.060  1.00  0.00           H
ATOM   2352  C   SER A 163      76.820 102.470 158.600  1.00  0.00           C
ATOM   2353  O   SER A 163      76.940 101.380 159.210  1.00  0.00           O
ATOM   2354  N   ALA A 164      75.730 103.270 158.940  1.00  0.00           N
ATOM   2355  HN  ALA A 164      75.590 104.190 158.600  1.00  0.00           H
ATOM   2356  CA  ALA A 164      74.610 102.850 159.810  1.00  0.00           C
ATOM   2357  HA  ALA A 164      74.990 102.530 160.770  1.00  0.00           H
ATOM   2358  CB  ALA A 164      73.730 104.090 159.970  1.00  0.00           C
ATOM   2359  HB1 ALA A 164      74.280 104.850 160.570  1.00  0.00           H
ATOM   2360  HB2 ALA A 164      73.350 104.460 158.990  1.00  0.00           H
ATOM   2361  HB3 ALA A 164      72.810 103.880 160.570  1.00  0.00           H
ATOM   2362  C   ALA A 164      73.820 101.630 159.280  1.00  0.00           C
ATOM   2363  O   ALA A 164      73.050 100.970 160.030  1.00  0.00           O
ATOM   2364  N   LEU A 165      73.980 101.220 158.050  1.00  0.00           N
ATOM   2365  HN  LEU A 165      74.630 101.680 157.460  1.00  0.00           H
ATOM   2366  CA  LEU A 165      73.420  99.900 157.590  1.00  0.00           C
ATOM   2367  HA  LEU A 165      72.600  99.560 158.200  1.00  0.00           H
ATOM   2368  CB  LEU A 165      72.980  99.950 156.080  1.00  0.00           C
ATOM   2369  HB1 LEU A 165      73.830 100.380 155.510  1.00  0.00           H
ATOM   2370  HB2 LEU A 165      72.930  98.950 155.590  1.00  0.00           H
ATOM   2371  CG  LEU A 165      71.640 100.590 155.710  1.00  0.00           C
ATOM   2372  HG  LEU A 165      71.540 100.510 154.600  1.00  0.00           H
ATOM   2373  CD1 LEU A 165      70.440  99.910 156.350  1.00  0.00           C
ATOM   2374 HD11 LEU A 165      70.510  98.830 156.100  1.00  0.00           H
ATOM   2375 HD12 LEU A 165      70.480  99.990 157.460  1.00  0.00           H
ATOM   2376 HD13 LEU A 165      69.480 100.350 156.020  1.00  0.00           H
ATOM   2377  CD2 LEU A 165      71.490 102.060 155.990  1.00  0.00           C
ATOM   2378 HD21 LEU A 165      71.510 102.160 157.100  1.00  0.00           H
ATOM   2379 HD22 LEU A 165      72.300 102.700 155.590  1.00  0.00           H
ATOM   2380 HD23 LEU A 165      70.540 102.550 155.680  1.00  0.00           H
ATOM   2381  C   LEU A 165      74.410  98.700 157.750  1.00  0.00           C
ATOM   2382  O   LEU A 165      74.090  97.580 157.480  1.00  0.00           O
ATOM   2383  N   ASN A 166      75.620  98.920 158.260  1.00  0.00           N
ATOM   2384  HN  ASN A 166      75.820  99.820 158.640  1.00  0.00           H
ATOM   2385  CA  ASN A 166      76.670  97.930 158.540  1.00  0.00           C
ATOM   2386  HA  ASN A 166      77.310  98.680 158.990  1.00  0.00           H
ATOM   2387  CB  ASN A 166      76.290  96.880 159.660  1.00  0.00           C
ATOM   2388  HB1 ASN A 166      75.380  97.200 160.210  1.00  0.00           H
ATOM   2389  HB2 ASN A 166      76.100  95.940 159.110  1.00  0.00           H
ATOM   2390  CG  ASN A 166      77.450  96.710 160.700  1.00  0.00           C
ATOM   2391  OD1 ASN A 166      78.310  95.810 160.770  1.00  0.00           O
ATOM   2392  ND2 ASN A 166      77.530  97.680 161.620  1.00  0.00           N
ATOM   2393 HD21 ASN A 166      76.730  98.240 161.800  1.00  0.00           H
ATOM   2394 HD22 ASN A 166      78.310  97.710 162.250  1.00  0.00           H
ATOM   2395  C   ASN A 166      77.510  97.470 157.350  1.00  0.00           C
ATOM   2396  O   ASN A 166      77.840  96.330 157.210  1.00  0.00           O
ATOM   2397  N   HIS A 167      77.860  98.340 156.450  1.00  0.00           N
ATOM   2398  HN  HIS A 167      77.560  99.280 156.610  1.00  0.00           H
ATOM   2399  CA  HIS A 167      78.780  98.070 155.260  1.00  0.00           C
ATOM   2400  HA  HIS A 167      78.860  97.010 155.070  1.00  0.00           H
ATOM   2401  CB  HIS A 167      78.550  98.890 154.000  1.00  0.00           C
ATOM   2402  HB1 HIS A 167      78.630  99.960 154.300  1.00  0.00           H
ATOM   2403  HB2 HIS A 167      79.370  98.820 153.250  1.00  0.00           H
ATOM   2404  ND1 HIS A 167      76.130  99.530 153.460  1.00  0.00           N
ATOM   2405  CG  HIS A 167      77.210  98.630 153.400  1.00  0.00           C
ATOM   2406  CE1 HIS A 167      75.140  98.900 152.830  1.00  0.00           C
ATOM   2407  HE1 HIS A 167      74.170  99.340 152.620  1.00  0.00           H
ATOM   2408  NE2 HIS A 167      75.510  97.680 152.350  1.00  0.00           N
ATOM   2409  HE2 HIS A 167      74.990  97.100 151.720  1.00  0.00           H
ATOM   2410  CD2 HIS A 167      76.820  97.490 152.750  1.00  0.00           C
ATOM   2411  HD2 HIS A 167      77.400  96.600 152.560  1.00  0.00           H
ATOM   2412  C   HIS A 167      80.280  98.350 155.610  1.00  0.00           C
ATOM   2413  O   HIS A 167      80.940  99.220 155.040  1.00  0.00           O
ATOM   2414  N   ASN A 168      80.760  97.610 156.590  1.00  0.00           N
ATOM   2415  HN  ASN A 168      80.170  96.920 157.010  1.00  0.00           H
ATOM   2416  CA  ASN A 168      82.060  97.900 157.190  1.00  0.00           C
ATOM   2417  HA  ASN A 168      82.080  98.940 157.450  1.00  0.00           H
ATOM   2418  CB  ASN A 168      82.260  97.030 158.480  1.00  0.00           C
ATOM   2419  HB1 ASN A 168      81.860  96.010 158.320  1.00  0.00           H
ATOM   2420  HB2 ASN A 168      83.290  97.020 158.890  1.00  0.00           H
ATOM   2421  CG  ASN A 168      81.360  97.610 159.600  1.00  0.00           C
ATOM   2422  OD1 ASN A 168      80.460  98.410 159.430  1.00  0.00           O
ATOM   2423  ND2 ASN A 168      81.690  97.160 160.810  1.00  0.00           N
ATOM   2424 HD21 ASN A 168      82.500  96.610 161.010  1.00  0.00           H
ATOM   2425 HD22 ASN A 168      81.220  97.500 161.620  1.00  0.00           H
ATOM   2426  C   ASN A 168      83.240  97.670 156.240  1.00  0.00           C
ATOM   2427  O   ASN A 168      83.350  96.760 155.410  1.00  0.00           O
ATOM   2428  N   TYR A 169      84.210  98.520 156.440  1.00  0.00           N
ATOM   2429  HN  TYR A 169      84.150  99.140 157.210  1.00  0.00           H
ATOM   2430  CA  TYR A 169      85.610  98.370 155.990  1.00  0.00           C
ATOM   2431  HA  TYR A 169      85.510  98.090 154.950  1.00  0.00           H
ATOM   2432  CB  TYR A 169      86.370  99.690 156.020  1.00  0.00           C
ATOM   2433  HB1 TYR A 169      85.990 100.340 155.200  1.00  0.00           H
ATOM   2434  HB2 TYR A 169      86.140 100.310 156.920  1.00  0.00           H
ATOM   2435  CG  TYR A 169      87.770  99.570 155.760  1.00  0.00           C
ATOM   2436  CD1 TYR A 169      88.290  99.310 154.490  1.00  0.00           C
ATOM   2437  HD1 TYR A 169      87.580  99.090 153.710  1.00  0.00           H
ATOM   2438  CE1 TYR A 169      89.630  99.170 154.270  1.00  0.00           C
ATOM   2439  HE1 TYR A 169      90.020  98.980 153.280  1.00  0.00           H
ATOM   2440  CZ  TYR A 169      90.540  99.200 155.330  1.00  0.00           C
ATOM   2441  OH  TYR A 169      91.960  99.120 155.290  1.00  0.00           O
ATOM   2442  HH  TYR A 169      92.370  99.410 156.110  1.00  0.00           H
ATOM   2443  CD2 TYR A 169      88.740  99.690 156.860  1.00  0.00           C
ATOM   2444  HD2 TYR A 169      88.260 100.010 157.770  1.00  0.00           H
ATOM   2445  CE2 TYR A 169      90.060  99.490 156.600  1.00  0.00           C
ATOM   2446  HE2 TYR A 169      90.760  99.410 157.410  1.00  0.00           H
ATOM   2447  C   TYR A 169      86.280  97.150 156.730  1.00  0.00           C
ATOM   2448  O   TYR A 169      85.960  96.850 157.890  1.00  0.00           O
ATOM   2449  N   ARG A 170      87.180  96.400 156.070  1.00  0.00           N
ATOM   2450  HN  ARG A 170      87.610  96.680 155.220  1.00  0.00           H
ATOM   2451  CA  ARG A 170      87.950  95.330 156.700  1.00  0.00           C
ATOM   2452  HA  ARG A 170      87.930  95.480 157.770  1.00  0.00           H
ATOM   2453  CB  ARG A 170      87.450  93.830 156.330  1.00  0.00           C
ATOM   2454  HB1 ARG A 170      86.380  93.890 156.620  1.00  0.00           H
ATOM   2455  HB2 ARG A 170      87.610  93.650 155.250  1.00  0.00           H
ATOM   2456  CG  ARG A 170      88.150  92.810 157.210  1.00  0.00           C
ATOM   2457  HG1 ARG A 170      88.110  93.050 158.300  1.00  0.00           H
ATOM   2458  HG2 ARG A 170      89.220  92.770 156.930  1.00  0.00           H
ATOM   2459  CD  ARG A 170      87.400  91.470 157.030  1.00  0.00           C
ATOM   2460  HD1 ARG A 170      86.330  91.490 157.320  1.00  0.00           H
ATOM   2461  HD2 ARG A 170      87.790  90.620 157.640  1.00  0.00           H
ATOM   2462  NE  ARG A 170      87.320  91.080 155.580  1.00  0.00           N
ATOM   2463  HE  ARG A 170      86.660  91.510 154.970  1.00  0.00           H
ATOM   2464  CZ  ARG A 170      88.130  90.210 154.990  1.00  0.00           C
ATOM   2465  NH1 ARG A 170      88.930  89.440 155.610  1.00  0.00           N
ATOM   2466 HH11 ARG A 170      89.670  89.030 155.070  1.00  0.00           H
ATOM   2467 HH12 ARG A 170      88.810  89.330 156.590  1.00  0.00           H
ATOM   2468  NH2 ARG A 170      88.140  90.140 153.650  1.00  0.00           N
ATOM   2469 HH21 ARG A 170      88.660  89.430 153.180  1.00  0.00           H
ATOM   2470 HH22 ARG A 170      87.640  90.830 153.130  1.00  0.00           H
ATOM   2471  C   ARG A 170      89.420  95.540 156.270  1.00  0.00           C
ATOM   2472  O   ARG A 170      89.860  95.420 155.150  1.00  0.00           O
ATOM   2473  N   GLY A 171      90.310  95.730 157.260  1.00  0.00           N
ATOM   2474  HN  GLY A 171      89.950  95.720 158.190  1.00  0.00           H
ATOM   2475  CA  GLY A 171      91.730  96.050 157.010  1.00  0.00           C
ATOM   2476  HA1 GLY A 171      91.810  96.310 155.960  1.00  0.00           H
ATOM   2477  HA2 GLY A 171      92.240  95.140 157.280  1.00  0.00           H
ATOM   2478  C   GLY A 171      92.120  97.190 157.890  1.00  0.00           C
ATOM   2479  O   GLY A 171      91.330  97.520 158.810  1.00  0.00           O
ATOM   2480  N   TYR A 172      93.340  97.830 157.690  1.00  0.00           N
ATOM   2481  HN  TYR A 172      93.890  97.700 156.870  1.00  0.00           H
ATOM   2482  CA  TYR A 172      93.830  98.920 158.620  1.00  0.00           C
ATOM   2483  HA  TYR A 172      93.380  98.860 159.600  1.00  0.00           H
ATOM   2484  CB  TYR A 172      95.390  98.860 158.860  1.00  0.00           C
ATOM   2485  HB1 TYR A 172      96.000  99.050 157.950  1.00  0.00           H
ATOM   2486  HB2 TYR A 172      95.660  99.640 159.600  1.00  0.00           H
ATOM   2487  CG  TYR A 172      95.900  97.550 159.400  1.00  0.00           C
ATOM   2488  CD1 TYR A 172      96.320  96.430 158.590  1.00  0.00           C
ATOM   2489  HD1 TYR A 172      95.950  96.330 157.580  1.00  0.00           H
ATOM   2490  CE1 TYR A 172      96.880  95.260 159.170  1.00  0.00           C
ATOM   2491  HE1 TYR A 172      97.080  94.410 158.540  1.00  0.00           H
ATOM   2492  CZ  TYR A 172      97.050  95.200 160.570  1.00  0.00           C
ATOM   2493  OH  TYR A 172      97.450  93.990 161.170  1.00  0.00           O
ATOM   2494  HH  TYR A 172      97.700  94.180 162.080  1.00  0.00           H
ATOM   2495  CD2 TYR A 172      96.180  97.480 160.820  1.00  0.00           C
ATOM   2496  HD2 TYR A 172      95.870  98.260 161.500  1.00  0.00           H
ATOM   2497  CE2 TYR A 172      96.810  96.310 161.340  1.00  0.00           C
ATOM   2498  HE2 TYR A 172      97.150  96.390 162.360  1.00  0.00           H
ATOM   2499  C   TYR A 172      93.560 100.290 158.120  1.00  0.00           C
ATOM   2500  O   TYR A 172      93.630 100.540 156.920  1.00  0.00           O
ATOM   2501  N   ILE A 173      93.240 101.250 159.060  1.00  0.00           N
ATOM   2502  HN  ILE A 173      93.270 101.020 160.030  1.00  0.00           H
ATOM   2503  CA  ILE A 173      93.160 102.680 158.760  1.00  0.00           C
ATOM   2504  HA  ILE A 173      93.410 102.740 157.710  1.00  0.00           H
ATOM   2505  CB  ILE A 173      91.810 103.350 158.970  1.00  0.00           C
ATOM   2506  HB  ILE A 173      91.570 103.190 160.040  1.00  0.00           H
ATOM   2507  CG2 ILE A 173      91.850 104.870 158.820  1.00  0.00           C
ATOM   2508 HG21 ILE A 173      92.520 105.300 159.600  1.00  0.00           H
ATOM   2509 HG22 ILE A 173      92.110 105.240 157.800  1.00  0.00           H
ATOM   2510 HG23 ILE A 173      90.870 105.220 159.200  1.00  0.00           H
ATOM   2511  CG1 ILE A 173      90.740 102.680 158.060  1.00  0.00           C
ATOM   2512 HG11 ILE A 173      90.710 101.590 158.280  1.00  0.00           H
ATOM   2513 HG12 ILE A 173      91.090 102.760 157.010  1.00  0.00           H
ATOM   2514  CD  ILE A 173      89.270 103.210 158.240  1.00  0.00           C
ATOM   2515  HD1 ILE A 173      89.280 104.300 158.020  1.00  0.00           H
ATOM   2516  HD2 ILE A 173      88.540 102.740 157.540  1.00  0.00           H
ATOM   2517  HD3 ILE A 173      88.870 103.050 159.260  1.00  0.00           H
ATOM   2518  C   ILE A 173      94.250 103.330 159.630  1.00  0.00           C
ATOM   2519  O   ILE A 173      94.270 103.060 160.840  1.00  0.00           O
ATOM   2520  N   GLU A 174      95.250 104.130 159.080  1.00  0.00           N
ATOM   2521  HN  GLU A 174      95.280 104.250 158.100  1.00  0.00           H
ATOM   2522  CA  GLU A 174      96.070 105.030 159.850  1.00  0.00           C
ATOM   2523  HA  GLU A 174      95.680 105.140 160.850  1.00  0.00           H
ATOM   2524  CB  GLU A 174      97.560 104.480 160.070  1.00  0.00           C
ATOM   2525  HB1 GLU A 174      97.460 103.470 160.530  1.00  0.00           H
ATOM   2526  HB2 GLU A 174      97.890 104.290 159.030  1.00  0.00           H
ATOM   2527  CG  GLU A 174      98.580 105.340 160.840  1.00  0.00           C
ATOM   2528  HG1 GLU A 174      98.220 105.420 161.890  1.00  0.00           H
ATOM   2529  HG2 GLU A 174      98.690 106.380 160.460  1.00  0.00           H
ATOM   2530  CD  GLU A 174      99.990 104.770 160.910  1.00  0.00           C
ATOM   2531  OE1 GLU A 174     100.160 103.600 160.390  1.00  0.00           O
ATOM   2532  OE2 GLU A 174     100.830 105.350 161.680  1.00  0.00           O
ATOM   2533  C   GLU A 174      96.080 106.440 159.310  1.00  0.00           C
ATOM   2534  O   GLU A 174      95.720 106.580 158.180  1.00  0.00           O
ATOM   2535  N   HIS A 175      96.510 107.400 160.080  1.00  0.00           N
ATOM   2536  HN  HIS A 175      96.940 107.190 160.950  1.00  0.00           H
ATOM   2537  CA  HIS A 175      96.590 108.780 159.700  1.00  0.00           C
ATOM   2538  HA  HIS A 175      96.830 109.340 160.600  1.00  0.00           H
ATOM   2539  CB  HIS A 175      97.710 109.100 158.680  1.00  0.00           C
ATOM   2540  HB1 HIS A 175      98.700 108.780 159.070  1.00  0.00           H
ATOM   2541  HB2 HIS A 175      97.510 108.450 157.810  1.00  0.00           H
ATOM   2542  ND1 HIS A 175      98.380 111.440 159.200  1.00  0.00           N
ATOM   2543  CG  HIS A 175      97.930 110.550 158.230  1.00  0.00           C
ATOM   2544  CE1 HIS A 175      98.410 112.610 158.620  1.00  0.00           C
ATOM   2545  HE1 HIS A 175      98.580 113.580 159.090  1.00  0.00           H
ATOM   2546  NE2 HIS A 175      98.220 112.460 157.270  1.00  0.00           N
ATOM   2547  HE2 HIS A 175      98.020 113.090 156.510  1.00  0.00           H
ATOM   2548  CD2 HIS A 175      97.910 111.130 157.020  1.00  0.00           C
ATOM   2549  HD2 HIS A 175      97.370 110.770 156.150  1.00  0.00           H
ATOM   2550  C   HIS A 175      95.250 109.280 159.140  1.00  0.00           C
ATOM   2551  O   HIS A 175      95.100 109.680 157.940  1.00  0.00           O
ATOM   2552  N   PHE A 176      94.190 109.300 159.940  1.00  0.00           N
ATOM   2553  HN  PHE A 176      94.360 108.900 160.840  1.00  0.00           H
ATOM   2554  CA  PHE A 176      92.900 109.990 159.680  1.00  0.00           C
ATOM   2555  HA  PHE A 176      92.640 109.830 158.640  1.00  0.00           H
ATOM   2556  CB  PHE A 176      91.830 109.430 160.660  1.00  0.00           C
ATOM   2557  HB1 PHE A 176      91.820 108.330 160.730  1.00  0.00           H
ATOM   2558  HB2 PHE A 176      91.890 109.880 161.680  1.00  0.00           H
ATOM   2559  CG  PHE A 176      90.450 109.770 160.150  1.00  0.00           C
ATOM   2560  CD1 PHE A 176      89.760 108.930 159.290  1.00  0.00           C
ATOM   2561  HD1 PHE A 176      90.110 107.990 158.890  1.00  0.00           H
ATOM   2562  CE1 PHE A 176      88.480 109.330 158.810  1.00  0.00           C
ATOM   2563  HE1 PHE A 176      87.910 108.600 158.250  1.00  0.00           H
ATOM   2564  CZ  PHE A 176      87.860 110.550 159.270  1.00  0.00           C
ATOM   2565  HZ  PHE A 176      86.930 110.730 158.750  1.00  0.00           H
ATOM   2566  CD2 PHE A 176      89.870 110.980 160.600  1.00  0.00           C
ATOM   2567  HD2 PHE A 176      90.400 111.660 161.260  1.00  0.00           H
ATOM   2568  CE2 PHE A 176      88.630 111.350 160.120  1.00  0.00           C
ATOM   2569  HE2 PHE A 176      88.060 112.220 160.400  1.00  0.00           H
ATOM   2570  C   PHE A 176      92.960 111.550 159.720  1.00  0.00           C
ATOM   2571  O   PHE A 176      93.010 112.140 160.790  1.00  0.00           O
ATOM   2572  N   SER A 177      93.050 112.270 158.600  1.00  0.00           N
ATOM   2573  HN  SER A 177      93.140 111.730 157.760  1.00  0.00           H
ATOM   2574  CA  SER A 177      93.250 113.690 158.550  1.00  0.00           C
ATOM   2575  HA  SER A 177      93.070 114.140 159.510  1.00  0.00           H
ATOM   2576  CB  SER A 177      94.580 114.180 157.940  1.00  0.00           C
ATOM   2577  HB1 SER A 177      94.550 114.860 157.060  1.00  0.00           H
ATOM   2578  HB2 SER A 177      95.050 113.340 157.380  1.00  0.00           H
ATOM   2579  OG  SER A 177      95.460 114.620 159.030  1.00  0.00           O
ATOM   2580  HG1 SER A 177      95.620 113.810 159.520  1.00  0.00           H
ATOM   2581  C   SER A 177      92.120 114.310 157.760  1.00  0.00           C
ATOM   2582  O   SER A 177      91.950 114.070 156.560  1.00  0.00           O
ATOM   2583  N   LEU A 178      91.380 115.190 158.440  1.00  0.00           N
ATOM   2584  HN  LEU A 178      91.690 115.330 159.370  1.00  0.00           H
ATOM   2585  CA  LEU A 178      90.200 116.000 157.910  1.00  0.00           C
ATOM   2586  HA  LEU A 178      90.070 115.850 156.840  1.00  0.00           H
ATOM   2587  CB  LEU A 178      88.900 115.560 158.640  1.00  0.00           C
ATOM   2588  HB1 LEU A 178      88.730 114.500 158.360  1.00  0.00           H
ATOM   2589  HB2 LEU A 178      88.890 115.670 159.750  1.00  0.00           H
ATOM   2590  CG  LEU A 178      87.600 116.380 158.230  1.00  0.00           C
ATOM   2591  HG  LEU A 178      87.480 117.400 158.660  1.00  0.00           H
ATOM   2592  CD1 LEU A 178      87.370 116.520 156.700  1.00  0.00           C
ATOM   2593 HD11 LEU A 178      86.330 116.880 156.520  1.00  0.00           H
ATOM   2594 HD12 LEU A 178      88.130 117.270 156.380  1.00  0.00           H
ATOM   2595 HD13 LEU A 178      87.550 115.570 156.160  1.00  0.00           H
ATOM   2596  CD2 LEU A 178      86.560 115.590 158.930  1.00  0.00           C
ATOM   2597 HD21 LEU A 178      86.740 115.440 160.010  1.00  0.00           H
ATOM   2598 HD22 LEU A 178      85.600 116.150 158.860  1.00  0.00           H
ATOM   2599 HD23 LEU A 178      86.470 114.600 158.450  1.00  0.00           H
ATOM   2600  C   LEU A 178      90.430 117.460 158.240  1.00  0.00           C
ATOM   2601  O   LEU A 178      90.570 117.810 159.420  1.00  0.00           O
ATOM   2602  N   TRP A 179      90.490 118.390 157.170  1.00  0.00           N
ATOM   2603  HN  TRP A 179      90.400 118.000 156.260  1.00  0.00           H
ATOM   2604  CA  TRP A 179      90.800 119.750 157.410  1.00  0.00           C
ATOM   2605  HA  TRP A 179      90.600 119.980 158.450  1.00  0.00           H
ATOM   2606  CB  TRP A 179      92.240 119.990 156.870  1.00  0.00           C
ATOM   2607  HB1 TRP A 179      92.140 120.060 155.770  1.00  0.00           H
ATOM   2608  HB2 TRP A 179      92.450 121.030 157.190  1.00  0.00           H
ATOM   2609  CG  TRP A 179      93.460 119.130 157.300  1.00  0.00           C
ATOM   2610  CD1 TRP A 179      93.640 118.520 158.520  1.00  0.00           C
ATOM   2611  HD1 TRP A 179      93.020 118.500 159.410  1.00  0.00           H
ATOM   2612  NE1 TRP A 179      94.740 117.840 158.510  1.00  0.00           N
ATOM   2613  HE1 TRP A 179      95.040 117.180 159.170  1.00  0.00           H
ATOM   2614  CE2 TRP A 179      95.420 118.020 157.310  1.00  0.00           C
ATOM   2615  CD2 TRP A 179      94.600 118.850 156.500  1.00  0.00           C
ATOM   2616  CE3 TRP A 179      95.010 119.000 155.150  1.00  0.00           C
ATOM   2617  HE3 TRP A 179      94.310 119.430 154.450  1.00  0.00           H
ATOM   2618  CZ3 TRP A 179      96.200 118.550 154.690  1.00  0.00           C
ATOM   2619  HZ3 TRP A 179      96.490 118.720 153.670  1.00  0.00           H
ATOM   2620  CZ2 TRP A 179      96.600 117.490 156.880  1.00  0.00           C
ATOM   2621  HZ2 TRP A 179      97.220 116.920 157.550  1.00  0.00           H
ATOM   2622  CH2 TRP A 179      97.000 117.830 155.560  1.00  0.00           C
ATOM   2623  HH2 TRP A 179      97.990 117.480 155.320  1.00  0.00           H
ATOM   2624  C   TRP A 179      89.860 120.600 156.520  1.00  0.00           C
ATOM   2625  O   TRP A 179      89.320 120.140 155.520  1.00  0.00           O
ATOM   2626  N   LYS A 180      89.620 121.870 156.860  1.00  0.00           N
ATOM   2627  HN  LYS A 180      90.310 122.440 157.290  1.00  0.00           H
ATOM   2628  CA  LYS A 180      88.400 122.560 156.500  1.00  0.00           C
ATOM   2629  HA  LYS A 180      87.540 121.910 156.480  1.00  0.00           H
ATOM   2630  CB  LYS A 180      88.180 123.520 157.670  1.00  0.00           C
ATOM   2631  HB1 LYS A 180      88.880 124.390 157.610  1.00  0.00           H
ATOM   2632  HB2 LYS A 180      87.120 123.850 157.740  1.00  0.00           H
ATOM   2633  CG  LYS A 180      88.220 122.910 159.150  1.00  0.00           C
ATOM   2634  HG1 LYS A 180      89.150 122.310 159.240  1.00  0.00           H
ATOM   2635  HG2 LYS A 180      87.390 122.180 159.270  1.00  0.00           H
ATOM   2636  CD  LYS A 180      88.260 123.980 160.240  1.00  0.00           C
ATOM   2637  HD1 LYS A 180      89.100 124.670 159.980  1.00  0.00           H
ATOM   2638  HD2 LYS A 180      88.380 123.490 161.230  1.00  0.00           H
ATOM   2639  CE  LYS A 180      87.180 125.050 160.380  1.00  0.00           C
ATOM   2640  HE1 LYS A 180      86.280 124.480 160.680  1.00  0.00           H
ATOM   2641  HE2 LYS A 180      87.080 125.630 159.430  1.00  0.00           H
ATOM   2642  NZ  LYS A 180      87.520 126.030 161.410  1.00  0.00           N
ATOM   2643  HZ1 LYS A 180      86.690 126.640 161.550  1.00  0.00           H
ATOM   2644  HZ2 LYS A 180      87.670 125.560 162.330  1.00  0.00           H
ATOM   2645  HZ3 LYS A 180      88.330 126.640 161.170  1.00  0.00           H
ATOM   2646  C   LYS A 180      88.510 123.340 155.180  1.00  0.00           C
ATOM   2647  O   LYS A 180      87.650 124.150 154.770  1.00  0.00           O
ATOM   2648  N   VAL A 181      89.580 123.250 154.410  1.00  0.00           N
ATOM   2649  HN  VAL A 181      90.240 122.600 154.770  1.00  0.00           H
ATOM   2650  CA  VAL A 181      89.920 123.900 153.170  1.00  0.00           C
ATOM   2651  HA  VAL A 181      89.070 124.380 152.720  1.00  0.00           H
ATOM   2652  CB  VAL A 181      90.940 125.110 153.480  1.00  0.00           C
ATOM   2653  HB  VAL A 181      91.100 125.520 152.460  1.00  0.00           H
ATOM   2654  CG1 VAL A 181      90.350 126.240 154.330  1.00  0.00           C
ATOM   2655 HG11 VAL A 181      89.300 126.440 154.040  1.00  0.00           H
ATOM   2656 HG12 VAL A 181      90.380 125.890 155.380  1.00  0.00           H
ATOM   2657 HG13 VAL A 181      90.980 127.160 154.230  1.00  0.00           H
ATOM   2658  CG2 VAL A 181      92.270 124.560 154.020  1.00  0.00           C
ATOM   2659 HG21 VAL A 181      92.830 125.440 154.380  1.00  0.00           H
ATOM   2660 HG22 VAL A 181      92.130 123.830 154.840  1.00  0.00           H
ATOM   2661 HG23 VAL A 181      92.800 124.050 153.180  1.00  0.00           H
ATOM   2662  C   VAL A 181      90.530 122.960 152.170  1.00  0.00           C
ATOM   2663  O   VAL A 181      90.860 121.830 152.430  1.00  0.00           O
ATOM   2664  N   ALA A 182      90.700 123.460 150.940  1.00  0.00           N
ATOM   2665  HN  ALA A 182      90.280 124.340 150.710  1.00  0.00           H
ATOM   2666  CA  ALA A 182      91.270 122.650 149.910  1.00  0.00           C
ATOM   2667  HA  ALA A 182      90.970 121.610 149.930  1.00  0.00           H
ATOM   2668  CB  ALA A 182      90.660 123.050 148.590  1.00  0.00           C
ATOM   2669  HB1 ALA A 182      91.190 122.520 147.770  1.00  0.00           H
ATOM   2670  HB2 ALA A 182      89.610 122.690 148.610  1.00  0.00           H
ATOM   2671  HB3 ALA A 182      90.770 124.130 148.360  1.00  0.00           H
ATOM   2672  C   ALA A 182      92.830 122.770 149.820  1.00  0.00           C
ATOM   2673  O   ALA A 182      93.420 123.850 150.100  1.00  0.00           O
ATOM   2674  N   ARG A 183      93.510 121.620 149.560  1.00  0.00           N
ATOM   2675  HN  ARG A 183      93.100 120.800 149.170  1.00  0.00           H
ATOM   2676  CA  ARG A 183      94.960 121.550 149.420  1.00  0.00           C
ATOM   2677  HA  ARG A 183      95.400 122.530 149.530  1.00  0.00           H
ATOM   2678  CB  ARG A 183      95.510 120.610 150.560  1.00  0.00           C
ATOM   2679  HB1 ARG A 183      95.070 119.600 150.380  1.00  0.00           H
ATOM   2680  HB2 ARG A 183      96.580 120.450 150.330  1.00  0.00           H
ATOM   2681  CG  ARG A 183      95.280 121.130 151.960  1.00  0.00           C
ATOM   2682  HG1 ARG A 183      95.320 120.250 152.640  1.00  0.00           H
ATOM   2683  HG2 ARG A 183      94.250 121.470 152.200  1.00  0.00           H
ATOM   2684  CD  ARG A 183      96.400 122.120 152.450  1.00  0.00           C
ATOM   2685  HD1 ARG A 183      95.820 122.680 153.220  1.00  0.00           H
ATOM   2686  HD2 ARG A 183      96.760 122.730 151.590  1.00  0.00           H
ATOM   2687  NE  ARG A 183      97.560 121.400 153.020  1.00  0.00           N
ATOM   2688  HE  ARG A 183      97.630 120.530 153.510  1.00  0.00           H
ATOM   2689  CZ  ARG A 183      98.780 121.930 153.150  1.00  0.00           C
ATOM   2690  NH1 ARG A 183      99.040 123.190 152.950  1.00  0.00           N
ATOM   2691 HH11 ARG A 183      99.950 123.550 152.740  1.00  0.00           H
ATOM   2692 HH12 ARG A 183      98.280 123.800 152.720  1.00  0.00           H
ATOM   2693  NH2 ARG A 183      99.770 121.130 153.460  1.00  0.00           N
ATOM   2694 HH21 ARG A 183     100.710 121.410 153.250  1.00  0.00           H
ATOM   2695 HH22 ARG A 183      99.560 120.160 153.580  1.00  0.00           H
ATOM   2696  C   ARG A 183      95.290 121.010 148.070  1.00  0.00           C
ATOM   2697  O   ARG A 183      94.840 119.990 147.640  1.00  0.00           O
ATOM   2698  N   THR A 184      96.210 121.730 147.350  1.00  0.00           N
ATOM   2699  HN  THR A 184      96.830 122.420 147.710  1.00  0.00           H
ATOM   2700  CA  THR A 184      96.650 121.220 146.050  1.00  0.00           C
ATOM   2701  HA  THR A 184      95.710 121.220 145.520  1.00  0.00           H
ATOM   2702  CB  THR A 184      97.460 122.290 145.290  1.00  0.00           C
ATOM   2703  HB  THR A 184      97.730 121.870 144.290  1.00  0.00           H
ATOM   2704  OG1 THR A 184      98.640 122.560 146.040  1.00  0.00           O
ATOM   2705  HG1 THR A 184      98.390 122.970 146.870  1.00  0.00           H
ATOM   2706  CG2 THR A 184      96.590 123.570 145.110  1.00  0.00           C
ATOM   2707 HG21 THR A 184      97.180 124.450 144.770  1.00  0.00           H
ATOM   2708 HG22 THR A 184      95.800 123.370 144.360  1.00  0.00           H
ATOM   2709 HG23 THR A 184      95.980 123.850 146.000  1.00  0.00           H
ATOM   2710  C   THR A 184      97.230 119.850 146.050  1.00  0.00           C
ATOM   2711  O   THR A 184      97.680 119.290 147.050  1.00  0.00           O
ATOM   2712  N   GLN A 185      97.420 119.280 144.860  1.00  0.00           N
ATOM   2713  HN  GLN A 185      97.000 119.720 144.070  1.00  0.00           H
ATOM   2714  CA  GLN A 185      98.180 118.070 144.590  1.00  0.00           C
ATOM   2715  HA  GLN A 185      97.660 117.260 145.080  1.00  0.00           H
ATOM   2716  CB  GLN A 185      98.180 117.700 143.110  1.00  0.00           C
ATOM   2717  HB1 GLN A 185      97.100 117.500 142.940  1.00  0.00           H
ATOM   2718  HB2 GLN A 185      98.680 118.470 142.480  1.00  0.00           H
ATOM   2719  CG  GLN A 185      98.960 116.360 142.860  1.00  0.00           C
ATOM   2720  HG1 GLN A 185      98.460 115.610 143.510  1.00  0.00           H
ATOM   2721  HG2 GLN A 185     100.040 116.450 143.100  1.00  0.00           H
ATOM   2722  CD  GLN A 185      98.710 115.900 141.470  1.00  0.00           C
ATOM   2723  OE1 GLN A 185      98.070 116.580 140.680  1.00  0.00           O
ATOM   2724  NE2 GLN A 185      99.150 114.640 141.140  1.00  0.00           N
ATOM   2725 HE21 GLN A 185      99.770 114.180 141.780  1.00  0.00           H
ATOM   2726 HE22 GLN A 185      99.110 114.250 140.220  1.00  0.00           H
ATOM   2727  C   GLN A 185      99.600 118.220 145.150  1.00  0.00           C
ATOM   2728  O   GLN A 185     100.080 117.360 145.910  1.00  0.00           O
ATOM   2729  N   ARG A 186     100.440 119.290 144.930  1.00  0.00           N
ATOM   2730  HN  ARG A 186     100.140 119.930 144.230  1.00  0.00           H
ATOM   2731  CA  ARG A 186     101.810 119.390 145.530  1.00  0.00           C
ATOM   2732  HA  ARG A 186     102.470 118.570 145.300  1.00  0.00           H
ATOM   2733  CB  ARG A 186     102.540 120.710 145.120  1.00  0.00           C
ATOM   2734  HB1 ARG A 186     102.630 120.890 144.030  1.00  0.00           H
ATOM   2735  HB2 ARG A 186     101.950 121.570 145.500  1.00  0.00           H
ATOM   2736  CG  ARG A 186     104.030 120.860 145.520  1.00  0.00           C
ATOM   2737  HG1 ARG A 186     104.080 120.800 146.620  1.00  0.00           H
ATOM   2738  HG2 ARG A 186     104.390 121.830 145.120  1.00  0.00           H
ATOM   2739  CD  ARG A 186     104.920 119.700 144.970  1.00  0.00           C
ATOM   2740  HD1 ARG A 186     104.890 119.660 143.860  1.00  0.00           H
ATOM   2741  HD2 ARG A 186     104.580 118.760 145.440  1.00  0.00           H
ATOM   2742  NE  ARG A 186     106.250 120.050 145.460  1.00  0.00           N
ATOM   2743  HE  ARG A 186     106.320 120.710 146.210  1.00  0.00           H
ATOM   2744  CZ  ARG A 186     107.290 119.280 145.310  1.00  0.00           C
ATOM   2745  NH1 ARG A 186     107.220 118.210 144.610  1.00  0.00           N
ATOM   2746 HH11 ARG A 186     107.980 117.560 144.580  1.00  0.00           H
ATOM   2747 HH12 ARG A 186     106.510 118.090 143.920  1.00  0.00           H
ATOM   2748  NH2 ARG A 186     108.400 119.490 145.950  1.00  0.00           N
ATOM   2749 HH21 ARG A 186     109.150 118.840 145.820  1.00  0.00           H
ATOM   2750 HH22 ARG A 186     108.510 120.430 146.300  1.00  0.00           H
ATOM   2751  C   ARG A 186     101.740 119.420 147.000  1.00  0.00           C
ATOM   2752  O   ARG A 186     102.650 118.840 147.630  1.00  0.00           O
ATOM   2753  N   GLU A 187     100.650 120.050 147.550  1.00  0.00           N
ATOM   2754  HN  GLU A 187      99.950 120.490 147.000  1.00  0.00           H
ATOM   2755  CA  GLU A 187     100.370 119.970 148.950  1.00  0.00           C
ATOM   2756  HA  GLU A 187     101.350 120.140 149.380  1.00  0.00           H
ATOM   2757  CB  GLU A 187      99.290 121.060 149.480  1.00  0.00           C
ATOM   2758  HB1 GLU A 187      98.420 120.960 148.790  1.00  0.00           H
ATOM   2759  HB2 GLU A 187      98.960 120.790 150.500  1.00  0.00           H
ATOM   2760  CG  GLU A 187      99.790 122.570 149.300  1.00  0.00           C
ATOM   2761  HG1 GLU A 187     100.210 122.810 148.290  1.00  0.00           H
ATOM   2762  HG2 GLU A 187     100.560 122.830 150.060  1.00  0.00           H
ATOM   2763  CD  GLU A 187      98.590 123.550 149.310  1.00  0.00           C
ATOM   2764  OE1 GLU A 187      98.520 124.350 150.290  1.00  0.00           O
ATOM   2765  OE2 GLU A 187      97.740 123.530 148.390  1.00  0.00           O
ATOM   2766  C   GLU A 187     100.000 118.630 149.510  1.00  0.00           C
ATOM   2767  O   GLU A 187     100.500 118.170 150.540  1.00  0.00           O
ATOM   2768  N   ILE A 188      99.170 117.880 148.870  1.00  0.00           N
ATOM   2769  HN  ILE A 188      98.580 118.320 148.190  1.00  0.00           H
ATOM   2770  CA  ILE A 188      98.840 116.510 149.210  1.00  0.00           C
ATOM   2771  HA  ILE A 188      98.460 116.440 150.220  1.00  0.00           H
ATOM   2772  CB  ILE A 188      97.770 115.870 148.370  1.00  0.00           C
ATOM   2773  HB  ILE A 188      98.130 115.980 147.320  1.00  0.00           H
ATOM   2774  CG2 ILE A 188      97.610 114.350 148.690  1.00  0.00           C
ATOM   2775 HG21 ILE A 188      97.350 114.240 149.760  1.00  0.00           H
ATOM   2776 HG22 ILE A 188      96.790 113.900 148.090  1.00  0.00           H
ATOM   2777 HG23 ILE A 188      98.530 113.750 148.500  1.00  0.00           H
ATOM   2778  CG1 ILE A 188      96.450 116.610 148.470  1.00  0.00           C
ATOM   2779 HG11 ILE A 188      96.540 117.610 147.990  1.00  0.00           H
ATOM   2780 HG12 ILE A 188      96.180 116.690 149.550  1.00  0.00           H
ATOM   2781  CD  ILE A 188      95.270 115.970 147.690  1.00  0.00           C
ATOM   2782  HD1 ILE A 188      95.020 115.000 148.170  1.00  0.00           H
ATOM   2783  HD2 ILE A 188      94.410 116.630 147.460  1.00  0.00           H
ATOM   2784  HD3 ILE A 188      95.610 115.800 146.650  1.00  0.00           H
ATOM   2785  C   ILE A 188     100.100 115.580 149.170  1.00  0.00           C
ATOM   2786  O   ILE A 188     100.410 114.830 150.120  1.00  0.00           O
ATOM   2787  N   LEU A 189     101.010 115.730 148.120  1.00  0.00           N
ATOM   2788  HN  LEU A 189     100.760 116.410 147.430  1.00  0.00           H
ATOM   2789  CA  LEU A 189     102.280 115.030 147.990  1.00  0.00           C
ATOM   2790  HA  LEU A 189     102.190 113.960 148.090  1.00  0.00           H
ATOM   2791  CB  LEU A 189     103.070 115.470 146.750  1.00  0.00           C
ATOM   2792  HB1 LEU A 189     103.250 116.560 146.670  1.00  0.00           H
ATOM   2793  HB2 LEU A 189     104.080 115.020 146.900  1.00  0.00           H
ATOM   2794  CG  LEU A 189     102.380 114.950 145.480  1.00  0.00           C
ATOM   2795  HG  LEU A 189     101.280 115.100 145.430  1.00  0.00           H
ATOM   2796  CD1 LEU A 189     102.970 115.790 144.280  1.00  0.00           C
ATOM   2797 HD11 LEU A 189     102.660 116.850 144.380  1.00  0.00           H
ATOM   2798 HD12 LEU A 189     104.070 115.820 144.200  1.00  0.00           H
ATOM   2799 HD13 LEU A 189     102.520 115.390 143.350  1.00  0.00           H
ATOM   2800  CD2 LEU A 189     102.720 113.430 145.360  1.00  0.00           C
ATOM   2801 HD21 LEU A 189     103.820 113.290 145.240  1.00  0.00           H
ATOM   2802 HD22 LEU A 189     102.490 112.900 146.310  1.00  0.00           H
ATOM   2803 HD23 LEU A 189     102.290 112.950 144.460  1.00  0.00           H
ATOM   2804  C   LEU A 189     103.240 115.420 149.200  1.00  0.00           C
ATOM   2805  O   LEU A 189     103.810 114.490 149.770  1.00  0.00           O
ATOM   2806  N   SER A 190     103.380 116.680 149.580  1.00  0.00           N
ATOM   2807  HN  SER A 190     102.980 117.400 149.020  1.00  0.00           H
ATOM   2808  CA  SER A 190     104.180 117.150 150.780  1.00  0.00           C
ATOM   2809  HA  SER A 190     105.180 116.820 150.560  1.00  0.00           H
ATOM   2810  CB  SER A 190     104.170 118.660 150.840  1.00  0.00           C
ATOM   2811  HB1 SER A 190     104.390 118.970 149.790  1.00  0.00           H
ATOM   2812  HB2 SER A 190     105.100 119.080 151.280  1.00  0.00           H
ATOM   2813  OG  SER A 190     102.980 119.240 151.330  1.00  0.00           O
ATOM   2814  HG1 SER A 190     102.260 118.800 150.870  1.00  0.00           H
ATOM   2815  C   SER A 190     103.650 116.420 151.990  1.00  0.00           C
ATOM   2816  O   SER A 190     104.490 115.910 152.720  1.00  0.00           O
ATOM   2817  N   ASP A 191     102.330 116.400 152.330  1.00  0.00           N
ATOM   2818  HN  ASP A 191     101.660 116.850 151.750  1.00  0.00           H
ATOM   2819  CA  ASP A 191     101.700 115.810 153.510  1.00  0.00           C
ATOM   2820  HA  ASP A 191     102.240 116.120 154.400  1.00  0.00           H
ATOM   2821  CB  ASP A 191     100.240 116.330 153.640  1.00  0.00           C
ATOM   2822  HB1 ASP A 191      99.640 116.240 152.710  1.00  0.00           H
ATOM   2823  HB2 ASP A 191      99.830 115.750 154.480  1.00  0.00           H
ATOM   2824  CG  ASP A 191     100.280 117.820 153.980  1.00  0.00           C
ATOM   2825  OD1 ASP A 191     101.120 118.180 154.860  1.00  0.00           O
ATOM   2826  OD2 ASP A 191      99.460 118.610 153.450  1.00  0.00           O
ATOM   2827  C   ASP A 191     101.690 114.300 153.490  1.00  0.00           C
ATOM   2828  O   ASP A 191     101.590 113.500 154.470  1.00  0.00           O
ATOM   2829  N   MET A 192     101.880 113.680 152.300  1.00  0.00           N
ATOM   2830  HN  MET A 192     101.660 114.140 151.440  1.00  0.00           H
ATOM   2831  CA  MET A 192     102.130 112.240 152.130  1.00  0.00           C
ATOM   2832  HA  MET A 192     101.370 111.640 152.600  1.00  0.00           H
ATOM   2833  CB  MET A 192     102.100 111.820 150.630  1.00  0.00           C
ATOM   2834  HB1 MET A 192     101.120 112.200 150.260  1.00  0.00           H
ATOM   2835  HB2 MET A 192     102.900 112.230 149.980  1.00  0.00           H
ATOM   2836  CG  MET A 192     101.970 110.310 150.550  1.00  0.00           C
ATOM   2837  HG1 MET A 192     101.200 109.930 151.250  1.00  0.00           H
ATOM   2838  HG2 MET A 192     102.970 109.920 150.840  1.00  0.00           H
ATOM   2839  SD  MET A 192     101.580 109.730 148.850  1.00  0.00           S
ATOM   2840  CE  MET A 192     101.850 108.020 149.360  1.00  0.00           C
ATOM   2841  HE1 MET A 192     101.080 107.800 150.130  1.00  0.00           H
ATOM   2842  HE2 MET A 192     101.710 107.360 148.480  1.00  0.00           H
ATOM   2843  HE3 MET A 192     102.870 107.940 149.800  1.00  0.00           H
ATOM   2844  C   MET A 192     103.490 111.850 152.530  1.00  0.00           C
ATOM   2845  O   MET A 192     103.730 110.730 153.000  1.00  0.00           O
ATOM   2846  N   GLU A 193     104.570 112.670 152.370  1.00  0.00           N
ATOM   2847  HN  GLU A 193     104.400 113.590 152.010  1.00  0.00           H
ATOM   2848  CA  GLU A 193     105.940 112.440 152.780  1.00  0.00           C
ATOM   2849  HA  GLU A 193     106.200 111.480 152.350  1.00  0.00           H
ATOM   2850  CB  GLU A 193     106.830 113.500 152.140  1.00  0.00           C
ATOM   2851  HB1 GLU A 193     106.590 113.520 151.050  1.00  0.00           H
ATOM   2852  HB2 GLU A 193     106.540 114.530 152.440  1.00  0.00           H
ATOM   2853  CG  GLU A 193     108.320 113.610 152.390  1.00  0.00           C
ATOM   2854  HG1 GLU A 193     108.730 112.730 151.850  1.00  0.00           H
ATOM   2855  HG2 GLU A 193     108.630 113.690 153.450  1.00  0.00           H
ATOM   2856  CD  GLU A 193     108.900 114.760 151.580  1.00  0.00           C
ATOM   2857  OE1 GLU A 193     108.950 115.770 152.270  1.00  0.00           O
ATOM   2858  OE2 GLU A 193     109.330 114.570 150.380  1.00  0.00           O
ATOM   2859  C   GLU A 193     106.170 112.260 154.260  1.00  0.00           C
ATOM   2860  O   GLU A 193     106.710 111.270 154.710  1.00  0.00           O
ATOM   2861  N   THR A 194     105.490 113.140 155.030  1.00  0.00           N
ATOM   2862  HN  THR A 194     104.990 113.900 154.620  1.00  0.00           H
ATOM   2863  CA  THR A 194     105.780 113.230 156.480  1.00  0.00           C
ATOM   2864  HA  THR A 194     106.770 112.860 156.690  1.00  0.00           H
ATOM   2865  CB  THR A 194     105.640 114.680 156.960  1.00  0.00           C
ATOM   2866  HB  THR A 194     105.810 114.820 158.050  1.00  0.00           H
ATOM   2867  OG1 THR A 194     104.450 115.290 156.480  1.00  0.00           O
ATOM   2868  HG1 THR A 194     103.640 114.900 156.810  1.00  0.00           H
ATOM   2869  CG2 THR A 194     106.800 115.510 156.290  1.00  0.00           C
ATOM   2870 HG21 THR A 194     107.720 114.960 156.570  1.00  0.00           H
ATOM   2871 HG22 THR A 194     106.640 115.600 155.190  1.00  0.00           H
ATOM   2872 HG23 THR A 194     106.690 116.550 156.680  1.00  0.00           H
ATOM   2873  C   THR A 194     104.860 112.400 157.360  1.00  0.00           C
ATOM   2874  O   THR A 194     104.970 112.400 158.530  1.00  0.00           O
ATOM   2875  N   HIS A 195     103.910 111.670 156.840  1.00  0.00           N
ATOM   2876  HN  HIS A 195     103.880 111.580 155.850  1.00  0.00           H
ATOM   2877  CA  HIS A 195     102.980 110.790 157.530  1.00  0.00           C
ATOM   2878  HA  HIS A 195     102.100 110.590 156.930  1.00  0.00           H
ATOM   2879  CB  HIS A 195     103.690 109.490 157.930  1.00  0.00           C
ATOM   2880  HB1 HIS A 195     104.430 109.210 157.150  1.00  0.00           H
ATOM   2881  HB2 HIS A 195     104.310 109.540 158.850  1.00  0.00           H
ATOM   2882  ND1 HIS A 195     102.800 107.510 159.340  1.00  0.00           N
ATOM   2883  CG  HIS A 195     102.840 108.180 158.120  1.00  0.00           C
ATOM   2884  CE1 HIS A 195     102.260 106.350 159.090  1.00  0.00           C
ATOM   2885  HE1 HIS A 195     102.090 105.650 159.910  1.00  0.00           H
ATOM   2886  NE2 HIS A 195     102.030 106.180 157.820  1.00  0.00           N
ATOM   2887  HE2 HIS A 195     101.700 105.350 157.360  1.00  0.00           H
ATOM   2888  CD2 HIS A 195     102.460 107.300 157.150  1.00  0.00           C
ATOM   2889  HD2 HIS A 195     102.510 107.430 156.080  1.00  0.00           H
ATOM   2890  C   HIS A 195     102.340 111.380 158.850  1.00  0.00           C
ATOM   2891  O   HIS A 195     102.130 110.640 159.760  1.00  0.00           O
ATOM   2892  N   GLY A 196     102.020 112.650 158.810  1.00  0.00           N
ATOM   2893  HN  GLY A 196     102.170 113.080 157.920  1.00  0.00           H
ATOM   2894  CA  GLY A 196     101.280 113.300 159.920  1.00  0.00           C
ATOM   2895  HA1 GLY A 196     100.590 112.630 160.410  1.00  0.00           H
ATOM   2896  HA2 GLY A 196     100.720 114.090 159.440  1.00  0.00           H
ATOM   2897  C   GLY A 196     102.100 114.030 160.970  1.00  0.00           C
ATOM   2898  O   GLY A 196     101.580 114.710 161.860  1.00  0.00           O
ATOM   2899  N   ALA A 197     103.430 113.850 160.850  1.00  0.00           N
ATOM   2900  HN  ALA A 197     103.760 113.310 160.070  1.00  0.00           H
ATOM   2901  CA  ALA A 197     104.390 114.360 161.710  1.00  0.00           C
ATOM   2902  HA  ALA A 197     104.110 114.130 162.730  1.00  0.00           H
ATOM   2903  CB  ALA A 197     105.780 113.590 161.520  1.00  0.00           C
ATOM   2904  HB1 ALA A 197     106.590 114.040 162.140  1.00  0.00           H
ATOM   2905  HB2 ALA A 197     105.670 112.520 161.780  1.00  0.00           H
ATOM   2906  HB3 ALA A 197     106.080 113.840 160.480  1.00  0.00           H
ATOM   2907  C   ALA A 197     104.500 115.860 161.640  1.00  0.00           C
ATOM   2908  O   ALA A 197     105.470 116.410 161.120  1.00  0.00           O
ATOM   2909  N   HIS A 198     103.460 116.630 162.060  1.00  0.00           N
ATOM   2910  HN  HIS A 198     102.570 116.250 162.270  1.00  0.00           H
ATOM   2911  CA  HIS A 198     103.590 118.070 162.100  1.00  0.00           C
ATOM   2912  HA  HIS A 198     104.550 118.340 162.520  1.00  0.00           H
ATOM   2913  CB  HIS A 198     103.510 118.890 160.730  1.00  0.00           C
ATOM   2914  HB1 HIS A 198     103.830 119.900 161.050  1.00  0.00           H
ATOM   2915  HB2 HIS A 198     104.340 118.570 160.070  1.00  0.00           H
ATOM   2916  ND1 HIS A 198     101.370 119.750 160.000  1.00  0.00           N
ATOM   2917  CG  HIS A 198     102.280 118.760 159.940  1.00  0.00           C
ATOM   2918  CE1 HIS A 198     100.390 119.500 159.100  1.00  0.00           C
ATOM   2919  HE1 HIS A 198      99.490 120.020 158.790  1.00  0.00           H
ATOM   2920  NE2 HIS A 198     100.720 118.340 158.440  1.00  0.00           N
ATOM   2921  HE2 HIS A 198     100.160 117.890 157.730  1.00  0.00           H
ATOM   2922  CD2 HIS A 198     101.880 117.870 158.960  1.00  0.00           C
ATOM   2923  HD2 HIS A 198     102.480 117.110 158.470  1.00  0.00           H
ATOM   2924  C   HIS A 198     102.580 118.720 163.100  1.00  0.00           C
ATOM   2925  O   HIS A 198     101.640 118.040 163.560  1.00  0.00           O
ATOM   2926  N   THR A 199     102.880 119.950 163.540  1.00  0.00           N
ATOM   2927  HN  THR A 199     103.680 120.450 163.250  1.00  0.00           H
ATOM   2928  CA  THR A 199     102.020 120.690 164.450  1.00  0.00           C
ATOM   2929  HA  THR A 199     101.820 120.110 165.340  1.00  0.00           H
ATOM   2930  CB  THR A 199     102.630 122.100 164.880  1.00  0.00           C
ATOM   2931  HB  THR A 199     101.900 122.870 165.220  1.00  0.00           H
ATOM   2932  OG1 THR A 199     103.190 122.720 163.790  1.00  0.00           O
ATOM   2933  HG1 THR A 199     102.750 122.500 162.970  1.00  0.00           H
ATOM   2934  CG2 THR A 199     103.750 121.800 165.850  1.00  0.00           C
ATOM   2935 HG21 THR A 199     104.150 122.780 166.170  1.00  0.00           H
ATOM   2936 HG22 THR A 199     103.350 121.250 166.730  1.00  0.00           H
ATOM   2937 HG23 THR A 199     104.580 121.140 165.510  1.00  0.00           H
ATOM   2938  C   THR A 199     100.550 120.900 164.110  1.00  0.00           C
ATOM   2939  O   THR A 199     100.150 120.940 162.960  1.00  0.00           O
ATOM   2940  N   ALA A 200      99.680 121.040 165.140  1.00  0.00           N
ATOM   2941  HN  ALA A 200     100.100 121.080 166.050  1.00  0.00           H
ATOM   2942  CA  ALA A 200      98.310 121.440 164.840  1.00  0.00           C
ATOM   2943  HA  ALA A 200      98.040 120.730 164.080  1.00  0.00           H
ATOM   2944  CB  ALA A 200      97.370 121.330 166.060  1.00  0.00           C
ATOM   2945  HB1 ALA A 200      97.760 120.850 166.990  1.00  0.00           H
ATOM   2946  HB2 ALA A 200      96.880 122.290 166.330  1.00  0.00           H
ATOM   2947  HB3 ALA A 200      96.490 120.750 165.710  1.00  0.00           H
ATOM   2948  C   ALA A 200      98.300 122.880 164.220  1.00  0.00           C
ATOM   2949  O   ALA A 200      98.730 123.910 164.810  1.00  0.00           O
ATOM   2950  N   LEU A 201      97.680 122.950 163.040  1.00  0.00           N
ATOM   2951  HN  LEU A 201      97.400 122.150 162.520  1.00  0.00           H
ATOM   2952  CA  LEU A 201      97.550 124.210 162.260  1.00  0.00           C
ATOM   2953  HA  LEU A 201      98.200 124.980 162.630  1.00  0.00           H
ATOM   2954  CB  LEU A 201      97.880 123.850 160.730  1.00  0.00           C
ATOM   2955  HB1 LEU A 201      97.390 122.860 160.650  1.00  0.00           H
ATOM   2956  HB2 LEU A 201      97.360 124.520 160.010  1.00  0.00           H
ATOM   2957  CG  LEU A 201      99.420 123.730 160.370  1.00  0.00           C
ATOM   2958  HG  LEU A 201      99.880 123.000 161.070  1.00  0.00           H
ATOM   2959  CD1 LEU A 201      99.650 123.310 158.940  1.00  0.00           C
ATOM   2960 HD11 LEU A 201      99.340 124.050 158.170  1.00  0.00           H
ATOM   2961 HD12 LEU A 201     100.750 123.180 158.850  1.00  0.00           H
ATOM   2962 HD13 LEU A 201      99.070 122.380 158.750  1.00  0.00           H
ATOM   2963  CD2 LEU A 201     100.070 125.080 160.690  1.00  0.00           C
ATOM   2964 HD21 LEU A 201      99.750 125.450 161.690  1.00  0.00           H
ATOM   2965 HD22 LEU A 201     101.180 125.010 160.670  1.00  0.00           H
ATOM   2966 HD23 LEU A 201      99.820 125.840 159.910  1.00  0.00           H
ATOM   2967  C   LEU A 201      96.180 124.810 162.360  1.00  0.00           C
ATOM   2968  O   LEU A 201      95.240 124.190 162.760  1.00  0.00           O
ATOM   2969  N   PRO A 202      95.980 126.060 161.970  1.00  0.00           N
ATOM   2970  CD  PRO A 202      96.990 127.110 161.730  1.00  0.00           C
ATOM   2971  HD1 PRO A 202      97.310 127.000 160.670  1.00  0.00           H
ATOM   2972  HD2 PRO A 202      97.870 126.950 162.390  1.00  0.00           H
ATOM   2973  CA  PRO A 202      94.660 126.680 162.060  1.00  0.00           C
ATOM   2974  HA  PRO A 202      94.360 126.480 163.070  1.00  0.00           H
ATOM   2975  CB  PRO A 202      94.890 128.220 161.810  1.00  0.00           C
ATOM   2976  HB1 PRO A 202      94.610 128.420 160.760  1.00  0.00           H
ATOM   2977  HB2 PRO A 202      94.140 128.930 162.220  1.00  0.00           H
ATOM   2978  CG  PRO A 202      96.370 128.400 162.140  1.00  0.00           C
ATOM   2979  HG1 PRO A 202      96.380 128.610 163.230  1.00  0.00           H
ATOM   2980  HG2 PRO A 202      96.860 129.290 161.700  1.00  0.00           H
ATOM   2981  C   PRO A 202      93.680 126.160 161.090  1.00  0.00           C
ATOM   2982  O   PRO A 202      92.480 126.130 161.430  1.00  0.00           O
ATOM   2983  N   GLN A 203      94.020 125.790 159.830  1.00  0.00           N
ATOM   2984  HN  GLN A 203      94.960 126.000 159.580  1.00  0.00           H
ATOM   2985  CA  GLN A 203      93.040 125.180 158.950  1.00  0.00           C
ATOM   2986  HA  GLN A 203      92.080 125.540 159.270  1.00  0.00           H
ATOM   2987  CB  GLN A 203      93.360 125.580 157.400  1.00  0.00           C
ATOM   2988  HB1 GLN A 203      94.450 125.410 157.330  1.00  0.00           H
ATOM   2989  HB2 GLN A 203      92.740 124.870 156.810  1.00  0.00           H
ATOM   2990  CG  GLN A 203      92.940 126.930 156.820  1.00  0.00           C
ATOM   2991  HG1 GLN A 203      92.630 126.880 155.760  1.00  0.00           H
ATOM   2992  HG2 GLN A 203      93.810 127.620 156.910  1.00  0.00           H
ATOM   2993  CD  GLN A 203      91.730 127.470 157.640  1.00  0.00           C
ATOM   2994  OE1 GLN A 203      90.700 126.840 157.740  1.00  0.00           O
ATOM   2995  NE2 GLN A 203      91.940 128.610 158.330  1.00  0.00           N
ATOM   2996 HE21 GLN A 203      92.720 129.220 158.150  1.00  0.00           H
ATOM   2997 HE22 GLN A 203      91.170 128.970 158.860  1.00  0.00           H
ATOM   2998  C   GLN A 203      92.850 123.640 159.120  1.00  0.00           C
ATOM   2999  O   GLN A 203      91.950 122.960 158.640  1.00  0.00           O
ATOM   3000  N   LEU A 204      93.670 122.990 159.930  1.00  0.00           N
ATOM   3001  HN  LEU A 204      94.430 123.490 160.340  1.00  0.00           H
ATOM   3002  CA  LEU A 204      93.590 121.580 160.340  1.00  0.00           C
ATOM   3003  HA  LEU A 204      93.250 120.970 159.510  1.00  0.00           H
ATOM   3004  CB  LEU A 204      95.000 121.290 160.950  1.00  0.00           C
ATOM   3005  HB1 LEU A 204      95.750 121.480 160.160  1.00  0.00           H
ATOM   3006  HB2 LEU A 204      95.390 122.010 161.700  1.00  0.00           H
ATOM   3007  CG  LEU A 204      95.170 119.870 161.590  1.00  0.00           C
ATOM   3008  HG  LEU A 204      94.530 119.080 161.150  1.00  0.00           H
ATOM   3009  CD1 LEU A 204      96.650 119.440 161.380  1.00  0.00           C
ATOM   3010 HD11 LEU A 204      96.880 118.420 161.760  1.00  0.00           H
ATOM   3011 HD12 LEU A 204      96.910 119.450 160.300  1.00  0.00           H
ATOM   3012 HD13 LEU A 204      97.320 120.210 161.820  1.00  0.00           H
ATOM   3013  CD2 LEU A 204      94.880 119.880 163.090  1.00  0.00           C
ATOM   3014 HD21 LEU A 204      93.770 119.890 163.150  1.00  0.00           H
ATOM   3015 HD22 LEU A 204      95.310 118.970 163.570  1.00  0.00           H
ATOM   3016 HD23 LEU A 204      95.300 120.790 163.550  1.00  0.00           H
ATOM   3017  C   LEU A 204      92.400 121.360 161.390  1.00  0.00           C
ATOM   3018  O   LEU A 204      92.500 121.980 162.470  1.00  0.00           O
ATOM   3019  N   LEU A 205      91.460 120.500 161.130  1.00  0.00           N
ATOM   3020  HN  LEU A 205      91.370 120.160 160.200  1.00  0.00           H
ATOM   3021  CA  LEU A 205      90.360 120.080 162.060  1.00  0.00           C
ATOM   3022  HA  LEU A 205      90.080 120.920 162.680  1.00  0.00           H
ATOM   3023  CB  LEU A 205      89.070 119.960 161.340  1.00  0.00           C
ATOM   3024  HB1 LEU A 205      88.790 120.940 160.920  1.00  0.00           H
ATOM   3025  HB2 LEU A 205      89.250 119.210 160.540  1.00  0.00           H
ATOM   3026  CG  LEU A 205      87.880 119.470 162.080  1.00  0.00           C
ATOM   3027  HG  LEU A 205      88.040 118.460 162.490  1.00  0.00           H
ATOM   3028  CD1 LEU A 205      87.490 120.490 163.140  1.00  0.00           C
ATOM   3029 HD11 LEU A 205      87.560 121.540 162.760  1.00  0.00           H
ATOM   3030 HD12 LEU A 205      86.420 120.500 163.420  1.00  0.00           H
ATOM   3031 HD13 LEU A 205      88.040 120.400 164.100  1.00  0.00           H
ATOM   3032  CD2 LEU A 205      86.780 119.240 161.100  1.00  0.00           C
ATOM   3033 HD21 LEU A 205      85.910 118.730 161.560  1.00  0.00           H
ATOM   3034 HD22 LEU A 205      86.280 120.090 160.580  1.00  0.00           H
ATOM   3035 HD23 LEU A 205      87.120 118.620 160.240  1.00  0.00           H
ATOM   3036  C   LEU A 205      90.650 118.920 162.900  1.00  0.00           C
ATOM   3037  O   LEU A 205      90.550 118.970 164.120  1.00  0.00           O
ATOM   3038  N   LEU A 206      90.950 117.760 162.330  1.00  0.00           N
ATOM   3039  HN  LEU A 206      90.900 117.640 161.340  1.00  0.00           H
ATOM   3040  CA  LEU A 206      91.200 116.530 163.010  1.00  0.00           C
ATOM   3041  HA  LEU A 206      91.510 116.650 164.040  1.00  0.00           H
ATOM   3042  CB  LEU A 206      89.950 115.690 162.870  1.00  0.00           C
ATOM   3043  HB1 LEU A 206      89.090 116.230 163.300  1.00  0.00           H
ATOM   3044  HB2 LEU A 206      89.780 115.490 161.790  1.00  0.00           H
ATOM   3045  CG  LEU A 206      90.090 114.360 163.610  1.00  0.00           C
ATOM   3046  HG  LEU A 206      90.950 113.870 163.120  1.00  0.00           H
ATOM   3047  CD1 LEU A 206      90.310 114.550 165.030  1.00  0.00           C
ATOM   3048 HD11 LEU A 206      91.200 115.160 165.310  1.00  0.00           H
ATOM   3049 HD12 LEU A 206      89.380 115.000 165.430  1.00  0.00           H
ATOM   3050 HD13 LEU A 206      90.310 113.570 165.570  1.00  0.00           H
ATOM   3051  CD2 LEU A 206      88.830 113.460 163.470  1.00  0.00           C
ATOM   3052 HD21 LEU A 206      88.770 113.220 162.390  1.00  0.00           H
ATOM   3053 HD22 LEU A 206      89.000 112.560 164.100  1.00  0.00           H
ATOM   3054 HD23 LEU A 206      87.930 114.050 163.760  1.00  0.00           H
ATOM   3055  C   LEU A 206      92.440 116.010 162.260  1.00  0.00           C
ATOM   3056  O   LEU A 206      92.310 115.930 160.990  1.00  0.00           O
ATOM   3057  N   GLN A 207      93.520 115.570 162.890  1.00  0.00           N
ATOM   3058  HN  GLN A 207      93.610 115.790 163.860  1.00  0.00           H
ATOM   3059  CA  GLN A 207      94.650 114.830 162.400  1.00  0.00           C
ATOM   3060  HA  GLN A 207      94.370 114.420 161.440  1.00  0.00           H
ATOM   3061  CB  GLN A 207      95.790 115.860 162.240  1.00  0.00           C
ATOM   3062  HB1 GLN A 207      95.520 116.500 161.370  1.00  0.00           H
ATOM   3063  HB2 GLN A 207      95.950 116.480 163.150  1.00  0.00           H
ATOM   3064  CG  GLN A 207      97.170 115.140 161.990  1.00  0.00           C
ATOM   3065  HG1 GLN A 207      96.960 114.190 161.450  1.00  0.00           H
ATOM   3066  HG2 GLN A 207      97.590 114.780 162.950  1.00  0.00           H
ATOM   3067  CD  GLN A 207      98.120 116.030 161.120  1.00  0.00           C
ATOM   3068  OE1 GLN A 207      98.120 116.110 159.880  1.00  0.00           O
ATOM   3069  NE2 GLN A 207      98.970 116.830 161.740  1.00  0.00           N
ATOM   3070 HE21 GLN A 207      99.040 116.750 162.730  1.00  0.00           H
ATOM   3071 HE22 GLN A 207      99.450 117.550 161.230  1.00  0.00           H
ATOM   3072  C   GLN A 207      94.930 113.820 163.440  1.00  0.00           C
ATOM   3073  O   GLN A 207      95.530 114.210 164.470  1.00  0.00           O
ATOM   3074  N   GLU A 208      94.520 112.570 163.120  1.00  0.00           N
ATOM   3075  HN  GLU A 208      94.010 112.350 162.290  1.00  0.00           H
ATOM   3076  CA  GLU A 208      94.530 111.530 164.150  1.00  0.00           C
ATOM   3077  HA  GLU A 208      94.680 111.930 165.140  1.00  0.00           H
ATOM   3078  CB  GLU A 208      93.090 110.900 164.310  1.00  0.00           C
ATOM   3079  HB1 GLU A 208      92.480 110.760 163.400  1.00  0.00           H
ATOM   3080  HB2 GLU A 208      93.230 109.850 164.650  1.00  0.00           H
ATOM   3081  CG  GLU A 208      92.160 111.840 165.110  1.00  0.00           C
ATOM   3082  HG1 GLU A 208      91.080 111.810 164.850  1.00  0.00           H
ATOM   3083  HG2 GLU A 208      92.360 112.880 164.790  1.00  0.00           H
ATOM   3084  CD  GLU A 208      92.410 111.820 166.620  1.00  0.00           C
ATOM   3085  OE1 GLU A 208      91.780 111.010 167.310  1.00  0.00           O
ATOM   3086  OE2 GLU A 208      93.200 112.670 167.080  1.00  0.00           O
ATOM   3087  C   GLU A 208      95.490 110.420 163.820  1.00  0.00           C
ATOM   3088  O   GLU A 208      95.400 109.750 162.780  1.00  0.00           O
ATOM   3089  N   ASN A 209      96.500 110.260 164.690  1.00  0.00           N
ATOM   3090  HN  ASN A 209      96.760 110.930 165.380  1.00  0.00           H
ATOM   3091  CA  ASN A 209      97.500 109.230 164.450  1.00  0.00           C
ATOM   3092  HA  ASN A 209      97.340 108.830 163.460  1.00  0.00           H
ATOM   3093  CB  ASN A 209      98.980 109.800 164.340  1.00  0.00           C
ATOM   3094  HB1 ASN A 209      99.130 110.280 165.330  1.00  0.00           H
ATOM   3095  HB2 ASN A 209      99.750 109.020 164.150  1.00  0.00           H
ATOM   3096  CG  ASN A 209      99.050 110.800 163.270  1.00  0.00           C
ATOM   3097  OD1 ASN A 209      99.190 112.050 163.360  1.00  0.00           O
ATOM   3098  ND2 ASN A 209      99.060 110.370 161.980  1.00  0.00           N
ATOM   3099 HD21 ASN A 209      99.550 109.520 161.810  1.00  0.00           H
ATOM   3100 HD22 ASN A 209      98.840 111.000 161.240  1.00  0.00           H
ATOM   3101  C   ASN A 209      97.400 108.020 165.380  1.00  0.00           C
ATOM   3102  O   ASN A 209      98.290 107.160 165.340  1.00  0.00           O
ATOM   3103  N   TRP A 210      96.320 107.930 166.250  1.00  0.00           N
ATOM   3104  HN  TRP A 210      95.660 108.670 166.260  1.00  0.00           H
ATOM   3105  CA  TRP A 210      95.910 106.830 167.030  1.00  0.00           C
ATOM   3106  HA  TRP A 210      94.870 107.030 167.260  1.00  0.00           H
ATOM   3107  CB  TRP A 210      95.920 105.530 166.170  1.00  0.00           C
ATOM   3108  HB1 TRP A 210      96.920 105.270 165.750  1.00  0.00           H
ATOM   3109  HB2 TRP A 210      95.590 104.730 166.870  1.00  0.00           H
ATOM   3110  CG  TRP A 210      94.950 105.530 164.970  1.00  0.00           C
ATOM   3111  CD1 TRP A 210      95.250 104.820 163.800  1.00  0.00           C
ATOM   3112  HD1 TRP A 210      96.120 104.180 163.710  1.00  0.00           H
ATOM   3113  NE1 TRP A 210      94.220 104.930 162.870  1.00  0.00           N
ATOM   3114  HE1 TRP A 210      94.000 104.240 162.210  1.00  0.00           H
ATOM   3115  CE2 TRP A 210      93.240 105.640 163.480  1.00  0.00           C
ATOM   3116  CD2 TRP A 210      93.640 106.030 164.800  1.00  0.00           C
ATOM   3117  CE3 TRP A 210      92.720 106.780 165.590  1.00  0.00           C
ATOM   3118  HE3 TRP A 210      92.890 106.910 166.650  1.00  0.00           H
ATOM   3119  CZ3 TRP A 210      91.490 107.110 165.000  1.00  0.00           C
ATOM   3120  HZ3 TRP A 210      90.790 107.680 165.600  1.00  0.00           H
ATOM   3121  CZ2 TRP A 210      92.000 106.020 162.980  1.00  0.00           C
ATOM   3122  HZ2 TRP A 210      91.640 105.700 162.020  1.00  0.00           H
ATOM   3123  CH2 TRP A 210      91.130 106.750 163.770  1.00  0.00           C
ATOM   3124  HH2 TRP A 210      90.140 107.100 163.490  1.00  0.00           H
ATOM   3125  C   TRP A 210      96.760 106.760 168.360  1.00  0.00           C
ATOM   3126  O   TRP A 210      96.980 105.700 169.000  1.00  0.00           O
ATOM   3127  N   ASP A 211      97.220 107.900 168.860  1.00  0.00           N
ATOM   3128  HN  ASP A 211      97.160 108.780 168.380  1.00  0.00           H
ATOM   3129  CA  ASP A 211      97.930 108.020 170.130  1.00  0.00           C
ATOM   3130  HA  ASP A 211      98.730 107.290 170.040  1.00  0.00           H
ATOM   3131  CB  ASP A 211      98.420 109.470 170.270  1.00  0.00           C
ATOM   3132  HB1 ASP A 211      97.660 110.260 170.450  1.00  0.00           H
ATOM   3133  HB2 ASP A 211      99.140 109.440 171.110  1.00  0.00           H
ATOM   3134  CG  ASP A 211      99.170 109.840 169.080  1.00  0.00           C
ATOM   3135  OD1 ASP A 211      99.960 109.040 168.450  1.00  0.00           O
ATOM   3136  OD2 ASP A 211      99.160 111.040 168.790  1.00  0.00           O
ATOM   3137  C   ASP A 211      97.000 107.730 171.320  1.00  0.00           C
ATOM   3138  O   ASP A 211      97.350 107.140 172.340  1.00  0.00           O
ATOM   3139  N   ASN A 212      95.760 108.210 171.240  1.00  0.00           N
ATOM   3140  HN  ASN A 212      95.330 108.630 170.440  1.00  0.00           H
ATOM   3141  CA  ASN A 212      94.740 107.730 172.170  1.00  0.00           C
ATOM   3142  HA  ASN A 212      94.920 106.700 172.440  1.00  0.00           H
ATOM   3143  CB  ASN A 212      94.620 108.620 173.420  1.00  0.00           C
ATOM   3144  HB1 ASN A 212      95.610 108.540 173.930  1.00  0.00           H
ATOM   3145  HB2 ASN A 212      94.540 109.660 173.060  1.00  0.00           H
ATOM   3146  CG  ASN A 212      93.500 108.290 174.360  1.00  0.00           C
ATOM   3147  OD1 ASN A 212      92.620 107.490 174.250  1.00  0.00           O
ATOM   3148  ND2 ASN A 212      93.600 108.890 175.540  1.00  0.00           N
ATOM   3149 HD21 ASN A 212      94.280 109.630 175.550  1.00  0.00           H
ATOM   3150 HD22 ASN A 212      92.880 108.770 176.220  1.00  0.00           H
ATOM   3151  C   ASN A 212      93.500 107.660 171.220  1.00  0.00           C
ATOM   3152  O   ASN A 212      92.940 108.690 170.800  1.00  0.00           O
ATOM   3153  N   VAL A 213      93.010 106.460 170.940  1.00  0.00           N
ATOM   3154  HN  VAL A 213      93.330 105.660 171.450  1.00  0.00           H
ATOM   3155  CA  VAL A 213      91.960 106.170 169.950  1.00  0.00           C
ATOM   3156  HA  VAL A 213      92.080 106.740 169.040  1.00  0.00           H
ATOM   3157  CB  VAL A 213      92.020 104.740 169.390  1.00  0.00           C
ATOM   3158  HB  VAL A 213      91.720 103.970 170.130  1.00  0.00           H
ATOM   3159  CG1 VAL A 213      91.080 104.420 168.180  1.00  0.00           C
ATOM   3160 HG11 VAL A 213      91.360 105.100 167.350  1.00  0.00           H
ATOM   3161 HG12 VAL A 213      91.110 103.370 167.840  1.00  0.00           H
ATOM   3162 HG13 VAL A 213      90.010 104.590 168.450  1.00  0.00           H
ATOM   3163  CG2 VAL A 213      93.440 104.520 168.870  1.00  0.00           C
ATOM   3164 HG21 VAL A 213      94.240 104.580 169.650  1.00  0.00           H
ATOM   3165 HG22 VAL A 213      93.510 103.570 168.310  1.00  0.00           H
ATOM   3166 HG23 VAL A 213      93.750 105.320 168.160  1.00  0.00           H
ATOM   3167  C   VAL A 213      90.480 106.480 170.420  1.00  0.00           C
ATOM   3168  O   VAL A 213      89.560 106.720 169.630  1.00  0.00           O
ATOM   3169  N   LYS A 214      90.310 106.460 171.780  1.00  0.00           N
ATOM   3170  HN  LYS A 214      91.050 106.210 172.410  1.00  0.00           H
ATOM   3171  CA  LYS A 214      89.140 106.890 172.540  1.00  0.00           C
ATOM   3172  HA  LYS A 214      88.260 106.670 171.950  1.00  0.00           H
ATOM   3173  CB  LYS A 214      89.240 106.140 173.940  1.00  0.00           C
ATOM   3174  HB1 LYS A 214      90.150 106.370 174.520  1.00  0.00           H
ATOM   3175  HB2 LYS A 214      88.450 106.530 174.620  1.00  0.00           H
ATOM   3176  CG  LYS A 214      89.010 104.680 173.870  1.00  0.00           C
ATOM   3177  HG1 LYS A 214      89.930 104.260 173.410  1.00  0.00           H
ATOM   3178  HG2 LYS A 214      88.300 104.440 173.040  1.00  0.00           H
ATOM   3179  CD  LYS A 214      88.560 103.980 175.190  1.00  0.00           C
ATOM   3180  HD1 LYS A 214      88.340 102.900 175.050  1.00  0.00           H
ATOM   3181  HD2 LYS A 214      87.670 104.530 175.550  1.00  0.00           H
ATOM   3182  CE  LYS A 214      89.700 104.010 176.330  1.00  0.00           C
ATOM   3183  HE1 LYS A 214      89.960 105.020 176.690  1.00  0.00           H
ATOM   3184  HE2 LYS A 214      90.610 103.500 175.940  1.00  0.00           H
ATOM   3185  NZ  LYS A 214      89.320 103.350 177.520  1.00  0.00           N
ATOM   3186  HZ1 LYS A 214      88.910 102.420 177.270  1.00  0.00           H
ATOM   3187  HZ2 LYS A 214      90.120 103.170 178.170  1.00  0.00           H
ATOM   3188  HZ3 LYS A 214      88.540 103.800 178.030  1.00  0.00           H
ATOM   3189  C   LYS A 214      88.960 108.390 172.750  1.00  0.00           C
ATOM   3190  O   LYS A 214      87.820 108.810 173.020  1.00  0.00           O
ATOM   3191  N   HIS A 215      89.980 109.270 172.540  1.00  0.00           N
ATOM   3192  HN  HIS A 215      90.880 108.960 172.220  1.00  0.00           H
ATOM   3193  CA  HIS A 215      89.870 110.700 172.920  1.00  0.00           C
ATOM   3194  HA  HIS A 215      89.530 110.710 173.940  1.00  0.00           H
ATOM   3195  CB  HIS A 215      91.240 111.350 172.870  1.00  0.00           C
ATOM   3196  HB1 HIS A 215      91.840 110.910 173.690  1.00  0.00           H
ATOM   3197  HB2 HIS A 215      91.690 111.200 171.860  1.00  0.00           H
ATOM   3198  ND1 HIS A 215      91.230 113.250 174.460  1.00  0.00           N
ATOM   3199  CG  HIS A 215      91.160 112.820 173.150  1.00  0.00           C
ATOM   3200  CE1 HIS A 215      91.320 114.600 174.280  1.00  0.00           C
ATOM   3201  HE1 HIS A 215      91.510 115.330 175.070  1.00  0.00           H
ATOM   3202  NE2 HIS A 215      91.160 115.000 173.030  1.00  0.00           N
ATOM   3203  HE2 HIS A 215      91.220 115.930 172.670  1.00  0.00           H
ATOM   3204  CD2 HIS A 215      91.040 113.850 172.300  1.00  0.00           C
ATOM   3205  HD2 HIS A 215      90.980 113.720 171.230  1.00  0.00           H
ATOM   3206  C   HIS A 215      88.800 111.480 172.290  1.00  0.00           C
ATOM   3207  O   HIS A 215      88.040 112.200 172.980  1.00  0.00           O
ATOM   3208  N   ALA A 216      88.680 111.310 171.020  1.00  0.00           N
ATOM   3209  HN  ALA A 216      89.340 110.810 170.470  1.00  0.00           H
ATOM   3210  CA  ALA A 216      87.790 112.070 170.250  1.00  0.00           C
ATOM   3211  HA  ALA A 216      87.270 112.860 170.780  1.00  0.00           H
ATOM   3212  CB  ALA A 216      88.470 112.790 169.070  1.00  0.00           C
ATOM   3213  HB1 ALA A 216      89.380 112.270 168.670  1.00  0.00           H
ATOM   3214  HB2 ALA A 216      87.860 112.930 168.150  1.00  0.00           H
ATOM   3215  HB3 ALA A 216      88.850 113.790 169.340  1.00  0.00           H
ATOM   3216  C   ALA A 216      86.740 111.220 169.590  1.00  0.00           C
ATOM   3217  O   ALA A 216      85.790 111.740 169.050  1.00  0.00           O
ATOM   3218  N   TRP A 217      86.920 109.890 169.680  1.00  0.00           N
ATOM   3219  HN  TRP A 217      87.840 109.640 169.980  1.00  0.00           H
ATOM   3220  CA  TRP A 217      85.960 108.940 168.990  1.00  0.00           C
ATOM   3221  HA  TRP A 217      85.300 109.490 168.330  1.00  0.00           H
ATOM   3222  CB  TRP A 217      86.770 107.930 168.100  1.00  0.00           C
ATOM   3223  HB1 TRP A 217      87.310 107.150 168.680  1.00  0.00           H
ATOM   3224  HB2 TRP A 217      86.080 107.270 167.530  1.00  0.00           H
ATOM   3225  CG  TRP A 217      87.630 108.650 167.140  1.00  0.00           C
ATOM   3226  CD1 TRP A 217      88.920 109.060 167.220  1.00  0.00           C
ATOM   3227  HD1 TRP A 217      89.480 108.800 168.110  1.00  0.00           H
ATOM   3228  NE1 TRP A 217      89.370 109.600 166.150  1.00  0.00           N
ATOM   3229  HE1 TRP A 217      90.150 110.180 166.080  1.00  0.00           H
ATOM   3230  CE2 TRP A 217      88.340 109.540 165.210  1.00  0.00           C
ATOM   3231  CD2 TRP A 217      87.180 108.980 165.780  1.00  0.00           C
ATOM   3232  CE3 TRP A 217      86.050 108.750 165.040  1.00  0.00           C
ATOM   3233  HE3 TRP A 217      85.170 108.290 165.460  1.00  0.00           H
ATOM   3234  CZ3 TRP A 217      86.110 109.010 163.740  1.00  0.00           C
ATOM   3235  HZ3 TRP A 217      85.250 108.830 163.110  1.00  0.00           H
ATOM   3236  CZ2 TRP A 217      88.350 109.840 163.830  1.00  0.00           C
ATOM   3237  HZ2 TRP A 217      89.240 110.240 163.390  1.00  0.00           H
ATOM   3238  CH2 TRP A 217      87.190 109.670 163.150  1.00  0.00           C
ATOM   3239  HH2 TRP A 217      87.130 109.890 162.100  1.00  0.00           H
ATOM   3240  C   TRP A 217      85.240 108.110 170.020  1.00  0.00           C
ATOM   3241  O   TRP A 217      85.790 107.820 171.080  1.00  0.00           O
ATOM   3242  N   SER A 218      83.980 107.680 169.750  1.00  0.00           N
ATOM   3243  HN  SER A 218      83.450 108.110 169.020  1.00  0.00           H
ATOM   3244  CA  SER A 218      83.140 106.920 170.630  1.00  0.00           C
ATOM   3245  HA  SER A 218      83.870 106.700 171.390  1.00  0.00           H
ATOM   3246  CB  SER A 218      82.020 107.990 171.140  1.00  0.00           C
ATOM   3247  HB1 SER A 218      82.520 108.960 171.300  1.00  0.00           H
ATOM   3248  HB2 SER A 218      81.580 107.630 172.100  1.00  0.00           H
ATOM   3249  OG  SER A 218      80.920 108.010 170.220  1.00  0.00           O
ATOM   3250  HG1 SER A 218      81.280 108.600 169.550  1.00  0.00           H
ATOM   3251  C   SER A 218      82.770 105.660 169.780  1.00  0.00           C
ATOM   3252  O   SER A 218      82.750 105.750 168.540  1.00  0.00           O
ATOM   3253  N   PRO A 219      82.440 104.510 170.430  1.00  0.00           N
ATOM   3254  CD  PRO A 219      82.620 104.380 171.900  1.00  0.00           C
ATOM   3255  HD1 PRO A 219      82.030 105.190 172.390  1.00  0.00           H
ATOM   3256  HD2 PRO A 219      83.710 104.310 172.140  1.00  0.00           H
ATOM   3257  CA  PRO A 219      82.300 103.220 169.810  1.00  0.00           C
ATOM   3258  HA  PRO A 219      83.070 103.000 169.090  1.00  0.00           H
ATOM   3259  CB  PRO A 219      82.340 102.120 170.900  1.00  0.00           C
ATOM   3260  HB1 PRO A 219      81.600 101.310 170.720  1.00  0.00           H
ATOM   3261  HB2 PRO A 219      83.280 101.530 170.910  1.00  0.00           H
ATOM   3262  CG  PRO A 219      82.040 102.980 172.210  1.00  0.00           C
ATOM   3263  HG1 PRO A 219      82.350 102.460 173.140  1.00  0.00           H
ATOM   3264  HG2 PRO A 219      80.950 103.200 172.250  1.00  0.00           H
ATOM   3265  C   PRO A 219      81.020 103.020 168.930  1.00  0.00           C
ATOM   3266  O   PRO A 219      80.530 101.890 168.720  1.00  0.00           O
ATOM   3267  N   MET A 220      80.430 104.180 168.510  1.00  0.00           N
ATOM   3268  HN  MET A 220      80.940 105.030 168.620  1.00  0.00           H
ATOM   3269  CA  MET A 220      79.190 104.330 167.850  1.00  0.00           C
ATOM   3270  HA  MET A 220      79.010 105.400 167.880  1.00  0.00           H
ATOM   3271  CB  MET A 220      79.490 103.900 166.370  1.00  0.00           C
ATOM   3272  HB1 MET A 220      80.330 104.570 166.110  1.00  0.00           H
ATOM   3273  HB2 MET A 220      79.950 102.890 166.340  1.00  0.00           H
ATOM   3274  CG  MET A 220      78.380 103.870 165.260  1.00  0.00           C
ATOM   3275  HG1 MET A 220      77.870 102.890 165.420  1.00  0.00           H
ATOM   3276  HG2 MET A 220      78.900 103.860 164.280  1.00  0.00           H
ATOM   3277  SD  MET A 220      77.160 105.230 165.230  1.00  0.00           S
ATOM   3278  CE  MET A 220      76.180 104.700 163.840  1.00  0.00           C
ATOM   3279  HE1 MET A 220      75.800 103.690 164.100  1.00  0.00           H
ATOM   3280  HE2 MET A 220      75.310 105.360 163.600  1.00  0.00           H
ATOM   3281  HE3 MET A 220      76.810 104.700 162.920  1.00  0.00           H
ATOM   3282  C   MET A 220      77.960 103.650 168.490  1.00  0.00           C
ATOM   3283  O   MET A 220      76.820 103.560 168.010  1.00  0.00           O
ATOM   3284  N   LYS A 221      78.030 103.400 169.810  1.00  0.00           N
ATOM   3285  HN  LYS A 221      78.840 103.710 170.310  1.00  0.00           H
ATOM   3286  CA  LYS A 221      77.060 102.730 170.640  1.00  0.00           C
ATOM   3287  HA  LYS A 221      77.510 102.760 171.620  1.00  0.00           H
ATOM   3288  CB  LYS A 221      75.770 103.470 170.840  1.00  0.00           C
ATOM   3289  HB1 LYS A 221      75.300 103.730 169.870  1.00  0.00           H
ATOM   3290  HB2 LYS A 221      75.070 102.800 171.390  1.00  0.00           H
ATOM   3291  CG  LYS A 221      75.900 104.720 171.760  1.00  0.00           C
ATOM   3292  HG1 LYS A 221      76.760 105.320 171.420  1.00  0.00           H
ATOM   3293  HG2 LYS A 221      76.070 104.330 172.790  1.00  0.00           H
ATOM   3294  CD  LYS A 221      74.660 105.580 171.840  1.00  0.00           C
ATOM   3295  HD1 LYS A 221      73.760 104.920 171.860  1.00  0.00           H
ATOM   3296  HD2 LYS A 221      74.620 106.180 170.900  1.00  0.00           H
ATOM   3297  CE  LYS A 221      74.530 106.530 173.070  1.00  0.00           C
ATOM   3298  HE1 LYS A 221      73.830 107.330 172.770  1.00  0.00           H
ATOM   3299  HE2 LYS A 221      75.540 106.980 173.170  1.00  0.00           H
ATOM   3300  NZ  LYS A 221      74.130 105.880 174.330  1.00  0.00           N
ATOM   3301  HZ1 LYS A 221      74.940 105.430 174.810  1.00  0.00           H
ATOM   3302  HZ2 LYS A 221      73.720 106.640 174.920  1.00  0.00           H
ATOM   3303  HZ3 LYS A 221      73.400 105.150 174.220  1.00  0.00           H
ATOM   3304  C   LYS A 221      76.980 101.190 170.500  1.00  0.00           C
ATOM   3305  O   LYS A 221      76.270 100.510 171.250  1.00  0.00           O
ATOM   3306  N   ASP A 222      77.790 100.550 169.540  1.00  0.00           N
ATOM   3307  HN  ASP A 222      78.360 101.090 168.940  1.00  0.00           H
ATOM   3308  CA  ASP A 222      77.880  99.130 169.360  1.00  0.00           C
ATOM   3309  HA  ASP A 222      76.890  98.690 169.330  1.00  0.00           H
ATOM   3310  CB  ASP A 222      78.410  98.940 167.940  1.00  0.00           C
ATOM   3311  HB1 ASP A 222      77.540  99.100 167.270  1.00  0.00           H
ATOM   3312  HB2 ASP A 222      79.180  99.700 167.690  1.00  0.00           H
ATOM   3313  CG  ASP A 222      79.060  97.550 167.700  1.00  0.00           C
ATOM   3314  OD1 ASP A 222      80.300  97.450 167.850  1.00  0.00           O
ATOM   3315  OD2 ASP A 222      78.300  96.580 167.590  1.00  0.00           O
ATOM   3316  C   ASP A 222      78.720  98.430 170.430  1.00  0.00           C
ATOM   3317  O   ASP A 222      78.340  97.430 170.940  1.00  0.00           O
ATOM   3318  N   GLY A 223      79.740  99.080 170.890  1.00  0.00           N
ATOM   3319  HN  GLY A 223      79.950 100.000 170.560  1.00  0.00           H
ATOM   3320  CA  GLY A 223      80.440  98.590 172.000  1.00  0.00           C
ATOM   3321  HA1 GLY A 223      79.850  97.990 172.680  1.00  0.00           H
ATOM   3322  HA2 GLY A 223      80.870  99.460 172.470  1.00  0.00           H
ATOM   3323  C   GLY A 223      81.640  97.730 171.710  1.00  0.00           C
ATOM   3324  O   GLY A 223      82.400  97.520 172.670  1.00  0.00           O
ATOM   3325  N   SER A 224      81.880  97.280 170.470  1.00  0.00           N
ATOM   3326  HN  SER A 224      81.380  97.550 169.650  1.00  0.00           H
ATOM   3327  CA  SER A 224      83.000  96.380 170.110  1.00  0.00           C
ATOM   3328  HA  SER A 224      83.410  95.960 171.010  1.00  0.00           H
ATOM   3329  CB  SER A 224      82.630  95.160 169.180  1.00  0.00           C
ATOM   3330  HB1 SER A 224      81.900  94.450 169.630  1.00  0.00           H
ATOM   3331  HB2 SER A 224      83.610  94.640 169.100  1.00  0.00           H
ATOM   3332  OG  SER A 224      82.230  95.470 167.840  1.00  0.00           O
ATOM   3333  HG1 SER A 224      81.790  96.320 167.880  1.00  0.00           H
ATOM   3334  C   SER A 224      84.050  97.280 169.530  1.00  0.00           C
ATOM   3335  O   SER A 224      83.710  98.100 168.650  1.00  0.00           O
ATOM   3336  N   SER A 225      85.300  97.210 170.060  1.00  0.00           N
ATOM   3337  HN  SER A 225      85.420  96.590 170.830  1.00  0.00           H
ATOM   3338  CA  SER A 225      86.410  98.120 169.630  1.00  0.00           C
ATOM   3339  HA  SER A 225      85.900  98.980 169.230  1.00  0.00           H
ATOM   3340  CB  SER A 225      87.390  98.590 170.810  1.00  0.00           C
ATOM   3341  HB1 SER A 225      86.740  98.980 171.620  1.00  0.00           H
ATOM   3342  HB2 SER A 225      88.120  99.360 170.490  1.00  0.00           H
ATOM   3343  OG  SER A 225      88.150  97.620 171.540  1.00  0.00           O
ATOM   3344  HG1 SER A 225      87.440  96.980 171.610  1.00  0.00           H
ATOM   3345  C   SER A 225      87.340  97.550 168.520  1.00  0.00           C
ATOM   3346  O   SER A 225      87.630  96.330 168.450  1.00  0.00           O
ATOM   3347  N   PRO A 226      87.830  98.380 167.570  1.00  0.00           N
ATOM   3348  CD  PRO A 226      87.530  99.810 167.410  1.00  0.00           C
ATOM   3349  HD1 PRO A 226      87.710 100.400 168.340  1.00  0.00           H
ATOM   3350  HD2 PRO A 226      86.460  99.990 167.160  1.00  0.00           H
ATOM   3351  CA  PRO A 226      88.760  97.940 166.570  1.00  0.00           C
ATOM   3352  HA  PRO A 226      88.470  96.950 166.260  1.00  0.00           H
ATOM   3353  CB  PRO A 226      88.670  99.130 165.490  1.00  0.00           C
ATOM   3354  HB1 PRO A 226      89.620  99.200 164.910  1.00  0.00           H
ATOM   3355  HB2 PRO A 226      87.950  98.870 164.690  1.00  0.00           H
ATOM   3356  CG  PRO A 226      88.410 100.400 166.320  1.00  0.00           C
ATOM   3357  HG1 PRO A 226      87.970 101.200 165.680  1.00  0.00           H
ATOM   3358  HG2 PRO A 226      89.290 100.770 166.900  1.00  0.00           H
ATOM   3359  C   PRO A 226      90.160  97.830 167.250  1.00  0.00           C
ATOM   3360  O   PRO A 226      90.520  98.590 168.150  1.00  0.00           O
ATOM   3361  N   LYS A 227      90.860  96.750 166.990  1.00  0.00           N
ATOM   3362  HN  LYS A 227      90.600  95.980 166.410  1.00  0.00           H
ATOM   3363  CA  LYS A 227      92.120  96.510 167.600  1.00  0.00           C
ATOM   3364  HA  LYS A 227      92.040  96.590 168.670  1.00  0.00           H
ATOM   3365  CB  LYS A 227      92.700  95.060 167.410  1.00  0.00           C
ATOM   3366  HB1 LYS A 227      92.800  94.790 166.340  1.00  0.00           H
ATOM   3367  HB2 LYS A 227      93.770  94.930 167.710  1.00  0.00           H
ATOM   3368  CG  LYS A 227      92.020  93.950 168.180  1.00  0.00           C
ATOM   3369  HG1 LYS A 227      92.230  92.980 167.690  1.00  0.00           H
ATOM   3370  HG2 LYS A 227      90.920  94.070 168.180  1.00  0.00           H
ATOM   3371  CD  LYS A 227      92.540  93.850 169.660  1.00  0.00           C
ATOM   3372  HD1 LYS A 227      92.420  94.860 170.100  1.00  0.00           H
ATOM   3373  HD2 LYS A 227      93.610  93.580 169.740  1.00  0.00           H
ATOM   3374  CE  LYS A 227      91.660  92.910 170.500  1.00  0.00           C
ATOM   3375  HE1 LYS A 227      91.880  91.920 170.040  1.00  0.00           H
ATOM   3376  HE2 LYS A 227      90.580  93.180 170.490  1.00  0.00           H
ATOM   3377  NZ  LYS A 227      92.090  92.990 171.890  1.00  0.00           N
ATOM   3378  HZ1 LYS A 227      92.860  92.300 171.980  1.00  0.00           H
ATOM   3379  HZ2 LYS A 227      92.580  93.870 172.150  1.00  0.00           H
ATOM   3380  HZ3 LYS A 227      91.310  92.800 172.540  1.00  0.00           H
ATOM   3381  C   LYS A 227      93.200  97.540 167.260  1.00  0.00           C
ATOM   3382  O   LYS A 227      93.270  98.000 166.130  1.00  0.00           O
ATOM   3383  N   VAL A 228      94.100  97.850 168.190  1.00  0.00           N
ATOM   3384  HN  VAL A 228      94.010  97.720 169.170  1.00  0.00           H
ATOM   3385  CA  VAL A 228      95.150  98.850 167.930  1.00  0.00           C
ATOM   3386  HA  VAL A 228      94.980  99.440 167.030  1.00  0.00           H
ATOM   3387  CB  VAL A 228      95.230  99.950 169.050  1.00  0.00           C
ATOM   3388  HB  VAL A 228      95.630  99.500 169.980  1.00  0.00           H
ATOM   3389  CG1 VAL A 228      96.070 101.130 168.500  1.00  0.00           C
ATOM   3390 HG11 VAL A 228      96.400 101.850 169.280  1.00  0.00           H
ATOM   3391 HG12 VAL A 228      97.060 100.840 168.070  1.00  0.00           H
ATOM   3392 HG13 VAL A 228      95.600 101.670 167.650  1.00  0.00           H
ATOM   3393  CG2 VAL A 228      93.880 100.590 169.410  1.00  0.00           C
ATOM   3394 HG21 VAL A 228      93.940 101.370 170.190  1.00  0.00           H
ATOM   3395 HG22 VAL A 228      93.410 101.120 168.560  1.00  0.00           H
ATOM   3396 HG23 VAL A 228      93.100  99.880 169.780  1.00  0.00           H
ATOM   3397  C   VAL A 228      96.480  98.060 167.900  1.00  0.00           C
ATOM   3398  O   VAL A 228      96.950  97.440 168.810  1.00  0.00           O
ATOM   3399  N   GLU A 229      97.200  98.090 166.730  1.00  0.00           N
ATOM   3400  HN  GLU A 229      96.810  98.500 165.910  1.00  0.00           H
ATOM   3401  CA  GLU A 229      98.450  97.370 166.550  1.00  0.00           C
ATOM   3402  HA  GLU A 229      98.650  96.810 167.450  1.00  0.00           H
ATOM   3403  CB  GLU A 229      98.350  96.330 165.400  1.00  0.00           C
ATOM   3404  HB1 GLU A 229      98.060  96.780 164.430  1.00  0.00           H
ATOM   3405  HB2 GLU A 229      99.390  95.970 165.300  1.00  0.00           H
ATOM   3406  CG  GLU A 229      97.360  95.260 165.690  1.00  0.00           C
ATOM   3407  HG1 GLU A 229      96.360  95.660 165.440  1.00  0.00           H
ATOM   3408  HG2 GLU A 229      97.450  94.990 166.770  1.00  0.00           H
ATOM   3409  CD  GLU A 229      97.470  94.090 164.810  1.00  0.00           C
ATOM   3410  OE1 GLU A 229      98.110  94.170 163.700  1.00  0.00           O
ATOM   3411  OE2 GLU A 229      97.020  92.990 165.240  1.00  0.00           O
ATOM   3412  C   GLU A 229      99.620  98.300 166.270  1.00  0.00           C
ATOM   3413  O   GLU A 229      99.500  99.500 166.040  1.00  0.00           O
ATOM   3414  N   PHE A 230     100.830  97.780 166.380  1.00  0.00           N
ATOM   3415  HN  PHE A 230     100.830  96.790 166.500  1.00  0.00           H
ATOM   3416  CA  PHE A 230     102.040  98.380 165.930  1.00  0.00           C
ATOM   3417  HA  PHE A 230     101.930  99.400 166.260  1.00  0.00           H
ATOM   3418  CB  PHE A 230     103.330  97.690 166.550  1.00  0.00           C
ATOM   3419  HB1 PHE A 230     103.330  97.870 167.640  1.00  0.00           H
ATOM   3420  HB2 PHE A 230     103.210  96.600 166.360  1.00  0.00           H
ATOM   3421  CG  PHE A 230     104.680  98.180 165.960  1.00  0.00           C
ATOM   3422  CD1 PHE A 230     104.780  99.570 166.060  1.00  0.00           C
ATOM   3423  HD1 PHE A 230     103.960 100.060 166.560  1.00  0.00           H
ATOM   3424  CE1 PHE A 230     105.970 100.220 165.640  1.00  0.00           C
ATOM   3425  HE1 PHE A 230     106.090 101.260 165.890  1.00  0.00           H
ATOM   3426  CZ  PHE A 230     107.040  99.420 165.340  1.00  0.00           C
ATOM   3427  HZ  PHE A 230     107.980  99.930 165.240  1.00  0.00           H
ATOM   3428  CD2 PHE A 230     105.770  97.380 165.590  1.00  0.00           C
ATOM   3429  HD2 PHE A 230     105.780  96.310 165.420  1.00  0.00           H
ATOM   3430  CE2 PHE A 230     107.020  97.980 165.220  1.00  0.00           C
ATOM   3431  HE2 PHE A 230     107.900  97.370 165.140  1.00  0.00           H
ATOM   3432  C   PHE A 230     102.080  98.230 164.360  1.00  0.00           C
ATOM   3433  O   PHE A 230     101.840  97.100 163.910  1.00  0.00           O
ATOM   3434  N   SER A 231     102.160  99.400 163.680  1.00  0.00           N
ATOM   3435  HN  SER A 231     102.370 100.260 164.130  1.00  0.00           H
ATOM   3436  CA  SER A 231     101.900  99.450 162.260  1.00  0.00           C
ATOM   3437  HA  SER A 231     100.940  98.990 162.060  1.00  0.00           H
ATOM   3438  CB  SER A 231     101.900 100.930 161.650  1.00  0.00           C
ATOM   3439  HB1 SER A 231     101.690 100.820 160.570  1.00  0.00           H
ATOM   3440  HB2 SER A 231     102.870 101.470 161.690  1.00  0.00           H
ATOM   3441  OG  SER A 231     100.990 101.710 162.310  1.00  0.00           O
ATOM   3442  HG1 SER A 231     100.740 102.260 161.570  1.00  0.00           H
ATOM   3443  C   SER A 231     102.860  98.670 161.490  1.00  0.00           C
ATOM   3444  O   SER A 231     104.020  98.650 161.740  1.00  0.00           O
ATOM   3445  N   ASN A 232     102.480  98.010 160.340  1.00  0.00           N
ATOM   3446  HN  ASN A 232     101.540  97.680 160.260  1.00  0.00           H
ATOM   3447  CA  ASN A 232     103.430  97.610 159.330  1.00  0.00           C
ATOM   3448  HA  ASN A 232     104.190  97.070 159.870  1.00  0.00           H
ATOM   3449  CB  ASN A 232     102.730  96.610 158.310  1.00  0.00           C
ATOM   3450  HB1 ASN A 232     101.770  97.060 157.980  1.00  0.00           H
ATOM   3451  HB2 ASN A 232     103.470  96.500 157.480  1.00  0.00           H
ATOM   3452  CG  ASN A 232     102.320  95.300 159.080  1.00  0.00           C
ATOM   3453  OD1 ASN A 232     102.030  95.280 160.290  1.00  0.00           O
ATOM   3454  ND2 ASN A 232     102.600  94.180 158.440  1.00  0.00           N
ATOM   3455 HD21 ASN A 232     102.930  94.120 157.500  1.00  0.00           H
ATOM   3456 HD22 ASN A 232     102.450  93.330 158.950  1.00  0.00           H
ATOM   3457  C   ASN A 232     104.080  98.800 158.580  1.00  0.00           C
ATOM   3458  O   ASN A 232     103.390  99.760 158.270  1.00  0.00           O
ATOM   3459  N   ALA A 233     105.360  98.670 158.350  1.00  0.00           N
ATOM   3460  HN  ALA A 233     105.910  97.920 158.730  1.00  0.00           H
ATOM   3461  CA  ALA A 233     106.090  99.800 157.760  1.00  0.00           C
ATOM   3462  HA  ALA A 233     105.930 100.600 158.460  1.00  0.00           H
ATOM   3463  CB  ALA A 233     107.600  99.630 157.870  1.00  0.00           C
ATOM   3464  HB1 ALA A 233     107.920  98.870 157.120  1.00  0.00           H
ATOM   3465  HB2 ALA A 233     107.980 100.670 157.800  1.00  0.00           H
ATOM   3466  HB3 ALA A 233     107.760  99.250 158.900  1.00  0.00           H
ATOM   3467  C   ALA A 233     105.630 100.210 156.340  1.00  0.00           C
ATOM   3468  O   ALA A 233     105.580  99.430 155.400  1.00  0.00           O
ATOM   3469  N   HIS A 234     105.270 101.480 156.140  1.00  0.00           N
ATOM   3470  HN  HIS A 234     105.230 102.200 156.820  1.00  0.00           H
ATOM   3471  CA  HIS A 234     105.040 102.050 154.840  1.00  0.00           C
ATOM   3472  HA  HIS A 234     104.650 101.320 154.140  1.00  0.00           H
ATOM   3473  CB  HIS A 234     104.000 103.160 154.970  1.00  0.00           C
ATOM   3474  HB1 HIS A 234     103.670 103.360 153.930  1.00  0.00           H
ATOM   3475  HB2 HIS A 234     103.070 102.780 155.430  1.00  0.00           H
ATOM   3476  ND1 HIS A 234     105.270 104.340 156.730  1.00  0.00           N
ATOM   3477  CG  HIS A 234     104.450 104.400 155.630  1.00  0.00           C
ATOM   3478  CE1 HIS A 234     105.610 105.580 156.920  1.00  0.00           C
ATOM   3479  HE1 HIS A 234     106.300 106.070 157.600  1.00  0.00           H
ATOM   3480  NE2 HIS A 234     105.160 106.410 155.880  1.00  0.00           N
ATOM   3481  HE2 HIS A 234     105.300 107.390 155.770  1.00  0.00           H
ATOM   3482  CD2 HIS A 234     104.400 105.620 155.110  1.00  0.00           C
ATOM   3483  HD2 HIS A 234     103.840 105.920 154.240  1.00  0.00           H
ATOM   3484  C   HIS A 234     106.280 102.570 154.130  1.00  0.00           C
ATOM   3485  O   HIS A 234     106.290 102.730 152.930  1.00  0.00           O
ATOM   3486  N   GLY A 235     107.350 102.760 154.930  1.00  0.00           N
ATOM   3487  HN  GLY A 235     107.260 102.540 155.900  1.00  0.00           H
ATOM   3488  CA  GLY A 235     108.610 103.450 154.650  1.00  0.00           C
ATOM   3489  HA1 GLY A 235     109.020 103.710 155.620  1.00  0.00           H
ATOM   3490  HA2 GLY A 235     108.290 104.230 153.980  1.00  0.00           H
ATOM   3491  C   GLY A 235     109.640 102.800 153.830  1.00  0.00           C
ATOM   3492  O   GLY A 235     110.800 103.140 153.850  1.00  0.00           O
ATOM   3493  N   PHE A 236     109.330 101.690 153.130  1.00  0.00           N
ATOM   3494  HN  PHE A 236     108.430 101.260 153.210  1.00  0.00           H
ATOM   3495  CA  PHE A 236     110.110 101.140 152.050  1.00  0.00           C
ATOM   3496  HA  PHE A 236     111.160 101.140 152.270  1.00  0.00           H
ATOM   3497  CB  PHE A 236     109.660  99.680 151.770  1.00  0.00           C
ATOM   3498  HB1 PHE A 236     110.280  99.260 150.950  1.00  0.00           H
ATOM   3499  HB2 PHE A 236     109.730  99.110 152.720  1.00  0.00           H
ATOM   3500  CG  PHE A 236     108.180  99.620 151.410  1.00  0.00           C
ATOM   3501  CD1 PHE A 236     107.200  99.330 152.380  1.00  0.00           C
ATOM   3502  HD1 PHE A 236     107.500  99.030 153.380  1.00  0.00           H
ATOM   3503  CE1 PHE A 236     105.840  99.150 151.910  1.00  0.00           C
ATOM   3504  HE1 PHE A 236     105.190  98.890 152.730  1.00  0.00           H
ATOM   3505  CZ  PHE A 236     105.450  99.360 150.550  1.00  0.00           C
ATOM   3506  HZ  PHE A 236     104.420  99.280 150.220  1.00  0.00           H
ATOM   3507  CD2 PHE A 236     107.810  99.920 150.060  1.00  0.00           C
ATOM   3508  HD2 PHE A 236     108.520 100.230 149.310  1.00  0.00           H
ATOM   3509  CE2 PHE A 236     106.490  99.760 149.660  1.00  0.00           C
ATOM   3510  HE2 PHE A 236     106.290  99.980 148.620  1.00  0.00           H
ATOM   3511  C   PHE A 236     110.060 102.050 150.860  1.00  0.00           C
ATOM   3512  O   PHE A 236     108.990 102.610 150.530  1.00  0.00           O
ATOM   3513  N   LEU A 237     111.230 102.460 150.280  1.00  0.00           N
ATOM   3514  HN  LEU A 237     112.090 102.020 150.530  1.00  0.00           H
ATOM   3515  CA  LEU A 237     111.430 103.580 149.350  1.00  0.00           C
ATOM   3516  HA  LEU A 237     110.500 104.130 149.340  1.00  0.00           H
ATOM   3517  CB  LEU A 237     112.480 104.580 149.810  1.00  0.00           C
ATOM   3518  HB1 LEU A 237     113.480 104.100 149.800  1.00  0.00           H
ATOM   3519  HB2 LEU A 237     112.570 105.460 149.130  1.00  0.00           H
ATOM   3520  CG  LEU A 237     112.310 104.980 151.300  1.00  0.00           C
ATOM   3521  HG  LEU A 237     112.090 104.080 151.920  1.00  0.00           H
ATOM   3522  CD1 LEU A 237     113.640 105.480 151.860  1.00  0.00           C
ATOM   3523 HD11 LEU A 237     114.410 104.690 151.960  1.00  0.00           H
ATOM   3524 HD12 LEU A 237     114.100 106.210 151.160  1.00  0.00           H
ATOM   3525 HD13 LEU A 237     113.640 105.940 152.870  1.00  0.00           H
ATOM   3526  CD2 LEU A 237     111.140 105.940 151.450  1.00  0.00           C
ATOM   3527 HD21 LEU A 237     111.320 106.880 150.890  1.00  0.00           H
ATOM   3528 HD22 LEU A 237     110.220 105.410 151.120  1.00  0.00           H
ATOM   3529 HD23 LEU A 237     111.050 106.190 152.530  1.00  0.00           H
ATOM   3530  C   LEU A 237     111.750 103.100 147.910  1.00  0.00           C
ATOM   3531  O   LEU A 237     112.040 103.880 146.980  1.00  0.00           O
ATOM   3532  N   LEU A 238     111.570 101.780 147.770  1.00  0.00           N
ATOM   3533  HN  LEU A 238     111.290 101.220 148.550  1.00  0.00           H
ATOM   3534  CA  LEU A 238     111.800 100.990 146.620  1.00  0.00           C
ATOM   3535  HA  LEU A 238     111.730 101.690 145.810  1.00  0.00           H
ATOM   3536  CB  LEU A 238     113.240 100.320 146.770  1.00  0.00           C
ATOM   3537  HB1 LEU A 238     113.940 101.100 147.140  1.00  0.00           H
ATOM   3538  HB2 LEU A 238     113.120  99.660 147.650  1.00  0.00           H
ATOM   3539  CG  LEU A 238     113.850  99.720 145.550  1.00  0.00           C
ATOM   3540  HG  LEU A 238     113.260  98.820 145.270  1.00  0.00           H
ATOM   3541  CD1 LEU A 238     113.950 100.740 144.370  1.00  0.00           C
ATOM   3542 HD11 LEU A 238     112.940 100.880 143.950  1.00  0.00           H
ATOM   3543 HD12 LEU A 238     114.260 101.720 144.780  1.00  0.00           H
ATOM   3544 HD13 LEU A 238     114.700 100.290 143.680  1.00  0.00           H
ATOM   3545  CD2 LEU A 238     115.240  99.050 145.800  1.00  0.00           C
ATOM   3546 HD21 LEU A 238     115.620  98.530 144.890  1.00  0.00           H
ATOM   3547 HD22 LEU A 238     115.970  99.790 146.180  1.00  0.00           H
ATOM   3548 HD23 LEU A 238     115.030  98.380 146.660  1.00  0.00           H
ATOM   3549  C   LEU A 238     110.640 100.050 146.550  1.00  0.00           C
ATOM   3550  O   LEU A 238     110.330  99.400 147.540  1.00  0.00           O
ATOM   3551  N   ASP A 239     110.010  99.890 145.350  1.00  0.00           N
ATOM   3552  HN  ASP A 239     110.300 100.430 144.560  1.00  0.00           H
ATOM   3553  CA  ASP A 239     109.040  98.770 145.110  1.00  0.00           C
ATOM   3554  HA  ASP A 239     108.630  98.370 146.020  1.00  0.00           H
ATOM   3555  CB  ASP A 239     107.850  99.210 144.120  1.00  0.00           C
ATOM   3556  HB1 ASP A 239     107.470 100.220 144.400  1.00  0.00           H
ATOM   3557  HB2 ASP A 239     108.240  99.210 143.080  1.00  0.00           H
ATOM   3558  CG  ASP A 239     106.650  98.200 144.140  1.00  0.00           C
ATOM   3559  OD1 ASP A 239     106.750  97.030 144.620  1.00  0.00           O
ATOM   3560  OD2 ASP A 239     105.600  98.560 143.460  1.00  0.00           O
ATOM   3561  C   ASP A 239     109.840  97.660 144.500  1.00  0.00           C
ATOM   3562  O   ASP A 239     110.530  97.790 143.450  1.00  0.00           O
ATOM   3563  N   THR A 240     109.860  96.500 145.100  1.00  0.00           N
ATOM   3564  HN  THR A 240     109.540  96.380 146.030  1.00  0.00           H
ATOM   3565  CA  THR A 240     110.650  95.370 144.560  1.00  0.00           C
ATOM   3566  HA  THR A 240     111.360  95.730 143.820  1.00  0.00           H
ATOM   3567  CB  THR A 240     111.650  94.700 145.540  1.00  0.00           C
ATOM   3568  HB  THR A 240     112.190  93.830 145.120  1.00  0.00           H
ATOM   3569  OG1 THR A 240     110.970  94.290 146.740  1.00  0.00           O
ATOM   3570  HG1 THR A 240     110.660  95.130 147.090  1.00  0.00           H
ATOM   3571  CG2 THR A 240     112.590  95.750 146.010  1.00  0.00           C
ATOM   3572 HG21 THR A 240     112.990  96.370 145.190  1.00  0.00           H
ATOM   3573 HG22 THR A 240     112.150  96.420 146.780  1.00  0.00           H
ATOM   3574 HG23 THR A 240     113.520  95.340 146.460  1.00  0.00           H
ATOM   3575  C   THR A 240     109.710  94.340 143.930  1.00  0.00           C
ATOM   3576  O   THR A 240     110.210  93.370 143.480  1.00  0.00           O
ATOM   3577  N   SER A 241     108.350  94.540 143.850  1.00  0.00           N
ATOM   3578  HN  SER A 241     107.940  95.380 144.200  1.00  0.00           H
ATOM   3579  CA  SER A 241     107.400  93.600 143.220  1.00  0.00           C
ATOM   3580  HA  SER A 241     107.900  92.660 143.050  1.00  0.00           H
ATOM   3581  CB  SER A 241     106.090  93.290 143.980  1.00  0.00           C
ATOM   3582  HB1 SER A 241     105.620  92.420 143.470  1.00  0.00           H
ATOM   3583  HB2 SER A 241     105.410  94.160 143.990  1.00  0.00           H
ATOM   3584  OG  SER A 241     106.390  92.750 145.300  1.00  0.00           O
ATOM   3585  HG1 SER A 241     106.930  93.390 145.760  1.00  0.00           H
ATOM   3586  C   SER A 241     107.130  94.100 141.770  1.00  0.00           C
ATOM   3587  O   SER A 241     106.150  94.880 141.570  1.00  0.00           O
ATOM   3588  N   LEU A 242     107.790  93.570 140.730  1.00  0.00           N
ATOM   3589  HN  LEU A 242     108.460  92.840 140.840  1.00  0.00           H
ATOM   3590  CA  LEU A 242     107.440  93.790 139.310  1.00  0.00           C
ATOM   3591  HA  LEU A 242     107.360  94.860 139.180  1.00  0.00           H
ATOM   3592  CB  LEU A 242     108.500  93.240 138.390  1.00  0.00           C
ATOM   3593  HB1 LEU A 242     108.650  92.190 138.710  1.00  0.00           H
ATOM   3594  HB2 LEU A 242     108.180  93.360 137.330  1.00  0.00           H
ATOM   3595  CG  LEU A 242     109.880  93.990 138.520  1.00  0.00           C
ATOM   3596  HG  LEU A 242     110.430  93.730 137.580  1.00  0.00           H
ATOM   3597  CD1 LEU A 242     109.780  95.560 138.520  1.00  0.00           C
ATOM   3598 HD11 LEU A 242     109.400  95.800 137.500  1.00  0.00           H
ATOM   3599 HD12 LEU A 242     109.110  95.940 139.320  1.00  0.00           H
ATOM   3600 HD13 LEU A 242     110.740  96.120 138.530  1.00  0.00           H
ATOM   3601  CD2 LEU A 242     110.690  93.420 139.740  1.00  0.00           C
ATOM   3602 HD21 LEU A 242     111.760  93.520 139.490  1.00  0.00           H
ATOM   3603 HD22 LEU A 242     110.480  94.130 140.570  1.00  0.00           H
ATOM   3604 HD23 LEU A 242     110.430  92.410 140.120  1.00  0.00           H
ATOM   3605  C   LEU A 242     106.030  93.220 138.860  1.00  0.00           C
ATOM   3606  O   LEU A 242     105.480  92.270 139.420  1.00  0.00           O
ATOM   3607  N   GLU A 243     105.480  93.880 137.870  1.00  0.00           N
ATOM   3608  HN  GLU A 243     105.840  94.760 137.580  1.00  0.00           H
ATOM   3609  CA  GLU A 243     104.300  93.390 137.100  1.00  0.00           C
ATOM   3610  HA  GLU A 243     103.800  92.630 137.690  1.00  0.00           H
ATOM   3611  CB  GLU A 243     103.250  94.580 136.880  1.00  0.00           C
ATOM   3612  HB1 GLU A 243     103.150  95.190 137.810  1.00  0.00           H
ATOM   3613  HB2 GLU A 243     103.640  95.290 136.120  1.00  0.00           H
ATOM   3614  CG  GLU A 243     101.890  94.050 136.290  1.00  0.00           C
ATOM   3615  HG1 GLU A 243     101.430  93.270 136.930  1.00  0.00           H
ATOM   3616  HG2 GLU A 243     102.000  93.510 135.320  1.00  0.00           H
ATOM   3617  CD  GLU A 243     100.930  95.210 136.130  1.00  0.00           C
ATOM   3618  OE1 GLU A 243      99.760  95.250 136.640  1.00  0.00           O
ATOM   3619  OE2 GLU A 243     101.260  96.210 135.410  1.00  0.00           O
ATOM   3620  C   GLU A 243     104.750  92.760 135.780  1.00  0.00           C
ATOM   3621  O   GLU A 243     105.350  93.410 134.950  1.00  0.00           O
ATOM   3622  N   PRO A 244     104.420  91.470 135.590  1.00  0.00           N
ATOM   3623  CD  PRO A 244     103.990  90.530 136.620  1.00  0.00           C
ATOM   3624  HD1 PRO A 244     102.930  90.720 136.880  1.00  0.00           H
ATOM   3625  HD2 PRO A 244     104.670  90.690 137.480  1.00  0.00           H
ATOM   3626  CA  PRO A 244     104.390  90.920 134.240  1.00  0.00           C
ATOM   3627  HA  PRO A 244     105.380  90.980 133.790  1.00  0.00           H
ATOM   3628  CB  PRO A 244     103.890  89.510 134.510  1.00  0.00           C
ATOM   3629  HB1 PRO A 244     102.790  89.470 134.390  1.00  0.00           H
ATOM   3630  HB2 PRO A 244     104.380  88.810 133.800  1.00  0.00           H
ATOM   3631  CG  PRO A 244     104.320  89.200 135.950  1.00  0.00           C
ATOM   3632  HG1 PRO A 244     105.340  88.860 136.230  1.00  0.00           H
ATOM   3633  HG2 PRO A 244     103.580  88.480 136.350  1.00  0.00           H
ATOM   3634  C   PRO A 244     103.520  91.600 133.160  1.00  0.00           C
ATOM   3635  O   PRO A 244     102.370  92.000 133.520  1.00  0.00           O
ATOM   3636  N   PRO A 245     103.860  91.870 131.940  1.00  0.00           N
ATOM   3637  CD  PRO A 245     105.080  91.370 131.260  1.00  0.00           C
ATOM   3638  HD1 PRO A 245     105.150  90.270 131.390  1.00  0.00           H
ATOM   3639  HD2 PRO A 245     106.040  91.720 131.690  1.00  0.00           H
ATOM   3640  CA  PRO A 245     102.910  92.440 130.980  1.00  0.00           C
ATOM   3641  HA  PRO A 245     102.450  93.330 131.380  1.00  0.00           H
ATOM   3642  CB  PRO A 245     103.640  92.580 129.670  1.00  0.00           C
ATOM   3643  HB1 PRO A 245     103.110  92.130 128.800  1.00  0.00           H
ATOM   3644  HB2 PRO A 245     103.910  93.650 129.550  1.00  0.00           H
ATOM   3645  CG  PRO A 245     104.930  91.740 129.760  1.00  0.00           C
ATOM   3646  HG1 PRO A 245     105.710  92.390 129.300  1.00  0.00           H
ATOM   3647  HG2 PRO A 245     104.810  90.790 129.200  1.00  0.00           H
ATOM   3648  C   PRO A 245     101.660  91.580 130.780  1.00  0.00           C
ATOM   3649  O   PRO A 245     101.680  90.440 131.220  1.00  0.00           O
ATOM   3650  N   LEU A 246     100.620  92.020 130.020  1.00  0.00           N
ATOM   3651  HN  LEU A 246     100.560  92.960 129.680  1.00  0.00           H
ATOM   3652  CA  LEU A 246      99.400  91.230 129.760  1.00  0.00           C
ATOM   3653  HA  LEU A 246      99.000  90.970 130.730  1.00  0.00           H
ATOM   3654  CB  LEU A 246      98.410  92.210 129.030  1.00  0.00           C
ATOM   3655  HB1 LEU A 246      98.820  92.810 128.190  1.00  0.00           H
ATOM   3656  HB2 LEU A 246      97.660  91.540 128.560  1.00  0.00           H
ATOM   3657  CG  LEU A 246      97.580  93.070 129.930  1.00  0.00           C
ATOM   3658  HG  LEU A 246      97.090  92.450 130.710  1.00  0.00           H
ATOM   3659  CD1 LEU A 246      98.300  94.260 130.420  1.00  0.00           C
ATOM   3660 HD11 LEU A 246      98.640  94.940 129.610  1.00  0.00           H
ATOM   3661 HD12 LEU A 246      97.680  94.850 131.130  1.00  0.00           H
ATOM   3662 HD13 LEU A 246      99.200  93.870 130.960  1.00  0.00           H
ATOM   3663  CD2 LEU A 246      96.230  93.360 129.180  1.00  0.00           C
ATOM   3664 HD21 LEU A 246      95.690  94.140 129.750  1.00  0.00           H
ATOM   3665 HD22 LEU A 246      96.300  93.740 128.140  1.00  0.00           H
ATOM   3666 HD23 LEU A 246      95.570  92.470 129.100  1.00  0.00           H
ATOM   3667  C   LEU A 246      99.580  89.970 128.960  1.00  0.00           C
ATOM   3668  O   LEU A 246      98.930  88.930 129.000  1.00  0.00           O
ATOM   3669  N   CYS A 247     100.610  90.050 128.120  1.00  0.00           N
ATOM   3670  HN  CYS A 247     101.160  90.880 128.110  1.00  0.00           H
ATOM   3671  CA  CYS A 247     100.860  88.890 127.290  1.00  0.00           C
ATOM   3672  HA  CYS A 247     100.000  88.310 127.000  1.00  0.00           H
ATOM   3673  CB  CYS A 247     101.350  89.300 125.950  1.00  0.00           C
ATOM   3674  HB1 CYS A 247     101.400  88.460 125.220  1.00  0.00           H
ATOM   3675  HB2 CYS A 247     102.310  89.850 125.960  1.00  0.00           H
ATOM   3676  SG  CYS A 247     100.190  90.510 125.270  1.00  0.00           S
ATOM   3677  C   CYS A 247     102.010  87.970 127.820  1.00  0.00           C
ATOM   3678  O   CYS A 247     102.390  87.030 127.130  1.00  0.00           O
ATOM   3679  N   GLY A 248     102.560  88.280 129.010  1.00  0.00           N
ATOM   3680  HN  GLY A 248     102.330  89.050 129.590  1.00  0.00           H
ATOM   3681  CA  GLY A 248     103.510  87.380 129.650  1.00  0.00           C
ATOM   3682  HA1 GLY A 248     104.290  87.930 130.170  1.00  0.00           H
ATOM   3683  HA2 GLY A 248     103.880  86.590 129.020  1.00  0.00           H
ATOM   3684  C   GLY A 248     102.880  86.700 130.800  1.00  0.00           C
ATOM   3685  O   GLY A 248     101.680  86.710 131.080  1.00  0.00           O
ATOM   3686  N   GLN A 249     103.700  86.100 131.660  1.00  0.00           N
ATOM   3687  HN  GLN A 249     104.570  85.800 131.280  1.00  0.00           H
ATOM   3688  CA  GLN A 249     103.260  85.440 132.840  1.00  0.00           C
ATOM   3689  HA  GLN A 249     102.350  85.870 133.250  1.00  0.00           H
ATOM   3690  CB  GLN A 249     103.150  83.840 132.720  1.00  0.00           C
ATOM   3691  HB1 GLN A 249     104.160  83.420 132.540  1.00  0.00           H
ATOM   3692  HB2 GLN A 249     102.750  83.450 133.680  1.00  0.00           H
ATOM   3693  CG  GLN A 249     102.240  83.380 131.560  1.00  0.00           C
ATOM   3694  HG1 GLN A 249     102.400  82.290 131.420  1.00  0.00           H
ATOM   3695  HG2 GLN A 249     102.480  83.940 130.640  1.00  0.00           H
ATOM   3696  CD  GLN A 249     100.760  83.370 131.870  1.00  0.00           C
ATOM   3697  OE1 GLN A 249     100.310  82.450 132.580  1.00  0.00           O
ATOM   3698  NE2 GLN A 249     100.040  84.430 131.500  1.00  0.00           N
ATOM   3699 HE21 GLN A 249     100.560  85.280 131.480  1.00  0.00           H
ATOM   3700 HE22 GLN A 249      99.080  84.360 131.780  1.00  0.00           H
ATOM   3701  C   GLN A 249     104.190  85.670 133.990  1.00  0.00           C
ATOM   3702  O   GLN A 249     103.770  85.890 135.100  1.00  0.00           O
ATOM   3703  N   THR A 250     105.530  85.800 133.720  1.00  0.00           N
ATOM   3704  HN  THR A 250     105.810  85.910 132.770  1.00  0.00           H
ATOM   3705  CA  THR A 250     106.570  85.740 134.750  1.00  0.00           C
ATOM   3706  HA  THR A 250     106.140  86.210 135.620  1.00  0.00           H
ATOM   3707  CB  THR A 250     107.310  84.440 134.970  1.00  0.00           C
ATOM   3708  HB  THR A 250     108.380  84.550 134.710  1.00  0.00           H
ATOM   3709  OG1 THR A 250     106.880  83.410 134.100  1.00  0.00           O
ATOM   3710  HG1 THR A 250     107.260  83.720 133.280  1.00  0.00           H
ATOM   3711  CG2 THR A 250     106.980  84.040 136.410  1.00  0.00           C
ATOM   3712 HG21 THR A 250     107.580  83.260 136.930  1.00  0.00           H
ATOM   3713 HG22 THR A 250     107.200  84.880 137.110  1.00  0.00           H
ATOM   3714 HG23 THR A 250     105.910  83.780 136.560  1.00  0.00           H
ATOM   3715  C   THR A 250     107.610  86.790 134.600  1.00  0.00           C
ATOM   3716  O   THR A 250     107.690  87.500 133.610  1.00  0.00           O
ATOM   3717  N   LEU A 251     108.490  86.950 135.580  1.00  0.00           N
ATOM   3718  HN  LEU A 251     108.420  86.440 136.440  1.00  0.00           H
ATOM   3719  CA  LEU A 251     109.410  88.070 135.730  1.00  0.00           C
ATOM   3720  HA  LEU A 251     108.800  88.960 135.840  1.00  0.00           H
ATOM   3721  CB  LEU A 251     110.230  87.980 137.040  1.00  0.00           C
ATOM   3722  HB1 LEU A 251     109.590  87.860 137.950  1.00  0.00           H
ATOM   3723  HB2 LEU A 251     110.860  87.060 136.990  1.00  0.00           H
ATOM   3724  CG  LEU A 251     111.170  89.190 137.270  1.00  0.00           C
ATOM   3725  HG  LEU A 251     111.940  89.110 136.470  1.00  0.00           H
ATOM   3726  CD1 LEU A 251     110.610  90.550 137.340  1.00  0.00           C
ATOM   3727 HD11 LEU A 251     111.390  91.330 137.430  1.00  0.00           H
ATOM   3728 HD12 LEU A 251     110.000  90.800 136.440  1.00  0.00           H
ATOM   3729 HD13 LEU A 251     109.940  90.730 138.200  1.00  0.00           H
ATOM   3730  CD2 LEU A 251     111.960  88.980 138.610  1.00  0.00           C
ATOM   3731 HD21 LEU A 251     112.300  87.940 138.430  1.00  0.00           H
ATOM   3732 HD22 LEU A 251     112.740  89.770 138.630  1.00  0.00           H
ATOM   3733 HD23 LEU A 251     111.330  89.080 139.520  1.00  0.00           H
ATOM   3734  C   LEU A 251     110.320  88.350 134.560  1.00  0.00           C
ATOM   3735  O   LEU A 251     110.570  89.500 134.210  1.00  0.00           O
ATOM   3736  N   CYS A 252     110.880  87.300 133.920  1.00  0.00           N
ATOM   3737  HN  CYS A 252     110.830  86.350 134.230  1.00  0.00           H
ATOM   3738  CA  CYS A 252     111.600  87.420 132.630  1.00  0.00           C
ATOM   3739  HA  CYS A 252     112.390  88.100 132.920  1.00  0.00           H
ATOM   3740  CB  CYS A 252     112.130  86.050 132.230  1.00  0.00           C
ATOM   3741  HB1 CYS A 252     112.730  86.090 131.300  1.00  0.00           H
ATOM   3742  HB2 CYS A 252     111.370  85.260 132.080  1.00  0.00           H
ATOM   3743  SG  CYS A 252     113.320  85.390 133.430  1.00  0.00           S
ATOM   3744  C   CYS A 252     110.880  88.080 131.500  1.00  0.00           C
ATOM   3745  O   CYS A 252     111.590  88.810 130.760  1.00  0.00           O
ATOM   3746  N   ASP A 253     109.600  87.950 131.350  1.00  0.00           N
ATOM   3747  HN  ASP A 253     109.180  87.270 131.950  1.00  0.00           H
ATOM   3748  CA  ASP A 253     108.780  88.620 130.380  1.00  0.00           C
ATOM   3749  HA  ASP A 253     109.360  88.560 129.470  1.00  0.00           H
ATOM   3750  CB  ASP A 253     107.360  87.980 130.250  1.00  0.00           C
ATOM   3751  HB1 ASP A 253     106.690  88.420 131.020  1.00  0.00           H
ATOM   3752  HB2 ASP A 253     106.920  88.280 129.270  1.00  0.00           H
ATOM   3753  CG  ASP A 253     107.500  86.460 130.390  1.00  0.00           C
ATOM   3754  OD1 ASP A 253     108.440  85.800 129.890  1.00  0.00           O
ATOM   3755  OD2 ASP A 253     106.420  85.920 130.900  1.00  0.00           O
ATOM   3756  C   ASP A 253     108.630  90.130 130.620  1.00  0.00           C
ATOM   3757  O   ASP A 253     108.140  90.810 129.750  1.00  0.00           O
ATOM   3758  N   ASN A 254     108.970  90.640 131.770  1.00  0.00           N
ATOM   3759  HN  ASN A 254     109.470  90.120 132.460  1.00  0.00           H
ATOM   3760  CA  ASN A 254     109.130  92.100 132.020  1.00  0.00           C
ATOM   3761  HA  ASN A 254     108.160  92.460 131.710  1.00  0.00           H
ATOM   3762  CB  ASN A 254     109.190  92.590 133.510  1.00  0.00           C
ATOM   3763  HB1 ASN A 254     108.320  92.250 134.120  1.00  0.00           H
ATOM   3764  HB2 ASN A 254     110.090  92.070 133.890  1.00  0.00           H
ATOM   3765  CG  ASN A 254     109.380  94.070 133.640  1.00  0.00           C
ATOM   3766  OD1 ASN A 254     110.610  94.410 133.550  1.00  0.00           O
ATOM   3767  ND2 ASN A 254     108.390  94.880 133.920  1.00  0.00           N
ATOM   3768 HD21 ASN A 254     107.520  94.450 134.160  1.00  0.00           H
ATOM   3769 HD22 ASN A 254     108.490  95.860 133.750  1.00  0.00           H
ATOM   3770  C   ASN A 254     110.180  92.800 131.080  1.00  0.00           C
ATOM   3771  O   ASN A 254     111.220  92.260 130.760  1.00  0.00           O
ATOM   3772  N   THR A 255     109.820  94.000 130.600  1.00  0.00           N
ATOM   3773  HN  THR A 255     108.990  94.410 130.970  1.00  0.00           H
ATOM   3774  CA  THR A 255     110.610  94.620 129.520  1.00  0.00           C
ATOM   3775  HA  THR A 255     110.530  93.970 128.660  1.00  0.00           H
ATOM   3776  CB  THR A 255     110.000  95.910 128.910  1.00  0.00           C
ATOM   3777  HB  THR A 255     110.230  96.770 129.570  1.00  0.00           H
ATOM   3778  OG1 THR A 255     108.570  95.820 128.790  1.00  0.00           O
ATOM   3779  HG1 THR A 255     108.390  94.940 128.470  1.00  0.00           H
ATOM   3780  CG2 THR A 255     110.510  96.150 127.540  1.00  0.00           C
ATOM   3781 HG21 THR A 255     111.610  96.300 127.630  1.00  0.00           H
ATOM   3782 HG22 THR A 255     110.420  95.250 126.890  1.00  0.00           H
ATOM   3783 HG23 THR A 255     110.160  97.080 127.040  1.00  0.00           H
ATOM   3784  C   THR A 255     112.010  94.950 129.850  1.00  0.00           C
ATOM   3785  O   THR A 255     112.920  94.720 129.090  1.00  0.00           O
ATOM   3786  N   GLU A 256     112.260  95.370 131.070  1.00  0.00           N
ATOM   3787  HN  GLU A 256     111.510  95.280 131.720  1.00  0.00           H
ATOM   3788  CA  GLU A 256     113.590  95.650 131.650  1.00  0.00           C
ATOM   3789  HA  GLU A 256     114.180  96.250 130.970  1.00  0.00           H
ATOM   3790  CB  GLU A 256     113.360  96.390 132.940  1.00  0.00           C
ATOM   3791  HB1 GLU A 256     112.610  95.880 133.590  1.00  0.00           H
ATOM   3792  HB2 GLU A 256     114.340  96.340 133.450  1.00  0.00           H
ATOM   3793  CG  GLU A 256     112.840  97.810 132.810  1.00  0.00           C
ATOM   3794  HG1 GLU A 256     112.990  98.320 133.790  1.00  0.00           H
ATOM   3795  HG2 GLU A 256     111.750  97.750 132.580  1.00  0.00           H
ATOM   3796  CD  GLU A 256     113.400  98.630 131.670  1.00  0.00           C
ATOM   3797  OE1 GLU A 256     112.580  99.360 131.010  1.00  0.00           O
ATOM   3798  OE2 GLU A 256     114.650  98.540 131.460  1.00  0.00           O
ATOM   3799  C   GLU A 256     114.480  94.460 131.880  1.00  0.00           C
ATOM   3800  O   GLU A 256     115.630  94.530 131.520  1.00  0.00           O
ATOM   3801  N   VAL A 257     113.870  93.420 132.470  1.00  0.00           N
ATOM   3802  HN  VAL A 257     112.890  93.450 132.680  1.00  0.00           H
ATOM   3803  CA  VAL A 257     114.520  92.150 132.810  1.00  0.00           C
ATOM   3804  HA  VAL A 257     115.370  92.470 133.400  1.00  0.00           H
ATOM   3805  CB  VAL A 257     113.670  91.130 133.580  1.00  0.00           C
ATOM   3806  HB  VAL A 257     112.890  90.650 132.950  1.00  0.00           H
ATOM   3807  CG1 VAL A 257     114.600  89.970 134.050  1.00  0.00           C
ATOM   3808 HG11 VAL A 257     113.910  89.350 134.650  1.00  0.00           H
ATOM   3809 HG12 VAL A 257     114.950  89.330 133.210  1.00  0.00           H
ATOM   3810 HG13 VAL A 257     115.460  90.350 134.630  1.00  0.00           H
ATOM   3811  CG2 VAL A 257     112.950  91.750 134.780  1.00  0.00           C
ATOM   3812 HG21 VAL A 257     113.550  92.590 135.180  1.00  0.00           H
ATOM   3813 HG22 VAL A 257     111.940  92.110 134.480  1.00  0.00           H
ATOM   3814 HG23 VAL A 257     112.770  91.080 135.650  1.00  0.00           H
ATOM   3815  C   VAL A 257     114.990  91.400 131.500  1.00  0.00           C
ATOM   3816  O   VAL A 257     116.160  91.010 131.460  1.00  0.00           O
ATOM   3817  N   ILE A 258     114.150  91.270 130.430  1.00  0.00           N
ATOM   3818  HN  ILE A 258     113.170  91.400 130.460  1.00  0.00           H
ATOM   3819  CA  ILE A 258     114.670  90.750 129.200  1.00  0.00           C
ATOM   3820  HA  ILE A 258     115.180  89.840 129.480  1.00  0.00           H
ATOM   3821  CB  ILE A 258     113.640  90.210 128.210  1.00  0.00           C
ATOM   3822  HB  ILE A 258     112.920  89.590 128.790  1.00  0.00           H
ATOM   3823  CG2 ILE A 258     112.730  91.300 127.670  1.00  0.00           C
ATOM   3824 HG21 ILE A 258     111.890  90.800 127.140  1.00  0.00           H
ATOM   3825 HG22 ILE A 258     112.210  91.820 128.500  1.00  0.00           H
ATOM   3826 HG23 ILE A 258     113.350  91.930 126.990  1.00  0.00           H
ATOM   3827  CG1 ILE A 258     114.120  89.210 127.140  1.00  0.00           C
ATOM   3828 HG11 ILE A 258     114.920  89.690 126.540  1.00  0.00           H
ATOM   3829 HG12 ILE A 258     113.190  89.030 126.560  1.00  0.00           H
ATOM   3830  CD  ILE A 258     114.680  87.930 127.790  1.00  0.00           C
ATOM   3831  HD1 ILE A 258     115.660  87.980 128.300  1.00  0.00           H
ATOM   3832  HD2 ILE A 258     113.820  87.470 128.320  1.00  0.00           H
ATOM   3833  HD3 ILE A 258     114.880  87.310 126.890  1.00  0.00           H
ATOM   3834  C   ILE A 258     115.720  91.590 128.480  1.00  0.00           C
ATOM   3835  O   ILE A 258     116.750  91.100 128.050  1.00  0.00           O
ATOM   3836  N   ALA A 259     115.580  92.950 128.570  1.00  0.00           N
ATOM   3837  HN  ALA A 259     114.770  93.310 129.020  1.00  0.00           H
ATOM   3838  CA  ALA A 259     116.600  93.880 128.090  1.00  0.00           C
ATOM   3839  HA  ALA A 259     116.780  93.640 127.050  1.00  0.00           H
ATOM   3840  CB  ALA A 259     116.030  95.290 128.130  1.00  0.00           C
ATOM   3841  HB1 ALA A 259     116.720  96.070 127.740  1.00  0.00           H
ATOM   3842  HB2 ALA A 259     115.050  95.400 127.620  1.00  0.00           H
ATOM   3843  HB3 ALA A 259     115.850  95.580 129.180  1.00  0.00           H
ATOM   3844  C   ALA A 259     117.950  93.810 128.770  1.00  0.00           C
ATOM   3845  O   ALA A 259     118.990  93.800 128.120  1.00  0.00           O
ATOM   3846  N   SER A 260     117.890  93.590 130.120  1.00  0.00           N
ATOM   3847  HN  SER A 260     117.060  93.720 130.660  1.00  0.00           H
ATOM   3848  CA  SER A 260     119.070  93.370 130.960  1.00  0.00           C
ATOM   3849  HA  SER A 260     119.800  94.100 130.670  1.00  0.00           H
ATOM   3850  CB  SER A 260     118.710  93.340 132.440  1.00  0.00           C
ATOM   3851  HB1 SER A 260     118.210  92.430 132.830  1.00  0.00           H
ATOM   3852  HB2 SER A 260     117.980  94.130 132.700  1.00  0.00           H
ATOM   3853  OG  SER A 260     119.820  93.630 133.230  1.00  0.00           O
ATOM   3854  HG1 SER A 260     119.690  93.220 134.090  1.00  0.00           H
ATOM   3855  C   SER A 260     119.800  92.090 130.560  1.00  0.00           C
ATOM   3856  O   SER A 260     121.040  92.080 130.490  1.00  0.00           O
ATOM   3857  N   TYR A 261     118.990  91.030 130.300  1.00  0.00           N
ATOM   3858  HN  TYR A 261     118.010  91.010 130.480  1.00  0.00           H
ATOM   3859  CA  TYR A 261     119.510  89.810 129.720  1.00  0.00           C
ATOM   3860  HA  TYR A 261     120.450  89.610 130.210  1.00  0.00           H
ATOM   3861  CB  TYR A 261     118.510  88.600 129.890  1.00  0.00           C
ATOM   3862  HB1 TYR A 261     117.480  89.000 130.010  1.00  0.00           H
ATOM   3863  HB2 TYR A 261     118.400  87.860 129.070  1.00  0.00           H
ATOM   3864  CG  TYR A 261     118.790  87.830 131.220  1.00  0.00           C
ATOM   3865  CD1 TYR A 261     118.680  88.420 132.450  1.00  0.00           C
ATOM   3866  HD1 TYR A 261     118.410  89.460 132.610  1.00  0.00           H
ATOM   3867  CE1 TYR A 261     118.820  87.710 133.670  1.00  0.00           C
ATOM   3868  HE1 TYR A 261     118.730  88.270 134.580  1.00  0.00           H
ATOM   3869  CZ  TYR A 261     119.190  86.330 133.620  1.00  0.00           C
ATOM   3870  OH  TYR A 261     119.340  85.680 134.890  1.00  0.00           O
ATOM   3871  HH  TYR A 261     119.710  84.800 134.800  1.00  0.00           H
ATOM   3872  CD2 TYR A 261     119.190  86.450 131.180  1.00  0.00           C
ATOM   3873  HD2 TYR A 261     119.190  86.040 130.180  1.00  0.00           H
ATOM   3874  CE2 TYR A 261     119.340  85.670 132.370  1.00  0.00           C
ATOM   3875  HE2 TYR A 261     119.520  84.610 132.430  1.00  0.00           H
ATOM   3876  C   TYR A 261     120.050  89.970 128.310  1.00  0.00           C
ATOM   3877  O   TYR A 261     121.160  89.430 127.990  1.00  0.00           O
ATOM   3878  N   ASN A 262     119.340  90.760 127.450  1.00  0.00           N
ATOM   3879  HN  ASN A 262     118.450  91.150 127.670  1.00  0.00           H
ATOM   3880  CA  ASN A 262     119.790  90.940 126.080  1.00  0.00           C
ATOM   3881  HA  ASN A 262     120.160  90.050 125.600  1.00  0.00           H
ATOM   3882  CB  ASN A 262     118.690  91.620 125.130  1.00  0.00           C
ATOM   3883  HB1 ASN A 262     118.310  92.560 125.590  1.00  0.00           H
ATOM   3884  HB2 ASN A 262     119.160  91.840 124.150  1.00  0.00           H
ATOM   3885  CG  ASN A 262     117.430  90.770 125.040  1.00  0.00           C
ATOM   3886  OD1 ASN A 262     117.550  89.550 124.960  1.00  0.00           O
ATOM   3887  ND2 ASN A 262     116.280  91.430 124.890  1.00  0.00           N
ATOM   3888 HD21 ASN A 262     116.290  92.430 124.940  1.00  0.00           H
ATOM   3889 HD22 ASN A 262     115.380  90.990 124.940  1.00  0.00           H
ATOM   3890  C   ASN A 262     121.020  91.840 125.890  1.00  0.00           C
ATOM   3891  O   ASN A 262     121.720  91.650 124.990  1.00  0.00           O
ATOM   3892  N   GLN A 263     121.330  92.800 126.830  1.00  0.00           N
ATOM   3893  HN  GLN A 263     120.670  93.070 127.520  1.00  0.00           H
ATOM   3894  CA  GLN A 263     122.430  93.690 126.690  1.00  0.00           C
ATOM   3895  HA  GLN A 263     122.570  94.000 125.660  1.00  0.00           H
ATOM   3896  CB  GLN A 263     122.060  95.000 127.410  1.00  0.00           C
ATOM   3897  HB1 GLN A 263     121.660  94.860 128.440  1.00  0.00           H
ATOM   3898  HB2 GLN A 263     122.990  95.610 127.430  1.00  0.00           H
ATOM   3899  CG  GLN A 263     120.930  95.800 126.650  1.00  0.00           C
ATOM   3900  HG1 GLN A 263     120.590  96.690 127.220  1.00  0.00           H
ATOM   3901  HG2 GLN A 263     120.030  95.170 126.460  1.00  0.00           H
ATOM   3902  CD  GLN A 263     121.340  96.120 125.180  1.00  0.00           C
ATOM   3903  OE1 GLN A 263     120.830  95.540 124.220  1.00  0.00           O
ATOM   3904  NE2 GLN A 263     122.290  97.090 124.960  1.00  0.00           N
ATOM   3905 HE21 GLN A 263     122.910  97.470 125.650  1.00  0.00           H
ATOM   3906 HE22 GLN A 263     122.690  97.100 124.050  1.00  0.00           H
ATOM   3907  C   GLN A 263     123.760  93.160 127.260  1.00  0.00           C
ATOM   3908  O   GLN A 263     124.810  93.560 126.830  1.00  0.00           O
ATOM   3909  N   LEU A 264     123.690  92.130 128.110  1.00  0.00           N
ATOM   3910  HN  LEU A 264     122.770  91.890 128.410  1.00  0.00           H
ATOM   3911  CA  LEU A 264     124.840  91.600 128.820  1.00  0.00           C
ATOM   3912  HA  LEU A 264     125.730  92.180 128.630  1.00  0.00           H
ATOM   3913  CB  LEU A 264     124.670  91.660 130.380  1.00  0.00           C
ATOM   3914  HB1 LEU A 264     123.660  91.340 130.690  1.00  0.00           H
ATOM   3915  HB2 LEU A 264     125.480  91.060 130.860  1.00  0.00           H
ATOM   3916  CG  LEU A 264     124.840  93.040 131.020  1.00  0.00           C
ATOM   3917  HG  LEU A 264     124.650  92.950 132.110  1.00  0.00           H
ATOM   3918  CD1 LEU A 264     126.210  93.630 130.950  1.00  0.00           C
ATOM   3919 HD11 LEU A 264     126.920  92.820 131.190  1.00  0.00           H
ATOM   3920 HD12 LEU A 264     126.340  94.230 130.020  1.00  0.00           H
ATOM   3921 HD13 LEU A 264     126.330  94.240 131.860  1.00  0.00           H
ATOM   3922  CD2 LEU A 264     123.850  94.110 130.490  1.00  0.00           C
ATOM   3923 HD21 LEU A 264     123.800  94.920 131.250  1.00  0.00           H
ATOM   3924 HD22 LEU A 264     124.160  94.540 129.520  1.00  0.00           H
ATOM   3925 HD23 LEU A 264     122.820  93.690 130.520  1.00  0.00           H
ATOM   3926  C   LEU A 264     125.190  90.150 128.280  1.00  0.00           C
ATOM   3927  O   LEU A 264     124.250  89.330 128.120  1.00  0.00           O
ATOM   3928  N   SER A 265     126.400  89.790 127.960  1.00  0.00           N
ATOM   3929  HN  SER A 265     127.060  90.520 128.070  1.00  0.00           H
ATOM   3930  CA  SER A 265     126.780  88.450 127.520  1.00  0.00           C
ATOM   3931  HA  SER A 265     125.970  88.050 126.940  1.00  0.00           H
ATOM   3932  CB  SER A 265     128.110  88.490 126.610  1.00  0.00           C
ATOM   3933  HB1 SER A 265     127.860  89.080 125.710  1.00  0.00           H
ATOM   3934  HB2 SER A 265     128.220  87.440 126.260  1.00  0.00           H
ATOM   3935  OG  SER A 265     129.220  89.000 127.320  1.00  0.00           O
ATOM   3936  HG1 SER A 265     129.280  89.940 127.140  1.00  0.00           H
ATOM   3937  C   SER A 265     127.010  87.590 128.740  1.00  0.00           C
ATOM   3938  O   SER A 265     126.930  86.350 128.650  1.00  0.00           O
ATOM   3939  N   SER A 266     127.260  88.170 129.910  1.00  0.00           N
ATOM   3940  HN  SER A 266     127.260  89.170 129.970  1.00  0.00           H
ATOM   3941  CA  SER A 266     127.440  87.400 131.160  1.00  0.00           C
ATOM   3942  HA  SER A 266     128.350  86.830 131.110  1.00  0.00           H
ATOM   3943  CB  SER A 266     127.860  88.400 132.310  1.00  0.00           C
ATOM   3944  HB1 SER A 266     128.830  88.770 131.910  1.00  0.00           H
ATOM   3945  HB2 SER A 266     128.020  87.850 133.260  1.00  0.00           H
ATOM   3946  OG  SER A 266     126.910  89.460 132.410  1.00  0.00           O
ATOM   3947  HG1 SER A 266     127.140  90.000 133.180  1.00  0.00           H
ATOM   3948  C   SER A 266     126.300  86.540 131.680  1.00  0.00           C
ATOM   3949  O   SER A 266     126.530  85.390 132.130  1.00  0.00           O
ATOM   3950  N   PHE A 267     125.020  86.890 131.610  1.00  0.00           N
ATOM   3951  HN  PHE A 267     124.740  87.820 131.370  1.00  0.00           H
ATOM   3952  CA  PHE A 267     123.920  86.090 132.080  1.00  0.00           C
ATOM   3953  HA  PHE A 267     124.150  85.590 133.000  1.00  0.00           H
ATOM   3954  CB  PHE A 267     122.700  87.020 132.020  1.00  0.00           C
ATOM   3955  HB1 PHE A 267     122.560  87.390 130.980  1.00  0.00           H
ATOM   3956  HB2 PHE A 267     121.780  86.530 132.400  1.00  0.00           H
ATOM   3957  CG  PHE A 267     122.890  88.260 132.900  1.00  0.00           C
ATOM   3958  CD1 PHE A 267     123.610  88.230 134.140  1.00  0.00           C
ATOM   3959  HD1 PHE A 267     123.950  87.320 134.600  1.00  0.00           H
ATOM   3960  CE1 PHE A 267     123.680  89.340 134.970  1.00  0.00           C
ATOM   3961  HE1 PHE A 267     124.140  89.220 135.940  1.00  0.00           H
ATOM   3962  CZ  PHE A 267     123.010  90.470 134.550  1.00  0.00           C
ATOM   3963  HZ  PHE A 267     123.090  91.290 135.250  1.00  0.00           H
ATOM   3964  CD2 PHE A 267     122.540  89.500 132.400  1.00  0.00           C
ATOM   3965  HD2 PHE A 267     122.150  89.570 131.400  1.00  0.00           H
ATOM   3966  CE2 PHE A 267     122.600  90.670 133.240  1.00  0.00           C
ATOM   3967  HE2 PHE A 267     122.230  91.630 132.920  1.00  0.00           H
ATOM   3968  C   PHE A 267     123.570  84.920 131.190  1.00  0.00           C
ATOM   3969  O   PHE A 267     122.760  84.050 131.520  1.00  0.00           O
ATOM   3970  N   ARG A 268     124.200  84.780 129.950  1.00  0.00           N
ATOM   3971  HN  ARG A 268     124.850  85.470 129.650  1.00  0.00           H
ATOM   3972  CA  ARG A 268     123.940  83.720 129.030  1.00  0.00           C
ATOM   3973  HA  ARG A 268     123.190  83.010 129.350  1.00  0.00           H
ATOM   3974  CB  ARG A 268     123.490  84.310 127.660  1.00  0.00           C
ATOM   3975  HB1 ARG A 268     124.360  84.850 127.230  1.00  0.00           H
ATOM   3976  HB2 ARG A 268     123.300  83.470 126.950  1.00  0.00           H
ATOM   3977  CG  ARG A 268     122.120  85.080 127.640  1.00  0.00           C
ATOM   3978  HG1 ARG A 268     121.620  85.130 128.630  1.00  0.00           H
ATOM   3979  HG2 ARG A 268     121.440  84.370 127.120  1.00  0.00           H
ATOM   3980  CD  ARG A 268     122.230  86.530 127.120  1.00  0.00           C
ATOM   3981  HD1 ARG A 268     122.930  87.120 127.750  1.00  0.00           H
ATOM   3982  HD2 ARG A 268     121.260  87.080 127.100  1.00  0.00           H
ATOM   3983  NE  ARG A 268     122.780  86.620 125.670  1.00  0.00           N
ATOM   3984  HE  ARG A 268     123.010  85.800 125.150  1.00  0.00           H
ATOM   3985  CZ  ARG A 268     122.890  87.780 124.920  1.00  0.00           C
ATOM   3986  NH1 ARG A 268     122.890  88.960 125.530  1.00  0.00           N
ATOM   3987 HH11 ARG A 268     122.950  89.850 125.080  1.00  0.00           H
ATOM   3988 HH12 ARG A 268     122.900  89.070 126.520  1.00  0.00           H
ATOM   3989  NH2 ARG A 268     123.020  87.610 123.650  1.00  0.00           N
ATOM   3990 HH21 ARG A 268     122.940  88.450 123.110  1.00  0.00           H
ATOM   3991 HH22 ARG A 268     122.740  86.720 123.280  1.00  0.00           H
ATOM   3992  C   ARG A 268     125.150  82.850 128.890  1.00  0.00           C
ATOM   3993  O   ARG A 268     125.370  82.180 127.890  1.00  0.00           O
ATOM   3994  N   GLN A 269     126.000  82.890 129.960  1.00  0.00           N
ATOM   3995  HN  GLN A 269     125.690  83.490 130.690  1.00  0.00           H
ATOM   3996  CA  GLN A 269     127.180  82.080 130.240  1.00  0.00           C
ATOM   3997  HA  GLN A 269     127.910  82.330 129.490  1.00  0.00           H
ATOM   3998  CB  GLN A 269     127.820  82.490 131.590  1.00  0.00           C
ATOM   3999  HB1 GLN A 269     128.800  81.970 131.560  1.00  0.00           H
ATOM   4000  HB2 GLN A 269     127.950  83.590 131.550  1.00  0.00           H
ATOM   4001  CG  GLN A 269     126.980  82.300 132.810  1.00  0.00           C
ATOM   4002  HG1 GLN A 269     125.930  82.330 132.460  1.00  0.00           H
ATOM   4003  HG2 GLN A 269     127.210  83.060 133.580  1.00  0.00           H
ATOM   4004  CD  GLN A 269     127.370  80.940 133.480  1.00  0.00           C
ATOM   4005  OE1 GLN A 269     126.480  80.230 133.880  1.00  0.00           O
ATOM   4006  NE2 GLN A 269     128.700  80.530 133.420  1.00  0.00           N
ATOM   4007 HE21 GLN A 269     129.480  81.140 133.220  1.00  0.00           H
ATOM   4008 HE22 GLN A 269     128.880  79.630 133.820  1.00  0.00           H
ATOM   4009  C   GLN A 269     127.010  80.600 130.130  1.00  0.00           C
ATOM   4010  O   GLN A 269     125.900  80.170 130.350  1.00  0.00           O
ATOM   4011  N   PRO A 270     127.990  79.710 129.850  1.00  0.00           N
ATOM   4012  CD  PRO A 270     129.250  80.170 129.380  1.00  0.00           C
ATOM   4013  HD1 PRO A 270     129.850  80.660 130.170  1.00  0.00           H
ATOM   4014  HD2 PRO A 270     129.130  80.770 128.450  1.00  0.00           H
ATOM   4015  CA  PRO A 270     127.930  78.220 129.850  1.00  0.00           C
ATOM   4016  HA  PRO A 270     127.360  77.920 128.990  1.00  0.00           H
ATOM   4017  CB  PRO A 270     129.380  77.780 129.680  1.00  0.00           C
ATOM   4018  HB1 PRO A 270     129.850  77.750 130.680  1.00  0.00           H
ATOM   4019  HB2 PRO A 270     129.460  76.770 129.210  1.00  0.00           H
ATOM   4020  CG  PRO A 270     130.000  78.920 128.870  1.00  0.00           C
ATOM   4021  HG1 PRO A 270     129.680  78.840 127.810  1.00  0.00           H
ATOM   4022  HG2 PRO A 270     131.110  78.960 128.860  1.00  0.00           H
ATOM   4023  C   PRO A 270     127.170  77.610 131.040  1.00  0.00           C
ATOM   4024  O   PRO A 270     127.650  77.780 132.200  1.00  0.00           O
ATOM   4025  N   LYS A 271     126.010  76.890 130.740  1.00  0.00           N
ATOM   4026  HN  LYS A 271     125.650  76.910 129.810  1.00  0.00           H
ATOM   4027  CA  LYS A 271     125.290  76.140 131.810  1.00  0.00           C
ATOM   4028  HA  LYS A 271     125.990  75.960 132.620  1.00  0.00           H
ATOM   4029  CB  LYS A 271     123.980  76.830 132.290  1.00  0.00           C
ATOM   4030  HB1 LYS A 271     123.260  76.840 131.450  1.00  0.00           H
ATOM   4031  HB2 LYS A 271     123.430  76.290 133.090  1.00  0.00           H
ATOM   4032  CG  LYS A 271     124.210  78.340 132.530  1.00  0.00           C
ATOM   4033  HG1 LYS A 271     124.700  78.770 131.620  1.00  0.00           H
ATOM   4034  HG2 LYS A 271     124.900  78.470 133.390  1.00  0.00           H
ATOM   4035  CD  LYS A 271     122.920  79.110 132.710  1.00  0.00           C
ATOM   4036  HD1 LYS A 271     122.240  78.760 133.520  1.00  0.00           H
ATOM   4037  HD2 LYS A 271     122.340  79.120 131.760  1.00  0.00           H
ATOM   4038  CE  LYS A 271     123.270  80.590 132.760  1.00  0.00           C
ATOM   4039  HE1 LYS A 271     124.090  80.860 132.050  1.00  0.00           H
ATOM   4040  HE2 LYS A 271     123.670  80.800 133.770  1.00  0.00           H
ATOM   4041  NZ  LYS A 271     122.150  81.500 132.540  1.00  0.00           N
ATOM   4042  HZ1 LYS A 271     121.650  81.370 131.640  1.00  0.00           H
ATOM   4043  HZ2 LYS A 271     121.550  81.560 133.400  1.00  0.00           H
ATOM   4044  HZ3 LYS A 271     122.580  82.450 132.540  1.00  0.00           H
ATOM   4045  C   LYS A 271     124.910  74.760 131.300  1.00  0.00           C
ATOM   4046  O   LYS A 271     124.350  74.660 130.240  1.00  0.00           O
ATOM   4047  N   VAL A 272     125.180  73.710 132.170  1.00  0.00           N
ATOM   4048  HN  VAL A 272     125.600  73.860 133.060  1.00  0.00           H
ATOM   4049  CA  VAL A 272     124.950  72.390 131.980  1.00  0.00           C
ATOM   4050  HA  VAL A 272     124.960  72.110 130.930  1.00  0.00           H
ATOM   4051  CB  VAL A 272     125.970  71.420 132.670  1.00  0.00           C
ATOM   4052  HB  VAL A 272     125.940  71.570 133.770  1.00  0.00           H
ATOM   4053  CG1 VAL A 272     125.690  69.980 132.430  1.00  0.00           C
ATOM   4054 HG11 VAL A 272     126.280  69.600 131.560  1.00  0.00           H
ATOM   4055 HG12 VAL A 272     126.070  69.330 133.250  1.00  0.00           H
ATOM   4056 HG13 VAL A 272     124.640  69.730 132.150  1.00  0.00           H
ATOM   4057  CG2 VAL A 272     127.410  71.780 132.210  1.00  0.00           C
ATOM   4058 HG21 VAL A 272     127.510  71.830 131.110  1.00  0.00           H
ATOM   4059 HG22 VAL A 272     127.840  72.740 132.560  1.00  0.00           H
ATOM   4060 HG23 VAL A 272     128.090  70.980 132.560  1.00  0.00           H
ATOM   4061  C   VAL A 272     123.500  72.030 132.520  1.00  0.00           C
ATOM   4062  O   VAL A 272     123.290  72.180 133.710  1.00  0.00           O
ATOM   4063  N   VAL A 273     122.550  71.610 131.720  1.00  0.00           N
ATOM   4064  HN  VAL A 273     122.710  71.620 130.740  1.00  0.00           H
ATOM   4065  CA  VAL A 273     121.190  71.420 132.120  1.00  0.00           C
ATOM   4066  HA  VAL A 273     121.030  71.820 133.110  1.00  0.00           H
ATOM   4067  CB  VAL A 273     120.120  72.130 131.160  1.00  0.00           C
ATOM   4068  HB  VAL A 273     120.240  71.780 130.120  1.00  0.00           H
ATOM   4069  CG1 VAL A 273     118.700  71.960 131.730  1.00  0.00           C
ATOM   4070 HG11 VAL A 273     117.990  72.520 131.090  1.00  0.00           H
ATOM   4071 HG12 VAL A 273     118.340  70.910 131.630  1.00  0.00           H
ATOM   4072 HG13 VAL A 273     118.590  72.290 132.780  1.00  0.00           H
ATOM   4073  CG2 VAL A 273     120.360  73.600 131.230  1.00  0.00           C
ATOM   4074 HG21 VAL A 273     119.670  74.220 130.610  1.00  0.00           H
ATOM   4075 HG22 VAL A 273     120.080  73.950 132.250  1.00  0.00           H
ATOM   4076 HG23 VAL A 273     121.390  73.880 130.940  1.00  0.00           H
ATOM   4077  C   VAL A 273     120.990  69.940 132.050  1.00  0.00           C
ATOM   4078  O   VAL A 273     121.270  69.270 131.040  1.00  0.00           O
ATOM   4079  N   ARG A 274     120.480  69.360 133.210  1.00  0.00           N
ATOM   4080  HN  ARG A 274     120.000  69.960 133.840  1.00  0.00           H
ATOM   4081  CA  ARG A 274     120.320  67.980 133.300  1.00  0.00           C
ATOM   4082  HA  ARG A 274     121.060  67.470 132.710  1.00  0.00           H
ATOM   4083  CB  ARG A 274     120.580  67.580 134.770  1.00  0.00           C
ATOM   4084  HB1 ARG A 274     119.700  67.910 135.360  1.00  0.00           H
ATOM   4085  HB2 ARG A 274     120.680  66.470 134.760  1.00  0.00           H
ATOM   4086  CG  ARG A 274     121.960  68.020 135.350  1.00  0.00           C
ATOM   4087  HG1 ARG A 274     121.740  69.090 135.560  1.00  0.00           H
ATOM   4088  HG2 ARG A 274     122.630  68.020 134.470  1.00  0.00           H
ATOM   4089  CD  ARG A 274     122.420  67.290 136.600  1.00  0.00           C
ATOM   4090  HD1 ARG A 274     123.410  67.550 137.020  1.00  0.00           H
ATOM   4091  HD2 ARG A 274     122.470  66.200 136.380  1.00  0.00           H
ATOM   4092  NE  ARG A 274     121.270  67.400 137.560  1.00  0.00           N
ATOM   4093  HE  ARG A 274     120.340  67.260 137.230  1.00  0.00           H
ATOM   4094  CZ  ARG A 274     121.310  67.570 138.890  1.00  0.00           C
ATOM   4095  NH1 ARG A 274     122.330  67.510 139.720  1.00  0.00           N
ATOM   4096 HH11 ARG A 274     122.100  67.240 140.660  1.00  0.00           H
ATOM   4097 HH12 ARG A 274     123.180  67.130 139.360  1.00  0.00           H
ATOM   4098  NH2 ARG A 274     120.170  67.760 139.550  1.00  0.00           N
ATOM   4099 HH21 ARG A 274     120.140  68.070 140.500  1.00  0.00           H
ATOM   4100 HH22 ARG A 274     119.370  68.040 139.010  1.00  0.00           H
ATOM   4101  C   ARG A 274     118.960  67.550 132.800  1.00  0.00           C
ATOM   4102  O   ARG A 274     117.920  68.200 132.810  1.00  0.00           O
ATOM   4103  N   TYR A 275     118.920  66.370 132.240  1.00  0.00           N
ATOM   4104  HN  TYR A 275     119.800  66.030 131.930  1.00  0.00           H
ATOM   4105  CA  TYR A 275     117.680  65.820 131.670  1.00  0.00           C
ATOM   4106  HA  TYR A 275     116.820  66.140 132.250  1.00  0.00           H
ATOM   4107  CB  TYR A 275     117.360  66.300 130.250  1.00  0.00           C
ATOM   4108  HB1 TYR A 275     116.260  66.300 130.130  1.00  0.00           H
ATOM   4109  HB2 TYR A 275     117.590  67.360 130.060  1.00  0.00           H
ATOM   4110  CG  TYR A 275     117.970  65.460 129.060  1.00  0.00           C
ATOM   4111  CD1 TYR A 275     119.340  65.670 128.600  1.00  0.00           C
ATOM   4112  HD1 TYR A 275     119.980  66.300 129.200  1.00  0.00           H
ATOM   4113  CE1 TYR A 275     119.750  65.190 127.340  1.00  0.00           C
ATOM   4114  HE1 TYR A 275     120.740  65.480 127.020  1.00  0.00           H
ATOM   4115  CZ  TYR A 275     118.960  64.380 126.650  1.00  0.00           C
ATOM   4116  OH  TYR A 275     119.430  63.790 125.490  1.00  0.00           O
ATOM   4117  HH  TYR A 275     120.240  64.220 125.210  1.00  0.00           H
ATOM   4118  CD2 TYR A 275     117.170  64.570 128.370  1.00  0.00           C
ATOM   4119  HD2 TYR A 275     116.150  64.410 128.690  1.00  0.00           H
ATOM   4120  CE2 TYR A 275     117.720  64.050 127.180  1.00  0.00           C
ATOM   4121  HE2 TYR A 275     117.100  63.420 126.560  1.00  0.00           H
ATOM   4122  C   TYR A 275     117.710  64.330 131.720  1.00  0.00           C
ATOM   4123  O   TYR A 275     118.780  63.730 131.750  1.00  0.00           O
ATOM   4124  N   ARG A 276     116.540  63.690 131.830  1.00  0.00           N
ATOM   4125  HN  ARG A 276     115.750  64.290 131.920  1.00  0.00           H
ATOM   4126  CA  ARG A 276     116.320  62.280 132.240  1.00  0.00           C
ATOM   4127  HA  ARG A 276     117.260  61.750 132.240  1.00  0.00           H
ATOM   4128  CB  ARG A 276     115.720  62.200 133.660  1.00  0.00           C
ATOM   4129  HB1 ARG A 276     116.530  62.320 134.400  1.00  0.00           H
ATOM   4130  HB2 ARG A 276     115.020  63.050 133.800  1.00  0.00           H
ATOM   4131  CG  ARG A 276     115.020  60.870 133.990  1.00  0.00           C
ATOM   4132  HG1 ARG A 276     115.550  60.050 133.460  1.00  0.00           H
ATOM   4133  HG2 ARG A 276     113.960  60.940 133.640  1.00  0.00           H
ATOM   4134  CD  ARG A 276     115.030  60.580 135.550  1.00  0.00           C
ATOM   4135  HD1 ARG A 276     116.080  60.380 135.870  1.00  0.00           H
ATOM   4136  HD2 ARG A 276     114.550  59.620 135.820  1.00  0.00           H
ATOM   4137  NE  ARG A 276     114.440  61.800 136.250  1.00  0.00           N
ATOM   4138  HE  ARG A 276     113.850  62.330 135.650  1.00  0.00           H
ATOM   4139  CZ  ARG A 276     115.000  62.420 137.260  1.00  0.00           C
ATOM   4140  NH1 ARG A 276     115.810  61.790 138.060  1.00  0.00           N
ATOM   4141 HH11 ARG A 276     116.180  62.260 138.850  1.00  0.00           H
ATOM   4142 HH12 ARG A 276     115.970  60.800 138.050  1.00  0.00           H
ATOM   4143  NH2 ARG A 276     114.640  63.680 137.640  1.00  0.00           N
ATOM   4144 HH21 ARG A 276     114.910  64.010 138.540  1.00  0.00           H
ATOM   4145 HH22 ARG A 276     113.750  63.990 137.330  1.00  0.00           H
ATOM   4146  C   ARG A 276     115.280  61.570 131.280  1.00  0.00           C
ATOM   4147  O   ARG A 276     114.150  61.990 131.090  1.00  0.00           O
ATOM   4148  N   VAL A 277     115.720  60.470 130.630  1.00  0.00           N
ATOM   4149  HN  VAL A 277     116.690  60.220 130.670  1.00  0.00           H
ATOM   4150  CA  VAL A 277     114.920  59.730 129.670  1.00  0.00           C
ATOM   4151  HA  VAL A 277     114.100  60.370 129.410  1.00  0.00           H
ATOM   4152  CB  VAL A 277     115.750  59.290 128.530  1.00  0.00           C
ATOM   4153  HB  VAL A 277     116.760  58.880 128.730  1.00  0.00           H
ATOM   4154  CG1 VAL A 277     115.160  58.270 127.610  1.00  0.00           C
ATOM   4155 HG11 VAL A 277     115.270  57.240 128.010  1.00  0.00           H
ATOM   4156 HG12 VAL A 277     114.080  58.470 127.470  1.00  0.00           H
ATOM   4157 HG13 VAL A 277     115.750  58.260 126.660  1.00  0.00           H
ATOM   4158  CG2 VAL A 277     115.960  60.570 127.700  1.00  0.00           C
ATOM   4159 HG21 VAL A 277     116.660  60.280 126.890  1.00  0.00           H
ATOM   4160 HG22 VAL A 277     114.990  60.820 127.230  1.00  0.00           H
ATOM   4161 HG23 VAL A 277     116.390  61.440 128.240  1.00  0.00           H
ATOM   4162  C   VAL A 277     114.400  58.520 130.280  1.00  0.00           C
ATOM   4163  O   VAL A 277     115.200  57.770 130.850  1.00  0.00           O
ATOM   4164  N   VAL A 278     113.110  58.260 130.240  1.00  0.00           N
ATOM   4165  HN  VAL A 278     112.400  58.860 129.880  1.00  0.00           H
ATOM   4166  CA  VAL A 278     112.510  57.060 130.910  1.00  0.00           C
ATOM   4167  HA  VAL A 278     113.230  56.610 131.580  1.00  0.00           H
ATOM   4168  CB  VAL A 278     111.240  57.490 131.660  1.00  0.00           C
ATOM   4169  HB  VAL A 278     110.530  57.950 130.940  1.00  0.00           H
ATOM   4170  CG1 VAL A 278     110.460  56.260 132.130  1.00  0.00           C
ATOM   4171 HG11 VAL A 278     109.520  56.580 132.640  1.00  0.00           H
ATOM   4172 HG12 VAL A 278     110.300  55.540 131.290  1.00  0.00           H
ATOM   4173 HG13 VAL A 278     111.050  55.800 132.950  1.00  0.00           H
ATOM   4174  CG2 VAL A 278     111.550  58.580 132.720  1.00  0.00           C
ATOM   4175 HG21 VAL A 278     112.240  58.380 133.570  1.00  0.00           H
ATOM   4176 HG22 VAL A 278     112.110  59.350 132.140  1.00  0.00           H
ATOM   4177 HG23 VAL A 278     110.670  59.200 133.030  1.00  0.00           H
ATOM   4178  C   VAL A 278     112.090  56.020 129.870  1.00  0.00           C
ATOM   4179  O   VAL A 278     111.280  56.310 129.010  1.00  0.00           O
ATOM   4180  N   ASN A 279     112.670  54.800 130.000  1.00  0.00           N
ATOM   4181  HN  ASN A 279     113.370  54.640 130.690  1.00  0.00           H
ATOM   4182  CA  ASN A 279     112.300  53.650 129.170  1.00  0.00           C
ATOM   4183  HA  ASN A 279     111.510  53.880 128.470  1.00  0.00           H
ATOM   4184  CB  ASN A 279     113.530  53.300 128.320  1.00  0.00           C
ATOM   4185  HB1 ASN A 279     113.950  54.190 127.790  1.00  0.00           H
ATOM   4186  HB2 ASN A 279     114.290  52.880 129.000  1.00  0.00           H
ATOM   4187  CG  ASN A 279     113.290  52.280 127.200  1.00  0.00           C
ATOM   4188  OD1 ASN A 279     113.190  52.700 126.040  1.00  0.00           O
ATOM   4189  ND2 ASN A 279     113.130  50.970 127.510  1.00  0.00           N
ATOM   4190 HD21 ASN A 279     113.400  50.660 128.420  1.00  0.00           H
ATOM   4191 HD22 ASN A 279     113.000  50.290 126.790  1.00  0.00           H
ATOM   4192  C   ASN A 279     111.940  52.360 129.940  1.00  0.00           C
ATOM   4193  O   ASN A 279     112.730  51.810 130.720  1.00  0.00           O
ATOM   4194  N   LEU A 280     110.700  51.890 129.700  1.00  0.00           N
ATOM   4195  HN  LEU A 280     110.140  52.470 129.130  1.00  0.00           H
ATOM   4196  CA  LEU A 280     110.070  50.850 130.450  1.00  0.00           C
ATOM   4197  HA  LEU A 280     110.540  50.730 131.420  1.00  0.00           H
ATOM   4198  CB  LEU A 280     108.600  51.210 130.460  1.00  0.00           C
ATOM   4199  HB1 LEU A 280     108.570  52.190 130.990  1.00  0.00           H
ATOM   4200  HB2 LEU A 280     108.350  51.420 129.400  1.00  0.00           H
ATOM   4201  CG  LEU A 280     107.600  50.210 130.940  1.00  0.00           C
ATOM   4202  HG  LEU A 280     107.700  49.240 130.410  1.00  0.00           H
ATOM   4203  CD1 LEU A 280     107.750  49.850 132.410  1.00  0.00           C
ATOM   4204 HD11 LEU A 280     106.690  49.680 132.710  1.00  0.00           H
ATOM   4205 HD12 LEU A 280     108.360  48.950 132.620  1.00  0.00           H
ATOM   4206 HD13 LEU A 280     108.060  50.700 133.050  1.00  0.00           H
ATOM   4207  CD2 LEU A 280     106.250  50.720 130.640  1.00  0.00           C
ATOM   4208 HD21 LEU A 280     105.610  49.810 130.710  1.00  0.00           H
ATOM   4209 HD22 LEU A 280     105.740  51.380 131.370  1.00  0.00           H
ATOM   4210 HD23 LEU A 280     106.070  51.020 129.590  1.00  0.00           H
ATOM   4211  C   LEU A 280     110.280  49.440 129.790  1.00  0.00           C
ATOM   4212  O   LEU A 280     109.890  49.160 128.640  1.00  0.00           O
ATOM   4213  N   TYR A 281     110.950  48.550 130.460  1.00  0.00           N
ATOM   4214  HN  TYR A 281     111.470  48.790 131.280  1.00  0.00           H
ATOM   4215  CA  TYR A 281     111.110  47.170 129.960  1.00  0.00           C
ATOM   4216  HA  TYR A 281     111.110  47.200 128.890  1.00  0.00           H
ATOM   4217  CB  TYR A 281     112.460  46.560 130.360  1.00  0.00           C
ATOM   4218  HB1 TYR A 281     112.490  46.660 131.460  1.00  0.00           H
ATOM   4219  HB2 TYR A 281     112.620  45.480 130.120  1.00  0.00           H
ATOM   4220  CG  TYR A 281     113.610  47.370 129.750  1.00  0.00           C
ATOM   4221  CD1 TYR A 281     114.420  46.780 128.730  1.00  0.00           C
ATOM   4222  HD1 TYR A 281     114.000  45.840 128.420  1.00  0.00           H
ATOM   4223  CE1 TYR A 281     115.630  47.340 128.380  1.00  0.00           C
ATOM   4224  HE1 TYR A 281     116.260  46.880 127.640  1.00  0.00           H
ATOM   4225  CZ  TYR A 281     116.030  48.510 129.010  1.00  0.00           C
ATOM   4226  OH  TYR A 281     117.290  49.010 128.680  1.00  0.00           O
ATOM   4227  HH  TYR A 281     117.590  49.750 129.210  1.00  0.00           H
ATOM   4228  CD2 TYR A 281     114.090  48.530 130.330  1.00  0.00           C
ATOM   4229  HD2 TYR A 281     113.520  48.830 131.200  1.00  0.00           H
ATOM   4230  CE2 TYR A 281     115.250  49.130 129.970  1.00  0.00           C
ATOM   4231  HE2 TYR A 281     115.490  50.090 130.400  1.00  0.00           H
ATOM   4232  C   TYR A 281     110.030  46.300 130.510  1.00  0.00           C
ATOM   4233  O   TYR A 281     109.280  46.640 131.450  1.00  0.00           O
ATOM   4234  N   GLU A 282     109.920  45.150 129.860  1.00  0.00           N
ATOM   4235  HN  GLU A 282     110.550  45.040 129.100  1.00  0.00           H
ATOM   4236  CA  GLU A 282     109.190  43.930 130.330  1.00  0.00           C
ATOM   4237  HA  GLU A 282     108.300  44.270 130.850  1.00  0.00           H
ATOM   4238  CB  GLU A 282     108.700  43.060 129.080  1.00  0.00           C
ATOM   4239  HB1 GLU A 282     109.540  42.800 128.400  1.00  0.00           H
ATOM   4240  HB2 GLU A 282     108.280  42.110 129.470  1.00  0.00           H
ATOM   4241  CG  GLU A 282     107.600  43.660 128.310  1.00  0.00           C
ATOM   4242  HG1 GLU A 282     107.850  44.680 127.950  1.00  0.00           H
ATOM   4243  HG2 GLU A 282     106.660  43.650 128.910  1.00  0.00           H
ATOM   4244  CD  GLU A 282     107.220  42.910 127.050  1.00  0.00           C
ATOM   4245  OE1 GLU A 282     107.740  41.790 126.720  1.00  0.00           O
ATOM   4246  OE2 GLU A 282     106.360  43.400 126.340  1.00  0.00           O
ATOM   4247  C   GLU A 282     110.060  43.080 131.280  1.00  0.00           C
ATOM   4248  O   GLU A 282     111.220  43.310 131.330  1.00  0.00           O
ATOM   4249  N   ASP A 283     109.510  42.190 132.140  1.00  0.00           N
ATOM   4250  HN  ASP A 283     108.550  41.930 132.120  1.00  0.00           H
ATOM   4251  CA  ASP A 283     110.190  41.690 133.350  1.00  0.00           C
ATOM   4252  HA  ASP A 283     110.810  42.480 133.730  1.00  0.00           H
ATOM   4253  CB  ASP A 283     109.230  41.240 134.390  1.00  0.00           C
ATOM   4254  HB1 ASP A 283     108.610  40.410 134.010  1.00  0.00           H
ATOM   4255  HB2 ASP A 283     109.790  40.860 135.270  1.00  0.00           H
ATOM   4256  CG  ASP A 283     108.350  42.300 134.880  1.00  0.00           C
ATOM   4257  OD1 ASP A 283     108.760  43.360 135.410  1.00  0.00           O
ATOM   4258  OD2 ASP A 283     107.130  42.090 134.750  1.00  0.00           O
ATOM   4259  C   ASP A 283     111.190  40.570 133.070  1.00  0.00           C
ATOM   4260  O   ASP A 283     111.900  40.090 133.910  1.00  0.00           O
ATOM   4261  N   ASP A 284     111.270  40.120 131.820  1.00  0.00           N
ATOM   4262  HN  ASP A 284     110.580  40.400 131.150  1.00  0.00           H
ATOM   4263  CA  ASP A 284     112.290  39.290 131.230  1.00  0.00           C
ATOM   4264  HA  ASP A 284     112.790  38.840 132.080  1.00  0.00           H
ATOM   4265  CB  ASP A 284     111.680  38.230 130.290  1.00  0.00           C
ATOM   4266  HB1 ASP A 284     111.100  38.770 129.520  1.00  0.00           H
ATOM   4267  HB2 ASP A 284     112.360  37.570 129.730  1.00  0.00           H
ATOM   4268  CG  ASP A 284     110.740  37.250 130.890  1.00  0.00           C
ATOM   4269  OD1 ASP A 284     110.790  37.060 132.110  1.00  0.00           O
ATOM   4270  OD2 ASP A 284     110.130  36.500 130.120  1.00  0.00           O
ATOM   4271  C   ASP A 284     113.360  40.130 130.520  1.00  0.00           C
ATOM   4272  O   ASP A 284     114.230  39.650 129.760  1.00  0.00           O
ATOM   4273  N   HIS A 285     113.420  41.460 130.800  1.00  0.00           N
ATOM   4274  HN  HIS A 285     112.760  41.740 131.490  1.00  0.00           H
ATOM   4275  CA  HIS A 285     114.400  42.450 130.290  1.00  0.00           C
ATOM   4276  HA  HIS A 285     114.070  43.420 130.620  1.00  0.00           H
ATOM   4277  CB  HIS A 285     115.850  42.260 130.760  1.00  0.00           C
ATOM   4278  HB1 HIS A 285     115.840  41.880 131.800  1.00  0.00           H
ATOM   4279  HB2 HIS A 285     116.340  41.440 130.210  1.00  0.00           H
ATOM   4280  ND1 HIS A 285     116.200  44.550 131.550  1.00  0.00           N
ATOM   4281  CG  HIS A 285     116.620  43.520 130.780  1.00  0.00           C
ATOM   4282  CE1 HIS A 285     117.120  45.500 131.350  1.00  0.00           C
ATOM   4283  HE1 HIS A 285     117.130  46.480 131.830  1.00  0.00           H
ATOM   4284  NE2 HIS A 285     118.040  45.120 130.480  1.00  0.00           N
ATOM   4285  HE2 HIS A 285     118.720  45.750 130.110  1.00  0.00           H
ATOM   4286  CD2 HIS A 285     117.780  43.810 130.130  1.00  0.00           C
ATOM   4287  HD2 HIS A 285     118.330  43.210 129.410  1.00  0.00           H
ATOM   4288  C   HIS A 285     114.350  42.630 128.820  1.00  0.00           C
ATOM   4289  O   HIS A 285     115.330  42.890 128.120  1.00  0.00           O
ATOM   4290  N   LYS A 286     113.140  42.500 128.280  1.00  0.00           N
ATOM   4291  HN  LYS A 286     112.360  42.250 128.850  1.00  0.00           H
ATOM   4292  CA  LYS A 286     112.960  42.600 126.860  1.00  0.00           C
ATOM   4293  HA  LYS A 286     113.930  42.870 126.450  1.00  0.00           H
ATOM   4294  CB  LYS A 286     112.600  41.240 126.180  1.00  0.00           C
ATOM   4295  HB1 LYS A 286     111.690  40.740 126.570  1.00  0.00           H
ATOM   4296  HB2 LYS A 286     112.430  41.240 125.090  1.00  0.00           H
ATOM   4297  CG  LYS A 286     113.800  40.250 126.290  1.00  0.00           C
ATOM   4298  HG1 LYS A 286     113.990  40.080 127.370  1.00  0.00           H
ATOM   4299  HG2 LYS A 286     114.750  40.660 125.870  1.00  0.00           H
ATOM   4300  CD  LYS A 286     113.490  38.930 125.650  1.00  0.00           C
ATOM   4301  HD1 LYS A 286     113.260  39.080 124.570  1.00  0.00           H
ATOM   4302  HD2 LYS A 286     112.560  38.590 126.140  1.00  0.00           H
ATOM   4303  CE  LYS A 286     114.540  37.810 125.610  1.00  0.00           C
ATOM   4304  HE1 LYS A 286     114.900  37.720 126.660  1.00  0.00           H
ATOM   4305  HE2 LYS A 286     115.350  38.060 124.900  1.00  0.00           H
ATOM   4306  NZ  LYS A 286     113.940  36.510 125.120  1.00  0.00           N
ATOM   4307  HZ1 LYS A 286     114.590  35.710 125.020  1.00  0.00           H
ATOM   4308  HZ2 LYS A 286     113.200  36.380 125.840  1.00  0.00           H
ATOM   4309  HZ3 LYS A 286     113.520  36.690 124.190  1.00  0.00           H
ATOM   4310  C   LYS A 286     111.990  43.670 126.580  1.00  0.00           C
ATOM   4311  O   LYS A 286     111.520  44.400 127.450  1.00  0.00           O
ATOM   4312  N   ASN A 287     111.790  44.010 125.320  1.00  0.00           N
ATOM   4313  HN  ASN A 287     112.290  43.470 124.640  1.00  0.00           H
ATOM   4314  CA  ASN A 287     110.980  45.130 124.900  1.00  0.00           C
ATOM   4315  HA  ASN A 287     110.950  44.960 123.830  1.00  0.00           H
ATOM   4316  CB  ASN A 287     109.470  44.990 125.350  1.00  0.00           C
ATOM   4317  HB1 ASN A 287     109.310  43.890 125.340  1.00  0.00           H
ATOM   4318  HB2 ASN A 287     109.220  45.490 126.310  1.00  0.00           H
ATOM   4319  CG  ASN A 287     108.500  45.460 124.250  1.00  0.00           C
ATOM   4320  OD1 ASN A 287     108.950  46.240 123.350  1.00  0.00           O
ATOM   4321  ND2 ASN A 287     107.250  44.990 124.260  1.00  0.00           N
ATOM   4322 HD21 ASN A 287     106.880  44.310 124.880  1.00  0.00           H
ATOM   4323 HD22 ASN A 287     106.660  45.330 123.530  1.00  0.00           H
ATOM   4324  C   ASN A 287     111.670  46.550 124.970  1.00  0.00           C
ATOM   4325  O   ASN A 287     111.150  47.330 125.800  1.00  0.00           O
ATOM   4326  N   PRO A 288     112.820  46.940 124.410  1.00  0.00           N
ATOM   4327  CD  PRO A 288     113.580  46.160 123.420  1.00  0.00           C
ATOM   4328  HD1 PRO A 288     112.980  45.560 122.710  1.00  0.00           H
ATOM   4329  HD2 PRO A 288     114.130  45.450 124.060  1.00  0.00           H
ATOM   4330  CA  PRO A 288     113.170  48.340 124.270  1.00  0.00           C
ATOM   4331  HA  PRO A 288     113.100  48.870 125.210  1.00  0.00           H
ATOM   4332  CB  PRO A 288     114.540  48.290 123.570  1.00  0.00           C
ATOM   4333  HB1 PRO A 288     114.740  49.100 122.840  1.00  0.00           H
ATOM   4334  HB2 PRO A 288     115.360  48.250 124.330  1.00  0.00           H
ATOM   4335  CG  PRO A 288     114.620  47.040 122.750  1.00  0.00           C
ATOM   4336  HG1 PRO A 288     115.640  46.610 122.650  1.00  0.00           H
ATOM   4337  HG2 PRO A 288     114.250  47.300 121.730  1.00  0.00           H
ATOM   4338  C   PRO A 288     112.190  49.120 123.420  1.00  0.00           C
ATOM   4339  O   PRO A 288     111.830  48.720 122.290  1.00  0.00           O
ATOM   4340  N   THR A 289     111.790  50.320 123.860  1.00  0.00           N
ATOM   4341  HN  THR A 289     112.080  50.610 124.760  1.00  0.00           H
ATOM   4342  CA  THR A 289     110.850  51.220 123.040  1.00  0.00           C
ATOM   4343  HA  THR A 289     110.100  50.600 122.560  1.00  0.00           H
ATOM   4344  CB  THR A 289     110.210  52.280 123.880  1.00  0.00           C
ATOM   4345  HB  THR A 289     110.850  53.180 123.920  1.00  0.00           H
ATOM   4346  OG1 THR A 289     110.070  51.790 125.180  1.00  0.00           O
ATOM   4347  HG1 THR A 289     109.750  50.890 125.070  1.00  0.00           H
ATOM   4348  CG2 THR A 289     108.830  52.630 123.300  1.00  0.00           C
ATOM   4349 HG21 THR A 289     108.890  52.740 122.200  1.00  0.00           H
ATOM   4350 HG22 THR A 289     108.100  51.800 123.410  1.00  0.00           H
ATOM   4351 HG23 THR A 289     108.290  53.480 123.760  1.00  0.00           H
ATOM   4352  C   THR A 289     111.710  51.940 121.980  1.00  0.00           C
ATOM   4353  O   THR A 289     111.610  51.950 120.740  1.00  0.00           O
ATOM   4354  N   VAL A 290     112.750  52.690 122.540  1.00  0.00           N
ATOM   4355  HN  VAL A 290     112.860  52.610 123.530  1.00  0.00           H
ATOM   4356  CA  VAL A 290     113.700  53.500 121.670  1.00  0.00           C
ATOM   4357  HA  VAL A 290     113.790  53.000 120.720  1.00  0.00           H
ATOM   4358  CB  VAL A 290     113.370  55.010 121.580  1.00  0.00           C
ATOM   4359  HB  VAL A 290     114.020  55.550 120.870  1.00  0.00           H
ATOM   4360  CG1 VAL A 290     112.020  55.230 120.860  1.00  0.00           C
ATOM   4361 HG11 VAL A 290     111.200  55.070 121.600  1.00  0.00           H
ATOM   4362 HG12 VAL A 290     111.900  56.280 120.510  1.00  0.00           H
ATOM   4363 HG13 VAL A 290     111.870  54.570 119.990  1.00  0.00           H
ATOM   4364  CG2 VAL A 290     113.290  55.660 123.010  1.00  0.00           C
ATOM   4365 HG21 VAL A 290     114.140  55.450 123.700  1.00  0.00           H
ATOM   4366 HG22 VAL A 290     113.220  56.770 122.920  1.00  0.00           H
ATOM   4367 HG23 VAL A 290     112.370  55.340 123.540  1.00  0.00           H
ATOM   4368  C   VAL A 290     115.150  53.490 122.100  1.00  0.00           C
ATOM   4369  O   VAL A 290     116.120  53.950 121.470  1.00  0.00           O
ATOM   4370  N   THR A 291     115.390  52.920 123.320  1.00  0.00           N
ATOM   4371  HN  THR A 291     114.610  52.710 123.900  1.00  0.00           H
ATOM   4372  CA  THR A 291     116.750  52.820 123.910  1.00  0.00           C
ATOM   4373  HA  THR A 291     117.120  53.830 123.920  1.00  0.00           H
ATOM   4374  CB  THR A 291     116.670  52.520 125.430  1.00  0.00           C
ATOM   4375  HB  THR A 291     115.930  53.220 125.890  1.00  0.00           H
ATOM   4376  OG1 THR A 291     117.960  52.730 126.010  1.00  0.00           O
ATOM   4377  HG1 THR A 291     117.760  52.790 126.950  1.00  0.00           H
ATOM   4378  CG2 THR A 291     116.240  51.110 125.690  1.00  0.00           C
ATOM   4379 HG21 THR A 291     117.030  50.330 125.620  1.00  0.00           H
ATOM   4380 HG22 THR A 291     115.820  50.950 126.710  1.00  0.00           H
ATOM   4381 HG23 THR A 291     115.340  50.880 125.090  1.00  0.00           H
ATOM   4382  C   THR A 291     117.670  51.940 123.130  1.00  0.00           C
ATOM   4383  O   THR A 291     117.190  51.050 122.430  1.00  0.00           O
ATOM   4384  N   ARG A 292     119.030  52.180 123.230  1.00  0.00           N
ATOM   4385  HN  ARG A 292     119.330  52.880 123.860  1.00  0.00           H
ATOM   4386  CA  ARG A 292     120.120  51.480 122.560  1.00  0.00           C
ATOM   4387  HA  ARG A 292     120.900  51.740 123.260  1.00  0.00           H
ATOM   4388  CB  ARG A 292     120.050  49.960 122.530  1.00  0.00           C
ATOM   4389  HB1 ARG A 292     119.060  49.600 122.190  1.00  0.00           H
ATOM   4390  HB2 ARG A 292     120.800  49.620 121.780  1.00  0.00           H
ATOM   4391  CG  ARG A 292     120.420  49.220 123.900  1.00  0.00           C
ATOM   4392  HG1 ARG A 292     121.210  49.840 124.380  1.00  0.00           H
ATOM   4393  HG2 ARG A 292     120.610  48.170 123.570  1.00  0.00           H
ATOM   4394  CD  ARG A 292     119.250  49.200 124.910  1.00  0.00           C
ATOM   4395  HD1 ARG A 292     118.350  48.680 124.520  1.00  0.00           H
ATOM   4396  HD2 ARG A 292     119.000  50.250 125.160  1.00  0.00           H
ATOM   4397  NE  ARG A 292     119.710  48.520 126.150  1.00  0.00           N
ATOM   4398  HE  ARG A 292     120.180  49.080 126.830  1.00  0.00           H
ATOM   4399  CZ  ARG A 292     119.240  47.370 126.620  1.00  0.00           C
ATOM   4400  NH1 ARG A 292     118.430  46.570 125.990  1.00  0.00           N
ATOM   4401 HH11 ARG A 292     118.170  45.670 126.340  1.00  0.00           H
ATOM   4402 HH12 ARG A 292     118.240  46.720 125.020  1.00  0.00           H
ATOM   4403  NH2 ARG A 292     119.540  46.970 127.840  1.00  0.00           N
ATOM   4404 HH21 ARG A 292     119.300  46.050 128.140  1.00  0.00           H
ATOM   4405 HH22 ARG A 292     120.210  47.500 128.370  1.00  0.00           H
ATOM   4406  C   ARG A 292     120.380  52.060 121.180  1.00  0.00           C
ATOM   4407  O   ARG A 292     121.490  52.350 120.750  1.00  0.00           O
ATOM   4408  N   GLU A 293     119.330  52.570 120.590  1.00  0.00           N
ATOM   4409  HN  GLU A 293     118.520  52.620 121.180  1.00  0.00           H
ATOM   4410  CA  GLU A 293     119.390  53.150 119.200  1.00  0.00           C
ATOM   4411  HA  GLU A 293     120.350  52.930 118.750  1.00  0.00           H
ATOM   4412  CB  GLU A 293     118.300  52.260 118.410  1.00  0.00           C
ATOM   4413  HB1 GLU A 293     117.300  52.390 118.870  1.00  0.00           H
ATOM   4414  HB2 GLU A 293     118.250  52.680 117.380  1.00  0.00           H
ATOM   4415  CG  GLU A 293     118.790  50.780 118.300  1.00  0.00           C
ATOM   4416  HG1 GLU A 293     118.370  50.090 119.060  1.00  0.00           H
ATOM   4417  HG2 GLU A 293     119.890  50.680 118.350  1.00  0.00           H
ATOM   4418  CD  GLU A 293     118.310  50.250 116.990  1.00  0.00           C
ATOM   4419  OE1 GLU A 293     118.360  50.880 115.920  1.00  0.00           O
ATOM   4420  OE2 GLU A 293     117.960  49.030 117.040  1.00  0.00           O
ATOM   4421  C   GLU A 293     119.230  54.630 119.140  1.00  0.00           C
ATOM   4422  O   GLU A 293     120.150  55.400 118.980  1.00  0.00           O
ATOM   4423  N   GLN A 294     118.020  55.080 119.320  1.00  0.00           N
ATOM   4424  HN  GLN A 294     117.470  54.330 119.660  1.00  0.00           H
ATOM   4425  CA  GLN A 294     117.620  56.440 118.950  1.00  0.00           C
ATOM   4426  HA  GLN A 294     118.230  56.800 118.140  1.00  0.00           H
ATOM   4427  CB  GLN A 294     116.170  56.470 118.250  1.00  0.00           C
ATOM   4428  HB1 GLN A 294     115.300  56.230 118.890  1.00  0.00           H
ATOM   4429  HB2 GLN A 294     116.050  57.540 117.960  1.00  0.00           H
ATOM   4430  CG  GLN A 294     116.020  55.610 116.920  1.00  0.00           C
ATOM   4431  HG1 GLN A 294     115.130  55.890 116.320  1.00  0.00           H
ATOM   4432  HG2 GLN A 294     115.810  54.530 117.070  1.00  0.00           H
ATOM   4433  CD  GLN A 294     117.270  55.730 116.140  1.00  0.00           C
ATOM   4434  OE1 GLN A 294     118.120  54.860 116.390  1.00  0.00           O
ATOM   4435  NE2 GLN A 294     117.470  56.790 115.290  1.00  0.00           N
ATOM   4436 HE21 GLN A 294     116.840  57.560 115.250  1.00  0.00           H
ATOM   4437 HE22 GLN A 294     118.370  56.690 114.850  1.00  0.00           H
ATOM   4438  C   GLN A 294     117.870  57.480 120.040  1.00  0.00           C
ATOM   4439  O   GLN A 294     117.880  58.670 119.750  1.00  0.00           O
ATOM   4440  N   VAL A 295     118.030  56.990 121.310  1.00  0.00           N
ATOM   4441  HN  VAL A 295     118.060  56.030 121.570  1.00  0.00           H
ATOM   4442  CA  VAL A 295     118.360  57.900 122.480  1.00  0.00           C
ATOM   4443  HA  VAL A 295     117.620  58.680 122.540  1.00  0.00           H
ATOM   4444  CB  VAL A 295     118.270  57.170 123.790  1.00  0.00           C
ATOM   4445  HB  VAL A 295     118.940  56.290 123.670  1.00  0.00           H
ATOM   4446  CG1 VAL A 295     118.700  58.010 125.040  1.00  0.00           C
ATOM   4447 HG11 VAL A 295     118.220  59.010 125.020  1.00  0.00           H
ATOM   4448 HG12 VAL A 295     118.390  57.460 125.950  1.00  0.00           H
ATOM   4449 HG13 VAL A 295     119.780  58.260 125.000  1.00  0.00           H
ATOM   4450  CG2 VAL A 295     116.830  56.780 124.020  1.00  0.00           C
ATOM   4451 HG21 VAL A 295     116.690  56.230 124.970  1.00  0.00           H
ATOM   4452 HG22 VAL A 295     116.300  57.740 124.230  1.00  0.00           H
ATOM   4453 HG23 VAL A 295     116.320  56.260 123.170  1.00  0.00           H
ATOM   4454  C   VAL A 295     119.680  58.590 122.350  1.00  0.00           C
ATOM   4455  O   VAL A 295     119.860  59.790 122.580  1.00  0.00           O
ATOM   4456  N   ASP A 296     120.740  57.860 121.980  1.00  0.00           N
ATOM   4457  HN  ASP A 296     120.560  56.880 122.060  1.00  0.00           H
ATOM   4458  CA  ASP A 296     122.000  58.470 121.690  1.00  0.00           C
ATOM   4459  HA  ASP A 296     122.440  58.880 122.590  1.00  0.00           H
ATOM   4460  CB  ASP A 296     123.090  57.370 121.390  1.00  0.00           C
ATOM   4461  HB1 ASP A 296     122.530  56.770 120.640  1.00  0.00           H
ATOM   4462  HB2 ASP A 296     124.040  57.740 120.940  1.00  0.00           H
ATOM   4463  CG  ASP A 296     123.310  56.440 122.540  1.00  0.00           C
ATOM   4464  OD1 ASP A 296     122.750  56.540 123.710  1.00  0.00           O
ATOM   4465  OD2 ASP A 296     124.080  55.510 122.360  1.00  0.00           O
ATOM   4466  C   ASP A 296     122.000  59.450 120.580  1.00  0.00           C
ATOM   4467  O   ASP A 296     122.410  60.560 120.710  1.00  0.00           O
ATOM   4468  N   PHE A 297     121.450  58.960 119.420  1.00  0.00           N
ATOM   4469  HN  PHE A 297     121.000  58.070 119.450  1.00  0.00           H
ATOM   4470  CA  PHE A 297     121.330  59.710 118.210  1.00  0.00           C
ATOM   4471  HA  PHE A 297     122.330  59.920 117.850  1.00  0.00           H
ATOM   4472  CB  PHE A 297     120.590  58.860 117.140  1.00  0.00           C
ATOM   4473  HB1 PHE A 297     121.280  58.000 117.030  1.00  0.00           H
ATOM   4474  HB2 PHE A 297     119.570  58.550 117.450  1.00  0.00           H
ATOM   4475  CG  PHE A 297     120.400  59.540 115.800  1.00  0.00           C
ATOM   4476  CD1 PHE A 297     121.450  59.500 114.800  1.00  0.00           C
ATOM   4477  HD1 PHE A 297     122.390  59.030 115.040  1.00  0.00           H
ATOM   4478  CE1 PHE A 297     121.320  60.020 113.530  1.00  0.00           C
ATOM   4479  HE1 PHE A 297     122.160  60.010 112.850  1.00  0.00           H
ATOM   4480  CZ  PHE A 297     120.070  60.610 113.200  1.00  0.00           C
ATOM   4481  HZ  PHE A 297     119.900  61.040 112.230  1.00  0.00           H
ATOM   4482  CD2 PHE A 297     119.230  60.140 115.470  1.00  0.00           C
ATOM   4483  HD2 PHE A 297     118.460  60.240 116.220  1.00  0.00           H
ATOM   4484  CE2 PHE A 297     119.020  60.730 114.190  1.00  0.00           C
ATOM   4485  HE2 PHE A 297     118.150  61.290 113.900  1.00  0.00           H
ATOM   4486  C   PHE A 297     120.590  60.980 118.390  1.00  0.00           C
ATOM   4487  O   PHE A 297     121.050  61.970 117.860  1.00  0.00           O
ATOM   4488  N   GLN A 298     119.510  61.060 119.210  1.00  0.00           N
ATOM   4489  HN  GLN A 298     119.100  60.240 119.610  1.00  0.00           H
ATOM   4490  CA  GLN A 298     118.920  62.270 119.690  1.00  0.00           C
ATOM   4491  HA  GLN A 298     118.560  62.760 118.790  1.00  0.00           H
ATOM   4492  CB  GLN A 298     117.740  61.880 120.620  1.00  0.00           C
ATOM   4493  HB1 GLN A 298     117.380  60.940 120.140  1.00  0.00           H
ATOM   4494  HB2 GLN A 298     118.120  61.420 121.560  1.00  0.00           H
ATOM   4495  CG  GLN A 298     116.640  62.890 120.790  1.00  0.00           C
ATOM   4496  HG1 GLN A 298     117.070  63.810 121.230  1.00  0.00           H
ATOM   4497  HG2 GLN A 298     115.860  62.590 121.520  1.00  0.00           H
ATOM   4498  CD  GLN A 298     115.960  63.300 119.470  1.00  0.00           C
ATOM   4499  OE1 GLN A 298     116.450  64.090 118.630  1.00  0.00           O
ATOM   4500  NE2 GLN A 298     114.690  62.840 119.350  1.00  0.00           N
ATOM   4501 HE21 GLN A 298     114.400  62.060 119.900  1.00  0.00           H
ATOM   4502 HE22 GLN A 298     113.920  63.170 118.790  1.00  0.00           H
ATOM   4503  C   GLN A 298     119.820  63.160 120.390  1.00  0.00           C
ATOM   4504  O   GLN A 298     119.930  64.340 120.050  1.00  0.00           O
ATOM   4505  N   HIS A 299     120.490  62.640 121.430  1.00  0.00           N
ATOM   4506  HN  HIS A 299     120.510  61.660 121.590  1.00  0.00           H
ATOM   4507  CA  HIS A 299     121.280  63.410 122.310  1.00  0.00           C
ATOM   4508  HA  HIS A 299     120.660  64.180 122.750  1.00  0.00           H
ATOM   4509  CB  HIS A 299     121.910  62.510 123.410  1.00  0.00           C
ATOM   4510  HB1 HIS A 299     121.110  62.220 124.130  1.00  0.00           H
ATOM   4511  HB2 HIS A 299     122.450  61.640 122.970  1.00  0.00           H
ATOM   4512  ND1 HIS A 299     122.180  64.440 124.810  1.00  0.00           N
ATOM   4513  CG  HIS A 299     122.720  63.190 124.470  1.00  0.00           C
ATOM   4514  CE1 HIS A 299     122.920  64.870 125.770  1.00  0.00           C
ATOM   4515  HE1 HIS A 299     122.690  65.750 126.370  1.00  0.00           H
ATOM   4516  NE2 HIS A 299     123.920  64.000 126.060  1.00  0.00           N
ATOM   4517  HE2 HIS A 299     124.680  64.250 126.660  1.00  0.00           H
ATOM   4518  CD2 HIS A 299     123.750  62.930 125.260  1.00  0.00           C
ATOM   4519  HD2 HIS A 299     124.430  62.080 125.320  1.00  0.00           H
ATOM   4520  C   HIS A 299     122.450  64.010 121.550  1.00  0.00           C
ATOM   4521  O   HIS A 299     122.920  65.170 121.660  1.00  0.00           O
ATOM   4522  N   HIS A 300     123.030  63.230 120.530  1.00  0.00           N
ATOM   4523  HN  HIS A 300     122.690  62.320 120.310  1.00  0.00           H
ATOM   4524  CA  HIS A 300     124.050  63.740 119.650  1.00  0.00           C
ATOM   4525  HA  HIS A 300     124.880  64.110 120.240  1.00  0.00           H
ATOM   4526  CB  HIS A 300     124.680  62.680 118.580  1.00  0.00           C
ATOM   4527  HB1 HIS A 300     123.790  62.090 118.290  1.00  0.00           H
ATOM   4528  HB2 HIS A 300     125.320  63.190 117.830  1.00  0.00           H
ATOM   4529  ND1 HIS A 300     126.650  61.880 119.790  1.00  0.00           N
ATOM   4530  CG  HIS A 300     125.500  61.590 119.090  1.00  0.00           C
ATOM   4531  CE1 HIS A 300     127.010  60.690 120.270  1.00  0.00           C
ATOM   4532  HE1 HIS A 300     127.900  60.510 120.880  1.00  0.00           H
ATOM   4533  NE2 HIS A 300     126.070  59.710 120.060  1.00  0.00           N
ATOM   4534  HE2 HIS A 300     126.250  58.750 120.250  1.00  0.00           H
ATOM   4535  CD2 HIS A 300     125.090  60.300 119.320  1.00  0.00           C
ATOM   4536  HD2 HIS A 300     124.260  59.720 118.950  1.00  0.00           H
ATOM   4537  C   HIS A 300     123.630  64.940 118.840  1.00  0.00           C
ATOM   4538  O   HIS A 300     124.360  65.820 118.520  1.00  0.00           O
ATOM   4539  N   GLN A 301     122.400  65.000 118.390  1.00  0.00           N
ATOM   4540  HN  GLN A 301     121.810  64.240 118.660  1.00  0.00           H
ATOM   4541  CA  GLN A 301     121.940  66.080 117.510  1.00  0.00           C
ATOM   4542  HA  GLN A 301     122.660  66.400 116.780  1.00  0.00           H
ATOM   4543  CB  GLN A 301     120.580  65.730 116.800  1.00  0.00           C
ATOM   4544  HB1 GLN A 301     120.720  64.820 116.170  1.00  0.00           H
ATOM   4545  HB2 GLN A 301     119.810  65.380 117.520  1.00  0.00           H
ATOM   4546  CG  GLN A 301     119.940  66.790 115.810  1.00  0.00           C
ATOM   4547  HG1 GLN A 301     119.500  67.650 116.370  1.00  0.00           H
ATOM   4548  HG2 GLN A 301     119.130  66.300 115.230  1.00  0.00           H
ATOM   4549  CD  GLN A 301     120.910  67.320 114.750  1.00  0.00           C
ATOM   4550  OE1 GLN A 301     121.100  66.660 113.780  1.00  0.00           O
ATOM   4551  NE2 GLN A 301     121.430  68.510 115.010  1.00  0.00           N
ATOM   4552 HE21 GLN A 301     121.140  69.020 115.820  1.00  0.00           H
ATOM   4553 HE22 GLN A 301     122.070  68.950 114.380  1.00  0.00           H
ATOM   4554  C   GLN A 301     121.530  67.340 118.410  1.00  0.00           C
ATOM   4555  O   GLN A 301     121.430  68.490 117.940  1.00  0.00           O
ATOM   4556  N   LEU A 302     121.400  67.210 119.690  1.00  0.00           N
ATOM   4557  HN  LEU A 302     121.280  66.270 119.990  1.00  0.00           H
ATOM   4558  CA  LEU A 302     121.260  68.330 120.610  1.00  0.00           C
ATOM   4559  HA  LEU A 302     120.540  68.950 120.080  1.00  0.00           H
ATOM   4560  CB  LEU A 302     120.860  67.940 122.090  1.00  0.00           C
ATOM   4561  HB1 LEU A 302     121.530  67.180 122.560  1.00  0.00           H
ATOM   4562  HB2 LEU A 302     120.960  68.850 122.710  1.00  0.00           H
ATOM   4563  CG  LEU A 302     119.390  67.380 122.230  1.00  0.00           C
ATOM   4564  HG  LEU A 302     119.180  66.690 121.390  1.00  0.00           H
ATOM   4565  CD1 LEU A 302     119.300  66.670 123.600  1.00  0.00           C
ATOM   4566 HD11 LEU A 302     119.600  65.600 123.520  1.00  0.00           H
ATOM   4567 HD12 LEU A 302     119.920  67.270 124.290  1.00  0.00           H
ATOM   4568 HD13 LEU A 302     118.270  66.710 124.020  1.00  0.00           H
ATOM   4569  CD2 LEU A 302     118.390  68.510 122.200  1.00  0.00           C
ATOM   4570 HD21 LEU A 302     117.400  67.990 122.200  1.00  0.00           H
ATOM   4571 HD22 LEU A 302     118.370  69.090 123.150  1.00  0.00           H
ATOM   4572 HD23 LEU A 302     118.560  69.150 121.310  1.00  0.00           H
ATOM   4573  C   LEU A 302     122.480  69.220 120.570  1.00  0.00           C
ATOM   4574  O   LEU A 302     122.510  70.440 120.630  1.00  0.00           O
ATOM   4575  N   ALA A 303     123.710  68.560 120.510  1.00  0.00           N
ATOM   4576  HN  ALA A 303     123.680  67.590 120.300  1.00  0.00           H
ATOM   4577  CA  ALA A 303     125.100  69.100 120.630  1.00  0.00           C
ATOM   4578  HA  ALA A 303     125.190  69.550 121.610  1.00  0.00           H
ATOM   4579  CB  ALA A 303     126.200  68.060 120.520  1.00  0.00           C
ATOM   4580  HB1 ALA A 303     127.210  68.520 120.550  1.00  0.00           H
ATOM   4581  HB2 ALA A 303     126.180  67.340 121.360  1.00  0.00           H
ATOM   4582  HB3 ALA A 303     126.000  67.540 119.560  1.00  0.00           H
ATOM   4583  C   ALA A 303     125.320  70.160 119.620  1.00  0.00           C
ATOM   4584  O   ALA A 303     125.980  71.220 119.790  1.00  0.00           O
ATOM   4585  N   GLU A 304     124.880  69.910 118.380  1.00  0.00           N
ATOM   4586  HN  GLU A 304     124.470  69.040 118.120  1.00  0.00           H
ATOM   4587  CA  GLU A 304     125.100  70.740 117.200  1.00  0.00           C
ATOM   4588  HA  GLU A 304     126.150  70.940 117.060  1.00  0.00           H
ATOM   4589  CB  GLU A 304     124.550  69.930 115.990  1.00  0.00           C
ATOM   4590  HB1 GLU A 304     125.040  68.930 115.930  1.00  0.00           H
ATOM   4591  HB2 GLU A 304     123.480  69.700 116.180  1.00  0.00           H
ATOM   4592  CG  GLU A 304     124.690  70.650 114.600  1.00  0.00           C
ATOM   4593  HG1 GLU A 304     125.760  70.960 114.500  1.00  0.00           H
ATOM   4594  HG2 GLU A 304     123.950  71.470 114.570  1.00  0.00           H
ATOM   4595  CD  GLU A 304     124.420  69.810 113.310  1.00  0.00           C
ATOM   4596  OE1 GLU A 304     125.390  69.250 112.740  1.00  0.00           O
ATOM   4597  OE2 GLU A 304     123.270  69.750 112.790  1.00  0.00           O
ATOM   4598  C   GLU A 304     124.330  72.080 117.180  1.00  0.00           C
ATOM   4599  O   GLU A 304     124.780  73.050 116.530  1.00  0.00           O
ATOM   4600  N   ALA A 305     123.250  72.150 117.950  1.00  0.00           N
ATOM   4601  HN  ALA A 305     123.060  71.390 118.560  1.00  0.00           H
ATOM   4602  CA  ALA A 305     122.390  73.330 118.120  1.00  0.00           C
ATOM   4603  HA  ALA A 305     122.430  73.950 117.240  1.00  0.00           H
ATOM   4604  CB  ALA A 305     120.940  72.830 118.140  1.00  0.00           C
ATOM   4605  HB1 ALA A 305     120.870  72.040 117.370  1.00  0.00           H
ATOM   4606  HB2 ALA A 305     120.690  72.390 119.130  1.00  0.00           H
ATOM   4607  HB3 ALA A 305     120.380  73.730 117.820  1.00  0.00           H
ATOM   4608  C   ALA A 305     122.810  74.060 119.360  1.00  0.00           C
ATOM   4609  O   ALA A 305     123.250  75.170 119.240  1.00  0.00           O
ATOM   4610  N   PHE A 306     122.640  73.430 120.520  1.00  0.00           N
ATOM   4611  HN  PHE A 306     122.510  72.440 120.450  1.00  0.00           H
ATOM   4612  CA  PHE A 306     122.730  74.180 121.790  1.00  0.00           C
ATOM   4613  HA  PHE A 306     122.040  75.000 121.720  1.00  0.00           H
ATOM   4614  CB  PHE A 306     122.100  73.400 123.040  1.00  0.00           C
ATOM   4615  HB1 PHE A 306     122.490  72.370 122.880  1.00  0.00           H
ATOM   4616  HB2 PHE A 306     122.510  73.800 124.000  1.00  0.00           H
ATOM   4617  CG  PHE A 306     120.540  73.380 123.050  1.00  0.00           C
ATOM   4618  CD1 PHE A 306     119.810  72.280 122.650  1.00  0.00           C
ATOM   4619  HD1 PHE A 306     120.250  71.370 122.260  1.00  0.00           H
ATOM   4620  CE1 PHE A 306     118.390  72.390 122.720  1.00  0.00           C
ATOM   4621  HE1 PHE A 306     117.720  71.640 122.320  1.00  0.00           H
ATOM   4622  CZ  PHE A 306     117.780  73.540 123.220  1.00  0.00           C
ATOM   4623  HZ  PHE A 306     116.720  73.670 123.120  1.00  0.00           H
ATOM   4624  CD2 PHE A 306     119.960  74.520 123.630  1.00  0.00           C
ATOM   4625  HD2 PHE A 306     120.530  75.360 123.990  1.00  0.00           H
ATOM   4626  CE2 PHE A 306     118.530  74.570 123.770  1.00  0.00           C
ATOM   4627  HE2 PHE A 306     118.070  75.480 124.120  1.00  0.00           H
ATOM   4628  C   PHE A 306     124.160  74.730 122.130  1.00  0.00           C
ATOM   4629  O   PHE A 306     124.330  75.680 122.890  1.00  0.00           O
ATOM   4630  N   LYS A 307     125.270  74.020 121.670  1.00  0.00           N
ATOM   4631  HN  LYS A 307     125.300  73.250 121.030  1.00  0.00           H
ATOM   4632  CA  LYS A 307     126.660  74.430 122.080  1.00  0.00           C
ATOM   4633  HA  LYS A 307     126.500  74.540 123.150  1.00  0.00           H
ATOM   4634  CB  LYS A 307     127.710  73.380 121.770  1.00  0.00           C
ATOM   4635  HB1 LYS A 307     127.520  73.040 120.730  1.00  0.00           H
ATOM   4636  HB2 LYS A 307     128.730  73.810 121.690  1.00  0.00           H
ATOM   4637  CG  LYS A 307     127.640  72.180 122.710  1.00  0.00           C
ATOM   4638  HG1 LYS A 307     126.950  71.450 122.240  1.00  0.00           H
ATOM   4639  HG2 LYS A 307     127.170  72.520 123.660  1.00  0.00           H
ATOM   4640  CD  LYS A 307     128.880  71.400 123.030  1.00  0.00           C
ATOM   4641  HD1 LYS A 307     128.580  70.620 123.770  1.00  0.00           H
ATOM   4642  HD2 LYS A 307     129.710  72.020 123.430  1.00  0.00           H
ATOM   4643  CE  LYS A 307     129.430  70.640 121.830  1.00  0.00           C
ATOM   4644  HE1 LYS A 307     129.700  71.330 121.000  1.00  0.00           H
ATOM   4645  HE2 LYS A 307     128.740  69.830 121.500  1.00  0.00           H
ATOM   4646  NZ  LYS A 307     130.670  70.000 122.370  1.00  0.00           N
ATOM   4647  HZ1 LYS A 307     131.300  70.740 122.730  1.00  0.00           H
ATOM   4648  HZ2 LYS A 307     130.280  69.450 123.160  1.00  0.00           H
ATOM   4649  HZ3 LYS A 307     131.130  69.390 121.660  1.00  0.00           H
ATOM   4650  C   LYS A 307     127.020  75.920 121.750  1.00  0.00           C
ATOM   4651  O   LYS A 307     127.570  76.690 122.600  1.00  0.00           O
ATOM   4652  N   GLN A 308     126.610  76.480 120.560  1.00  0.00           N
ATOM   4653  HN  GLN A 308     126.190  75.820 119.950  1.00  0.00           H
ATOM   4654  CA  GLN A 308     126.880  77.800 120.090  1.00  0.00           C
ATOM   4655  HA  GLN A 308     127.880  78.080 120.400  1.00  0.00           H
ATOM   4656  CB  GLN A 308     126.620  77.950 118.600  1.00  0.00           C
ATOM   4657  HB1 GLN A 308     127.030  78.920 118.260  1.00  0.00           H
ATOM   4658  HB2 GLN A 308     127.230  77.230 118.010  1.00  0.00           H
ATOM   4659  CG  GLN A 308     125.100  77.890 118.090  1.00  0.00           C
ATOM   4660  HG1 GLN A 308     124.730  78.930 118.160  1.00  0.00           H
ATOM   4661  HG2 GLN A 308     124.500  77.220 118.750  1.00  0.00           H
ATOM   4662  CD  GLN A 308     125.010  77.390 116.630  1.00  0.00           C
ATOM   4663  OE1 GLN A 308     125.520  78.060 115.720  1.00  0.00           O
ATOM   4664  NE2 GLN A 308     124.290  76.300 116.390  1.00  0.00           N
ATOM   4665 HE21 GLN A 308     123.700  75.970 117.130  1.00  0.00           H
ATOM   4666 HE22 GLN A 308     124.060  76.090 115.440  1.00  0.00           H
ATOM   4667  C   GLN A 308     126.030  78.960 120.790  1.00  0.00           C
ATOM   4668  O   GLN A 308     126.280  80.130 120.510  1.00  0.00           O
ATOM   4669  N   TYR A 309     125.110  78.620 121.670  1.00  0.00           N
ATOM   4670  HN  TYR A 309     125.050  77.660 121.910  1.00  0.00           H
ATOM   4671  CA  TYR A 309     124.180  79.430 122.430  1.00  0.00           C
ATOM   4672  HA  TYR A 309     124.170  80.480 122.160  1.00  0.00           H
ATOM   4673  CB  TYR A 309     122.820  78.720 122.290  1.00  0.00           C
ATOM   4674  HB1 TYR A 309     122.870  77.650 122.590  1.00  0.00           H
ATOM   4675  HB2 TYR A 309     122.150  79.270 122.970  1.00  0.00           H
ATOM   4676  CG  TYR A 309     122.420  78.830 120.760  1.00  0.00           C
ATOM   4677  CD1 TYR A 309     122.270  80.040 120.060  1.00  0.00           C
ATOM   4678  HD1 TYR A 309     122.430  80.950 120.620  1.00  0.00           H
ATOM   4679  CE1 TYR A 309     121.790  80.130 118.770  1.00  0.00           C
ATOM   4680  HE1 TYR A 309     121.770  81.110 118.310  1.00  0.00           H
ATOM   4681  CZ  TYR A 309     121.630  78.940 118.050  1.00  0.00           C
ATOM   4682  OH  TYR A 309     121.400  78.990 116.680  1.00  0.00           O
ATOM   4683  HH  TYR A 309     121.540  78.080 116.410  1.00  0.00           H
ATOM   4684  CD2 TYR A 309     122.030  77.730 120.090  1.00  0.00           C
ATOM   4685  HD2 TYR A 309     122.010  76.780 120.610  1.00  0.00           H
ATOM   4686  CE2 TYR A 309     121.630  77.760 118.770  1.00  0.00           C
ATOM   4687  HE2 TYR A 309     121.400  76.780 118.390  1.00  0.00           H
ATOM   4688  C   TYR A 309     124.490  79.200 123.970  1.00  0.00           C
ATOM   4689  O   TYR A 309     123.890  79.830 124.870  1.00  0.00           O
ATOM   4690  N   ASN A 310     125.470  78.320 124.190  1.00  0.00           N
ATOM   4691  HN  ASN A 310     125.760  77.750 123.420  1.00  0.00           H
ATOM   4692  CA  ASN A 310     126.100  78.160 125.530  1.00  0.00           C
ATOM   4693  HA  ASN A 310     127.000  77.570 125.400  1.00  0.00           H
ATOM   4694  CB  ASN A 310     126.650  79.400 126.220  1.00  0.00           C
ATOM   4695  HB1 ASN A 310     125.710  79.970 126.380  1.00  0.00           H
ATOM   4696  HB2 ASN A 310     127.110  79.220 127.210  1.00  0.00           H
ATOM   4697  CG  ASN A 310     127.640  80.170 125.350  1.00  0.00           C
ATOM   4698  OD1 ASN A 310     127.980  79.760 124.260  1.00  0.00           O
ATOM   4699  ND2 ASN A 310     128.010  81.420 125.780  1.00  0.00           N
ATOM   4700 HD21 ASN A 310     127.410  81.890 126.440  1.00  0.00           H
ATOM   4701 HD22 ASN A 310     128.710  81.940 125.310  1.00  0.00           H
ATOM   4702  C   ASN A 310     125.390  77.230 126.500  1.00  0.00           C
ATOM   4703  O   ASN A 310     125.230  77.480 127.690  1.00  0.00           O
ATOM   4704  N   ILE A 311     124.730  76.200 126.000  1.00  0.00           N
ATOM   4705  HN  ILE A 311     124.830  75.880 125.060  1.00  0.00           H
ATOM   4706  CA  ILE A 311     123.900  75.360 126.880  1.00  0.00           C
ATOM   4707  HA  ILE A 311     124.120  75.570 127.910  1.00  0.00           H
ATOM   4708  CB  ILE A 311     122.390  75.560 126.690  1.00  0.00           C
ATOM   4709  HB  ILE A 311     122.050  75.060 125.760  1.00  0.00           H
ATOM   4710  CG2 ILE A 311     121.720  74.830 127.870  1.00  0.00           C
ATOM   4711 HG21 ILE A 311     120.620  74.840 127.680  1.00  0.00           H
ATOM   4712 HG22 ILE A 311     122.060  73.800 128.070  1.00  0.00           H
ATOM   4713 HG23 ILE A 311     121.890  75.400 128.800  1.00  0.00           H
ATOM   4714  CG1 ILE A 311     122.050  77.040 126.670  1.00  0.00           C
ATOM   4715 HG11 ILE A 311     122.580  77.550 125.830  1.00  0.00           H
ATOM   4716 HG12 ILE A 311     122.420  77.470 127.620  1.00  0.00           H
ATOM   4717  CD  ILE A 311     120.560  77.410 126.550  1.00  0.00           C
ATOM   4718  HD1 ILE A 311     120.050  77.250 127.520  1.00  0.00           H
ATOM   4719  HD2 ILE A 311     120.440  78.490 126.300  1.00  0.00           H
ATOM   4720  HD3 ILE A 311     120.060  76.890 125.700  1.00  0.00           H
ATOM   4721  C   ILE A 311     124.410  74.010 126.620  1.00  0.00           C
ATOM   4722  O   ILE A 311     124.550  73.660 125.430  1.00  0.00           O
ATOM   4723  N   SER A 312     124.840  73.160 127.610  1.00  0.00           N
ATOM   4724  HN  SER A 312     124.750  73.420 128.570  1.00  0.00           H
ATOM   4725  CA  SER A 312     125.280  71.760 127.430  1.00  0.00           C
ATOM   4726  HA  SER A 312     125.200  71.460 126.390  1.00  0.00           H
ATOM   4727  CB  SER A 312     126.700  71.510 128.010  1.00  0.00           C
ATOM   4728  HB1 SER A 312     127.160  70.520 127.830  1.00  0.00           H
ATOM   4729  HB2 SER A 312     126.620  71.590 129.110  1.00  0.00           H
ATOM   4730  OG  SER A 312     127.540  72.550 127.460  1.00  0.00           O
ATOM   4731  HG1 SER A 312     128.360  72.360 127.910  1.00  0.00           H
ATOM   4732  C   SER A 312     124.280  70.880 128.140  1.00  0.00           C
ATOM   4733  O   SER A 312     123.770  71.230 129.210  1.00  0.00           O
ATOM   4734  N   TRP A 313     123.850  69.750 127.580  1.00  0.00           N
ATOM   4735  HN  TRP A 313     124.360  69.350 126.810  1.00  0.00           H
ATOM   4736  CA  TRP A 313     122.910  68.840 128.140  1.00  0.00           C
ATOM   4737  HA  TRP A 313     122.460  69.360 128.980  1.00  0.00           H
ATOM   4738  CB  TRP A 313     121.710  68.420 127.270  1.00  0.00           C
ATOM   4739  HB1 TRP A 313     122.010  67.890 126.350  1.00  0.00           H
ATOM   4740  HB2 TRP A 313     121.130  67.620 127.770  1.00  0.00           H
ATOM   4741  CG  TRP A 313     120.690  69.530 126.840  1.00  0.00           C
ATOM   4742  CD1 TRP A 313     120.750  70.300 125.690  1.00  0.00           C
ATOM   4743  HD1 TRP A 313     121.560  70.260 124.980  1.00  0.00           H
ATOM   4744  NE1 TRP A 313     119.640  71.140 125.740  1.00  0.00           N
ATOM   4745  HE1 TRP A 313     119.580  71.980 125.250  1.00  0.00           H
ATOM   4746  CE2 TRP A 313     118.990  70.980 126.950  1.00  0.00           C
ATOM   4747  CD2 TRP A 313     119.560  69.900 127.600  1.00  0.00           C
ATOM   4748  CE3 TRP A 313     118.960  69.410 128.770  1.00  0.00           C
ATOM   4749  HE3 TRP A 313     119.350  68.500 129.210  1.00  0.00           H
ATOM   4750  CZ3 TRP A 313     117.840  70.000 129.250  1.00  0.00           C
ATOM   4751  HZ3 TRP A 313     117.320  69.570 130.090  1.00  0.00           H
ATOM   4752  CZ2 TRP A 313     117.810  71.610 127.440  1.00  0.00           C
ATOM   4753  HZ2 TRP A 313     117.360  72.450 126.940  1.00  0.00           H
ATOM   4754  CH2 TRP A 313     117.310  71.100 128.600  1.00  0.00           C
ATOM   4755  HH2 TRP A 313     116.350  71.520 128.900  1.00  0.00           H
ATOM   4756  C   TRP A 313     123.510  67.630 128.800  1.00  0.00           C
ATOM   4757  O   TRP A 313     124.450  67.090 128.290  1.00  0.00           O
ATOM   4758  N   GLU A 314     123.020  67.170 130.010  1.00  0.00           N
ATOM   4759  HN  GLU A 314     122.410  67.770 130.520  1.00  0.00           H
ATOM   4760  CA  GLU A 314     123.420  66.010 130.740  1.00  0.00           C
ATOM   4761  HA  GLU A 314     124.260  65.550 130.240  1.00  0.00           H
ATOM   4762  CB  GLU A 314     123.820  66.460 132.180  1.00  0.00           C
ATOM   4763  HB1 GLU A 314     124.520  67.320 132.050  1.00  0.00           H
ATOM   4764  HB2 GLU A 314     122.870  66.860 132.610  1.00  0.00           H
ATOM   4765  CG  GLU A 314     124.470  65.420 133.130  1.00  0.00           C
ATOM   4766  HG1 GLU A 314     123.820  64.530 133.280  1.00  0.00           H
ATOM   4767  HG2 GLU A 314     124.520  65.850 134.160  1.00  0.00           H
ATOM   4768  CD  GLU A 314     125.790  64.820 132.650  1.00  0.00           C
ATOM   4769  OE1 GLU A 314     125.930  63.530 132.530  1.00  0.00           O
ATOM   4770  OE2 GLU A 314     126.760  65.640 132.480  1.00  0.00           O
ATOM   4771  C   GLU A 314     122.310  64.960 130.780  1.00  0.00           C
ATOM   4772  O   GLU A 314     121.280  65.120 131.410  1.00  0.00           O
ATOM   4773  N   LEU A 315     122.520  63.770 130.130  1.00  0.00           N
ATOM   4774  HN  LEU A 315     123.300  63.460 129.600  1.00  0.00           H
ATOM   4775  CA  LEU A 315     121.480  62.760 130.000  1.00  0.00           C
ATOM   4776  HA  LEU A 315     120.540  63.290 130.120  1.00  0.00           H
ATOM   4777  CB  LEU A 315     121.660  61.970 128.690  1.00  0.00           C
ATOM   4778  HB1 LEU A 315     121.430  62.670 127.860  1.00  0.00           H
ATOM   4779  HB2 LEU A 315     122.730  61.700 128.690  1.00  0.00           H
ATOM   4780  CG  LEU A 315     120.740  60.800 128.510  1.00  0.00           C
ATOM   4781  HG  LEU A 315     120.910  59.980 129.240  1.00  0.00           H
ATOM   4782  CD1 LEU A 315     119.250  61.210 128.580  1.00  0.00           C
ATOM   4783 HD11 LEU A 315     118.870  61.860 129.390  1.00  0.00           H
ATOM   4784 HD12 LEU A 315     119.030  61.640 127.580  1.00  0.00           H
ATOM   4785 HD13 LEU A 315     118.730  60.230 128.690  1.00  0.00           H
ATOM   4786  CD2 LEU A 315     121.020  60.150 127.080  1.00  0.00           C
ATOM   4787 HD21 LEU A 315     122.070  59.780 127.090  1.00  0.00           H
ATOM   4788 HD22 LEU A 315     120.260  59.370 126.840  1.00  0.00           H
ATOM   4789 HD23 LEU A 315     120.870  60.820 126.200  1.00  0.00           H
ATOM   4790  C   LEU A 315     121.620  61.800 131.160  1.00  0.00           C
ATOM   4791  O   LEU A 315     122.630  61.170 131.380  1.00  0.00           O
ATOM   4792  N   ASP A 316     120.460  61.550 131.730  1.00  0.00           N
ATOM   4793  HN  ASP A 316     119.620  62.060 131.580  1.00  0.00           H
ATOM   4794  CA  ASP A 316     120.400  60.380 132.600  1.00  0.00           C
ATOM   4795  HA  ASP A 316     121.330  59.820 132.540  1.00  0.00           H
ATOM   4796  CB  ASP A 316     120.140  60.640 134.100  1.00  0.00           C
ATOM   4797  HB1 ASP A 316     120.630  61.600 134.350  1.00  0.00           H
ATOM   4798  HB2 ASP A 316     119.050  60.780 134.200  1.00  0.00           H
ATOM   4799  CG  ASP A 316     120.550  59.500 134.970  1.00  0.00           C
ATOM   4800  OD1 ASP A 316     120.260  59.560 136.190  1.00  0.00           O
ATOM   4801  OD2 ASP A 316     121.230  58.640 134.440  1.00  0.00           O
ATOM   4802  C   ASP A 316     119.290  59.340 132.040  1.00  0.00           C
ATOM   4803  O   ASP A 316     118.360  59.630 131.270  1.00  0.00           O
ATOM   4804  N   VAL A 317     119.270  58.090 132.530  1.00  0.00           N
ATOM   4805  HN  VAL A 317     119.990  57.960 133.200  1.00  0.00           H
ATOM   4806  CA  VAL A 317     118.320  57.080 132.160  1.00  0.00           C
ATOM   4807  HA  VAL A 317     117.570  57.550 131.540  1.00  0.00           H
ATOM   4808  CB  VAL A 317     118.880  55.990 131.190  1.00  0.00           C
ATOM   4809  HB  VAL A 317     118.130  55.240 130.840  1.00  0.00           H
ATOM   4810  CG1 VAL A 317     119.270  56.680 129.900  1.00  0.00           C
ATOM   4811 HG11 VAL A 317     119.990  57.510 130.060  1.00  0.00           H
ATOM   4812 HG12 VAL A 317     119.640  55.940 129.160  1.00  0.00           H
ATOM   4813 HG13 VAL A 317     118.390  57.190 129.450  1.00  0.00           H
ATOM   4814  CG2 VAL A 317     120.050  55.220 131.840  1.00  0.00           C
ATOM   4815 HG21 VAL A 317     119.600  54.780 132.760  1.00  0.00           H
ATOM   4816 HG22 VAL A 317     120.380  54.370 131.200  1.00  0.00           H
ATOM   4817 HG23 VAL A 317     120.920  55.900 131.900  1.00  0.00           H
ATOM   4818  C   VAL A 317     117.640  56.530 133.330  1.00  0.00           C
ATOM   4819  O   VAL A 317     118.200  56.230 134.380  1.00  0.00           O
ATOM   4820  N   LEU A 318     116.270  56.360 133.210  1.00  0.00           N
ATOM   4821  HN  LEU A 318     115.760  56.660 132.410  1.00  0.00           H
ATOM   4822  CA  LEU A 318     115.560  55.600 134.170  1.00  0.00           C
ATOM   4823  HA  LEU A 318     116.230  55.290 134.970  1.00  0.00           H
ATOM   4824  CB  LEU A 318     114.370  56.340 134.700  1.00  0.00           C
ATOM   4825  HB1 LEU A 318     114.680  57.380 134.950  1.00  0.00           H
ATOM   4826  HB2 LEU A 318     113.620  56.460 133.900  1.00  0.00           H
ATOM   4827  CG  LEU A 318     113.790  55.770 135.980  1.00  0.00           C
ATOM   4828  HG  LEU A 318     113.620  54.690 135.760  1.00  0.00           H
ATOM   4829  CD1 LEU A 318     114.830  55.840 137.160  1.00  0.00           C
ATOM   4830 HD11 LEU A 318     115.820  55.410 136.910  1.00  0.00           H
ATOM   4831 HD12 LEU A 318     114.940  56.850 137.600  1.00  0.00           H
ATOM   4832 HD13 LEU A 318     114.420  55.310 138.040  1.00  0.00           H
ATOM   4833  CD2 LEU A 318     112.360  56.300 136.210  1.00  0.00           C
ATOM   4834 HD21 LEU A 318     112.370  57.400 136.060  1.00  0.00           H
ATOM   4835 HD22 LEU A 318     111.680  55.750 135.530  1.00  0.00           H
ATOM   4836 HD23 LEU A 318     112.120  56.100 137.280  1.00  0.00           H
ATOM   4837  C   LEU A 318     115.030  54.380 133.520  1.00  0.00           C
ATOM   4838  O   LEU A 318     114.250  54.590 132.550  1.00  0.00           O
ATOM   4839  N   GLU A 319     115.490  53.230 133.950  1.00  0.00           N
ATOM   4840  HN  GLU A 319     116.210  53.140 134.640  1.00  0.00           H
ATOM   4841  CA  GLU A 319     115.110  51.970 133.410  1.00  0.00           C
ATOM   4842  HA  GLU A 319     114.700  52.160 132.430  1.00  0.00           H
ATOM   4843  CB  GLU A 319     116.400  51.120 133.190  1.00  0.00           C
ATOM   4844  HB1 GLU A 319     116.900  50.870 134.150  1.00  0.00           H
ATOM   4845  HB2 GLU A 319     116.030  50.250 132.610  1.00  0.00           H
ATOM   4846  CG  GLU A 319     117.470  51.780 132.300  1.00  0.00           C
ATOM   4847  HG1 GLU A 319     118.170  52.420 132.890  1.00  0.00           H
ATOM   4848  HG2 GLU A 319     116.990  52.490 131.590  1.00  0.00           H
ATOM   4849  CD  GLU A 319     118.400  50.910 131.640  1.00  0.00           C
ATOM   4850  OE1 GLU A 319     118.210  50.850 130.380  1.00  0.00           O
ATOM   4851  OE2 GLU A 319     119.410  50.530 132.220  1.00  0.00           O
ATOM   4852  C   GLU A 319     114.100  51.350 134.300  1.00  0.00           C
ATOM   4853  O   GLU A 319     114.310  51.080 135.490  1.00  0.00           O
ATOM   4854  N   VAL A 320     112.840  51.200 133.800  1.00  0.00           N
ATOM   4855  HN  VAL A 320     112.710  51.300 132.820  1.00  0.00           H
ATOM   4856  CA  VAL A 320     111.750  50.750 134.620  1.00  0.00           C
ATOM   4857  HA  VAL A 320     111.990  50.820 135.670  1.00  0.00           H
ATOM   4858  CB  VAL A 320     110.510  51.680 134.490  1.00  0.00           C
ATOM   4859  HB  VAL A 320     110.130  51.650 133.450  1.00  0.00           H
ATOM   4860  CG1 VAL A 320     109.470  51.270 135.550  1.00  0.00           C
ATOM   4861 HG11 VAL A 320     108.630  51.990 135.620  1.00  0.00           H
ATOM   4862 HG12 VAL A 320     109.080  50.240 135.390  1.00  0.00           H
ATOM   4863 HG13 VAL A 320     110.000  51.250 136.520  1.00  0.00           H
ATOM   4864  CG2 VAL A 320     111.070  53.090 134.690  1.00  0.00           C
ATOM   4865 HG21 VAL A 320     111.650  53.490 133.830  1.00  0.00           H
ATOM   4866 HG22 VAL A 320     110.250  53.760 135.040  1.00  0.00           H
ATOM   4867 HG23 VAL A 320     111.630  53.060 135.650  1.00  0.00           H
ATOM   4868  C   VAL A 320     111.450  49.240 134.210  1.00  0.00           C
ATOM   4869  O   VAL A 320     111.690  48.890 133.090  1.00  0.00           O
ATOM   4870  N   SER A 321     110.920  48.300 135.070  1.00  0.00           N
ATOM   4871  HN  SER A 321     110.570  48.630 135.950  1.00  0.00           H
ATOM   4872  CA  SER A 321     110.610  46.920 134.710  1.00  0.00           C
ATOM   4873  HA  SER A 321     110.620  46.820 133.630  1.00  0.00           H
ATOM   4874  CB  SER A 321     111.570  45.900 135.260  1.00  0.00           C
ATOM   4875  HB1 SER A 321     111.580  46.150 136.340  1.00  0.00           H
ATOM   4876  HB2 SER A 321     112.570  46.140 134.840  1.00  0.00           H
ATOM   4877  OG  SER A 321     111.260  44.540 134.980  1.00  0.00           O
ATOM   4878  HG1 SER A 321     110.370  44.280 135.240  1.00  0.00           H
ATOM   4879  C   SER A 321     109.160  46.670 135.190  1.00  0.00           C
ATOM   4880  O   SER A 321     108.920  46.770 136.420  1.00  0.00           O
ATOM   4881  N   ASN A 322     108.300  46.370 134.250  1.00  0.00           N
ATOM   4882  HN  ASN A 322     108.520  46.430 133.280  1.00  0.00           H
ATOM   4883  CA  ASN A 322     106.980  45.960 134.580  1.00  0.00           C
ATOM   4884  HA  ASN A 322     107.120  45.110 135.230  1.00  0.00           H
ATOM   4885  CB  ASN A 322     106.050  47.040 135.370  1.00  0.00           C
ATOM   4886  HB1 ASN A 322     106.540  47.480 136.270  1.00  0.00           H
ATOM   4887  HB2 ASN A 322     105.770  47.830 134.650  1.00  0.00           H
ATOM   4888  CG  ASN A 322     104.660  46.460 135.740  1.00  0.00           C
ATOM   4889  OD1 ASN A 322     103.770  46.250 134.890  1.00  0.00           O
ATOM   4890  ND2 ASN A 322     104.500  46.040 137.010  1.00  0.00           N
ATOM   4891 HD21 ASN A 322     105.210  46.260 137.680  1.00  0.00           H
ATOM   4892 HD22 ASN A 322     103.590  45.680 137.210  1.00  0.00           H
ATOM   4893  C   ASN A 322     106.200  45.490 133.320  1.00  0.00           C
ATOM   4894  O   ASN A 322     105.780  46.220 132.390  1.00  0.00           O
ATOM   4895  N   SER A 323     106.000  44.190 133.210  1.00  0.00           N
ATOM   4896  HN  SER A 323     106.430  43.540 133.830  1.00  0.00           H
ATOM   4897  CA  SER A 323     105.320  43.670 131.960  1.00  0.00           C
ATOM   4898  HA  SER A 323     105.880  43.990 131.090  1.00  0.00           H
ATOM   4899  CB  SER A 323     105.320  42.150 131.950  1.00  0.00           C
ATOM   4900  HB1 SER A 323     105.070  41.590 131.030  1.00  0.00           H
ATOM   4901  HB2 SER A 323     104.740  41.750 132.800  1.00  0.00           H
ATOM   4902  OG  SER A 323     106.640  41.690 132.230  1.00  0.00           O
ATOM   4903  HG1 SER A 323     106.700  41.860 133.180  1.00  0.00           H
ATOM   4904  C   SER A 323     103.890  44.050 131.610  1.00  0.00           C
ATOM   4905  O   SER A 323     103.550  44.280 130.480  1.00  0.00           O
ATOM   4906  N   SER A 324     103.090  44.200 132.640  1.00  0.00           N
ATOM   4907  HN  SER A 324     103.440  44.010 133.550  1.00  0.00           H
ATOM   4908  CA  SER A 324     101.680  44.540 132.710  1.00  0.00           C
ATOM   4909  HA  SER A 324     101.140  43.900 132.030  1.00  0.00           H
ATOM   4910  CB  SER A 324     101.040  44.550 134.170  1.00  0.00           C
ATOM   4911  HB1 SER A 324     101.560  45.270 134.840  1.00  0.00           H
ATOM   4912  HB2 SER A 324     101.260  43.610 134.710  1.00  0.00           H
ATOM   4913  OG  SER A 324      99.630  44.810 134.160  1.00  0.00           O
ATOM   4914  HG1 SER A 324      99.140  44.080 133.790  1.00  0.00           H
ATOM   4915  C   SER A 324     101.360  45.900 132.170  1.00  0.00           C
ATOM   4916  O   SER A 324     100.640  46.110 131.210  1.00  0.00           O
ATOM   4917  N   LEU A 325     102.130  46.940 132.740  1.00  0.00           N
ATOM   4918  HN  LEU A 325     102.700  46.690 133.520  1.00  0.00           H
ATOM   4919  CA  LEU A 325     102.180  48.360 132.320  1.00  0.00           C
ATOM   4920  HA  LEU A 325     101.160  48.730 132.330  1.00  0.00           H
ATOM   4921  CB  LEU A 325     103.070  49.210 133.220  1.00  0.00           C
ATOM   4922  HB1 LEU A 325     104.130  48.900 133.070  1.00  0.00           H
ATOM   4923  HB2 LEU A 325     103.030  50.230 132.790  1.00  0.00           H
ATOM   4924  CG  LEU A 325     102.720  49.280 134.650  1.00  0.00           C
ATOM   4925  HG  LEU A 325     102.610  48.280 135.130  1.00  0.00           H
ATOM   4926  CD1 LEU A 325     103.730  50.010 135.610  1.00  0.00           C
ATOM   4927 HD11 LEU A 325     103.980  51.040 135.260  1.00  0.00           H
ATOM   4928 HD12 LEU A 325     103.260  50.060 136.620  1.00  0.00           H
ATOM   4929 HD13 LEU A 325     104.730  49.550 135.760  1.00  0.00           H
ATOM   4930  CD2 LEU A 325     101.450  50.040 134.890  1.00  0.00           C
ATOM   4931 HD21 LEU A 325     101.680  51.130 134.900  1.00  0.00           H
ATOM   4932 HD22 LEU A 325     100.720  49.760 134.110  1.00  0.00           H
ATOM   4933 HD23 LEU A 325     101.040  49.640 135.840  1.00  0.00           H
ATOM   4934  C   LEU A 325     102.700  48.450 130.880  1.00  0.00           C
ATOM   4935  O   LEU A 325     102.270  49.350 130.150  1.00  0.00           O
ATOM   4936  N   ARG A 326     103.620  47.630 130.410  1.00  0.00           N
ATOM   4937  HN  ARG A 326     103.960  46.990 131.100  1.00  0.00           H
ATOM   4938  CA  ARG A 326     104.100  47.760 129.020  1.00  0.00           C
ATOM   4939  HA  ARG A 326     104.380  48.790 128.870  1.00  0.00           H
ATOM   4940  CB  ARG A 326     105.440  47.050 128.830  1.00  0.00           C
ATOM   4941  HB1 ARG A 326     106.080  47.600 129.550  1.00  0.00           H
ATOM   4942  HB2 ARG A 326     105.410  46.000 129.170  1.00  0.00           H
ATOM   4943  CG  ARG A 326     105.960  47.120 127.400  1.00  0.00           C
ATOM   4944  HG1 ARG A 326     105.310  46.580 126.680  1.00  0.00           H
ATOM   4945  HG2 ARG A 326     106.940  46.590 127.340  1.00  0.00           H
ATOM   4946  CD  ARG A 326     106.240  48.560 126.940  1.00  0.00           C
ATOM   4947  HD1 ARG A 326     107.110  48.910 127.530  1.00  0.00           H
ATOM   4948  HD2 ARG A 326     105.340  49.200 127.030  1.00  0.00           H
ATOM   4949  NE  ARG A 326     106.600  48.500 125.510  1.00  0.00           N
ATOM   4950  HE  ARG A 326     107.570  48.570 125.310  1.00  0.00           H
ATOM   4951  CZ  ARG A 326     105.750  48.600 124.480  1.00  0.00           C
ATOM   4952  NH1 ARG A 326     104.460  48.660 124.650  1.00  0.00           N
ATOM   4953 HH11 ARG A 326     103.850  48.320 123.930  1.00  0.00           H
ATOM   4954 HH12 ARG A 326     104.200  48.210 125.510  1.00  0.00           H
ATOM   4955  NH2 ARG A 326     106.270  48.770 123.260  1.00  0.00           N
ATOM   4956 HH21 ARG A 326     105.690  49.320 122.650  1.00  0.00           H
ATOM   4957 HH22 ARG A 326     107.230  48.770 123.000  1.00  0.00           H
ATOM   4958  C   ARG A 326     103.110  47.340 127.940  1.00  0.00           C
ATOM   4959  O   ARG A 326     103.090  47.850 126.790  1.00  0.00           O
ATOM   4960  N   ARG A 327     102.200  46.410 128.390  1.00  0.00           N
ATOM   4961  HN  ARG A 327     102.220  45.960 129.280  1.00  0.00           H
ATOM   4962  CA  ARG A 327     101.230  45.930 127.400  1.00  0.00           C
ATOM   4963  HA  ARG A 327     101.730  45.810 126.450  1.00  0.00           H
ATOM   4964  CB  ARG A 327     100.830  44.510 127.800  1.00  0.00           C
ATOM   4965  HB1 ARG A 327     100.370  44.500 128.820  1.00  0.00           H
ATOM   4966  HB2 ARG A 327      99.990  44.170 127.160  1.00  0.00           H
ATOM   4967  CG  ARG A 327     102.010  43.470 127.800  1.00  0.00           C
ATOM   4968  HG1 ARG A 327     102.890  43.930 128.300  1.00  0.00           H
ATOM   4969  HG2 ARG A 327     102.230  43.230 126.740  1.00  0.00           H
ATOM   4970  CD  ARG A 327     101.630  42.190 128.440  1.00  0.00           C
ATOM   4971  HD1 ARG A 327     100.650  41.870 128.030  1.00  0.00           H
ATOM   4972  HD2 ARG A 327     101.500  42.370 129.530  1.00  0.00           H
ATOM   4973  NE  ARG A 327     102.750  41.210 128.300  1.00  0.00           N
ATOM   4974  HE  ARG A 327     103.370  41.360 127.530  1.00  0.00           H
ATOM   4975  CZ  ARG A 327     102.800  40.000 128.960  1.00  0.00           C
ATOM   4976  NH1 ARG A 327     101.840  39.620 129.780  1.00  0.00           N
ATOM   4977 HH11 ARG A 327     101.960  38.730 130.210  1.00  0.00           H
ATOM   4978 HH12 ARG A 327     100.940  40.040 129.880  1.00  0.00           H
ATOM   4979  NH2 ARG A 327     103.780  39.140 128.750  1.00  0.00           N
ATOM   4980 HH21 ARG A 327     103.920  38.340 129.330  1.00  0.00           H
ATOM   4981 HH22 ARG A 327     104.680  39.500 128.510  1.00  0.00           H
ATOM   4982  C   ARG A 327     100.100  46.980 127.160  1.00  0.00           C
ATOM   4983  O   ARG A 327      99.500  46.990 126.110  1.00  0.00           O
ATOM   4984  N   ARG A 328      99.880  47.930 128.130  1.00  0.00           N
ATOM   4985  HN  ARG A 328     100.400  47.870 128.980  1.00  0.00           H
ATOM   4986  CA  ARG A 328      98.980  49.000 127.920  1.00  0.00           C
ATOM   4987  HA  ARG A 328      97.990  48.590 127.760  1.00  0.00           H
ATOM   4988  CB  ARG A 328      98.930  49.810 129.300  1.00  0.00           C
ATOM   4989  HB1 ARG A 328      99.990  50.050 129.540  1.00  0.00           H
ATOM   4990  HB2 ARG A 328      98.280  50.710 129.270  1.00  0.00           H
ATOM   4991  CG  ARG A 328      98.460  48.860 130.520  1.00  0.00           C
ATOM   4992  HG1 ARG A 328      99.030  49.200 131.400  1.00  0.00           H
ATOM   4993  HG2 ARG A 328      98.810  47.840 130.260  1.00  0.00           H
ATOM   4994  CD  ARG A 328      96.900  48.830 130.690  1.00  0.00           C
ATOM   4995  HD1 ARG A 328      96.350  48.210 129.950  1.00  0.00           H
ATOM   4996  HD2 ARG A 328      96.590  49.900 130.730  1.00  0.00           H
ATOM   4997  NE  ARG A 328      96.640  48.180 132.020  1.00  0.00           N
ATOM   4998  HE  ARG A 328      97.360  47.600 132.390  1.00  0.00           H
ATOM   4999  CZ  ARG A 328      95.850  48.740 132.930  1.00  0.00           C
ATOM   5000  NH1 ARG A 328      94.820  49.530 132.630  1.00  0.00           N
ATOM   5001 HH11 ARG A 328      94.190  49.860 133.330  1.00  0.00           H
ATOM   5002 HH12 ARG A 328      94.580  49.620 131.670  1.00  0.00           H
ATOM   5003  NH2 ARG A 328      96.160  48.620 134.210  1.00  0.00           N
ATOM   5004 HH21 ARG A 328      95.610  49.010 134.940  1.00  0.00           H
ATOM   5005 HH22 ARG A 328      97.050  48.240 134.480  1.00  0.00           H
ATOM   5006  C   ARG A 328      99.280  50.040 126.850  1.00  0.00           C
ATOM   5007  O   ARG A 328     100.470  50.200 126.500  1.00  0.00           O
ATOM   5008  N   LEU A 329      98.240  50.730 126.270  1.00  0.00           N
ATOM   5009  HN  LEU A 329      97.310  50.500 126.570  1.00  0.00           H
ATOM   5010  CA  LEU A 329      98.340  51.860 125.430  1.00  0.00           C
ATOM   5011  HA  LEU A 329      99.340  52.100 125.110  1.00  0.00           H
ATOM   5012  CB  LEU A 329      97.320  51.790 124.210  1.00  0.00           C
ATOM   5013  HB1 LEU A 329      97.770  50.920 123.680  1.00  0.00           H
ATOM   5014  HB2 LEU A 329      96.290  51.590 124.570  1.00  0.00           H
ATOM   5015  CG  LEU A 329      97.290  53.000 123.260  1.00  0.00           C
ATOM   5016  HG  LEU A 329      97.050  53.890 123.900  1.00  0.00           H
ATOM   5017  CD1 LEU A 329      98.570  53.150 122.490  1.00  0.00           C
ATOM   5018 HD11 LEU A 329      98.590  54.120 121.950  1.00  0.00           H
ATOM   5019 HD12 LEU A 329      99.450  53.150 123.170  1.00  0.00           H
ATOM   5020 HD13 LEU A 329      98.700  52.250 121.850  1.00  0.00           H
ATOM   5021  CD2 LEU A 329      96.150  52.960 122.240  1.00  0.00           C
ATOM   5022 HD21 LEU A 329      95.980  53.950 121.780  1.00  0.00           H
ATOM   5023 HD22 LEU A 329      96.450  52.290 121.400  1.00  0.00           H
ATOM   5024 HD23 LEU A 329      95.170  52.620 122.630  1.00  0.00           H
ATOM   5025  C   LEU A 329      98.180  53.060 126.330  1.00  0.00           C
ATOM   5026  O   LEU A 329      97.310  53.140 127.130  1.00  0.00           O
ATOM   5027  N   ILE A 330      98.990  54.110 126.070  1.00  0.00           N
ATOM   5028  HN  ILE A 330      99.520  53.960 125.240  1.00  0.00           H
ATOM   5029  CA  ILE A 330      98.990  55.420 126.710  1.00  0.00           C
ATOM   5030  HA  ILE A 330      98.190  55.300 127.430  1.00  0.00           H
ATOM   5031  CB  ILE A 330     100.300  55.770 127.130  1.00  0.00           C
ATOM   5032  HB  ILE A 330     100.930  56.030 126.250  1.00  0.00           H
ATOM   5033  CG2 ILE A 330     100.120  56.960 128.110  1.00  0.00           C
ATOM   5034 HG21 ILE A 330     101.140  57.360 128.320  1.00  0.00           H
ATOM   5035 HG22 ILE A 330      99.510  57.830 127.770  1.00  0.00           H
ATOM   5036 HG23 ILE A 330      99.590  56.640 129.040  1.00  0.00           H
ATOM   5037  CG1 ILE A 330     101.190  54.600 127.760  1.00  0.00           C
ATOM   5038 HG11 ILE A 330     102.180  55.010 128.050  1.00  0.00           H
ATOM   5039 HG12 ILE A 330     101.410  53.940 126.890  1.00  0.00           H
ATOM   5040  CD  ILE A 330     100.660  53.830 128.940  1.00  0.00           C
ATOM   5041  HD1 ILE A 330     101.490  53.310 129.470  1.00  0.00           H
ATOM   5042  HD2 ILE A 330     100.180  54.490 129.690  1.00  0.00           H
ATOM   5043  HD3 ILE A 330      99.950  53.070 128.560  1.00  0.00           H
ATOM   5044  C   ILE A 330      98.420  56.470 125.700  1.00  0.00           C
ATOM   5045  O   ILE A 330      98.880  56.550 124.560  1.00  0.00           O
ATOM   5046  N   LEU A 331      97.430  57.270 126.110  1.00  0.00           N
ATOM   5047  HN  LEU A 331      97.170  57.240 127.070  1.00  0.00           H
ATOM   5048  CA  LEU A 331      96.830  58.280 125.240  1.00  0.00           C
ATOM   5049  HA  LEU A 331      97.120  58.100 124.210  1.00  0.00           H
ATOM   5050  CB  LEU A 331      95.240  58.190 125.160  1.00  0.00           C
ATOM   5051  HB1 LEU A 331      94.900  58.530 126.160  1.00  0.00           H
ATOM   5052  HB2 LEU A 331      94.860  58.980 124.480  1.00  0.00           H
ATOM   5053  CG  LEU A 331      94.640  56.800 124.920  1.00  0.00           C
ATOM   5054  HG  LEU A 331      95.000  56.080 125.690  1.00  0.00           H
ATOM   5055  CD1 LEU A 331      93.140  56.760 125.070  1.00  0.00           C
ATOM   5056 HD11 LEU A 331      92.800  57.540 124.350  1.00  0.00           H
ATOM   5057 HD12 LEU A 331      92.680  55.790 124.780  1.00  0.00           H
ATOM   5058 HD13 LEU A 331      92.900  57.030 126.120  1.00  0.00           H
ATOM   5059  CD2 LEU A 331      95.140  56.180 123.580  1.00  0.00           C
ATOM   5060 HD21 LEU A 331      94.540  56.620 122.760  1.00  0.00           H
[truncated: 3,341,080 more chars]
