# Supplementary material for: Structure of the PAPP-ABP5 complex reveals mechanism of substrate recognition
Source: Nat Commun. 2022 Sep 20;13:5500. doi: 10.1038/s41467-022-33175-2 (PMC9489782; doi:10.1038/s41467-022-33175-2)
Supplement: Supplementary file 4 — Supplementary Data 1 [file 41467_2022_33175_MOESM4_ESM.zip › Simulation Initials/initial_9.pdb]

REMARK    GENERATED BY TRJCONV
TITLE     active-agonist+G_alpha in water t= 148.00000 step= 74000
REMARK    THIS IS A SIMULATION BOX
CRYST1  188.165  188.165  188.165  90.00  90.00  90.00 P 1           1
MODEL        1
ATOM      1  N   ARG A  15     101.070 103.280 164.800  1.00  0.00           N
ATOM      2  HT1 ARG A  15     101.050 104.180 165.220  1.00  0.00           H
ATOM      3  HT2 ARG A  15     100.700 103.190 163.870  1.00  0.00           H
ATOM      4  CA  ARG A  15     100.120 102.500 165.650  1.00  0.00           C
ATOM      5  HA  ARG A  15     100.520 101.510 165.810  1.00  0.00           H
ATOM      6  CB  ARG A  15      99.980 103.220 167.030  1.00  0.00           C
ATOM      7  HB1 ARG A  15      99.800 104.300 166.860  1.00  0.00           H
ATOM      8  HB2 ARG A  15      99.070 102.830 167.540  1.00  0.00           H
ATOM      9  CG  ARG A  15     101.140 102.970 168.000  1.00  0.00           C
ATOM     10  HG1 ARG A  15     101.270 103.790 168.740  1.00  0.00           H
ATOM     11  HG2 ARG A  15     102.120 103.090 167.490  1.00  0.00           H
ATOM     12  CD  ARG A  15     101.250 101.570 168.700  1.00  0.00           C
ATOM     13  HD1 ARG A  15     102.270 101.390 169.080  1.00  0.00           H
ATOM     14  HD2 ARG A  15     101.050 100.810 167.910  1.00  0.00           H
ATOM     15  NE  ARG A  15     100.050 101.460 169.650  1.00  0.00           N
ATOM     16  HE  ARG A  15      99.380 102.190 169.510  1.00  0.00           H
ATOM     17  CZ  ARG A  15      99.720 100.230 170.080  1.00  0.00           C
ATOM     18  NH1 ARG A  15     100.540  99.180 170.010  1.00  0.00           N
ATOM     19 HH11 ARG A  15     100.240  98.310 170.410  1.00  0.00           H
ATOM     20 HH12 ARG A  15     101.470  99.210 169.650  1.00  0.00           H
ATOM     21  NH2 ARG A  15      98.580 100.010 170.710  1.00  0.00           N
ATOM     22 HH21 ARG A  15      98.280  99.070 170.840  1.00  0.00           H
ATOM     23 HH22 ARG A  15      98.140 100.780 171.160  1.00  0.00           H
ATOM     24  C   ARG A  15      98.710 102.300 164.870  1.00  0.00           C
ATOM     25  O   ARG A  15      97.680 102.920 165.080  1.00  0.00           O
ATOM     26  N   ALA A  16      98.770 101.540 163.770  1.00  0.00           N
ATOM     27  HN  ALA A  16      99.680 101.190 163.530  1.00  0.00           H
ATOM     28  CA  ALA A  16      97.680 101.210 162.940  1.00  0.00           C
ATOM     29  HA  ALA A  16      97.270 102.050 162.400  1.00  0.00           H
ATOM     30  CB  ALA A  16      98.270 100.400 161.750  1.00  0.00           C
ATOM     31  HB1 ALA A  16      97.510 100.320 160.930  1.00  0.00           H
ATOM     32  HB2 ALA A  16      99.120 101.040 161.440  1.00  0.00           H
ATOM     33  HB3 ALA A  16      98.640  99.430 162.130  1.00  0.00           H
ATOM     34  C   ALA A  16      96.590 100.500 163.670  1.00  0.00           C
ATOM     35  O   ALA A  16      96.760  99.730 164.630  1.00  0.00           O
ATOM     36  N   LEU A  17      95.370 100.850 163.140  1.00  0.00           N
ATOM     37  HN  LEU A  17      95.210 101.420 162.330  1.00  0.00           H
ATOM     38  CA  LEU A  17      94.030 100.410 163.620  1.00  0.00           C
ATOM     39  HA  LEU A  17      94.050  99.870 164.560  1.00  0.00           H
ATOM     40  CB  LEU A  17      93.210 101.630 163.940  1.00  0.00           C
ATOM     41  HB1 LEU A  17      93.850 102.330 164.520  1.00  0.00           H
ATOM     42  HB2 LEU A  17      92.870 102.120 163.010  1.00  0.00           H
ATOM     43  CG  LEU A  17      91.900 101.430 164.750  1.00  0.00           C
ATOM     44  HG  LEU A  17      91.350 100.650 164.170  1.00  0.00           H
ATOM     45  CD1 LEU A  17      92.200 100.970 166.170  1.00  0.00           C
ATOM     46 HD11 LEU A  17      92.720 101.820 166.670  1.00  0.00           H
ATOM     47 HD12 LEU A  17      91.360 100.580 166.790  1.00  0.00           H
ATOM     48 HD13 LEU A  17      93.010 100.210 166.190  1.00  0.00           H
ATOM     49  CD2 LEU A  17      91.110 102.710 164.740  1.00  0.00           C
ATOM     50 HD21 LEU A  17      90.060 102.510 165.050  1.00  0.00           H
ATOM     51 HD22 LEU A  17      91.410 103.450 165.500  1.00  0.00           H
ATOM     52 HD23 LEU A  17      91.040 103.240 163.770  1.00  0.00           H
ATOM     53  C   LEU A  17      93.370  99.510 162.650  1.00  0.00           C
ATOM     54  O   LEU A  17      93.380  99.790 161.480  1.00  0.00           O
ATOM     55  N   TYR A  18      92.810  98.400 163.190  1.00  0.00           N
ATOM     56  HN  TYR A  18      92.800  98.260 164.180  1.00  0.00           H
ATOM     57  CA  TYR A  18      92.280  97.380 162.330  1.00  0.00           C
ATOM     58  HA  TYR A  18      92.490  97.580 161.290  1.00  0.00           H
ATOM     59  CB  TYR A  18      92.950  95.970 162.550  1.00  0.00           C
ATOM     60  HB1 TYR A  18      94.050  96.070 162.470  1.00  0.00           H
ATOM     61  HB2 TYR A  18      92.690  95.600 163.570  1.00  0.00           H
ATOM     62  CG  TYR A  18      92.540  94.970 161.530  1.00  0.00           C
ATOM     63  CD1 TYR A  18      91.690  93.930 161.850  1.00  0.00           C
ATOM     64  HD1 TYR A  18      91.300  93.900 162.850  1.00  0.00           H
ATOM     65  CE1 TYR A  18      91.430  92.920 160.850  1.00  0.00           C
ATOM     66  HE1 TYR A  18      90.830  92.040 161.020  1.00  0.00           H
ATOM     67  CZ  TYR A  18      92.080  92.970 159.610  1.00  0.00           C
ATOM     68  OH  TYR A  18      91.910  91.940 158.620  1.00  0.00           O
ATOM     69  HH  TYR A  18      92.530  92.110 157.900  1.00  0.00           H
ATOM     70  CD2 TYR A  18      93.180  94.990 160.280  1.00  0.00           C
ATOM     71  HD2 TYR A  18      93.890  95.790 160.120  1.00  0.00           H
ATOM     72  CE2 TYR A  18      92.980  93.990 159.340  1.00  0.00           C
ATOM     73  HE2 TYR A  18      93.560  93.980 158.430  1.00  0.00           H
ATOM     74  C   TYR A  18      90.820  97.090 162.550  1.00  0.00           C
ATOM     75  O   TYR A  18      90.380  96.890 163.660  1.00  0.00           O
ATOM     76  N   PHE A  19      89.990  97.130 161.450  1.00  0.00           N
ATOM     77  HN  PHE A  19      90.340  97.360 160.550  1.00  0.00           H
ATOM     78  CA  PHE A  19      88.550  96.870 161.400  1.00  0.00           C
ATOM     79  HA  PHE A  19      88.200  96.810 162.420  1.00  0.00           H
ATOM     80  CB  PHE A  19      87.780  97.930 160.470  1.00  0.00           C
ATOM     81  HB1 PHE A  19      88.180  98.150 159.460  1.00  0.00           H
ATOM     82  HB2 PHE A  19      86.790  97.450 160.330  1.00  0.00           H
ATOM     83  CG  PHE A  19      87.550  99.250 161.190  1.00  0.00           C
ATOM     84  CD1 PHE A  19      86.360  99.580 161.940  1.00  0.00           C
ATOM     85  HD1 PHE A  19      85.590  98.830 162.050  1.00  0.00           H
ATOM     86  CE1 PHE A  19      86.380 100.720 162.700  1.00  0.00           C
ATOM     87  HE1 PHE A  19      85.470 101.120 163.130  1.00  0.00           H
ATOM     88  CZ  PHE A  19      87.500 101.660 162.710  1.00  0.00           C
ATOM     89  HZ  PHE A  19      87.560 102.580 163.270  1.00  0.00           H
ATOM     90  CD2 PHE A  19      88.640 100.150 161.250  1.00  0.00           C
ATOM     91  HD2 PHE A  19      89.540  99.900 160.720  1.00  0.00           H
ATOM     92  CE2 PHE A  19      88.740 101.300 162.090  1.00  0.00           C
ATOM     93  HE2 PHE A  19      89.650 101.880 162.100  1.00  0.00           H
ATOM     94  C   PHE A  19      88.440  95.470 160.820  1.00  0.00           C
ATOM     95  O   PHE A  19      89.150  95.140 159.870  1.00  0.00           O
ATOM     96  N   SER A  20      87.690  94.590 161.490  1.00  0.00           N
ATOM     97  HN  SER A  20      87.150  94.890 162.270  1.00  0.00           H
ATOM     98  CA  SER A  20      87.540  93.220 161.110  1.00  0.00           C
ATOM     99  HA  SER A  20      88.400  92.950 160.520  1.00  0.00           H
ATOM    100  CB  SER A  20      87.480  92.260 162.330  1.00  0.00           C
ATOM    101  HB1 SER A  20      88.370  92.540 162.930  1.00  0.00           H
ATOM    102  HB2 SER A  20      87.460  91.190 162.010  1.00  0.00           H
ATOM    103  OG  SER A  20      86.290  92.370 163.140  1.00  0.00           O
ATOM    104  HG1 SER A  20      86.210  93.300 163.390  1.00  0.00           H
ATOM    105  C   SER A  20      86.300  92.890 160.260  1.00  0.00           C
ATOM    106  O   SER A  20      86.100  91.840 159.670  1.00  0.00           O
ATOM    107  N   GLY A  21      85.480  93.940 160.060  1.00  0.00           N
ATOM    108  HN  GLY A  21      85.880  94.810 160.340  1.00  0.00           H
ATOM    109  CA  GLY A  21      84.260  93.880 159.250  1.00  0.00           C
ATOM    110  HA1 GLY A  21      84.500  93.470 158.280  1.00  0.00           H
ATOM    111  HA2 GLY A  21      83.900  94.900 159.130  1.00  0.00           H
ATOM    112  C   GLY A  21      83.120  93.050 159.770  1.00  0.00           C
ATOM    113  O   GLY A  21      82.230  92.630 159.000  1.00  0.00           O
ATOM    114  N   ARG A  22      83.080  92.890 161.120  1.00  0.00           N
ATOM    115  HN  ARG A  22      83.840  93.300 161.630  1.00  0.00           H
ATOM    116  CA  ARG A  22      82.050  92.120 161.740  1.00  0.00           C
ATOM    117  HA  ARG A  22      81.310  91.630 161.120  1.00  0.00           H
ATOM    118  CB  ARG A  22      82.680  91.110 162.660  1.00  0.00           C
ATOM    119  HB1 ARG A  22      83.400  91.610 163.340  1.00  0.00           H
ATOM    120  HB2 ARG A  22      81.910  90.700 163.340  1.00  0.00           H
ATOM    121  CG  ARG A  22      83.380  89.920 161.990  1.00  0.00           C
ATOM    122  HG1 ARG A  22      84.150  90.300 161.290  1.00  0.00           H
ATOM    123  HG2 ARG A  22      82.570  89.500 161.350  1.00  0.00           H
ATOM    124  CD  ARG A  22      83.960  88.800 162.830  1.00  0.00           C
ATOM    125  HD1 ARG A  22      84.780  89.220 163.450  1.00  0.00           H
ATOM    126  HD2 ARG A  22      84.310  88.000 162.150  1.00  0.00           H
ATOM    127  NE  ARG A  22      82.830  88.230 163.620  1.00  0.00           N
ATOM    128  HE  ARG A  22      81.900  88.330 163.250  1.00  0.00           H
ATOM    129  CZ  ARG A  22      82.930  87.850 164.890  1.00  0.00           C
ATOM    130  NH1 ARG A  22      84.110  87.780 165.480  1.00  0.00           N
ATOM    131 HH11 ARG A  22      84.120  87.590 166.460  1.00  0.00           H
ATOM    132 HH12 ARG A  22      84.950  87.930 164.960  1.00  0.00           H
ATOM    133  NH2 ARG A  22      81.870  87.720 165.610  1.00  0.00           N
ATOM    134 HH21 ARG A  22      82.030  87.430 166.550  1.00  0.00           H
ATOM    135 HH22 ARG A  22      80.930  87.700 165.270  1.00  0.00           H
ATOM    136  C   ARG A  22      81.060  93.060 162.480  1.00  0.00           C
ATOM    137  O   ARG A  22      79.880  92.740 162.690  1.00  0.00           O
ATOM    138  N   GLY A  23      81.480  94.270 162.900  1.00  0.00           N
ATOM    139  HN  GLY A  23      82.470  94.310 162.920  1.00  0.00           H
ATOM    140  CA  GLY A  23      80.660  95.150 163.730  1.00  0.00           C
ATOM    141  HA1 GLY A  23      80.600  94.590 164.660  1.00  0.00           H
ATOM    142  HA2 GLY A  23      79.710  95.320 163.250  1.00  0.00           H
ATOM    143  C   GLY A  23      81.200  96.400 164.060  1.00  0.00           C
ATOM    144  O   GLY A  23      80.410  97.380 163.930  1.00  0.00           O
ATOM    145  N   GLU A  24      82.450  96.470 164.440  1.00  0.00           N
ATOM    146  HN  GLU A  24      82.960  95.610 164.340  1.00  0.00           H
ATOM    147  CA  GLU A  24      83.200  97.580 164.990  1.00  0.00           C
ATOM    148  HA  GLU A  24      82.830  97.760 165.980  1.00  0.00           H
ATOM    149  CB  GLU A  24      84.710  97.400 165.140  1.00  0.00           C
ATOM    150  HB1 GLU A  24      85.240  97.710 164.210  1.00  0.00           H
ATOM    151  HB2 GLU A  24      85.020  98.110 165.930  1.00  0.00           H
ATOM    152  CG  GLU A  24      85.030  95.960 165.550  1.00  0.00           C
ATOM    153  HG1 GLU A  24      84.270  95.420 166.160  1.00  0.00           H
ATOM    154  HG2 GLU A  24      86.000  95.880 166.090  1.00  0.00           H
ATOM    155  CD  GLU A  24      85.250  95.060 164.300  1.00  0.00           C
ATOM    156  OE1 GLU A  24      84.270  94.500 163.730  1.00  0.00           O
ATOM    157  OE2 GLU A  24      86.380  95.110 163.790  1.00  0.00           O
ATOM    158  C   GLU A  24      82.980  98.820 164.110  1.00  0.00           C
ATOM    159  O   GLU A  24      83.270  98.760 162.900  1.00  0.00           O
ATOM    160  N   GLN A  25      82.580  99.880 164.750  1.00  0.00           N
ATOM    161  HN  GLN A  25      82.400  99.920 165.730  1.00  0.00           H
ATOM    162  CA  GLN A  25      82.550 101.200 164.090  1.00  0.00           C
ATOM    163  HA  GLN A  25      83.220 101.230 163.240  1.00  0.00           H
ATOM    164  CB  GLN A  25      81.140 101.470 163.520  1.00  0.00           C
ATOM    165  HB1 GLN A  25      80.430 101.120 164.300  1.00  0.00           H
ATOM    166  HB2 GLN A  25      80.930 102.540 163.330  1.00  0.00           H
ATOM    167  CG  GLN A  25      80.790 100.710 162.230  1.00  0.00           C
ATOM    168  HG1 GLN A  25      81.000  99.640 162.470  1.00  0.00           H
ATOM    169  HG2 GLN A  25      81.420 100.990 161.360  1.00  0.00           H
ATOM    170  CD  GLN A  25      79.340 100.910 161.890  1.00  0.00           C
ATOM    171  OE1 GLN A  25      78.580 101.720 162.430  1.00  0.00           O
ATOM    172  NE2 GLN A  25      78.950 100.230 160.810  1.00  0.00           N
ATOM    173 HE21 GLN A  25      79.400  99.450 160.370  1.00  0.00           H
ATOM    174 HE22 GLN A  25      78.280 100.830 160.370  1.00  0.00           H
ATOM    175  C   GLN A  25      82.870 102.220 165.130  1.00  0.00           C
ATOM    176  O   GLN A  25      82.560 102.030 166.320  1.00  0.00           O
ATOM    177  N   LEU A  26      83.520 103.360 164.690  1.00  0.00           N
ATOM    178  HN  LEU A  26      83.750 103.460 163.730  1.00  0.00           H
ATOM    179  CA  LEU A  26      83.730 104.560 165.460  1.00  0.00           C
ATOM    180  HA  LEU A  26      83.430 104.360 166.480  1.00  0.00           H
ATOM    181  CB  LEU A  26      85.240 105.000 165.490  1.00  0.00           C
ATOM    182  HB1 LEU A  26      85.630 105.070 164.450  1.00  0.00           H
ATOM    183  HB2 LEU A  26      85.280 106.080 165.740  1.00  0.00           H
ATOM    184  CG  LEU A  26      86.280 104.070 166.270  1.00  0.00           C
ATOM    185  HG  LEU A  26      86.350 103.160 165.630  1.00  0.00           H
ATOM    186  CD1 LEU A  26      87.650 104.730 166.260  1.00  0.00           C
ATOM    187 HD11 LEU A  26      88.130 104.990 165.290  1.00  0.00           H
ATOM    188 HD12 LEU A  26      87.460 105.700 166.770  1.00  0.00           H
ATOM    189 HD13 LEU A  26      88.360 104.180 166.920  1.00  0.00           H
ATOM    190  CD2 LEU A  26      85.750 103.730 167.650  1.00  0.00           C
ATOM    191 HD21 LEU A  26      86.430 102.990 168.130  1.00  0.00           H
ATOM    192 HD22 LEU A  26      85.880 104.580 168.350  1.00  0.00           H
ATOM    193 HD23 LEU A  26      84.730 103.300 167.580  1.00  0.00           H
ATOM    194  C   LEU A  26      82.810 105.800 165.050  1.00  0.00           C
ATOM    195  O   LEU A  26      82.480 105.950 163.870  1.00  0.00           O
ATOM    196  N   ARG A  27      82.550 106.700 166.010  1.00  0.00           N
ATOM    197  HN  ARG A  27      82.890 106.480 166.920  1.00  0.00           H
ATOM    198  CA  ARG A  27      81.640 107.780 165.750  1.00  0.00           C
ATOM    199  HA  ARG A  27      81.570 108.000 164.700  1.00  0.00           H
ATOM    200  CB  ARG A  27      80.250 107.380 166.350  1.00  0.00           C
ATOM    201  HB1 ARG A  27      79.830 106.650 165.620  1.00  0.00           H
ATOM    202  HB2 ARG A  27      80.540 106.920 167.320  1.00  0.00           H
ATOM    203  CG  ARG A  27      79.190 108.460 166.560  1.00  0.00           C
ATOM    204  HG1 ARG A  27      78.930 108.800 165.530  1.00  0.00           H
ATOM    205  HG2 ARG A  27      79.680 109.290 167.120  1.00  0.00           H
ATOM    206  CD  ARG A  27      77.940 108.150 167.440  1.00  0.00           C
ATOM    207  HD1 ARG A  27      78.350 107.620 168.330  1.00  0.00           H
ATOM    208  HD2 ARG A  27      77.240 107.480 166.900  1.00  0.00           H
ATOM    209  NE  ARG A  27      77.290 109.470 167.900  1.00  0.00           N
ATOM    210  HE  ARG A  27      77.960 110.220 167.920  1.00  0.00           H
ATOM    211  CZ  ARG A  27      76.000 109.590 168.250  1.00  0.00           C
ATOM    212  NH1 ARG A  27      75.140 108.620 168.400  1.00  0.00           N
ATOM    213 HH11 ARG A  27      74.200 108.900 168.600  1.00  0.00           H
ATOM    214 HH12 ARG A  27      75.380 107.700 168.080  1.00  0.00           H
ATOM    215  NH2 ARG A  27      75.590 110.820 168.630  1.00  0.00           N
ATOM    216 HH21 ARG A  27      74.640 111.020 168.870  1.00  0.00           H
ATOM    217 HH22 ARG A  27      76.130 111.660 168.560  1.00  0.00           H
ATOM    218  C   ARG A  27      82.220 109.060 166.380  1.00  0.00           C
ATOM    219  O   ARG A  27      82.700 109.010 167.490  1.00  0.00           O
ATOM    220  N   LEU A  28      82.290 110.100 165.600  1.00  0.00           N
ATOM    221  HN  LEU A  28      81.830 109.990 164.720  1.00  0.00           H
ATOM    222  CA  LEU A  28      82.990 111.290 165.960  1.00  0.00           C
ATOM    223  HA  LEU A  28      83.920 110.970 166.410  1.00  0.00           H
ATOM    224  CB  LEU A  28      83.380 112.120 164.740  1.00  0.00           C
ATOM    225  HB1 LEU A  28      83.850 111.440 164.000  1.00  0.00           H
ATOM    226  HB2 LEU A  28      82.460 112.570 164.300  1.00  0.00           H
ATOM    227  CG  LEU A  28      84.330 113.290 164.990  1.00  0.00           C
ATOM    228  HG  LEU A  28      83.930 113.960 165.780  1.00  0.00           H
ATOM    229  CD1 LEU A  28      85.700 112.780 165.350  1.00  0.00           C
ATOM    230 HD11 LEU A  28      86.480 113.560 165.490  1.00  0.00           H
ATOM    231 HD12 LEU A  28      85.610 112.170 166.270  1.00  0.00           H
ATOM    232 HD13 LEU A  28      86.080 112.180 164.500  1.00  0.00           H
ATOM    233  CD2 LEU A  28      84.340 114.260 163.840  1.00  0.00           C
ATOM    234 HD21 LEU A  28      83.340 114.540 163.450  1.00  0.00           H
ATOM    235 HD22 LEU A  28      84.800 115.230 164.150  1.00  0.00           H
ATOM    236 HD23 LEU A  28      84.910 113.960 162.940  1.00  0.00           H
ATOM    237  C   LEU A  28      82.230 112.150 167.000  1.00  0.00           C
ATOM    238  O   LEU A  28      81.020 112.390 166.890  1.00  0.00           O
ATOM    239  N   ARG A  29      82.930 112.570 168.060  1.00  0.00           N
ATOM    240  HN  ARG A  29      83.910 112.340 168.080  1.00  0.00           H
ATOM    241  CA  ARG A  29      82.440 113.560 168.960  1.00  0.00           C
ATOM    242  HA  ARG A  29      81.590 113.270 169.550  1.00  0.00           H
ATOM    243  CB  ARG A  29      83.560 113.760 169.970  1.00  0.00           C
ATOM    244  HB1 ARG A  29      84.500 113.690 169.390  1.00  0.00           H
ATOM    245  HB2 ARG A  29      83.490 114.720 170.510  1.00  0.00           H
ATOM    246  CG  ARG A  29      83.460 112.770 171.160  1.00  0.00           C
ATOM    247  HG1 ARG A  29      83.500 111.740 170.740  1.00  0.00           H
ATOM    248  HG2 ARG A  29      82.450 112.910 171.600  1.00  0.00           H
ATOM    249  CD  ARG A  29      84.490 113.050 172.190  1.00  0.00           C
ATOM    250  HD1 ARG A  29      84.420 114.040 172.690  1.00  0.00           H
ATOM    251  HD2 ARG A  29      85.520 112.900 171.800  1.00  0.00           H
ATOM    252  NE  ARG A  29      84.050 112.090 173.280  1.00  0.00           N
ATOM    253  HE  ARG A  29      83.190 112.300 173.750  1.00  0.00           H
ATOM    254  CZ  ARG A  29      84.410 110.870 173.450  1.00  0.00           C
ATOM    255  NH1 ARG A  29      85.410 110.450 172.750  1.00  0.00           N
ATOM    256 HH11 ARG A  29      85.740 109.520 172.940  1.00  0.00           H
ATOM    257 HH12 ARG A  29      85.960 111.140 172.280  1.00  0.00           H
ATOM    258  NH2 ARG A  29      83.720 110.140 174.280  1.00  0.00           N
ATOM    259 HH21 ARG A  29      84.130 109.240 174.430  1.00  0.00           H
ATOM    260 HH22 ARG A  29      83.070 110.550 174.910  1.00  0.00           H
ATOM    261  C   ARG A  29      82.140 114.940 168.390  1.00  0.00           C
ATOM    262  O   ARG A  29      82.790 115.490 167.550  1.00  0.00           O
ATOM    263  N   ALA A  30      80.990 115.460 168.850  1.00  0.00           N
ATOM    264  HN  ALA A  30      80.430 115.110 169.600  1.00  0.00           H
ATOM    265  CA  ALA A  30      80.340 116.650 168.380  1.00  0.00           C
ATOM    266  HA  ALA A  30      80.000 116.470 167.370  1.00  0.00           H
ATOM    267  CB  ALA A  30      79.080 116.830 169.150  1.00  0.00           C
ATOM    268  HB1 ALA A  30      78.380 116.090 168.720  1.00  0.00           H
ATOM    269  HB2 ALA A  30      79.270 116.730 170.240  1.00  0.00           H
ATOM    270  HB3 ALA A  30      78.640 117.840 169.030  1.00  0.00           H
ATOM    271  C   ALA A  30      81.140 117.910 168.400  1.00  0.00           C
ATOM    272  O   ALA A  30      80.890 118.920 167.680  1.00  0.00           O
ATOM    273  N   ASP A  31      82.190 117.930 169.250  1.00  0.00           N
ATOM    274  HN  ASP A  31      82.300 117.040 169.680  1.00  0.00           H
ATOM    275  CA  ASP A  31      82.890 119.130 169.590  1.00  0.00           C
ATOM    276  HA  ASP A  31      82.130 119.890 169.660  1.00  0.00           H
ATOM    277  CB  ASP A  31      83.680 118.970 170.900  1.00  0.00           C
ATOM    278  HB1 ASP A  31      84.300 118.060 170.800  1.00  0.00           H
ATOM    279  HB2 ASP A  31      84.400 119.790 171.080  1.00  0.00           H
ATOM    280  CG  ASP A  31      82.820 118.800 172.180  1.00  0.00           C
ATOM    281  OD1 ASP A  31      83.460 118.260 173.090  1.00  0.00           O
ATOM    282  OD2 ASP A  31      81.710 119.170 172.350  1.00  0.00           O
ATOM    283  C   ASP A  31      83.720 119.710 168.440  1.00  0.00           C
ATOM    284  O   ASP A  31      83.810 120.960 168.300  1.00  0.00           O
ATOM    285  N   LEU A  32      84.090 118.770 167.560  1.00  0.00           N
ATOM    286  HN  LEU A  32      84.050 117.790 167.750  1.00  0.00           H
ATOM    287  CA  LEU A  32      84.560 119.030 166.230  1.00  0.00           C
ATOM    288  HA  LEU A  32      85.320 119.800 166.180  1.00  0.00           H
ATOM    289  CB  LEU A  32      85.110 117.820 165.570  1.00  0.00           C
ATOM    290  HB1 LEU A  32      84.340 117.010 165.640  1.00  0.00           H
ATOM    291  HB2 LEU A  32      85.360 118.050 164.510  1.00  0.00           H
ATOM    292  CG  LEU A  32      86.460 117.250 166.170  1.00  0.00           C
ATOM    293  HG  LEU A  32      86.990 116.660 165.400  1.00  0.00           H
ATOM    294  CD1 LEU A  32      87.500 118.280 166.670  1.00  0.00           C
ATOM    295 HD11 LEU A  32      87.590 119.010 165.830  1.00  0.00           H
ATOM    296 HD12 LEU A  32      87.160 118.710 167.630  1.00  0.00           H
ATOM    297 HD13 LEU A  32      88.420 117.760 167.000  1.00  0.00           H
ATOM    298  CD2 LEU A  32      86.260 116.060 167.140  1.00  0.00           C
ATOM    299 HD21 LEU A  32      85.900 116.420 168.130  1.00  0.00           H
ATOM    300 HD22 LEU A  32      85.510 115.320 166.790  1.00  0.00           H
ATOM    301 HD23 LEU A  32      87.220 115.570 167.380  1.00  0.00           H
ATOM    302  C   LEU A  32      83.570 119.700 165.240  1.00  0.00           C
ATOM    303  O   LEU A  32      82.550 119.140 165.030  1.00  0.00           O
ATOM    304  N   GLU A  33      83.870 120.870 164.650  1.00  0.00           N
ATOM    305  HN  GLU A  33      84.760 121.220 164.930  1.00  0.00           H
ATOM    306  CA  GLU A  33      83.030 121.580 163.720  1.00  0.00           C
ATOM    307  HA  GLU A  33      81.990 121.410 163.930  1.00  0.00           H
ATOM    308  CB  GLU A  33      83.340 123.060 163.910  1.00  0.00           C
ATOM    309  HB1 GLU A  33      83.100 123.370 164.950  1.00  0.00           H
ATOM    310  HB2 GLU A  33      84.400 123.220 163.640  1.00  0.00           H
ATOM    311  CG  GLU A  33      82.460 123.940 162.970  1.00  0.00           C
ATOM    312  HG1 GLU A  33      81.390 123.740 163.190  1.00  0.00           H
ATOM    313  HG2 GLU A  33      82.620 123.670 161.900  1.00  0.00           H
ATOM    314  CD  GLU A  33      82.790 125.410 163.050  1.00  0.00           C
ATOM    315  OE1 GLU A  33      81.830 126.100 163.500  1.00  0.00           O
ATOM    316  OE2 GLU A  33      83.910 125.770 162.750  1.00  0.00           O
ATOM    317  C   GLU A  33      83.360 121.170 162.280  1.00  0.00           C
ATOM    318  O   GLU A  33      84.430 121.350 161.770  1.00  0.00           O
ATOM    319  N   LEU A  34      82.390 120.440 161.600  1.00  0.00           N
ATOM    320  HN  LEU A  34      81.550 120.290 162.120  1.00  0.00           H
ATOM    321  CA  LEU A  34      82.610 119.900 160.280  1.00  0.00           C
ATOM    322  HA  LEU A  34      83.630 119.540 160.360  1.00  0.00           H
ATOM    323  CB  LEU A  34      81.810 118.600 159.900  1.00  0.00           C
ATOM    324  HB1 LEU A  34      80.730 118.730 160.110  1.00  0.00           H
ATOM    325  HB2 LEU A  34      81.900 118.440 158.810  1.00  0.00           H
ATOM    326  CG  LEU A  34      82.160 117.320 160.690  1.00  0.00           C
ATOM    327  HG  LEU A  34      81.370 116.610 160.380  1.00  0.00           H
ATOM    328  CD1 LEU A  34      83.460 116.640 160.240  1.00  0.00           C
ATOM    329 HD11 LEU A  34      83.660 115.700 160.810  1.00  0.00           H
ATOM    330 HD12 LEU A  34      83.400 116.350 159.170  1.00  0.00           H
ATOM    331 HD13 LEU A  34      84.260 117.390 160.380  1.00  0.00           H
ATOM    332  CD2 LEU A  34      82.040 117.340 162.220  1.00  0.00           C
ATOM    333 HD21 LEU A  34      81.030 117.650 162.550  1.00  0.00           H
ATOM    334 HD22 LEU A  34      82.260 116.330 162.620  1.00  0.00           H
ATOM    335 HD23 LEU A  34      82.930 117.890 162.580  1.00  0.00           H
ATOM    336  C   LEU A  34      82.700 120.930 159.120  1.00  0.00           C
ATOM    337  O   LEU A  34      81.950 121.850 159.120  1.00  0.00           O
ATOM    338  N   PRO A  35      83.590 120.750 158.060  1.00  0.00           N
ATOM    339  CD  PRO A  35      84.490 119.600 157.870  1.00  0.00           C
ATOM    340  HD1 PRO A  35      83.930 118.640 157.840  1.00  0.00           H
ATOM    341  HD2 PRO A  35      85.210 119.620 158.710  1.00  0.00           H
ATOM    342  CA  PRO A  35      83.460 121.530 156.790  1.00  0.00           C
ATOM    343  HA  PRO A  35      83.920 122.510 156.870  1.00  0.00           H
ATOM    344  CB  PRO A  35      84.220 120.670 155.790  1.00  0.00           C
ATOM    345  HB1 PRO A  35      83.540 119.880 155.380  1.00  0.00           H
ATOM    346  HB2 PRO A  35      84.610 121.220 154.900  1.00  0.00           H
ATOM    347  CG  PRO A  35      85.300 120.020 156.650  1.00  0.00           C
ATOM    348  HG1 PRO A  35      86.120 120.730 156.880  1.00  0.00           H
ATOM    349  HG2 PRO A  35      85.720 119.170 156.080  1.00  0.00           H
ATOM    350  C   PRO A  35      82.070 121.880 156.210  1.00  0.00           C
ATOM    351  O   PRO A  35      81.180 121.020 156.190  1.00  0.00           O
ATOM    352  N   ARG A  36      81.850 123.150 155.930  1.00  0.00           N
ATOM    353  HN  ARG A  36      82.630 123.760 156.040  1.00  0.00           H
ATOM    354  CA  ARG A  36      80.590 123.660 155.390  1.00  0.00           C
ATOM    355  HA  ARG A  36      79.900 122.850 155.510  1.00  0.00           H
ATOM    356  CB  ARG A  36      79.980 124.870 156.190  1.00  0.00           C
ATOM    357  HB1 ARG A  36      80.750 125.670 156.160  1.00  0.00           H
ATOM    358  HB2 ARG A  36      79.160 125.310 155.590  1.00  0.00           H
ATOM    359  CG  ARG A  36      79.470 124.470 157.610  1.00  0.00           C
ATOM    360  HG1 ARG A  36      80.200 123.710 157.970  1.00  0.00           H
ATOM    361  HG2 ARG A  36      78.420 124.110 157.520  1.00  0.00           H
ATOM    362  CD  ARG A  36      79.440 125.690 158.480  1.00  0.00           C
ATOM    363  HD1 ARG A  36      80.470 125.960 158.820  1.00  0.00           H
ATOM    364  HD2 ARG A  36      78.880 125.350 159.380  1.00  0.00           H
ATOM    365  NE  ARG A  36      78.690 126.860 157.920  1.00  0.00           N
ATOM    366  HE  ARG A  36      77.940 126.650 157.290  1.00  0.00           H
ATOM    367  CZ  ARG A  36      78.970 128.090 158.260  1.00  0.00           C
ATOM    368  NH1 ARG A  36      79.770 128.420 159.330  1.00  0.00           N
ATOM    369 HH11 ARG A  36      79.580 129.340 159.680  1.00  0.00           H
ATOM    370 HH12 ARG A  36      80.050 127.640 159.880  1.00  0.00           H
ATOM    371  NH2 ARG A  36      78.240 129.040 157.750  1.00  0.00           N
ATOM    372 HH21 ARG A  36      78.390 130.000 158.020  1.00  0.00           H
ATOM    373 HH22 ARG A  36      77.590 128.760 157.050  1.00  0.00           H
ATOM    374  C   ARG A  36      80.640 124.090 153.990  1.00  0.00           C
ATOM    375  O   ARG A  36      79.590 124.370 153.440  1.00  0.00           O
ATOM    376  N   ASP A  37      81.820 123.980 153.330  1.00  0.00           N
ATOM    377  HN  ASP A  37      82.650 123.850 153.880  1.00  0.00           H
ATOM    378  CA  ASP A  37      81.880 124.450 151.920  1.00  0.00           C
ATOM    379  HA  ASP A  37      80.990 124.120 151.410  1.00  0.00           H
ATOM    380  CB  ASP A  37      81.940 126.010 151.830  1.00  0.00           C
ATOM    381  HB1 ASP A  37      82.050 126.300 150.760  1.00  0.00           H
ATOM    382  HB2 ASP A  37      80.960 126.350 152.230  1.00  0.00           H
ATOM    383  CG  ASP A  37      83.030 126.740 152.680  1.00  0.00           C
ATOM    384  OD1 ASP A  37      83.800 126.100 153.430  1.00  0.00           O
ATOM    385  OD2 ASP A  37      83.080 128.000 152.510  1.00  0.00           O
ATOM    386  C   ASP A  37      83.040 123.820 151.160  1.00  0.00           C
ATOM    387  O   ASP A  37      82.890 123.670 149.980  1.00  0.00           O
ATOM    388  N   ALA A  38      84.090 123.360 151.780  1.00  0.00           N
ATOM    389  HN  ALA A  38      84.070 123.470 152.770  1.00  0.00           H
ATOM    390  CA  ALA A  38      85.200 122.650 151.080  1.00  0.00           C
ATOM    391  HA  ALA A  38      84.800 122.000 150.310  1.00  0.00           H
ATOM    392  CB  ALA A  38      86.250 123.600 150.490  1.00  0.00           C
ATOM    393  HB1 ALA A  38      85.900 124.060 149.540  1.00  0.00           H
ATOM    394  HB2 ALA A  38      86.420 124.440 151.200  1.00  0.00           H
ATOM    395  HB3 ALA A  38      87.250 123.120 150.400  1.00  0.00           H
ATOM    396  C   ALA A  38      85.960 121.850 152.160  1.00  0.00           C
ATOM    397  O   ALA A  38      85.990 122.200 153.340  1.00  0.00           O
ATOM    398  N   PHE A  39      86.700 120.810 151.690  1.00  0.00           N
ATOM    399  HN  PHE A  39      86.830 120.530 150.740  1.00  0.00           H
ATOM    400  CA  PHE A  39      87.440 119.940 152.630  1.00  0.00           C
ATOM    401  HA  PHE A  39      87.890 120.660 153.300  1.00  0.00           H
ATOM    402  CB  PHE A  39      86.580 118.870 153.360  1.00  0.00           C
ATOM    403  HB1 PHE A  39      87.270 118.280 154.000  1.00  0.00           H
ATOM    404  HB2 PHE A  39      85.840 119.410 153.990  1.00  0.00           H
ATOM    405  CG  PHE A  39      85.820 117.920 152.450  1.00  0.00           C
ATOM    406  CD1 PHE A  39      84.550 118.290 152.040  1.00  0.00           C
ATOM    407  HD1 PHE A  39      84.170 119.260 152.320  1.00  0.00           H
ATOM    408  CE1 PHE A  39      83.880 117.410 151.120  1.00  0.00           C
ATOM    409  HE1 PHE A  39      82.910 117.690 150.730  1.00  0.00           H
ATOM    410  CZ  PHE A  39      84.440 116.130 150.800  1.00  0.00           C
ATOM    411  HZ  PHE A  39      83.940 115.420 150.160  1.00  0.00           H
ATOM    412  CD2 PHE A  39      86.450 116.740 152.000  1.00  0.00           C
ATOM    413  HD2 PHE A  39      87.400 116.470 152.430  1.00  0.00           H
ATOM    414  CE2 PHE A  39      85.770 115.890 151.140  1.00  0.00           C
ATOM    415  HE2 PHE A  39      86.250 115.040 150.670  1.00  0.00           H
ATOM    416  C   PHE A  39      88.520 119.270 151.880  1.00  0.00           C
ATOM    417  O   PHE A  39      88.500 119.070 150.650  1.00  0.00           O
ATOM    418  N   THR A  40      89.480 118.810 152.690  1.00  0.00           N
ATOM    419  HN  THR A  40      89.480 119.210 153.600  1.00  0.00           H
ATOM    420  CA  THR A  40      90.570 117.860 152.380  1.00  0.00           C
ATOM    421  HA  THR A  40      90.460 117.460 151.380  1.00  0.00           H
ATOM    422  CB  THR A  40      91.960 118.480 152.460  1.00  0.00           C
ATOM    423  HB  THR A  40      92.050 119.030 153.430  1.00  0.00           H
ATOM    424  OG1 THR A  40      92.110 119.540 151.570  1.00  0.00           O
ATOM    425  HG1 THR A  40      91.420 120.200 151.670  1.00  0.00           H
ATOM    426  CG2 THR A  40      93.120 117.520 152.010  1.00  0.00           C
ATOM    427 HG21 THR A  40      93.140 117.270 150.930  1.00  0.00           H
ATOM    428 HG22 THR A  40      94.070 118.050 152.220  1.00  0.00           H
ATOM    429 HG23 THR A  40      92.930 116.590 152.600  1.00  0.00           H
ATOM    430  C   THR A  40      90.490 116.730 153.300  1.00  0.00           C
ATOM    431  O   THR A  40      90.540 116.950 154.540  1.00  0.00           O
ATOM    432  N   LEU A  41      90.280 115.560 152.720  1.00  0.00           N
ATOM    433  HN  LEU A  41      90.200 115.620 151.730  1.00  0.00           H
ATOM    434  CA  LEU A  41      90.240 114.270 153.480  1.00  0.00           C
ATOM    435  HA  LEU A  41      90.500 114.460 154.510  1.00  0.00           H
ATOM    436  CB  LEU A  41      88.800 113.800 153.420  1.00  0.00           C
ATOM    437  HB1 LEU A  41      88.070 114.570 153.730  1.00  0.00           H
ATOM    438  HB2 LEU A  41      88.500 113.710 152.360  1.00  0.00           H
ATOM    439  CG  LEU A  41      88.490 112.520 154.170  1.00  0.00           C
ATOM    440  HG  LEU A  41      88.990 111.650 153.700  1.00  0.00           H
ATOM    441  CD1 LEU A  41      88.990 112.400 155.610  1.00  0.00           C
ATOM    442 HD11 LEU A  41      88.620 111.530 156.200  1.00  0.00           H
ATOM    443 HD12 LEU A  41      90.100 112.450 155.610  1.00  0.00           H
ATOM    444 HD13 LEU A  41      88.700 113.250 156.270  1.00  0.00           H
ATOM    445  CD2 LEU A  41      86.960 112.340 153.960  1.00  0.00           C
ATOM    446 HD21 LEU A  41      86.700 111.310 154.300  1.00  0.00           H
ATOM    447 HD22 LEU A  41      86.330 113.010 154.570  1.00  0.00           H
ATOM    448 HD23 LEU A  41      86.650 112.610 152.930  1.00  0.00           H
ATOM    449  C   LEU A  41      91.220 113.210 153.070  1.00  0.00           C
ATOM    450  O   LEU A  41      91.230 112.900 151.880  1.00  0.00           O
ATOM    451  N   GLN A  42      92.120 112.650 153.920  1.00  0.00           N
ATOM    452  HN  GLN A  42      92.200 112.880 154.880  1.00  0.00           H
ATOM    453  CA  GLN A  42      93.270 111.860 153.560  1.00  0.00           C
ATOM    454  HA  GLN A  42      93.030 111.230 152.710  1.00  0.00           H
ATOM    455  CB  GLN A  42      94.550 112.660 153.250  1.00  0.00           C
ATOM    456  HB1 GLN A  42      95.170 111.920 152.690  1.00  0.00           H
ATOM    457  HB2 GLN A  42      94.310 113.410 152.470  1.00  0.00           H
ATOM    458  CG  GLN A  42      95.200 113.240 154.490  1.00  0.00           C
ATOM    459  HG1 GLN A  42      95.430 112.440 155.230  1.00  0.00           H
ATOM    460  HG2 GLN A  42      94.470 113.850 155.070  1.00  0.00           H
ATOM    461  CD  GLN A  42      96.470 114.040 154.210  1.00  0.00           C
ATOM    462  OE1 GLN A  42      97.380 113.990 155.060  1.00  0.00           O
ATOM    463  NE2 GLN A  42      96.510 114.930 153.220  1.00  0.00           N
ATOM    464 HE21 GLN A  42      95.810 114.940 152.500  1.00  0.00           H
ATOM    465 HE22 GLN A  42      97.310 115.520 153.120  1.00  0.00           H
ATOM    466  C   GLN A  42      93.470 110.820 154.660  1.00  0.00           C
ATOM    467  O   GLN A  42      93.220 111.060 155.870  1.00  0.00           O
ATOM    468  N   VAL A  43      93.860 109.540 154.180  1.00  0.00           N
ATOM    469  HN  VAL A  43      93.780 109.290 153.220  1.00  0.00           H
ATOM    470  CA  VAL A  43      94.100 108.360 154.970  1.00  0.00           C
ATOM    471  HA  VAL A  43      94.560 108.610 155.910  1.00  0.00           H
ATOM    472  CB  VAL A  43      92.840 107.440 155.190  1.00  0.00           C
ATOM    473  HB  VAL A  43      93.160 106.420 155.470  1.00  0.00           H
ATOM    474  CG1 VAL A  43      92.040 107.930 156.390  1.00  0.00           C
ATOM    475 HG11 VAL A  43      91.240 107.200 156.630  1.00  0.00           H
ATOM    476 HG12 VAL A  43      92.670 108.120 157.290  1.00  0.00           H
ATOM    477 HG13 VAL A  43      91.690 108.960 156.180  1.00  0.00           H
ATOM    478  CG2 VAL A  43      92.060 107.250 153.880  1.00  0.00           C
ATOM    479 HG21 VAL A  43      92.740 107.070 153.020  1.00  0.00           H
ATOM    480 HG22 VAL A  43      91.290 106.450 153.950  1.00  0.00           H
ATOM    481 HG23 VAL A  43      91.540 108.190 153.580  1.00  0.00           H
ATOM    482  C   VAL A  43      95.080 107.490 154.350  1.00  0.00           C
ATOM    483  O   VAL A  43      95.300 107.420 153.140  1.00  0.00           O
ATOM    484  N   TRP A  44      95.830 106.740 155.240  1.00  0.00           N
ATOM    485  HN  TRP A  44      95.630 106.700 156.210  1.00  0.00           H
ATOM    486  CA  TRP A  44      96.730 105.730 154.750  1.00  0.00           C
ATOM    487  HA  TRP A  44      96.730 105.660 153.670  1.00  0.00           H
ATOM    488  CB  TRP A  44      98.150 105.870 155.390  1.00  0.00           C
ATOM    489  HB1 TRP A  44      98.050 106.330 156.400  1.00  0.00           H
ATOM    490  HB2 TRP A  44      98.580 104.880 155.660  1.00  0.00           H
ATOM    491  CG  TRP A  44      99.160 106.550 154.510  1.00  0.00           C
ATOM    492  CD1 TRP A  44      99.570 107.850 154.760  1.00  0.00           C
ATOM    493  HD1 TRP A  44      99.160 108.520 155.490  1.00  0.00           H
ATOM    494  NE1 TRP A  44     100.580 108.140 153.850  1.00  0.00           N
ATOM    495  HE1 TRP A  44     101.300 108.800 153.940  1.00  0.00           H
ATOM    496  CE2 TRP A  44     100.730 107.110 153.030  1.00  0.00           C
ATOM    497  CD2 TRP A  44      99.960 106.000 153.460  1.00  0.00           C
ATOM    498  CE3 TRP A  44      99.850 104.910 152.710  1.00  0.00           C
ATOM    499  HE3 TRP A  44      99.100 104.160 152.900  1.00  0.00           H
ATOM    500  CZ3 TRP A  44     100.800 104.700 151.730  1.00  0.00           C
ATOM    501  HZ3 TRP A  44     100.880 103.780 151.170  1.00  0.00           H
ATOM    502  CZ2 TRP A  44     101.690 106.910 152.040  1.00  0.00           C
ATOM    503  HZ2 TRP A  44     102.350 107.690 151.700  1.00  0.00           H
ATOM    504  CH2 TRP A  44     101.820 105.660 151.420  1.00  0.00           C
ATOM    505  HH2 TRP A  44     102.570 105.490 150.660  1.00  0.00           H
ATOM    506  C   TRP A  44      96.110 104.410 155.160  1.00  0.00           C
ATOM    507  O   TRP A  44      95.730 104.230 156.330  1.00  0.00           O
ATOM    508  N   LEU A  45      95.880 103.430 154.260  1.00  0.00           N
ATOM    509  HN  LEU A  45      96.210 103.450 153.320  1.00  0.00           H
ATOM    510  CA  LEU A  45      95.060 102.260 154.480  1.00  0.00           C
ATOM    511  HA  LEU A  45      95.220 102.150 155.540  1.00  0.00           H
ATOM    512  CB  LEU A  45      93.590 102.550 154.210  1.00  0.00           C
ATOM    513  HB1 LEU A  45      93.040 101.770 154.780  1.00  0.00           H
ATOM    514  HB2 LEU A  45      93.390 103.530 154.690  1.00  0.00           H
ATOM    515  CG  LEU A  45      93.100 102.540 152.740  1.00  0.00           C
ATOM    516  HG  LEU A  45      94.050 102.570 152.160  1.00  0.00           H
ATOM    517  CD1 LEU A  45      92.370 101.230 152.410  1.00  0.00           C
ATOM    518 HD11 LEU A  45      92.010 101.160 151.360  1.00  0.00           H
ATOM    519 HD12 LEU A  45      93.110 100.420 152.560  1.00  0.00           H
ATOM    520 HD13 LEU A  45      91.590 101.070 153.190  1.00  0.00           H
ATOM    521  CD2 LEU A  45      92.390 103.760 152.340  1.00  0.00           C
ATOM    522 HD21 LEU A  45      92.330 103.920 151.240  1.00  0.00           H
ATOM    523 HD22 LEU A  45      91.430 103.760 152.900  1.00  0.00           H
ATOM    524 HD23 LEU A  45      92.820 104.710 152.730  1.00  0.00           H
ATOM    525  C   LEU A  45      95.620 101.000 153.770  1.00  0.00           C
ATOM    526  O   LEU A  45      96.360 101.130 152.810  1.00  0.00           O
ATOM    527  N   ARG A  46      95.430  99.840 154.340  1.00  0.00           N
ATOM    528  HN  ARG A  46      94.880  99.910 155.170  1.00  0.00           H
ATOM    529  CA  ARG A  46      95.590  98.600 153.570  1.00  0.00           C
ATOM    530  HA  ARG A  46      95.410  98.960 152.570  1.00  0.00           H
ATOM    531  CB  ARG A  46      96.970  97.930 153.800  1.00  0.00           C
ATOM    532  HB1 ARG A  46      96.770  96.890 153.470  1.00  0.00           H
ATOM    533  HB2 ARG A  46      97.720  98.320 153.070  1.00  0.00           H
ATOM    534  CG  ARG A  46      97.710  97.810 155.140  1.00  0.00           C
ATOM    535  HG1 ARG A  46      96.930  97.540 155.880  1.00  0.00           H
ATOM    536  HG2 ARG A  46      98.020  98.850 155.350  1.00  0.00           H
ATOM    537  CD  ARG A  46      98.880  96.820 155.130  1.00  0.00           C
ATOM    538  HD1 ARG A  46      99.450  97.040 156.060  1.00  0.00           H
ATOM    539  HD2 ARG A  46      99.520  97.060 154.260  1.00  0.00           H
ATOM    540  NE  ARG A  46      98.310  95.400 155.050  1.00  0.00           N
ATOM    541  HE  ARG A  46      97.320  95.230 155.060  1.00  0.00           H
ATOM    542  CZ  ARG A  46      99.020  94.330 155.120  1.00  0.00           C
ATOM    543  NH1 ARG A  46     100.330  94.290 155.090  1.00  0.00           N
ATOM    544 HH11 ARG A  46     100.730  93.380 155.030  1.00  0.00           H
ATOM    545 HH12 ARG A  46     100.870  95.050 154.730  1.00  0.00           H
ATOM    546  NH2 ARG A  46      98.330  93.150 155.070  1.00  0.00           N
ATOM    547 HH21 ARG A  46      98.910  92.340 154.980  1.00  0.00           H
ATOM    548 HH22 ARG A  46      97.340  93.210 154.950  1.00  0.00           H
ATOM    549  C   ARG A  46      94.470  97.660 153.700  1.00  0.00           C
ATOM    550  O   ARG A  46      94.070  97.230 154.770  1.00  0.00           O
ATOM    551  N   ALA A  47      93.890  97.290 152.570  1.00  0.00           N
ATOM    552  HN  ALA A  47      94.140  97.740 151.720  1.00  0.00           H
ATOM    553  CA  ALA A  47      92.560  96.760 152.520  1.00  0.00           C
ATOM    554  HA  ALA A  47      92.070  96.870 153.480  1.00  0.00           H
ATOM    555  CB  ALA A  47      91.820  97.490 151.440  1.00  0.00           C
ATOM    556  HB1 ALA A  47      92.110  97.320 150.380  1.00  0.00           H
ATOM    557  HB2 ALA A  47      90.770  97.140 151.410  1.00  0.00           H
ATOM    558  HB3 ALA A  47      91.690  98.580 151.630  1.00  0.00           H
ATOM    559  C   ALA A  47      92.640  95.280 152.210  1.00  0.00           C
ATOM    560  O   ALA A  47      93.530  94.970 151.360  1.00  0.00           O
ATOM    561  N   GLU A  48      91.820  94.370 152.820  1.00  0.00           N
ATOM    562  HN  GLU A  48      91.130  94.690 153.470  1.00  0.00           H
ATOM    563  CA  GLU A  48      91.900  93.010 152.580  1.00  0.00           C
ATOM    564  HA  GLU A  48      92.930  92.690 152.490  1.00  0.00           H
ATOM    565  CB  GLU A  48      91.190  92.240 153.710  1.00  0.00           C
ATOM    566  HB1 GLU A  48      90.200  92.740 153.800  1.00  0.00           H
ATOM    567  HB2 GLU A  48      90.860  91.220 153.410  1.00  0.00           H
ATOM    568  CG  GLU A  48      91.770  92.400 155.110  1.00  0.00           C
ATOM    569  HG1 GLU A  48      91.130  92.040 155.940  1.00  0.00           H
ATOM    570  HG2 GLU A  48      91.880  93.500 155.260  1.00  0.00           H
ATOM    571  CD  GLU A  48      93.100  91.770 155.400  1.00  0.00           C
ATOM    572  OE1 GLU A  48      93.710  91.100 154.540  1.00  0.00           O
ATOM    573  OE2 GLU A  48      93.540  91.980 156.580  1.00  0.00           O
ATOM    574  C   GLU A  48      91.230  92.720 151.250  1.00  0.00           C
ATOM    575  O   GLU A  48      90.480  93.490 150.670  1.00  0.00           O
ATOM    576  N   GLY A  49      91.530  91.490 150.720  1.00  0.00           N
ATOM    577  HN  GLY A  49      92.170  90.870 151.150  1.00  0.00           H
ATOM    578  CA  GLY A  49      90.750  90.920 149.640  1.00  0.00           C
ATOM    579  HA1 GLY A  49      91.200  89.960 149.420  1.00  0.00           H
ATOM    580  HA2 GLY A  49      90.760  91.620 148.810  1.00  0.00           H
ATOM    581  C   GLY A  49      89.370  90.530 150.090  1.00  0.00           C
ATOM    582  O   GLY A  49      89.190  89.760 151.080  1.00  0.00           O
ATOM    583  N   GLY A  50      88.360  91.040 149.380  1.00  0.00           N
ATOM    584  HN  GLY A  50      88.580  91.340 148.460  1.00  0.00           H
ATOM    585  CA  GLY A  50      86.930  90.840 149.630  1.00  0.00           C
ATOM    586  HA1 GLY A  50      86.830  89.840 150.040  1.00  0.00           H
ATOM    587  HA2 GLY A  50      86.370  90.920 148.710  1.00  0.00           H
ATOM    588  C   GLY A  50      86.350  91.750 150.640  1.00  0.00           C
ATOM    589  O   GLY A  50      86.930  92.020 151.670  1.00  0.00           O
ATOM    590  N   GLN A  51      85.200  92.350 150.340  1.00  0.00           N
ATOM    591  HN  GLN A  51      84.670  91.990 149.580  1.00  0.00           H
ATOM    592  CA  GLN A  51      84.690  93.450 151.220  1.00  0.00           C
ATOM    593  HA  GLN A  51      85.040  93.190 152.210  1.00  0.00           H
ATOM    594  CB  GLN A  51      84.940  94.930 150.810  1.00  0.00           C
ATOM    595  HB1 GLN A  51      84.640  95.010 149.740  1.00  0.00           H
ATOM    596  HB2 GLN A  51      84.340  95.570 151.490  1.00  0.00           H
ATOM    597  CG  GLN A  51      86.390  95.320 150.850  1.00  0.00           C
ATOM    598  HG1 GLN A  51      86.460  96.350 150.440  1.00  0.00           H
ATOM    599  HG2 GLN A  51      87.060  94.820 150.130  1.00  0.00           H
ATOM    600  CD  GLN A  51      87.020  95.450 152.260  1.00  0.00           C
ATOM    601  OE1 GLN A  51      86.450  96.060 153.180  1.00  0.00           O
ATOM    602  NE2 GLN A  51      88.190  94.720 152.520  1.00  0.00           N
ATOM    603 HE21 GLN A  51      88.600  94.170 151.790  1.00  0.00           H
ATOM    604 HE22 GLN A  51      88.670  94.870 153.390  1.00  0.00           H
ATOM    605  C   GLN A  51      83.130  93.330 151.120  1.00  0.00           C
ATOM    606  O   GLN A  51      82.570  92.670 150.260  1.00  0.00           O
ATOM    607  N   ARG A  52      82.510  93.970 152.100  1.00  0.00           N
ATOM    608  HN  ARG A  52      82.920  94.470 152.860  1.00  0.00           H
ATOM    609  CA  ARG A  52      81.130  94.260 152.180  1.00  0.00           C
ATOM    610  HA  ARG A  52      80.570  93.440 151.760  1.00  0.00           H
ATOM    611  CB  ARG A  52      80.660  94.340 153.710  1.00  0.00           C
ATOM    612  HB1 ARG A  52      81.130  95.170 154.280  1.00  0.00           H
ATOM    613  HB2 ARG A  52      79.570  94.560 153.800  1.00  0.00           H
ATOM    614  CG  ARG A  52      80.730  93.030 154.410  1.00  0.00           C
ATOM    615  HG1 ARG A  52      81.810  92.760 154.400  1.00  0.00           H
ATOM    616  HG2 ARG A  52      80.130  92.250 153.900  1.00  0.00           H
ATOM    617  CD  ARG A  52      80.260  93.070 155.870  1.00  0.00           C
ATOM    618  HD1 ARG A  52      79.270  93.560 155.970  1.00  0.00           H
ATOM    619  HD2 ARG A  52      80.970  93.590 156.540  1.00  0.00           H
ATOM    620  NE  ARG A  52      80.170  91.710 156.470  1.00  0.00           N
ATOM    621  HE  ARG A  52      80.580  90.890 156.080  1.00  0.00           H
ATOM    622  CZ  ARG A  52      79.530  91.370 157.610  1.00  0.00           C
ATOM    623  NH1 ARG A  52      79.010  92.180 158.500  1.00  0.00           N
ATOM    624 HH11 ARG A  52      78.600  91.720 159.300  1.00  0.00           H
ATOM    625 HH12 ARG A  52      79.170  93.160 158.490  1.00  0.00           H
ATOM    626  NH2 ARG A  52      79.670  90.140 158.010  1.00  0.00           N
ATOM    627 HH21 ARG A  52      79.320  89.990 158.930  1.00  0.00           H
ATOM    628 HH22 ARG A  52      79.960  89.470 157.330  1.00  0.00           H
ATOM    629  C   ARG A  52      80.710  95.520 151.370  1.00  0.00           C
ATOM    630  O   ARG A  52      80.070  96.450 151.910  1.00  0.00           O
ATOM    631  N   SER A  53      80.970  95.510 150.060  1.00  0.00           N
ATOM    632  HN  SER A  53      81.300  94.630 149.730  1.00  0.00           H
ATOM    633  CA  SER A  53      80.690  96.540 149.040  1.00  0.00           C
ATOM    634  HA  SER A  53      81.410  97.340 149.130  1.00  0.00           H
ATOM    635  CB  SER A  53      80.900  96.000 147.610  1.00  0.00           C
ATOM    636  HB1 SER A  53      80.410  95.020 147.440  1.00  0.00           H
ATOM    637  HB2 SER A  53      81.980  95.730 147.570  1.00  0.00           H
ATOM    638  OG  SER A  53      80.490  96.790 146.540  1.00  0.00           O
ATOM    639  HG1 SER A  53      79.570  96.520 146.450  1.00  0.00           H
ATOM    640  C   SER A  53      79.260  97.080 149.120  1.00  0.00           C
ATOM    641  O   SER A  53      78.320  96.330 149.300  1.00  0.00           O
ATOM    642  N   PRO A  54      79.000  98.340 148.870  1.00  0.00           N
ATOM    643  CD  PRO A  54      77.620  98.770 148.870  1.00  0.00           C
ATOM    644  HD1 PRO A  54      77.410  98.880 149.950  1.00  0.00           H
ATOM    645  HD2 PRO A  54      76.900  98.130 148.320  1.00  0.00           H
ATOM    646  CA  PRO A  54      79.920  99.520 148.980  1.00  0.00           C
ATOM    647  HA  PRO A  54      80.710  99.420 148.250  1.00  0.00           H
ATOM    648  CB  PRO A  54      79.090 100.680 148.410  1.00  0.00           C
ATOM    649  HB1 PRO A  54      78.850 101.430 149.190  1.00  0.00           H
ATOM    650  HB2 PRO A  54      79.570 101.260 147.590  1.00  0.00           H
ATOM    651  CG  PRO A  54      77.690 100.080 148.110  1.00  0.00           C
ATOM    652  HG1 PRO A  54      77.690  99.860 147.020  1.00  0.00           H
ATOM    653  HG2 PRO A  54      76.790 100.680 148.360  1.00  0.00           H
ATOM    654  C   PRO A  54      80.390  99.640 150.440  1.00  0.00           C
ATOM    655  O   PRO A  54      79.650 100.170 151.260  1.00  0.00           O
ATOM    656  N   ALA A  55      81.630  99.240 150.620  1.00  0.00           N
ATOM    657  HN  ALA A  55      82.230  98.990 149.870  1.00  0.00           H
ATOM    658  CA  ALA A  55      82.240  99.180 151.840  1.00  0.00           C
ATOM    659  HA  ALA A  55      81.490  98.790 152.510  1.00  0.00           H
ATOM    660  CB  ALA A  55      83.440  98.240 151.690  1.00  0.00           C
ATOM    661  HB1 ALA A  55      83.260  97.260 151.200  1.00  0.00           H
ATOM    662  HB2 ALA A  55      84.240  98.760 151.130  1.00  0.00           H
ATOM    663  HB3 ALA A  55      83.670  98.010 152.750  1.00  0.00           H
ATOM    664  C   ALA A  55      82.740 100.550 152.330  1.00  0.00           C
ATOM    665  O   ALA A  55      83.270 101.260 151.510  1.00  0.00           O
ATOM    666  N   VAL A  56      82.350 100.910 153.570  1.00  0.00           N
ATOM    667  HN  VAL A  56      81.870 100.260 154.140  1.00  0.00           H
ATOM    668  CA  VAL A  56      82.480 102.320 153.870  1.00  0.00           C
ATOM    669  HA  VAL A  56      82.570 102.900 152.960  1.00  0.00           H
ATOM    670  CB  VAL A  56      81.190 102.890 154.450  1.00  0.00           C
ATOM    671  HB  VAL A  56      80.930 102.170 155.260  1.00  0.00           H
ATOM    672  CG1 VAL A  56      81.440 104.200 155.210  1.00  0.00           C
ATOM    673 HG11 VAL A  56      81.930 104.070 156.200  1.00  0.00           H
ATOM    674 HG12 VAL A  56      81.900 105.010 154.600  1.00  0.00           H
ATOM    675 HG13 VAL A  56      80.400 104.450 155.480  1.00  0.00           H
ATOM    676  CG2 VAL A  56      80.010 102.960 153.500  1.00  0.00           C
ATOM    677 HG21 VAL A  56      79.120 103.410 154.000  1.00  0.00           H
ATOM    678 HG22 VAL A  56      80.310 103.530 152.600  1.00  0.00           H
ATOM    679 HG23 VAL A  56      79.680 101.970 153.120  1.00  0.00           H
ATOM    680  C   VAL A  56      83.690 102.520 154.670  1.00  0.00           C
ATOM    681  O   VAL A  56      83.820 102.030 155.780  1.00  0.00           O
ATOM    682  N   ILE A  57      84.680 103.370 154.220  1.00  0.00           N
ATOM    683  HN  ILE A  57      84.650 103.760 153.310  1.00  0.00           H
ATOM    684  CA  ILE A  57      85.910 103.730 154.950  1.00  0.00           C
ATOM    685  HA  ILE A  57      86.080 102.850 155.570  1.00  0.00           H
ATOM    686  CB  ILE A  57      87.180 104.080 154.140  1.00  0.00           C
ATOM    687  HB  ILE A  57      86.990 104.790 153.310  1.00  0.00           H
ATOM    688  CG2 ILE A  57      88.210 104.600 155.090  1.00  0.00           C
ATOM    689 HG21 ILE A  57      89.190 104.730 154.590  1.00  0.00           H
ATOM    690 HG22 ILE A  57      87.980 105.660 155.330  1.00  0.00           H
ATOM    691 HG23 ILE A  57      88.440 103.990 155.990  1.00  0.00           H
ATOM    692  CG1 ILE A  57      87.620 102.740 153.420  1.00  0.00           C
ATOM    693 HG11 ILE A  57      86.740 102.080 153.250  1.00  0.00           H
ATOM    694 HG12 ILE A  57      88.150 102.110 154.160  1.00  0.00           H
ATOM    695  CD  ILE A  57      88.500 102.930 152.160  1.00  0.00           C
ATOM    696  HD1 ILE A  57      88.560 102.140 151.380  1.00  0.00           H
ATOM    697  HD2 ILE A  57      88.160 103.820 151.600  1.00  0.00           H
ATOM    698  HD3 ILE A  57      89.520 103.060 152.560  1.00  0.00           H
ATOM    699  C   ILE A  57      85.600 104.780 155.970  1.00  0.00           C
ATOM    700  O   ILE A  57      85.870 104.640 157.210  1.00  0.00           O
ATOM    701  N   THR A  58      84.850 105.860 155.560  1.00  0.00           N
ATOM    702  HN  THR A  58      84.580 105.810 154.600  1.00  0.00           H
ATOM    703  CA  THR A  58      84.520 107.120 156.230  1.00  0.00           C
ATOM    704  HA  THR A  58      84.430 106.960 157.300  1.00  0.00           H
ATOM    705  CB  THR A  58      85.620 108.180 156.030  1.00  0.00           C
ATOM    706  HB  THR A  58      86.570 107.760 156.440  1.00  0.00           H
ATOM    707  OG1 THR A  58      85.350 109.450 156.620  1.00  0.00           O
ATOM    708  HG1 THR A  58      85.390 109.270 157.570  1.00  0.00           H
ATOM    709  CG2 THR A  58      86.010 108.570 154.560  1.00  0.00           C
ATOM    710 HG21 THR A  58      86.830 109.320 154.630  1.00  0.00           H
ATOM    711 HG22 THR A  58      86.390 107.620 154.130  1.00  0.00           H
ATOM    712 HG23 THR A  58      85.050 108.940 154.130  1.00  0.00           H
ATOM    713  C   THR A  58      83.260 107.590 155.530  1.00  0.00           C
ATOM    714  O   THR A  58      83.000 107.310 154.390  1.00  0.00           O
ATOM    715  N   GLY A  59      82.430 108.360 156.260  1.00  0.00           N
ATOM    716  HN  GLY A  59      82.660 108.400 157.230  1.00  0.00           H
ATOM    717  CA  GLY A  59      81.500 109.250 155.630  1.00  0.00           C
ATOM    718  HA1 GLY A  59      80.810 108.630 155.070  1.00  0.00           H
ATOM    719  HA2 GLY A  59      82.160 109.940 155.130  1.00  0.00           H
ATOM    720  C   GLY A  59      80.760 110.060 156.670  1.00  0.00           C
ATOM    721  O   GLY A  59      80.750 109.710 157.840  1.00  0.00           O
ATOM    722  N   LEU A  60      80.170 111.210 156.250  1.00  0.00           N
ATOM    723  HN  LEU A  60      80.140 111.360 155.270  1.00  0.00           H
ATOM    724  CA  LEU A  60      79.450 112.140 157.140  1.00  0.00           C
ATOM    725  HA  LEU A  60      79.570 111.740 158.140  1.00  0.00           H
ATOM    726  CB  LEU A  60      80.090 113.550 156.780  1.00  0.00           C
ATOM    727  HB1 LEU A  60      81.190 113.540 156.890  1.00  0.00           H
ATOM    728  HB2 LEU A  60      79.970 113.700 155.680  1.00  0.00           H
ATOM    729  CG  LEU A  60      79.520 114.830 157.460  1.00  0.00           C
ATOM    730  HG  LEU A  60      78.630 115.160 156.890  1.00  0.00           H
ATOM    731  CD1 LEU A  60      78.970 114.730 158.920  1.00  0.00           C
ATOM    732 HD11 LEU A  60      79.640 114.060 159.500  1.00  0.00           H
ATOM    733 HD12 LEU A  60      78.900 115.770 159.280  1.00  0.00           H
ATOM    734 HD13 LEU A  60      78.060 114.100 159.020  1.00  0.00           H
ATOM    735  CD2 LEU A  60      80.490 115.960 157.430  1.00  0.00           C
ATOM    736 HD21 LEU A  60      81.430 115.560 157.880  1.00  0.00           H
ATOM    737 HD22 LEU A  60      80.810 116.290 156.420  1.00  0.00           H
ATOM    738 HD23 LEU A  60      80.230 116.790 158.130  1.00  0.00           H
ATOM    739  C   LEU A  60      78.040 112.020 156.670  1.00  0.00           C
ATOM    740  O   LEU A  60      77.780 112.270 155.490  1.00  0.00           O
ATOM    741  N   TYR A  61      77.230 111.520 157.630  1.00  0.00           N
ATOM    742  HN  TYR A  61      77.570 111.490 158.560  1.00  0.00           H
ATOM    743  CA  TYR A  61      75.920 111.050 157.480  1.00  0.00           C
ATOM    744  HA  TYR A  61      75.700 111.090 156.430  1.00  0.00           H
ATOM    745  CB  TYR A  61      75.850 109.600 157.970  1.00  0.00           C
ATOM    746  HB1 TYR A  61      76.210 109.590 159.030  1.00  0.00           H
ATOM    747  HB2 TYR A  61      74.830 109.180 158.000  1.00  0.00           H
ATOM    748  CG  TYR A  61      76.500 108.630 157.070  1.00  0.00           C
ATOM    749  CD1 TYR A  61      75.800 108.200 155.980  1.00  0.00           C
ATOM    750  HD1 TYR A  61      74.820 108.650 155.850  1.00  0.00           H
ATOM    751  CE1 TYR A  61      76.320 107.250 155.030  1.00  0.00           C
ATOM    752  HE1 TYR A  61      75.900 106.940 154.080  1.00  0.00           H
ATOM    753  CZ  TYR A  61      77.580 106.700 155.280  1.00  0.00           C
ATOM    754  OH  TYR A  61      78.280 105.860 154.450  1.00  0.00           O
ATOM    755  HH  TYR A  61      77.810 105.730 153.620  1.00  0.00           H
ATOM    756  CD2 TYR A  61      77.810 108.100 157.280  1.00  0.00           C
ATOM    757  HD2 TYR A  61      78.340 108.470 158.140  1.00  0.00           H
ATOM    758  CE2 TYR A  61      78.330 107.130 156.410  1.00  0.00           C
ATOM    759  HE2 TYR A  61      79.360 106.850 156.540  1.00  0.00           H
ATOM    760  C   TYR A  61      74.930 111.910 158.310  1.00  0.00           C
ATOM    761  O   TYR A  61      75.300 112.440 159.410  1.00  0.00           O
ATOM    762  N   ASP A  62      73.670 112.020 157.900  1.00  0.00           N
ATOM    763  HN  ASP A  62      73.280 111.610 157.080  1.00  0.00           H
ATOM    764  CA  ASP A  62      72.710 112.910 158.480  1.00  0.00           C
ATOM    765  HA  ASP A  62      73.250 113.600 159.110  1.00  0.00           H
ATOM    766  CB  ASP A  62      72.110 113.770 157.300  1.00  0.00           C
ATOM    767  HB1 ASP A  62      72.940 114.210 156.700  1.00  0.00           H
ATOM    768  HB2 ASP A  62      71.650 113.080 156.550  1.00  0.00           H
ATOM    769  CG  ASP A  62      71.000 114.790 157.530  1.00  0.00           C
ATOM    770  OD1 ASP A  62      70.550 114.980 158.670  1.00  0.00           O
ATOM    771  OD2 ASP A  62      70.520 115.470 156.500  1.00  0.00           O
ATOM    772  C   ASP A  62      71.700 112.100 159.350  1.00  0.00           C
ATOM    773  O   ASP A  62      71.170 111.030 158.960  1.00  0.00           O
ATOM    774  N   LYS A  63      71.520 112.420 160.670  1.00  0.00           N
ATOM    775  HN  LYS A  63      72.090 113.110 161.110  1.00  0.00           H
ATOM    776  CA  LYS A  63      70.690 111.620 161.570  1.00  0.00           C
ATOM    777  HA  LYS A  63      70.660 110.620 161.180  1.00  0.00           H
ATOM    778  CB  LYS A  63      71.230 111.550 163.030  1.00  0.00           C
ATOM    779  HB1 LYS A  63      70.750 110.690 163.550  1.00  0.00           H
ATOM    780  HB2 LYS A  63      72.310 111.380 162.840  1.00  0.00           H
ATOM    781  CG  LYS A  63      70.940 112.800 163.870  1.00  0.00           C
ATOM    782  HG1 LYS A  63      69.860 112.760 164.130  1.00  0.00           H
ATOM    783  HG2 LYS A  63      71.020 113.740 163.290  1.00  0.00           H
ATOM    784  CD  LYS A  63      71.650 112.890 165.240  1.00  0.00           C
ATOM    785  HD1 LYS A  63      71.300 112.000 165.810  1.00  0.00           H
ATOM    786  HD2 LYS A  63      71.210 113.820 165.660  1.00  0.00           H
ATOM    787  CE  LYS A  63      73.190 112.930 165.210  1.00  0.00           C
ATOM    788  HE1 LYS A  63      73.640 113.430 164.320  1.00  0.00           H
ATOM    789  HE2 LYS A  63      73.430 111.850 165.110  1.00  0.00           H
ATOM    790  NZ  LYS A  63      73.720 113.440 166.520  1.00  0.00           N
ATOM    791  HZ1 LYS A  63      73.450 112.870 167.340  1.00  0.00           H
ATOM    792  HZ2 LYS A  63      74.760 113.510 166.510  1.00  0.00           H
ATOM    793  HZ3 LYS A  63      73.350 114.420 166.490  1.00  0.00           H
ATOM    794  C   LYS A  63      69.250 112.200 161.450  1.00  0.00           C
ATOM    795  O   LYS A  63      68.360 111.500 161.820  1.00  0.00           O
ATOM    796  N   CYS A  64      69.040 113.400 161.000  1.00  0.00           N
ATOM    797  HN  CYS A  64      69.760 114.010 160.690  1.00  0.00           H
ATOM    798  CA  CYS A  64      67.670 113.920 160.910  1.00  0.00           C
ATOM    799  HA  CYS A  64      66.950 113.340 161.470  1.00  0.00           H
ATOM    800  CB  CYS A  64      67.800 115.290 161.570  1.00  0.00           C
ATOM    801  HB1 CYS A  64      66.810 115.800 161.620  1.00  0.00           H
ATOM    802  HB2 CYS A  64      68.360 115.960 160.890  1.00  0.00           H
ATOM    803  SG  CYS A  64      68.440 115.290 163.200  1.00  0.00           S
ATOM    804  C   CYS A  64      67.270 114.100 159.510  1.00  0.00           C
ATOM    805  O   CYS A  64      66.340 114.840 159.200  1.00  0.00           O
ATOM    806  N   SER A  65      67.950 113.450 158.490  1.00  0.00           N
ATOM    807  HN  SER A  65      68.840 113.040 158.680  1.00  0.00           H
ATOM    808  CA  SER A  65      67.420 113.260 157.160  1.00  0.00           C
ATOM    809  HA  SER A  65      67.020 114.200 156.800  1.00  0.00           H
ATOM    810  CB  SER A  65      68.500 112.720 156.200  1.00  0.00           C
ATOM    811  HB1 SER A  65      68.090 111.830 155.660  1.00  0.00           H
ATOM    812  HB2 SER A  65      69.390 112.370 156.760  1.00  0.00           H
ATOM    813  OG  SER A  65      68.930 113.750 155.360  1.00  0.00           O
ATOM    814  HG1 SER A  65      69.470 114.360 155.870  1.00  0.00           H
ATOM    815  C   SER A  65      66.220 112.280 157.200  1.00  0.00           C
ATOM    816  O   SER A  65      66.380 111.090 157.560  1.00  0.00           O
ATOM    817  N   TYR A  66      65.040 112.840 156.840  1.00  0.00           N
ATOM    818  HN  TYR A  66      64.790 113.810 156.800  1.00  0.00           H
ATOM    819  CA  TYR A  66      63.820 112.090 156.840  1.00  0.00           C
ATOM    820  HA  TYR A  66      63.990 111.090 157.210  1.00  0.00           H
ATOM    821  CB  TYR A  66      62.650 112.780 157.690  1.00  0.00           C
ATOM    822  HB1 TYR A  66      62.110 113.590 157.160  1.00  0.00           H
ATOM    823  HB2 TYR A  66      61.810 112.060 157.810  1.00  0.00           H
ATOM    824  CG  TYR A  66      63.150 113.220 159.010  1.00  0.00           C
ATOM    825  CD1 TYR A  66      63.710 112.330 159.900  1.00  0.00           C
ATOM    826  HD1 TYR A  66      63.890 111.330 159.530  1.00  0.00           H
ATOM    827  CE1 TYR A  66      64.090 112.610 161.220  1.00  0.00           C
ATOM    828  HE1 TYR A  66      64.440 111.840 161.900  1.00  0.00           H
ATOM    829  CZ  TYR A  66      63.770 113.880 161.690  1.00  0.00           C
ATOM    830  OH  TYR A  66      64.180 114.370 162.980  1.00  0.00           O
ATOM    831  HH  TYR A  66      64.630 113.660 163.440  1.00  0.00           H
ATOM    832  CD2 TYR A  66      62.860 114.480 159.530  1.00  0.00           C
ATOM    833  HD2 TYR A  66      62.510 115.190 158.790  1.00  0.00           H
ATOM    834  CE2 TYR A  66      63.210 114.840 160.840  1.00  0.00           C
ATOM    835  HE2 TYR A  66      62.990 115.830 161.200  1.00  0.00           H
ATOM    836  C   TYR A  66      63.210 111.910 155.430  1.00  0.00           C
ATOM    837  O   TYR A  66      62.110 111.300 155.270  1.00  0.00           O
ATOM    838  N   ILE A  67      63.860 112.400 154.340  1.00  0.00           N
ATOM    839  HN  ILE A  67      64.770 112.780 154.510  1.00  0.00           H
ATOM    840  CA  ILE A  67      63.290 112.560 152.980  1.00  0.00           C
ATOM    841  HA  ILE A  67      62.260 112.260 153.030  1.00  0.00           H
ATOM    842  CB  ILE A  67      63.380 114.090 152.560  1.00  0.00           C
ATOM    843  HB  ILE A  67      64.430 114.450 152.650  1.00  0.00           H
ATOM    844  CG2 ILE A  67      62.890 114.080 151.140  1.00  0.00           C
ATOM    845 HG21 ILE A  67      63.580 113.570 150.430  1.00  0.00           H
ATOM    846 HG22 ILE A  67      61.940 113.520 151.080  1.00  0.00           H
ATOM    847 HG23 ILE A  67      62.840 115.110 150.740  1.00  0.00           H
ATOM    848  CG1 ILE A  67      62.640 115.010 153.550  1.00  0.00           C
ATOM    849 HG11 ILE A  67      63.230 115.060 154.500  1.00  0.00           H
ATOM    850 HG12 ILE A  67      61.650 114.640 153.870  1.00  0.00           H
ATOM    851  CD  ILE A  67      62.650 116.450 153.060  1.00  0.00           C
ATOM    852  HD1 ILE A  67      62.010 116.590 152.170  1.00  0.00           H
ATOM    853  HD2 ILE A  67      62.270 117.240 153.740  1.00  0.00           H
ATOM    854  HD3 ILE A  67      63.680 116.810 152.830  1.00  0.00           H
ATOM    855  C   ILE A  67      64.040 111.630 152.090  1.00  0.00           C
ATOM    856  O   ILE A  67      63.480 110.780 151.390  1.00  0.00           O
ATOM    857  N   SER A  68      65.400 111.910 151.920  1.00  0.00           N
ATOM    858  HN  SER A  68      65.840 112.670 152.400  1.00  0.00           H
ATOM    859  CA  SER A  68      66.400 110.990 151.410  1.00  0.00           C
ATOM    860  HA  SER A  68      66.000 110.000 151.600  1.00  0.00           H
ATOM    861  CB  SER A  68      66.570 110.860 149.860  1.00  0.00           C
ATOM    862  HB1 SER A  68      65.520 110.970 149.510  1.00  0.00           H
ATOM    863  HB2 SER A  68      67.000 109.910 149.490  1.00  0.00           H
ATOM    864  OG  SER A  68      67.250 111.940 149.400  1.00  0.00           O
ATOM    865  HG1 SER A  68      68.180 111.690 149.370  1.00  0.00           H
ATOM    866  C   SER A  68      67.710 111.240 152.180  1.00  0.00           C
ATOM    867  O   SER A  68      68.240 112.330 152.320  1.00  0.00           O
ATOM    868  N   ARG A  69      68.200 110.190 152.680  1.00  0.00           N
ATOM    869  HN  ARG A  69      67.600 109.400 152.540  1.00  0.00           H
ATOM    870  CA  ARG A  69      69.350 110.020 153.580  1.00  0.00           C
ATOM    871  HA  ARG A  69      69.540 110.860 154.230  1.00  0.00           H
ATOM    872  CB  ARG A  69      69.080 108.750 154.440  1.00  0.00           C
ATOM    873  HB1 ARG A  69      69.110 107.810 153.840  1.00  0.00           H
ATOM    874  HB2 ARG A  69      69.960 108.620 155.110  1.00  0.00           H
ATOM    875  CG  ARG A  69      67.830 108.740 155.370  1.00  0.00           C
ATOM    876  HG1 ARG A  69      67.730 109.610 156.050  1.00  0.00           H
ATOM    877  HG2 ARG A  69      67.930 107.870 156.040  1.00  0.00           H
ATOM    878  CD  ARG A  69      66.450 108.580 154.650  1.00  0.00           C
ATOM    879  HD1 ARG A  69      66.450 107.680 153.990  1.00  0.00           H
ATOM    880  HD2 ARG A  69      66.240 109.520 154.090  1.00  0.00           H
ATOM    881  NE  ARG A  69      65.550 108.550 155.810  1.00  0.00           N
ATOM    882  HE  ARG A  69      65.860 108.940 156.690  1.00  0.00           H
ATOM    883  CZ  ARG A  69      64.200 108.460 155.750  1.00  0.00           C
ATOM    884  NH1 ARG A  69      63.570 108.440 154.570  1.00  0.00           N
ATOM    885 HH11 ARG A  69      62.590 108.410 154.760  1.00  0.00           H
ATOM    886 HH12 ARG A  69      64.110 108.260 153.750  1.00  0.00           H
ATOM    887  NH2 ARG A  69      63.520 108.620 156.840  1.00  0.00           N
ATOM    888 HH21 ARG A  69      62.530 108.460 156.830  1.00  0.00           H
ATOM    889 HH22 ARG A  69      63.930 108.530 157.750  1.00  0.00           H
ATOM    890  C   ARG A  69      70.620 109.830 152.800  1.00  0.00           C
ATOM    891  O   ARG A  69      71.590 109.340 153.410  1.00  0.00           O
ATOM    892  N   ASP A  70      70.590 110.310 151.550  1.00  0.00           N
ATOM    893  HN  ASP A  70      69.800 110.820 151.220  1.00  0.00           H
ATOM    894  CA  ASP A  70      71.770 110.150 150.680  1.00  0.00           C
ATOM    895  HA  ASP A  70      72.500 109.510 151.150  1.00  0.00           H
ATOM    896  CB  ASP A  70      71.350 109.500 149.350  1.00  0.00           C
ATOM    897  HB1 ASP A  70      72.280 109.320 148.760  1.00  0.00           H
ATOM    898  HB2 ASP A  70      70.860 108.530 149.550  1.00  0.00           H
ATOM    899  CG  ASP A  70      70.330 110.240 148.510  1.00  0.00           C
ATOM    900  OD1 ASP A  70      69.700 111.290 148.950  1.00  0.00           O
ATOM    901  OD2 ASP A  70      70.070 109.680 147.400  1.00  0.00           O
ATOM    902  C   ASP A  70      72.520 111.480 150.450  1.00  0.00           C
ATOM    903  O   ASP A  70      73.630 111.530 149.930  1.00  0.00           O
ATOM    904  N   ARG A  71      72.050 112.530 150.950  1.00  0.00           N
ATOM    905  HN  ARG A  71      71.110 112.690 151.250  1.00  0.00           H
ATOM    906  CA  ARG A  71      72.850 113.710 151.140  1.00  0.00           C
ATOM    907  HA  ARG A  71      73.200 113.950 150.150  1.00  0.00           H
ATOM    908  CB  ARG A  71      72.000 115.010 151.400  1.00  0.00           C
ATOM    909  HB1 ARG A  71      72.720 115.780 151.750  1.00  0.00           H
ATOM    910  HB2 ARG A  71      71.790 115.340 150.360  1.00  0.00           H
ATOM    911  CG  ARG A  71      70.740 114.860 152.280  1.00  0.00           C
ATOM    912  HG1 ARG A  71      70.960 114.170 153.130  1.00  0.00           H
ATOM    913  HG2 ARG A  71      69.920 114.420 151.680  1.00  0.00           H
ATOM    914  CD  ARG A  71      70.270 116.190 152.820  1.00  0.00           C
ATOM    915  HD1 ARG A  71      71.090 116.700 153.370  1.00  0.00           H
ATOM    916  HD2 ARG A  71      69.370 116.000 153.440  1.00  0.00           H
ATOM    917  NE  ARG A  71      69.830 117.110 151.690  1.00  0.00           N
ATOM    918  HE  ARG A  71      70.030 116.760 150.780  1.00  0.00           H
ATOM    919  CZ  ARG A  71      68.840 118.040 151.760  1.00  0.00           C
ATOM    920  NH1 ARG A  71      68.640 118.670 152.880  1.00  0.00           N
ATOM    921 HH11 ARG A  71      67.970 119.410 152.910  1.00  0.00           H
ATOM    922 HH12 ARG A  71      68.930 118.220 153.720  1.00  0.00           H
ATOM    923  NH2 ARG A  71      68.330 118.380 150.590  1.00  0.00           N
ATOM    924 HH21 ARG A  71      67.570 119.030 150.570  1.00  0.00           H
ATOM    925 HH22 ARG A  71      68.900 118.160 149.790  1.00  0.00           H
ATOM    926  C   ARG A  71      74.050 113.520 152.100  1.00  0.00           C
ATOM    927  O   ARG A  71      73.960 112.830 153.130  1.00  0.00           O
ATOM    928  N   GLY A  72      75.250 114.060 151.680  1.00  0.00           N
ATOM    929  HN  GLY A  72      75.310 114.660 150.890  1.00  0.00           H
ATOM    930  CA  GLY A  72      76.500 113.970 152.420  1.00  0.00           C
ATOM    931  HA1 GLY A  72      76.290 113.230 153.170  1.00  0.00           H
ATOM    932  HA2 GLY A  72      76.660 114.980 152.760  1.00  0.00           H
ATOM    933  C   GLY A  72      77.560 113.380 151.500  1.00  0.00           C
ATOM    934  O   GLY A  72      77.360 113.370 150.270  1.00  0.00           O
ATOM    935  N   TRP A  73      78.730 112.990 152.040  1.00  0.00           N
ATOM    936  HN  TRP A  73      78.780 112.950 153.040  1.00  0.00           H
ATOM    937  CA  TRP A  73      79.770 112.480 151.270  1.00  0.00           C
ATOM    938  HA  TRP A  73      79.370 112.160 150.320  1.00  0.00           H
ATOM    939  CB  TRP A  73      80.930 113.490 151.060  1.00  0.00           C
ATOM    940  HB1 TRP A  73      81.910 113.000 150.890  1.00  0.00           H
ATOM    941  HB2 TRP A  73      80.760 114.040 150.110  1.00  0.00           H
ATOM    942  CG  TRP A  73      81.280 114.430 152.170  1.00  0.00           C
ATOM    943  CD1 TRP A  73      80.850 115.730 152.300  1.00  0.00           C
ATOM    944  HD1 TRP A  73      80.120 116.180 151.650  1.00  0.00           H
ATOM    945  NE1 TRP A  73      81.450 116.340 153.400  1.00  0.00           N
ATOM    946  HE1 TRP A  73      81.290 117.240 153.750  1.00  0.00           H
ATOM    947  CE2 TRP A  73      82.230 115.440 154.070  1.00  0.00           C
ATOM    948  CD2 TRP A  73      82.040 114.180 153.360  1.00  0.00           C
ATOM    949  CE3 TRP A  73      82.550 113.100 153.920  1.00  0.00           C
ATOM    950  HE3 TRP A  73      82.400 112.100 153.530  1.00  0.00           H
ATOM    951  CZ3 TRP A  73      83.370 113.170 155.050  1.00  0.00           C
ATOM    952  HZ3 TRP A  73      83.930 112.340 155.460  1.00  0.00           H
ATOM    953  CZ2 TRP A  73      83.020 115.590 155.220  1.00  0.00           C
ATOM    954  HZ2 TRP A  73      83.150 116.530 155.730  1.00  0.00           H
ATOM    955  CH2 TRP A  73      83.640 114.410 155.680  1.00  0.00           C
ATOM    956  HH2 TRP A  73      84.190 114.420 156.610  1.00  0.00           H
ATOM    957  C   TRP A  73      80.220 111.200 151.880  1.00  0.00           C
ATOM    958  O   TRP A  73      80.050 110.980 153.070  1.00  0.00           O
ATOM    959  N   VAL A  74      80.760 110.260 151.080  1.00  0.00           N
ATOM    960  HN  VAL A  74      80.810 110.430 150.100  1.00  0.00           H
ATOM    961  CA  VAL A  74      81.230 108.940 151.500  1.00  0.00           C
ATOM    962  HA  VAL A  74      81.660 108.890 152.490  1.00  0.00           H
ATOM    963  CB  VAL A  74      80.140 107.910 151.510  1.00  0.00           C
ATOM    964  HB  VAL A  74      79.430 108.350 152.240  1.00  0.00           H
ATOM    965  CG1 VAL A  74      79.460 107.880 150.130  1.00  0.00           C
ATOM    966 HG11 VAL A  74      78.860 106.950 150.140  1.00  0.00           H
ATOM    967 HG12 VAL A  74      78.710 108.690 150.010  1.00  0.00           H
ATOM    968 HG13 VAL A  74      80.130 107.900 149.250  1.00  0.00           H
ATOM    969  CG2 VAL A  74      80.650 106.460 152.030  1.00  0.00           C
ATOM    970 HG21 VAL A  74      79.740 105.880 152.320  1.00  0.00           H
ATOM    971 HG22 VAL A  74      81.220 105.910 151.260  1.00  0.00           H
ATOM    972 HG23 VAL A  74      81.180 106.690 152.980  1.00  0.00           H
ATOM    973  C   VAL A  74      82.400 108.590 150.690  1.00  0.00           C
ATOM    974  O   VAL A  74      82.510 108.980 149.540  1.00  0.00           O
ATOM    975  N   VAL A  75      83.340 107.920 151.350  1.00  0.00           N
ATOM    976  HN  VAL A  75      83.220 107.580 152.280  1.00  0.00           H
ATOM    977  CA  VAL A  75      84.540 107.450 150.660  1.00  0.00           C
ATOM    978  HA  VAL A  75      84.300 107.450 149.610  1.00  0.00           H
ATOM    979  CB  VAL A  75      85.870 108.170 150.920  1.00  0.00           C
ATOM    980  HB  VAL A  75      86.320 107.960 151.920  1.00  0.00           H
ATOM    981  CG1 VAL A  75      86.880 107.740 149.830  1.00  0.00           C
ATOM    982 HG11 VAL A  75      86.410 108.240 148.960  1.00  0.00           H
ATOM    983 HG12 VAL A  75      87.940 108.030 149.950  1.00  0.00           H
ATOM    984 HG13 VAL A  75      86.930 106.630 149.760  1.00  0.00           H
ATOM    985  CG2 VAL A  75      85.610 109.670 150.770  1.00  0.00           C
ATOM    986 HG21 VAL A  75      86.540 110.250 150.610  1.00  0.00           H
ATOM    987 HG22 VAL A  75      84.970 109.840 149.880  1.00  0.00           H
ATOM    988 HG23 VAL A  75      85.050 110.030 151.660  1.00  0.00           H
ATOM    989  C   VAL A  75      84.790 105.950 150.970  1.00  0.00           C
ATOM    990  O   VAL A  75      84.980 105.440 152.110  1.00  0.00           O
ATOM    991  N   GLY A  76      84.690 105.070 149.960  1.00  0.00           N
ATOM    992  HN  GLY A  76      84.810 105.320 149.000  1.00  0.00           H
ATOM    993  CA  GLY A  76      84.700 103.650 150.320  1.00  0.00           C
ATOM    994  HA1 GLY A  76      83.670 103.410 150.550  1.00  0.00           H
ATOM    995  HA2 GLY A  76      85.300 103.510 151.200  1.00  0.00           H
ATOM    996  C   GLY A  76      85.260 102.880 149.150  1.00  0.00           C
ATOM    997  O   GLY A  76      86.070 103.320 148.330  1.00  0.00           O
ATOM    998  N   ILE A  77      84.830 101.610 149.030  1.00  0.00           N
ATOM    999  HN  ILE A  77      84.220 101.260 149.740  1.00  0.00           H
ATOM   1000  CA  ILE A  77      85.220 100.610 148.000  1.00  0.00           C
ATOM   1001  HA  ILE A  77      85.760 101.120 147.210  1.00  0.00           H
ATOM   1002  CB  ILE A  77      86.150  99.540 148.630  1.00  0.00           C
ATOM   1003  HB  ILE A  77      85.660  98.700 149.180  1.00  0.00           H
ATOM   1004  CG2 ILE A  77      87.090  98.990 147.560  1.00  0.00           C
ATOM   1005 HG21 ILE A  77      86.530  98.520 146.720  1.00  0.00           H
ATOM   1006 HG22 ILE A  77      87.810  99.710 147.130  1.00  0.00           H
ATOM   1007 HG23 ILE A  77      87.630  98.120 147.990  1.00  0.00           H
ATOM   1008  CG1 ILE A  77      86.960 100.090 149.830  1.00  0.00           C
ATOM   1009 HG11 ILE A  77      86.300 100.440 150.650  1.00  0.00           H
ATOM   1010 HG12 ILE A  77      87.460 101.040 149.540  1.00  0.00           H
ATOM   1011  CD  ILE A  77      87.980  99.180 150.410  1.00  0.00           C
ATOM   1012  HD1 ILE A  77      88.800  98.940 149.700  1.00  0.00           H
ATOM   1013  HD2 ILE A  77      88.420  99.630 151.320  1.00  0.00           H
ATOM   1014  HD3 ILE A  77      87.550  98.200 150.700  1.00  0.00           H
ATOM   1015  C   ILE A  77      83.940  99.960 147.550  1.00  0.00           C
ATOM   1016  O   ILE A  77      83.210  99.430 148.410  1.00  0.00           O
ATOM   1017  N   HIS A  78      83.580  99.890 146.230  1.00  0.00           N
ATOM   1018  HN  HIS A  78      84.120 100.290 145.490  1.00  0.00           H
ATOM   1019  CA  HIS A  78      82.470  99.270 145.680  1.00  0.00           C
ATOM   1020  HA  HIS A  78      82.060  98.560 146.380  1.00  0.00           H
ATOM   1021  CB  HIS A  78      81.280 100.230 145.540  1.00  0.00           C
ATOM   1022  HB1 HIS A  78      80.290  99.780 145.720  1.00  0.00           H
ATOM   1023  HB2 HIS A  78      81.430 100.960 146.360  1.00  0.00           H
ATOM   1024  ND1 HIS A  78      81.900 101.980 143.860  1.00  0.00           N
ATOM   1025  CG  HIS A  78      81.120 100.880 144.250  1.00  0.00           C
ATOM   1026  CE1 HIS A  78      81.380 102.380 142.720  1.00  0.00           C
ATOM   1027  HE1 HIS A  78      81.750 103.050 141.950  1.00  0.00           H
ATOM   1028  NE2 HIS A  78      80.220 101.710 142.440  1.00  0.00           N
ATOM   1029  HE2 HIS A  78      79.630 101.800 141.640  1.00  0.00           H
ATOM   1030  CD2 HIS A  78      80.070 100.710 143.400  1.00  0.00           C
ATOM   1031  HD2 HIS A  78      79.180 100.090 143.350  1.00  0.00           H
ATOM   1032  C   HIS A  78      82.840  98.590 144.380  1.00  0.00           C
ATOM   1033  O   HIS A  78      83.800  98.980 143.650  1.00  0.00           O
ATOM   1034  N   THR A  79      82.050  97.620 143.960  1.00  0.00           N
ATOM   1035  HN  THR A  79      81.340  97.290 144.580  1.00  0.00           H
ATOM   1036  CA  THR A  79      82.050  96.910 142.730  1.00  0.00           C
ATOM   1037  HA  THR A  79      83.030  96.810 142.290  1.00  0.00           H
ATOM   1038  CB  THR A  79      81.530  95.520 142.800  1.00  0.00           C
ATOM   1039  HB  THR A  79      81.400  95.110 141.780  1.00  0.00           H
ATOM   1040  OG1 THR A  79      80.350  95.400 143.480  1.00  0.00           O
ATOM   1041  HG1 THR A  79      79.710  95.810 142.900  1.00  0.00           H
ATOM   1042  CG2 THR A  79      82.430  94.660 143.670  1.00  0.00           C
ATOM   1043 HG21 THR A  79      82.120  93.590 143.760  1.00  0.00           H
ATOM   1044 HG22 THR A  79      83.410  94.640 143.130  1.00  0.00           H
ATOM   1045 HG23 THR A  79      82.550  95.150 144.660  1.00  0.00           H
ATOM   1046  C   THR A  79      81.210  97.750 141.730  1.00  0.00           C
ATOM   1047  O   THR A  79      80.010  97.910 141.810  1.00  0.00           O
ATOM   1048  N   ILE A  80      81.890  98.240 140.660  1.00  0.00           N
ATOM   1049  HN  ILE A  80      82.870  98.160 140.500  1.00  0.00           H
ATOM   1050  CA  ILE A  80      81.180  98.730 139.550  1.00  0.00           C
ATOM   1051  HA  ILE A  80      80.230  99.170 139.820  1.00  0.00           H
ATOM   1052  CB  ILE A  80      81.910  99.680 138.630  1.00  0.00           C
ATOM   1053  HB  ILE A  80      82.880  99.190 138.390  1.00  0.00           H
ATOM   1054  CG2 ILE A  80      81.080  99.910 137.380  1.00  0.00           C
ATOM   1055 HG21 ILE A  80      80.890  99.000 136.780  1.00  0.00           H
ATOM   1056 HG22 ILE A  80      80.130 100.440 137.630  1.00  0.00           H
ATOM   1057 HG23 ILE A  80      81.610 100.630 136.730  1.00  0.00           H
ATOM   1058  CG1 ILE A  80      82.330 100.980 139.210  1.00  0.00           C
ATOM   1059 HG11 ILE A  80      81.420 101.510 139.560  1.00  0.00           H
ATOM   1060 HG12 ILE A  80      82.820 101.700 138.530  1.00  0.00           H
ATOM   1061  CD  ILE A  80      83.100 100.870 140.480  1.00  0.00           C
ATOM   1062  HD1 ILE A  80      82.500 100.450 141.320  1.00  0.00           H
ATOM   1063  HD2 ILE A  80      83.970 100.190 140.370  1.00  0.00           H
ATOM   1064  HD3 ILE A  80      83.540 101.830 140.820  1.00  0.00           H
ATOM   1065  C   ILE A  80      80.750  97.520 138.830  1.00  0.00           C
ATOM   1066  O   ILE A  80      81.520  96.560 138.640  1.00  0.00           O
ATOM   1067  N   SER A  81      79.470  97.320 138.420  1.00  0.00           N
ATOM   1068  HN  SER A  81      78.790  98.050 138.500  1.00  0.00           H
ATOM   1069  CA  SER A  81      78.960  96.100 137.880  1.00  0.00           C
ATOM   1070  HA  SER A  81      79.780  95.420 137.730  1.00  0.00           H
ATOM   1071  CB  SER A  81      77.960  95.450 138.850  1.00  0.00           C
ATOM   1072  HB1 SER A  81      77.170  96.190 139.140  1.00  0.00           H
ATOM   1073  HB2 SER A  81      78.510  95.250 139.790  1.00  0.00           H
ATOM   1074  OG  SER A  81      77.350  94.220 138.400  1.00  0.00           O
ATOM   1075  HG1 SER A  81      76.600  94.410 137.830  1.00  0.00           H
ATOM   1076  C   SER A  81      78.310  96.410 136.550  1.00  0.00           C
ATOM   1077  O   SER A  81      77.220  96.990 136.470  1.00  0.00           O
ATOM   1078  N   ASP A  82      78.940  96.090 135.460  1.00  0.00           N
ATOM   1079  HN  ASP A  82      79.890  95.800 135.580  1.00  0.00           H
ATOM   1080  CA  ASP A  82      78.370  96.030 134.180  1.00  0.00           C
ATOM   1081  HA  ASP A  82      77.320  96.260 134.240  1.00  0.00           H
ATOM   1082  CB  ASP A  82      79.130  96.930 133.200  1.00  0.00           C
ATOM   1083  HB1 ASP A  82      79.680  97.630 133.860  1.00  0.00           H
ATOM   1084  HB2 ASP A  82      79.890  96.490 132.510  1.00  0.00           H
ATOM   1085  CG  ASP A  82      78.160  97.830 132.460  1.00  0.00           C
ATOM   1086  OD1 ASP A  82      76.930  97.670 132.550  1.00  0.00           O
ATOM   1087  OD2 ASP A  82      78.720  98.830 131.840  1.00  0.00           O
ATOM   1088  C   ASP A  82      78.510  94.600 133.770  1.00  0.00           C
ATOM   1089  O   ASP A  82      79.470  93.970 134.160  1.00  0.00           O
ATOM   1090  N   GLN A  83      77.470  94.050 133.070  1.00  0.00           N
ATOM   1091  HN  GLN A  83      76.730  94.670 132.810  1.00  0.00           H
ATOM   1092  CA  GLN A  83      77.310  92.690 132.610  1.00  0.00           C
ATOM   1093  HA  GLN A  83      76.270  92.640 132.330  1.00  0.00           H
ATOM   1094  CB  GLN A  83      78.210  92.280 131.420  1.00  0.00           C
ATOM   1095  HB1 GLN A  83      78.000  91.260 131.030  1.00  0.00           H
ATOM   1096  HB2 GLN A  83      77.930  92.910 130.540  1.00  0.00           H
ATOM   1097  CG  GLN A  83      79.730  92.430 131.610  1.00  0.00           C
ATOM   1098  HG1 GLN A  83      79.910  92.060 132.640  1.00  0.00           H
ATOM   1099  HG2 GLN A  83      79.980  93.510 131.520  1.00  0.00           H
ATOM   1100  CD  GLN A  83      80.510  91.540 130.540  1.00  0.00           C
ATOM   1101  OE1 GLN A  83      80.720  90.370 130.740  1.00  0.00           O
ATOM   1102  NE2 GLN A  83      80.780  92.110 129.360  1.00  0.00           N
ATOM   1103 HE21 GLN A  83      80.800  93.110 129.380  1.00  0.00           H
ATOM   1104 HE22 GLN A  83      81.130  91.580 128.580  1.00  0.00           H
ATOM   1105  C   GLN A  83      77.450  91.640 133.700  1.00  0.00           C
ATOM   1106  O   GLN A  83      77.730  90.460 133.510  1.00  0.00           O
ATOM   1107  N   ASP A  84      77.300  92.060 134.940  1.00  0.00           N
ATOM   1108  HN  ASP A  84      76.990  93.010 135.000  1.00  0.00           H
ATOM   1109  CA  ASP A  84      77.370  91.330 136.190  1.00  0.00           C
ATOM   1110  HA  ASP A  84      77.290  92.150 136.900  1.00  0.00           H
ATOM   1111  CB  ASP A  84      76.250  90.230 136.360  1.00  0.00           C
ATOM   1112  HB1 ASP A  84      76.430  89.340 135.720  1.00  0.00           H
ATOM   1113  HB2 ASP A  84      76.410  89.860 137.390  1.00  0.00           H
ATOM   1114  CG  ASP A  84      74.800  90.710 136.480  1.00  0.00           C
ATOM   1115  OD1 ASP A  84      74.570  91.920 136.730  1.00  0.00           O
ATOM   1116  OD2 ASP A  84      73.930  89.850 136.290  1.00  0.00           O
ATOM   1117  C   ASP A  84      78.760  90.850 136.430  1.00  0.00           C
ATOM   1118  O   ASP A  84      78.980  89.760 136.940  1.00  0.00           O
ATOM   1119  N   ASN A  85      79.790  91.640 136.100  1.00  0.00           N
ATOM   1120  HN  ASN A  85      79.660  92.470 135.560  1.00  0.00           H
ATOM   1121  CA  ASN A  85      81.150  91.350 136.360  1.00  0.00           C
ATOM   1122  HA  ASN A  85      81.280  90.340 136.710  1.00  0.00           H
ATOM   1123  CB  ASN A  85      81.810  91.380 134.900  1.00  0.00           C
ATOM   1124  HB1 ASN A  85      81.410  90.530 134.300  1.00  0.00           H
ATOM   1125  HB2 ASN A  85      81.540  92.320 134.370  1.00  0.00           H
ATOM   1126  CG  ASN A  85      83.270  91.040 134.990  1.00  0.00           C
ATOM   1127  OD1 ASN A  85      83.750  90.720 136.070  1.00  0.00           O
ATOM   1128  ND2 ASN A  85      83.910  90.960 133.770  1.00  0.00           N
ATOM   1129 HD21 ASN A  85      83.380  91.070 132.930  1.00  0.00           H
ATOM   1130 HD22 ASN A  85      84.890  90.810 133.720  1.00  0.00           H
ATOM   1131  C   ASN A  85      81.630  92.450 137.350  1.00  0.00           C
ATOM   1132  O   ASN A  85      81.790  93.620 136.960  1.00  0.00           O
ATOM   1133  N   LYS A  86      81.950  92.090 138.590  1.00  0.00           N
ATOM   1134  HN  LYS A  86      81.800  91.140 138.860  1.00  0.00           H
ATOM   1135  CA  LYS A  86      82.270  92.980 139.690  1.00  0.00           C
ATOM   1136  HA  LYS A  86      81.600  93.830 139.680  1.00  0.00           H
ATOM   1137  CB  LYS A  86      81.980  92.260 140.980  1.00  0.00           C
ATOM   1138  HB1 LYS A  86      82.450  91.250 140.920  1.00  0.00           H
ATOM   1139  HB2 LYS A  86      82.460  92.870 141.770  1.00  0.00           H
ATOM   1140  CG  LYS A  86      80.510  91.970 141.370  1.00  0.00           C
ATOM   1141  HG1 LYS A  86      80.230  91.240 140.580  1.00  0.00           H
ATOM   1142  HG2 LYS A  86      79.960  92.930 141.220  1.00  0.00           H
ATOM   1143  CD  LYS A  86      80.350  91.420 142.730  1.00  0.00           C
ATOM   1144  HD1 LYS A  86      80.670  92.230 143.430  1.00  0.00           H
ATOM   1145  HD2 LYS A  86      81.150  90.670 142.880  1.00  0.00           H
ATOM   1146  CE  LYS A  86      78.980  90.840 143.060  1.00  0.00           C
ATOM   1147  HE1 LYS A  86      79.050  90.390 144.080  1.00  0.00           H
ATOM   1148  HE2 LYS A  86      78.520  90.140 142.330  1.00  0.00           H
ATOM   1149  NZ  LYS A  86      77.920  91.930 143.250  1.00  0.00           N
ATOM   1150  HZ1 LYS A  86      77.870  92.500 142.390  1.00  0.00           H
ATOM   1151  HZ2 LYS A  86      76.990  91.480 143.410  1.00  0.00           H
ATOM   1152  HZ3 LYS A  86      78.160  92.520 144.070  1.00  0.00           H
ATOM   1153  C   LYS A  86      83.700  93.600 139.580  1.00  0.00           C
ATOM   1154  O   LYS A  86      84.660  92.830 139.710  1.00  0.00           O
ATOM   1155  N   ASP A  87      83.910  94.930 139.290  1.00  0.00           N
ATOM   1156  HN  ASP A  87      83.070  95.440 139.130  1.00  0.00           H
ATOM   1157  CA  ASP A  87      85.230  95.470 139.130  1.00  0.00           C
ATOM   1158  HA  ASP A  87      86.020  94.730 139.100  1.00  0.00           H
ATOM   1159  CB  ASP A  87      85.310  96.220 137.800  1.00  0.00           C
ATOM   1160  HB1 ASP A  87      85.150  95.500 136.980  1.00  0.00           H
ATOM   1161  HB2 ASP A  87      84.600  97.070 137.720  1.00  0.00           H
ATOM   1162  CG  ASP A  87      86.680  96.790 137.490  1.00  0.00           C
ATOM   1163  OD1 ASP A  87      87.330  97.230 138.470  1.00  0.00           O
ATOM   1164  OD2 ASP A  87      87.150  96.880 136.380  1.00  0.00           O
ATOM   1165  C   ASP A  87      85.420  96.270 140.400  1.00  0.00           C
ATOM   1166  O   ASP A  87      84.630  97.250 140.560  1.00  0.00           O
ATOM   1167  N   PRO A  88      86.120  95.830 141.440  1.00  0.00           N
ATOM   1168  CD  PRO A  88      86.940  94.660 141.500  1.00  0.00           C
ATOM   1169  HD1 PRO A  88      87.650  94.540 140.650  1.00  0.00           H
ATOM   1170  HD2 PRO A  88      86.290  93.770 141.370  1.00  0.00           H
ATOM   1171  CA  PRO A  88      86.000  96.440 142.790  1.00  0.00           C
ATOM   1172  HA  PRO A  88      84.970  96.770 142.870  1.00  0.00           H
ATOM   1173  CB  PRO A  88      86.480  95.420 143.760  1.00  0.00           C
ATOM   1174  HB1 PRO A  88      86.810  95.870 144.720  1.00  0.00           H
ATOM   1175  HB2 PRO A  88      85.710  94.720 144.140  1.00  0.00           H
ATOM   1176  CG  PRO A  88      87.490  94.590 142.870  1.00  0.00           C
ATOM   1177  HG1 PRO A  88      87.640  93.540 143.200  1.00  0.00           H
ATOM   1178  HG2 PRO A  88      88.480  95.100 142.890  1.00  0.00           H
ATOM   1179  C   PRO A  88      86.910  97.640 142.910  1.00  0.00           C
ATOM   1180  O   PRO A  88      88.160  97.560 142.840  1.00  0.00           O
ATOM   1181  N   ARG A  89      86.420  98.850 143.080  1.00  0.00           N
ATOM   1182  HN  ARG A  89      85.420  98.870 143.120  1.00  0.00           H
ATOM   1183  CA  ARG A  89      87.140 100.070 143.000  1.00  0.00           C
ATOM   1184  HA  ARG A  89      88.190  99.800 142.990  1.00  0.00           H
ATOM   1185  CB  ARG A  89      86.830 100.890 141.780  1.00  0.00           C
ATOM   1186  HB1 ARG A  89      85.730 101.000 141.700  1.00  0.00           H
ATOM   1187  HB2 ARG A  89      87.200 101.940 141.850  1.00  0.00           H
ATOM   1188  CG  ARG A  89      87.400 100.110 140.620  1.00  0.00           C
ATOM   1189  HG1 ARG A  89      87.020  99.070 140.610  1.00  0.00           H
ATOM   1190  HG2 ARG A  89      88.510 100.000 140.590  1.00  0.00           H
ATOM   1191  CD  ARG A  89      87.000 100.770 139.320  1.00  0.00           C
ATOM   1192  HD1 ARG A  89      87.460 101.780 139.280  1.00  0.00           H
ATOM   1193  HD2 ARG A  89      85.930 101.040 139.250  1.00  0.00           H
ATOM   1194  NE  ARG A  89      87.480  99.990 138.120  1.00  0.00           N
ATOM   1195  HE  ARG A  89      87.420  98.990 138.230  1.00  0.00           H
ATOM   1196  CZ  ARG A  89      87.460 100.490 136.850  1.00  0.00           C
ATOM   1197  NH1 ARG A  89      87.550 101.790 136.550  1.00  0.00           N
ATOM   1198 HH11 ARG A  89      87.830 102.090 135.640  1.00  0.00           H
ATOM   1199 HH12 ARG A  89      87.480 102.480 137.270  1.00  0.00           H
ATOM   1200  NH2 ARG A  89      87.600  99.610 135.890  1.00  0.00           N
ATOM   1201 HH21 ARG A  89      87.690  99.800 134.910  1.00  0.00           H
ATOM   1202 HH22 ARG A  89      87.500  98.630 136.070  1.00  0.00           H
ATOM   1203  C   ARG A  89      86.920 100.830 144.240  1.00  0.00           C
ATOM   1204  O   ARG A  89      85.880 100.820 144.860  1.00  0.00           O
ATOM   1205  N   TYR A  90      87.870 101.750 144.600  1.00  0.00           N
ATOM   1206  HN  TYR A  90      88.730 101.650 144.090  1.00  0.00           H
ATOM   1207  CA  TYR A  90      87.620 102.990 145.340  1.00  0.00           C
ATOM   1208  HA  TYR A  90      87.130 102.690 146.250  1.00  0.00           H
ATOM   1209  CB  TYR A  90      88.910 103.750 145.630  1.00  0.00           C
ATOM   1210  HB1 TYR A  90      89.460 104.100 144.720  1.00  0.00           H
ATOM   1211  HB2 TYR A  90      88.740 104.730 146.120  1.00  0.00           H
ATOM   1212  CG  TYR A  90      89.670 102.970 146.530  1.00  0.00           C
ATOM   1213  CD1 TYR A  90      89.310 102.650 147.880  1.00  0.00           C
ATOM   1214  HD1 TYR A  90      88.390 103.100 148.230  1.00  0.00           H
ATOM   1215  CE1 TYR A  90      90.150 101.820 148.650  1.00  0.00           C
ATOM   1216  HE1 TYR A  90      89.730 101.420 149.560  1.00  0.00           H
ATOM   1217  CZ  TYR A  90      91.250 101.290 148.140  1.00  0.00           C
ATOM   1218  OH  TYR A  90      91.890 100.310 148.930  1.00  0.00           O
ATOM   1219  HH  TYR A  90      92.590  99.800 148.520  1.00  0.00           H
ATOM   1220  CD2 TYR A  90      90.840 102.430 146.040  1.00  0.00           C
ATOM   1221  HD2 TYR A  90      91.200 102.790 145.090  1.00  0.00           H
ATOM   1222  CE2 TYR A  90      91.670 101.650 146.860  1.00  0.00           C
ATOM   1223  HE2 TYR A  90      92.590 101.270 146.460  1.00  0.00           H
ATOM   1224  C   TYR A  90      86.590 103.940 144.710  1.00  0.00           C
ATOM   1225  O   TYR A  90      86.650 104.050 143.480  1.00  0.00           O
ATOM   1226  N   PHE A  91      85.860 104.640 145.500  1.00  0.00           N
ATOM   1227  HN  PHE A  91      85.890 104.670 146.500  1.00  0.00           H
ATOM   1228  CA  PHE A  91      84.900 105.540 144.940  1.00  0.00           C
ATOM   1229  HA  PHE A  91      85.130 105.910 143.950  1.00  0.00           H
ATOM   1230  CB  PHE A  91      83.580 104.850 144.820  1.00  0.00           C
ATOM   1231  HB1 PHE A  91      82.920 105.410 144.120  1.00  0.00           H
ATOM   1232  HB2 PHE A  91      83.720 103.810 144.440  1.00  0.00           H
ATOM   1233  CG  PHE A  91      82.760 104.730 146.000  1.00  0.00           C
ATOM   1234  CD1 PHE A  91      82.800 103.600 146.870  1.00  0.00           C
ATOM   1235  HD1 PHE A  91      83.440 102.760 146.660  1.00  0.00           H
ATOM   1236  CE1 PHE A  91      81.970 103.540 148.000  1.00  0.00           C
ATOM   1237  HE1 PHE A  91      82.080 102.810 148.780  1.00  0.00           H
ATOM   1238  CZ  PHE A  91      81.080 104.620 148.270  1.00  0.00           C
ATOM   1239  HZ  PHE A  91      80.510 104.620 149.190  1.00  0.00           H
ATOM   1240  CD2 PHE A  91      81.850 105.740 146.300  1.00  0.00           C
ATOM   1241  HD2 PHE A  91      81.930 106.630 145.690  1.00  0.00           H
ATOM   1242  CE2 PHE A  91      80.980 105.680 147.370  1.00  0.00           C
ATOM   1243  HE2 PHE A  91      80.320 106.470 147.700  1.00  0.00           H
ATOM   1244  C   PHE A  91      84.860 106.730 145.950  1.00  0.00           C
ATOM   1245  O   PHE A  91      85.060 106.480 147.170  1.00  0.00           O
ATOM   1246  N   PHE A  92      84.550 107.960 145.550  1.00  0.00           N
ATOM   1247  HN  PHE A  92      84.490 107.990 144.560  1.00  0.00           H
ATOM   1248  CA  PHE A  92      84.170 109.040 146.380  1.00  0.00           C
ATOM   1249  HA  PHE A  92      83.880 108.740 147.370  1.00  0.00           H
ATOM   1250  CB  PHE A  92      85.350 110.040 146.420  1.00  0.00           C
ATOM   1251  HB1 PHE A  92      86.170 109.550 146.980  1.00  0.00           H
ATOM   1252  HB2 PHE A  92      85.700 110.100 145.370  1.00  0.00           H
ATOM   1253  CG  PHE A  92      85.140 111.500 146.930  1.00  0.00           C
ATOM   1254  CD1 PHE A  92      84.180 111.790 147.840  1.00  0.00           C
ATOM   1255  HD1 PHE A  92      83.680 111.060 148.450  1.00  0.00           H
ATOM   1256  CE1 PHE A  92      83.900 113.160 148.090  1.00  0.00           C
ATOM   1257  HE1 PHE A  92      83.110 113.480 148.760  1.00  0.00           H
ATOM   1258  CZ  PHE A  92      84.610 114.160 147.440  1.00  0.00           C
ATOM   1259  HZ  PHE A  92      84.460 115.200 147.680  1.00  0.00           H
ATOM   1260  CD2 PHE A  92      85.850 112.490 146.230  1.00  0.00           C
ATOM   1261  HD2 PHE A  92      86.520 112.250 145.420  1.00  0.00           H
ATOM   1262  CE2 PHE A  92      85.600 113.830 146.530  1.00  0.00           C
ATOM   1263  HE2 PHE A  92      86.220 114.610 146.090  1.00  0.00           H
ATOM   1264  C   PHE A  92      82.930 109.580 145.860  1.00  0.00           C
ATOM   1265  O   PHE A  92      82.790 109.840 144.700  1.00  0.00           O
ATOM   1266  N   SER A  93      81.840 109.680 146.680  1.00  0.00           N
ATOM   1267  HN  SER A  93      81.750 109.290 147.590  1.00  0.00           H
ATOM   1268  CA  SER A  93      80.550 110.250 146.270  1.00  0.00           C
ATOM   1269  HA  SER A  93      80.680 110.580 145.250  1.00  0.00           H
ATOM   1270  CB  SER A  93      79.380 109.340 146.090  1.00  0.00           C
ATOM   1271  HB1 SER A  93      79.600 108.420 145.510  1.00  0.00           H
ATOM   1272  HB2 SER A  93      78.660 109.960 145.510  1.00  0.00           H
ATOM   1273  OG  SER A  93      78.920 109.000 147.380  1.00  0.00           O
ATOM   1274  HG1 SER A  93      78.400 109.770 147.620  1.00  0.00           H
ATOM   1275  C   SER A  93      80.290 111.500 147.100  1.00  0.00           C
ATOM   1276  O   SER A  93      80.790 111.570 148.250  1.00  0.00           O
ATOM   1277  N   LEU A  94      79.570 112.500 146.490  1.00  0.00           N
ATOM   1278  HN  LEU A  94      79.220 112.370 145.560  1.00  0.00           H
ATOM   1279  CA  LEU A  94      79.170 113.660 147.160  1.00  0.00           C
ATOM   1280  HA  LEU A  94      78.940 113.370 148.170  1.00  0.00           H
ATOM   1281  CB  LEU A  94      80.240 114.780 146.870  1.00  0.00           C
ATOM   1282  HB1 LEU A  94      81.140 114.430 147.410  1.00  0.00           H
ATOM   1283  HB2 LEU A  94      80.390 114.940 145.780  1.00  0.00           H
ATOM   1284  CG  LEU A  94      79.810 116.200 147.360  1.00  0.00           C
ATOM   1285  HG  LEU A  94      78.860 116.520 146.890  1.00  0.00           H
ATOM   1286  CD1 LEU A  94      79.740 116.320 148.920  1.00  0.00           C
ATOM   1287 HD11 LEU A  94      78.960 115.610 149.280  1.00  0.00           H
ATOM   1288 HD12 LEU A  94      80.750 116.170 149.360  1.00  0.00           H
ATOM   1289 HD13 LEU A  94      79.410 117.320 149.290  1.00  0.00           H
ATOM   1290  CD2 LEU A  94      80.910 117.190 146.890  1.00  0.00           C
ATOM   1291 HD21 LEU A  94      80.810 118.180 147.400  1.00  0.00           H
ATOM   1292 HD22 LEU A  94      81.860 116.710 147.200  1.00  0.00           H
ATOM   1293 HD23 LEU A  94      80.910 117.400 145.800  1.00  0.00           H
ATOM   1294  C   LEU A  94      77.850 114.130 146.670  1.00  0.00           C
ATOM   1295  O   LEU A  94      77.640 114.260 145.460  1.00  0.00           O
ATOM   1296  N   LYS A  95      76.930 114.410 147.590  1.00  0.00           N
ATOM   1297  HN  LYS A  95      77.090 114.150 148.540  1.00  0.00           H
ATOM   1298  CA  LYS A  95      75.660 115.060 147.410  1.00  0.00           C
ATOM   1299  HA  LYS A  95      75.660 115.520 146.430  1.00  0.00           H
ATOM   1300  CB  LYS A  95      74.480 114.050 147.520  1.00  0.00           C
ATOM   1301  HB1 LYS A  95      74.540 113.320 146.680  1.00  0.00           H
ATOM   1302  HB2 LYS A  95      74.570 113.540 148.500  1.00  0.00           H
ATOM   1303  CG  LYS A  95      73.040 114.770 147.320  1.00  0.00           C
ATOM   1304  HG1 LYS A  95      73.080 115.050 146.240  1.00  0.00           H
ATOM   1305  HG2 LYS A  95      72.810 115.580 148.050  1.00  0.00           H
ATOM   1306  CD  LYS A  95      71.910 113.700 147.310  1.00  0.00           C
ATOM   1307  HD1 LYS A  95      71.790 113.310 148.340  1.00  0.00           H
ATOM   1308  HD2 LYS A  95      72.380 112.870 146.730  1.00  0.00           H
ATOM   1309  CE  LYS A  95      70.550 114.110 146.810  1.00  0.00           C
ATOM   1310  HE1 LYS A  95      70.650 114.580 145.810  1.00  0.00           H
ATOM   1311  HE2 LYS A  95      69.980 114.750 147.520  1.00  0.00           H
ATOM   1312  NZ  LYS A  95      69.720 112.880 146.720  1.00  0.00           N
ATOM   1313  HZ1 LYS A  95      70.110 112.100 146.170  1.00  0.00           H
ATOM   1314  HZ2 LYS A  95      69.390 112.530 147.640  1.00  0.00           H
ATOM   1315  HZ3 LYS A  95      68.780 113.080 146.330  1.00  0.00           H
ATOM   1316  C   LYS A  95      75.490 116.150 148.420  1.00  0.00           C
ATOM   1317  O   LYS A  95      75.570 116.010 149.630  1.00  0.00           O
ATOM   1318  N   THR A  96      75.180 117.300 147.870  1.00  0.00           N
ATOM   1319  HN  THR A  96      75.010 117.490 146.910  1.00  0.00           H
ATOM   1320  CA  THR A  96      75.120 118.480 148.780  1.00  0.00           C
ATOM   1321  HA  THR A  96      75.530 118.250 149.750  1.00  0.00           H
ATOM   1322  CB  THR A  96      75.710 119.770 148.260  1.00  0.00           C
ATOM   1323  HB  THR A  96      75.610 120.500 149.090  1.00  0.00           H
ATOM   1324  OG1 THR A  96      75.090 120.100 146.990  1.00  0.00           O
ATOM   1325  HG1 THR A  96      75.210 121.050 146.900  1.00  0.00           H
ATOM   1326  CG2 THR A  96      77.150 119.400 148.030  1.00  0.00           C
ATOM   1327 HG21 THR A  96      77.610 118.980 148.950  1.00  0.00           H
ATOM   1328 HG22 THR A  96      77.240 118.630 147.230  1.00  0.00           H
ATOM   1329 HG23 THR A  96      77.800 120.250 147.720  1.00  0.00           H
ATOM   1330  C   THR A  96      73.650 118.770 149.140  1.00  0.00           C
ATOM   1331  O   THR A  96      72.730 118.370 148.390  1.00  0.00           O
ATOM   1332  N   ASP A  97      73.360 119.540 150.240  1.00  0.00           N
ATOM   1333  HN  ASP A  97      74.080 119.800 150.870  1.00  0.00           H
ATOM   1334  CA  ASP A  97      72.010 119.770 150.600  1.00  0.00           C
ATOM   1335  HA  ASP A  97      71.500 118.820 150.690  1.00  0.00           H
ATOM   1336  CB  ASP A  97      71.920 120.360 152.140  1.00  0.00           C
ATOM   1337  HB1 ASP A  97      72.800 121.050 152.140  1.00  0.00           H
ATOM   1338  HB2 ASP A  97      70.920 120.770 152.420  1.00  0.00           H
ATOM   1339  CG  ASP A  97      72.280 119.240 153.160  1.00  0.00           C
ATOM   1340  OD1 ASP A  97      73.250 118.480 152.940  1.00  0.00           O
ATOM   1341  OD2 ASP A  97      71.610 119.200 154.240  1.00  0.00           O
ATOM   1342  C   ASP A  97      71.180 120.490 149.640  1.00  0.00           C
ATOM   1343  O   ASP A  97      69.950 120.330 149.650  1.00  0.00           O
ATOM   1344  N   ARG A  98      71.800 121.210 148.670  1.00  0.00           N
ATOM   1345  HN  ARG A  98      72.770 121.400 148.770  1.00  0.00           H
ATOM   1346  CA  ARG A  98      71.090 121.730 147.490  1.00  0.00           C
ATOM   1347  HA  ARG A  98      70.140 122.120 147.820  1.00  0.00           H
ATOM   1348  CB  ARG A  98      71.960 122.830 146.860  1.00  0.00           C
ATOM   1349  HB1 ARG A  98      72.920 122.450 146.460  1.00  0.00           H
ATOM   1350  HB2 ARG A  98      71.360 123.220 146.010  1.00  0.00           H
ATOM   1351  CG  ARG A  98      72.290 124.030 147.870  1.00  0.00           C
ATOM   1352  HG1 ARG A  98      73.040 123.610 148.570  1.00  0.00           H
ATOM   1353  HG2 ARG A  98      71.360 124.300 148.410  1.00  0.00           H
ATOM   1354  CD  ARG A  98      72.980 125.190 147.130  1.00  0.00           C
ATOM   1355  HD1 ARG A  98      72.350 125.550 146.280  1.00  0.00           H
ATOM   1356  HD2 ARG A  98      73.990 124.830 146.820  1.00  0.00           H
ATOM   1357  NE  ARG A  98      73.340 126.320 148.090  1.00  0.00           N
ATOM   1358  HE  ARG A  98      73.070 126.350 149.050  1.00  0.00           H
ATOM   1359  CZ  ARG A  98      74.070 127.320 147.590  1.00  0.00           C
ATOM   1360  NH1 ARG A  98      74.430 127.380 146.300  1.00  0.00           N
ATOM   1361 HH11 ARG A  98      74.980 128.190 146.070  1.00  0.00           H
ATOM   1362 HH12 ARG A  98      74.600 126.570 145.740  1.00  0.00           H
ATOM   1363  NH2 ARG A  98      74.450 128.380 148.290  1.00  0.00           N
ATOM   1364 HH21 ARG A  98      75.040 129.110 147.940  1.00  0.00           H
ATOM   1365 HH22 ARG A  98      73.940 128.710 149.090  1.00  0.00           H
ATOM   1366  C   ARG A  98      70.660 120.720 146.560  1.00  0.00           C
ATOM   1367  O   ARG A  98      69.610 120.760 145.940  1.00  0.00           O
ATOM   1368  N   ALA A  99      71.580 119.750 146.240  1.00  0.00           N
ATOM   1369  HN  ALA A  99      72.480 119.670 146.670  1.00  0.00           H
ATOM   1370  CA  ALA A  99      71.540 118.920 145.100  1.00  0.00           C
ATOM   1371  HA  ALA A  99      71.300 119.580 144.280  1.00  0.00           H
ATOM   1372  CB  ALA A  99      72.740 118.070 144.910  1.00  0.00           C
ATOM   1373  HB1 ALA A  99      72.790 117.750 143.840  1.00  0.00           H
ATOM   1374  HB2 ALA A  99      73.730 118.530 145.140  1.00  0.00           H
ATOM   1375  HB3 ALA A  99      72.700 117.100 145.440  1.00  0.00           H
ATOM   1376  C   ALA A  99      70.390 117.910 144.940  1.00  0.00           C
ATOM   1377  O   ALA A  99      69.970 117.200 145.850  1.00  0.00           O
ATOM   1378  N   ARG A 100      69.970 117.770 143.670  1.00  0.00           N
ATOM   1379  HN  ARG A 100      70.300 118.310 142.900  1.00  0.00           H
ATOM   1380  CA  ARG A 100      69.010 116.770 143.390  1.00  0.00           C
ATOM   1381  HA  ARG A 100      68.310 116.640 144.210  1.00  0.00           H
ATOM   1382  CB  ARG A 100      68.220 117.050 142.080  1.00  0.00           C
ATOM   1383  HB1 ARG A 100      68.890 117.230 141.210  1.00  0.00           H
ATOM   1384  HB2 ARG A 100      67.770 116.110 141.710  1.00  0.00           H
ATOM   1385  CG  ARG A 100      67.170 118.070 142.210  1.00  0.00           C
ATOM   1386  HG1 ARG A 100      66.700 118.280 141.220  1.00  0.00           H
ATOM   1387  HG2 ARG A 100      67.670 119.010 142.510  1.00  0.00           H
ATOM   1388  CD  ARG A 100      66.010 117.720 143.170  1.00  0.00           C
ATOM   1389  HD1 ARG A 100      66.400 117.660 144.210  1.00  0.00           H
ATOM   1390  HD2 ARG A 100      65.490 116.760 142.990  1.00  0.00           H
ATOM   1391  NE  ARG A 100      65.030 118.850 143.170  1.00  0.00           N
ATOM   1392  HE  ARG A 100      64.930 119.440 142.370  1.00  0.00           H
ATOM   1393  CZ  ARG A 100      64.170 119.140 144.220  1.00  0.00           C
ATOM   1394  NH1 ARG A 100      63.840 118.230 145.120  1.00  0.00           N
ATOM   1395 HH11 ARG A 100      63.150 118.390 145.840  1.00  0.00           H
ATOM   1396 HH12 ARG A 100      64.220 117.310 145.110  1.00  0.00           H
ATOM   1397  NH2 ARG A 100      63.580 120.270 144.270  1.00  0.00           N
ATOM   1398 HH21 ARG A 100      63.070 120.430 145.120  1.00  0.00           H
ATOM   1399 HH22 ARG A 100      63.980 121.000 143.720  1.00  0.00           H
ATOM   1400  C   ARG A 100      69.580 115.370 143.190  1.00  0.00           C
ATOM   1401  O   ARG A 100      68.830 114.410 143.150  1.00  0.00           O
ATOM   1402  N   GLN A 101      70.850 115.120 142.930  1.00  0.00           N
ATOM   1403  HN  GLN A 101      71.510 115.860 142.880  1.00  0.00           H
ATOM   1404  CA  GLN A 101      71.440 113.810 142.640  1.00  0.00           C
ATOM   1405  HA  GLN A 101      70.820 113.050 143.090  1.00  0.00           H
ATOM   1406  CB  GLN A 101      71.450 113.680 141.080  1.00  0.00           C
ATOM   1407  HB1 GLN A 101      71.370 112.580 140.990  1.00  0.00           H
ATOM   1408  HB2 GLN A 101      70.580 114.180 140.600  1.00  0.00           H
ATOM   1409  CG  GLN A 101      72.750 114.210 140.280  1.00  0.00           C
ATOM   1410  HG1 GLN A 101      72.670 113.770 139.270  1.00  0.00           H
ATOM   1411  HG2 GLN A 101      73.680 113.820 140.740  1.00  0.00           H
ATOM   1412  CD  GLN A 101      72.770 115.770 140.160  1.00  0.00           C
ATOM   1413  OE1 GLN A 101      71.760 116.450 140.390  1.00  0.00           O
ATOM   1414  NE2 GLN A 101      73.980 116.270 139.940  1.00  0.00           N
ATOM   1415 HE21 GLN A 101      74.760 115.650 139.910  1.00  0.00           H
ATOM   1416 HE22 GLN A 101      74.190 117.230 140.150  1.00  0.00           H
ATOM   1417  C   GLN A 101      72.880 113.850 143.220  1.00  0.00           C
ATOM   1418  O   GLN A 101      73.470 114.870 143.430  1.00  0.00           O
ATOM   1419  N   VAL A 102      73.480 112.640 143.310  1.00  0.00           N
ATOM   1420  HN  VAL A 102      72.980 111.840 142.990  1.00  0.00           H
ATOM   1421  CA  VAL A 102      74.770 112.350 143.930  1.00  0.00           C
ATOM   1422  HA  VAL A 102      74.930 113.260 144.480  1.00  0.00           H
ATOM   1423  CB  VAL A 102      74.730 111.080 144.760  1.00  0.00           C
ATOM   1424  HB  VAL A 102      74.040 111.340 145.580  1.00  0.00           H
ATOM   1425  CG1 VAL A 102      74.100 109.800 144.130  1.00  0.00           C
ATOM   1426 HG11 VAL A 102      74.540 109.630 143.120  1.00  0.00           H
ATOM   1427 HG12 VAL A 102      74.410 108.910 144.720  1.00  0.00           H
ATOM   1428 HG13 VAL A 102      72.990 109.860 144.020  1.00  0.00           H
ATOM   1429  CG2 VAL A 102      76.110 110.770 145.340  1.00  0.00           C
ATOM   1430 HG21 VAL A 102      76.520 111.660 145.860  1.00  0.00           H
ATOM   1431 HG22 VAL A 102      75.990 109.890 146.010  1.00  0.00           H
ATOM   1432 HG23 VAL A 102      76.870 110.540 144.560  1.00  0.00           H
ATOM   1433  C   VAL A 102      75.770 112.300 142.860  1.00  0.00           C
ATOM   1434  O   VAL A 102      75.490 111.780 141.780  1.00  0.00           O
ATOM   1435  N   THR A 103      77.000 112.900 143.090  1.00  0.00           N
ATOM   1436  HN  THR A 103      77.290 113.400 143.900  1.00  0.00           H
ATOM   1437  CA  THR A 103      78.040 112.870 142.060  1.00  0.00           C
ATOM   1438  HA  THR A 103      77.600 112.420 141.190  1.00  0.00           H
ATOM   1439  CB  THR A 103      78.640 114.200 141.690  1.00  0.00           C
ATOM   1440  HB  THR A 103      79.130 114.740 142.530  1.00  0.00           H
ATOM   1441  OG1 THR A 103      77.700 115.090 141.150  1.00  0.00           O
ATOM   1442  HG1 THR A 103      77.510 114.870 140.240  1.00  0.00           H
ATOM   1443  CG2 THR A 103      79.730 114.020 140.600  1.00  0.00           C
ATOM   1444 HG21 THR A 103      79.290 113.570 139.680  1.00  0.00           H
ATOM   1445 HG22 THR A 103      80.150 115.010 140.300  1.00  0.00           H
ATOM   1446 HG23 THR A 103      80.630 113.410 140.810  1.00  0.00           H
ATOM   1447  C   THR A 103      79.110 111.940 142.540  1.00  0.00           C
ATOM   1448  O   THR A 103      79.510 112.020 143.690  1.00  0.00           O
ATOM   1449  N   THR A 104      79.530 110.980 141.700  1.00  0.00           N
ATOM   1450  HN  THR A 104      79.380 111.050 140.720  1.00  0.00           H
ATOM   1451  CA  THR A 104      80.420 109.890 142.180  1.00  0.00           C
ATOM   1452  HA  THR A 104      80.860 110.090 143.150  1.00  0.00           H
ATOM   1453  CB  THR A 104      79.660 108.560 142.200  1.00  0.00           C
ATOM   1454  HB  THR A 104      79.300 108.260 141.200  1.00  0.00           H
ATOM   1455  OG1 THR A 104      78.530 108.550 143.110  1.00  0.00           O
ATOM   1456  HG1 THR A 104      77.790 108.730 142.520  1.00  0.00           H
ATOM   1457  CG2 THR A 104      80.620 107.400 142.670  1.00  0.00           C
ATOM   1458 HG21 THR A 104      81.380 107.090 141.930  1.00  0.00           H
ATOM   1459 HG22 THR A 104      81.080 107.760 143.620  1.00  0.00           H
ATOM   1460 HG23 THR A 104      79.990 106.530 142.980  1.00  0.00           H
ATOM   1461  C   THR A 104      81.630 109.770 141.310  1.00  0.00           C
ATOM   1462  O   THR A 104      81.440 109.550 140.110  1.00  0.00           O
ATOM   1463  N   ILE A 105      82.920 109.760 141.850  1.00  0.00           N
ATOM   1464  HN  ILE A 105      83.140 109.970 142.800  1.00  0.00           H
ATOM   1465  CA  ILE A 105      84.080 109.550 141.050  1.00  0.00           C
ATOM   1466  HA  ILE A 105      83.810 109.440 140.010  1.00  0.00           H
ATOM   1467  CB  ILE A 105      85.030 110.780 141.030  1.00  0.00           C
ATOM   1468  HB  ILE A 105      86.020 110.600 140.570  1.00  0.00           H
ATOM   1469  CG2 ILE A 105      84.250 111.800 140.220  1.00  0.00           C
ATOM   1470 HG21 ILE A 105      84.760 112.780 140.080  1.00  0.00           H
ATOM   1471 HG22 ILE A 105      84.080 111.420 139.190  1.00  0.00           H
ATOM   1472 HG23 ILE A 105      83.310 111.990 140.790  1.00  0.00           H
ATOM   1473  CG1 ILE A 105      85.310 111.300 142.460  1.00  0.00           C
ATOM   1474 HG11 ILE A 105      86.000 110.630 143.020  1.00  0.00           H
ATOM   1475 HG12 ILE A 105      84.320 111.270 142.970  1.00  0.00           H
ATOM   1476  CD  ILE A 105      85.880 112.700 142.610  1.00  0.00           C
ATOM   1477  HD1 ILE A 105      85.130 113.520 142.550  1.00  0.00           H
ATOM   1478  HD2 ILE A 105      86.410 112.890 143.580  1.00  0.00           H
ATOM   1479  HD3 ILE A 105      86.660 113.000 141.880  1.00  0.00           H
ATOM   1480  C   ILE A 105      84.750 108.250 141.510  1.00  0.00           C
ATOM   1481  O   ILE A 105      84.610 107.920 142.690  1.00  0.00           O
ATOM   1482  N   ASN A 106      85.400 107.490 140.720  1.00  0.00           N
ATOM   1483  HN  ASN A 106      85.540 107.800 139.790  1.00  0.00           H
ATOM   1484  CA  ASN A 106      85.990 106.160 140.960  1.00  0.00           C
ATOM   1485  HA  ASN A 106      86.150 105.970 142.010  1.00  0.00           H
ATOM   1486  CB  ASN A 106      85.110 104.960 140.580  1.00  0.00           C
ATOM   1487  HB1 ASN A 106      85.390 104.090 141.210  1.00  0.00           H
ATOM   1488  HB2 ASN A 106      84.120 105.260 140.980  1.00  0.00           H
ATOM   1489  CG  ASN A 106      85.180 104.580 139.120  1.00  0.00           C
ATOM   1490  OD1 ASN A 106      85.110 103.430 138.800  1.00  0.00           O
ATOM   1491  ND2 ASN A 106      85.180 105.530 138.190  1.00  0.00           N
ATOM   1492 HD21 ASN A 106      85.360 106.480 138.440  1.00  0.00           H
ATOM   1493 HD22 ASN A 106      85.280 105.300 137.220  1.00  0.00           H
ATOM   1494  C   ASN A 106      87.400 106.020 140.430  1.00  0.00           C
ATOM   1495  O   ASN A 106      87.830 106.810 139.600  1.00  0.00           O
ATOM   1496  N   ALA A 107      88.110 104.980 140.940  1.00  0.00           N
ATOM   1497  HN  ALA A 107      87.790 104.460 141.730  1.00  0.00           H
ATOM   1498  CA  ALA A 107      89.370 104.520 140.520  1.00  0.00           C
ATOM   1499  HA  ALA A 107      90.120 105.300 140.590  1.00  0.00           H
ATOM   1500  CB  ALA A 107      89.690 103.360 141.480  1.00  0.00           C
ATOM   1501  HB1 ALA A 107      89.350 103.630 142.510  1.00  0.00           H
ATOM   1502  HB2 ALA A 107      89.150 102.440 141.170  1.00  0.00           H
ATOM   1503  HB3 ALA A 107      90.760 103.080 141.340  1.00  0.00           H
ATOM   1504  C   ALA A 107      89.540 104.100 139.050  1.00  0.00           C
ATOM   1505  O   ALA A 107      88.620 103.640 138.420  1.00  0.00           O
ATOM   1506  N   HIS A 108      90.730 104.210 138.540  1.00  0.00           N
ATOM   1507  HN  HIS A 108      91.560 104.500 139.010  1.00  0.00           H
ATOM   1508  CA  HIS A 108      90.990 103.920 137.180  1.00  0.00           C
ATOM   1509  HA  HIS A 108      90.110 104.090 136.570  1.00  0.00           H
ATOM   1510  CB  HIS A 108      92.150 104.690 136.580  1.00  0.00           C
ATOM   1511  HB1 HIS A 108      91.990 104.670 135.480  1.00  0.00           H
ATOM   1512  HB2 HIS A 108      92.220 105.780 136.790  1.00  0.00           H
ATOM   1513  ND1 HIS A 108      94.180 104.330 137.950  1.00  0.00           N
ATOM   1514  CG  HIS A 108      93.560 104.140 136.750  1.00  0.00           C
ATOM   1515  CE1 HIS A 108      95.460 103.850 137.800  1.00  0.00           C
ATOM   1516  HE1 HIS A 108      96.300 103.820 138.500  1.00  0.00           H
ATOM   1517  NE2 HIS A 108      95.620 103.370 136.540  1.00  0.00           N
ATOM   1518  HE2 HIS A 108      96.410 102.810 136.290  1.00  0.00           H
ATOM   1519  CD2 HIS A 108      94.430 103.560 135.880  1.00  0.00           C
ATOM   1520  HD2 HIS A 108      94.250 103.280 134.840  1.00  0.00           H
ATOM   1521  C   HIS A 108      91.390 102.470 136.950  1.00  0.00           C
ATOM   1522  O   HIS A 108      91.630 102.080 135.780  1.00  0.00           O
ATOM   1523  N   ARG A 109      91.520 101.620 138.060  1.00  0.00           N
ATOM   1524  HN  ARG A 109      91.180 101.920 138.940  1.00  0.00           H
ATOM   1525  CA  ARG A 109      91.760 100.210 138.050  1.00  0.00           C
ATOM   1526  HA  ARG A 109      91.220  99.740 137.240  1.00  0.00           H
ATOM   1527  CB  ARG A 109      93.300  99.820 137.980  1.00  0.00           C
ATOM   1528  HB1 ARG A 109      93.370  98.710 138.060  1.00  0.00           H
ATOM   1529  HB2 ARG A 109      93.650 100.000 136.940  1.00  0.00           H
ATOM   1530  CG  ARG A 109      94.150 100.540 138.990  1.00  0.00           C
ATOM   1531  HG1 ARG A 109      93.680 100.480 139.990  1.00  0.00           H
ATOM   1532  HG2 ARG A 109      94.180 101.610 138.710  1.00  0.00           H
ATOM   1533  CD  ARG A 109      95.580 100.040 139.090  1.00  0.00           C
ATOM   1534  HD1 ARG A 109      95.590  98.930 139.200  1.00  0.00           H
ATOM   1535  HD2 ARG A 109      96.120 100.430 139.970  1.00  0.00           H
ATOM   1536  NE  ARG A 109      96.320 100.270 137.760  1.00  0.00           N
ATOM   1537  HE  ARG A 109      95.910 100.070 136.880  1.00  0.00           H
ATOM   1538  CZ  ARG A 109      97.640 100.340 137.700  1.00  0.00           C
ATOM   1539  NH1 ARG A 109      98.380 100.420 138.730  1.00  0.00           N
ATOM   1540 HH11 ARG A 109      99.370 100.360 138.590  1.00  0.00           H
ATOM   1541 HH12 ARG A 109      97.940 100.430 139.630  1.00  0.00           H
ATOM   1542  NH2 ARG A 109      98.270 100.280 136.520  1.00  0.00           N
ATOM   1543 HH21 ARG A 109      99.190  99.890 136.430  1.00  0.00           H
ATOM   1544 HH22 ARG A 109      97.690  99.950 135.780  1.00  0.00           H
ATOM   1545  C   ARG A 109      91.200  99.740 139.430  1.00  0.00           C
ATOM   1546  O   ARG A 109      91.100 100.470 140.420  1.00  0.00           O
ATOM   1547  N   SER A 110      90.870  98.420 139.440  1.00  0.00           N
ATOM   1548  HN  SER A 110      90.890  97.790 138.670  1.00  0.00           H
ATOM   1549  CA  SER A 110      90.600  97.730 140.720  1.00  0.00           C
ATOM   1550  HA  SER A 110      89.660  98.150 141.020  1.00  0.00           H
ATOM   1551  CB  SER A 110      90.350  96.290 140.480  1.00  0.00           C
ATOM   1552  HB1 SER A 110      89.820  95.790 141.320  1.00  0.00           H
ATOM   1553  HB2 SER A 110      91.270  95.680 140.370  1.00  0.00           H
ATOM   1554  OG  SER A 110      89.600  96.120 139.300  1.00  0.00           O
ATOM   1555  HG1 SER A 110      88.790  96.640 139.270  1.00  0.00           H
ATOM   1556  C   SER A 110      91.630  97.880 141.870  1.00  0.00           C
ATOM   1557  O   SER A 110      92.810  98.220 141.670  1.00  0.00           O
ATOM   1558  N   TYR A 111      91.100  97.790 143.090  1.00  0.00           N
ATOM   1559  HN  TYR A 111      90.140  97.610 143.290  1.00  0.00           H
ATOM   1560  CA  TYR A 111      91.880  98.010 144.310  1.00  0.00           C
ATOM   1561  HA  TYR A 111      92.450  98.900 144.120  1.00  0.00           H
ATOM   1562  CB  TYR A 111      91.010  98.280 145.580  1.00  0.00           C
ATOM   1563  HB1 TYR A 111      91.670  98.820 146.300  1.00  0.00           H
ATOM   1564  HB2 TYR A 111      90.130  98.890 145.310  1.00  0.00           H
ATOM   1565  CG  TYR A 111      90.560  97.060 146.320  1.00  0.00           C
ATOM   1566  CD1 TYR A 111      89.350  96.560 145.980  1.00  0.00           C
ATOM   1567  HD1 TYR A 111      88.830  96.860 145.080  1.00  0.00           H
ATOM   1568  CE1 TYR A 111      88.840  95.460 146.770  1.00  0.00           C
ATOM   1569  HE1 TYR A 111      88.000  94.950 146.300  1.00  0.00           H
ATOM   1570  CZ  TYR A 111      89.540  94.920 147.830  1.00  0.00           C
ATOM   1571  OH  TYR A 111      88.920  93.860 148.560  1.00  0.00           O
ATOM   1572  HH  TYR A 111      89.500  93.820 149.320  1.00  0.00           H
ATOM   1573  CD2 TYR A 111      91.270  96.580 147.400  1.00  0.00           C
ATOM   1574  HD2 TYR A 111      92.230  96.920 147.770  1.00  0.00           H
ATOM   1575  CE2 TYR A 111      90.760  95.520 148.190  1.00  0.00           C
ATOM   1576  HE2 TYR A 111      91.310  95.150 149.030  1.00  0.00           H
ATOM   1577  C   TYR A 111      92.980  96.950 144.460  1.00  0.00           C
ATOM   1578  O   TYR A 111      92.710  95.810 144.240  1.00  0.00           O
ATOM   1579  N   LEU A 112      94.170  97.430 144.830  1.00  0.00           N
ATOM   1580  HN  LEU A 112      94.320  98.400 144.950  1.00  0.00           H
ATOM   1581  CA  LEU A 112      95.260  96.490 145.190  1.00  0.00           C
ATOM   1582  HA  LEU A 112      95.260  95.730 144.420  1.00  0.00           H
ATOM   1583  CB  LEU A 112      96.720  97.080 145.090  1.00  0.00           C
ATOM   1584  HB1 LEU A 112      96.710  98.110 145.500  1.00  0.00           H
ATOM   1585  HB2 LEU A 112      97.460  96.560 145.750  1.00  0.00           H
ATOM   1586  CG  LEU A 112      97.250  97.190 143.660  1.00  0.00           C
ATOM   1587  HG  LEU A 112      98.260  97.650 143.730  1.00  0.00           H
ATOM   1588  CD1 LEU A 112      97.460  95.840 143.080  1.00  0.00           C
ATOM   1589 HD11 LEU A 112      96.480  95.330 142.900  1.00  0.00           H
ATOM   1590 HD12 LEU A 112      97.880  95.830 142.050  1.00  0.00           H
ATOM   1591 HD13 LEU A 112      98.010  95.280 143.860  1.00  0.00           H
ATOM   1592  CD2 LEU A 112      96.340  98.020 142.730  1.00  0.00           C
ATOM   1593 HD21 LEU A 112      95.370  97.480 142.580  1.00  0.00           H
ATOM   1594 HD22 LEU A 112      96.140  99.080 142.990  1.00  0.00           H
ATOM   1595 HD23 LEU A 112      96.920  98.080 141.790  1.00  0.00           H
ATOM   1596  C   LEU A 112      95.020  95.750 146.490  1.00  0.00           C
ATOM   1597  O   LEU A 112      95.040  96.470 147.500  1.00  0.00           O
ATOM   1598  N   PRO A 113      94.890  94.420 146.660  1.00  0.00           N
ATOM   1599  CD  PRO A 113      94.720  93.470 145.600  1.00  0.00           C
ATOM   1600  HD1 PRO A 113      95.450  93.570 144.760  1.00  0.00           H
ATOM   1601  HD2 PRO A 113      93.670  93.510 145.260  1.00  0.00           H
ATOM   1602  CA  PRO A 113      94.700  93.850 147.970  1.00  0.00           C
ATOM   1603  HA  PRO A 113      93.920  94.370 148.510  1.00  0.00           H
ATOM   1604  CB  PRO A 113      94.260  92.450 147.650  1.00  0.00           C
ATOM   1605  HB1 PRO A 113      94.640  91.650 148.320  1.00  0.00           H
ATOM   1606  HB2 PRO A 113      93.150  92.480 147.680  1.00  0.00           H
ATOM   1607  CG  PRO A 113      94.790  92.120 146.260  1.00  0.00           C
ATOM   1608  HG1 PRO A 113      94.130  91.360 145.800  1.00  0.00           H
ATOM   1609  HG2 PRO A 113      95.860  91.820 146.230  1.00  0.00           H
ATOM   1610  C   PRO A 113      95.950  93.780 148.780  1.00  0.00           C
ATOM   1611  O   PRO A 113      97.010  93.480 148.260  1.00  0.00           O
ATOM   1612  N   GLY A 114      95.800  94.080 150.050  1.00  0.00           N
ATOM   1613  HN  GLY A 114      94.880  94.290 150.380  1.00  0.00           H
ATOM   1614  CA  GLY A 114      96.880  93.860 151.110  1.00  0.00           C
ATOM   1615  HA1 GLY A 114      97.110  92.800 151.170  1.00  0.00           H
ATOM   1616  HA2 GLY A 114      96.400  94.280 151.970  1.00  0.00           H
ATOM   1617  C   GLY A 114      98.160  94.690 151.010  1.00  0.00           C
ATOM   1618  O   GLY A 114      99.240  94.280 151.500  1.00  0.00           O
ATOM   1619  N   GLN A 115      98.120  95.910 150.430  1.00  0.00           N
ATOM   1620  HN  GLN A 115      97.240  96.310 150.160  1.00  0.00           H
ATOM   1621  CA  GLN A 115      99.280  96.750 150.330  1.00  0.00           C
ATOM   1622  HA  GLN A 115      99.870  96.460 151.200  1.00  0.00           H
ATOM   1623  CB  GLN A 115     100.040  96.720 149.010  1.00  0.00           C
ATOM   1624  HB1 GLN A 115     101.080  97.080 149.170  1.00  0.00           H
ATOM   1625  HB2 GLN A 115     100.020  95.630 148.790  1.00  0.00           H
ATOM   1626  CG  GLN A 115      99.410  97.660 147.930  1.00  0.00           C
ATOM   1627  HG1 GLN A 115      99.510  98.750 148.090  1.00  0.00           H
ATOM   1628  HG2 GLN A 115      98.310  97.480 147.990  1.00  0.00           H
ATOM   1629  CD  GLN A 115     100.070  97.330 146.580  1.00  0.00           C
ATOM   1630  OE1 GLN A 115     100.520  96.230 146.310  1.00  0.00           O
ATOM   1631  NE2 GLN A 115     100.170  98.280 145.640  1.00  0.00           N
ATOM   1632 HE21 GLN A 115     100.180  99.240 145.940  1.00  0.00           H
ATOM   1633 HE22 GLN A 115     100.490  98.020 144.730  1.00  0.00           H
ATOM   1634  C   GLN A 115      98.910  98.110 150.670  1.00  0.00           C
ATOM   1635  O   GLN A 115      97.770  98.540 150.450  1.00  0.00           O
ATOM   1636  N   TRP A 116      99.800  98.870 151.340  1.00  0.00           N
ATOM   1637  HN  TRP A 116     100.700  98.500 151.550  1.00  0.00           H
ATOM   1638  CA  TRP A 116      99.510 100.240 151.750  1.00  0.00           C
ATOM   1639  HA  TRP A 116      98.660 100.170 152.430  1.00  0.00           H
ATOM   1640  CB  TRP A 116     100.660 100.860 152.580  1.00  0.00           C
ATOM   1641  HB1 TRP A 116     101.570 100.610 151.990  1.00  0.00           H
ATOM   1642  HB2 TRP A 116     100.560 101.960 152.620  1.00  0.00           H
ATOM   1643  CG  TRP A 116     100.760 100.320 153.960  1.00  0.00           C
ATOM   1644  CD1 TRP A 116     101.780  99.610 154.500  1.00  0.00           C
ATOM   1645  HD1 TRP A 116     102.650  99.290 153.950  1.00  0.00           H
ATOM   1646  NE1 TRP A 116     101.490  99.330 155.840  1.00  0.00           N
ATOM   1647  HE1 TRP A 116     102.110  99.260 156.580  1.00  0.00           H
ATOM   1648  CE2 TRP A 116     100.360  99.990 156.200  1.00  0.00           C
ATOM   1649  CD2 TRP A 116      99.820 100.600 154.990  1.00  0.00           C
ATOM   1650  CE3 TRP A 116      98.730 101.480 155.100  1.00  0.00           C
ATOM   1651  HE3 TRP A 116      98.240 101.910 154.240  1.00  0.00           H
ATOM   1652  CZ3 TRP A 116      98.180 101.700 156.370  1.00  0.00           C
ATOM   1653  HZ3 TRP A 116      97.240 102.230 156.450  1.00  0.00           H
ATOM   1654  CZ2 TRP A 116      99.880 100.310 157.440  1.00  0.00           C
ATOM   1655  HZ2 TRP A 116     100.380  99.950 158.330  1.00  0.00           H
ATOM   1656  CH2 TRP A 116      98.690 101.040 157.500  1.00  0.00           C
ATOM   1657  HH2 TRP A 116      98.330 101.280 158.490  1.00  0.00           H
ATOM   1658  C   TRP A 116      99.150 101.180 150.610  1.00  0.00           C
ATOM   1659  O   TRP A 116      99.780 101.350 149.570  1.00  0.00           O
ATOM   1660  N   VAL A 117      98.020 101.800 150.720  1.00  0.00           N
ATOM   1661  HN  VAL A 117      97.360 101.520 151.410  1.00  0.00           H
ATOM   1662  CA  VAL A 117      97.580 102.770 149.700  1.00  0.00           C
ATOM   1663  HA  VAL A 117      98.370 102.990 148.990  1.00  0.00           H
ATOM   1664  CB  VAL A 117      96.440 102.260 148.860  1.00  0.00           C
ATOM   1665  HB  VAL A 117      96.650 101.230 148.490  1.00  0.00           H
ATOM   1666  CG1 VAL A 117      95.160 102.100 149.640  1.00  0.00           C
ATOM   1667 HG11 VAL A 117      95.300 101.430 150.520  1.00  0.00           H
ATOM   1668 HG12 VAL A 117      94.710 103.070 149.930  1.00  0.00           H
ATOM   1669 HG13 VAL A 117      94.460 101.490 149.030  1.00  0.00           H
ATOM   1670  CG2 VAL A 117      96.180 103.200 147.670  1.00  0.00           C
ATOM   1671 HG21 VAL A 117      97.120 103.210 147.090  1.00  0.00           H
ATOM   1672 HG22 VAL A 117      95.310 102.790 147.110  1.00  0.00           H
ATOM   1673 HG23 VAL A 117      96.000 104.280 147.860  1.00  0.00           H
ATOM   1674  C   VAL A 117      97.230 104.050 150.420  1.00  0.00           C
ATOM   1675  O   VAL A 117      96.560 104.050 151.450  1.00  0.00           O
ATOM   1676  N   TYR A 118      97.640 105.170 149.820  1.00  0.00           N
ATOM   1677  HN  TYR A 118      98.240 105.010 149.040  1.00  0.00           H
ATOM   1678  CA  TYR A 118      97.220 106.480 150.310  1.00  0.00           C
ATOM   1679  HA  TYR A 118      96.940 106.350 151.350  1.00  0.00           H
ATOM   1680  CB  TYR A 118      98.350 107.470 150.450  1.00  0.00           C
ATOM   1681  HB1 TYR A 118      98.960 107.060 151.290  1.00  0.00           H
ATOM   1682  HB2 TYR A 118      99.060 107.470 149.590  1.00  0.00           H
ATOM   1683  CG  TYR A 118      98.090 108.960 150.640  1.00  0.00           C
ATOM   1684  CD1 TYR A 118      97.550 109.490 151.860  1.00  0.00           C
ATOM   1685  HD1 TYR A 118      97.180 108.790 152.600  1.00  0.00           H
ATOM   1686  CE1 TYR A 118      97.580 110.880 152.120  1.00  0.00           C
ATOM   1687  HE1 TYR A 118      97.190 111.320 153.020  1.00  0.00           H
ATOM   1688  CZ  TYR A 118      98.150 111.740 151.140  1.00  0.00           C
ATOM   1689  OH  TYR A 118      98.170 113.100 151.440  1.00  0.00           O
ATOM   1690  HH  TYR A 118      98.810 113.570 150.910  1.00  0.00           H
ATOM   1691  CD2 TYR A 118      98.420 109.880 149.610  1.00  0.00           C
ATOM   1692  HD2 TYR A 118      98.640 109.530 148.610  1.00  0.00           H
ATOM   1693  CE2 TYR A 118      98.550 111.280 149.890  1.00  0.00           C
ATOM   1694  HE2 TYR A 118      98.880 112.010 149.160  1.00  0.00           H
ATOM   1695  C   TYR A 118      95.980 106.990 149.560  1.00  0.00           C
ATOM   1696  O   TYR A 118      95.990 107.250 148.390  1.00  0.00           O
ATOM   1697  N   LEU A 119      94.830 107.240 150.240  1.00  0.00           N
ATOM   1698  HN  LEU A 119      94.710 107.130 151.230  1.00  0.00           H
ATOM   1699  CA  LEU A 119      93.570 107.580 149.580  1.00  0.00           C
ATOM   1700  HA  LEU A 119      93.680 107.610 148.510  1.00  0.00           H
ATOM   1701  CB  LEU A 119      92.500 106.540 149.880  1.00  0.00           C
ATOM   1702  HB1 LEU A 119      92.690 105.590 149.340  1.00  0.00           H
ATOM   1703  HB2 LEU A 119      92.490 106.260 150.960  1.00  0.00           H
ATOM   1704  CG  LEU A 119      91.000 106.860 149.560  1.00  0.00           C
ATOM   1705  HG  LEU A 119      90.690 107.840 149.990  1.00  0.00           H
ATOM   1706  CD1 LEU A 119      90.770 106.990 148.050  1.00  0.00           C
ATOM   1707 HD11 LEU A 119      91.200 107.930 147.620  1.00  0.00           H
ATOM   1708 HD12 LEU A 119      91.100 106.070 147.510  1.00  0.00           H
ATOM   1709 HD13 LEU A 119      89.700 107.110 147.780  1.00  0.00           H
ATOM   1710  CD2 LEU A 119      90.180 105.730 150.140  1.00  0.00           C
ATOM   1711 HD21 LEU A 119      89.140 105.830 149.760  1.00  0.00           H
ATOM   1712 HD22 LEU A 119      90.590 104.720 149.940  1.00  0.00           H
ATOM   1713 HD23 LEU A 119      90.240 105.800 151.250  1.00  0.00           H
ATOM   1714  C   LEU A 119      93.310 108.980 150.000  1.00  0.00           C
ATOM   1715  O   LEU A 119      93.500 109.340 151.130  1.00  0.00           O
ATOM   1716  N   ALA A 120      92.950 109.850 149.030  1.00  0.00           N
ATOM   1717  HN  ALA A 120      92.790 109.630 148.070  1.00  0.00           H
ATOM   1718  CA  ALA A 120      92.680 111.210 149.440  1.00  0.00           C
ATOM   1719  HA  ALA A 120      92.340 111.220 150.470  1.00  0.00           H
ATOM   1720  CB  ALA A 120      93.920 112.070 149.370  1.00  0.00           C
ATOM   1721  HB1 ALA A 120      94.770 111.630 148.810  1.00  0.00           H
ATOM   1722  HB2 ALA A 120      93.800 113.110 149.000  1.00  0.00           H
ATOM   1723  HB3 ALA A 120      94.310 112.090 150.410  1.00  0.00           H
ATOM   1724  C   ALA A 120      91.600 111.780 148.530  1.00  0.00           C
ATOM   1725  O   ALA A 120      91.500 111.470 147.330  1.00  0.00           O
ATOM   1726  N   ALA A 121      90.710 112.630 149.020  1.00  0.00           N
ATOM   1727  HN  ALA A 121      90.720 112.790 150.000  1.00  0.00           H
ATOM   1728  CA  ALA A 121      89.600 113.180 148.440  1.00  0.00           C
ATOM   1729  HA  ALA A 121      89.670 113.050 147.370  1.00  0.00           H
ATOM   1730  CB  ALA A 121      88.270 112.610 148.950  1.00  0.00           C
ATOM   1731  HB1 ALA A 121      88.260 111.580 148.540  1.00  0.00           H
ATOM   1732  HB2 ALA A 121      88.120 112.690 150.050  1.00  0.00           H
ATOM   1733  HB3 ALA A 121      87.400 113.070 148.430  1.00  0.00           H
ATOM   1734  C   ALA A 121      89.550 114.700 148.820  1.00  0.00           C
ATOM   1735  O   ALA A 121      89.610 115.090 150.020  1.00  0.00           O
ATOM   1736  N   THR A 122      89.390 115.510 147.840  1.00  0.00           N
ATOM   1737  HN  THR A 122      89.270 115.120 146.930  1.00  0.00           H
ATOM   1738  CA  THR A 122      89.190 116.940 148.120  1.00  0.00           C
ATOM   1739  HA  THR A 122      89.280 117.210 149.160  1.00  0.00           H
ATOM   1740  CB  THR A 122      90.390 117.790 147.510  1.00  0.00           C
ATOM   1741  HB  THR A 122      90.080 118.040 146.470  1.00  0.00           H
ATOM   1742  OG1 THR A 122      91.580 116.980 147.520  1.00  0.00           O
ATOM   1743  HG1 THR A 122      92.180 117.260 146.820  1.00  0.00           H
ATOM   1744  CG2 THR A 122      90.680 119.000 148.400  1.00  0.00           C
ATOM   1745 HG21 THR A 122      91.420 118.780 149.200  1.00  0.00           H
ATOM   1746 HG22 THR A 122      91.070 119.880 147.840  1.00  0.00           H
ATOM   1747 HG23 THR A 122      89.650 119.340 148.640  1.00  0.00           H
ATOM   1748  C   THR A 122      88.030 117.560 147.440  1.00  0.00           C
ATOM   1749  O   THR A 122      87.640 117.150 146.390  1.00  0.00           O
ATOM   1750  N   TYR A 123      87.470 118.580 147.980  1.00  0.00           N
ATOM   1751  HN  TYR A 123      87.810 118.850 148.880  1.00  0.00           H
ATOM   1752  CA  TYR A 123      86.370 119.340 147.390  1.00  0.00           C
ATOM   1753  HA  TYR A 123      86.280 119.140 146.330  1.00  0.00           H
ATOM   1754  CB  TYR A 123      84.970 119.010 147.990  1.00  0.00           C
ATOM   1755  HB1 TYR A 123      84.690 117.980 147.690  1.00  0.00           H
ATOM   1756  HB2 TYR A 123      84.810 118.970 149.080  1.00  0.00           H
ATOM   1757  CG  TYR A 123      83.860 119.830 147.360  1.00  0.00           C
ATOM   1758  CD1 TYR A 123      83.640 119.840 145.980  1.00  0.00           C
ATOM   1759  HD1 TYR A 123      84.320 119.270 145.360  1.00  0.00           H
ATOM   1760  CE1 TYR A 123      82.410 120.340 145.460  1.00  0.00           C
ATOM   1761  HE1 TYR A 123      82.250 120.360 144.390  1.00  0.00           H
ATOM   1762  CZ  TYR A 123      81.530 120.960 146.330  1.00  0.00           C
ATOM   1763  OH  TYR A 123      80.350 121.530 145.810  1.00  0.00           O
ATOM   1764  HH  TYR A 123      79.920 122.010 146.520  1.00  0.00           H
ATOM   1765  CD2 TYR A 123      82.950 120.550 148.190  1.00  0.00           C
ATOM   1766  HD2 TYR A 123      83.220 120.500 149.240  1.00  0.00           H
ATOM   1767  CE2 TYR A 123      81.890 121.180 147.660  1.00  0.00           C
ATOM   1768  HE2 TYR A 123      81.250 121.850 148.210  1.00  0.00           H
ATOM   1769  C   TYR A 123      86.640 120.800 147.680  1.00  0.00           C
ATOM   1770  O   TYR A 123      87.110 121.060 148.720  1.00  0.00           O
ATOM   1771  N   ASP A 124      86.600 121.670 146.600  1.00  0.00           N
ATOM   1772  HN  ASP A 124      86.570 121.320 145.670  1.00  0.00           H
ATOM   1773  CA  ASP A 124      87.090 123.020 146.800  1.00  0.00           C
ATOM   1774  HA  ASP A 124      87.600 123.200 147.740  1.00  0.00           H
ATOM   1775  CB  ASP A 124      88.240 123.380 145.850  1.00  0.00           C
ATOM   1776  HB1 ASP A 124      88.740 124.310 146.180  1.00  0.00           H
ATOM   1777  HB2 ASP A 124      88.970 122.540 145.860  1.00  0.00           H
ATOM   1778  CG  ASP A 124      87.780 123.720 144.400  1.00  0.00           C
ATOM   1779  OD1 ASP A 124      86.620 123.580 144.020  1.00  0.00           O
ATOM   1780  OD2 ASP A 124      88.720 124.100 143.620  1.00  0.00           O
ATOM   1781  C   ASP A 124      86.010 124.060 146.800  1.00  0.00           C
ATOM   1782  O   ASP A 124      86.210 125.240 147.050  1.00  0.00           O
ATOM   1783  N   GLY A 125      84.770 123.630 146.390  1.00  0.00           N
ATOM   1784  HN  GLY A 125      84.650 122.640 146.290  1.00  0.00           H
ATOM   1785  CA  GLY A 125      83.560 124.490 146.330  1.00  0.00           C
ATOM   1786  HA1 GLY A 125      83.900 125.520 146.410  1.00  0.00           H
ATOM   1787  HA2 GLY A 125      82.910 124.110 147.100  1.00  0.00           H
ATOM   1788  C   GLY A 125      82.910 124.290 144.990  1.00  0.00           C
ATOM   1789  O   GLY A 125      81.730 124.670 144.850  1.00  0.00           O
ATOM   1790  N   GLN A 126      83.690 123.730 144.020  1.00  0.00           N
ATOM   1791  HN  GLN A 126      84.660 123.580 144.160  1.00  0.00           H
ATOM   1792  CA  GLN A 126      83.200 123.470 142.680  1.00  0.00           C
ATOM   1793  HA  GLN A 126      82.130 123.320 142.700  1.00  0.00           H
ATOM   1794  CB  GLN A 126      83.420 124.690 141.670  1.00  0.00           C
ATOM   1795  HB1 GLN A 126      83.220 124.300 140.650  1.00  0.00           H
ATOM   1796  HB2 GLN A 126      82.690 125.510 141.810  1.00  0.00           H
ATOM   1797  CG  GLN A 126      84.820 125.380 141.590  1.00  0.00           C
ATOM   1798  HG1 GLN A 126      85.640 124.660 141.390  1.00  0.00           H
ATOM   1799  HG2 GLN A 126      85.070 125.830 142.580  1.00  0.00           H
ATOM   1800  CD  GLN A 126      84.790 126.470 140.590  1.00  0.00           C
ATOM   1801  OE1 GLN A 126      84.400 127.670 140.840  1.00  0.00           O
ATOM   1802  NE2 GLN A 126      85.220 126.140 139.370  1.00  0.00           N
ATOM   1803 HE21 GLN A 126      85.430 125.200 139.120  1.00  0.00           H
ATOM   1804 HE22 GLN A 126      85.130 126.890 138.710  1.00  0.00           H
ATOM   1805  C   GLN A 126      83.790 122.230 142.010  1.00  0.00           C
ATOM   1806  O   GLN A 126      83.150 121.610 141.150  1.00  0.00           O
ATOM   1807  N   PHE A 127      85.020 121.870 142.300  1.00  0.00           N
ATOM   1808  HN  PHE A 127      85.500 122.360 143.020  1.00  0.00           H
ATOM   1809  CA  PHE A 127      85.530 120.560 141.770  1.00  0.00           C
ATOM   1810  HA  PHE A 127      84.850 120.120 141.060  1.00  0.00           H
ATOM   1811  CB  PHE A 127      86.860 120.720 140.950  1.00  0.00           C
ATOM   1812  HB1 PHE A 127      87.690 120.890 141.670  1.00  0.00           H
ATOM   1813  HB2 PHE A 127      87.040 119.730 140.470  1.00  0.00           H
ATOM   1814  CG  PHE A 127      86.790 121.840 139.980  1.00  0.00           C
ATOM   1815  CD1 PHE A 127      85.760 121.860 139.040  1.00  0.00           C
ATOM   1816  HD1 PHE A 127      85.050 121.050 139.040  1.00  0.00           H
ATOM   1817  CE1 PHE A 127      85.630 122.910 138.140  1.00  0.00           C
ATOM   1818  HE1 PHE A 127      84.780 122.860 137.480  1.00  0.00           H
ATOM   1819  CZ  PHE A 127      86.650 123.810 137.980  1.00  0.00           C
ATOM   1820  HZ  PHE A 127      86.590 124.520 137.160  1.00  0.00           H
ATOM   1821  CD2 PHE A 127      87.780 122.810 139.880  1.00  0.00           C
ATOM   1822  HD2 PHE A 127      88.610 122.790 140.570  1.00  0.00           H
ATOM   1823  CE2 PHE A 127      87.680 123.860 138.990  1.00  0.00           C
ATOM   1824  HE2 PHE A 127      88.410 124.640 138.810  1.00  0.00           H
ATOM   1825  C   PHE A 127      85.800 119.590 142.940  1.00  0.00           C
ATOM   1826  O   PHE A 127      86.340 120.000 143.970  1.00  0.00           O
ATOM   1827  N   MET A 128      85.330 118.300 142.790  1.00  0.00           N
ATOM   1828  HN  MET A 128      84.990 117.990 141.910  1.00  0.00           H
ATOM   1829  CA  MET A 128      85.610 117.190 143.660  1.00  0.00           C
ATOM   1830  HA  MET A 128      86.070 117.570 144.550  1.00  0.00           H
ATOM   1831  CB  MET A 128      84.360 116.430 144.130  1.00  0.00           C
ATOM   1832  HB1 MET A 128      84.580 115.420 144.550  1.00  0.00           H
ATOM   1833  HB2 MET A 128      83.670 116.880 144.880  1.00  0.00           H
ATOM   1834  CG  MET A 128      83.260 116.170 142.990  1.00  0.00           C
ATOM   1835  HG1 MET A 128      83.770 115.700 142.130  1.00  0.00           H
ATOM   1836  HG2 MET A 128      82.980 117.170 142.600  1.00  0.00           H
ATOM   1837  SD  MET A 128      81.890 115.100 143.530  1.00  0.00           S
ATOM   1838  CE  MET A 128      82.660 113.500 143.950  1.00  0.00           C
ATOM   1839  HE1 MET A 128      82.970 112.890 143.070  1.00  0.00           H
ATOM   1840  HE2 MET A 128      83.620 113.590 144.510  1.00  0.00           H
ATOM   1841  HE3 MET A 128      81.950 112.820 144.450  1.00  0.00           H
ATOM   1842  C   MET A 128      86.580 116.260 143.050  1.00  0.00           C
ATOM   1843  O   MET A 128      86.350 115.720 142.020  1.00  0.00           O
ATOM   1844  N   LYS A 129      87.760 116.030 143.700  1.00  0.00           N
ATOM   1845  HN  LYS A 129      88.060 116.500 144.530  1.00  0.00           H
ATOM   1846  CA  LYS A 129      88.810 115.240 143.140  1.00  0.00           C
ATOM   1847  HA  LYS A 129      88.650 114.860 142.140  1.00  0.00           H
ATOM   1848  CB  LYS A 129      90.100 116.150 143.040  1.00  0.00           C
ATOM   1849  HB1 LYS A 129      90.350 116.390 144.100  1.00  0.00           H
ATOM   1850  HB2 LYS A 129      90.830 115.490 142.530  1.00  0.00           H
ATOM   1851  CG  LYS A 129      89.920 117.470 142.250  1.00  0.00           C
ATOM   1852  HG1 LYS A 129      89.210 118.060 142.870  1.00  0.00           H
ATOM   1853  HG2 LYS A 129      89.420 117.380 141.270  1.00  0.00           H
ATOM   1854  CD  LYS A 129      91.270 118.170 142.080  1.00  0.00           C
ATOM   1855  HD1 LYS A 129      92.020 117.550 141.560  1.00  0.00           H
ATOM   1856  HD2 LYS A 129      91.660 118.370 143.100  1.00  0.00           H
ATOM   1857  CE  LYS A 129      91.120 119.520 141.330  1.00  0.00           C
ATOM   1858  HE1 LYS A 129      90.240 120.010 141.800  1.00  0.00           H
ATOM   1859  HE2 LYS A 129      90.920 119.280 140.260  1.00  0.00           H
ATOM   1860  NZ  LYS A 129      92.390 120.220 141.350  1.00  0.00           N
ATOM   1861  HZ1 LYS A 129      93.180 119.630 141.020  1.00  0.00           H
ATOM   1862  HZ2 LYS A 129      92.320 120.990 140.650  1.00  0.00           H
ATOM   1863  HZ3 LYS A 129      92.530 120.540 142.330  1.00  0.00           H
ATOM   1864  C   LYS A 129      89.120 114.050 144.100  1.00  0.00           C
ATOM   1865  O   LYS A 129      89.160 114.140 145.300  1.00  0.00           O
ATOM   1866  N   LEU A 130      89.530 113.010 143.420  1.00  0.00           N
ATOM   1867  HN  LEU A 130      89.700 113.020 142.430  1.00  0.00           H
ATOM   1868  CA  LEU A 130      89.990 111.740 143.970  1.00  0.00           C
ATOM   1869  HA  LEU A 130      89.960 111.830 145.040  1.00  0.00           H
ATOM   1870  CB  LEU A 130      89.010 110.580 143.560  1.00  0.00           C
ATOM   1871  HB1 LEU A 130      87.950 110.890 143.720  1.00  0.00           H
ATOM   1872  HB2 LEU A 130      89.150 110.480 142.460  1.00  0.00           H
ATOM   1873  CG  LEU A 130      89.280 109.300 144.290  1.00  0.00           C
ATOM   1874  HG  LEU A 130      90.320 108.990 144.030  1.00  0.00           H
ATOM   1875  CD1 LEU A 130      89.110 109.380 145.820  1.00  0.00           C
ATOM   1876 HD11 LEU A 130      90.050 109.840 146.210  1.00  0.00           H
ATOM   1877 HD12 LEU A 130      88.320 110.120 146.090  1.00  0.00           H
ATOM   1878 HD13 LEU A 130      88.900 108.380 146.260  1.00  0.00           H
ATOM   1879  CD2 LEU A 130      88.270 108.280 143.810  1.00  0.00           C
ATOM   1880 HD21 LEU A 130      88.410 107.390 144.450  1.00  0.00           H
ATOM   1881 HD22 LEU A 130      87.200 108.590 143.850  1.00  0.00           H
ATOM   1882 HD23 LEU A 130      88.460 108.020 142.740  1.00  0.00           H
ATOM   1883  C   LEU A 130      91.430 111.480 143.550  1.00  0.00           C
ATOM   1884  O   LEU A 130      91.860 111.740 142.420  1.00  0.00           O
ATOM   1885  N   TYR A 131      92.240 111.090 144.530  1.00  0.00           N
ATOM   1886  HN  TYR A 131      91.790 110.970 145.420  1.00  0.00           H
ATOM   1887  CA  TYR A 131      93.680 110.860 144.430  1.00  0.00           C
ATOM   1888  HA  TYR A 131      94.050 110.820 143.410  1.00  0.00           H
ATOM   1889  CB  TYR A 131      94.670 111.980 145.030  1.00  0.00           C
ATOM   1890  HB1 TYR A 131      94.630 112.020 146.140  1.00  0.00           H
ATOM   1891  HB2 TYR A 131      95.720 111.780 144.740  1.00  0.00           H
ATOM   1892  CG  TYR A 131      94.430 113.410 144.500  1.00  0.00           C
ATOM   1893  CD1 TYR A 131      95.270 113.900 143.420  1.00  0.00           C
ATOM   1894  HD1 TYR A 131      96.050 113.290 143.010  1.00  0.00           H
ATOM   1895  CE1 TYR A 131      95.220 115.240 143.020  1.00  0.00           C
ATOM   1896  HE1 TYR A 131      95.780 115.680 142.210  1.00  0.00           H
ATOM   1897  CZ  TYR A 131      94.280 116.120 143.610  1.00  0.00           C
ATOM   1898  OH  TYR A 131      94.090 117.430 143.170  1.00  0.00           O
ATOM   1899  HH  TYR A 131      93.720 117.900 143.920  1.00  0.00           H
ATOM   1900  CD2 TYR A 131      93.580 114.260 145.080  1.00  0.00           C
ATOM   1901  HD2 TYR A 131      92.970 113.800 145.840  1.00  0.00           H
ATOM   1902  CE2 TYR A 131      93.420 115.580 144.590  1.00  0.00           C
ATOM   1903  HE2 TYR A 131      92.740 116.310 144.990  1.00  0.00           H
ATOM   1904  C   TYR A 131      94.070 109.570 145.070  1.00  0.00           C
ATOM   1905  O   TYR A 131      93.670 109.350 146.230  1.00  0.00           O
ATOM   1906  N   VAL A 132      94.850 108.700 144.450  1.00  0.00           N
ATOM   1907  HN  VAL A 132      95.370 109.030 143.660  1.00  0.00           H
ATOM   1908  CA  VAL A 132      95.300 107.440 145.090  1.00  0.00           C
ATOM   1909  HA  VAL A 132      95.150 107.450 146.160  1.00  0.00           H
ATOM   1910  CB  VAL A 132      94.560 106.220 144.550  1.00  0.00           C
ATOM   1911  HB  VAL A 132      94.270 106.420 143.500  1.00  0.00           H
ATOM   1912  CG1 VAL A 132      95.570 105.060 144.590  1.00  0.00           C
ATOM   1913 HG11 VAL A 132      95.080 104.160 144.180  1.00  0.00           H
ATOM   1914 HG12 VAL A 132      96.530 105.270 144.070  1.00  0.00           H
ATOM   1915 HG13 VAL A 132      95.810 104.910 145.660  1.00  0.00           H
ATOM   1916  CG2 VAL A 132      93.340 105.970 145.460  1.00  0.00           C
ATOM   1917 HG21 VAL A 132      92.700 106.880 145.400  1.00  0.00           H
ATOM   1918 HG22 VAL A 132      92.710 105.130 145.110  1.00  0.00           H
ATOM   1919 HG23 VAL A 132      93.690 105.790 146.500  1.00  0.00           H
ATOM   1920  C   VAL A 132      96.820 107.600 144.880  1.00  0.00           C
ATOM   1921  O   VAL A 132      97.320 108.050 143.820  1.00  0.00           O
ATOM   1922  N   ASN A 133      97.570 107.320 145.960  1.00  0.00           N
ATOM   1923  HN  ASN A 133      97.090 107.090 146.800  1.00  0.00           H
ATOM   1924  CA  ASN A 133      98.980 107.530 146.150  1.00  0.00           C
ATOM   1925  HA  ASN A 133      99.150 107.540 147.220  1.00  0.00           H
ATOM   1926  CB  ASN A 133      99.830 106.340 145.570  1.00  0.00           C
ATOM   1927  HB1 ASN A 133      99.700 106.100 144.490  1.00  0.00           H
ATOM   1928  HB2 ASN A 133     100.900 106.500 145.830  1.00  0.00           H
ATOM   1929  CG  ASN A 133      99.540 105.060 146.390  1.00  0.00           C
ATOM   1930  OD1 ASN A 133      99.150 105.130 147.530  1.00  0.00           O
ATOM   1931  ND2 ASN A 133      99.620 103.840 145.700  1.00  0.00           N
ATOM   1932 HD21 ASN A 133      99.960 103.790 144.760  1.00  0.00           H
ATOM   1933 HD22 ASN A 133      99.220 103.050 146.160  1.00  0.00           H
ATOM   1934  C   ASN A 133      99.570 108.850 145.700  1.00  0.00           C
ATOM   1935  O   ASN A 133     100.660 108.850 145.160  1.00  0.00           O
ATOM   1936  N   GLY A 134      98.880 109.980 145.880  1.00  0.00           N
ATOM   1937  HN  GLY A 134      97.990 109.970 146.330  1.00  0.00           H
ATOM   1938  CA  GLY A 134      99.130 111.360 145.540  1.00  0.00           C
ATOM   1939  HA1 GLY A 134     100.130 111.560 145.910  1.00  0.00           H
ATOM   1940  HA2 GLY A 134      98.380 111.830 146.160  1.00  0.00           H
ATOM   1941  C   GLY A 134      98.990 111.760 144.170  1.00  0.00           C
ATOM   1942  O   GLY A 134      99.180 112.920 143.880  1.00  0.00           O
ATOM   1943  N   ALA A 135      98.640 110.790 143.340  1.00  0.00           N
ATOM   1944  HN  ALA A 135      98.580 109.840 143.650  1.00  0.00           H
ATOM   1945  CA  ALA A 135      98.260 110.960 141.930  1.00  0.00           C
ATOM   1946  HA  ALA A 135      98.690 111.930 141.720  1.00  0.00           H
ATOM   1947  CB  ALA A 135      99.010 109.820 141.170  1.00  0.00           C
ATOM   1948  HB1 ALA A 135     100.060 110.010 141.460  1.00  0.00           H
ATOM   1949  HB2 ALA A 135      98.700 108.830 141.570  1.00  0.00           H
ATOM   1950  HB3 ALA A 135      98.970 109.910 140.060  1.00  0.00           H
ATOM   1951  C   ALA A 135      96.790 110.990 141.620  1.00  0.00           C
ATOM   1952  O   ALA A 135      96.040 110.150 142.050  1.00  0.00           O
ATOM   1953  N   GLN A 136      96.290 112.060 140.930  1.00  0.00           N
ATOM   1954  HN  GLN A 136      96.880 112.740 140.520  1.00  0.00           H
ATOM   1955  CA  GLN A 136      94.870 112.160 140.650  1.00  0.00           C
ATOM   1956  HA  GLN A 136      94.360 112.140 141.600  1.00  0.00           H
ATOM   1957  CB  GLN A 136      94.570 113.530 139.960  1.00  0.00           C
ATOM   1958  HB1 GLN A 136      94.840 114.210 140.800  1.00  0.00           H
ATOM   1959  HB2 GLN A 136      95.240 113.780 139.110  1.00  0.00           H
ATOM   1960  CG  GLN A 136      93.120 113.930 139.440  1.00  0.00           C
ATOM   1961  HG1 GLN A 136      92.390 113.810 140.270  1.00  0.00           H
ATOM   1962  HG2 GLN A 136      92.860 113.180 138.670  1.00  0.00           H
ATOM   1963  CD  GLN A 136      92.970 115.350 138.890  1.00  0.00           C
ATOM   1964  OE1 GLN A 136      93.370 116.350 139.390  1.00  0.00           O
ATOM   1965  NE2 GLN A 136      92.490 115.450 137.620  1.00  0.00           N
ATOM   1966 HE21 GLN A 136      92.140 114.630 137.160  1.00  0.00           H
ATOM   1967 HE22 GLN A 136      92.510 116.260 137.030  1.00  0.00           H
ATOM   1968  C   GLN A 136      94.400 110.980 139.870  1.00  0.00           C
ATOM   1969  O   GLN A 136      95.050 110.690 138.890  1.00  0.00           O
ATOM   1970  N   VAL A 137      93.380 110.250 140.350  1.00  0.00           N
ATOM   1971  HN  VAL A 137      93.020 110.460 141.250  1.00  0.00           H
ATOM   1972  CA  VAL A 137      92.840 109.220 139.470  1.00  0.00           C
ATOM   1973  HA  VAL A 137      93.440 109.100 138.580  1.00  0.00           H
ATOM   1974  CB  VAL A 137      92.930 107.920 140.220  1.00  0.00           C
ATOM   1975  HB  VAL A 137      93.960 107.810 140.630  1.00  0.00           H
ATOM   1976  CG1 VAL A 137      91.950 107.820 141.410  1.00  0.00           C
ATOM   1977 HG11 VAL A 137      91.890 106.810 141.850  1.00  0.00           H
ATOM   1978 HG12 VAL A 137      92.140 108.560 142.220  1.00  0.00           H
ATOM   1979 HG13 VAL A 137      90.930 108.050 141.020  1.00  0.00           H
ATOM   1980  CG2 VAL A 137      92.710 106.770 139.210  1.00  0.00           C
ATOM   1981 HG21 VAL A 137      91.640 106.710 138.900  1.00  0.00           H
ATOM   1982 HG22 VAL A 137      93.370 106.890 138.330  1.00  0.00           H
ATOM   1983 HG23 VAL A 137      92.790 105.780 139.700  1.00  0.00           H
ATOM   1984  C   VAL A 137      91.480 109.510 138.980  1.00  0.00           C
ATOM   1985  O   VAL A 137      90.970 108.840 138.020  1.00  0.00           O
ATOM   1986  N   ALA A 138      90.810 110.600 139.500  1.00  0.00           N
ATOM   1987  HN  ALA A 138      91.290 111.010 140.270  1.00  0.00           H
ATOM   1988  CA  ALA A 138      89.600 111.220 139.060  1.00  0.00           C
ATOM   1989  HA  ALA A 138      89.740 111.410 138.000  1.00  0.00           H
ATOM   1990  CB  ALA A 138      88.390 110.330 139.340  1.00  0.00           C
ATOM   1991  HB1 ALA A 138      87.530 110.750 138.780  1.00  0.00           H
ATOM   1992  HB2 ALA A 138      88.640 109.340 138.890  1.00  0.00           H
ATOM   1993  HB3 ALA A 138      88.250 110.130 140.420  1.00  0.00           H
ATOM   1994  C   ALA A 138      89.270 112.600 139.540  1.00  0.00           C
ATOM   1995  O   ALA A 138      89.690 113.050 140.580  1.00  0.00           O
ATOM   1996  N   THR A 139      88.360 113.200 138.780  1.00  0.00           N
ATOM   1997  HN  THR A 139      88.040 112.870 137.900  1.00  0.00           H
ATOM   1998  CA  THR A 139      87.890 114.550 139.230  1.00  0.00           C
ATOM   1999  HA  THR A 139      87.720 114.590 140.300  1.00  0.00           H
ATOM   2000  CB  THR A 139      88.870 115.640 138.820  1.00  0.00           C
ATOM   2001  HB  THR A 139      89.750 115.520 139.480  1.00  0.00           H
ATOM   2002  OG1 THR A 139      88.410 116.900 139.180  1.00  0.00           O
ATOM   2003  HG1 THR A 139      88.970 117.540 138.730  1.00  0.00           H
ATOM   2004  CG2 THR A 139      89.280 115.680 137.380  1.00  0.00           C
ATOM   2005 HG21 THR A 139      88.350 115.790 136.770  1.00  0.00           H
ATOM   2006 HG22 THR A 139      89.870 116.620 137.270  1.00  0.00           H
ATOM   2007 HG23 THR A 139      89.780 114.780 136.960  1.00  0.00           H
ATOM   2008  C   THR A 139      86.510 114.770 138.510  1.00  0.00           C
ATOM   2009  O   THR A 139      86.160 114.200 137.470  1.00  0.00           O
ATOM   2010  N   SER A 140      85.590 115.560 139.150  1.00  0.00           N
ATOM   2011  HN  SER A 140      85.930 115.970 139.990  1.00  0.00           H
ATOM   2012  CA  SER A 140      84.290 115.900 138.600  1.00  0.00           C
ATOM   2013  HA  SER A 140      84.280 115.830 137.530  1.00  0.00           H
ATOM   2014  CB  SER A 140      83.110 115.030 139.170  1.00  0.00           C
ATOM   2015  HB1 SER A 140      83.210 115.050 140.280  1.00  0.00           H
ATOM   2016  HB2 SER A 140      83.290 113.960 138.930  1.00  0.00           H
ATOM   2017  OG  SER A 140      81.820 115.550 138.750  1.00  0.00           O
ATOM   2018  HG1 SER A 140      81.600 114.960 138.020  1.00  0.00           H
ATOM   2019  C   SER A 140      83.940 117.330 138.930  1.00  0.00           C
ATOM   2020  O   SER A 140      84.090 117.790 140.070  1.00  0.00           O
ATOM   2021  N   GLY A 141      83.310 118.010 137.950  1.00  0.00           N
ATOM   2022  HN  GLY A 141      83.100 117.540 137.090  1.00  0.00           H
ATOM   2023  CA  GLY A 141      82.790 119.350 138.270  1.00  0.00           C
ATOM   2024  HA1 GLY A 141      83.200 120.090 137.590  1.00  0.00           H
ATOM   2025  HA2 GLY A 141      82.910 119.630 139.310  1.00  0.00           H
ATOM   2026  C   GLY A 141      81.290 119.470 138.080  1.00  0.00           C
ATOM   2027  O   GLY A 141      80.850 120.550 137.700  1.00  0.00           O
ATOM   2028  N   GLU A 142      80.570 118.380 138.390  1.00  0.00           N
ATOM   2029  HN  GLU A 142      81.050 117.570 138.720  1.00  0.00           H
ATOM   2030  CA  GLU A 142      79.150 118.230 138.290  1.00  0.00           C
ATOM   2031  HA  GLU A 142      78.730 118.980 137.630  1.00  0.00           H
ATOM   2032  CB  GLU A 142      78.760 116.870 137.670  1.00  0.00           C
ATOM   2033  HB1 GLU A 142      79.260 116.070 138.250  1.00  0.00           H
ATOM   2034  HB2 GLU A 142      77.670 116.660 137.720  1.00  0.00           H
ATOM   2035  CG  GLU A 142      79.330 116.860 136.230  1.00  0.00           C
ATOM   2036  HG1 GLU A 142      80.440 116.960 136.160  1.00  0.00           H
ATOM   2037  HG2 GLU A 142      78.820 117.670 135.670  1.00  0.00           H
ATOM   2038  CD  GLU A 142      78.980 115.620 135.390  1.00  0.00           C
ATOM   2039  OE1 GLU A 142      79.760 114.660 135.350  1.00  0.00           O
ATOM   2040  OE2 GLU A 142      77.990 115.670 134.600  1.00  0.00           O
ATOM   2041  C   GLU A 142      78.400 118.440 139.620  1.00  0.00           C
ATOM   2042  O   GLU A 142      77.160 118.540 139.690  1.00  0.00           O
ATOM   2043  N   GLN A 143      79.160 118.670 140.740  1.00  0.00           N
ATOM   2044  HN  GLN A 143      80.140 118.810 140.620  1.00  0.00           H
ATOM   2045  CA  GLN A 143      78.560 118.890 142.050  1.00  0.00           C
ATOM   2046  HA  GLN A 143      77.480 118.990 141.990  1.00  0.00           H
ATOM   2047  CB  GLN A 143      79.130 117.830 143.030  1.00  0.00           C
ATOM   2048  HB1 GLN A 143      79.170 116.910 142.410  1.00  0.00           H
ATOM   2049  HB2 GLN A 143      80.220 117.990 143.220  1.00  0.00           H
ATOM   2050  CG  GLN A 143      78.360 117.530 144.300  1.00  0.00           C
ATOM   2051  HG1 GLN A 143      78.530 118.320 145.070  1.00  0.00           H
ATOM   2052  HG2 GLN A 143      78.630 116.540 144.730  1.00  0.00           H
ATOM   2053  CD  GLN A 143      76.840 117.440 144.210  1.00  0.00           C
ATOM   2054  OE1 GLN A 143      76.170 118.060 145.020  1.00  0.00           O
ATOM   2055  NE2 GLN A 143      76.330 116.860 143.120  1.00  0.00           N
ATOM   2056 HE21 GLN A 143      76.840 116.270 142.490  1.00  0.00           H
ATOM   2057 HE22 GLN A 143      75.340 116.890 142.980  1.00  0.00           H
ATOM   2058  C   GLN A 143      79.090 120.250 142.480  1.00  0.00           C
ATOM   2059  O   GLN A 143      80.240 120.550 142.230  1.00  0.00           O
ATOM   2060  N   VAL A 144      78.220 121.100 143.040  1.00  0.00           N
ATOM   2061  HN  VAL A 144      77.360 120.720 143.370  1.00  0.00           H
ATOM   2062  CA  VAL A 144      78.450 122.540 143.190  1.00  0.00           C
ATOM   2063  HA  VAL A 144      79.520 122.650 143.350  1.00  0.00           H
ATOM   2064  CB  VAL A 144      77.950 123.440 142.070  1.00  0.00           C
ATOM   2065  HB  VAL A 144      77.960 124.510 142.360  1.00  0.00           H
ATOM   2066  CG1 VAL A 144      78.820 123.170 140.820  1.00  0.00           C
ATOM   2067 HG11 VAL A 144      78.750 124.000 140.090  1.00  0.00           H
ATOM   2068 HG12 VAL A 144      79.910 123.020 141.000  1.00  0.00           H
ATOM   2069 HG13 VAL A 144      78.490 122.260 140.270  1.00  0.00           H
ATOM   2070  CG2 VAL A 144      76.530 123.030 141.640  1.00  0.00           C
ATOM   2071 HG21 VAL A 144      76.260 123.550 140.700  1.00  0.00           H
ATOM   2072 HG22 VAL A 144      76.440 121.930 141.500  1.00  0.00           H
ATOM   2073 HG23 VAL A 144      75.800 123.330 142.430  1.00  0.00           H
ATOM   2074  C   VAL A 144      77.890 123.260 144.420  1.00  0.00           C
ATOM   2075  O   VAL A 144      76.840 122.880 144.980  1.00  0.00           O
ATOM   2076  N   GLY A 145      78.620 124.300 144.820  1.00  0.00           N
ATOM   2077  HN  GLY A 145      79.440 124.610 144.330  1.00  0.00           H
ATOM   2078  CA  GLY A 145      78.340 124.950 146.110  1.00  0.00           C
ATOM   2079  HA1 GLY A 145      77.290 125.210 146.080  1.00  0.00           H
ATOM   2080  HA2 GLY A 145      78.880 125.880 146.150  1.00  0.00           H
ATOM   2081  C   GLY A 145      78.630 124.240 147.380  1.00  0.00           C
ATOM   2082  O   GLY A 145      78.950 123.010 147.390  1.00  0.00           O
ATOM   2083  N   GLY A 146      78.500 124.930 148.530  1.00  0.00           N
ATOM   2084  HN  GLY A 146      78.130 125.860 148.500  1.00  0.00           H
ATOM   2085  CA  GLY A 146      78.910 124.360 149.830  1.00  0.00           C
ATOM   2086  HA1 GLY A 146      78.680 125.100 150.590  1.00  0.00           H
ATOM   2087  HA2 GLY A 146      79.940 124.030 149.740  1.00  0.00           H
ATOM   2088  C   GLY A 146      78.120 123.150 150.280  1.00  0.00           C
ATOM   2089  O   GLY A 146      77.310 122.640 149.560  1.00  0.00           O
ATOM   2090  N   ILE A 147      78.340 122.720 151.500  1.00  0.00           N
ATOM   2091  HN  ILE A 147      78.920 123.170 152.180  1.00  0.00           H
ATOM   2092  CA  ILE A 147      77.890 121.360 151.720  1.00  0.00           C
ATOM   2093  HA  ILE A 147      77.720 120.810 150.800  1.00  0.00           H
ATOM   2094  CB  ILE A 147      78.830 120.610 152.600  1.00  0.00           C
ATOM   2095  HB  ILE A 147      78.750 121.020 153.630  1.00  0.00           H
ATOM   2096  CG2 ILE A 147      78.380 119.130 152.560  1.00  0.00           C
ATOM   2097 HG21 ILE A 147      77.390 118.950 153.040  1.00  0.00           H
ATOM   2098 HG22 ILE A 147      78.320 118.670 151.540  1.00  0.00           H
ATOM   2099 HG23 ILE A 147      79.140 118.570 153.160  1.00  0.00           H
ATOM   2100  CG1 ILE A 147      80.360 120.690 152.220  1.00  0.00           C
ATOM   2101 HG11 ILE A 147      80.900 120.420 153.150  1.00  0.00           H
ATOM   2102 HG12 ILE A 147      80.520 121.770 152.010  1.00  0.00           H
ATOM   2103  CD  ILE A 147      80.780 119.720 151.070  1.00  0.00           C
ATOM   2104  HD1 ILE A 147      79.970 119.710 150.320  1.00  0.00           H
ATOM   2105  HD2 ILE A 147      81.750 120.000 150.620  1.00  0.00           H
ATOM   2106  HD3 ILE A 147      80.950 118.730 151.540  1.00  0.00           H
ATOM   2107  C   ILE A 147      76.560 121.420 152.430  1.00  0.00           C
ATOM   2108  O   ILE A 147      75.610 120.710 151.970  1.00  0.00           O
ATOM   2109  N   PHE A 148      76.390 122.210 153.480  1.00  0.00           N
ATOM   2110  HN  PHE A 148      77.080 122.840 153.850  1.00  0.00           H
ATOM   2111  CA  PHE A 148      75.180 122.170 154.300  1.00  0.00           C
ATOM   2112  HA  PHE A 148      74.340 122.140 153.620  1.00  0.00           H
ATOM   2113  CB  PHE A 148      75.010 120.830 155.140  1.00  0.00           C
ATOM   2114  HB1 PHE A 148      74.060 120.900 155.710  1.00  0.00           H
ATOM   2115  HB2 PHE A 148      74.830 120.010 154.410  1.00  0.00           H
ATOM   2116  CG  PHE A 148      76.170 120.460 156.080  1.00  0.00           C
ATOM   2117  CD1 PHE A 148      76.710 121.380 157.060  1.00  0.00           C
ATOM   2118  HD1 PHE A 148      76.270 122.340 157.300  1.00  0.00           H
ATOM   2119  CE1 PHE A 148      77.780 121.000 157.850  1.00  0.00           C
ATOM   2120  HE1 PHE A 148      78.230 121.710 158.530  1.00  0.00           H
ATOM   2121  CZ  PHE A 148      78.500 119.830 157.630  1.00  0.00           C
ATOM   2122  HZ  PHE A 148      79.320 119.560 158.280  1.00  0.00           H
ATOM   2123  CD2 PHE A 148      76.830 119.200 155.940  1.00  0.00           C
ATOM   2124  HD2 PHE A 148      76.430 118.550 155.170  1.00  0.00           H
ATOM   2125  CE2 PHE A 148      77.870 118.890 156.780  1.00  0.00           C
ATOM   2126  HE2 PHE A 148      78.420 117.980 156.600  1.00  0.00           H
ATOM   2127  C   PHE A 148      75.110 123.440 155.140  1.00  0.00           C
ATOM   2128  O   PHE A 148      76.080 124.220 155.390  1.00  0.00           O
ATOM   2129  N   SER A 149      73.920 123.790 155.520  1.00  0.00           N
ATOM   2130  HN  SER A 149      73.120 123.220 155.350  1.00  0.00           H
ATOM   2131  CA  SER A 149      73.560 124.830 156.500  1.00  0.00           C
ATOM   2132  HA  SER A 149      73.830 125.740 155.990  1.00  0.00           H
ATOM   2133  CB  SER A 149      72.040 125.060 156.700  1.00  0.00           C
ATOM   2134  HB1 SER A 149      71.830 126.020 157.210  1.00  0.00           H
ATOM   2135  HB2 SER A 149      71.560 124.220 157.250  1.00  0.00           H
ATOM   2136  OG  SER A 149      71.480 125.210 155.410  1.00  0.00           O
ATOM   2137  HG1 SER A 149      71.360 124.300 155.140  1.00  0.00           H
ATOM   2138  C   SER A 149      74.110 124.750 157.930  1.00  0.00           C
ATOM   2139  O   SER A 149      74.420 123.610 158.360  1.00  0.00           O
ATOM   2140  N   PRO A 150      74.140 125.840 158.730  1.00  0.00           N
ATOM   2141  CD  PRO A 150      74.300 127.190 158.270  1.00  0.00           C
ATOM   2142  HD1 PRO A 150      73.660 127.370 157.380  1.00  0.00           H
ATOM   2143  HD2 PRO A 150      75.340 127.110 157.900  1.00  0.00           H
ATOM   2144  CA  PRO A 150      74.410 125.660 160.150  1.00  0.00           C
ATOM   2145  HA  PRO A 150      75.220 124.990 160.380  1.00  0.00           H
ATOM   2146  CB  PRO A 150      74.940 127.090 160.540  1.00  0.00           C
ATOM   2147  HB1 PRO A 150      74.710 127.410 161.580  1.00  0.00           H
ATOM   2148  HB2 PRO A 150      76.040 127.100 160.380  1.00  0.00           H
ATOM   2149  CG  PRO A 150      74.270 128.050 159.500  1.00  0.00           C
ATOM   2150  HG1 PRO A 150      74.820 128.990 159.300  1.00  0.00           H
ATOM   2151  HG2 PRO A 150      73.190 128.210 159.690  1.00  0.00           H
ATOM   2152  C   PRO A 150      73.130 125.130 160.970  1.00  0.00           C
ATOM   2153  O   PRO A 150      73.220 124.590 162.070  1.00  0.00           O
ATOM   2154  N   LEU A 151      71.920 125.350 160.450  1.00  0.00           N
ATOM   2155  HN  LEU A 151      71.980 125.920 159.630  1.00  0.00           H
ATOM   2156  CA  LEU A 151      70.730 125.000 161.080  1.00  0.00           C
ATOM   2157  HA  LEU A 151      70.740 125.630 161.970  1.00  0.00           H
ATOM   2158  CB  LEU A 151      69.570 125.520 160.080  1.00  0.00           C
ATOM   2159  HB1 LEU A 151      69.720 124.950 159.140  1.00  0.00           H
ATOM   2160  HB2 LEU A 151      68.520 125.320 160.390  1.00  0.00           H
ATOM   2161  CG  LEU A 151      69.510 127.020 159.620  1.00  0.00           C
ATOM   2162  HG  LEU A 151      70.550 127.310 159.360  1.00  0.00           H
ATOM   2163  CD1 LEU A 151      68.730 127.250 158.380  1.00  0.00           C
ATOM   2164 HD11 LEU A 151      67.640 127.080 158.450  1.00  0.00           H
ATOM   2165 HD12 LEU A 151      68.770 128.320 158.070  1.00  0.00           H
ATOM   2166 HD13 LEU A 151      69.050 126.690 157.470  1.00  0.00           H
ATOM   2167  CD2 LEU A 151      69.170 128.140 160.640  1.00  0.00           C
ATOM   2168 HD21 LEU A 151      69.470 129.170 160.350  1.00  0.00           H
ATOM   2169 HD22 LEU A 151      68.060 128.180 160.660  1.00  0.00           H
ATOM   2170 HD23 LEU A 151      69.560 127.810 161.630  1.00  0.00           H
ATOM   2171  C   LEU A 151      70.580 123.520 161.410  1.00  0.00           C
ATOM   2172  O   LEU A 151      69.920 123.090 162.360  1.00  0.00           O
ATOM   2173  N   THR A 152      71.030 122.670 160.570  1.00  0.00           N
ATOM   2174  HN  THR A 152      71.350 123.010 159.680  1.00  0.00           H
ATOM   2175  CA  THR A 152      70.840 121.220 160.680  1.00  0.00           C
ATOM   2176  HA  THR A 152      70.230 120.930 161.530  1.00  0.00           H
ATOM   2177  CB  THR A 152      70.430 120.630 159.430  1.00  0.00           C
ATOM   2178  HB  THR A 152      70.500 119.520 159.360  1.00  0.00           H
ATOM   2179  OG1 THR A 152      71.130 121.260 158.340  1.00  0.00           O
ATOM   2180  HG1 THR A 152      70.820 120.770 157.580  1.00  0.00           H
ATOM   2181  CG2 THR A 152      68.990 120.990 159.180  1.00  0.00           C
ATOM   2182 HG21 THR A 152      68.910 122.060 158.900  1.00  0.00           H
ATOM   2183 HG22 THR A 152      68.450 120.430 158.390  1.00  0.00           H
ATOM   2184 HG23 THR A 152      68.430 120.630 160.070  1.00  0.00           H
ATOM   2185  C   THR A 152      72.210 120.560 160.970  1.00  0.00           C
ATOM   2186  O   THR A 152      72.300 119.340 161.120  1.00  0.00           O
ATOM   2187  N   GLN A 153      73.250 121.380 161.260  1.00  0.00           N
ATOM   2188  HN  GLN A 153      73.210 122.370 161.400  1.00  0.00           H
ATOM   2189  CA  GLN A 153      74.630 120.970 161.400  1.00  0.00           C
ATOM   2190  HA  GLN A 153      74.800 120.320 160.560  1.00  0.00           H
ATOM   2191  CB  GLN A 153      75.520 122.190 161.520  1.00  0.00           C
ATOM   2192  HB1 GLN A 153      75.440 122.880 160.660  1.00  0.00           H
ATOM   2193  HB2 GLN A 153      75.100 122.690 162.420  1.00  0.00           H
ATOM   2194  CG  GLN A 153      76.950 121.930 161.740  1.00  0.00           C
ATOM   2195  HG1 GLN A 153      77.350 121.350 160.890  1.00  0.00           H
ATOM   2196  HG2 GLN A 153      77.150 121.220 162.570  1.00  0.00           H
ATOM   2197  CD  GLN A 153      77.810 123.240 161.850  1.00  0.00           C
ATOM   2198  OE1 GLN A 153      77.310 124.300 162.110  1.00  0.00           O
ATOM   2199  NE2 GLN A 153      79.090 123.180 161.460  1.00  0.00           N
ATOM   2200 HE21 GLN A 153      79.520 122.300 161.240  1.00  0.00           H
ATOM   2201 HE22 GLN A 153      79.620 124.030 161.520  1.00  0.00           H
ATOM   2202  C   GLN A 153      74.880 119.980 162.540  1.00  0.00           C
ATOM   2203  O   GLN A 153      75.710 119.090 162.510  1.00  0.00           O
ATOM   2204  N   LYS A 154      74.100 120.140 163.620  1.00  0.00           N
ATOM   2205  HN  LYS A 154      73.280 120.710 163.630  1.00  0.00           H
ATOM   2206  CA  LYS A 154      74.350 119.290 164.740  1.00  0.00           C
ATOM   2207  HA  LYS A 154      75.380 119.060 164.990  1.00  0.00           H
ATOM   2208  CB  LYS A 154      73.980 119.930 166.100  1.00  0.00           C
ATOM   2209  HB1 LYS A 154      72.930 120.300 166.070  1.00  0.00           H
ATOM   2210  HB2 LYS A 154      74.030 119.120 166.860  1.00  0.00           H
ATOM   2211  CG  LYS A 154      74.670 121.290 166.500  1.00  0.00           C
ATOM   2212  HG1 LYS A 154      74.440 122.160 165.850  1.00  0.00           H
ATOM   2213  HG2 LYS A 154      75.760 121.100 166.570  1.00  0.00           H
ATOM   2214  CD  LYS A 154      74.270 121.570 167.980  1.00  0.00           C
ATOM   2215  HD1 LYS A 154      74.200 120.630 168.570  1.00  0.00           H
ATOM   2216  HD2 LYS A 154      73.200 121.860 167.930  1.00  0.00           H
ATOM   2217  CE  LYS A 154      74.920 122.670 168.770  1.00  0.00           C
ATOM   2218  HE1 LYS A 154      75.970 122.440 169.050  1.00  0.00           H
ATOM   2219  HE2 LYS A 154      74.350 122.830 169.710  1.00  0.00           H
ATOM   2220  NZ  LYS A 154      74.860 123.930 168.000  1.00  0.00           N
ATOM   2221  HZ1 LYS A 154      75.020 123.810 166.980  1.00  0.00           H
ATOM   2222  HZ2 LYS A 154      73.950 124.440 168.080  1.00  0.00           H
ATOM   2223  HZ3 LYS A 154      75.530 124.650 168.340  1.00  0.00           H
ATOM   2224  C   LYS A 154      73.620 117.920 164.610  1.00  0.00           C
ATOM   2225  O   LYS A 154      73.790 117.020 165.440  1.00  0.00           O
ATOM   2226  N   CYS A 155      72.940 117.700 163.470  1.00  0.00           N
ATOM   2227  HN  CYS A 155      72.800 118.480 162.870  1.00  0.00           H
ATOM   2228  CA  CYS A 155      72.450 116.420 163.100  1.00  0.00           C
ATOM   2229  HA  CYS A 155      72.190 115.780 163.930  1.00  0.00           H
ATOM   2230  CB  CYS A 155      71.170 116.570 162.310  1.00  0.00           C
ATOM   2231  HB1 CYS A 155      70.870 115.570 161.930  1.00  0.00           H
ATOM   2232  HB2 CYS A 155      71.310 117.210 161.420  1.00  0.00           H
ATOM   2233  SG  CYS A 155      69.700 116.910 163.260  1.00  0.00           S
ATOM   2234  C   CYS A 155      73.360 115.640 162.100  1.00  0.00           C
ATOM   2235  O   CYS A 155      73.100 114.470 161.740  1.00  0.00           O
ATOM   2236  N   LYS A 156      74.500 116.310 161.650  1.00  0.00           N
ATOM   2237  HN  LYS A 156      74.670 117.220 162.020  1.00  0.00           H
ATOM   2238  CA  LYS A 156      75.480 115.820 160.710  1.00  0.00           C
ATOM   2239  HA  LYS A 156      74.990 115.020 160.180  1.00  0.00           H
ATOM   2240  CB  LYS A 156      75.920 116.950 159.720  1.00  0.00           C
ATOM   2241  HB1 LYS A 156      76.430 117.730 160.320  1.00  0.00           H
ATOM   2242  HB2 LYS A 156      76.650 116.570 158.980  1.00  0.00           H
ATOM   2243  CG  LYS A 156      74.810 117.800 159.050  1.00  0.00           C
ATOM   2244  HG1 LYS A 156      75.330 118.660 158.590  1.00  0.00           H
ATOM   2245  HG2 LYS A 156      74.100 118.220 159.800  1.00  0.00           H
ATOM   2246  CD  LYS A 156      74.130 117.030 157.930  1.00  0.00           C
ATOM   2247  HD1 LYS A 156      73.750 116.100 158.390  1.00  0.00           H
ATOM   2248  HD2 LYS A 156      74.930 116.770 157.200  1.00  0.00           H
ATOM   2249  CE  LYS A 156      73.170 118.020 157.250  1.00  0.00           C
ATOM   2250  HE1 LYS A 156      73.750 118.870 156.840  1.00  0.00           H
ATOM   2251  HE2 LYS A 156      72.510 118.530 157.980  1.00  0.00           H
ATOM   2252  NZ  LYS A 156      72.370 117.490 156.120  1.00  0.00           N
ATOM   2253  HZ1 LYS A 156      72.950 116.760 155.670  1.00  0.00           H
ATOM   2254  HZ2 LYS A 156      71.430 117.150 156.420  1.00  0.00           H
ATOM   2255  HZ3 LYS A 156      72.240 118.240 155.410  1.00  0.00           H
ATOM   2256  C   LYS A 156      76.680 115.220 161.530  1.00  0.00           C
ATOM   2257  O   LYS A 156      77.460 115.870 162.230  1.00  0.00           O
ATOM   2258  N   VAL A 157      76.760 113.880 161.460  1.00  0.00           N
ATOM   2259  HN  VAL A 157      76.110 113.330 160.940  1.00  0.00           H
ATOM   2260  CA  VAL A 157      77.690 113.110 162.330  1.00  0.00           C
ATOM   2261  HA  VAL A 157      78.350 113.750 162.900  1.00  0.00           H
ATOM   2262  CB  VAL A 157      77.010 112.200 163.300  1.00  0.00           C
ATOM   2263  HB  VAL A 157      76.320 112.950 163.710  1.00  0.00           H
ATOM   2264  CG1 VAL A 157      76.060 111.140 162.670  1.00  0.00           C
ATOM   2265 HG11 VAL A 157      75.470 111.570 161.830  1.00  0.00           H
ATOM   2266 HG12 VAL A 157      76.690 110.360 162.200  1.00  0.00           H
ATOM   2267 HG13 VAL A 157      75.470 110.670 163.490  1.00  0.00           H
ATOM   2268  CG2 VAL A 157      78.020 111.720 164.340  1.00  0.00           C
ATOM   2269 HG21 VAL A 157      78.730 112.490 164.730  1.00  0.00           H
ATOM   2270 HG22 VAL A 157      77.440 111.330 165.200  1.00  0.00           H
ATOM   2271 HG23 VAL A 157      78.650 110.910 163.930  1.00  0.00           H
ATOM   2272  C   VAL A 157      78.670 112.310 161.460  1.00  0.00           C
ATOM   2273  O   VAL A 157      78.220 111.800 160.440  1.00  0.00           O
ATOM   2274  N   LEU A 158      79.990 112.310 161.780  1.00  0.00           N
ATOM   2275  HN  LEU A 158      80.220 112.660 162.690  1.00  0.00           H
ATOM   2276  CA  LEU A 158      81.030 111.630 161.010  1.00  0.00           C
ATOM   2277  HA  LEU A 158      80.640 111.420 160.030  1.00  0.00           H
ATOM   2278  CB  LEU A 158      82.290 112.450 160.880  1.00  0.00           C
ATOM   2279  HB1 LEU A 158      82.090 113.460 160.460  1.00  0.00           H
ATOM   2280  HB2 LEU A 158      82.690 112.450 161.920  1.00  0.00           H
ATOM   2281  CG  LEU A 158      83.400 111.770 159.960  1.00  0.00           C
ATOM   2282  HG  LEU A 158      83.640 110.700 160.080  1.00  0.00           H
ATOM   2283  CD1 LEU A 158      82.980 112.070 158.480  1.00  0.00           C
ATOM   2284 HD11 LEU A 158      83.160 113.160 158.350  1.00  0.00           H
ATOM   2285 HD12 LEU A 158      83.570 111.430 157.800  1.00  0.00           H
ATOM   2286 HD13 LEU A 158      81.900 111.880 158.320  1.00  0.00           H
ATOM   2287  CD2 LEU A 158      84.720 112.460 160.380  1.00  0.00           C
ATOM   2288 HD21 LEU A 158      85.570 112.160 159.730  1.00  0.00           H
ATOM   2289 HD22 LEU A 158      84.620 113.560 160.270  1.00  0.00           H
ATOM   2290 HD23 LEU A 158      85.020 112.260 161.430  1.00  0.00           H
ATOM   2291  C   LEU A 158      81.180 110.300 161.720  1.00  0.00           C
ATOM   2292  O   LEU A 158      81.070 110.140 162.930  1.00  0.00           O
ATOM   2293  N   MET A 159      81.470 109.240 161.020  1.00  0.00           N
ATOM   2294  HN  MET A 159      81.530 109.270 160.030  1.00  0.00           H
ATOM   2295  CA  MET A 159      81.580 107.870 161.500  1.00  0.00           C
ATOM   2296  HA  MET A 159      81.950 107.950 162.520  1.00  0.00           H
ATOM   2297  CB  MET A 159      80.280 107.110 161.700  1.00  0.00           C
ATOM   2298  HB1 MET A 159      80.450 106.030 161.860  1.00  0.00           H
ATOM   2299  HB2 MET A 159      79.610 107.470 162.510  1.00  0.00           H
ATOM   2300  CG  MET A 159      79.390 107.280 160.450  1.00  0.00           C
ATOM   2301  HG1 MET A 159      80.010 107.160 159.540  1.00  0.00           H
ATOM   2302  HG2 MET A 159      78.810 108.220 160.530  1.00  0.00           H
ATOM   2303  SD  MET A 159      77.950 106.090 160.280  1.00  0.00           S
ATOM   2304  CE  MET A 159      78.410 104.440 160.930  1.00  0.00           C
ATOM   2305  HE1 MET A 159      79.320 104.030 160.460  1.00  0.00           H
ATOM   2306  HE2 MET A 159      78.850 104.550 161.950  1.00  0.00           H
ATOM   2307  HE3 MET A 159      77.560 103.720 160.840  1.00  0.00           H
ATOM   2308  C   MET A 159      82.700 107.050 160.690  1.00  0.00           C
ATOM   2309  O   MET A 159      83.110 107.480 159.600  1.00  0.00           O
ATOM   2310  N   LEU A 160      83.340 106.030 161.240  1.00  0.00           N
ATOM   2311  HN  LEU A 160      83.110 105.590 162.100  1.00  0.00           H
ATOM   2312  CA  LEU A 160      84.480 105.420 160.680  1.00  0.00           C
ATOM   2313  HA  LEU A 160      84.560 105.720 159.650  1.00  0.00           H
ATOM   2314  CB  LEU A 160      85.730 105.820 161.450  1.00  0.00           C
ATOM   2315  HB1 LEU A 160      85.810 106.930 161.470  1.00  0.00           H
ATOM   2316  HB2 LEU A 160      85.600 105.420 162.480  1.00  0.00           H
ATOM   2317  CG  LEU A 160      87.090 105.480 160.960  1.00  0.00           C
ATOM   2318  HG  LEU A 160      87.100 104.440 160.560  1.00  0.00           H
ATOM   2319  CD1 LEU A 160      87.490 106.350 159.790  1.00  0.00           C
ATOM   2320 HD11 LEU A 160      86.880 106.130 158.900  1.00  0.00           H
ATOM   2321 HD12 LEU A 160      87.400 107.420 160.070  1.00  0.00           H
ATOM   2322 HD13 LEU A 160      88.550 106.140 159.550  1.00  0.00           H
ATOM   2323  CD2 LEU A 160      88.180 105.700 162.060  1.00  0.00           C
ATOM   2324 HD21 LEU A 160      89.150 105.180 161.900  1.00  0.00           H
ATOM   2325 HD22 LEU A 160      88.290 106.780 162.290  1.00  0.00           H
ATOM   2326 HD23 LEU A 160      87.860 105.320 163.050  1.00  0.00           H
ATOM   2327  C   LEU A 160      84.420 103.860 160.840  1.00  0.00           C
ATOM   2328  O   LEU A 160      84.260 103.290 161.900  1.00  0.00           O
ATOM   2329  N   GLY A 161      84.600 103.210 159.710  1.00  0.00           N
ATOM   2330  HN  GLY A 161      84.560 103.740 158.870  1.00  0.00           H
ATOM   2331  CA  GLY A 161      84.620 101.720 159.610  1.00  0.00           C
ATOM   2332  HA1 GLY A 161      84.720 101.290 160.600  1.00  0.00           H
ATOM   2333  HA2 GLY A 161      85.450 101.440 158.980  1.00  0.00           H
ATOM   2334  C   GLY A 161      83.410 101.140 159.010  1.00  0.00           C
ATOM   2335  O   GLY A 161      83.380  99.880 158.950  1.00  0.00           O
ATOM   2336  N   GLY A 162      82.430 101.990 158.630  1.00  0.00           N
ATOM   2337  HN  GLY A 162      82.760 102.930 158.580  1.00  0.00           H
ATOM   2338  CA  GLY A 162      81.220 101.510 158.040  1.00  0.00           C
ATOM   2339  HA1 GLY A 162      80.840 100.690 158.630  1.00  0.00           H
ATOM   2340  HA2 GLY A 162      81.460 101.230 157.020  1.00  0.00           H
ATOM   2341  C   GLY A 162      80.100 102.460 158.010  1.00  0.00           C
ATOM   2342  O   GLY A 162      80.180 103.630 158.310  1.00  0.00           O
ATOM   2343  N   SER A 163      78.920 101.980 157.440  1.00  0.00           N
ATOM   2344  HN  SER A 163      78.800 101.010 157.230  1.00  0.00           H
ATOM   2345  CA  SER A 163      77.650 102.700 157.320  1.00  0.00           C
ATOM   2346  HA  SER A 163      77.780 103.770 157.440  1.00  0.00           H
ATOM   2347  CB  SER A 163      76.900 102.410 155.940  1.00  0.00           C
ATOM   2348  HB1 SER A 163      77.440 102.750 155.030  1.00  0.00           H
ATOM   2349  HB2 SER A 163      75.940 102.970 156.000  1.00  0.00           H
ATOM   2350  OG  SER A 163      76.610 101.010 155.850  1.00  0.00           O
ATOM   2351  HG1 SER A 163      76.340 100.800 154.950  1.00  0.00           H
ATOM   2352  C   SER A 163      76.750 102.410 158.470  1.00  0.00           C
ATOM   2353  O   SER A 163      76.920 101.510 159.280  1.00  0.00           O
ATOM   2354  N   ALA A 164      75.600 103.130 158.680  1.00  0.00           N
ATOM   2355  HN  ALA A 164      75.510 103.990 158.180  1.00  0.00           H
ATOM   2356  CA  ALA A 164      74.700 102.780 159.760  1.00  0.00           C
ATOM   2357  HA  ALA A 164      75.270 102.470 160.620  1.00  0.00           H
ATOM   2358  CB  ALA A 164      73.830 103.910 160.120  1.00  0.00           C
ATOM   2359  HB1 ALA A 164      73.110 104.270 159.360  1.00  0.00           H
ATOM   2360  HB2 ALA A 164      73.240 103.670 161.030  1.00  0.00           H
ATOM   2361  HB3 ALA A 164      74.430 104.820 160.310  1.00  0.00           H
ATOM   2362  C   ALA A 164      73.840 101.580 159.290  1.00  0.00           C
ATOM   2363  O   ALA A 164      72.990 101.100 160.030  1.00  0.00           O
ATOM   2364  N   LEU A 165      74.050 101.030 158.100  1.00  0.00           N
ATOM   2365  HN  LEU A 165      74.840 101.280 157.550  1.00  0.00           H
ATOM   2366  CA  LEU A 165      73.440  99.820 157.510  1.00  0.00           C
ATOM   2367  HA  LEU A 165      72.710  99.440 158.220  1.00  0.00           H
ATOM   2368  CB  LEU A 165      72.920 100.050 156.060  1.00  0.00           C
ATOM   2369  HB1 LEU A 165      73.760 100.270 155.370  1.00  0.00           H
ATOM   2370  HB2 LEU A 165      72.680  99.020 155.730  1.00  0.00           H
ATOM   2371  CG  LEU A 165      71.770 101.050 155.870  1.00  0.00           C
ATOM   2372  HG  LEU A 165      71.670 101.000 154.760  1.00  0.00           H
ATOM   2373  CD1 LEU A 165      70.530 100.660 156.520  1.00  0.00           C
ATOM   2374 HD11 LEU A 165      70.070  99.740 156.090  1.00  0.00           H
ATOM   2375 HD12 LEU A 165      70.800 100.570 157.590  1.00  0.00           H
ATOM   2376 HD13 LEU A 165      69.800 101.480 156.420  1.00  0.00           H
ATOM   2377  CD2 LEU A 165      72.270 102.500 156.110  1.00  0.00           C
ATOM   2378 HD21 LEU A 165      73.250 102.730 155.650  1.00  0.00           H
ATOM   2379 HD22 LEU A 165      71.420 103.180 155.880  1.00  0.00           H
ATOM   2380 HD23 LEU A 165      72.450 102.570 157.200  1.00  0.00           H
ATOM   2381  C   LEU A 165      74.530  98.680 157.500  1.00  0.00           C
ATOM   2382  O   LEU A 165      74.280  97.630 156.860  1.00  0.00           O
ATOM   2383  N   ASN A 166      75.670  98.860 158.240  1.00  0.00           N
ATOM   2384  HN  ASN A 166      75.790  99.720 158.730  1.00  0.00           H
ATOM   2385  CA  ASN A 166      76.620  97.800 158.380  1.00  0.00           C
ATOM   2386  HA  ASN A 166      77.370  98.210 159.030  1.00  0.00           H
ATOM   2387  CB  ASN A 166      75.830  96.640 159.090  1.00  0.00           C
ATOM   2388  HB1 ASN A 166      75.160  97.090 159.860  1.00  0.00           H
ATOM   2389  HB2 ASN A 166      75.100  96.150 158.410  1.00  0.00           H
ATOM   2390  CG  ASN A 166      76.720  95.600 159.810  1.00  0.00           C
ATOM   2391  OD1 ASN A 166      77.500  95.980 160.700  1.00  0.00           O
ATOM   2392  ND2 ASN A 166      76.520  94.360 159.460  1.00  0.00           N
ATOM   2393 HD21 ASN A 166      75.940  94.210 158.660  1.00  0.00           H
ATOM   2394 HD22 ASN A 166      76.820  93.600 160.040  1.00  0.00           H
ATOM   2395  C   ASN A 166      77.470  97.330 157.210  1.00  0.00           C
ATOM   2396  O   ASN A 166      78.100  96.300 157.170  1.00  0.00           O
ATOM   2397  N   HIS A 167      77.670  98.290 156.250  1.00  0.00           N
ATOM   2398  HN  HIS A 167      77.200  99.170 156.360  1.00  0.00           H
ATOM   2399  CA  HIS A 167      78.590  98.120 155.080  1.00  0.00           C
ATOM   2400  HA  HIS A 167      78.610  97.080 154.780  1.00  0.00           H
ATOM   2401  CB  HIS A 167      78.260  98.830 153.790  1.00  0.00           C
ATOM   2402  HB1 HIS A 167      78.350  99.930 153.830  1.00  0.00           H
ATOM   2403  HB2 HIS A 167      78.790  98.340 152.940  1.00  0.00           H
ATOM   2404  ND1 HIS A 167      75.880  99.550 153.370  1.00  0.00           N
ATOM   2405  CG  HIS A 167      76.840  98.580 153.330  1.00  0.00           C
ATOM   2406  CE1 HIS A 167      74.820  99.070 152.770  1.00  0.00           C
ATOM   2407  HE1 HIS A 167      73.850  99.570 152.740  1.00  0.00           H
ATOM   2408  NE2 HIS A 167      75.090  97.840 152.250  1.00  0.00           N
ATOM   2409  HE2 HIS A 167      74.500  97.300 151.650  1.00  0.00           H
ATOM   2410  CD2 HIS A 167      76.400  97.510 152.600  1.00  0.00           C
ATOM   2411  HD2 HIS A 167      77.100  96.770 152.230  1.00  0.00           H
ATOM   2412  C   HIS A 167      80.020  98.320 155.530  1.00  0.00           C
ATOM   2413  O   HIS A 167      80.760  99.100 154.930  1.00  0.00           O
ATOM   2414  N   ASN A 168      80.480  97.650 156.580  1.00  0.00           N
ATOM   2415  HN  ASN A 168      79.980  97.040 157.190  1.00  0.00           H
ATOM   2416  CA  ASN A 168      81.810  97.770 157.080  1.00  0.00           C
ATOM   2417  HA  ASN A 168      81.910  98.830 157.260  1.00  0.00           H
ATOM   2418  CB  ASN A 168      82.000  97.060 158.460  1.00  0.00           C
ATOM   2419  HB1 ASN A 168      81.950  95.950 158.360  1.00  0.00           H
ATOM   2420  HB2 ASN A 168      83.000  97.380 158.820  1.00  0.00           H
ATOM   2421  CG  ASN A 168      80.930  97.390 159.440  1.00  0.00           C
ATOM   2422  OD1 ASN A 168      79.950  98.080 159.210  1.00  0.00           O
ATOM   2423  ND2 ASN A 168      81.000  96.690 160.640  1.00  0.00           N
ATOM   2424 HD21 ASN A 168      81.730  96.040 160.850  1.00  0.00           H
ATOM   2425 HD22 ASN A 168      80.420  96.930 161.410  1.00  0.00           H
ATOM   2426  C   ASN A 168      83.020  97.370 156.190  1.00  0.00           C
ATOM   2427  O   ASN A 168      82.970  96.450 155.370  1.00  0.00           O
ATOM   2428  N   TYR A 169      84.080  98.190 156.330  1.00  0.00           N
ATOM   2429  HN  TYR A 169      83.890  98.940 156.960  1.00  0.00           H
ATOM   2430  CA  TYR A 169      85.410  97.930 155.940  1.00  0.00           C
ATOM   2431  HA  TYR A 169      85.410  97.670 154.900  1.00  0.00           H
ATOM   2432  CB  TYR A 169      86.160  99.310 155.920  1.00  0.00           C
ATOM   2433  HB1 TYR A 169      85.640  99.950 155.180  1.00  0.00           H
ATOM   2434  HB2 TYR A 169      86.010  99.870 156.860  1.00  0.00           H
ATOM   2435  CG  TYR A 169      87.590  99.180 155.720  1.00  0.00           C
ATOM   2436  CD1 TYR A 169      88.140  98.800 154.480  1.00  0.00           C
ATOM   2437  HD1 TYR A 169      87.500  98.550 153.650  1.00  0.00           H
ATOM   2438  CE1 TYR A 169      89.520  98.670 154.270  1.00  0.00           C
ATOM   2439  HE1 TYR A 169      89.880  98.410 153.280  1.00  0.00           H
ATOM   2440  CZ  TYR A 169      90.370  99.060 155.330  1.00  0.00           C
ATOM   2441  OH  TYR A 169      91.700  99.190 155.030  1.00  0.00           O
ATOM   2442  HH  TYR A 169      92.060  99.740 155.730  1.00  0.00           H
ATOM   2443  CD2 TYR A 169      88.490  99.490 156.800  1.00  0.00           C
ATOM   2444  HD2 TYR A 169      88.050  99.860 157.720  1.00  0.00           H
ATOM   2445  CE2 TYR A 169      89.850  99.500 156.530  1.00  0.00           C
ATOM   2446  HE2 TYR A 169      90.570  99.790 157.280  1.00  0.00           H
ATOM   2447  C   TYR A 169      86.100  96.790 156.600  1.00  0.00           C
ATOM   2448  O   TYR A 169      85.880  96.620 157.790  1.00  0.00           O
ATOM   2449  N   ARG A 170      87.030  96.080 155.920  1.00  0.00           N
ATOM   2450  HN  ARG A 170      87.260  96.200 154.960  1.00  0.00           H
ATOM   2451  CA  ARG A 170      87.910  95.150 156.560  1.00  0.00           C
ATOM   2452  HA  ARG A 170      87.760  95.290 157.620  1.00  0.00           H
ATOM   2453  CB  ARG A 170      87.480  93.720 156.180  1.00  0.00           C
ATOM   2454  HB1 ARG A 170      86.370  93.710 156.180  1.00  0.00           H
ATOM   2455  HB2 ARG A 170      87.690  93.590 155.100  1.00  0.00           H
ATOM   2456  CG  ARG A 170      87.930  92.490 157.020  1.00  0.00           C
ATOM   2457  HG1 ARG A 170      88.180  92.750 158.070  1.00  0.00           H
ATOM   2458  HG2 ARG A 170      88.960  92.240 156.690  1.00  0.00           H
ATOM   2459  CD  ARG A 170      86.990  91.330 156.900  1.00  0.00           C
ATOM   2460  HD1 ARG A 170      85.920  91.620 157.010  1.00  0.00           H
ATOM   2461  HD2 ARG A 170      87.230  90.500 157.600  1.00  0.00           H
ATOM   2462  NE  ARG A 170      87.060  90.770 155.490  1.00  0.00           N
ATOM   2463  HE  ARG A 170      86.400  91.050 154.800  1.00  0.00           H
ATOM   2464  CZ  ARG A 170      88.050  90.100 155.030  1.00  0.00           C
ATOM   2465  NH1 ARG A 170      89.030  89.590 155.680  1.00  0.00           N
ATOM   2466 HH11 ARG A 170      89.820  89.330 155.130  1.00  0.00           H
ATOM   2467 HH12 ARG A 170      89.080  89.670 156.680  1.00  0.00           H
ATOM   2468  NH2 ARG A 170      88.000  89.940 153.720  1.00  0.00           N
ATOM   2469 HH21 ARG A 170      88.830  89.630 153.260  1.00  0.00           H
ATOM   2470 HH22 ARG A 170      87.460  90.560 153.150  1.00  0.00           H
ATOM   2471  C   ARG A 170      89.370  95.380 156.220  1.00  0.00           C
ATOM   2472  O   ARG A 170      89.760  95.220 155.030  1.00  0.00           O
ATOM   2473  N   GLY A 171      90.230  95.700 157.200  1.00  0.00           N
ATOM   2474  HN  GLY A 171      89.930  95.820 158.140  1.00  0.00           H
ATOM   2475  CA  GLY A 171      91.600  96.160 156.920  1.00  0.00           C
ATOM   2476  HA1 GLY A 171      91.630  96.700 155.990  1.00  0.00           H
ATOM   2477  HA2 GLY A 171      92.250  95.300 156.920  1.00  0.00           H
ATOM   2478  C   GLY A 171      92.000  97.240 157.850  1.00  0.00           C
ATOM   2479  O   GLY A 171      91.300  97.540 158.860  1.00  0.00           O
ATOM   2480  N   TYR A 172      93.220  97.830 157.590  1.00  0.00           N
ATOM   2481  HN  TYR A 172      93.790  97.660 156.790  1.00  0.00           H
ATOM   2482  CA  TYR A 172      93.820  98.850 158.480  1.00  0.00           C
ATOM   2483  HA  TYR A 172      93.400  98.650 159.450  1.00  0.00           H
ATOM   2484  CB  TYR A 172      95.300  98.800 158.570  1.00  0.00           C
ATOM   2485  HB1 TYR A 172      95.720  98.980 157.560  1.00  0.00           H
ATOM   2486  HB2 TYR A 172      95.710  99.610 159.220  1.00  0.00           H
ATOM   2487  CG  TYR A 172      95.800  97.570 159.220  1.00  0.00           C
ATOM   2488  CD1 TYR A 172      96.170  96.410 158.460  1.00  0.00           C
ATOM   2489  HD1 TYR A 172      95.980  96.350 157.400  1.00  0.00           H
ATOM   2490  CE1 TYR A 172      96.680  95.200 159.060  1.00  0.00           C
ATOM   2491  HE1 TYR A 172      96.930  94.340 158.440  1.00  0.00           H
ATOM   2492  CZ  TYR A 172      96.820  95.190 160.420  1.00  0.00           C
ATOM   2493  OH  TYR A 172      97.480  94.060 160.970  1.00  0.00           O
ATOM   2494  HH  TYR A 172      97.550  94.080 161.930  1.00  0.00           H
ATOM   2495  CD2 TYR A 172      96.030  97.490 160.600  1.00  0.00           C
ATOM   2496  HD2 TYR A 172      95.760  98.310 161.240  1.00  0.00           H
ATOM   2497  CE2 TYR A 172      96.470  96.300 161.170  1.00  0.00           C
ATOM   2498  HE2 TYR A 172      96.600  96.280 162.250  1.00  0.00           H
ATOM   2499  C   TYR A 172      93.400 100.280 158.010  1.00  0.00           C
ATOM   2500  O   TYR A 172      93.360 100.610 156.860  1.00  0.00           O
ATOM   2501  N   ILE A 173      93.300 101.170 158.960  1.00  0.00           N
ATOM   2502  HN  ILE A 173      93.370 100.870 159.910  1.00  0.00           H
ATOM   2503  CA  ILE A 173      93.310 102.620 158.640  1.00  0.00           C
ATOM   2504  HA  ILE A 173      93.520 102.820 157.600  1.00  0.00           H
ATOM   2505  CB  ILE A 173      92.000 103.260 158.970  1.00  0.00           C
ATOM   2506  HB  ILE A 173      91.800 103.110 160.060  1.00  0.00           H
ATOM   2507  CG2 ILE A 173      92.040 104.790 158.570  1.00  0.00           C
ATOM   2508 HG21 ILE A 173      91.030 105.230 158.670  1.00  0.00           H
ATOM   2509 HG22 ILE A 173      92.670 105.380 159.280  1.00  0.00           H
ATOM   2510 HG23 ILE A 173      92.440 104.780 157.530  1.00  0.00           H
ATOM   2511  CG1 ILE A 173      90.820 102.440 158.260  1.00  0.00           C
ATOM   2512 HG11 ILE A 173      90.910 101.400 158.660  1.00  0.00           H
ATOM   2513 HG12 ILE A 173      90.830 102.510 157.150  1.00  0.00           H
ATOM   2514  CD  ILE A 173      89.490 103.010 158.690  1.00  0.00           C
ATOM   2515  HD1 ILE A 173      88.670 102.270 158.600  1.00  0.00           H
ATOM   2516  HD2 ILE A 173      89.570 103.160 159.790  1.00  0.00           H
ATOM   2517  HD3 ILE A 173      89.300 104.010 158.240  1.00  0.00           H
ATOM   2518  C   ILE A 173      94.350 103.240 159.600  1.00  0.00           C
ATOM   2519  O   ILE A 173      94.660 102.830 160.750  1.00  0.00           O
ATOM   2520  N   GLU A 174      95.080 104.260 159.060  1.00  0.00           N
ATOM   2521  HN  GLU A 174      95.060 104.440 158.080  1.00  0.00           H
ATOM   2522  CA  GLU A 174      96.100 105.000 159.810  1.00  0.00           C
ATOM   2523  HA  GLU A 174      95.900 105.080 160.870  1.00  0.00           H
ATOM   2524  CB  GLU A 174      97.630 104.480 159.600  1.00  0.00           C
ATOM   2525  HB1 GLU A 174      97.520 103.380 159.470  1.00  0.00           H
ATOM   2526  HB2 GLU A 174      98.100 104.900 158.690  1.00  0.00           H
ATOM   2527  CG  GLU A 174      98.430 104.720 160.960  1.00  0.00           C
ATOM   2528  HG1 GLU A 174      98.060 104.060 161.780  1.00  0.00           H
ATOM   2529  HG2 GLU A 174      98.460 105.760 161.360  1.00  0.00           H
ATOM   2530  CD  GLU A 174      99.860 104.240 160.760  1.00  0.00           C
ATOM   2531  OE1 GLU A 174     100.260 103.650 159.730  1.00  0.00           O
ATOM   2532  OE2 GLU A 174     100.640 104.280 161.750  1.00  0.00           O
ATOM   2533  C   GLU A 174      96.030 106.410 159.250  1.00  0.00           C
ATOM   2534  O   GLU A 174      95.600 106.570 158.110  1.00  0.00           O
ATOM   2535  N   HIS A 175      96.450 107.410 159.990  1.00  0.00           N
ATOM   2536  HN  HIS A 175      96.810 107.200 160.890  1.00  0.00           H
ATOM   2537  CA  HIS A 175      96.690 108.710 159.450  1.00  0.00           C
ATOM   2538  HA  HIS A 175      97.020 109.280 160.300  1.00  0.00           H
ATOM   2539  CB  HIS A 175      97.760 108.760 158.300  1.00  0.00           C
ATOM   2540  HB1 HIS A 175      98.740 108.380 158.680  1.00  0.00           H
ATOM   2541  HB2 HIS A 175      97.410 108.010 157.560  1.00  0.00           H
ATOM   2542  ND1 HIS A 175      98.990 110.840 158.020  1.00  0.00           N
ATOM   2543  CG  HIS A 175      98.010 109.990 157.590  1.00  0.00           C
ATOM   2544  CE1 HIS A 175      99.170 111.880 157.210  1.00  0.00           C
ATOM   2545  HE1 HIS A 175      99.750 112.800 157.150  1.00  0.00           H
ATOM   2546  NE2 HIS A 175      98.320 111.690 156.160  1.00  0.00           N
ATOM   2547  HE2 HIS A 175      98.130 112.410 155.480  1.00  0.00           H
ATOM   2548  CD2 HIS A 175      97.620 110.480 156.340  1.00  0.00           C
ATOM   2549  HD2 HIS A 175      96.880 110.090 155.650  1.00  0.00           H
ATOM   2550  C   HIS A 175      95.390 109.460 159.130  1.00  0.00           C
ATOM   2551  O   HIS A 175      95.230 110.110 158.160  1.00  0.00           O
ATOM   2552  N   PHE A 176      94.330 109.320 159.940  1.00  0.00           N
ATOM   2553  HN  PHE A 176      94.250 108.820 160.800  1.00  0.00           H
ATOM   2554  CA  PHE A 176      93.060 109.910 159.530  1.00  0.00           C
ATOM   2555  HA  PHE A 176      92.830 109.700 158.490  1.00  0.00           H
ATOM   2556  CB  PHE A 176      91.820 109.290 160.280  1.00  0.00           C
ATOM   2557  HB1 PHE A 176      91.810 108.180 160.220  1.00  0.00           H
ATOM   2558  HB2 PHE A 176      91.910 109.560 161.360  1.00  0.00           H
ATOM   2559  CG  PHE A 176      90.490 109.830 159.890  1.00  0.00           C
ATOM   2560  CD1 PHE A 176      89.720 109.080 159.040  1.00  0.00           C
ATOM   2561  HD1 PHE A 176      90.000 108.080 158.760  1.00  0.00           H
ATOM   2562  CE1 PHE A 176      88.550 109.670 158.470  1.00  0.00           C
ATOM   2563  HE1 PHE A 176      88.050 109.090 157.710  1.00  0.00           H
ATOM   2564  CZ  PHE A 176      88.140 110.910 158.940  1.00  0.00           C
ATOM   2565  HZ  PHE A 176      87.260 111.330 158.490  1.00  0.00           H
ATOM   2566  CD2 PHE A 176      90.060 111.060 160.430  1.00  0.00           C
ATOM   2567  HD2 PHE A 176      90.630 111.660 161.120  1.00  0.00           H
ATOM   2568  CE2 PHE A 176      88.880 111.610 159.880  1.00  0.00           C
ATOM   2569  HE2 PHE A 176      88.420 112.420 160.430  1.00  0.00           H
ATOM   2570  C   PHE A 176      93.080 111.490 159.660  1.00  0.00           C
ATOM   2571  O   PHE A 176      93.290 111.970 160.780  1.00  0.00           O
ATOM   2572  N   SER A 177      92.940 112.180 158.540  1.00  0.00           N
ATOM   2573  HN  SER A 177      93.020 111.680 157.680  1.00  0.00           H
ATOM   2574  CA  SER A 177      93.060 113.650 158.590  1.00  0.00           C
ATOM   2575  HA  SER A 177      92.910 114.030 159.590  1.00  0.00           H
ATOM   2576  CB  SER A 177      94.480 114.210 158.230  1.00  0.00           C
ATOM   2577  HB1 SER A 177      94.560 115.250 158.630  1.00  0.00           H
ATOM   2578  HB2 SER A 177      94.590 114.350 157.130  1.00  0.00           H
ATOM   2579  OG  SER A 177      95.460 113.270 158.670  1.00  0.00           O
ATOM   2580  HG1 SER A 177      95.100 112.460 158.310  1.00  0.00           H
ATOM   2581  C   SER A 177      91.960 114.300 157.750  1.00  0.00           C
ATOM   2582  O   SER A 177      91.950 114.150 156.570  1.00  0.00           O
ATOM   2583  N   LEU A 178      91.170 115.140 158.460  1.00  0.00           N
ATOM   2584  HN  LEU A 178      91.360 115.460 159.380  1.00  0.00           H
ATOM   2585  CA  LEU A 178      90.090 115.910 157.870  1.00  0.00           C
ATOM   2586  HA  LEU A 178      90.180 115.800 156.800  1.00  0.00           H
ATOM   2587  CB  LEU A 178      88.760 115.360 158.410  1.00  0.00           C
ATOM   2588  HB1 LEU A 178      88.590 114.360 157.950  1.00  0.00           H
ATOM   2589  HB2 LEU A 178      88.870 115.010 159.460  1.00  0.00           H
ATOM   2590  CG  LEU A 178      87.480 116.140 158.260  1.00  0.00           C
ATOM   2591  HG  LEU A 178      87.550 117.090 158.830  1.00  0.00           H
ATOM   2592  CD1 LEU A 178      87.250 116.510 156.730  1.00  0.00           C
ATOM   2593 HD11 LEU A 178      86.320 117.110 156.680  1.00  0.00           H
ATOM   2594 HD12 LEU A 178      88.000 117.240 156.370  1.00  0.00           H
ATOM   2595 HD13 LEU A 178      87.310 115.640 156.040  1.00  0.00           H
ATOM   2596  CD2 LEU A 178      86.280 115.270 158.640  1.00  0.00           C
ATOM   2597 HD21 LEU A 178      86.180 114.960 159.710  1.00  0.00           H
ATOM   2598 HD22 LEU A 178      85.320 115.770 158.400  1.00  0.00           H
ATOM   2599 HD23 LEU A 178      86.310 114.390 157.970  1.00  0.00           H
ATOM   2600  C   LEU A 178      90.280 117.410 158.160  1.00  0.00           C
ATOM   2601  O   LEU A 178      90.470 117.820 159.260  1.00  0.00           O
ATOM   2602  N   TRP A 179      90.420 118.230 157.110  1.00  0.00           N
ATOM   2603  HN  TRP A 179      90.380 118.000 156.140  1.00  0.00           H
ATOM   2604  CA  TRP A 179      90.760 119.590 157.270  1.00  0.00           C
ATOM   2605  HA  TRP A 179      90.710 119.890 158.310  1.00  0.00           H
ATOM   2606  CB  TRP A 179      92.160 119.860 156.760  1.00  0.00           C
ATOM   2607  HB1 TRP A 179      92.130 119.620 155.670  1.00  0.00           H
ATOM   2608  HB2 TRP A 179      92.420 120.940 156.700  1.00  0.00           H
ATOM   2609  CG  TRP A 179      93.250 119.050 157.360  1.00  0.00           C
ATOM   2610  CD1 TRP A 179      93.370 118.510 158.620  1.00  0.00           C
ATOM   2611  HD1 TRP A 179      92.660 118.650 159.420  1.00  0.00           H
ATOM   2612  NE1 TRP A 179      94.520 117.770 158.710  1.00  0.00           N
ATOM   2613  HE1 TRP A 179      94.980 117.250 159.400  1.00  0.00           H
ATOM   2614  CE2 TRP A 179      95.130 117.730 157.480  1.00  0.00           C
ATOM   2615  CD2 TRP A 179      94.430 118.610 156.630  1.00  0.00           C
ATOM   2616  CE3 TRP A 179      94.930 118.870 155.320  1.00  0.00           C
ATOM   2617  HE3 TRP A 179      94.440 119.650 154.760  1.00  0.00           H
ATOM   2618  CZ3 TRP A 179      96.020 118.190 154.870  1.00  0.00           C
ATOM   2619  HZ3 TRP A 179      96.430 118.430 153.900  1.00  0.00           H
ATOM   2620  CZ2 TRP A 179      96.180 116.900 156.960  1.00  0.00           C
ATOM   2621  HZ2 TRP A 179      96.670 116.230 157.650  1.00  0.00           H
ATOM   2622  CH2 TRP A 179      96.660 117.230 155.680  1.00  0.00           C
ATOM   2623  HH2 TRP A 179      97.510 116.760 155.220  1.00  0.00           H
ATOM   2624  C   TRP A 179      89.820 120.450 156.420  1.00  0.00           C
ATOM   2625  O   TRP A 179      89.360 120.130 155.340  1.00  0.00           O
ATOM   2626  N   LYS A 180      89.590 121.670 156.840  1.00  0.00           N
ATOM   2627  HN  LYS A 180      90.140 122.040 157.580  1.00  0.00           H
ATOM   2628  CA  LYS A 180      88.470 122.540 156.490  1.00  0.00           C
ATOM   2629  HA  LYS A 180      87.570 121.950 156.420  1.00  0.00           H
ATOM   2630  CB  LYS A 180      88.250 123.470 157.740  1.00  0.00           C
ATOM   2631  HB1 LYS A 180      89.220 124.010 157.830  1.00  0.00           H
ATOM   2632  HB2 LYS A 180      87.500 124.260 157.520  1.00  0.00           H
ATOM   2633  CG  LYS A 180      87.840 122.680 158.980  1.00  0.00           C
ATOM   2634  HG1 LYS A 180      88.690 121.970 159.100  1.00  0.00           H
ATOM   2635  HG2 LYS A 180      86.980 122.020 158.750  1.00  0.00           H
ATOM   2636  CD  LYS A 180      87.660 123.430 160.330  1.00  0.00           C
ATOM   2637  HD1 LYS A 180      88.500 124.120 160.550  1.00  0.00           H
ATOM   2638  HD2 LYS A 180      87.660 122.620 161.090  1.00  0.00           H
ATOM   2639  CE  LYS A 180      86.300 124.260 160.310  1.00  0.00           C
ATOM   2640  HE1 LYS A 180      85.360 123.670 160.260  1.00  0.00           H
ATOM   2641  HE2 LYS A 180      86.310 125.050 159.530  1.00  0.00           H
ATOM   2642  NZ  LYS A 180      86.300 125.000 161.610  1.00  0.00           N
ATOM   2643  HZ1 LYS A 180      86.860 124.580 162.380  1.00  0.00           H
ATOM   2644  HZ2 LYS A 180      86.820 125.890 161.430  1.00  0.00           H
ATOM   2645  HZ3 LYS A 180      85.380 125.340 161.960  1.00  0.00           H
ATOM   2646  C   LYS A 180      88.520 123.430 155.200  1.00  0.00           C
ATOM   2647  O   LYS A 180      87.700 124.320 155.040  1.00  0.00           O
ATOM   2648  N   VAL A 181      89.440 123.110 154.300  1.00  0.00           N
ATOM   2649  HN  VAL A 181      90.000 122.330 154.590  1.00  0.00           H
ATOM   2650  CA  VAL A 181      89.840 123.930 153.230  1.00  0.00           C
ATOM   2651  HA  VAL A 181      89.030 124.410 152.690  1.00  0.00           H
ATOM   2652  CB  VAL A 181      90.890 124.980 153.500  1.00  0.00           C
ATOM   2653  HB  VAL A 181      91.240 125.440 152.560  1.00  0.00           H
ATOM   2654  CG1 VAL A 181      90.260 126.090 154.350  1.00  0.00           C
ATOM   2655 HG11 VAL A 181      89.320 126.310 153.810  1.00  0.00           H
ATOM   2656 HG12 VAL A 181      90.000 125.790 155.390  1.00  0.00           H
ATOM   2657 HG13 VAL A 181      90.960 126.950 154.300  1.00  0.00           H
ATOM   2658  CG2 VAL A 181      92.170 124.360 154.120  1.00  0.00           C
ATOM   2659 HG21 VAL A 181      92.980 125.110 154.060  1.00  0.00           H
ATOM   2660 HG22 VAL A 181      91.970 124.090 155.180  1.00  0.00           H
ATOM   2661 HG23 VAL A 181      92.470 123.430 153.590  1.00  0.00           H
ATOM   2662  C   VAL A 181      90.440 122.850 152.220  1.00  0.00           C
ATOM   2663  O   VAL A 181      90.570 121.660 152.600  1.00  0.00           O
ATOM   2664  N   ALA A 182      90.740 123.230 151.000  1.00  0.00           N
ATOM   2665  HN  ALA A 182      90.520 124.130 150.650  1.00  0.00           H
ATOM   2666  CA  ALA A 182      91.220 122.280 149.980  1.00  0.00           C
ATOM   2667  HA  ALA A 182      90.950 121.320 150.390  1.00  0.00           H
ATOM   2668  CB  ALA A 182      90.390 122.550 148.750  1.00  0.00           C
ATOM   2669  HB1 ALA A 182      90.510 121.760 147.980  1.00  0.00           H
ATOM   2670  HB2 ALA A 182      89.360 122.600 149.150  1.00  0.00           H
ATOM   2671  HB3 ALA A 182      90.510 123.570 148.320  1.00  0.00           H
ATOM   2672  C   ALA A 182      92.630 122.390 149.590  1.00  0.00           C
ATOM   2673  O   ALA A 182      93.090 123.520 149.200  1.00  0.00           O
ATOM   2674  N   ARG A 183      93.420 121.360 149.520  1.00  0.00           N
ATOM   2675  HN  ARG A 183      93.030 120.460 149.720  1.00  0.00           H
ATOM   2676  CA  ARG A 183      94.830 121.290 149.300  1.00  0.00           C
ATOM   2677  HA  ARG A 183      95.310 122.260 149.340  1.00  0.00           H
ATOM   2678  CB  ARG A 183      95.570 120.130 150.060  1.00  0.00           C
ATOM   2679  HB1 ARG A 183      95.140 119.150 149.770  1.00  0.00           H
ATOM   2680  HB2 ARG A 183      96.620 120.030 149.720  1.00  0.00           H
ATOM   2681  CG  ARG A 183      95.580 120.290 151.580  1.00  0.00           C
ATOM   2682  HG1 ARG A 183      95.670 119.310 152.110  1.00  0.00           H
ATOM   2683  HG2 ARG A 183      94.560 120.660 151.800  1.00  0.00           H
ATOM   2684  CD  ARG A 183      96.480 121.330 152.270  1.00  0.00           C
ATOM   2685  HD1 ARG A 183      96.170 121.580 153.310  1.00  0.00           H
ATOM   2686  HD2 ARG A 183      96.500 122.330 151.800  1.00  0.00           H
ATOM   2687  NE  ARG A 183      97.880 120.820 152.540  1.00  0.00           N
ATOM   2688  HE  ARG A 183      98.030 119.830 152.600  1.00  0.00           H
ATOM   2689  CZ  ARG A 183      98.970 121.540 152.640  1.00  0.00           C
ATOM   2690  NH1 ARG A 183      98.920 122.890 152.760  1.00  0.00           N
ATOM   2691 HH11 ARG A 183      99.820 123.330 152.760  1.00  0.00           H
ATOM   2692 HH12 ARG A 183      98.100 123.400 152.480  1.00  0.00           H
ATOM   2693  NH2 ARG A 183     100.170 120.990 152.720  1.00  0.00           N
ATOM   2694 HH21 ARG A 183     100.940 121.550 153.020  1.00  0.00           H
ATOM   2695 HH22 ARG A 183     100.290 120.050 153.060  1.00  0.00           H
ATOM   2696  C   ARG A 183      95.030 120.860 147.870  1.00  0.00           C
ATOM   2697  O   ARG A 183      94.380 119.900 147.380  1.00  0.00           O
ATOM   2698  N   THR A 184      96.010 121.430 147.150  1.00  0.00           N
ATOM   2699  HN  THR A 184      96.480 122.220 147.540  1.00  0.00           H
ATOM   2700  CA  THR A 184      96.400 121.040 145.830  1.00  0.00           C
ATOM   2701  HA  THR A 184      95.530 120.830 145.240  1.00  0.00           H
ATOM   2702  CB  THR A 184      97.140 122.090 145.100  1.00  0.00           C
ATOM   2703  HB  THR A 184      97.350 121.840 144.040  1.00  0.00           H
ATOM   2704  OG1 THR A 184      98.340 122.650 145.610  1.00  0.00           O
ATOM   2705  HG1 THR A 184      98.310 122.660 146.560  1.00  0.00           H
ATOM   2706  CG2 THR A 184      96.310 123.430 145.090  1.00  0.00           C
ATOM   2707 HG21 THR A 184      96.240 123.910 146.090  1.00  0.00           H
ATOM   2708 HG22 THR A 184      96.940 124.150 144.530  1.00  0.00           H
ATOM   2709 HG23 THR A 184      95.380 123.500 144.490  1.00  0.00           H
ATOM   2710  C   THR A 184      97.150 119.750 145.870  1.00  0.00           C
ATOM   2711  O   THR A 184      97.690 119.340 146.880  1.00  0.00           O
ATOM   2712  N   GLN A 185      97.280 119.160 144.670  1.00  0.00           N
ATOM   2713  HN  GLN A 185      97.040 119.620 143.820  1.00  0.00           H
ATOM   2714  CA  GLN A 185      98.070 117.930 144.530  1.00  0.00           C
ATOM   2715  HA  GLN A 185      97.560 117.160 145.080  1.00  0.00           H
ATOM   2716  CB  GLN A 185      98.060 117.490 143.090  1.00  0.00           C
ATOM   2717  HB1 GLN A 185      97.020 117.500 142.700  1.00  0.00           H
ATOM   2718  HB2 GLN A 185      98.750 118.120 142.480  1.00  0.00           H
ATOM   2719  CG  GLN A 185      98.670 116.130 142.890  1.00  0.00           C
ATOM   2720  HG1 GLN A 185      98.180 115.390 143.560  1.00  0.00           H
ATOM   2721  HG2 GLN A 185      99.720 116.160 143.260  1.00  0.00           H
ATOM   2722  CD  GLN A 185      98.720 115.600 141.380  1.00  0.00           C
ATOM   2723  OE1 GLN A 185      98.560 116.410 140.440  1.00  0.00           O
ATOM   2724  NE2 GLN A 185      98.880 114.260 141.320  1.00  0.00           N
ATOM   2725 HE21 GLN A 185      99.140 113.790 142.170  1.00  0.00           H
ATOM   2726 HE22 GLN A 185      98.970 113.760 140.460  1.00  0.00           H
ATOM   2727  C   GLN A 185      99.500 117.980 145.060  1.00  0.00           C
ATOM   2728  O   GLN A 185      99.920 117.030 145.790  1.00  0.00           O
ATOM   2729  N   ARG A 186     100.290 119.050 144.820  1.00  0.00           N
ATOM   2730  HN  ARG A 186      99.980 119.630 144.070  1.00  0.00           H
ATOM   2731  CA  ARG A 186     101.630 119.370 145.430  1.00  0.00           C
ATOM   2732  HA  ARG A 186     102.330 118.620 145.080  1.00  0.00           H
ATOM   2733  CB  ARG A 186     102.260 120.650 144.820  1.00  0.00           C
ATOM   2734  HB1 ARG A 186     102.400 120.480 143.730  1.00  0.00           H
ATOM   2735  HB2 ARG A 186     101.560 121.520 144.900  1.00  0.00           H
ATOM   2736  CG  ARG A 186     103.640 121.060 145.340  1.00  0.00           C
ATOM   2737  HG1 ARG A 186     103.650 121.030 146.450  1.00  0.00           H
ATOM   2738  HG2 ARG A 186     103.800 122.150 145.180  1.00  0.00           H
ATOM   2739  CD  ARG A 186     104.740 120.310 144.650  1.00  0.00           C
ATOM   2740  HD1 ARG A 186     104.330 119.330 144.330  1.00  0.00           H
ATOM   2741  HD2 ARG A 186     105.680 120.180 145.230  1.00  0.00           H
ATOM   2742  NE  ARG A 186     105.100 121.080 143.390  1.00  0.00           N
ATOM   2743  HE  ARG A 186     104.630 120.790 142.550  1.00  0.00           H
ATOM   2744  CZ  ARG A 186     106.280 121.700 143.250  1.00  0.00           C
ATOM   2745  NH1 ARG A 186     107.190 121.860 144.240  1.00  0.00           N
ATOM   2746 HH11 ARG A 186     108.100 122.250 144.060  1.00  0.00           H
ATOM   2747 HH12 ARG A 186     107.070 121.270 145.040  1.00  0.00           H
ATOM   2748  NH2 ARG A 186     106.540 122.260 142.050  1.00  0.00           N
ATOM   2749 HH21 ARG A 186     107.410 122.720 141.860  1.00  0.00           H
ATOM   2750 HH22 ARG A 186     105.890 122.200 141.300  1.00  0.00           H
ATOM   2751  C   ARG A 186     101.670 119.410 146.890  1.00  0.00           C
ATOM   2752  O   ARG A 186     102.570 118.820 147.470  1.00  0.00           O
ATOM   2753  N   GLU A 187     100.660 119.960 147.540  1.00  0.00           N
ATOM   2754  HN  GLU A 187      99.990 120.410 146.960  1.00  0.00           H
ATOM   2755  CA  GLU A 187     100.370 119.980 148.950  1.00  0.00           C
ATOM   2756  HA  GLU A 187     101.240 120.260 149.530  1.00  0.00           H
ATOM   2757  CB  GLU A 187      99.320 121.000 149.190  1.00  0.00           C
ATOM   2758  HB1 GLU A 187      98.560 120.940 148.390  1.00  0.00           H
ATOM   2759  HB2 GLU A 187      98.720 120.750 150.100  1.00  0.00           H
ATOM   2760  CG  GLU A 187      99.870 122.410 149.100  1.00  0.00           C
ATOM   2761  HG1 GLU A 187     100.650 122.490 148.310  1.00  0.00           H
ATOM   2762  HG2 GLU A 187     100.300 122.700 150.080  1.00  0.00           H
ATOM   2763  CD  GLU A 187      98.880 123.520 148.820  1.00  0.00           C
ATOM   2764  OE1 GLU A 187      99.170 124.710 149.160  1.00  0.00           O
ATOM   2765  OE2 GLU A 187      97.780 123.260 148.330  1.00  0.00           O
ATOM   2766  C   GLU A 187     100.080 118.550 149.460  1.00  0.00           C
ATOM   2767  O   GLU A 187     100.770 118.030 150.330  1.00  0.00           O
ATOM   2768  N   ILE A 188      99.130 117.870 148.810  1.00  0.00           N
ATOM   2769  HN  ILE A 188      98.540 118.350 148.170  1.00  0.00           H
ATOM   2770  CA  ILE A 188      98.810 116.500 149.080  1.00  0.00           C
ATOM   2771  HA  ILE A 188      98.430 116.420 150.090  1.00  0.00           H
ATOM   2772  CB  ILE A 188      97.700 115.930 148.180  1.00  0.00           C
ATOM   2773  HB  ILE A 188      98.040 116.110 147.140  1.00  0.00           H
ATOM   2774  CG2 ILE A 188      97.440 114.420 148.340  1.00  0.00           C
ATOM   2775 HG21 ILE A 188      97.340 114.170 149.420  1.00  0.00           H
ATOM   2776 HG22 ILE A 188      96.520 114.020 147.850  1.00  0.00           H
ATOM   2777 HG23 ILE A 188      98.280 113.790 147.960  1.00  0.00           H
ATOM   2778  CG1 ILE A 188      96.440 116.750 148.390  1.00  0.00           C
ATOM   2779 HG11 ILE A 188      96.690 117.840 148.380  1.00  0.00           H
ATOM   2780 HG12 ILE A 188      95.960 116.610 149.380  1.00  0.00           H
ATOM   2781  CD  ILE A 188      95.440 116.530 147.230  1.00  0.00           C
ATOM   2782  HD1 ILE A 188      95.960 116.870 146.310  1.00  0.00           H
ATOM   2783  HD2 ILE A 188      95.200 115.450 147.150  1.00  0.00           H
ATOM   2784  HD3 ILE A 188      94.580 117.220 147.410  1.00  0.00           H
ATOM   2785  C   ILE A 188     100.010 115.530 149.100  1.00  0.00           C
ATOM   2786  O   ILE A 188     100.250 114.770 150.030  1.00  0.00           O
ATOM   2787  N   LEU A 189     100.880 115.750 148.130  1.00  0.00           N
ATOM   2788  HN  LEU A 189     100.680 116.380 147.380  1.00  0.00           H
ATOM   2789  CA  LEU A 189     102.200 115.090 148.060  1.00  0.00           C
ATOM   2790  HA  LEU A 189     102.060 114.020 148.090  1.00  0.00           H
ATOM   2791  CB  LEU A 189     102.930 115.430 146.780  1.00  0.00           C
ATOM   2792  HB1 LEU A 189     102.740 116.500 146.550  1.00  0.00           H
ATOM   2793  HB2 LEU A 189     104.040 115.320 146.880  1.00  0.00           H
ATOM   2794  CG  LEU A 189     102.420 114.630 145.510  1.00  0.00           C
ATOM   2795  HG  LEU A 189     101.310 114.780 145.550  1.00  0.00           H
ATOM   2796  CD1 LEU A 189     102.970 115.300 144.230  1.00  0.00           C
ATOM   2797 HD11 LEU A 189     102.470 114.920 143.310  1.00  0.00           H
ATOM   2798 HD12 LEU A 189     102.910 116.410 144.290  1.00  0.00           H
ATOM   2799 HD13 LEU A 189     104.050 115.060 144.090  1.00  0.00           H
ATOM   2800  CD2 LEU A 189     102.820 113.110 145.480  1.00  0.00           C
ATOM   2801 HD21 LEU A 189     103.920 112.930 145.490  1.00  0.00           H
ATOM   2802 HD22 LEU A 189     102.420 112.530 146.340  1.00  0.00           H
ATOM   2803 HD23 LEU A 189     102.490 112.600 144.540  1.00  0.00           H
ATOM   2804  C   LEU A 189     103.170 115.430 149.170  1.00  0.00           C
ATOM   2805  O   LEU A 189     103.900 114.570 149.680  1.00  0.00           O
ATOM   2806  N   SER A 190     103.280 116.660 149.670  1.00  0.00           N
ATOM   2807  HN  SER A 190     103.040 117.470 149.150  1.00  0.00           H
ATOM   2808  CA  SER A 190     104.090 117.030 150.840  1.00  0.00           C
ATOM   2809  HA  SER A 190     105.070 116.630 150.630  1.00  0.00           H
ATOM   2810  CB  SER A 190     104.180 118.530 150.980  1.00  0.00           C
ATOM   2811  HB1 SER A 190     104.590 119.120 150.130  1.00  0.00           H
ATOM   2812  HB2 SER A 190     104.990 118.700 151.710  1.00  0.00           H
ATOM   2813  OG  SER A 190     103.010 119.380 151.270  1.00  0.00           O
ATOM   2814  HG1 SER A 190     102.250 118.920 150.930  1.00  0.00           H
ATOM   2815  C   SER A 190     103.620 116.360 152.120  1.00  0.00           C
ATOM   2816  O   SER A 190     104.380 115.880 152.920  1.00  0.00           O
ATOM   2817  N   ASP A 191     102.270 116.260 152.290  1.00  0.00           N
ATOM   2818  HN  ASP A 191     101.670 116.680 151.610  1.00  0.00           H
ATOM   2819  CA  ASP A 191     101.640 115.640 153.460  1.00  0.00           C
ATOM   2820  HA  ASP A 191     102.350 115.880 154.250  1.00  0.00           H
ATOM   2821  CB  ASP A 191     100.230 116.230 153.810  1.00  0.00           C
ATOM   2822  HB1 ASP A 191      99.630 115.980 152.910  1.00  0.00           H
ATOM   2823  HB2 ASP A 191      99.820 115.700 154.690  1.00  0.00           H
ATOM   2824  CG  ASP A 191     100.160 117.740 153.870  1.00  0.00           C
ATOM   2825  OD1 ASP A 191     101.090 118.470 154.240  1.00  0.00           O
ATOM   2826  OD2 ASP A 191      99.100 118.320 153.530  1.00  0.00           O
ATOM   2827  C   ASP A 191     101.700 114.040 153.410  1.00  0.00           C
ATOM   2828  O   ASP A 191     101.780 113.340 154.410  1.00  0.00           O
ATOM   2829  N   MET A 192     101.600 113.540 152.200  1.00  0.00           N
ATOM   2830  HN  MET A 192     101.370 114.110 151.420  1.00  0.00           H
ATOM   2831  CA  MET A 192     101.940 112.150 151.950  1.00  0.00           C
ATOM   2832  HA  MET A 192     101.170 111.620 152.490  1.00  0.00           H
ATOM   2833  CB  MET A 192     101.920 111.920 150.400  1.00  0.00           C
ATOM   2834  HB1 MET A 192     100.920 112.140 150.000  1.00  0.00           H
ATOM   2835  HB2 MET A 192     102.670 112.570 149.910  1.00  0.00           H
ATOM   2836  CG  MET A 192     102.240 110.400 150.090  1.00  0.00           C
ATOM   2837  HG1 MET A 192     101.660 109.760 150.790  1.00  0.00           H
ATOM   2838  HG2 MET A 192     103.320 110.210 150.260  1.00  0.00           H
ATOM   2839  SD  MET A 192     101.820 109.990 148.390  1.00  0.00           S
ATOM   2840  CE  MET A 192     101.550 108.310 148.940  1.00  0.00           C
ATOM   2841  HE1 MET A 192     100.900 107.740 148.250  1.00  0.00           H
ATOM   2842  HE2 MET A 192     102.540 107.830 149.110  1.00  0.00           H
ATOM   2843  HE3 MET A 192     100.860 108.230 149.810  1.00  0.00           H
ATOM   2844  C   MET A 192     103.390 111.730 152.380  1.00  0.00           C
ATOM   2845  O   MET A 192     103.590 110.630 152.910  1.00  0.00           O
ATOM   2846  N   GLU A 193     104.390 112.650 152.300  1.00  0.00           N
ATOM   2847  HN  GLU A 193     104.170 113.560 151.980  1.00  0.00           H
ATOM   2848  CA  GLU A 193     105.750 112.370 152.730  1.00  0.00           C
ATOM   2849  HA  GLU A 193     106.100 111.460 152.270  1.00  0.00           H
ATOM   2850  CB  GLU A 193     106.740 113.490 152.200  1.00  0.00           C
ATOM   2851  HB1 GLU A 193     106.600 113.490 151.100  1.00  0.00           H
ATOM   2852  HB2 GLU A 193     106.450 114.480 152.620  1.00  0.00           H
ATOM   2853  CG  GLU A 193     108.230 113.260 152.510  1.00  0.00           C
ATOM   2854  HG1 GLU A 193     108.610 112.340 152.020  1.00  0.00           H
ATOM   2855  HG2 GLU A 193     108.520 113.100 153.570  1.00  0.00           H
ATOM   2856  CD  GLU A 193     109.190 114.320 151.890  1.00  0.00           C
ATOM   2857  OE1 GLU A 193     108.700 115.380 151.490  1.00  0.00           O
ATOM   2858  OE2 GLU A 193     110.480 114.060 151.970  1.00  0.00           O
ATOM   2859  C   GLU A 193     106.000 112.180 154.230  1.00  0.00           C
ATOM   2860  O   GLU A 193     106.620 111.250 154.670  1.00  0.00           O
ATOM   2861  N   THR A 194     105.360 113.050 155.120  1.00  0.00           N
ATOM   2862  HN  THR A 194     104.840 113.760 154.660  1.00  0.00           H
ATOM   2863  CA  THR A 194     105.600 113.260 156.530  1.00  0.00           C
ATOM   2864  HA  THR A 194     106.590 112.890 156.740  1.00  0.00           H
ATOM   2865  CB  THR A 194     105.500 114.690 156.860  1.00  0.00           C
ATOM   2866  HB  THR A 194     105.580 114.960 157.930  1.00  0.00           H
ATOM   2867  OG1 THR A 194     104.360 115.390 156.440  1.00  0.00           O
ATOM   2868  HG1 THR A 194     103.590 115.050 156.910  1.00  0.00           H
ATOM   2869  CG2 THR A 194     106.760 115.370 156.280  1.00  0.00           C
ATOM   2870 HG21 THR A 194     107.670 114.810 156.600  1.00  0.00           H
ATOM   2871 HG22 THR A 194     106.680 115.380 155.170  1.00  0.00           H
ATOM   2872 HG23 THR A 194     106.810 116.420 156.640  1.00  0.00           H
ATOM   2873  C   THR A 194     104.740 112.460 157.430  1.00  0.00           C
ATOM   2874  O   THR A 194     104.840 112.590 158.660  1.00  0.00           O
ATOM   2875  N   HIS A 195     103.850 111.650 156.900  1.00  0.00           N
ATOM   2876  HN  HIS A 195     103.790 111.630 155.900  1.00  0.00           H
ATOM   2877  CA  HIS A 195     102.920 110.780 157.650  1.00  0.00           C
ATOM   2878  HA  HIS A 195     102.100 110.560 156.980  1.00  0.00           H
ATOM   2879  CB  HIS A 195     103.570 109.340 157.840  1.00  0.00           C
ATOM   2880  HB1 HIS A 195     103.990 109.030 156.850  1.00  0.00           H
ATOM   2881  HB2 HIS A 195     104.440 109.570 158.500  1.00  0.00           H
ATOM   2882  ND1 HIS A 195     102.900 107.590 159.550  1.00  0.00           N
ATOM   2883  CG  HIS A 195     102.570 108.320 158.370  1.00  0.00           C
ATOM   2884  CE1 HIS A 195     102.170 106.500 159.490  1.00  0.00           C
ATOM   2885  HE1 HIS A 195     102.120 105.730 160.270  1.00  0.00           H
ATOM   2886  NE2 HIS A 195     101.450 106.430 158.330  1.00  0.00           N
ATOM   2887  HE2 HIS A 195     100.850 105.650 158.140  1.00  0.00           H
ATOM   2888  CD2 HIS A 195     101.790 107.520 157.650  1.00  0.00           C
ATOM   2889  HD2 HIS A 195     101.690 107.680 156.580  1.00  0.00           H
ATOM   2890  C   HIS A 195     102.200 111.370 158.940  1.00  0.00           C
ATOM   2891  O   HIS A 195     102.190 110.740 159.960  1.00  0.00           O
ATOM   2892  N   GLY A 196     101.790 112.620 158.850  1.00  0.00           N
ATOM   2893  HN  GLY A 196     101.770 113.100 157.980  1.00  0.00           H
ATOM   2894  CA  GLY A 196     101.150 113.370 159.880  1.00  0.00           C
ATOM   2895  HA1 GLY A 196     100.420 112.740 160.370  1.00  0.00           H
ATOM   2896  HA2 GLY A 196     100.670 114.260 159.490  1.00  0.00           H
ATOM   2897  C   GLY A 196     102.020 113.800 161.070  1.00  0.00           C
ATOM   2898  O   GLY A 196     101.540 114.150 162.150  1.00  0.00           O
ATOM   2899  N   ALA A 197     103.280 113.950 160.760  1.00  0.00           N
ATOM   2900  HN  ALA A 197     103.550 113.540 159.900  1.00  0.00           H
ATOM   2901  CA  ALA A 197     104.360 114.400 161.630  1.00  0.00           C
ATOM   2902  HA  ALA A 197     104.060 114.170 162.640  1.00  0.00           H
ATOM   2903  CB  ALA A 197     105.650 113.700 161.390  1.00  0.00           C
ATOM   2904  HB1 ALA A 197     106.300 113.900 162.260  1.00  0.00           H
ATOM   2905  HB2 ALA A 197     105.500 112.600 161.430  1.00  0.00           H
ATOM   2906  HB3 ALA A 197     106.100 113.960 160.410  1.00  0.00           H
ATOM   2907  C   ALA A 197     104.450 115.950 161.740  1.00  0.00           C
ATOM   2908  O   ALA A 197     105.560 116.490 161.520  1.00  0.00           O
ATOM   2909  N   HIS A 198     103.400 116.700 162.110  1.00  0.00           N
ATOM   2910  HN  HIS A 198     102.540 116.270 162.380  1.00  0.00           H
ATOM   2911  CA  HIS A 198     103.490 118.180 162.240  1.00  0.00           C
ATOM   2912  HA  HIS A 198     104.430 118.410 162.730  1.00  0.00           H
ATOM   2913  CB  HIS A 198     103.360 118.900 160.860  1.00  0.00           C
ATOM   2914  HB1 HIS A 198     103.540 119.980 161.040  1.00  0.00           H
ATOM   2915  HB2 HIS A 198     104.240 118.600 160.240  1.00  0.00           H
ATOM   2916  ND1 HIS A 198     101.200 119.650 159.730  1.00  0.00           N
ATOM   2917  CG  HIS A 198     102.050 118.620 160.050  1.00  0.00           C
ATOM   2918  CE1 HIS A 198     100.300 119.100 159.000  1.00  0.00           C
ATOM   2919  HE1 HIS A 198      99.410 119.610 158.650  1.00  0.00           H
ATOM   2920  NE2 HIS A 198     100.540 117.800 158.760  1.00  0.00           N
ATOM   2921  HE2 HIS A 198     100.130 117.240 158.040  1.00  0.00           H
ATOM   2922  CD2 HIS A 198     101.690 117.460 159.420  1.00  0.00           C
ATOM   2923  HD2 HIS A 198     102.190 116.500 159.490  1.00  0.00           H
ATOM   2924  C   HIS A 198     102.480 118.710 163.240  1.00  0.00           C
ATOM   2925  O   HIS A 198     101.570 118.020 163.730  1.00  0.00           O
ATOM   2926  N   THR A 199     102.650 119.970 163.650  1.00  0.00           N
ATOM   2927  HN  THR A 199     103.210 120.680 163.230  1.00  0.00           H
ATOM   2928  CA  THR A 199     101.850 120.660 164.630  1.00  0.00           C
ATOM   2929  HA  THR A 199     101.850 119.970 165.460  1.00  0.00           H
ATOM   2930  CB  THR A 199     102.410 121.990 165.160  1.00  0.00           C
ATOM   2931  HB  THR A 199     101.670 122.510 165.810  1.00  0.00           H
ATOM   2932  OG1 THR A 199     102.820 122.850 164.100  1.00  0.00           O
ATOM   2933  HG1 THR A 199     103.620 122.540 163.660  1.00  0.00           H
ATOM   2934  CG2 THR A 199     103.620 121.770 166.090  1.00  0.00           C
ATOM   2935 HG21 THR A 199     103.890 122.750 166.530  1.00  0.00           H
ATOM   2936 HG22 THR A 199     103.370 121.070 166.920  1.00  0.00           H
ATOM   2937 HG23 THR A 199     104.480 121.280 165.570  1.00  0.00           H
ATOM   2938  C   THR A 199     100.440 120.900 164.260  1.00  0.00           C
ATOM   2939  O   THR A 199     100.160 120.890 163.050  1.00  0.00           O
ATOM   2940  N   ALA A 200      99.430 120.930 165.210  1.00  0.00           N
ATOM   2941  HN  ALA A 200      99.700 120.640 166.120  1.00  0.00           H
ATOM   2942  CA  ALA A 200      98.090 121.440 164.820  1.00  0.00           C
ATOM   2943  HA  ALA A 200      97.700 120.730 164.110  1.00  0.00           H
ATOM   2944  CB  ALA A 200      97.170 121.310 166.050  1.00  0.00           C
ATOM   2945  HB1 ALA A 200      97.240 120.290 166.490  1.00  0.00           H
ATOM   2946  HB2 ALA A 200      97.330 122.070 166.850  1.00  0.00           H
ATOM   2947  HB3 ALA A 200      96.090 121.490 165.820  1.00  0.00           H
ATOM   2948  C   ALA A 200      98.010 122.870 164.140  1.00  0.00           C
ATOM   2949  O   ALA A 200      98.630 123.780 164.670  1.00  0.00           O
ATOM   2950  N   LEU A 201      97.400 123.010 162.970  1.00  0.00           N
ATOM   2951  HN  LEU A 201      97.040 122.190 162.520  1.00  0.00           H
ATOM   2952  CA  LEU A 201      97.320 124.220 162.150  1.00  0.00           C
ATOM   2953  HA  LEU A 201      97.990 124.980 162.530  1.00  0.00           H
ATOM   2954  CB  LEU A 201      97.590 123.890 160.670  1.00  0.00           C
ATOM   2955  HB1 LEU A 201      96.760 123.230 160.350  1.00  0.00           H
ATOM   2956  HB2 LEU A 201      97.500 124.780 160.010  1.00  0.00           H
ATOM   2957  CG  LEU A 201      99.060 123.460 160.300  1.00  0.00           C
ATOM   2958  HG  LEU A 201      99.490 122.950 161.190  1.00  0.00           H
ATOM   2959  CD1 LEU A 201      99.020 122.320 159.200  1.00  0.00           C
ATOM   2960 HD11 LEU A 201      98.900 122.760 158.180  1.00  0.00           H
ATOM   2961 HD12 LEU A 201     100.070 121.950 159.220  1.00  0.00           H
ATOM   2962 HD13 LEU A 201      98.150 121.660 159.410  1.00  0.00           H
ATOM   2963  CD2 LEU A 201     100.010 124.630 159.940  1.00  0.00           C
ATOM   2964 HD21 LEU A 201     100.060 125.450 160.690  1.00  0.00           H
ATOM   2965 HD22 LEU A 201     101.080 124.350 159.860  1.00  0.00           H
ATOM   2966 HD23 LEU A 201      99.780 125.090 158.950  1.00  0.00           H
ATOM   2967  C   LEU A 201      95.880 124.770 162.180  1.00  0.00           C
ATOM   2968  O   LEU A 201      94.930 124.080 162.500  1.00  0.00           O
ATOM   2969  N   PRO A 202      95.660 126.120 161.910  1.00  0.00           N
ATOM   2970  CD  PRO A 202      96.680 127.170 161.900  1.00  0.00           C
ATOM   2971  HD1 PRO A 202      97.460 127.020 161.120  1.00  0.00           H
ATOM   2972  HD2 PRO A 202      97.320 127.240 162.810  1.00  0.00           H
ATOM   2973  CA  PRO A 202      94.340 126.680 161.980  1.00  0.00           C
ATOM   2974  HA  PRO A 202      93.930 126.340 162.920  1.00  0.00           H
ATOM   2975  CB  PRO A 202      94.580 128.170 162.110  1.00  0.00           C
ATOM   2976  HB1 PRO A 202      93.770 128.710 161.580  1.00  0.00           H
ATOM   2977  HB2 PRO A 202      94.500 128.580 163.140  1.00  0.00           H
ATOM   2978  CG  PRO A 202      95.960 128.520 161.580  1.00  0.00           C
ATOM   2979  HG1 PRO A 202      96.390 129.440 162.020  1.00  0.00           H
ATOM   2980  HG2 PRO A 202      95.810 128.710 160.490  1.00  0.00           H
ATOM   2981  C   PRO A 202      93.480 126.340 160.800  1.00  0.00           C
ATOM   2982  O   PRO A 202      92.320 126.710 160.880  1.00  0.00           O
ATOM   2983  N   GLN A 203      94.000 125.660 159.750  1.00  0.00           N
ATOM   2984  HN  GLN A 203      94.980 125.550 159.580  1.00  0.00           H
ATOM   2985  CA  GLN A 203      93.080 125.190 158.740  1.00  0.00           C
ATOM   2986  HA  GLN A 203      92.090 125.620 158.850  1.00  0.00           H
ATOM   2987  CB  GLN A 203      93.640 125.450 157.310  1.00  0.00           C
ATOM   2988  HB1 GLN A 203      94.750 125.400 157.240  1.00  0.00           H
ATOM   2989  HB2 GLN A 203      93.270 124.660 156.640  1.00  0.00           H
ATOM   2990  CG  GLN A 203      93.300 126.920 156.790  1.00  0.00           C
ATOM   2991  HG1 GLN A 203      92.220 127.120 156.930  1.00  0.00           H
ATOM   2992  HG2 GLN A 203      93.490 127.040 155.710  1.00  0.00           H
ATOM   2993  CD  GLN A 203      94.080 128.000 157.520  1.00  0.00           C
ATOM   2994  OE1 GLN A 203      93.490 128.730 158.320  1.00  0.00           O
ATOM   2995  NE2 GLN A 203      95.340 128.100 157.160  1.00  0.00           N
ATOM   2996 HE21 GLN A 203      95.810 127.440 156.560  1.00  0.00           H
ATOM   2997 HE22 GLN A 203      95.930 128.850 157.440  1.00  0.00           H
ATOM   2998  C   GLN A 203      92.950 123.610 158.930  1.00  0.00           C
ATOM   2999  O   GLN A 203      92.140 123.030 158.200  1.00  0.00           O
ATOM   3000  N   LEU A 204      93.670 123.000 159.890  1.00  0.00           N
ATOM   3001  HN  LEU A 204      94.370 123.440 160.440  1.00  0.00           H
ATOM   3002  CA  LEU A 204      93.340 121.610 160.210  1.00  0.00           C
ATOM   3003  HA  LEU A 204      92.980 121.030 159.380  1.00  0.00           H
ATOM   3004  CB  LEU A 204      94.700 121.040 160.700  1.00  0.00           C
ATOM   3005  HB1 LEU A 204      95.410 120.840 159.860  1.00  0.00           H
ATOM   3006  HB2 LEU A 204      95.180 121.960 161.110  1.00  0.00           H
ATOM   3007  CG  LEU A 204      94.720 119.930 161.830  1.00  0.00           C
ATOM   3008  HG  LEU A 204      94.140 119.020 161.540  1.00  0.00           H
ATOM   3009  CD1 LEU A 204      96.110 119.370 161.810  1.00  0.00           C
ATOM   3010 HD11 LEU A 204      96.220 118.510 162.520  1.00  0.00           H
ATOM   3011 HD12 LEU A 204      96.450 118.960 160.840  1.00  0.00           H
ATOM   3012 HD13 LEU A 204      96.910 120.000 162.240  1.00  0.00           H
ATOM   3013  CD2 LEU A 204      94.360 120.420 163.260  1.00  0.00           C
ATOM   3014 HD21 LEU A 204      94.830 121.400 163.510  1.00  0.00           H
ATOM   3015 HD22 LEU A 204      93.270 120.560 163.420  1.00  0.00           H
ATOM   3016 HD23 LEU A 204      94.620 119.680 164.050  1.00  0.00           H
ATOM   3017  C   LEU A 204      92.190 121.480 161.200  1.00  0.00           C
ATOM   3018  O   LEU A 204      92.110 122.230 162.160  1.00  0.00           O
ATOM   3019  N   LEU A 205      91.350 120.420 161.010  1.00  0.00           N
ATOM   3020  HN  LEU A 205      91.330 119.800 160.220  1.00  0.00           H
ATOM   3021  CA  LEU A 205      90.370 120.120 162.020  1.00  0.00           C
ATOM   3022  HA  LEU A 205      90.150 120.940 162.680  1.00  0.00           H
ATOM   3023  CB  LEU A 205      88.990 119.980 161.280  1.00  0.00           C
ATOM   3024  HB1 LEU A 205      88.780 121.030 160.990  1.00  0.00           H
ATOM   3025  HB2 LEU A 205      89.200 119.450 160.330  1.00  0.00           H
ATOM   3026  CG  LEU A 205      87.760 119.430 162.130  1.00  0.00           C
ATOM   3027  HG  LEU A 205      88.210 118.510 162.570  1.00  0.00           H
ATOM   3028  CD1 LEU A 205      87.350 120.440 163.240  1.00  0.00           C
ATOM   3029 HD11 LEU A 205      86.960 121.390 162.820  1.00  0.00           H
ATOM   3030 HD12 LEU A 205      86.570 120.010 163.900  1.00  0.00           H
ATOM   3031 HD13 LEU A 205      88.190 120.760 163.890  1.00  0.00           H
ATOM   3032  CD2 LEU A 205      86.570 118.890 161.320  1.00  0.00           C
ATOM   3033 HD21 LEU A 205      85.850 118.410 162.010  1.00  0.00           H
ATOM   3034 HD22 LEU A 205      86.020 119.680 160.760  1.00  0.00           H
ATOM   3035 HD23 LEU A 205      86.960 118.180 160.560  1.00  0.00           H
ATOM   3036  C   LEU A 205      90.740 118.970 162.880  1.00  0.00           C
ATOM   3037  O   LEU A 205      91.000 119.180 164.040  1.00  0.00           O
ATOM   3038  N   LEU A 206      90.870 117.830 162.240  1.00  0.00           N
ATOM   3039  HN  LEU A 206      90.670 117.770 161.260  1.00  0.00           H
ATOM   3040  CA  LEU A 206      91.020 116.570 162.870  1.00  0.00           C
ATOM   3041  HA  LEU A 206      91.110 116.620 163.950  1.00  0.00           H
ATOM   3042  CB  LEU A 206      89.700 115.720 162.640  1.00  0.00           C
ATOM   3043  HB1 LEU A 206      88.870 116.370 162.980  1.00  0.00           H
ATOM   3044  HB2 LEU A 206      89.550 115.650 161.540  1.00  0.00           H
ATOM   3045  CG  LEU A 206      89.630 114.420 163.310  1.00  0.00           C
ATOM   3046  HG  LEU A 206      90.420 113.720 162.980  1.00  0.00           H
ATOM   3047  CD1 LEU A 206      89.780 114.570 164.860  1.00  0.00           C
ATOM   3048 HD11 LEU A 206      90.570 115.180 165.350  1.00  0.00           H
ATOM   3049 HD12 LEU A 206      88.780 114.890 165.220  1.00  0.00           H
ATOM   3050 HD13 LEU A 206      89.830 113.530 165.220  1.00  0.00           H
ATOM   3051  CD2 LEU A 206      88.280 113.770 163.080  1.00  0.00           C
ATOM   3052 HD21 LEU A 206      87.390 114.310 163.460  1.00  0.00           H
ATOM   3053 HD22 LEU A 206      88.100 113.570 162.000  1.00  0.00           H
ATOM   3054 HD23 LEU A 206      88.250 112.840 163.680  1.00  0.00           H
ATOM   3055  C   LEU A 206      92.190 115.980 162.290  1.00  0.00           C
ATOM   3056  O   LEU A 206      92.320 115.880 161.060  1.00  0.00           O
ATOM   3057  N   GLN A 207      93.240 115.620 163.120  1.00  0.00           N
ATOM   3058  HN  GLN A 207      93.250 115.800 164.100  1.00  0.00           H
ATOM   3059  CA  GLN A 207      94.340 114.870 162.540  1.00  0.00           C
ATOM   3060  HA  GLN A 207      94.080 114.350 161.630  1.00  0.00           H
ATOM   3061  CB  GLN A 207      95.460 115.810 162.230  1.00  0.00           C
ATOM   3062  HB1 GLN A 207      95.040 116.650 161.640  1.00  0.00           H
ATOM   3063  HB2 GLN A 207      95.810 116.200 163.210  1.00  0.00           H
ATOM   3064  CG  GLN A 207      96.660 115.150 161.450  1.00  0.00           C
ATOM   3065  HG1 GLN A 207      96.310 114.550 160.580  1.00  0.00           H
ATOM   3066  HG2 GLN A 207      97.100 114.360 162.090  1.00  0.00           H
ATOM   3067  CD  GLN A 207      97.800 116.060 160.950  1.00  0.00           C
ATOM   3068  OE1 GLN A 207      97.600 116.430 159.790  1.00  0.00           O
ATOM   3069  NE2 GLN A 207      98.770 116.470 161.720  1.00  0.00           N
ATOM   3070 HE21 GLN A 207      98.930 116.090 162.630  1.00  0.00           H
ATOM   3071 HE22 GLN A 207      99.300 117.270 161.420  1.00  0.00           H
ATOM   3072  C   GLN A 207      94.760 113.820 163.560  1.00  0.00           C
ATOM   3073  O   GLN A 207      95.450 114.050 164.550  1.00  0.00           O
ATOM   3074  N   GLU A 208      94.360 112.580 163.210  1.00  0.00           N
ATOM   3075  HN  GLU A 208      93.810 112.370 162.410  1.00  0.00           H
ATOM   3076  CA  GLU A 208      94.460 111.410 164.160  1.00  0.00           C
ATOM   3077  HA  GLU A 208      94.940 111.760 165.060  1.00  0.00           H
ATOM   3078  CB  GLU A 208      93.050 110.840 164.530  1.00  0.00           C
ATOM   3079  HB1 GLU A 208      92.550 110.780 163.540  1.00  0.00           H
ATOM   3080  HB2 GLU A 208      93.030 109.780 164.890  1.00  0.00           H
ATOM   3081  CG  GLU A 208      92.140 111.680 165.440  1.00  0.00           C
ATOM   3082  HG1 GLU A 208      91.080 111.320 165.430  1.00  0.00           H
ATOM   3083  HG2 GLU A 208      92.140 112.750 165.150  1.00  0.00           H
ATOM   3084  CD  GLU A 208      92.710 111.660 166.820  1.00  0.00           C
ATOM   3085  OE1 GLU A 208      92.320 110.690 167.600  1.00  0.00           O
ATOM   3086  OE2 GLU A 208      93.450 112.620 167.180  1.00  0.00           O
ATOM   3087  C   GLU A 208      95.460 110.330 163.790  1.00  0.00           C
ATOM   3088  O   GLU A 208      95.380 109.620 162.770  1.00  0.00           O
ATOM   3089  N   ASN A 209      96.470 110.030 164.660  1.00  0.00           N
ATOM   3090  HN  ASN A 209      96.530 110.430 165.580  1.00  0.00           H
ATOM   3091  CA  ASN A 209      97.510 109.010 164.510  1.00  0.00           C
ATOM   3092  HA  ASN A 209      97.530 108.660 163.480  1.00  0.00           H
ATOM   3093  CB  ASN A 209      98.890 109.500 164.920  1.00  0.00           C
ATOM   3094  HB1 ASN A 209      98.960 109.730 166.000  1.00  0.00           H
ATOM   3095  HB2 ASN A 209      99.730 108.810 164.680  1.00  0.00           H
ATOM   3096  CG  ASN A 209      99.200 110.860 164.170  1.00  0.00           C
ATOM   3097  OD1 ASN A 209      99.750 111.700 164.790  1.00  0.00           O
ATOM   3098  ND2 ASN A 209      98.890 111.070 162.900  1.00  0.00           N
ATOM   3099 HD21 ASN A 209      98.760 110.300 162.280  1.00  0.00           H
ATOM   3100 HD22 ASN A 209      98.890 111.930 162.400  1.00  0.00           H
ATOM   3101  C   ASN A 209      97.320 107.730 165.280  1.00  0.00           C
ATOM   3102  O   ASN A 209      98.040 106.730 165.030  1.00  0.00           O
ATOM   3103  N   TRP A 210      96.380 107.780 166.250  1.00  0.00           N
ATOM   3104  HN  TRP A 210      95.910 108.660 166.310  1.00  0.00           H
ATOM   3105  CA  TRP A 210      95.830 106.660 167.060  1.00  0.00           C
ATOM   3106  HA  TRP A 210      94.820 107.000 167.260  1.00  0.00           H
ATOM   3107  CB  TRP A 210      95.630 105.340 166.310  1.00  0.00           C
ATOM   3108  HB1 TRP A 210      96.530 104.690 166.190  1.00  0.00           H
ATOM   3109  HB2 TRP A 210      95.060 104.680 167.000  1.00  0.00           H
ATOM   3110  CG  TRP A 210      94.940 105.420 165.020  1.00  0.00           C
ATOM   3111  CD1 TRP A 210      95.390 105.020 163.760  1.00  0.00           C
ATOM   3112  HD1 TRP A 210      96.340 104.630 163.440  1.00  0.00           H
ATOM   3113  NE1 TRP A 210      94.400 105.060 162.860  1.00  0.00           N
ATOM   3114  HE1 TRP A 210      94.450 104.450 162.100  1.00  0.00           H
ATOM   3115  CE2 TRP A 210      93.340 105.620 163.460  1.00  0.00           C
ATOM   3116  CD2 TRP A 210      93.630 105.820 164.830  1.00  0.00           C
ATOM   3117  CE3 TRP A 210      92.680 106.550 165.600  1.00  0.00           C
ATOM   3118  HE3 TRP A 210      92.980 106.870 166.590  1.00  0.00           H
ATOM   3119  CZ3 TRP A 210      91.450 106.790 165.080  1.00  0.00           C
ATOM   3120  HZ3 TRP A 210      90.710 107.290 165.680  1.00  0.00           H
ATOM   3121  CZ2 TRP A 210      92.080 105.890 162.950  1.00  0.00           C
ATOM   3122  HZ2 TRP A 210      91.760 105.570 161.970  1.00  0.00           H
ATOM   3123  CH2 TRP A 210      91.120 106.530 163.760  1.00  0.00           C
ATOM   3124  HH2 TRP A 210      90.150 106.760 163.360  1.00  0.00           H
ATOM   3125  C   TRP A 210      96.540 106.600 168.350  1.00  0.00           C
ATOM   3126  O   TRP A 210      96.570 105.620 169.050  1.00  0.00           O
ATOM   3127  N   ASP A 211      97.100 107.750 168.750  1.00  0.00           N
ATOM   3128  HN  ASP A 211      96.750 108.580 168.320  1.00  0.00           H
ATOM   3129  CA  ASP A 211      97.850 108.110 169.960  1.00  0.00           C
ATOM   3130  HA  ASP A 211      98.680 107.410 169.910  1.00  0.00           H
ATOM   3131  CB  ASP A 211      98.220 109.570 170.000  1.00  0.00           C
ATOM   3132  HB1 ASP A 211      97.370 110.250 169.790  1.00  0.00           H
ATOM   3133  HB2 ASP A 211      98.470 109.670 171.080  1.00  0.00           H
ATOM   3134  CG  ASP A 211      99.450 110.050 169.270  1.00  0.00           C
ATOM   3135  OD1 ASP A 211     100.540 109.420 169.420  1.00  0.00           O
ATOM   3136  OD2 ASP A 211      99.350 111.080 168.570  1.00  0.00           O
ATOM   3137  C   ASP A 211      96.970 107.720 171.180  1.00  0.00           C
ATOM   3138  O   ASP A 211      97.350 107.100 172.130  1.00  0.00           O
ATOM   3139  N   ASN A 212      95.720 108.260 171.190  1.00  0.00           N
ATOM   3140  HN  ASN A 212      95.630 108.910 170.440  1.00  0.00           H
ATOM   3141  CA  ASN A 212      94.640 107.760 172.040  1.00  0.00           C
ATOM   3142  HA  ASN A 212      94.850 106.750 172.350  1.00  0.00           H
ATOM   3143  CB  ASN A 212      94.510 108.810 173.180  1.00  0.00           C
ATOM   3144  HB1 ASN A 212      95.470 109.100 173.650  1.00  0.00           H
ATOM   3145  HB2 ASN A 212      94.090 109.750 172.760  1.00  0.00           H
ATOM   3146  CG  ASN A 212      93.490 108.260 174.190  1.00  0.00           C
ATOM   3147  OD1 ASN A 212      92.910 107.230 174.040  1.00  0.00           O
ATOM   3148  ND2 ASN A 212      93.290 109.050 175.260  1.00  0.00           N
ATOM   3149 HD21 ASN A 212      93.830 109.890 175.370  1.00  0.00           H
ATOM   3150 HD22 ASN A 212      92.530 108.930 175.890  1.00  0.00           H
ATOM   3151  C   ASN A 212      93.550 107.570 171.100  1.00  0.00           C
ATOM   3152  O   ASN A 212      93.120 108.620 170.650  1.00  0.00           O
ATOM   3153  N   VAL A 213      93.060 106.300 170.800  1.00  0.00           N
ATOM   3154  HN  VAL A 213      93.520 105.530 171.240  1.00  0.00           H
ATOM   3155  CA  VAL A 213      91.890 106.080 169.930  1.00  0.00           C
ATOM   3156  HA  VAL A 213      92.070 106.640 169.030  1.00  0.00           H
ATOM   3157  CB  VAL A 213      91.760 104.560 169.560  1.00  0.00           C
ATOM   3158  HB  VAL A 213      91.770 103.960 170.490  1.00  0.00           H
ATOM   3159  CG1 VAL A 213      90.510 104.160 168.670  1.00  0.00           C
ATOM   3160 HG11 VAL A 213      90.490 104.730 167.710  1.00  0.00           H
ATOM   3161 HG12 VAL A 213      90.490 103.060 168.550  1.00  0.00           H
ATOM   3162 HG13 VAL A 213      89.590 104.470 169.210  1.00  0.00           H
ATOM   3163  CG2 VAL A 213      92.950 104.230 168.700  1.00  0.00           C
ATOM   3164 HG21 VAL A 213      92.840 104.870 167.810  1.00  0.00           H
ATOM   3165 HG22 VAL A 213      93.910 104.360 169.260  1.00  0.00           H
ATOM   3166 HG23 VAL A 213      92.890 103.160 168.420  1.00  0.00           H
ATOM   3167  C   VAL A 213      90.550 106.600 170.390  1.00  0.00           C
ATOM   3168  O   VAL A 213      89.760 107.170 169.660  1.00  0.00           O
ATOM   3169  N   LYS A 214      90.250 106.410 171.740  1.00  0.00           N
ATOM   3170  HN  LYS A 214      90.960 106.120 172.370  1.00  0.00           H
ATOM   3171  CA  LYS A 214      88.970 106.700 172.280  1.00  0.00           C
ATOM   3172  HA  LYS A 214      88.200 106.520 171.550  1.00  0.00           H
ATOM   3173  CB  LYS A 214      88.780 105.720 173.440  1.00  0.00           C
ATOM   3174  HB1 LYS A 214      89.760 105.790 173.960  1.00  0.00           H
ATOM   3175  HB2 LYS A 214      87.960 106.040 174.110  1.00  0.00           H
ATOM   3176  CG  LYS A 214      88.440 104.340 173.100  1.00  0.00           C
ATOM   3177  HG1 LYS A 214      89.330 103.690 172.960  1.00  0.00           H
ATOM   3178  HG2 LYS A 214      87.840 104.150 172.180  1.00  0.00           H
ATOM   3179  CD  LYS A 214      87.550 103.690 174.210  1.00  0.00           C
ATOM   3180  HD1 LYS A 214      87.040 102.770 173.850  1.00  0.00           H
ATOM   3181  HD2 LYS A 214      86.670 104.310 174.490  1.00  0.00           H
ATOM   3182  CE  LYS A 214      88.390 103.400 175.460  1.00  0.00           C
ATOM   3183  HE1 LYS A 214      88.890 104.320 175.810  1.00  0.00           H
ATOM   3184  HE2 LYS A 214      89.100 102.550 175.420  1.00  0.00           H
ATOM   3185  NZ  LYS A 214      87.520 103.050 176.510  1.00  0.00           N
ATOM   3186  HZ1 LYS A 214      86.880 103.810 176.810  1.00  0.00           H
ATOM   3187  HZ2 LYS A 214      86.870 102.350 176.090  1.00  0.00           H
ATOM   3188  HZ3 LYS A 214      87.980 102.550 177.300  1.00  0.00           H
ATOM   3189  C   LYS A 214      88.840 108.130 172.760  1.00  0.00           C
ATOM   3190  O   LYS A 214      87.780 108.590 173.200  1.00  0.00           O
ATOM   3191  N   HIS A 215      89.940 108.930 172.630  1.00  0.00           N
ATOM   3192  HN  HIS A 215      90.780 108.620 172.190  1.00  0.00           H
ATOM   3193  CA  HIS A 215      89.820 110.400 173.030  1.00  0.00           C
ATOM   3194  HA  HIS A 215      89.570 110.380 174.080  1.00  0.00           H
ATOM   3195  CB  HIS A 215      91.220 111.020 172.930  1.00  0.00           C
ATOM   3196  HB1 HIS A 215      91.910 110.810 173.770  1.00  0.00           H
ATOM   3197  HB2 HIS A 215      91.700 110.470 172.090  1.00  0.00           H
ATOM   3198  ND1 HIS A 215      90.910 113.280 173.740  1.00  0.00           N
ATOM   3199  CG  HIS A 215      91.320 112.470 172.700  1.00  0.00           C
ATOM   3200  CE1 HIS A 215      91.310 114.480 173.380  1.00  0.00           C
ATOM   3201  HE1 HIS A 215      91.170 115.380 173.980  1.00  0.00           H
ATOM   3202  NE2 HIS A 215      91.930 114.540 172.180  1.00  0.00           N
ATOM   3203  HE2 HIS A 215      92.380 115.360 171.820  1.00  0.00           H
ATOM   3204  CD2 HIS A 215      91.840 113.220 171.680  1.00  0.00           C
ATOM   3205  HD2 HIS A 215      92.440 112.810 170.880  1.00  0.00           H
ATOM   3206  C   HIS A 215      88.760 111.260 172.270  1.00  0.00           C
ATOM   3207  O   HIS A 215      88.050 112.070 172.930  1.00  0.00           O
ATOM   3208  N   ALA A 216      88.700 111.250 170.900  1.00  0.00           N
ATOM   3209  HN  ALA A 216      89.270 110.660 170.330  1.00  0.00           H
ATOM   3210  CA  ALA A 216      87.750 112.000 169.980  1.00  0.00           C
ATOM   3211  HA  ALA A 216      87.290 112.860 170.440  1.00  0.00           H
ATOM   3212  CB  ALA A 216      88.490 112.630 168.760  1.00  0.00           C
ATOM   3213  HB1 ALA A 216      88.680 111.800 168.050  1.00  0.00           H
ATOM   3214  HB2 ALA A 216      87.910 113.450 168.280  1.00  0.00           H
ATOM   3215  HB3 ALA A 216      89.490 112.980 169.100  1.00  0.00           H
ATOM   3216  C   ALA A 216      86.640 111.050 169.410  1.00  0.00           C
ATOM   3217  O   ALA A 216      85.580 111.490 168.890  1.00  0.00           O
ATOM   3218  N   TRP A 217      86.840 109.740 169.490  1.00  0.00           N
ATOM   3219  HN  TRP A 217      87.620 109.330 169.970  1.00  0.00           H
ATOM   3220  CA  TRP A 217      85.900 108.830 168.810  1.00  0.00           C
ATOM   3221  HA  TRP A 217      85.050 109.380 168.450  1.00  0.00           H
ATOM   3222  CB  TRP A 217      86.500 107.990 167.700  1.00  0.00           C
ATOM   3223  HB1 TRP A 217      87.210 107.290 168.200  1.00  0.00           H
ATOM   3224  HB2 TRP A 217      85.630 107.470 167.250  1.00  0.00           H
ATOM   3225  CG  TRP A 217      87.240 108.710 166.620  1.00  0.00           C
ATOM   3226  CD1 TRP A 217      88.520 109.190 166.680  1.00  0.00           C
ATOM   3227  HD1 TRP A 217      89.210 109.100 167.510  1.00  0.00           H
ATOM   3228  NE1 TRP A 217      88.820 109.750 165.500  1.00  0.00           N
ATOM   3229  HE1 TRP A 217      89.550 110.390 165.440  1.00  0.00           H
ATOM   3230  CE2 TRP A 217      87.770 109.710 164.580  1.00  0.00           C
ATOM   3231  CD2 TRP A 217      86.720 109.030 165.250  1.00  0.00           C
ATOM   3232  CE3 TRP A 217      85.530 108.710 164.480  1.00  0.00           C
ATOM   3233  HE3 TRP A 217      84.710 108.140 164.880  1.00  0.00           H
ATOM   3234  CZ3 TRP A 217      85.530 109.140 163.130  1.00  0.00           C
ATOM   3235  HZ3 TRP A 217      84.690 108.810 162.540  1.00  0.00           H
ATOM   3236  CZ2 TRP A 217      87.700 110.180 163.240  1.00  0.00           C
ATOM   3237  HZ2 TRP A 217      88.600 110.560 162.780  1.00  0.00           H
ATOM   3238  CH2 TRP A 217      86.630 109.820 162.530  1.00  0.00           C
ATOM   3239  HH2 TRP A 217      86.600 109.960 161.450  1.00  0.00           H
ATOM   3240  C   TRP A 217      85.260 107.950 169.840  1.00  0.00           C
ATOM   3241  O   TRP A 217      85.860 107.590 170.880  1.00  0.00           O
ATOM   3242  N   SER A 218      83.920 107.740 169.640  1.00  0.00           N
ATOM   3243  HN  SER A 218      83.380 108.160 168.920  1.00  0.00           H
ATOM   3244  CA  SER A 218      83.080 106.880 170.510  1.00  0.00           C
ATOM   3245  HA  SER A 218      83.610 106.730 171.440  1.00  0.00           H
ATOM   3246  CB  SER A 218      81.830 107.760 170.920  1.00  0.00           C
ATOM   3247  HB1 SER A 218      82.310 108.660 171.380  1.00  0.00           H
ATOM   3248  HB2 SER A 218      81.200 107.200 171.640  1.00  0.00           H
ATOM   3249  OG  SER A 218      80.980 108.100 169.860  1.00  0.00           O
ATOM   3250  HG1 SER A 218      81.010 109.050 169.790  1.00  0.00           H
ATOM   3251  C   SER A 218      82.690 105.580 169.770  1.00  0.00           C
ATOM   3252  O   SER A 218      82.830 105.520 168.550  1.00  0.00           O
ATOM   3253  N   PRO A 219      82.250 104.480 170.390  1.00  0.00           N
ATOM   3254  CD  PRO A 219      81.990 104.500 171.860  1.00  0.00           C
ATOM   3255  HD1 PRO A 219      81.100 105.120 172.100  1.00  0.00           H
ATOM   3256  HD2 PRO A 219      82.840 104.660 172.550  1.00  0.00           H
ATOM   3257  CA  PRO A 219      82.240 103.140 169.840  1.00  0.00           C
ATOM   3258  HA  PRO A 219      83.090 103.050 169.180  1.00  0.00           H
ATOM   3259  CB  PRO A 219      82.080 102.230 171.110  1.00  0.00           C
ATOM   3260  HB1 PRO A 219      81.570 101.270 170.900  1.00  0.00           H
ATOM   3261  HB2 PRO A 219      83.100 102.000 171.500  1.00  0.00           H
ATOM   3262  CG  PRO A 219      81.350 103.120 172.180  1.00  0.00           C
ATOM   3263  HG1 PRO A 219      81.620 102.770 173.200  1.00  0.00           H
ATOM   3264  HG2 PRO A 219      80.250 103.040 172.130  1.00  0.00           H
ATOM   3265  C   PRO A 219      80.980 102.960 168.880  1.00  0.00           C
ATOM   3266  O   PRO A 219      80.560 101.810 168.620  1.00  0.00           O
ATOM   3267  N   MET A 220      80.400 104.040 168.520  1.00  0.00           N
ATOM   3268  HN  MET A 220      80.890 104.880 168.750  1.00  0.00           H
ATOM   3269  CA  MET A 220      79.100 104.140 167.780  1.00  0.00           C
ATOM   3270  HA  MET A 220      78.720 105.150 167.900  1.00  0.00           H
ATOM   3271  CB  MET A 220      79.280 103.820 166.210  1.00  0.00           C
ATOM   3272  HB1 MET A 220      80.040 104.550 165.850  1.00  0.00           H
ATOM   3273  HB2 MET A 220      79.820 102.850 166.200  1.00  0.00           H
ATOM   3274  CG  MET A 220      78.000 103.750 165.270  1.00  0.00           C
ATOM   3275  HG1 MET A 220      77.340 103.010 165.760  1.00  0.00           H
ATOM   3276  HG2 MET A 220      78.360 103.480 164.250  1.00  0.00           H
ATOM   3277  SD  MET A 220      77.270 105.400 165.050  1.00  0.00           S
ATOM   3278  CE  MET A 220      75.800 104.580 164.250  1.00  0.00           C
ATOM   3279  HE1 MET A 220      76.190 104.090 163.330  1.00  0.00           H
ATOM   3280  HE2 MET A 220      75.320 103.800 164.880  1.00  0.00           H
ATOM   3281  HE3 MET A 220      75.060 105.370 164.030  1.00  0.00           H
ATOM   3282  C   MET A 220      77.900 103.370 168.440  1.00  0.00           C
ATOM   3283  O   MET A 220      76.970 102.960 167.880  1.00  0.00           O
ATOM   3284  N   LYS A 221      78.080 103.220 169.820  1.00  0.00           N
ATOM   3285  HN  LYS A 221      78.770 103.690 170.370  1.00  0.00           H
ATOM   3286  CA  LYS A 221      77.150 102.550 170.660  1.00  0.00           C
ATOM   3287  HA  LYS A 221      77.490 102.780 171.650  1.00  0.00           H
ATOM   3288  CB  LYS A 221      75.680 103.180 170.590  1.00  0.00           C
ATOM   3289  HB1 LYS A 221      75.170 102.940 169.630  1.00  0.00           H
ATOM   3290  HB2 LYS A 221      75.190 102.660 171.450  1.00  0.00           H
ATOM   3291  CG  LYS A 221      75.610 104.650 170.930  1.00  0.00           C
ATOM   3292  HG1 LYS A 221      76.310 105.290 170.340  1.00  0.00           H
ATOM   3293  HG2 LYS A 221      75.860 104.800 172.000  1.00  0.00           H
ATOM   3294  CD  LYS A 221      74.220 105.220 170.650  1.00  0.00           C
ATOM   3295  HD1 LYS A 221      73.580 104.460 171.140  1.00  0.00           H
ATOM   3296  HD2 LYS A 221      73.990 105.180 169.560  1.00  0.00           H
ATOM   3297  CE  LYS A 221      74.000 106.630 171.120  1.00  0.00           C
ATOM   3298  HE1 LYS A 221      73.170 107.150 170.600  1.00  0.00           H
ATOM   3299  HE2 LYS A 221      74.900 107.270 170.950  1.00  0.00           H
ATOM   3300  NZ  LYS A 221      73.790 106.680 172.610  1.00  0.00           N
ATOM   3301  HZ1 LYS A 221      74.550 107.160 173.140  1.00  0.00           H
ATOM   3302  HZ2 LYS A 221      72.930 107.190 172.870  1.00  0.00           H
ATOM   3303  HZ3 LYS A 221      73.710 105.730 173.030  1.00  0.00           H
ATOM   3304  C   LYS A 221      77.000 101.020 170.480  1.00  0.00           C
ATOM   3305  O   LYS A 221      76.340 100.310 171.250  1.00  0.00           O
ATOM   3306  N   ASP A 222      77.650 100.440 169.460  1.00  0.00           N
ATOM   3307  HN  ASP A 222      78.100 100.990 168.760  1.00  0.00           H
ATOM   3308  CA  ASP A 222      77.680  98.960 169.320  1.00  0.00           C
ATOM   3309  HA  ASP A 222      76.670  98.610 169.490  1.00  0.00           H
ATOM   3310  CB  ASP A 222      78.150  98.730 167.810  1.00  0.00           C
ATOM   3311  HB1 ASP A 222      77.260  98.880 167.160  1.00  0.00           H
ATOM   3312  HB2 ASP A 222      78.900  99.490 167.500  1.00  0.00           H
ATOM   3313  CG  ASP A 222      78.760  97.370 167.480  1.00  0.00           C
ATOM   3314  OD1 ASP A 222      79.900  96.980 167.870  1.00  0.00           O
ATOM   3315  OD2 ASP A 222      78.090  96.600 166.750  1.00  0.00           O
ATOM   3316  C   ASP A 222      78.500  98.240 170.340  1.00  0.00           C
ATOM   3317  O   ASP A 222      78.130  97.240 170.920  1.00  0.00           O
ATOM   3318  N   GLY A 223      79.660  98.780 170.640  1.00  0.00           N
ATOM   3319  HN  GLY A 223      79.820  99.670 170.220  1.00  0.00           H
ATOM   3320  CA  GLY A 223      80.490  98.420 171.860  1.00  0.00           C
ATOM   3321  HA1 GLY A 223      79.960  97.860 172.610  1.00  0.00           H
ATOM   3322  HA2 GLY A 223      80.970  99.330 172.200  1.00  0.00           H
ATOM   3323  C   GLY A 223      81.710  97.580 171.530  1.00  0.00           C
ATOM   3324  O   GLY A 223      82.660  97.460 172.290  1.00  0.00           O
ATOM   3325  N   SER A 224      81.720  96.990 170.300  1.00  0.00           N
ATOM   3326  HN  SER A 224      80.950  97.080 169.680  1.00  0.00           H
ATOM   3327  CA  SER A 224      82.900  96.180 169.900  1.00  0.00           C
ATOM   3328  HA  SER A 224      83.250  95.640 170.760  1.00  0.00           H
ATOM   3329  CB  SER A 224      82.590  94.980 168.870  1.00  0.00           C
ATOM   3330  HB1 SER A 224      81.780  94.470 169.430  1.00  0.00           H
ATOM   3331  HB2 SER A 224      83.520  94.380 168.750  1.00  0.00           H
ATOM   3332  OG  SER A 224      81.990  95.410 167.660  1.00  0.00           O
ATOM   3333  HG1 SER A 224      81.230  95.950 167.890  1.00  0.00           H
ATOM   3334  C   SER A 224      84.070  97.070 169.350  1.00  0.00           C
ATOM   3335  O   SER A 224      83.890  97.630 168.320  1.00  0.00           O
ATOM   3336  N   SER A 225      85.220  97.190 170.000  1.00  0.00           N
ATOM   3337  HN  SER A 225      85.360  96.680 170.850  1.00  0.00           H
ATOM   3338  CA  SER A 225      86.310  98.130 169.670  1.00  0.00           C
ATOM   3339  HA  SER A 225      85.790  99.000 169.310  1.00  0.00           H
ATOM   3340  CB  SER A 225      86.970  98.570 170.990  1.00  0.00           C
ATOM   3341  HB1 SER A 225      86.220  99.160 171.560  1.00  0.00           H
ATOM   3342  HB2 SER A 225      87.850  99.190 170.720  1.00  0.00           H
ATOM   3343  OG  SER A 225      87.320  97.420 171.830  1.00  0.00           O
ATOM   3344  HG1 SER A 225      88.190  97.090 171.590  1.00  0.00           H
ATOM   3345  C   SER A 225      87.280  97.620 168.640  1.00  0.00           C
ATOM   3346  O   SER A 225      87.710  96.460 168.730  1.00  0.00           O
ATOM   3347  N   PRO A 226      87.640  98.300 167.640  1.00  0.00           N
ATOM   3348  CD  PRO A 226      87.270  99.720 167.470  1.00  0.00           C
ATOM   3349  HD1 PRO A 226      87.570 100.270 168.390  1.00  0.00           H
ATOM   3350  HD2 PRO A 226      86.170  99.770 167.390  1.00  0.00           H
ATOM   3351  CA  PRO A 226      88.690  97.900 166.710  1.00  0.00           C
ATOM   3352  HA  PRO A 226      88.460  96.900 166.390  1.00  0.00           H
ATOM   3353  CB  PRO A 226      88.560  98.980 165.600  1.00  0.00           C
ATOM   3354  HB1 PRO A 226      89.510  99.100 165.030  1.00  0.00           H
ATOM   3355  HB2 PRO A 226      87.770  98.670 164.880  1.00  0.00           H
ATOM   3356  CG  PRO A 226      88.070 100.300 166.280  1.00  0.00           C
ATOM   3357  HG1 PRO A 226      87.510 100.990 165.600  1.00  0.00           H
ATOM   3358  HG2 PRO A 226      88.890 100.840 166.800  1.00  0.00           H
ATOM   3359  C   PRO A 226      90.090  97.730 167.330  1.00  0.00           C
ATOM   3360  O   PRO A 226      90.550  98.500 168.110  1.00  0.00           O
ATOM   3361  N   LYS A 227      90.760  96.670 166.900  1.00  0.00           N
ATOM   3362  HN  LYS A 227      90.490  96.060 166.160  1.00  0.00           H
ATOM   3363  CA  LYS A 227      92.050  96.330 167.520  1.00  0.00           C
ATOM   3364  HA  LYS A 227      91.970  96.570 168.570  1.00  0.00           H
ATOM   3365  CB  LYS A 227      92.460  94.850 167.340  1.00  0.00           C
ATOM   3366  HB1 LYS A 227      92.690  94.690 166.270  1.00  0.00           H
ATOM   3367  HB2 LYS A 227      93.400  94.640 167.900  1.00  0.00           H
ATOM   3368  CG  LYS A 227      91.380  93.830 167.750  1.00  0.00           C
ATOM   3369  HG1 LYS A 227      91.780  92.820 167.520  1.00  0.00           H
ATOM   3370  HG2 LYS A 227      90.530  94.020 167.060  1.00  0.00           H
ATOM   3371  CD  LYS A 227      90.950  93.950 169.220  1.00  0.00           C
ATOM   3372  HD1 LYS A 227      90.520  94.960 169.350  1.00  0.00           H
ATOM   3373  HD2 LYS A 227      91.880  93.930 169.830  1.00  0.00           H
ATOM   3374  CE  LYS A 227      90.170  92.860 169.880  1.00  0.00           C
ATOM   3375  HE1 LYS A 227      90.740  91.910 169.760  1.00  0.00           H
ATOM   3376  HE2 LYS A 227      89.140  92.770 169.480  1.00  0.00           H
ATOM   3377  NZ  LYS A 227      90.110  93.230 171.350  1.00  0.00           N
ATOM   3378  HZ1 LYS A 227      89.570  94.110 171.460  1.00  0.00           H
ATOM   3379  HZ2 LYS A 227      89.520  92.540 171.870  1.00  0.00           H
ATOM   3380  HZ3 LYS A 227      91.020  93.250 171.840  1.00  0.00           H
ATOM   3381  C   LYS A 227      93.090  97.280 166.980  1.00  0.00           C
ATOM   3382  O   LYS A 227      93.240  97.490 165.790  1.00  0.00           O
ATOM   3383  N   VAL A 228      93.890  97.890 167.890  1.00  0.00           N
ATOM   3384  HN  VAL A 228      93.660  97.630 168.820  1.00  0.00           H
ATOM   3385  CA  VAL A 228      95.030  98.620 167.660  1.00  0.00           C
ATOM   3386  HA  VAL A 228      94.790  99.040 166.690  1.00  0.00           H
ATOM   3387  CB  VAL A 228      95.310  99.670 168.750  1.00  0.00           C
ATOM   3388  HB  VAL A 228      95.850  99.260 169.620  1.00  0.00           H
ATOM   3389  CG1 VAL A 228      96.240 100.820 168.230  1.00  0.00           C
ATOM   3390 HG11 VAL A 228      96.500 101.500 169.070  1.00  0.00           H
ATOM   3391 HG12 VAL A 228      97.190 100.360 167.860  1.00  0.00           H
ATOM   3392 HG13 VAL A 228      95.770 101.420 167.430  1.00  0.00           H
ATOM   3393  CG2 VAL A 228      94.030 100.310 169.360  1.00  0.00           C
ATOM   3394 HG21 VAL A 228      94.320 101.230 169.920  1.00  0.00           H
ATOM   3395 HG22 VAL A 228      93.200 100.460 168.640  1.00  0.00           H
ATOM   3396 HG23 VAL A 228      93.650  99.620 170.150  1.00  0.00           H
ATOM   3397  C   VAL A 228      96.200  97.680 167.540  1.00  0.00           C
ATOM   3398  O   VAL A 228      96.110  96.660 168.200  1.00  0.00           O
ATOM   3399  N   GLU A 229      97.300  97.960 166.840  1.00  0.00           N
ATOM   3400  HN  GLU A 229      97.260  98.860 166.420  1.00  0.00           H
ATOM   3401  CA  GLU A 229      98.480  97.160 166.660  1.00  0.00           C
ATOM   3402  HA  GLU A 229      98.660  96.640 167.590  1.00  0.00           H
ATOM   3403  CB  GLU A 229      98.400  96.280 165.440  1.00  0.00           C
ATOM   3404  HB1 GLU A 229      98.480  96.960 164.570  1.00  0.00           H
ATOM   3405  HB2 GLU A 229      99.180  95.490 165.390  1.00  0.00           H
ATOM   3406  CG  GLU A 229      97.050  95.430 165.330  1.00  0.00           C
ATOM   3407  HG1 GLU A 229      96.360  96.150 164.850  1.00  0.00           H
ATOM   3408  HG2 GLU A 229      96.710  95.220 166.370  1.00  0.00           H
ATOM   3409  CD  GLU A 229      97.210  94.110 164.570  1.00  0.00           C
ATOM   3410  OE1 GLU A 229      97.830  94.170 163.490  1.00  0.00           O
ATOM   3411  OE2 GLU A 229      96.800  92.970 165.030  1.00  0.00           O
ATOM   3412  C   GLU A 229      99.640  98.170 166.420  1.00  0.00           C
ATOM   3413  O   GLU A 229      99.460  99.300 166.180  1.00  0.00           O
ATOM   3414  N   PHE A 230     100.880  97.680 166.510  1.00  0.00           N
ATOM   3415  HN  PHE A 230     100.880  96.740 166.820  1.00  0.00           H
ATOM   3416  CA  PHE A 230     102.080  98.280 165.970  1.00  0.00           C
ATOM   3417  HA  PHE A 230     102.200  99.200 166.530  1.00  0.00           H
ATOM   3418  CB  PHE A 230     103.250  97.450 166.500  1.00  0.00           C
ATOM   3419  HB1 PHE A 230     103.240  97.300 167.600  1.00  0.00           H
ATOM   3420  HB2 PHE A 230     103.320  96.360 166.270  1.00  0.00           H
ATOM   3421  CG  PHE A 230     104.510  98.230 166.170  1.00  0.00           C
ATOM   3422  CD1 PHE A 230     105.060  99.100 167.220  1.00  0.00           C
ATOM   3423  HD1 PHE A 230     104.490  99.090 168.140  1.00  0.00           H
ATOM   3424  CE1 PHE A 230     106.230  99.810 167.010  1.00  0.00           C
ATOM   3425  HE1 PHE A 230     106.720 100.390 167.780  1.00  0.00           H
ATOM   3426  CZ  PHE A 230     106.740  99.780 165.740  1.00  0.00           C
ATOM   3427  HZ  PHE A 230     107.660 100.300 165.550  1.00  0.00           H
ATOM   3428  CD2 PHE A 230     105.120  98.240 164.930  1.00  0.00           C
ATOM   3429  HD2 PHE A 230     104.740  97.560 164.180  1.00  0.00           H
ATOM   3430  CE2 PHE A 230     106.240  99.100 164.680  1.00  0.00           C
ATOM   3431  HE2 PHE A 230     106.760  99.050 163.740  1.00  0.00           H
ATOM   3432  C   PHE A 230     101.840  98.390 164.470  1.00  0.00           C
ATOM   3433  O   PHE A 230     101.390  97.450 163.840  1.00  0.00           O
ATOM   3434  N   SER A 231     102.060  99.520 163.780  1.00  0.00           N
ATOM   3435  HN  SER A 231     102.430 100.340 164.220  1.00  0.00           H
ATOM   3436  CA  SER A 231     101.990  99.530 162.290  1.00  0.00           C
ATOM   3437  HA  SER A 231     100.970  99.270 162.070  1.00  0.00           H
ATOM   3438  CB  SER A 231     102.220 100.910 161.770  1.00  0.00           C
ATOM   3439  HB1 SER A 231     102.240 100.940 160.660  1.00  0.00           H
ATOM   3440  HB2 SER A 231     103.150 101.350 162.200  1.00  0.00           H
ATOM   3441  OG  SER A 231     101.240 101.770 162.400  1.00  0.00           O
ATOM   3442  HG1 SER A 231     101.100 102.550 161.840  1.00  0.00           H
ATOM   3443  C   SER A 231     102.870  98.580 161.420  1.00  0.00           C
ATOM   3444  O   SER A 231     103.980  98.100 161.720  1.00  0.00           O
ATOM   3445  N   ASN A 232     102.340  98.240 160.160  1.00  0.00           N
ATOM   3446  HN  ASN A 232     101.350  98.210 160.040  1.00  0.00           H
ATOM   3447  CA  ASN A 232     103.220  97.660 159.150  1.00  0.00           C
ATOM   3448  HA  ASN A 232     104.030  97.090 159.590  1.00  0.00           H
ATOM   3449  CB  ASN A 232     102.470  96.680 158.200  1.00  0.00           C
ATOM   3450  HB1 ASN A 232     101.680  97.100 157.550  1.00  0.00           H
ATOM   3451  HB2 ASN A 232     103.210  96.250 157.490  1.00  0.00           H
ATOM   3452  CG  ASN A 232     101.850  95.460 158.950  1.00  0.00           C
ATOM   3453  OD1 ASN A 232     102.210  95.120 160.080  1.00  0.00           O
ATOM   3454  ND2 ASN A 232     100.990  94.700 158.270  1.00  0.00           N
ATOM   3455 HD21 ASN A 232     100.720  95.040 157.370  1.00  0.00           H
ATOM   3456 HD22 ASN A 232     100.920  93.730 158.520  1.00  0.00           H
ATOM   3457  C   ASN A 232     103.920  98.770 158.440  1.00  0.00           C
ATOM   3458  O   ASN A 232     103.280  99.740 157.980  1.00  0.00           O
ATOM   3459  N   ALA A 233     105.270  98.690 158.330  1.00  0.00           N
ATOM   3460  HN  ALA A 233     105.840  97.990 158.760  1.00  0.00           H
ATOM   3461  CA  ALA A 233     106.060  99.820 157.870  1.00  0.00           C
ATOM   3462  HA  ALA A 233     105.600 100.650 158.390  1.00  0.00           H
ATOM   3463  CB  ALA A 233     107.530  99.710 158.220  1.00  0.00           C
ATOM   3464  HB1 ALA A 233     107.780  98.690 157.850  1.00  0.00           H
ATOM   3465  HB2 ALA A 233     108.100 100.490 157.670  1.00  0.00           H
ATOM   3466  HB3 ALA A 233     107.810  99.830 159.280  1.00  0.00           H
ATOM   3467  C   ALA A 233     105.920 100.120 156.430  1.00  0.00           C
ATOM   3468  O   ALA A 233     106.340  99.420 155.530  1.00  0.00           O
ATOM   3469  N   HIS A 234     105.320 101.240 156.070  1.00  0.00           N
ATOM   3470  HN  HIS A 234     104.860 101.740 156.790  1.00  0.00           H
ATOM   3471  CA  HIS A 234     105.020 101.680 154.720  1.00  0.00           C
ATOM   3472  HA  HIS A 234     104.910 100.810 154.090  1.00  0.00           H
ATOM   3473  CB  HIS A 234     103.720 102.510 154.580  1.00  0.00           C
ATOM   3474  HB1 HIS A 234     103.320 102.660 153.550  1.00  0.00           H
ATOM   3475  HB2 HIS A 234     102.930 102.010 155.190  1.00  0.00           H
ATOM   3476  ND1 HIS A 234     104.000 104.020 156.540  1.00  0.00           N
ATOM   3477  CG  HIS A 234     103.720 103.880 155.190  1.00  0.00           C
ATOM   3478  CE1 HIS A 234     103.950 105.320 156.730  1.00  0.00           C
ATOM   3479  HE1 HIS A 234     104.130 105.900 157.630  1.00  0.00           H
ATOM   3480  NE2 HIS A 234     103.750 106.010 155.560  1.00  0.00           N
ATOM   3481  HE2 HIS A 234     103.730 107.000 155.410  1.00  0.00           H
ATOM   3482  CD2 HIS A 234     103.600 105.080 154.520  1.00  0.00           C
ATOM   3483  HD2 HIS A 234     103.360 105.230 153.480  1.00  0.00           H
ATOM   3484  C   HIS A 234     106.190 102.510 154.140  1.00  0.00           C
ATOM   3485  O   HIS A 234     106.090 102.970 153.020  1.00  0.00           O
ATOM   3486  N   GLY A 235     107.320 102.680 154.930  1.00  0.00           N
ATOM   3487  HN  GLY A 235     107.200 102.230 155.810  1.00  0.00           H
ATOM   3488  CA  GLY A 235     108.550 103.410 154.740  1.00  0.00           C
ATOM   3489  HA1 GLY A 235     109.110 103.670 155.630  1.00  0.00           H
ATOM   3490  HA2 GLY A 235     108.230 104.340 154.290  1.00  0.00           H
ATOM   3491  C   GLY A 235     109.560 102.750 153.810  1.00  0.00           C
ATOM   3492  O   GLY A 235     110.660 103.230 153.700  1.00  0.00           O
ATOM   3493  N   PHE A 236     109.220 101.650 153.110  1.00  0.00           N
ATOM   3494  HN  PHE A 236     108.320 101.240 153.240  1.00  0.00           H
ATOM   3495  CA  PHE A 236     109.990 101.230 151.950  1.00  0.00           C
ATOM   3496  HA  PHE A 236     111.000 101.070 152.310  1.00  0.00           H
ATOM   3497  CB  PHE A 236     109.510  99.850 151.440  1.00  0.00           C
ATOM   3498  HB1 PHE A 236     110.060  99.550 150.510  1.00  0.00           H
ATOM   3499  HB2 PHE A 236     109.920  99.180 152.230  1.00  0.00           H
ATOM   3500  CG  PHE A 236     108.030  99.680 151.180  1.00  0.00           C
ATOM   3501  CD1 PHE A 236     107.140  99.280 152.160  1.00  0.00           C
ATOM   3502  HD1 PHE A 236     107.520  98.980 153.120  1.00  0.00           H
ATOM   3503  CE1 PHE A 236     105.790  99.100 151.830  1.00  0.00           C
ATOM   3504  HE1 PHE A 236     105.130  98.710 152.600  1.00  0.00           H
ATOM   3505  CZ  PHE A 236     105.360  99.490 150.620  1.00  0.00           C
ATOM   3506  HZ  PHE A 236     104.320  99.600 150.340  1.00  0.00           H
ATOM   3507  CD2 PHE A 236     107.610 100.060 149.860  1.00  0.00           C
ATOM   3508  HD2 PHE A 236     108.250 100.360 149.040  1.00  0.00           H
ATOM   3509  CE2 PHE A 236     106.230  99.950 149.600  1.00  0.00           C
ATOM   3510  HE2 PHE A 236     105.830 100.130 148.620  1.00  0.00           H
ATOM   3511  C   PHE A 236     110.040 102.320 150.910  1.00  0.00           C
ATOM   3512  O   PHE A 236     109.040 102.990 150.580  1.00  0.00           O
ATOM   3513  N   LEU A 237     111.210 102.530 150.390  1.00  0.00           N
ATOM   3514  HN  LEU A 237     111.950 101.880 150.530  1.00  0.00           H
ATOM   3515  CA  LEU A 237     111.390 103.610 149.390  1.00  0.00           C
ATOM   3516  HA  LEU A 237     110.580 104.320 149.290  1.00  0.00           H
ATOM   3517  CB  LEU A 237     112.690 104.330 149.790  1.00  0.00           C
ATOM   3518  HB1 LEU A 237     113.550 103.630 149.730  1.00  0.00           H
ATOM   3519  HB2 LEU A 237     112.790 105.140 149.040  1.00  0.00           H
ATOM   3520  CG  LEU A 237     112.760 105.020 151.200  1.00  0.00           C
ATOM   3521  HG  LEU A 237     112.630 104.240 151.980  1.00  0.00           H
ATOM   3522  CD1 LEU A 237     114.020 105.800 151.450  1.00  0.00           C
ATOM   3523 HD11 LEU A 237     114.970 105.220 151.460  1.00  0.00           H
ATOM   3524 HD12 LEU A 237     114.280 106.510 150.640  1.00  0.00           H
ATOM   3525 HD13 LEU A 237     113.840 106.280 152.430  1.00  0.00           H
ATOM   3526  CD2 LEU A 237     111.630 106.060 151.060  1.00  0.00           C
ATOM   3527 HD21 LEU A 237     111.700 106.870 151.830  1.00  0.00           H
ATOM   3528 HD22 LEU A 237     111.720 106.530 150.060  1.00  0.00           H
ATOM   3529 HD23 LEU A 237     110.630 105.600 151.230  1.00  0.00           H
ATOM   3530  C   LEU A 237     111.570 103.020 147.990  1.00  0.00           C
ATOM   3531  O   LEU A 237     111.620 103.810 147.010  1.00  0.00           O
ATOM   3532  N   LEU A 238     111.580 101.630 147.880  1.00  0.00           N
ATOM   3533  HN  LEU A 238     111.500 101.140 148.740  1.00  0.00           H
ATOM   3534  CA  LEU A 238     111.710 100.900 146.720  1.00  0.00           C
ATOM   3535  HA  LEU A 238     111.610 101.640 145.940  1.00  0.00           H
ATOM   3536  CB  LEU A 238     113.090 100.190 146.600  1.00  0.00           C
ATOM   3537  HB1 LEU A 238     113.780 101.040 146.790  1.00  0.00           H
ATOM   3538  HB2 LEU A 238     113.220  99.420 147.380  1.00  0.00           H
ATOM   3539  CG  LEU A 238     113.410  99.530 145.300  1.00  0.00           C
ATOM   3540  HG  LEU A 238     112.820  98.590 145.300  1.00  0.00           H
ATOM   3541  CD1 LEU A 238     113.010 100.090 143.950  1.00  0.00           C
ATOM   3542 HD11 LEU A 238     111.910  99.930 143.880  1.00  0.00           H
ATOM   3543 HD12 LEU A 238     113.360 101.140 143.840  1.00  0.00           H
ATOM   3544 HD13 LEU A 238     113.440  99.510 143.110  1.00  0.00           H
ATOM   3545  CD2 LEU A 238     114.820  98.980 145.230  1.00  0.00           C
ATOM   3546 HD21 LEU A 238     114.930  98.180 144.460  1.00  0.00           H
ATOM   3547 HD22 LEU A 238     115.570  99.740 144.930  1.00  0.00           H
ATOM   3548 HD23 LEU A 238     115.140  98.530 146.190  1.00  0.00           H
ATOM   3549  C   LEU A 238     110.520  99.940 146.650  1.00  0.00           C
ATOM   3550  O   LEU A 238     110.250  99.100 147.450  1.00  0.00           O
ATOM   3551  N   ASP A 239     109.870  99.910 145.460  1.00  0.00           N
ATOM   3552  HN  ASP A 239     109.970 100.580 144.730  1.00  0.00           H
ATOM   3553  CA  ASP A 239     109.060  98.730 145.130  1.00  0.00           C
ATOM   3554  HA  ASP A 239     108.560  98.350 146.010  1.00  0.00           H
ATOM   3555  CB  ASP A 239     108.070  99.220 144.070  1.00  0.00           C
ATOM   3556  HB1 ASP A 239     107.580 100.160 144.430  1.00  0.00           H
ATOM   3557  HB2 ASP A 239     108.560  99.510 143.120  1.00  0.00           H
ATOM   3558  CG  ASP A 239     106.930  98.330 143.710  1.00  0.00           C
ATOM   3559  OD1 ASP A 239     106.730  97.270 144.350  1.00  0.00           O
ATOM   3560  OD2 ASP A 239     106.120  98.750 142.800  1.00  0.00           O
ATOM   3561  C   ASP A 239     109.900  97.570 144.530  1.00  0.00           C
ATOM   3562  O   ASP A 239     110.770  97.790 143.680  1.00  0.00           O
ATOM   3563  N   THR A 240     109.700  96.360 145.070  1.00  0.00           N
ATOM   3564  HN  THR A 240     108.980  96.140 145.730  1.00  0.00           H
ATOM   3565  CA  THR A 240     110.480  95.120 144.670  1.00  0.00           C
ATOM   3566  HA  THR A 240     111.120  95.440 143.860  1.00  0.00           H
ATOM   3567  CB  THR A 240     111.470  94.570 145.760  1.00  0.00           C
ATOM   3568  HB  THR A 240     111.920  93.690 145.260  1.00  0.00           H
ATOM   3569  OG1 THR A 240     110.870  94.330 146.990  1.00  0.00           O
ATOM   3570  HG1 THR A 240     110.280  93.590 146.840  1.00  0.00           H
ATOM   3571  CG2 THR A 240     112.550  95.660 145.860  1.00  0.00           C
ATOM   3572 HG21 THR A 240     112.850  95.950 144.830  1.00  0.00           H
ATOM   3573 HG22 THR A 240     112.110  96.540 146.390  1.00  0.00           H
ATOM   3574 HG23 THR A 240     113.450  95.230 146.350  1.00  0.00           H
ATOM   3575  C   THR A 240     109.550  94.050 144.070  1.00  0.00           C
ATOM   3576  O   THR A 240     109.800  92.840 144.130  1.00  0.00           O
ATOM   3577  N   SER A 241     108.420  94.550 143.590  1.00  0.00           N
ATOM   3578  HN  SER A 241     108.310  95.530 143.720  1.00  0.00           H
ATOM   3579  CA  SER A 241     107.350  93.750 142.930  1.00  0.00           C
ATOM   3580  HA  SER A 241     107.600  92.700 142.960  1.00  0.00           H
ATOM   3581  CB  SER A 241     105.930  93.890 143.590  1.00  0.00           C
ATOM   3582  HB1 SER A 241     105.200  93.300 142.990  1.00  0.00           H
ATOM   3583  HB2 SER A 241     105.660  94.970 143.590  1.00  0.00           H
ATOM   3584  OG  SER A 241     106.030  93.350 144.860  1.00  0.00           O
ATOM   3585  HG1 SER A 241     106.610  93.940 145.340  1.00  0.00           H
ATOM   3586  C   SER A 241     107.290  94.250 141.450  1.00  0.00           C
ATOM   3587  O   SER A 241     106.800  95.330 141.060  1.00  0.00           O
ATOM   3588  N   LEU A 242     107.710  93.360 140.510  1.00  0.00           N
ATOM   3589  HN  LEU A 242     108.160  92.480 140.680  1.00  0.00           H
ATOM   3590  CA  LEU A 242     107.550  93.670 139.130  1.00  0.00           C
ATOM   3591  HA  LEU A 242     107.350  94.710 138.940  1.00  0.00           H
ATOM   3592  CB  LEU A 242     108.760  93.320 138.260  1.00  0.00           C
ATOM   3593  HB1 LEU A 242     108.890  92.220 138.130  1.00  0.00           H
ATOM   3594  HB2 LEU A 242     108.550  93.660 137.220  1.00  0.00           H
ATOM   3595  CG  LEU A 242     110.110  93.910 138.610  1.00  0.00           C
ATOM   3596  HG  LEU A 242     110.750  93.500 137.800  1.00  0.00           H
ATOM   3597  CD1 LEU A 242     109.980  95.450 138.650  1.00  0.00           C
ATOM   3598 HD11 LEU A 242     109.390  95.850 137.790  1.00  0.00           H
ATOM   3599 HD12 LEU A 242     109.430  95.660 139.580  1.00  0.00           H
ATOM   3600 HD13 LEU A 242     110.970  95.960 138.580  1.00  0.00           H
ATOM   3601  CD2 LEU A 242     110.820  93.320 139.870  1.00  0.00           C
ATOM   3602 HD21 LEU A 242     111.870  93.680 139.800  1.00  0.00           H
ATOM   3603 HD22 LEU A 242     110.300  93.650 140.790  1.00  0.00           H
ATOM   3604 HD23 LEU A 242     110.810  92.210 139.850  1.00  0.00           H
ATOM   3605  C   LEU A 242     106.290  92.980 138.650  1.00  0.00           C
ATOM   3606  O   LEU A 242     105.860  91.860 139.090  1.00  0.00           O
ATOM   3607  N   GLU A 243     105.600  93.700 137.710  1.00  0.00           N
ATOM   3608  HN  GLU A 243     106.050  94.540 137.430  1.00  0.00           H
ATOM   3609  CA  GLU A 243     104.330  93.270 137.020  1.00  0.00           C
ATOM   3610  HA  GLU A 243     103.700  92.590 137.590  1.00  0.00           H
ATOM   3611  CB  GLU A 243     103.520  94.560 136.920  1.00  0.00           C
ATOM   3612  HB1 GLU A 243     103.500  95.180 137.850  1.00  0.00           H
ATOM   3613  HB2 GLU A 243     104.120  95.140 136.180  1.00  0.00           H
ATOM   3614  CG  GLU A 243     102.010  94.430 136.590  1.00  0.00           C
ATOM   3615  HG1 GLU A 243     101.440  93.590 137.030  1.00  0.00           H
ATOM   3616  HG2 GLU A 243     101.920  94.370 135.480  1.00  0.00           H
ATOM   3617  CD  GLU A 243     101.090  95.500 137.120  1.00  0.00           C
ATOM   3618  OE1 GLU A 243     101.140  95.990 138.300  1.00  0.00           O
ATOM   3619  OE2 GLU A 243     100.200  95.880 136.320  1.00  0.00           O
ATOM   3620  C   GLU A 243     104.750  92.630 135.680  1.00  0.00           C
ATOM   3621  O   GLU A 243     105.400  93.200 134.800  1.00  0.00           O
ATOM   3622  N   PRO A 244     104.500  91.370 135.420  1.00  0.00           N
ATOM   3623  CD  PRO A 244     104.440  90.400 136.460  1.00  0.00           C
ATOM   3624  HD1 PRO A 244     103.400  90.430 136.840  1.00  0.00           H
ATOM   3625  HD2 PRO A 244     105.180  90.470 137.280  1.00  0.00           H
ATOM   3626  CA  PRO A 244     104.340  90.760 134.110  1.00  0.00           C
ATOM   3627  HA  PRO A 244     105.340  90.800 133.710  1.00  0.00           H
ATOM   3628  CB  PRO A 244     103.860  89.370 134.420  1.00  0.00           C
ATOM   3629  HB1 PRO A 244     102.750  89.420 134.390  1.00  0.00           H
ATOM   3630  HB2 PRO A 244     104.270  88.730 133.610  1.00  0.00           H
ATOM   3631  CG  PRO A 244     104.500  89.040 135.700  1.00  0.00           C
ATOM   3632  HG1 PRO A 244     105.580  88.820 135.550  1.00  0.00           H
ATOM   3633  HG2 PRO A 244     103.970  88.270 136.300  1.00  0.00           H
ATOM   3634  C   PRO A 244     103.480  91.650 133.090  1.00  0.00           C
ATOM   3635  O   PRO A 244     102.500  92.240 133.580  1.00  0.00           O
ATOM   3636  N   PRO A 245     103.820  91.920 131.880  1.00  0.00           N
ATOM   3637  CD  PRO A 245     105.070  91.550 131.250  1.00  0.00           C
ATOM   3638  HD1 PRO A 245     105.430  90.570 131.640  1.00  0.00           H
ATOM   3639  HD2 PRO A 245     105.780  92.400 131.220  1.00  0.00           H
ATOM   3640  CA  PRO A 245     102.870  92.340 130.820  1.00  0.00           C
ATOM   3641  HA  PRO A 245     102.460  93.300 131.110  1.00  0.00           H
ATOM   3642  CB  PRO A 245     103.620  92.270 129.470  1.00  0.00           C
ATOM   3643  HB1 PRO A 245     103.030  91.930 128.590  1.00  0.00           H
ATOM   3644  HB2 PRO A 245     103.960  93.290 129.160  1.00  0.00           H
ATOM   3645  CG  PRO A 245     104.770  91.290 129.820  1.00  0.00           C
ATOM   3646  HG1 PRO A 245     105.730  91.430 129.280  1.00  0.00           H
ATOM   3647  HG2 PRO A 245     104.420  90.240 129.700  1.00  0.00           H
ATOM   3648  C   PRO A 245     101.660  91.490 130.730  1.00  0.00           C
ATOM   3649  O   PRO A 245     101.630  90.420 131.330  1.00  0.00           O
ATOM   3650  N   LEU A 246     100.610  91.970 129.950  1.00  0.00           N
ATOM   3651  HN  LEU A 246     100.610  92.900 129.610  1.00  0.00           H
ATOM   3652  CA  LEU A 246      99.370  91.270 129.740  1.00  0.00           C
ATOM   3653  HA  LEU A 246      98.950  91.000 130.700  1.00  0.00           H
ATOM   3654  CB  LEU A 246      98.340  92.150 129.040  1.00  0.00           C
ATOM   3655  HB1 LEU A 246      98.770  92.480 128.070  1.00  0.00           H
ATOM   3656  HB2 LEU A 246      97.480  91.530 128.710  1.00  0.00           H
ATOM   3657  CG  LEU A 246      97.850  93.300 129.880  1.00  0.00           C
ATOM   3658  HG  LEU A 246      98.660  94.000 130.160  1.00  0.00           H
ATOM   3659  CD1 LEU A 246      96.900  94.210 129.070  1.00  0.00           C
ATOM   3660 HD11 LEU A 246      96.060  93.610 128.660  1.00  0.00           H
ATOM   3661 HD12 LEU A 246      96.510  95.060 129.680  1.00  0.00           H
ATOM   3662 HD13 LEU A 246      97.370  94.660 128.170  1.00  0.00           H
ATOM   3663  CD2 LEU A 246      97.090  92.920 131.110  1.00  0.00           C
ATOM   3664 HD21 LEU A 246      96.570  93.820 131.500  1.00  0.00           H
ATOM   3665 HD22 LEU A 246      96.310  92.190 130.810  1.00  0.00           H
ATOM   3666 HD23 LEU A 246      97.670  92.350 131.870  1.00  0.00           H
ATOM   3667  C   LEU A 246      99.660  89.990 128.870  1.00  0.00           C
ATOM   3668  O   LEU A 246      98.920  88.970 128.860  1.00  0.00           O
ATOM   3669  N   CYS A 247     100.810  89.990 128.100  1.00  0.00           N
ATOM   3670  HN  CYS A 247     101.390  90.790 127.970  1.00  0.00           H
ATOM   3671  CA  CYS A 247     101.000  88.900 127.100  1.00  0.00           C
ATOM   3672  HA  CYS A 247     100.120  88.300 126.940  1.00  0.00           H
ATOM   3673  CB  CYS A 247     101.380  89.560 125.780  1.00  0.00           C
ATOM   3674  HB1 CYS A 247     101.400  88.770 125.000  1.00  0.00           H
ATOM   3675  HB2 CYS A 247     102.360  90.090 125.690  1.00  0.00           H
ATOM   3676  SG  CYS A 247      99.970  90.670 125.330  1.00  0.00           S
ATOM   3677  C   CYS A 247     102.010  87.950 127.660  1.00  0.00           C
ATOM   3678  O   CYS A 247     102.450  86.960 127.010  1.00  0.00           O
ATOM   3679  N   GLY A 248     102.470  88.090 128.930  1.00  0.00           N
ATOM   3680  HN  GLY A 248     102.100  88.850 129.460  1.00  0.00           H
ATOM   3681  CA  GLY A 248     103.430  87.280 129.640  1.00  0.00           C
ATOM   3682  HA1 GLY A 248     104.000  87.990 130.220  1.00  0.00           H
ATOM   3683  HA2 GLY A 248     104.030  86.650 129.000  1.00  0.00           H
ATOM   3684  C   GLY A 248     102.830  86.500 130.660  1.00  0.00           C
ATOM   3685  O   GLY A 248     101.630  86.260 130.640  1.00  0.00           O
ATOM   3686  N   GLN A 249     103.720  86.020 131.610  1.00  0.00           N
ATOM   3687  HN  GLN A 249     104.660  85.920 131.300  1.00  0.00           H
ATOM   3688  CA  GLN A 249     103.280  85.320 132.800  1.00  0.00           C
ATOM   3689  HA  GLN A 249     102.400  85.810 133.180  1.00  0.00           H
ATOM   3690  CB  GLN A 249     103.120  83.790 132.580  1.00  0.00           C
ATOM   3691  HB1 GLN A 249     104.110  83.370 132.290  1.00  0.00           H
ATOM   3692  HB2 GLN A 249     102.870  83.330 133.560  1.00  0.00           H
ATOM   3693  CG  GLN A 249     101.880  83.230 131.660  1.00  0.00           C
ATOM   3694  HG1 GLN A 249     101.940  82.120 131.680  1.00  0.00           H
ATOM   3695  HG2 GLN A 249     102.100  83.430 130.590  1.00  0.00           H
ATOM   3696  CD  GLN A 249     100.480  83.720 132.030  1.00  0.00           C
ATOM   3697  OE1 GLN A 249     100.270  84.520 132.950  1.00  0.00           O
ATOM   3698  NE2 GLN A 249      99.510  83.200 131.310  1.00  0.00           N
ATOM   3699 HE21 GLN A 249      99.520  82.500 130.600  1.00  0.00           H
ATOM   3700 HE22 GLN A 249      98.590  83.370 131.680  1.00  0.00           H
ATOM   3701  C   GLN A 249     104.200  85.440 133.960  1.00  0.00           C
ATOM   3702  O   GLN A 249     103.850  85.140 135.120  1.00  0.00           O
ATOM   3703  N   THR A 250     105.480  85.880 133.770  1.00  0.00           N
ATOM   3704  HN  THR A 250     105.790  86.330 132.930  1.00  0.00           H
ATOM   3705  CA  THR A 250     106.550  85.630 134.800  1.00  0.00           C
ATOM   3706  HA  THR A 250     106.140  85.820 135.780  1.00  0.00           H
ATOM   3707  CB  THR A 250     107.250  84.240 134.890  1.00  0.00           C
ATOM   3708  HB  THR A 250     108.310  84.320 134.590  1.00  0.00           H
ATOM   3709  OG1 THR A 250     106.640  83.370 133.970  1.00  0.00           O
ATOM   3710  HG1 THR A 250     107.070  83.430 133.110  1.00  0.00           H
ATOM   3711  CG2 THR A 250     107.210  83.600 136.320  1.00  0.00           C
ATOM   3712 HG21 THR A 250     107.980  82.790 136.310  1.00  0.00           H
ATOM   3713 HG22 THR A 250     107.560  84.340 137.060  1.00  0.00           H
ATOM   3714 HG23 THR A 250     106.180  83.210 136.480  1.00  0.00           H
ATOM   3715  C   THR A 250     107.580  86.720 134.680  1.00  0.00           C
ATOM   3716  O   THR A 250     107.510  87.480 133.740  1.00  0.00           O
ATOM   3717  N   LEU A 251     108.470  86.950 135.650  1.00  0.00           N
ATOM   3718  HN  LEU A 251     108.470  86.430 136.500  1.00  0.00           H
ATOM   3719  CA  LEU A 251     109.350  88.140 135.780  1.00  0.00           C
ATOM   3720  HA  LEU A 251     108.710  89.010 135.800  1.00  0.00           H
ATOM   3721  CB  LEU A 251     110.270  87.950 137.000  1.00  0.00           C
ATOM   3722  HB1 LEU A 251     109.630  88.000 137.910  1.00  0.00           H
ATOM   3723  HB2 LEU A 251     110.850  87.010 136.880  1.00  0.00           H
ATOM   3724  CG  LEU A 251     111.330  89.040 137.210  1.00  0.00           C
ATOM   3725  HG  LEU A 251     112.080  89.120 136.390  1.00  0.00           H
ATOM   3726  CD1 LEU A 251     110.690  90.340 137.380  1.00  0.00           C
ATOM   3727 HD11 LEU A 251     111.590  90.950 137.610  1.00  0.00           H
ATOM   3728 HD12 LEU A 251     110.210  90.760 136.470  1.00  0.00           H
ATOM   3729 HD13 LEU A 251     109.950  90.360 138.200  1.00  0.00           H
ATOM   3730  CD2 LEU A 251     112.260  88.810 138.370  1.00  0.00           C
ATOM   3731 HD21 LEU A 251     112.350  87.710 138.460  1.00  0.00           H
ATOM   3732 HD22 LEU A 251     113.190  89.410 138.350  1.00  0.00           H
ATOM   3733 HD23 LEU A 251     111.930  89.130 139.380  1.00  0.00           H
ATOM   3734  C   LEU A 251     110.220  88.330 134.570  1.00  0.00           C
ATOM   3735  O   LEU A 251     110.440  89.460 134.100  1.00  0.00           O
ATOM   3736  N   CYS A 252     110.820  87.250 133.990  1.00  0.00           N
ATOM   3737  HN  CYS A 252     110.650  86.330 134.310  1.00  0.00           H
ATOM   3738  CA  CYS A 252     111.570  87.210 132.710  1.00  0.00           C
ATOM   3739  HA  CYS A 252     112.520  87.690 132.920  1.00  0.00           H
ATOM   3740  CB  CYS A 252     111.840  85.730 132.160  1.00  0.00           C
ATOM   3741  HB1 CYS A 252     112.410  85.810 131.210  1.00  0.00           H
ATOM   3742  HB2 CYS A 252     110.990  85.020 132.030  1.00  0.00           H
ATOM   3743  SG  CYS A 252     112.990  84.790 133.280  1.00  0.00           S
ATOM   3744  C   CYS A 252     110.800  87.890 131.540  1.00  0.00           C
ATOM   3745  O   CYS A 252     111.420  88.560 130.720  1.00  0.00           O
ATOM   3746  N   ASP A 253     109.530  87.860 131.390  1.00  0.00           N
ATOM   3747  HN  ASP A 253     108.980  87.610 132.180  1.00  0.00           H
ATOM   3748  CA  ASP A 253     108.700  88.500 130.370  1.00  0.00           C
ATOM   3749  HA  ASP A 253     109.160  88.360 129.400  1.00  0.00           H
ATOM   3750  CB  ASP A 253     107.360  87.810 130.530  1.00  0.00           C
ATOM   3751  HB1 ASP A 253     107.000  88.050 131.560  1.00  0.00           H
ATOM   3752  HB2 ASP A 253     106.720  88.310 129.770  1.00  0.00           H
ATOM   3753  CG  ASP A 253     107.340  86.320 130.250  1.00  0.00           C
ATOM   3754  OD1 ASP A 253     108.360  85.760 129.710  1.00  0.00           O
ATOM   3755  OD2 ASP A 253     106.340  85.640 130.510  1.00  0.00           O
ATOM   3756  C   ASP A 253     108.570  90.010 130.540  1.00  0.00           C
ATOM   3757  O   ASP A 253     108.230  90.650 129.550  1.00  0.00           O
ATOM   3758  N   ASN A 254     108.890  90.580 131.730  1.00  0.00           N
ATOM   3759  HN  ASN A 254     109.340  89.950 132.350  1.00  0.00           H
ATOM   3760  CA  ASN A 254     109.020  92.030 131.940  1.00  0.00           C
ATOM   3761  HA  ASN A 254     108.140  92.590 131.650  1.00  0.00           H
ATOM   3762  CB  ASN A 254     109.370  92.320 133.440  1.00  0.00           C
ATOM   3763  HB1 ASN A 254     108.510  91.820 133.950  1.00  0.00           H
ATOM   3764  HB2 ASN A 254     110.360  91.910 133.700  1.00  0.00           H
ATOM   3765  CG  ASN A 254     109.410  93.820 133.760  1.00  0.00           C
ATOM   3766  OD1 ASN A 254     110.460  94.460 133.580  1.00  0.00           O
ATOM   3767  ND2 ASN A 254     108.310  94.340 134.360  1.00  0.00           N
ATOM   3768 HD21 ASN A 254     107.500  93.760 134.220  1.00  0.00           H
ATOM   3769 HD22 ASN A 254     108.330  95.200 134.850  1.00  0.00           H
ATOM   3770  C   ASN A 254     110.040  92.640 131.050  1.00  0.00           C
ATOM   3771  O   ASN A 254     111.150  92.170 131.050  1.00  0.00           O
ATOM   3772  N   THR A 255     109.810  93.760 130.220  1.00  0.00           N
ATOM   3773  HN  THR A 255     108.910  94.150 130.410  1.00  0.00           H
ATOM   3774  CA  THR A 255     110.730  94.380 129.280  1.00  0.00           C
ATOM   3775  HA  THR A 255     111.020  93.730 128.460  1.00  0.00           H
ATOM   3776  CB  THR A 255     110.130  95.610 128.680  1.00  0.00           C
ATOM   3777  HB  THR A 255     110.360  96.510 129.290  1.00  0.00           H
ATOM   3778  OG1 THR A 255     108.760  95.510 128.390  1.00  0.00           O
ATOM   3779  HG1 THR A 255     108.760  94.570 128.190  1.00  0.00           H
ATOM   3780  CG2 THR A 255     110.820  96.010 127.340  1.00  0.00           C
ATOM   3781 HG21 THR A 255     111.920  96.150 127.400  1.00  0.00           H
ATOM   3782 HG22 THR A 255     110.570  95.200 126.620  1.00  0.00           H
ATOM   3783 HG23 THR A 255     110.450  97.010 127.030  1.00  0.00           H
ATOM   3784  C   THR A 255     112.080  94.720 129.940  1.00  0.00           C
ATOM   3785  O   THR A 255     113.150  94.670 129.330  1.00  0.00           O
ATOM   3786  N   GLU A 256     112.120  95.250 131.170  1.00  0.00           N
ATOM   3787  HN  GLU A 256     111.280  95.390 131.680  1.00  0.00           H
ATOM   3788  CA  GLU A 256     113.380  95.560 131.750  1.00  0.00           C
ATOM   3789  HA  GLU A 256     113.870  96.190 131.020  1.00  0.00           H
ATOM   3790  CB  GLU A 256     113.270  96.420 133.110  1.00  0.00           C
ATOM   3791  HB1 GLU A 256     112.680  95.960 133.930  1.00  0.00           H
ATOM   3792  HB2 GLU A 256     114.190  96.650 133.690  1.00  0.00           H
ATOM   3793  CG  GLU A 256     112.770  97.870 132.760  1.00  0.00           C
ATOM   3794  HG1 GLU A 256     112.730  98.320 133.770  1.00  0.00           H
ATOM   3795  HG2 GLU A 256     111.850  97.950 132.150  1.00  0.00           H
ATOM   3796  CD  GLU A 256     113.850  98.700 132.070  1.00  0.00           C
ATOM   3797  OE1 GLU A 256     113.510  99.180 130.980  1.00  0.00           O
ATOM   3798  OE2 GLU A 256     115.010  98.800 132.540  1.00  0.00           O
ATOM   3799  C   GLU A 256     114.330  94.440 132.050  1.00  0.00           C
ATOM   3800  O   GLU A 256     115.490  94.550 131.730  1.00  0.00           O
ATOM   3801  N   VAL A 257     113.830  93.280 132.630  1.00  0.00           N
ATOM   3802  HN  VAL A 257     112.870  93.200 132.900  1.00  0.00           H
ATOM   3803  CA  VAL A 257     114.500  91.970 132.780  1.00  0.00           C
ATOM   3804  HA  VAL A 257     115.320  92.160 133.460  1.00  0.00           H
ATOM   3805  CB  VAL A 257     113.630  90.970 133.530  1.00  0.00           C
ATOM   3806  HB  VAL A 257     112.810  90.550 132.910  1.00  0.00           H
ATOM   3807  CG1 VAL A 257     114.540  89.760 134.000  1.00  0.00           C
ATOM   3808 HG11 VAL A 257     113.890  89.110 134.610  1.00  0.00           H
ATOM   3809 HG12 VAL A 257     114.860  89.110 133.160  1.00  0.00           H
ATOM   3810 HG13 VAL A 257     115.290  90.250 134.650  1.00  0.00           H
ATOM   3811  CG2 VAL A 257     113.100  91.650 134.830  1.00  0.00           C
ATOM   3812 HG21 VAL A 257     113.960  92.140 135.350  1.00  0.00           H
ATOM   3813 HG22 VAL A 257     112.330  92.370 134.480  1.00  0.00           H
ATOM   3814 HG23 VAL A 257     112.530  90.880 135.390  1.00  0.00           H
ATOM   3815  C   VAL A 257     115.000  91.330 131.400  1.00  0.00           C
ATOM   3816  O   VAL A 257     116.110  90.880 131.250  1.00  0.00           O
ATOM   3817  N   ILE A 258     114.180  91.250 130.340  1.00  0.00           N
ATOM   3818  HN  ILE A 258     113.210  91.410 130.520  1.00  0.00           H
ATOM   3819  CA  ILE A 258     114.520  90.700 129.040  1.00  0.00           C
ATOM   3820  HA  ILE A 258     115.010  89.770 129.290  1.00  0.00           H
ATOM   3821  CB  ILE A 258     113.330  90.360 128.260  1.00  0.00           C
ATOM   3822  HB  ILE A 258     112.650  89.840 128.970  1.00  0.00           H
ATOM   3823  CG2 ILE A 258     112.600  91.650 127.790  1.00  0.00           C
ATOM   3824 HG21 ILE A 258     111.580  91.350 127.460  1.00  0.00           H
ATOM   3825 HG22 ILE A 258     112.640  92.390 128.610  1.00  0.00           H
ATOM   3826 HG23 ILE A 258     113.200  92.030 126.930  1.00  0.00           H
ATOM   3827  CG1 ILE A 258     113.510  89.370 127.120  1.00  0.00           C
ATOM   3828 HG11 ILE A 258     114.080  89.750 126.250  1.00  0.00           H
ATOM   3829 HG12 ILE A 258     112.600  89.040 126.570  1.00  0.00           H
ATOM   3830  CD  ILE A 258     114.090  88.100 127.730  1.00  0.00           C
ATOM   3831  HD1 ILE A 258     115.170  88.140 128.010  1.00  0.00           H
ATOM   3832  HD2 ILE A 258     113.450  87.770 128.580  1.00  0.00           H
ATOM   3833  HD3 ILE A 258     114.040  87.310 126.940  1.00  0.00           H
ATOM   3834  C   ILE A 258     115.550  91.610 128.420  1.00  0.00           C
ATOM   3835  O   ILE A 258     116.580  91.180 127.850  1.00  0.00           O
ATOM   3836  N   ALA A 259     115.480  92.980 128.580  1.00  0.00           N
ATOM   3837  HN  ALA A 259     114.720  93.430 129.040  1.00  0.00           H
ATOM   3838  CA  ALA A 259     116.480  93.970 128.120  1.00  0.00           C
ATOM   3839  HA  ALA A 259     116.680  93.830 127.070  1.00  0.00           H
ATOM   3840  CB  ALA A 259     116.030  95.440 128.190  1.00  0.00           C
ATOM   3841  HB1 ALA A 259     116.770  96.190 127.830  1.00  0.00           H
ATOM   3842  HB2 ALA A 259     115.140  95.520 127.530  1.00  0.00           H
ATOM   3843  HB3 ALA A 259     115.760  95.670 129.240  1.00  0.00           H
ATOM   3844  C   ALA A 259     117.850  93.720 128.790  1.00  0.00           C
ATOM   3845  O   ALA A 259     118.890  93.890 128.180  1.00  0.00           O
ATOM   3846  N   SER A 260     117.800  93.490 130.100  1.00  0.00           N
ATOM   3847  HN  SER A 260     116.950  93.390 130.620  1.00  0.00           H
ATOM   3848  CA  SER A 260     119.030  93.240 130.870  1.00  0.00           C
ATOM   3849  HA  SER A 260     119.630  94.130 130.750  1.00  0.00           H
ATOM   3850  CB  SER A 260     118.650  92.930 132.390  1.00  0.00           C
ATOM   3851  HB1 SER A 260     118.050  92.020 132.600  1.00  0.00           H
ATOM   3852  HB2 SER A 260     118.110  93.830 132.740  1.00  0.00           H
ATOM   3853  OG  SER A 260     119.850  92.840 133.070  1.00  0.00           O
ATOM   3854  HG1 SER A 260     119.590  92.950 133.990  1.00  0.00           H
ATOM   3855  C   SER A 260     119.790  92.010 130.360  1.00  0.00           C
ATOM   3856  O   SER A 260     120.970  92.040 130.090  1.00  0.00           O
ATOM   3857  N   TYR A 261     119.010  90.830 130.150  1.00  0.00           N
ATOM   3858  HN  TYR A 261     118.020  90.790 130.310  1.00  0.00           H
ATOM   3859  CA  TYR A 261     119.540  89.550 129.610  1.00  0.00           C
ATOM   3860  HA  TYR A 261     120.540  89.400 130.010  1.00  0.00           H
ATOM   3861  CB  TYR A 261     118.690  88.220 129.840  1.00  0.00           C
ATOM   3862  HB1 TYR A 261     117.640  88.580 129.850  1.00  0.00           H
ATOM   3863  HB2 TYR A 261     118.810  87.580 128.950  1.00  0.00           H
ATOM   3864  CG  TYR A 261     119.090  87.640 131.240  1.00  0.00           C
ATOM   3865  CD1 TYR A 261     119.040  88.430 132.410  1.00  0.00           C
ATOM   3866  HD1 TYR A 261     118.820  89.490 132.310  1.00  0.00           H
ATOM   3867  CE1 TYR A 261     119.270  87.840 133.650  1.00  0.00           C
ATOM   3868  HE1 TYR A 261     119.400  88.430 134.540  1.00  0.00           H
ATOM   3869  CZ  TYR A 261     119.360  86.450 133.740  1.00  0.00           C
ATOM   3870  OH  TYR A 261     119.670  85.790 134.950  1.00  0.00           O
ATOM   3871  HH  TYR A 261     119.770  84.840 134.860  1.00  0.00           H
ATOM   3872  CD2 TYR A 261     119.130  86.290 131.360  1.00  0.00           C
ATOM   3873  HD2 TYR A 261     119.110  85.700 130.460  1.00  0.00           H
ATOM   3874  CE2 TYR A 261     119.250  85.730 132.590  1.00  0.00           C
ATOM   3875  HE2 TYR A 261     119.220  84.660 132.750  1.00  0.00           H
ATOM   3876  C   TYR A 261     120.100  89.740 128.200  1.00  0.00           C
ATOM   3877  O   TYR A 261     121.110  89.130 127.810  1.00  0.00           O
ATOM   3878  N   ASN A 262     119.370  90.610 127.350  1.00  0.00           N
ATOM   3879  HN  ASN A 262     118.440  90.900 127.590  1.00  0.00           H
ATOM   3880  CA  ASN A 262     119.740  90.890 126.020  1.00  0.00           C
ATOM   3881  HA  ASN A 262     119.980  89.940 125.580  1.00  0.00           H
ATOM   3882  CB  ASN A 262     118.620  91.560 125.080  1.00  0.00           C
ATOM   3883  HB1 ASN A 262     118.210  92.370 125.710  1.00  0.00           H
ATOM   3884  HB2 ASN A 262     119.280  91.970 124.280  1.00  0.00           H
ATOM   3885  CG  ASN A 262     117.690  90.550 124.500  1.00  0.00           C
ATOM   3886  OD1 ASN A 262     118.070  89.510 124.010  1.00  0.00           O
ATOM   3887  ND2 ASN A 262     116.440  91.010 124.400  1.00  0.00           N
ATOM   3888 HD21 ASN A 262     116.220  91.930 124.700  1.00  0.00           H
ATOM   3889 HD22 ASN A 262     115.810  90.300 124.060  1.00  0.00           H
ATOM   3890  C   ASN A 262     121.080  91.730 126.000  1.00  0.00           C
ATOM   3891  O   ASN A 262     121.960  91.340 125.240  1.00  0.00           O
ATOM   3892  N   GLN A 263     121.150  92.770 126.850  1.00  0.00           N
ATOM   3893  HN  GLN A 263     120.420  93.070 127.450  1.00  0.00           H
ATOM   3894  CA  GLN A 263     122.290  93.640 127.010  1.00  0.00           C
ATOM   3895  HA  GLN A 263     122.500  94.020 126.020  1.00  0.00           H
ATOM   3896  CB  GLN A 263     121.830  94.870 127.800  1.00  0.00           C
ATOM   3897  HB1 GLN A 263     121.230  94.560 128.680  1.00  0.00           H
ATOM   3898  HB2 GLN A 263     122.630  95.450 128.320  1.00  0.00           H
ATOM   3899  CG  GLN A 263     121.020  95.940 127.000  1.00  0.00           C
ATOM   3900  HG1 GLN A 263     120.870  96.880 127.570  1.00  0.00           H
ATOM   3901  HG2 GLN A 263     120.050  95.460 126.740  1.00  0.00           H
ATOM   3902  CD  GLN A 263     121.480  96.230 125.580  1.00  0.00           C
ATOM   3903  OE1 GLN A 263     120.620  96.350 124.660  1.00  0.00           O
ATOM   3904  NE2 GLN A 263     122.780  96.340 125.330  1.00  0.00           N
ATOM   3905 HE21 GLN A 263     123.410  96.350 126.110  1.00  0.00           H
ATOM   3906 HE22 GLN A 263     123.150  96.400 124.400  1.00  0.00           H
ATOM   3907  C   GLN A 263     123.650  93.010 127.440  1.00  0.00           C
ATOM   3908  O   GLN A 263     124.670  93.420 126.880  1.00  0.00           O
ATOM   3909  N   LEU A 264     123.650  92.070 128.270  1.00  0.00           N
ATOM   3910  HN  LEU A 264     122.830  91.870 128.800  1.00  0.00           H
ATOM   3911  CA  LEU A 264     124.820  91.560 128.850  1.00  0.00           C
ATOM   3912  HA  LEU A 264     125.710  92.060 128.510  1.00  0.00           H
ATOM   3913  CB  LEU A 264     124.790  91.420 130.390  1.00  0.00           C
ATOM   3914  HB1 LEU A 264     123.830  90.960 130.690  1.00  0.00           H
ATOM   3915  HB2 LEU A 264     125.590  90.730 130.730  1.00  0.00           H
ATOM   3916  CG  LEU A 264     125.050  92.670 131.180  1.00  0.00           C
ATOM   3917  HG  LEU A 264     125.340  92.370 132.210  1.00  0.00           H
ATOM   3918  CD1 LEU A 264     126.140  93.650 130.590  1.00  0.00           C
ATOM   3919 HD11 LEU A 264     126.040  94.580 131.180  1.00  0.00           H
ATOM   3920 HD12 LEU A 264     127.170  93.250 130.690  1.00  0.00           H
ATOM   3921 HD13 LEU A 264     125.900  93.890 129.530  1.00  0.00           H
ATOM   3922  CD2 LEU A 264     123.760  93.560 131.220  1.00  0.00           C
ATOM   3923 HD21 LEU A 264     123.900  94.500 131.790  1.00  0.00           H
ATOM   3924 HD22 LEU A 264     123.640  93.890 130.170  1.00  0.00           H
ATOM   3925 HD23 LEU A 264     122.820  93.100 131.590  1.00  0.00           H
ATOM   3926  C   LEU A 264     125.100  90.120 128.360  1.00  0.00           C
ATOM   3927  O   LEU A 264     124.370  89.180 128.590  1.00  0.00           O
ATOM   3928  N   SER A 265     126.360  89.920 127.840  1.00  0.00           N
ATOM   3929  HN  SER A 265     126.920  90.740 127.750  1.00  0.00           H
ATOM   3930  CA  SER A 265     126.800  88.580 127.470  1.00  0.00           C
ATOM   3931  HA  SER A 265     126.090  88.180 126.760  1.00  0.00           H
ATOM   3932  CB  SER A 265     128.100  88.780 126.610  1.00  0.00           C
ATOM   3933  HB1 SER A 265     127.960  89.600 125.870  1.00  0.00           H
ATOM   3934  HB2 SER A 265     128.210  87.870 125.980  1.00  0.00           H
ATOM   3935  OG  SER A 265     129.230  89.120 127.400  1.00  0.00           O
ATOM   3936  HG1 SER A 265     129.450  90.060 127.400  1.00  0.00           H
ATOM   3937  C   SER A 265     126.930  87.560 128.560  1.00  0.00           C
ATOM   3938  O   SER A 265     126.570  86.410 128.440  1.00  0.00           O
ATOM   3939  N   SER A 266     127.270  88.020 129.740  1.00  0.00           N
ATOM   3940  HN  SER A 266     127.460  89.000 129.790  1.00  0.00           H
ATOM   3941  CA  SER A 266     127.540  87.230 130.970  1.00  0.00           C
ATOM   3942  HA  SER A 266     128.440  86.650 130.880  1.00  0.00           H
ATOM   3943  CB  SER A 266     127.970  88.170 132.090  1.00  0.00           C
ATOM   3944  HB1 SER A 266     128.170  87.700 133.070  1.00  0.00           H
ATOM   3945  HB2 SER A 266     127.100  88.820 132.330  1.00  0.00           H
ATOM   3946  OG  SER A 266     129.010  88.990 131.770  1.00  0.00           O
ATOM   3947  HG1 SER A 266     129.820  88.540 132.000  1.00  0.00           H
ATOM   3948  C   SER A 266     126.390  86.410 131.510  1.00  0.00           C
ATOM   3949  O   SER A 266     126.700  85.360 132.050  1.00  0.00           O
ATOM   3950  N   PHE A 267     125.130  86.820 131.440  1.00  0.00           N
ATOM   3951  HN  PHE A 267     124.980  87.750 131.090  1.00  0.00           H
ATOM   3952  CA  PHE A 267     124.030  85.990 131.980  1.00  0.00           C
ATOM   3953  HA  PHE A 267     124.360  85.540 132.900  1.00  0.00           H
ATOM   3954  CB  PHE A 267     122.800  86.830 132.300  1.00  0.00           C
ATOM   3955  HB1 PHE A 267     122.150  87.250 131.500  1.00  0.00           H
ATOM   3956  HB2 PHE A 267     122.150  86.140 132.870  1.00  0.00           H
ATOM   3957  CG  PHE A 267     123.000  87.970 133.200  1.00  0.00           C
ATOM   3958  CD1 PHE A 267     123.710  87.820 134.400  1.00  0.00           C
ATOM   3959  HD1 PHE A 267     124.190  86.870 134.570  1.00  0.00           H
ATOM   3960  CE1 PHE A 267     123.800  88.860 135.330  1.00  0.00           C
ATOM   3961  HE1 PHE A 267     124.410  88.650 136.190  1.00  0.00           H
ATOM   3962  CZ  PHE A 267     123.230  90.060 135.080  1.00  0.00           C
ATOM   3963  HZ  PHE A 267     123.420  90.740 135.900  1.00  0.00           H
ATOM   3964  CD2 PHE A 267     122.450  89.230 132.980  1.00  0.00           C
ATOM   3965  HD2 PHE A 267     121.970  89.430 132.030  1.00  0.00           H
ATOM   3966  CE2 PHE A 267     122.490  90.290 133.920  1.00  0.00           C
ATOM   3967  HE2 PHE A 267     122.030  91.250 133.760  1.00  0.00           H
ATOM   3968  C   PHE A 267     123.600  84.880 131.060  1.00  0.00           C
ATOM   3969  O   PHE A 267     122.730  84.080 131.430  1.00  0.00           O
ATOM   3970  N   ARG A 268     124.210  84.850 129.840  1.00  0.00           N
ATOM   3971  HN  ARG A 268     124.870  85.570 129.620  1.00  0.00           H
ATOM   3972  CA  ARG A 268     124.020  83.750 128.910  1.00  0.00           C
ATOM   3973  HA  ARG A 268     123.260  83.160 129.410  1.00  0.00           H
ATOM   3974  CB  ARG A 268     123.690  84.160 127.400  1.00  0.00           C
ATOM   3975  HB1 ARG A 268     124.440  84.870 126.980  1.00  0.00           H
ATOM   3976  HB2 ARG A 268     123.840  83.260 126.770  1.00  0.00           H
ATOM   3977  CG  ARG A 268     122.320  84.800 127.290  1.00  0.00           C
ATOM   3978  HG1 ARG A 268     121.780  84.500 128.210  1.00  0.00           H
ATOM   3979  HG2 ARG A 268     121.740  84.260 126.510  1.00  0.00           H
ATOM   3980  CD  ARG A 268     122.320  86.300 126.990  1.00  0.00           C
ATOM   3981  HD1 ARG A 268     122.990  86.890 127.650  1.00  0.00           H
ATOM   3982  HD2 ARG A 268     121.280  86.690 127.080  1.00  0.00           H
ATOM   3983  NE  ARG A 268     122.890  86.540 125.630  1.00  0.00           N
ATOM   3984  HE  ARG A 268     122.540  85.920 124.930  1.00  0.00           H
ATOM   3985  CZ  ARG A 268     123.320  87.720 125.150  1.00  0.00           C
ATOM   3986  NH1 ARG A 268     123.390  88.800 125.870  1.00  0.00           N
ATOM   3987 HH11 ARG A 268     124.020  89.480 125.490  1.00  0.00           H
ATOM   3988 HH12 ARG A 268     123.090  88.800 126.820  1.00  0.00           H
ATOM   3989  NH2 ARG A 268     123.520  87.800 123.870  1.00  0.00           N
ATOM   3990 HH21 ARG A 268     123.630  88.720 123.480  1.00  0.00           H
ATOM   3991 HH22 ARG A 268     123.390  86.960 123.350  1.00  0.00           H
ATOM   3992  C   ARG A 268     125.260  82.800 128.970  1.00  0.00           C
ATOM   3993  O   ARG A 268     125.500  82.010 128.040  1.00  0.00           O
ATOM   3994  N   GLN A 269     126.140  82.880 130.020  1.00  0.00           N
ATOM   3995  HN  GLN A 269     126.070  83.460 130.830  1.00  0.00           H
ATOM   3996  CA  GLN A 269     127.400  82.040 130.040  1.00  0.00           C
ATOM   3997  HA  GLN A 269     127.790  82.210 129.040  1.00  0.00           H
ATOM   3998  CB  GLN A 269     128.340  82.560 131.190  1.00  0.00           C
ATOM   3999  HB1 GLN A 269     129.370  82.140 131.200  1.00  0.00           H
ATOM   4000  HB2 GLN A 269     128.450  83.610 130.850  1.00  0.00           H
ATOM   4001  CG  GLN A 269     127.630  82.470 132.560  1.00  0.00           C
ATOM   4002  HG1 GLN A 269     126.570  82.780 132.530  1.00  0.00           H
ATOM   4003  HG2 GLN A 269     128.050  83.230 133.260  1.00  0.00           H
ATOM   4004  CD  GLN A 269     127.600  81.180 133.290  1.00  0.00           C
ATOM   4005  OE1 GLN A 269     126.550  80.730 133.790  1.00  0.00           O
ATOM   4006  NE2 GLN A 269     128.730  80.430 133.290  1.00  0.00           N
ATOM   4007 HE21 GLN A 269     129.550  80.690 132.780  1.00  0.00           H
ATOM   4008 HE22 GLN A 269     128.740  79.470 133.570  1.00  0.00           H
ATOM   4009  C   GLN A 269     127.120  80.510 130.230  1.00  0.00           C
ATOM   4010  O   GLN A 269     126.010  80.210 130.610  1.00  0.00           O
ATOM   4011  N   PRO A 270     127.960  79.620 129.860  1.00  0.00           N
ATOM   4012  CD  PRO A 270     129.090  79.960 129.000  1.00  0.00           C
ATOM   4013  HD1 PRO A 270     129.750  80.700 129.510  1.00  0.00           H
ATOM   4014  HD2 PRO A 270     128.770  80.500 128.090  1.00  0.00           H
ATOM   4015  CA  PRO A 270     127.770  78.200 129.860  1.00  0.00           C
ATOM   4016  HA  PRO A 270     127.050  78.080 129.050  1.00  0.00           H
ATOM   4017  CB  PRO A 270     129.200  77.650 129.630  1.00  0.00           C
ATOM   4018  HB1 PRO A 270     129.610  77.530 130.660  1.00  0.00           H
ATOM   4019  HB2 PRO A 270     128.940  76.630 129.270  1.00  0.00           H
ATOM   4020  CG  PRO A 270     129.870  78.620 128.720  1.00  0.00           C
ATOM   4021  HG1 PRO A 270     129.800  78.300 127.660  1.00  0.00           H
ATOM   4022  HG2 PRO A 270     130.960  78.680 128.920  1.00  0.00           H
ATOM   4023  C   PRO A 270     127.020  77.660 131.130  1.00  0.00           C
ATOM   4024  O   PRO A 270     127.450  77.690 132.300  1.00  0.00           O
ATOM   4025  N   LYS A 271     125.880  77.010 130.850  1.00  0.00           N
ATOM   4026  HN  LYS A 271     125.400  77.140 129.990  1.00  0.00           H
ATOM   4027  CA  LYS A 271     125.120  76.180 131.880  1.00  0.00           C
ATOM   4028  HA  LYS A 271     125.570  76.070 132.850  1.00  0.00           H
ATOM   4029  CB  LYS A 271     123.780  76.870 132.200  1.00  0.00           C
ATOM   4030  HB1 LYS A 271     123.260  76.990 131.220  1.00  0.00           H
ATOM   4031  HB2 LYS A 271     123.110  76.280 132.860  1.00  0.00           H
ATOM   4032  CG  LYS A 271     123.910  78.290 132.790  1.00  0.00           C
ATOM   4033  HG1 LYS A 271     124.690  78.900 132.290  1.00  0.00           H
ATOM   4034  HG2 LYS A 271     124.260  78.240 133.850  1.00  0.00           H
ATOM   4035  CD  LYS A 271     122.740  79.210 132.590  1.00  0.00           C
ATOM   4036  HD1 LYS A 271     122.000  79.030 133.400  1.00  0.00           H
ATOM   4037  HD2 LYS A 271     122.230  79.150 131.610  1.00  0.00           H
ATOM   4038  CE  LYS A 271     123.080  80.700 132.620  1.00  0.00           C
ATOM   4039  HE1 LYS A 271     123.750  80.880 131.750  1.00  0.00           H
ATOM   4040  HE2 LYS A 271     123.600  80.930 133.570  1.00  0.00           H
ATOM   4041  NZ  LYS A 271     121.870  81.560 132.530  1.00  0.00           N
ATOM   4042  HZ1 LYS A 271     121.270  81.260 131.740  1.00  0.00           H
ATOM   4043  HZ2 LYS A 271     121.260  81.470 133.370  1.00  0.00           H
ATOM   4044  HZ3 LYS A 271     122.010  82.590 132.450  1.00  0.00           H
ATOM   4045  C   LYS A 271     124.960  74.790 131.380  1.00  0.00           C
ATOM   4046  O   LYS A 271     124.800  74.540 130.160  1.00  0.00           O
ATOM   4047  N   VAL A 272     124.960  73.790 132.320  1.00  0.00           N
ATOM   4048  HN  VAL A 272     125.240  73.980 133.260  1.00  0.00           H
ATOM   4049  CA  VAL A 272     124.830  72.440 131.950  1.00  0.00           C
ATOM   4050  HA  VAL A 272     124.740  72.370 130.870  1.00  0.00           H
ATOM   4051  CB  VAL A 272     125.890  71.490 132.570  1.00  0.00           C
ATOM   4052  HB  VAL A 272     125.980  71.500 133.680  1.00  0.00           H
ATOM   4053  CG1 VAL A 272     125.630  69.970 132.070  1.00  0.00           C
ATOM   4054 HG11 VAL A 272     125.640  69.950 130.960  1.00  0.00           H
ATOM   4055 HG12 VAL A 272     126.490  69.320 132.340  1.00  0.00           H
ATOM   4056 HG13 VAL A 272     124.670  69.640 132.520  1.00  0.00           H
ATOM   4057  CG2 VAL A 272     127.220  71.930 132.040  1.00  0.00           C
ATOM   4058 HG21 VAL A 272     127.940  71.160 132.400  1.00  0.00           H
ATOM   4059 HG22 VAL A 272     127.220  71.870 130.930  1.00  0.00           H
ATOM   4060 HG23 VAL A 272     127.600  72.910 132.390  1.00  0.00           H
ATOM   4061  C   VAL A 272     123.470  72.020 132.590  1.00  0.00           C
ATOM   4062  O   VAL A 272     123.210  72.080 133.810  1.00  0.00           O
ATOM   4063  N   VAL A 273     122.580  71.580 131.710  1.00  0.00           N
ATOM   4064  HN  VAL A 273     122.840  71.550 130.750  1.00  0.00           H
ATOM   4065  CA  VAL A 273     121.190  71.410 132.100  1.00  0.00           C
ATOM   4066  HA  VAL A 273     121.060  71.830 133.090  1.00  0.00           H
ATOM   4067  CB  VAL A 273     120.240  72.080 131.030  1.00  0.00           C
ATOM   4068  HB  VAL A 273     120.280  71.610 130.030  1.00  0.00           H
ATOM   4069  CG1 VAL A 273     118.810  72.120 131.550  1.00  0.00           C
ATOM   4070 HG11 VAL A 273     118.120  72.750 130.950  1.00  0.00           H
ATOM   4071 HG12 VAL A 273     118.470  71.070 131.670  1.00  0.00           H
ATOM   4072 HG13 VAL A 273     118.830  72.530 132.590  1.00  0.00           H
ATOM   4073  CG2 VAL A 273     120.560  73.600 130.830  1.00  0.00           C
ATOM   4074 HG21 VAL A 273     119.780  74.080 130.200  1.00  0.00           H
ATOM   4075 HG22 VAL A 273     120.630  74.070 131.840  1.00  0.00           H
ATOM   4076 HG23 VAL A 273     121.550  73.750 130.340  1.00  0.00           H
ATOM   4077  C   VAL A 273     120.980  69.880 132.030  1.00  0.00           C
ATOM   4078  O   VAL A 273     121.170  69.200 131.100  1.00  0.00           O
ATOM   4079  N   ARG A 274     120.480  69.350 133.220  1.00  0.00           N
ATOM   4080  HN  ARG A 274     120.000  69.880 133.910  1.00  0.00           H
ATOM   4081  CA  ARG A 274     120.280  67.890 133.410  1.00  0.00           C
ATOM   4082  HA  ARG A 274     121.030  67.410 132.790  1.00  0.00           H
ATOM   4083  CB  ARG A 274     120.660  67.430 134.860  1.00  0.00           C
ATOM   4084  HB1 ARG A 274     120.100  68.090 135.560  1.00  0.00           H
ATOM   4085  HB2 ARG A 274     120.240  66.410 135.010  1.00  0.00           H
ATOM   4086  CG  ARG A 274     122.170  67.400 135.190  1.00  0.00           C
ATOM   4087  HG1 ARG A 274     122.600  68.400 134.970  1.00  0.00           H
ATOM   4088  HG2 ARG A 274     122.660  66.630 134.560  1.00  0.00           H
ATOM   4089  CD  ARG A 274     122.390  67.020 136.700  1.00  0.00           C
ATOM   4090  HD1 ARG A 274     123.450  66.950 137.010  1.00  0.00           H
ATOM   4091  HD2 ARG A 274     121.870  66.060 136.930  1.00  0.00           H
ATOM   4092  NE  ARG A 274     121.690  68.080 137.520  1.00  0.00           N
ATOM   4093  HE  ARG A 274     121.160  68.790 137.050  1.00  0.00           H
ATOM   4094  CZ  ARG A 274     121.630  68.010 138.810  1.00  0.00           C
ATOM   4095  NH1 ARG A 274     122.430  67.260 139.560  1.00  0.00           N
ATOM   4096 HH11 ARG A 274     122.300  67.210 140.550  1.00  0.00           H
ATOM   4097 HH12 ARG A 274     123.220  66.790 139.160  1.00  0.00           H
ATOM   4098  NH2 ARG A 274     120.650  68.760 139.270  1.00  0.00           N
ATOM   4099 HH21 ARG A 274     120.190  68.540 140.140  1.00  0.00           H
ATOM   4100 HH22 ARG A 274     120.050  69.110 138.550  1.00  0.00           H
ATOM   4101  C   ARG A 274     118.920  67.410 132.920  1.00  0.00           C
ATOM   4102  O   ARG A 274     117.900  68.000 133.110  1.00  0.00           O
ATOM   4103  N   TYR A 275     118.880  66.270 132.190  1.00  0.00           N
ATOM   4104  HN  TYR A 275     119.690  65.840 131.790  1.00  0.00           H
ATOM   4105  CA  TYR A 275     117.650  65.790 131.620  1.00  0.00           C
ATOM   4106  HA  TYR A 275     116.870  66.040 132.330  1.00  0.00           H
ATOM   4107  CB  TYR A 275     117.390  66.380 130.190  1.00  0.00           C
ATOM   4108  HB1 TYR A 275     116.290  66.470 130.140  1.00  0.00           H
ATOM   4109  HB2 TYR A 275     117.710  67.430 129.980  1.00  0.00           H
ATOM   4110  CG  TYR A 275     117.870  65.580 129.060  1.00  0.00           C
ATOM   4111  CD1 TYR A 275     119.190  65.790 128.610  1.00  0.00           C
ATOM   4112  HD1 TYR A 275     119.810  66.440 129.220  1.00  0.00           H
ATOM   4113  CE1 TYR A 275     119.670  65.180 127.450  1.00  0.00           C
ATOM   4114  HE1 TYR A 275     120.690  65.370 127.160  1.00  0.00           H
ATOM   4115  CZ  TYR A 275     118.810  64.410 126.660  1.00  0.00           C
ATOM   4116  OH  TYR A 275     119.330  63.810 125.510  1.00  0.00           O
ATOM   4117  HH  TYR A 275     120.210  64.200 125.410  1.00  0.00           H
ATOM   4118  CD2 TYR A 275     117.040  64.760 128.240  1.00  0.00           C
ATOM   4119  HD2 TYR A 275     116.050  64.500 128.580  1.00  0.00           H
ATOM   4120  CE2 TYR A 275     117.530  64.090 127.130  1.00  0.00           C
ATOM   4121  HE2 TYR A 275     116.980  63.560 126.370  1.00  0.00           H
ATOM   4122  C   TYR A 275     117.610  64.270 131.640  1.00  0.00           C
ATOM   4123  O   TYR A 275     118.620  63.600 131.720  1.00  0.00           O
ATOM   4124  N   ARG A 276     116.330  63.750 131.760  1.00  0.00           N
ATOM   4125  HN  ARG A 276     115.530  64.350 131.720  1.00  0.00           H
ATOM   4126  CA  ARG A 276     116.170  62.330 132.150  1.00  0.00           C
ATOM   4127  HA  ARG A 276     117.080  61.780 131.940  1.00  0.00           H
ATOM   4128  CB  ARG A 276     115.970  62.060 133.650  1.00  0.00           C
ATOM   4129  HB1 ARG A 276     116.950  62.210 134.160  1.00  0.00           H
ATOM   4130  HB2 ARG A 276     115.240  62.820 133.990  1.00  0.00           H
ATOM   4131  CG  ARG A 276     115.120  60.780 134.000  1.00  0.00           C
ATOM   4132  HG1 ARG A 276     115.480  60.000 133.300  1.00  0.00           H
ATOM   4133  HG2 ARG A 276     114.050  60.830 133.690  1.00  0.00           H
ATOM   4134  CD  ARG A 276     115.350  60.470 135.490  1.00  0.00           C
ATOM   4135  HD1 ARG A 276     116.450  60.410 135.670  1.00  0.00           H
ATOM   4136  HD2 ARG A 276     114.830  59.510 135.670  1.00  0.00           H
ATOM   4137  NE  ARG A 276     114.740  61.580 136.290  1.00  0.00           N
ATOM   4138  HE  ARG A 276     113.950  62.040 135.880  1.00  0.00           H
ATOM   4139  CZ  ARG A 276     115.320  62.220 137.250  1.00  0.00           C
ATOM   4140  NH1 ARG A 276     116.390  61.860 137.880  1.00  0.00           N
ATOM   4141 HH11 ARG A 276     116.950  62.590 138.260  1.00  0.00           H
ATOM   4142 HH12 ARG A 276     116.870  61.080 137.480  1.00  0.00           H
ATOM   4143  NH2 ARG A 276     114.680  63.300 137.680  1.00  0.00           N
ATOM   4144 HH21 ARG A 276     115.110  63.810 138.430  1.00  0.00           H
ATOM   4145 HH22 ARG A 276     113.700  63.440 137.590  1.00  0.00           H
ATOM   4146  C   ARG A 276     115.280  61.620 131.210  1.00  0.00           C
ATOM   4147  O   ARG A 276     114.170  62.100 130.980  1.00  0.00           O
ATOM   4148  N   VAL A 277     115.680  60.380 130.690  1.00  0.00           N
ATOM   4149  HN  VAL A 277     116.590  60.020 130.910  1.00  0.00           H
ATOM   4150  CA  VAL A 277     114.970  59.600 129.720  1.00  0.00           C
ATOM   4151  HA  VAL A 277     114.160  60.170 129.280  1.00  0.00           H
ATOM   4152  CB  VAL A 277     115.780  59.250 128.490  1.00  0.00           C
ATOM   4153  HB  VAL A 277     116.820  59.010 128.790  1.00  0.00           H
ATOM   4154  CG1 VAL A 277     115.210  58.080 127.710  1.00  0.00           C
ATOM   4155 HG11 VAL A 277     115.450  57.110 128.200  1.00  0.00           H
ATOM   4156 HG12 VAL A 277     114.110  58.150 127.600  1.00  0.00           H
ATOM   4157 HG13 VAL A 277     115.660  58.220 126.700  1.00  0.00           H
ATOM   4158  CG2 VAL A 277     115.820  60.510 127.590  1.00  0.00           C
ATOM   4159 HG21 VAL A 277     116.570  60.360 126.780  1.00  0.00           H
ATOM   4160 HG22 VAL A 277     114.840  60.720 127.110  1.00  0.00           H
ATOM   4161 HG23 VAL A 277     115.980  61.470 128.120  1.00  0.00           H
ATOM   4162  C   VAL A 277     114.340  58.360 130.400  1.00  0.00           C
ATOM   4163  O   VAL A 277     115.020  57.420 130.870  1.00  0.00           O
ATOM   4164  N   VAL A 278     113.030  58.260 130.320  1.00  0.00           N
ATOM   4165  HN  VAL A 278     112.470  58.870 129.770  1.00  0.00           H
ATOM   4166  CA  VAL A 278     112.260  57.110 130.850  1.00  0.00           C
ATOM   4167  HA  VAL A 278     112.880  56.690 131.630  1.00  0.00           H
ATOM   4168  CB  VAL A 278     111.070  57.570 131.740  1.00  0.00           C
ATOM   4169  HB  VAL A 278     110.480  58.160 131.000  1.00  0.00           H
ATOM   4170  CG1 VAL A 278     110.280  56.370 132.290  1.00  0.00           C
ATOM   4171 HG11 VAL A 278     109.800  56.620 133.260  1.00  0.00           H
ATOM   4172 HG12 VAL A 278     109.590  55.980 131.500  1.00  0.00           H
ATOM   4173 HG13 VAL A 278     111.090  55.680 132.600  1.00  0.00           H
ATOM   4174  CG2 VAL A 278     111.590  58.400 132.910  1.00  0.00           C
ATOM   4175 HG21 VAL A 278     112.080  57.750 133.670  1.00  0.00           H
ATOM   4176 HG22 VAL A 278     112.390  59.090 132.560  1.00  0.00           H
ATOM   4177 HG23 VAL A 278     110.800  59.080 133.290  1.00  0.00           H
ATOM   4178  C   VAL A 278     111.940  55.980 129.830  1.00  0.00           C
ATOM   4179  O   VAL A 278     111.070  56.180 129.000  1.00  0.00           O
ATOM   4180  N   ASN A 279     112.590  54.760 129.990  1.00  0.00           N
ATOM   4181  HN  ASN A 279     113.070  54.570 130.850  1.00  0.00           H
ATOM   4182  CA  ASN A 279     112.230  53.600 129.140  1.00  0.00           C
ATOM   4183  HA  ASN A 279     111.390  53.940 128.550  1.00  0.00           H
ATOM   4184  CB  ASN A 279     113.360  53.230 128.160  1.00  0.00           C
ATOM   4185  HB1 ASN A 279     113.550  54.160 127.580  1.00  0.00           H
ATOM   4186  HB2 ASN A 279     114.340  52.980 128.620  1.00  0.00           H
ATOM   4187  CG  ASN A 279     113.060  52.130 127.150  1.00  0.00           C
ATOM   4188  OD1 ASN A 279     113.060  52.440 125.970  1.00  0.00           O
ATOM   4189  ND2 ASN A 279     113.050  50.880 127.640  1.00  0.00           N
ATOM   4190 HD21 ASN A 279     113.580  50.770 128.480  1.00  0.00           H
ATOM   4191 HD22 ASN A 279     112.440  50.210 127.220  1.00  0.00           H
ATOM   4192  C   ASN A 279     111.770  52.450 129.940  1.00  0.00           C
ATOM   4193  O   ASN A 279     112.420  51.970 130.840  1.00  0.00           O
ATOM   4194  N   LEU A 280     110.600  51.940 129.590  1.00  0.00           N
ATOM   4195  HN  LEU A 280     110.090  52.430 128.880  1.00  0.00           H
ATOM   4196  CA  LEU A 280     109.900  50.850 130.190  1.00  0.00           C
ATOM   4197  HA  LEU A 280     110.150  50.590 131.210  1.00  0.00           H
ATOM   4198  CB  LEU A 280     108.330  51.150 130.150  1.00  0.00           C
ATOM   4199  HB1 LEU A 280     108.120  52.030 130.790  1.00  0.00           H
ATOM   4200  HB2 LEU A 280     107.930  51.390 129.140  1.00  0.00           H
ATOM   4201  CG  LEU A 280     107.380  50.050 130.590  1.00  0.00           C
ATOM   4202  HG  LEU A 280     107.570  49.160 129.950  1.00  0.00           H
ATOM   4203  CD1 LEU A 280     107.600  49.450 131.980  1.00  0.00           C
ATOM   4204 HD11 LEU A 280     106.610  49.040 132.290  1.00  0.00           H
ATOM   4205 HD12 LEU A 280     108.450  48.740 131.920  1.00  0.00           H
ATOM   4206 HD13 LEU A 280     107.930  50.340 132.560  1.00  0.00           H
ATOM   4207  CD2 LEU A 280     106.000  50.560 130.360  1.00  0.00           C
ATOM   4208 HD21 LEU A 280     105.280  49.750 130.610  1.00  0.00           H
ATOM   4209 HD22 LEU A 280     105.790  51.540 130.840  1.00  0.00           H
ATOM   4210 HD23 LEU A 280     105.840  50.820 129.290  1.00  0.00           H
ATOM   4211  C   LEU A 280     110.190  49.460 129.500  1.00  0.00           C
ATOM   4212  O   LEU A 280     109.710  49.260 128.380  1.00  0.00           O
ATOM   4213  N   TYR A 281     110.780  48.430 130.220  1.00  0.00           N
ATOM   4214  HN  TYR A 281     111.140  48.490 131.150  1.00  0.00           H
ATOM   4215  CA  TYR A 281     111.000  47.110 129.730  1.00  0.00           C
ATOM   4216  HA  TYR A 281     111.040  47.110 128.650  1.00  0.00           H
ATOM   4217  CB  TYR A 281     112.320  46.630 130.300  1.00  0.00           C
ATOM   4218  HB1 TYR A 281     112.250  46.810 131.390  1.00  0.00           H
ATOM   4219  HB2 TYR A 281     112.370  45.540 130.090  1.00  0.00           H
ATOM   4220  CG  TYR A 281     113.510  47.340 129.820  1.00  0.00           C
ATOM   4221  CD1 TYR A 281     113.870  47.040 128.520  1.00  0.00           C
ATOM   4222  HD1 TYR A 281     113.290  46.380 127.900  1.00  0.00           H
ATOM   4223  CE1 TYR A 281     115.080  47.630 127.930  1.00  0.00           C
ATOM   4224  HE1 TYR A 281     115.460  47.210 127.010  1.00  0.00           H
ATOM   4225  CZ  TYR A 281     115.760  48.580 128.710  1.00  0.00           C
ATOM   4226  OH  TYR A 281     116.980  49.080 128.180  1.00  0.00           O
ATOM   4227  HH  TYR A 281     117.340  49.650 128.860  1.00  0.00           H
ATOM   4228  CD2 TYR A 281     114.210  48.290 130.520  1.00  0.00           C
ATOM   4229  HD2 TYR A 281     113.790  48.470 131.500  1.00  0.00           H
ATOM   4230  CE2 TYR A 281     115.360  48.960 129.980  1.00  0.00           C
ATOM   4231  HE2 TYR A 281     115.900  49.660 130.600  1.00  0.00           H
ATOM   4232  C   TYR A 281     110.040  46.060 130.310  1.00  0.00           C
ATOM   4233  O   TYR A 281     109.420  46.190 131.380  1.00  0.00           O
ATOM   4234  N   GLU A 282     109.830  44.920 129.600  1.00  0.00           N
ATOM   4235  HN  GLU A 282     110.320  44.760 128.750  1.00  0.00           H
ATOM   4236  CA  GLU A 282     109.310  43.720 130.190  1.00  0.00           C
ATOM   4237  HA  GLU A 282     108.390  43.920 130.710  1.00  0.00           H
ATOM   4238  CB  GLU A 282     108.860  42.780 129.050  1.00  0.00           C
ATOM   4239  HB1 GLU A 282     109.760  42.530 128.450  1.00  0.00           H
ATOM   4240  HB2 GLU A 282     108.450  41.880 129.540  1.00  0.00           H
ATOM   4241  CG  GLU A 282     107.720  43.450 128.350  1.00  0.00           C
ATOM   4242  HG1 GLU A 282     108.040  44.330 127.750  1.00  0.00           H
ATOM   4243  HG2 GLU A 282     106.900  43.730 129.040  1.00  0.00           H
ATOM   4244  CD  GLU A 282     106.990  42.580 127.370  1.00  0.00           C
ATOM   4245  OE1 GLU A 282     106.480  41.500 127.800  1.00  0.00           O
ATOM   4246  OE2 GLU A 282     106.960  42.860 126.170  1.00  0.00           O
ATOM   4247  C   GLU A 282     110.250  42.960 131.110  1.00  0.00           C
ATOM   4248  O   GLU A 282     111.450  43.210 131.160  1.00  0.00           O
ATOM   4249  N   ASP A 283     109.690  42.080 131.920  1.00  0.00           N
ATOM   4250  HN  ASP A 283     108.730  41.830 131.830  1.00  0.00           H
ATOM   4251  CA  ASP A 283     110.350  41.520 133.170  1.00  0.00           C
ATOM   4252  HA  ASP A 283     110.880  42.270 133.740  1.00  0.00           H
ATOM   4253  CB  ASP A 283     109.200  41.080 134.100  1.00  0.00           C
ATOM   4254  HB1 ASP A 283     108.500  40.330 133.670  1.00  0.00           H
ATOM   4255  HB2 ASP A 283     109.560  40.650 135.060  1.00  0.00           H
ATOM   4256  CG  ASP A 283     108.350  42.290 134.670  1.00  0.00           C
ATOM   4257  OD1 ASP A 283     108.940  43.300 135.170  1.00  0.00           O
ATOM   4258  OD2 ASP A 283     107.060  42.100 134.580  1.00  0.00           O
ATOM   4259  C   ASP A 283     111.270  40.400 132.920  1.00  0.00           C
ATOM   4260  O   ASP A 283     112.120  40.060 133.720  1.00  0.00           O
ATOM   4261  N   ASP A 284     111.120  39.830 131.660  1.00  0.00           N
ATOM   4262  HN  ASP A 284     110.300  39.870 131.090  1.00  0.00           H
ATOM   4263  CA  ASP A 284     112.300  39.110 131.100  1.00  0.00           C
ATOM   4264  HA  ASP A 284     112.700  38.450 131.860  1.00  0.00           H
ATOM   4265  CB  ASP A 284     111.950  38.230 129.910  1.00  0.00           C
ATOM   4266  HB1 ASP A 284     111.570  38.800 129.030  1.00  0.00           H
ATOM   4267  HB2 ASP A 284     112.750  37.560 129.530  1.00  0.00           H
ATOM   4268  CG  ASP A 284     110.790  37.250 130.270  1.00  0.00           C
ATOM   4269  OD1 ASP A 284     110.910  36.610 131.330  1.00  0.00           O
ATOM   4270  OD2 ASP A 284     109.870  37.080 129.370  1.00  0.00           O
ATOM   4271  C   ASP A 284     113.350  40.010 130.530  1.00  0.00           C
ATOM   4272  O   ASP A 284     114.330  39.530 130.010  1.00  0.00           O
ATOM   4273  N   HIS A 285     113.260  41.310 130.640  1.00  0.00           N
ATOM   4274  HN  HIS A 285     112.470  41.710 131.100  1.00  0.00           H
ATOM   4275  CA  HIS A 285     114.310  42.280 130.340  1.00  0.00           C
ATOM   4276  HA  HIS A 285     113.950  43.070 130.980  1.00  0.00           H
ATOM   4277  CB  HIS A 285     115.790  41.910 130.660  1.00  0.00           C
ATOM   4278  HB1 HIS A 285     116.260  41.070 130.100  1.00  0.00           H
ATOM   4279  HB2 HIS A 285     116.410  42.820 130.500  1.00  0.00           H
ATOM   4280  ND1 HIS A 285     116.230  42.850 132.860  1.00  0.00           N
ATOM   4281  CG  HIS A 285     116.120  41.720 132.070  1.00  0.00           C
ATOM   4282  CE1 HIS A 285     116.720  42.430 134.010  1.00  0.00           C
ATOM   4283  HE1 HIS A 285     116.820  43.060 134.900  1.00  0.00           H
ATOM   4284  NE2 HIS A 285     117.030  41.150 133.990  1.00  0.00           N
ATOM   4285  HE2 HIS A 285     117.230  40.580 134.780  1.00  0.00           H
ATOM   4286  CD2 HIS A 285     116.670  40.610 132.750  1.00  0.00           C
ATOM   4287  HD2 HIS A 285     116.960  39.590 132.530  1.00  0.00           H
ATOM   4288  C   HIS A 285     114.320  42.780 128.860  1.00  0.00           C
ATOM   4289  O   HIS A 285     115.160  43.530 128.310  1.00  0.00           O
ATOM   4290  N   LYS A 286     113.240  42.380 128.200  1.00  0.00           N
ATOM   4291  HN  LYS A 286     112.590  41.930 128.810  1.00  0.00           H
ATOM   4292  CA  LYS A 286     112.920  42.500 126.780  1.00  0.00           C
ATOM   4293  HA  LYS A 286     113.820  42.770 126.250  1.00  0.00           H
ATOM   4294  CB  LYS A 286     112.310  41.190 126.190  1.00  0.00           C
ATOM   4295  HB1 LYS A 286     111.540  40.940 126.950  1.00  0.00           H
ATOM   4296  HB2 LYS A 286     111.820  41.400 125.220  1.00  0.00           H
ATOM   4297  CG  LYS A 286     113.400  40.100 125.980  1.00  0.00           C
ATOM   4298  HG1 LYS A 286     113.940  39.960 126.930  1.00  0.00           H
ATOM   4299  HG2 LYS A 286     114.200  40.470 125.300  1.00  0.00           H
ATOM   4300  CD  LYS A 286     112.700  38.810 125.510  1.00  0.00           C
ATOM   4301  HD1 LYS A 286     112.120  38.910 124.570  1.00  0.00           H
ATOM   4302  HD2 LYS A 286     111.910  38.650 126.280  1.00  0.00           H
ATOM   4303  CE  LYS A 286     113.620  37.570 125.450  1.00  0.00           C
ATOM   4304  HE1 LYS A 286     114.110  37.520 126.440  1.00  0.00           H
ATOM   4305  HE2 LYS A 286     114.370  37.690 124.630  1.00  0.00           H
ATOM   4306  NZ  LYS A 286     112.910  36.310 125.210  1.00  0.00           N
ATOM   4307  HZ1 LYS A 286     111.980  36.230 125.650  1.00  0.00           H
ATOM   4308  HZ2 LYS A 286     112.710  36.240 124.190  1.00  0.00           H
ATOM   4309  HZ3 LYS A 286     113.370  35.390 125.320  1.00  0.00           H
ATOM   4310  C   LYS A 286     112.010  43.640 126.520  1.00  0.00           C
ATOM   4311  O   LYS A 286     111.420  44.160 127.420  1.00  0.00           O
ATOM   4312  N   ASN A 287     111.840  43.980 125.230  1.00  0.00           N
ATOM   4313  HN  ASN A 287     112.440  43.610 124.530  1.00  0.00           H
ATOM   4314  CA  ASN A 287     111.040  45.130 124.770  1.00  0.00           C
ATOM   4315  HA  ASN A 287     111.190  45.100 123.710  1.00  0.00           H
ATOM   4316  CB  ASN A 287     109.520  45.070 125.200  1.00  0.00           C
ATOM   4317  HB1 ASN A 287     109.290  43.990 125.320  1.00  0.00           H
ATOM   4318  HB2 ASN A 287     109.290  45.540 126.180  1.00  0.00           H
ATOM   4319  CG  ASN A 287     108.500  45.710 124.200  1.00  0.00           C
ATOM   4320  OD1 ASN A 287     108.800  46.760 123.630  1.00  0.00           O
ATOM   4321  ND2 ASN A 287     107.250  45.140 124.190  1.00  0.00           N
ATOM   4322 HD21 ASN A 287     107.040  44.360 124.790  1.00  0.00           H
ATOM   4323 HD22 ASN A 287     106.420  45.570 123.850  1.00  0.00           H
ATOM   4324  C   ASN A 287     111.710  46.460 125.020  1.00  0.00           C
ATOM   4325  O   ASN A 287     111.160  47.060 125.970  1.00  0.00           O
ATOM   4326  N   PRO A 288     112.800  46.900 124.410  1.00  0.00           N
ATOM   4327  CD  PRO A 288     113.540  46.160 123.450  1.00  0.00           C
ATOM   4328  HD1 PRO A 288     112.870  45.740 122.670  1.00  0.00           H
ATOM   4329  HD2 PRO A 288     113.970  45.290 123.990  1.00  0.00           H
ATOM   4330  CA  PRO A 288     113.260  48.290 124.410  1.00  0.00           C
ATOM   4331  HA  PRO A 288     113.250  48.750 125.380  1.00  0.00           H
ATOM   4332  CB  PRO A 288     114.690  48.260 123.790  1.00  0.00           C
ATOM   4333  HB1 PRO A 288     115.070  49.190 123.330  1.00  0.00           H
ATOM   4334  HB2 PRO A 288     115.340  47.890 124.610  1.00  0.00           H
ATOM   4335  CG  PRO A 288     114.540  47.110 122.820  1.00  0.00           C
ATOM   4336  HG1 PRO A 288     115.540  46.670 122.610  1.00  0.00           H
ATOM   4337  HG2 PRO A 288     114.140  47.540 121.870  1.00  0.00           H
ATOM   4338  C   PRO A 288     112.240  49.040 123.570  1.00  0.00           C
ATOM   4339  O   PRO A 288     111.830  48.520 122.530  1.00  0.00           O
ATOM   4340  N   THR A 289     111.850  50.300 124.000  1.00  0.00           N
ATOM   4341  HN  THR A 289     112.030  50.630 124.920  1.00  0.00           H
ATOM   4342  CA  THR A 289     111.140  51.230 123.080  1.00  0.00           C
ATOM   4343  HA  THR A 289     110.410  50.670 122.520  1.00  0.00           H
ATOM   4344  CB  THR A 289     110.420  52.330 123.830  1.00  0.00           C
ATOM   4345  HB  THR A 289     111.100  53.190 124.030  1.00  0.00           H
ATOM   4346  OG1 THR A 289     109.930  51.900 125.070  1.00  0.00           O
ATOM   4347  HG1 THR A 289     109.810  50.950 125.050  1.00  0.00           H
ATOM   4348  CG2 THR A 289     109.160  52.670 123.010  1.00  0.00           C
ATOM   4349 HG21 THR A 289     109.500  52.890 121.980  1.00  0.00           H
ATOM   4350 HG22 THR A 289     108.370  51.900 122.900  1.00  0.00           H
ATOM   4351 HG23 THR A 289     108.770  53.580 123.500  1.00  0.00           H
ATOM   4352  C   THR A 289     112.070  51.840 122.050  1.00  0.00           C
ATOM   4353  O   THR A 289     111.900  51.640 120.840  1.00  0.00           O
ATOM   4354  N   VAL A 290     112.950  52.780 122.470  1.00  0.00           N
ATOM   4355  HN  VAL A 290     113.130  52.910 123.450  1.00  0.00           H
ATOM   4356  CA  VAL A 290     113.870  53.540 121.620  1.00  0.00           C
ATOM   4357  HA  VAL A 290     113.820  53.110 120.630  1.00  0.00           H
ATOM   4358  CB  VAL A 290     113.510  55.000 121.450  1.00  0.00           C
ATOM   4359  HB  VAL A 290     114.190  55.400 120.670  1.00  0.00           H
ATOM   4360  CG1 VAL A 290     112.060  55.080 120.830  1.00  0.00           C
ATOM   4361 HG11 VAL A 290     111.330  55.030 121.670  1.00  0.00           H
ATOM   4362 HG12 VAL A 290     111.940  55.940 120.130  1.00  0.00           H
ATOM   4363 HG13 VAL A 290     111.900  54.170 120.220  1.00  0.00           H
ATOM   4364  CG2 VAL A 290     113.500  55.840 122.740  1.00  0.00           C
ATOM   4365 HG21 VAL A 290     114.290  55.510 123.440  1.00  0.00           H
ATOM   4366 HG22 VAL A 290     113.750  56.890 122.510  1.00  0.00           H
ATOM   4367 HG23 VAL A 290     112.460  55.880 123.130  1.00  0.00           H
ATOM   4368  C   VAL A 290     115.280  53.520 122.010  1.00  0.00           C
ATOM   4369  O   VAL A 290     116.130  53.960 121.330  1.00  0.00           O
ATOM   4370  N   THR A 291     115.540  52.980 123.190  1.00  0.00           N
ATOM   4371  HN  THR A 291     114.730  52.690 123.700  1.00  0.00           H
ATOM   4372  CA  THR A 291     116.850  52.910 123.940  1.00  0.00           C
ATOM   4373  HA  THR A 291     117.340  53.860 123.820  1.00  0.00           H
ATOM   4374  CB  THR A 291     116.580  52.460 125.320  1.00  0.00           C
ATOM   4375  HB  THR A 291     115.820  53.190 125.660  1.00  0.00           H
ATOM   4376  OG1 THR A 291     117.790  52.530 126.090  1.00  0.00           O
ATOM   4377  HG1 THR A 291     117.620  52.270 127.000  1.00  0.00           H
ATOM   4378  CG2 THR A 291     116.100  50.960 125.490  1.00  0.00           C
ATOM   4379 HG21 THR A 291     116.820  50.180 125.160  1.00  0.00           H
ATOM   4380 HG22 THR A 291     115.840  50.910 126.570  1.00  0.00           H
ATOM   4381 HG23 THR A 291     115.210  50.850 124.840  1.00  0.00           H
ATOM   4382  C   THR A 291     117.690  51.980 123.120  1.00  0.00           C
ATOM   4383  O   THR A 291     117.110  51.090 122.430  1.00  0.00           O
ATOM   4384  N   ARG A 292     118.970  52.200 123.280  1.00  0.00           N
ATOM   4385  HN  ARG A 292     119.150  52.850 124.010  1.00  0.00           H
ATOM   4386  CA  ARG A 292     120.090  51.610 122.620  1.00  0.00           C
ATOM   4387  HA  ARG A 292     120.940  52.050 123.130  1.00  0.00           H
ATOM   4388  CB  ARG A 292     120.320  50.070 122.700  1.00  0.00           C
ATOM   4389  HB1 ARG A 292     119.480  49.500 122.260  1.00  0.00           H
ATOM   4390  HB2 ARG A 292     121.240  49.830 122.120  1.00  0.00           H
ATOM   4391  CG  ARG A 292     120.540  49.550 124.170  1.00  0.00           C
ATOM   4392  HG1 ARG A 292     121.410  50.100 124.590  1.00  0.00           H
ATOM   4393  HG2 ARG A 292     120.850  48.500 123.970  1.00  0.00           H
ATOM   4394  CD  ARG A 292     119.390  49.650 125.130  1.00  0.00           C
ATOM   4395  HD1 ARG A 292     118.380  49.360 124.760  1.00  0.00           H
ATOM   4396  HD2 ARG A 292     119.150  50.670 125.500  1.00  0.00           H
ATOM   4397  NE  ARG A 292     119.750  48.800 126.360  1.00  0.00           N
ATOM   4398  HE  ARG A 292     120.090  49.240 127.190  1.00  0.00           H
ATOM   4399  CZ  ARG A 292     119.240  47.610 126.620  1.00  0.00           C
ATOM   4400  NH1 ARG A 292     118.670  46.780 125.760  1.00  0.00           N
ATOM   4401 HH11 ARG A 292     117.860  46.300 126.090  1.00  0.00           H
ATOM   4402 HH12 ARG A 292     118.660  47.020 124.790  1.00  0.00           H
ATOM   4403  NH2 ARG A 292     119.520  47.130 127.810  1.00  0.00           N
ATOM   4404 HH21 ARG A 292     119.340  46.160 127.940  1.00  0.00           H
ATOM   4405 HH22 ARG A 292     119.920  47.760 128.470  1.00  0.00           H
ATOM   4406  C   ARG A 292     120.260  52.000 121.210  1.00  0.00           C
ATOM   4407  O   ARG A 292     121.350  51.970 120.640  1.00  0.00           O
ATOM   4408  N   GLU A 293     119.240  52.480 120.570  1.00  0.00           N
ATOM   4409  HN  GLU A 293     118.340  52.370 120.990  1.00  0.00           H
ATOM   4410  CA  GLU A 293     119.230  52.900 119.220  1.00  0.00           C
ATOM   4411  HA  GLU A 293     120.160  52.730 118.690  1.00  0.00           H
ATOM   4412  CB  GLU A 293     118.050  52.280 118.510  1.00  0.00           C
ATOM   4413  HB1 GLU A 293     117.080  52.340 119.050  1.00  0.00           H
ATOM   4414  HB2 GLU A 293     117.980  52.740 117.500  1.00  0.00           H
ATOM   4415  CG  GLU A 293     118.180  50.800 118.190  1.00  0.00           C
ATOM   4416  HG1 GLU A 293     118.290  50.150 119.080  1.00  0.00           H
ATOM   4417  HG2 GLU A 293     119.100  50.680 117.570  1.00  0.00           H
ATOM   4418  CD  GLU A 293     117.010  50.080 117.480  1.00  0.00           C
ATOM   4419  OE1 GLU A 293     117.200  49.850 116.280  1.00  0.00           O
ATOM   4420  OE2 GLU A 293     115.990  49.730 118.070  1.00  0.00           O
ATOM   4421  C   GLU A 293     119.160  54.390 119.100  1.00  0.00           C
ATOM   4422  O   GLU A 293     120.160  55.070 118.880  1.00  0.00           O
ATOM   4423  N   GLN A 294     117.920  54.970 119.240  1.00  0.00           N
ATOM   4424  HN  GLN A 294     117.130  54.420 119.510  1.00  0.00           H
ATOM   4425  CA  GLN A 294     117.790  56.410 118.930  1.00  0.00           C
ATOM   4426  HA  GLN A 294     118.570  56.690 118.230  1.00  0.00           H
ATOM   4427  CB  GLN A 294     116.430  56.580 118.290  1.00  0.00           C
ATOM   4428  HB1 GLN A 294     115.680  56.420 119.100  1.00  0.00           H
ATOM   4429  HB2 GLN A 294     116.130  57.570 117.890  1.00  0.00           H
ATOM   4430  CG  GLN A 294     116.240  55.670 117.020  1.00  0.00           C
ATOM   4431  HG1 GLN A 294     115.270  55.930 116.550  1.00  0.00           H
ATOM   4432  HG2 GLN A 294     116.060  54.630 117.380  1.00  0.00           H
ATOM   4433  CD  GLN A 294     117.450  55.590 116.080  1.00  0.00           C
ATOM   4434  OE1 GLN A 294     118.090  54.570 116.040  1.00  0.00           O
ATOM   4435  NE2 GLN A 294     117.750  56.600 115.300  1.00  0.00           N
ATOM   4436 HE21 GLN A 294     117.200  57.420 115.490  1.00  0.00           H
ATOM   4437 HE22 GLN A 294     118.440  56.420 114.600  1.00  0.00           H
ATOM   4438  C   GLN A 294     117.980  57.360 120.060  1.00  0.00           C
ATOM   4439  O   GLN A 294     118.000  58.570 119.770  1.00  0.00           O
ATOM   4440  N   VAL A 295     118.170  56.910 121.270  1.00  0.00           N
ATOM   4441  HN  VAL A 295     118.600  56.010 121.350  1.00  0.00           H
ATOM   4442  CA  VAL A 295     118.340  57.870 122.380  1.00  0.00           C
ATOM   4443  HA  VAL A 295     117.570  58.630 122.330  1.00  0.00           H
ATOM   4444  CB  VAL A 295     118.190  57.190 123.750  1.00  0.00           C
ATOM   4445  HB  VAL A 295     118.880  56.320 123.840  1.00  0.00           H
ATOM   4446  CG1 VAL A 295     118.580  58.110 124.900  1.00  0.00           C
ATOM   4447 HG11 VAL A 295     117.940  59.010 124.840  1.00  0.00           H
ATOM   4448 HG12 VAL A 295     118.570  57.770 125.960  1.00  0.00           H
ATOM   4449 HG13 VAL A 295     119.660  58.380 124.810  1.00  0.00           H
ATOM   4450  CG2 VAL A 295     116.740  56.700 123.860  1.00  0.00           C
ATOM   4451 HG21 VAL A 295     116.650  56.050 124.750  1.00  0.00           H
ATOM   4452 HG22 VAL A 295     115.980  57.510 123.800  1.00  0.00           H
ATOM   4453 HG23 VAL A 295     116.570  55.980 123.030  1.00  0.00           H
ATOM   4454  C   VAL A 295     119.660  58.580 122.260  1.00  0.00           C
ATOM   4455  O   VAL A 295     119.740  59.780 122.470  1.00  0.00           O
ATOM   4456  N   ASP A 296     120.730  57.800 121.880  1.00  0.00           N
ATOM   4457  HN  ASP A 296     120.580  56.820 121.890  1.00  0.00           H
ATOM   4458  CA  ASP A 296     122.090  58.300 121.510  1.00  0.00           C
ATOM   4459  HA  ASP A 296     122.440  58.750 122.430  1.00  0.00           H
ATOM   4460  CB  ASP A 296     122.960  57.150 121.020  1.00  0.00           C
ATOM   4461  HB1 ASP A 296     122.430  56.530 120.270  1.00  0.00           H
ATOM   4462  HB2 ASP A 296     124.000  57.470 120.830  1.00  0.00           H
ATOM   4463  CG  ASP A 296     123.040  56.200 122.170  1.00  0.00           C
ATOM   4464  OD1 ASP A 296     123.380  56.620 123.320  1.00  0.00           O
ATOM   4465  OD2 ASP A 296     122.790  54.970 121.960  1.00  0.00           O
ATOM   4466  C   ASP A 296     122.050  59.290 120.410  1.00  0.00           C
ATOM   4467  O   ASP A 296     122.520  60.420 120.530  1.00  0.00           O
ATOM   4468  N   PHE A 297     121.380  58.900 119.350  1.00  0.00           N
ATOM   4469  HN  PHE A 297     120.790  58.090 119.370  1.00  0.00           H
ATOM   4470  CA  PHE A 297     121.320  59.720 118.130  1.00  0.00           C
ATOM   4471  HA  PHE A 297     122.310  59.980 117.800  1.00  0.00           H
ATOM   4472  CB  PHE A 297     120.580  58.960 116.950  1.00  0.00           C
ATOM   4473  HB1 PHE A 297     121.230  58.070 116.830  1.00  0.00           H
ATOM   4474  HB2 PHE A 297     119.540  58.650 117.200  1.00  0.00           H
ATOM   4475  CG  PHE A 297     120.660  59.780 115.630  1.00  0.00           C
ATOM   4476  CD1 PHE A 297     121.810  59.730 114.860  1.00  0.00           C
ATOM   4477  HD1 PHE A 297     122.600  59.050 115.140  1.00  0.00           H
ATOM   4478  CE1 PHE A 297     121.860  60.390 113.610  1.00  0.00           C
ATOM   4479  HE1 PHE A 297     122.760  60.370 113.020  1.00  0.00           H
ATOM   4480  CZ  PHE A 297     120.710  61.140 113.170  1.00  0.00           C
ATOM   4481  HZ  PHE A 297     120.780  61.800 112.310  1.00  0.00           H
ATOM   4482  CD2 PHE A 297     119.570  60.600 115.220  1.00  0.00           C
ATOM   4483  HD2 PHE A 297     118.700  60.660 115.850  1.00  0.00           H
ATOM   4484  CE2 PHE A 297     119.590  61.230 113.950  1.00  0.00           C
ATOM   4485  HE2 PHE A 297     118.810  61.910 113.650  1.00  0.00           H
ATOM   4486  C   PHE A 297     120.580  61.040 118.290  1.00  0.00           C
ATOM   4487  O   PHE A 297     121.050  62.070 117.820  1.00  0.00           O
ATOM   4488  N   GLN A 298     119.470  61.030 119.070  1.00  0.00           N
ATOM   4489  HN  GLN A 298     119.130  60.150 119.390  1.00  0.00           H
ATOM   4490  CA  GLN A 298     118.790  62.290 119.470  1.00  0.00           C
ATOM   4491  HA  GLN A 298     118.420  62.810 118.600  1.00  0.00           H
ATOM   4492  CB  GLN A 298     117.500  61.980 120.280  1.00  0.00           C
ATOM   4493  HB1 GLN A 298     116.860  61.190 119.830  1.00  0.00           H
ATOM   4494  HB2 GLN A 298     117.970  61.520 121.170  1.00  0.00           H
ATOM   4495  CG  GLN A 298     116.590  63.130 120.700  1.00  0.00           C
ATOM   4496  HG1 GLN A 298     117.110  64.050 121.030  1.00  0.00           H
ATOM   4497  HG2 GLN A 298     115.950  62.780 121.540  1.00  0.00           H
ATOM   4498  CD  GLN A 298     115.650  63.450 119.500  1.00  0.00           C
ATOM   4499  OE1 GLN A 298     116.100  64.060 118.510  1.00  0.00           O
ATOM   4500  NE2 GLN A 298     114.350  63.100 119.660  1.00  0.00           N
ATOM   4501 HE21 GLN A 298     113.990  62.560 120.420  1.00  0.00           H
ATOM   4502 HE22 GLN A 298     113.740  63.570 119.020  1.00  0.00           H
ATOM   4503  C   GLN A 298     119.660  63.260 120.380  1.00  0.00           C
ATOM   4504  O   GLN A 298     119.830  64.470 120.160  1.00  0.00           O
ATOM   4505  N   HIS A 299     120.350  62.670 121.410  1.00  0.00           N
ATOM   4506  HN  HIS A 299     120.220  61.710 121.630  1.00  0.00           H
ATOM   4507  CA  HIS A 299     121.290  63.430 122.280  1.00  0.00           C
ATOM   4508  HA  HIS A 299     120.770  64.280 122.690  1.00  0.00           H
ATOM   4509  CB  HIS A 299     121.680  62.680 123.540  1.00  0.00           C
ATOM   4510  HB1 HIS A 299     120.870  62.370 124.240  1.00  0.00           H
ATOM   4511  HB2 HIS A 299     122.180  61.790 123.090  1.00  0.00           H
ATOM   4512  ND1 HIS A 299     122.360  64.510 125.050  1.00  0.00           N
ATOM   4513  CG  HIS A 299     122.700  63.320 124.440  1.00  0.00           C
ATOM   4514  CE1 HIS A 299     123.280  64.610 126.020  1.00  0.00           C
ATOM   4515  HE1 HIS A 299     123.230  65.460 126.710  1.00  0.00           H
ATOM   4516  NE2 HIS A 299     124.130  63.590 126.090  1.00  0.00           N
ATOM   4517  HE2 HIS A 299     125.030  63.550 126.520  1.00  0.00           H
ATOM   4518  CD2 HIS A 299     123.800  62.800 125.040  1.00  0.00           C
ATOM   4519  HD2 HIS A 299     124.350  61.890 124.810  1.00  0.00           H
ATOM   4520  C   HIS A 299     122.450  64.000 121.410  1.00  0.00           C
ATOM   4521  O   HIS A 299     122.720  65.190 121.440  1.00  0.00           O
ATOM   4522  N   HIS A 300     123.080  63.180 120.510  1.00  0.00           N
ATOM   4523  HN  HIS A 300     122.830  62.220 120.440  1.00  0.00           H
ATOM   4524  CA  HIS A 300     124.140  63.770 119.630  1.00  0.00           C
ATOM   4525  HA  HIS A 300     124.870  64.320 120.210  1.00  0.00           H
ATOM   4526  CB  HIS A 300     124.880  62.740 118.850  1.00  0.00           C
ATOM   4527  HB1 HIS A 300     124.120  62.020 118.470  1.00  0.00           H
ATOM   4528  HB2 HIS A 300     125.380  63.060 117.910  1.00  0.00           H
ATOM   4529  ND1 HIS A 300     126.870  62.310 120.380  1.00  0.00           N
ATOM   4530  CG  HIS A 300     125.860  61.810 119.550  1.00  0.00           C
ATOM   4531  CE1 HIS A 300     127.380  61.260 120.940  1.00  0.00           C
ATOM   4532  HE1 HIS A 300     128.170  61.180 121.690  1.00  0.00           H
ATOM   4533  NE2 HIS A 300     126.750  60.150 120.590  1.00  0.00           N
ATOM   4534  HE2 HIS A 300     126.830  59.350 121.180  1.00  0.00           H
ATOM   4535  CD2 HIS A 300     125.810  60.480 119.670  1.00  0.00           C
ATOM   4536  HD2 HIS A 300     125.070  59.800 119.270  1.00  0.00           H
ATOM   4537  C   HIS A 300     123.550  64.830 118.700  1.00  0.00           C
ATOM   4538  O   HIS A 300     124.300  65.710 118.320  1.00  0.00           O
ATOM   4539  N   GLN A 301     122.280  64.850 118.300  1.00  0.00           N
ATOM   4540  HN  GLN A 301     121.650  64.120 118.550  1.00  0.00           H
ATOM   4541  CA  GLN A 301     121.600  65.870 117.510  1.00  0.00           C
ATOM   4542  HA  GLN A 301     122.300  66.100 116.720  1.00  0.00           H
ATOM   4543  CB  GLN A 301     120.200  65.490 116.840  1.00  0.00           C
ATOM   4544  HB1 GLN A 301     120.510  64.640 116.200  1.00  0.00           H
ATOM   4545  HB2 GLN A 301     119.490  65.020 117.540  1.00  0.00           H
ATOM   4546  CG  GLN A 301     119.510  66.540 115.910  1.00  0.00           C
ATOM   4547  HG1 GLN A 301     118.950  67.220 116.590  1.00  0.00           H
ATOM   4548  HG2 GLN A 301     118.780  66.000 115.280  1.00  0.00           H
ATOM   4549  CD  GLN A 301     120.430  67.320 114.970  1.00  0.00           C
ATOM   4550  OE1 GLN A 301     121.130  66.740 114.140  1.00  0.00           O
ATOM   4551  NE2 GLN A 301     120.640  68.630 115.220  1.00  0.00           N
ATOM   4552 HE21 GLN A 301     120.370  68.840 116.160  1.00  0.00           H
ATOM   4553 HE22 GLN A 301     121.160  69.250 114.620  1.00  0.00           H
ATOM   4554  C   GLN A 301     121.600  67.200 118.260  1.00  0.00           C
ATOM   4555  O   GLN A 301     121.760  68.260 117.790  1.00  0.00           O
ATOM   4556  N   LEU A 302     121.350  67.130 119.580  1.00  0.00           N
ATOM   4557  HN  LEU A 302     121.360  66.220 119.990  1.00  0.00           H
ATOM   4558  CA  LEU A 302     121.190  68.430 120.380  1.00  0.00           C
ATOM   4559  HA  LEU A 302     120.370  69.000 119.970  1.00  0.00           H
ATOM   4560  CB  LEU A 302     121.060  67.970 121.880  1.00  0.00           C
ATOM   4561  HB1 LEU A 302     121.840  67.250 122.200  1.00  0.00           H
ATOM   4562  HB2 LEU A 302     121.050  68.770 122.660  1.00  0.00           H
ATOM   4563  CG  LEU A 302     119.690  67.280 122.320  1.00  0.00           C
ATOM   4564  HG  LEU A 302     119.610  66.290 121.830  1.00  0.00           H
ATOM   4565  CD1 LEU A 302     119.760  67.040 123.880  1.00  0.00           C
ATOM   4566 HD11 LEU A 302     118.830  66.560 124.250  1.00  0.00           H
ATOM   4567 HD12 LEU A 302     120.630  66.410 124.150  1.00  0.00           H
ATOM   4568 HD13 LEU A 302     119.880  67.940 124.520  1.00  0.00           H
ATOM   4569  CD2 LEU A 302     118.510  68.180 121.960  1.00  0.00           C
ATOM   4570 HD21 LEU A 302     117.460  67.900 122.180  1.00  0.00           H
ATOM   4571 HD22 LEU A 302     118.680  69.190 122.390  1.00  0.00           H
ATOM   4572 HD23 LEU A 302     118.540  68.260 120.850  1.00  0.00           H
ATOM   4573  C   LEU A 302     122.430  69.320 120.330  1.00  0.00           C
ATOM   4574  O   LEU A 302     122.390  70.530 120.150  1.00  0.00           O
ATOM   4575  N   ALA A 303     123.620  68.690 120.430  1.00  0.00           N
ATOM   4576  HN  ALA A 303     123.580  67.720 120.230  1.00  0.00           H
ATOM   4577  CA  ALA A 303     124.940  69.250 120.660  1.00  0.00           C
ATOM   4578  HA  ALA A 303     124.800  69.960 121.460  1.00  0.00           H
ATOM   4579  CB  ALA A 303     125.960  68.110 120.960  1.00  0.00           C
ATOM   4580  HB1 ALA A 303     125.660  67.490 121.830  1.00  0.00           H
ATOM   4581  HB2 ALA A 303     126.290  67.460 120.120  1.00  0.00           H
ATOM   4582  HB3 ALA A 303     126.890  68.590 121.340  1.00  0.00           H
ATOM   4583  C   ALA A 303     125.360  70.170 119.470  1.00  0.00           C
ATOM   4584  O   ALA A 303     126.160  71.100 119.550  1.00  0.00           O
ATOM   4585  N   GLU A 304     124.790  69.820 118.260  1.00  0.00           N
ATOM   4586  HN  GLU A 304     124.290  68.960 118.310  1.00  0.00           H
ATOM   4587  CA  GLU A 304     124.880  70.620 117.070  1.00  0.00           C
ATOM   4588  HA  GLU A 304     125.910  70.810 116.840  1.00  0.00           H
ATOM   4589  CB  GLU A 304     124.170  69.890 115.840  1.00  0.00           C
ATOM   4590  HB1 GLU A 304     124.580  68.860 115.740  1.00  0.00           H
ATOM   4591  HB2 GLU A 304     123.070  69.840 116.000  1.00  0.00           H
ATOM   4592  CG  GLU A 304     124.280  70.730 114.560  1.00  0.00           C
ATOM   4593  HG1 GLU A 304     125.280  71.210 114.670  1.00  0.00           H
ATOM   4594  HG2 GLU A 304     123.540  71.560 114.440  1.00  0.00           H
ATOM   4595  CD  GLU A 304     124.310  69.770 113.310  1.00  0.00           C
ATOM   4596  OE1 GLU A 304     123.270  69.630 112.640  1.00  0.00           O
ATOM   4597  OE2 GLU A 304     125.360  69.180 112.990  1.00  0.00           O
ATOM   4598  C   GLU A 304     124.290  71.950 117.190  1.00  0.00           C
ATOM   4599  O   GLU A 304     124.920  72.940 116.760  1.00  0.00           O
ATOM   4600  N   ALA A 305     123.060  71.990 117.800  1.00  0.00           N
ATOM   4601  HN  ALA A 305     122.730  71.180 118.280  1.00  0.00           H
ATOM   4602  CA  ALA A 305     122.330  73.260 117.870  1.00  0.00           C
ATOM   4603  HA  ALA A 305     122.620  73.850 117.010  1.00  0.00           H
ATOM   4604  CB  ALA A 305     120.810  72.920 117.940  1.00  0.00           C
ATOM   4605  HB1 ALA A 305     120.110  73.780 117.990  1.00  0.00           H
ATOM   4606  HB2 ALA A 305     120.620  72.380 116.980  1.00  0.00           H
ATOM   4607  HB3 ALA A 305     120.490  72.230 118.750  1.00  0.00           H
ATOM   4608  C   ALA A 305     122.660  74.020 119.120  1.00  0.00           C
ATOM   4609  O   ALA A 305     122.920  75.180 119.140  1.00  0.00           O
ATOM   4610  N   PHE A 306     122.660  73.330 120.250  1.00  0.00           N
ATOM   4611  HN  PHE A 306     122.370  72.380 120.360  1.00  0.00           H
ATOM   4612  CA  PHE A 306     122.760  73.950 121.540  1.00  0.00           C
ATOM   4613  HA  PHE A 306     122.230  74.890 121.500  1.00  0.00           H
ATOM   4614  CB  PHE A 306     122.180  72.980 122.640  1.00  0.00           C
ATOM   4615  HB1 PHE A 306     122.490  71.960 122.330  1.00  0.00           H
ATOM   4616  HB2 PHE A 306     122.720  73.240 123.570  1.00  0.00           H
ATOM   4617  CG  PHE A 306     120.700  73.160 122.700  1.00  0.00           C
ATOM   4618  CD1 PHE A 306     119.860  72.220 122.180  1.00  0.00           C
ATOM   4619  HD1 PHE A 306     120.200  71.280 121.780  1.00  0.00           H
ATOM   4620  CE1 PHE A 306     118.500  72.260 122.360  1.00  0.00           C
ATOM   4621  HE1 PHE A 306     117.870  71.450 122.030  1.00  0.00           H
ATOM   4622  CZ  PHE A 306     117.920  73.380 123.010  1.00  0.00           C
ATOM   4623  HZ  PHE A 306     116.850  73.490 123.120  1.00  0.00           H
ATOM   4624  CD2 PHE A 306     120.110  74.310 123.330  1.00  0.00           C
ATOM   4625  HD2 PHE A 306     120.830  75.000 123.750  1.00  0.00           H
ATOM   4626  CE2 PHE A 306     118.710  74.380 123.540  1.00  0.00           C
ATOM   4627  HE2 PHE A 306     118.350  75.340 123.890  1.00  0.00           H
ATOM   4628  C   PHE A 306     124.140  74.560 122.000  1.00  0.00           C
ATOM   4629  O   PHE A 306     124.200  75.490 122.790  1.00  0.00           O
ATOM   4630  N   LYS A 307     125.280  74.010 121.480  1.00  0.00           N
ATOM   4631  HN  LYS A 307     125.240  73.270 120.820  1.00  0.00           H
ATOM   4632  CA  LYS A 307     126.570  74.430 121.790  1.00  0.00           C
ATOM   4633  HA  LYS A 307     126.660  74.230 122.850  1.00  0.00           H
ATOM   4634  CB  LYS A 307     127.660  73.520 121.230  1.00  0.00           C
ATOM   4635  HB1 LYS A 307     127.320  73.140 120.240  1.00  0.00           H
ATOM   4636  HB2 LYS A 307     128.610  74.090 121.200  1.00  0.00           H
ATOM   4637  CG  LYS A 307     127.800  72.270 122.230  1.00  0.00           C
ATOM   4638  HG1 LYS A 307     126.880  71.670 122.050  1.00  0.00           H
ATOM   4639  HG2 LYS A 307     127.660  72.600 123.280  1.00  0.00           H
ATOM   4640  CD  LYS A 307     129.080  71.500 122.120  1.00  0.00           C
ATOM   4641  HD1 LYS A 307     129.070  70.720 122.910  1.00  0.00           H
ATOM   4642  HD2 LYS A 307     129.940  72.170 122.320  1.00  0.00           H
ATOM   4643  CE  LYS A 307     129.420  70.900 120.740  1.00  0.00           C
ATOM   4644  HE1 LYS A 307     129.350  71.580 119.860  1.00  0.00           H
ATOM   4645  HE2 LYS A 307     128.640  70.120 120.600  1.00  0.00           H
ATOM   4646  NZ  LYS A 307     130.760  70.250 120.610  1.00  0.00           N
ATOM   4647  HZ1 LYS A 307     130.940  69.680 119.760  1.00  0.00           H
ATOM   4648  HZ2 LYS A 307     131.440  71.030 120.500  1.00  0.00           H
ATOM   4649  HZ3 LYS A 307     130.970  69.640 121.430  1.00  0.00           H
ATOM   4650  C   LYS A 307     126.850  75.980 121.560  1.00  0.00           C
ATOM   4651  O   LYS A 307     127.390  76.520 122.500  1.00  0.00           O
ATOM   4652  N   GLN A 308     126.510  76.550 120.400  1.00  0.00           N
ATOM   4653  HN  GLN A 308     126.090  76.030 119.680  1.00  0.00           H
ATOM   4654  CA  GLN A 308     126.680  77.990 120.030  1.00  0.00           C
ATOM   4655  HA  GLN A 308     127.700  78.280 120.260  1.00  0.00           H
ATOM   4656  CB  GLN A 308     126.540  78.300 118.530  1.00  0.00           C
ATOM   4657  HB1 GLN A 308     126.650  79.370 118.250  1.00  0.00           H
ATOM   4658  HB2 GLN A 308     127.330  77.810 117.930  1.00  0.00           H
ATOM   4659  CG  GLN A 308     125.170  77.860 118.080  1.00  0.00           C
ATOM   4660  HG1 GLN A 308     124.490  78.220 118.880  1.00  0.00           H
ATOM   4661  HG2 GLN A 308     125.060  76.760 118.210  1.00  0.00           H
ATOM   4662  CD  GLN A 308     124.770  78.330 116.800  1.00  0.00           C
ATOM   4663  OE1 GLN A 308     125.050  79.450 116.390  1.00  0.00           O
ATOM   4664  NE2 GLN A 308     124.000  77.500 116.050  1.00  0.00           N
ATOM   4665 HE21 GLN A 308     123.810  76.590 116.430  1.00  0.00           H
ATOM   4666 HE22 GLN A 308     123.420  77.830 115.310  1.00  0.00           H
ATOM   4667  C   GLN A 308     125.880  78.960 120.930  1.00  0.00           C
ATOM   4668  O   GLN A 308     126.140  80.160 120.950  1.00  0.00           O
ATOM   4669  N   TYR A 309     124.820  78.520 121.560  1.00  0.00           N
ATOM   4670  HN  TYR A 309     124.450  77.600 121.480  1.00  0.00           H
ATOM   4671  CA  TYR A 309     123.930  79.320 122.400  1.00  0.00           C
ATOM   4672  HA  TYR A 309     123.960  80.360 122.110  1.00  0.00           H
ATOM   4673  CB  TYR A 309     122.540  78.660 122.370  1.00  0.00           C
ATOM   4674  HB1 TYR A 309     122.530  77.650 122.840  1.00  0.00           H
ATOM   4675  HB2 TYR A 309     121.930  79.410 122.910  1.00  0.00           H
ATOM   4676  CG  TYR A 309     121.960  78.550 120.980  1.00  0.00           C
ATOM   4677  CD1 TYR A 309     121.990  79.700 120.180  1.00  0.00           C
ATOM   4678  HD1 TYR A 309     122.470  80.590 120.540  1.00  0.00           H
ATOM   4679  CE1 TYR A 309     121.620  79.580 118.820  1.00  0.00           C
ATOM   4680  HE1 TYR A 309     121.650  80.510 118.280  1.00  0.00           H
ATOM   4681  CZ  TYR A 309     121.170  78.340 118.240  1.00  0.00           C
ATOM   4682  OH  TYR A 309     120.910  78.160 116.840  1.00  0.00           O
ATOM   4683  HH  TYR A 309     120.880  77.220 116.690  1.00  0.00           H
ATOM   4684  CD2 TYR A 309     121.480  77.370 120.450  1.00  0.00           C
ATOM   4685  HD2 TYR A 309     121.370  76.480 121.060  1.00  0.00           H
ATOM   4686  CE2 TYR A 309     121.020  77.240 119.060  1.00  0.00           C
ATOM   4687  HE2 TYR A 309     120.690  76.260 118.740  1.00  0.00           H
ATOM   4688  C   TYR A 309     124.390  79.210 123.840  1.00  0.00           C
ATOM   4689  O   TYR A 309     123.800  79.850 124.720  1.00  0.00           O
ATOM   4690  N   ASN A 310     125.280  78.310 124.110  1.00  0.00           N
ATOM   4691  HN  ASN A 310     125.690  77.790 123.370  1.00  0.00           H
ATOM   4692  CA  ASN A 310     125.900  78.180 125.460  1.00  0.00           C
ATOM   4693  HA  ASN A 310     126.830  77.680 125.240  1.00  0.00           H
ATOM   4694  CB  ASN A 310     126.430  79.490 126.150  1.00  0.00           C
ATOM   4695  HB1 ASN A 310     125.610  80.120 126.560  1.00  0.00           H
ATOM   4696  HB2 ASN A 310     126.920  79.110 127.070  1.00  0.00           H
ATOM   4697  CG  ASN A 310     127.440  80.300 125.470  1.00  0.00           C
ATOM   4698  OD1 ASN A 310     128.210  79.840 124.610  1.00  0.00           O
ATOM   4699  ND2 ASN A 310     127.450  81.550 125.830  1.00  0.00           N
ATOM   4700 HD21 ASN A 310     126.750  81.850 126.470  1.00  0.00           H
ATOM   4701 HD22 ASN A 310     128.030  82.220 125.370  1.00  0.00           H
ATOM   4702  C   ASN A 310     125.230  77.230 126.480  1.00  0.00           C
ATOM   4703  O   ASN A 310     125.460  77.320 127.650  1.00  0.00           O
ATOM   4704  N   ILE A 311     124.490  76.230 125.930  1.00  0.00           N
ATOM   4705  HN  ILE A 311     124.330  76.180 124.950  1.00  0.00           H
ATOM   4706  CA  ILE A 311     123.660  75.330 126.730  1.00  0.00           C
ATOM   4707  HA  ILE A 311     123.520  75.560 127.780  1.00  0.00           H
ATOM   4708  CB  ILE A 311     122.280  75.450 126.210  1.00  0.00           C
ATOM   4709  HB  ILE A 311     122.370  75.390 125.100  1.00  0.00           H
ATOM   4710  CG2 ILE A 311     121.390  74.330 126.780  1.00  0.00           C
ATOM   4711 HG21 ILE A 311     120.360  74.270 126.360  1.00  0.00           H
ATOM   4712 HG22 ILE A 311     121.790  73.310 126.630  1.00  0.00           H
ATOM   4713 HG23 ILE A 311     121.230  74.450 127.870  1.00  0.00           H
ATOM   4714  CG1 ILE A 311     121.700  76.850 126.510  1.00  0.00           C
ATOM   4715 HG11 ILE A 311     122.380  77.650 126.160  1.00  0.00           H
ATOM   4716 HG12 ILE A 311     121.670  76.810 127.620  1.00  0.00           H
ATOM   4717  CD  ILE A 311     120.230  77.170 126.030  1.00  0.00           C
ATOM   4718  HD1 ILE A 311     120.160  76.910 124.950  1.00  0.00           H
ATOM   4719  HD2 ILE A 311     119.460  76.610 126.600  1.00  0.00           H
ATOM   4720  HD3 ILE A 311     120.100  78.250 126.240  1.00  0.00           H
ATOM   4721  C   ILE A 311     124.290  73.950 126.430  1.00  0.00           C
ATOM   4722  O   ILE A 311     124.460  73.660 125.240  1.00  0.00           O
ATOM   4723  N   SER A 312     124.650  73.210 127.510  1.00  0.00           N
ATOM   4724  HN  SER A 312     124.570  73.640 128.410  1.00  0.00           H
ATOM   4725  CA  SER A 312     125.110  71.840 127.450  1.00  0.00           C
ATOM   4726  HA  SER A 312     125.180  71.640 126.390  1.00  0.00           H
ATOM   4727  CB  SER A 312     126.580  71.500 127.930  1.00  0.00           C
ATOM   4728  HB1 SER A 312     126.950  70.460 127.920  1.00  0.00           H
ATOM   4729  HB2 SER A 312     126.820  71.800 128.970  1.00  0.00           H
ATOM   4730  OG  SER A 312     127.520  72.170 127.040  1.00  0.00           O
ATOM   4731  HG1 SER A 312     127.560  73.100 127.300  1.00  0.00           H
ATOM   4732  C   SER A 312     124.100  70.960 128.100  1.00  0.00           C
ATOM   4733  O   SER A 312     123.350  71.350 129.000  1.00  0.00           O
ATOM   4734  N   TRP A 313     123.960  69.680 127.660  1.00  0.00           N
ATOM   4735  HN  TRP A 313     124.420  69.450 126.800  1.00  0.00           H
ATOM   4736  CA  TRP A 313     122.830  68.830 128.110  1.00  0.00           C
ATOM   4737  HA  TRP A 313     122.300  69.290 128.940  1.00  0.00           H
ATOM   4738  CB  TRP A 313     121.780  68.530 127.000  1.00  0.00           C
ATOM   4739  HB1 TRP A 313     122.330  68.160 126.110  1.00  0.00           H
ATOM   4740  HB2 TRP A 313     121.100  67.670 127.160  1.00  0.00           H
ATOM   4741  CG  TRP A 313     120.970  69.710 126.580  1.00  0.00           C
ATOM   4742  CD1 TRP A 313     121.230  70.700 125.570  1.00  0.00           C
ATOM   4743  HD1 TRP A 313     122.040  70.730 124.860  1.00  0.00           H
ATOM   4744  NE1 TRP A 313     120.250  71.650 125.570  1.00  0.00           N
ATOM   4745  HE1 TRP A 313     120.300  72.450 125.000  1.00  0.00           H
ATOM   4746  CE2 TRP A 313     119.340  71.380 126.500  1.00  0.00           C
ATOM   4747  CD2 TRP A 313     119.730  70.190 127.140  1.00  0.00           C
ATOM   4748  CE3 TRP A 313     118.920  69.610 128.100  1.00  0.00           C
ATOM   4749  HE3 TRP A 313     119.230  68.750 128.670  1.00  0.00           H
ATOM   4750  CZ3 TRP A 313     117.720  70.280 128.360  1.00  0.00           C
ATOM   4751  HZ3 TRP A 313     117.010  69.870 129.080  1.00  0.00           H
ATOM   4752  CZ2 TRP A 313     118.170  72.050 126.800  1.00  0.00           C
ATOM   4753  HZ2 TRP A 313     117.880  72.820 126.100  1.00  0.00           H
ATOM   4754  CH2 TRP A 313     117.320  71.450 127.740  1.00  0.00           C
ATOM   4755  HH2 TRP A 313     116.350  71.890 127.930  1.00  0.00           H
ATOM   4756  C   TRP A 313     123.380  67.540 128.670  1.00  0.00           C
ATOM   4757  O   TRP A 313     124.120  66.710 128.100  1.00  0.00           O
ATOM   4758  N   GLU A 314     123.170  67.310 129.970  1.00  0.00           N
ATOM   4759  HN  GLU A 314     122.780  68.020 130.550  1.00  0.00           H
ATOM   4760  CA  GLU A 314     123.550  66.060 130.600  1.00  0.00           C
ATOM   4761  HA  GLU A 314     124.240  65.470 130.020  1.00  0.00           H
ATOM   4762  CB  GLU A 314     124.350  66.350 131.940  1.00  0.00           C
ATOM   4763  HB1 GLU A 314     125.110  67.110 131.660  1.00  0.00           H
ATOM   4764  HB2 GLU A 314     123.580  66.960 132.460  1.00  0.00           H
ATOM   4765  CG  GLU A 314     124.750  65.210 132.970  1.00  0.00           C
ATOM   4766  HG1 GLU A 314     123.930  64.450 133.010  1.00  0.00           H
ATOM   4767  HG2 GLU A 314     124.890  65.610 133.990  1.00  0.00           H
ATOM   4768  CD  GLU A 314     126.080  64.620 132.560  1.00  0.00           C
ATOM   4769  OE1 GLU A 314     126.100  63.390 132.310  1.00  0.00           O
ATOM   4770  OE2 GLU A 314     127.140  65.250 132.540  1.00  0.00           O
ATOM   4771  C   GLU A 314     122.420  65.070 130.800  1.00  0.00           C
ATOM   4772  O   GLU A 314     121.400  65.300 131.400  1.00  0.00           O
ATOM   4773  N   LEU A 315     122.600  63.860 130.170  1.00  0.00           N
ATOM   4774  HN  LEU A 315     123.510  63.570 129.880  1.00  0.00           H
ATOM   4775  CA  LEU A 315     121.570  62.810 130.040  1.00  0.00           C
ATOM   4776  HA  LEU A 315     120.590  63.240 130.070  1.00  0.00           H
ATOM   4777  CB  LEU A 315     121.950  62.100 128.690  1.00  0.00           C
ATOM   4778  HB1 LEU A 315     121.870  62.880 127.910  1.00  0.00           H
ATOM   4779  HB2 LEU A 315     122.990  61.700 128.780  1.00  0.00           H
ATOM   4780  CG  LEU A 315     121.040  60.860 128.280  1.00  0.00           C
ATOM   4781  HG  LEU A 315     120.950  60.040 129.020  1.00  0.00           H
ATOM   4782  CD1 LEU A 315     119.590  61.270 127.950  1.00  0.00           C
ATOM   4783 HD11 LEU A 315     118.870  60.470 127.670  1.00  0.00           H
ATOM   4784 HD12 LEU A 315     119.210  61.870 128.800  1.00  0.00           H
ATOM   4785 HD13 LEU A 315     119.690  61.980 127.100  1.00  0.00           H
ATOM   4786  CD2 LEU A 315     121.580  60.300 126.970  1.00  0.00           C
ATOM   4787 HD21 LEU A 315     122.630  60.650 126.870  1.00  0.00           H
ATOM   4788 HD22 LEU A 315     121.670  59.190 126.930  1.00  0.00           H
ATOM   4789 HD23 LEU A 315     120.990  60.560 126.070  1.00  0.00           H
ATOM   4790  C   LEU A 315     121.650  61.810 131.120  1.00  0.00           C
ATOM   4791  O   LEU A 315     122.780  61.450 131.570  1.00  0.00           O
ATOM   4792  N   ASP A 316     120.470  61.280 131.460  1.00  0.00           N
ATOM   4793  HN  ASP A 316     119.620  61.690 131.140  1.00  0.00           H
ATOM   4794  CA  ASP A 316     120.390  60.240 132.530  1.00  0.00           C
ATOM   4795  HA  ASP A 316     121.320  59.700 132.420  1.00  0.00           H
ATOM   4796  CB  ASP A 316     120.130  60.690 133.950  1.00  0.00           C
ATOM   4797  HB1 ASP A 316     120.730  61.610 134.120  1.00  0.00           H
ATOM   4798  HB2 ASP A 316     119.090  61.050 134.080  1.00  0.00           H
ATOM   4799  CG  ASP A 316     120.450  59.570 134.950  1.00  0.00           C
ATOM   4800  OD1 ASP A 316     120.260  59.740 136.200  1.00  0.00           O
ATOM   4801  OD2 ASP A 316     120.970  58.560 134.470  1.00  0.00           O
ATOM   4802  C   ASP A 316     119.210  59.420 132.020  1.00  0.00           C
ATOM   4803  O   ASP A 316     118.260  59.910 131.400  1.00  0.00           O
ATOM   4804  N   VAL A 317     119.180  58.100 132.460  1.00  0.00           N
ATOM   4805  HN  VAL A 317     119.890  57.780 133.070  1.00  0.00           H
ATOM   4806  CA  VAL A 317     118.130  57.120 132.040  1.00  0.00           C
ATOM   4807  HA  VAL A 317     117.430  57.600 131.370  1.00  0.00           H
ATOM   4808  CB  VAL A 317     118.610  55.940 131.190  1.00  0.00           C
ATOM   4809  HB  VAL A 317     117.770  55.210 131.130  1.00  0.00           H
ATOM   4810  CG1 VAL A 317     118.830  56.360 129.730  1.00  0.00           C
ATOM   4811 HG11 VAL A 317     118.660  55.500 129.040  1.00  0.00           H
ATOM   4812 HG12 VAL A 317     118.020  57.070 129.460  1.00  0.00           H
ATOM   4813 HG13 VAL A 317     119.780  56.870 129.480  1.00  0.00           H
ATOM   4814  CG2 VAL A 317     119.920  55.260 131.770  1.00  0.00           C
ATOM   4815 HG21 VAL A 317     120.800  55.930 131.650  1.00  0.00           H
ATOM   4816 HG22 VAL A 317     119.760  54.900 132.810  1.00  0.00           H
ATOM   4817 HG23 VAL A 317     120.160  54.360 131.150  1.00  0.00           H
ATOM   4818  C   VAL A 317     117.370  56.580 133.270  1.00  0.00           C
ATOM   4819  O   VAL A 317     117.950  56.420 134.330  1.00  0.00           O
ATOM   4820  N   LEU A 318     116.050  56.390 133.190  1.00  0.00           N
ATOM   4821  HN  LEU A 318     115.620  56.620 132.320  1.00  0.00           H
ATOM   4822  CA  LEU A 318     115.420  55.490 134.080  1.00  0.00           C
ATOM   4823  HA  LEU A 318     116.030  55.290 134.950  1.00  0.00           H
ATOM   4824  CB  LEU A 318     114.170  56.200 134.700  1.00  0.00           C
ATOM   4825  HB1 LEU A 318     114.530  57.210 135.010  1.00  0.00           H
ATOM   4826  HB2 LEU A 318     113.530  56.410 133.820  1.00  0.00           H
ATOM   4827  CG  LEU A 318     113.440  55.400 135.820  1.00  0.00           C
ATOM   4828  HG  LEU A 318     113.230  54.420 135.350  1.00  0.00           H
ATOM   4829  CD1 LEU A 318     114.320  55.260 137.040  1.00  0.00           C
ATOM   4830 HD11 LEU A 318     115.080  56.070 137.050  1.00  0.00           H
ATOM   4831 HD12 LEU A 318     113.670  55.340 137.930  1.00  0.00           H
ATOM   4832 HD13 LEU A 318     114.770  54.240 137.040  1.00  0.00           H
ATOM   4833  CD2 LEU A 318     112.030  55.900 136.130  1.00  0.00           C
ATOM   4834 HD21 LEU A 318     111.460  55.070 136.610  1.00  0.00           H
ATOM   4835 HD22 LEU A 318     112.030  56.760 136.830  1.00  0.00           H
ATOM   4836 HD23 LEU A 318     111.580  56.180 135.150  1.00  0.00           H
ATOM   4837  C   LEU A 318     115.010  54.160 133.400  1.00  0.00           C
ATOM   4838  O   LEU A 318     114.450  54.070 132.370  1.00  0.00           O
ATOM   4839  N   GLU A 319     115.450  53.100 133.960  1.00  0.00           N
ATOM   4840  HN  GLU A 319     116.120  53.190 134.690  1.00  0.00           H
ATOM   4841  CA  GLU A 319     115.180  51.790 133.460  1.00  0.00           C
ATOM   4842  HA  GLU A 319     114.760  51.780 132.470  1.00  0.00           H
ATOM   4843  CB  GLU A 319     116.450  50.870 133.230  1.00  0.00           C
ATOM   4844  HB1 GLU A 319     117.050  50.760 134.160  1.00  0.00           H
ATOM   4845  HB2 GLU A 319     116.030  49.900 132.890  1.00  0.00           H
ATOM   4846  CG  GLU A 319     117.340  51.570 132.220  1.00  0.00           C
ATOM   4847  HG1 GLU A 319     117.830  52.500 132.570  1.00  0.00           H
ATOM   4848  HG2 GLU A 319     116.700  51.890 131.360  1.00  0.00           H
ATOM   4849  CD  GLU A 319     118.430  50.620 131.740  1.00  0.00           C
ATOM   4850  OE1 GLU A 319     118.440  50.200 130.540  1.00  0.00           O
ATOM   4851  OE2 GLU A 319     119.400  50.270 132.460  1.00  0.00           O
ATOM   4852  C   GLU A 319     114.120  51.330 134.350  1.00  0.00           C
ATOM   4853  O   GLU A 319     114.220  51.110 135.560  1.00  0.00           O
ATOM   4854  N   VAL A 320     112.910  51.070 133.740  1.00  0.00           N
ATOM   4855  HN  VAL A 320     112.820  51.080 132.750  1.00  0.00           H
ATOM   4856  CA  VAL A 320     111.680  50.690 134.500  1.00  0.00           C
ATOM   4857  HA  VAL A 320     111.790  50.550 135.560  1.00  0.00           H
ATOM   4858  CB  VAL A 320     110.490  51.720 134.230  1.00  0.00           C
ATOM   4859  HB  VAL A 320     110.280  51.800 133.140  1.00  0.00           H
ATOM   4860  CG1 VAL A 320     109.240  51.370 135.110  1.00  0.00           C
ATOM   4861 HG11 VAL A 320     108.500  52.160 134.840  1.00  0.00           H
ATOM   4862 HG12 VAL A 320     108.680  50.450 134.830  1.00  0.00           H
ATOM   4863 HG13 VAL A 320     109.420  51.350 136.200  1.00  0.00           H
ATOM   4864  CG2 VAL A 320     111.030  53.160 134.500  1.00  0.00           C
ATOM   4865 HG21 VAL A 320     111.930  53.510 133.960  1.00  0.00           H
ATOM   4866 HG22 VAL A 320     110.160  53.820 134.320  1.00  0.00           H
ATOM   4867 HG23 VAL A 320     111.380  53.310 135.540  1.00  0.00           H
ATOM   4868  C   VAL A 320     111.330  49.290 134.050  1.00  0.00           C
ATOM   4869  O   VAL A 320     111.610  48.890 132.860  1.00  0.00           O
ATOM   4870  N   SER A 321     110.830  48.460 135.020  1.00  0.00           N
ATOM   4871  HN  SER A 321     110.510  48.790 135.900  1.00  0.00           H
ATOM   4872  CA  SER A 321     110.320  47.170 134.590  1.00  0.00           C
ATOM   4873  HA  SER A 321     110.330  47.110 133.510  1.00  0.00           H
ATOM   4874  CB  SER A 321     111.340  45.960 134.840  1.00  0.00           C
ATOM   4875  HB1 SER A 321     111.530  45.810 135.920  1.00  0.00           H
ATOM   4876  HB2 SER A 321     112.300  46.140 134.310  1.00  0.00           H
ATOM   4877  OG  SER A 321     110.910  44.680 134.360  1.00  0.00           O
ATOM   4878  HG1 SER A 321     110.270  44.330 134.980  1.00  0.00           H
ATOM   4879  C   SER A 321     108.980  46.860 135.120  1.00  0.00           C
ATOM   4880  O   SER A 321     108.800  47.040 136.330  1.00  0.00           O
ATOM   4881  N   ASN A 322     107.900  46.550 134.220  1.00  0.00           N
ATOM   4882  HN  ASN A 322     108.000  46.630 133.230  1.00  0.00           H
ATOM   4883  CA  ASN A 322     106.640  45.960 134.600  1.00  0.00           C
ATOM   4884  HA  ASN A 322     106.730  45.210 135.370  1.00  0.00           H
ATOM   4885  CB  ASN A 322     105.800  47.090 135.390  1.00  0.00           C
ATOM   4886  HB1 ASN A 322     106.410  47.470 136.250  1.00  0.00           H
ATOM   4887  HB2 ASN A 322     105.510  47.970 134.790  1.00  0.00           H
ATOM   4888  CG  ASN A 322     104.510  46.540 135.990  1.00  0.00           C
ATOM   4889  OD1 ASN A 322     103.400  46.710 135.560  1.00  0.00           O
ATOM   4890  ND2 ASN A 322     104.720  45.670 137.040  1.00  0.00           N
ATOM   4891 HD21 ASN A 322     105.650  45.630 137.400  1.00  0.00           H
ATOM   4892 HD22 ASN A 322     103.980  45.210 137.530  1.00  0.00           H
ATOM   4893  C   ASN A 322     105.820  45.550 133.360  1.00  0.00           C
ATOM   4894  O   ASN A 322     105.370  46.370 132.580  1.00  0.00           O
ATOM   4895  N   SER A 323     105.800  44.190 133.140  1.00  0.00           N
ATOM   4896  HN  SER A 323     106.160  43.670 133.910  1.00  0.00           H
ATOM   4897  CA  SER A 323     105.280  43.640 131.850  1.00  0.00           C
ATOM   4898  HA  SER A 323     105.880  44.010 131.030  1.00  0.00           H
ATOM   4899  CB  SER A 323     105.240  42.060 131.920  1.00  0.00           C
ATOM   4900  HB1 SER A 323     104.760  41.600 131.030  1.00  0.00           H
ATOM   4901  HB2 SER A 323     104.530  41.700 132.690  1.00  0.00           H
ATOM   4902  OG  SER A 323     106.480  41.400 132.040  1.00  0.00           O
ATOM   4903  HG1 SER A 323     106.750  41.650 132.930  1.00  0.00           H
ATOM   4904  C   SER A 323     103.860  43.990 131.540  1.00  0.00           C
ATOM   4905  O   SER A 323     103.490  44.300 130.390  1.00  0.00           O
ATOM   4906  N   SER A 324     102.920  44.020 132.540  1.00  0.00           N
ATOM   4907  HN  SER A 324     103.110  43.730 133.470  1.00  0.00           H
ATOM   4908  CA  SER A 324     101.580  44.510 132.380  1.00  0.00           C
ATOM   4909  HA  SER A 324     101.150  43.910 131.590  1.00  0.00           H
ATOM   4910  CB  SER A 324     100.710  44.010 133.540  1.00  0.00           C
ATOM   4911  HB1 SER A 324     101.150  44.350 134.500  1.00  0.00           H
ATOM   4912  HB2 SER A 324     100.890  42.910 133.600  1.00  0.00           H
ATOM   4913  OG  SER A 324      99.330  44.390 133.430  1.00  0.00           O
ATOM   4914  HG1 SER A 324      98.930  43.800 132.790  1.00  0.00           H
ATOM   4915  C   SER A 324     101.410  45.970 132.010  1.00  0.00           C
ATOM   4916  O   SER A 324     100.550  46.340 131.250  1.00  0.00           O
ATOM   4917  N   LEU A 325     102.210  46.880 132.560  1.00  0.00           N
ATOM   4918  HN  LEU A 325     102.920  46.620 133.200  1.00  0.00           H
ATOM   4919  CA  LEU A 325     102.190  48.260 132.090  1.00  0.00           C
ATOM   4920  HA  LEU A 325     101.160  48.580 132.210  1.00  0.00           H
ATOM   4921  CB  LEU A 325     103.130  49.170 132.910  1.00  0.00           C
ATOM   4922  HB1 LEU A 325     104.090  48.660 133.130  1.00  0.00           H
ATOM   4923  HB2 LEU A 325     103.360  50.100 132.340  1.00  0.00           H
ATOM   4924  CG  LEU A 325     102.480  49.640 134.250  1.00  0.00           C
ATOM   4925  HG  LEU A 325     102.200  48.790 134.920  1.00  0.00           H
ATOM   4926  CD1 LEU A 325     103.490  50.330 135.170  1.00  0.00           C
ATOM   4927 HD11 LEU A 325     104.000  51.190 134.680  1.00  0.00           H
ATOM   4928 HD12 LEU A 325     103.000  50.780 136.060  1.00  0.00           H
ATOM   4929 HD13 LEU A 325     104.300  49.660 135.520  1.00  0.00           H
ATOM   4930  CD2 LEU A 325     101.130  50.420 134.030  1.00  0.00           C
ATOM   4931 HD21 LEU A 325     101.240  51.350 133.440  1.00  0.00           H
ATOM   4932 HD22 LEU A 325     100.450  49.680 133.560  1.00  0.00           H
ATOM   4933 HD23 LEU A 325     100.730  50.700 135.030  1.00  0.00           H
ATOM   4934  C   LEU A 325     102.620  48.370 130.660  1.00  0.00           C
ATOM   4935  O   LEU A 325     102.080  49.220 129.920  1.00  0.00           O
ATOM   4936  N   ARG A 326     103.610  47.610 130.170  1.00  0.00           N
ATOM   4937  HN  ARG A 326     104.230  47.240 130.860  1.00  0.00           H
ATOM   4938  CA  ARG A 326     104.090  47.620 128.840  1.00  0.00           C
ATOM   4939  HA  ARG A 326     104.270  48.640 128.530  1.00  0.00           H
ATOM   4940  CB  ARG A 326     105.490  47.010 128.540  1.00  0.00           C
ATOM   4941  HB1 ARG A 326     106.180  47.640 129.130  1.00  0.00           H
ATOM   4942  HB2 ARG A 326     105.490  46.010 129.030  1.00  0.00           H
ATOM   4943  CG  ARG A 326     106.000  47.050 127.060  1.00  0.00           C
ATOM   4944  HG1 ARG A 326     105.370  46.420 126.400  1.00  0.00           H
ATOM   4945  HG2 ARG A 326     106.990  46.550 127.000  1.00  0.00           H
ATOM   4946  CD  ARG A 326     106.080  48.480 126.490  1.00  0.00           C
ATOM   4947  HD1 ARG A 326     106.870  49.070 127.000  1.00  0.00           H
ATOM   4948  HD2 ARG A 326     105.150  49.070 126.640  1.00  0.00           H
ATOM   4949  NE  ARG A 326     106.430  48.310 125.050  1.00  0.00           N
ATOM   4950  HE  ARG A 326     107.390  48.360 124.790  1.00  0.00           H
ATOM   4951  CZ  ARG A 326     105.540  48.310 124.070  1.00  0.00           C
ATOM   4952  NH1 ARG A 326     104.280  48.030 124.280  1.00  0.00           N
ATOM   4953 HH11 ARG A 326     103.750  47.840 123.460  1.00  0.00           H
ATOM   4954 HH12 ARG A 326     103.870  47.940 125.190  1.00  0.00           H
ATOM   4955  NH2 ARG A 326     105.900  48.280 122.810  1.00  0.00           N
ATOM   4956 HH21 ARG A 326     105.190  48.110 122.120  1.00  0.00           H
ATOM   4957 HH22 ARG A 326     106.850  48.530 122.640  1.00  0.00           H
ATOM   4958  C   ARG A 326     103.070  47.240 127.810  1.00  0.00           C
ATOM   4959  O   ARG A 326     103.000  47.860 126.730  1.00  0.00           O
ATOM   4960  N   ARG A 327     102.220  46.250 128.110  1.00  0.00           N
ATOM   4961  HN  ARG A 327     102.450  45.850 128.990  1.00  0.00           H
ATOM   4962  CA  ARG A 327     101.060  45.840 127.310  1.00  0.00           C
ATOM   4963  HA  ARG A 327     101.360  45.600 126.300  1.00  0.00           H
ATOM   4964  CB  ARG A 327     100.440  44.460 127.830  1.00  0.00           C
ATOM   4965  HB1 ARG A 327     100.400  44.440 128.940  1.00  0.00           H
ATOM   4966  HB2 ARG A 327      99.420  44.370 127.390  1.00  0.00           H
ATOM   4967  CG  ARG A 327     101.400  43.350 127.440  1.00  0.00           C
ATOM   4968  HG1 ARG A 327     102.320  43.450 128.050  1.00  0.00           H
ATOM   4969  HG2 ARG A 327     101.670  43.360 126.360  1.00  0.00           H
ATOM   4970  CD  ARG A 327     100.810  41.950 127.560  1.00  0.00           C
ATOM   4971  HD1 ARG A 327      99.960  41.850 126.850  1.00  0.00           H
ATOM   4972  HD2 ARG A 327     100.430  41.630 128.560  1.00  0.00           H
ATOM   4973  NE  ARG A 327     101.880  40.920 127.170  1.00  0.00           N
ATOM   4974  HE  ARG A 327     102.720  41.280 126.750  1.00  0.00           H
ATOM   4975  CZ  ARG A 327     102.010  39.650 127.630  1.00  0.00           C
ATOM   4976  NH1 ARG A 327     101.250  38.970 128.430  1.00  0.00           N
ATOM   4977 HH11 ARG A 327     101.600  38.150 128.880  1.00  0.00           H
ATOM   4978 HH12 ARG A 327     100.320  39.320 128.510  1.00  0.00           H
ATOM   4979  NH2 ARG A 327     103.060  38.930 127.260  1.00  0.00           N
ATOM   4980 HH21 ARG A 327     103.070  37.950 127.470  1.00  0.00           H
ATOM   4981 HH22 ARG A 327     103.630  39.400 126.590  1.00  0.00           H
ATOM   4982  C   ARG A 327      99.930  46.920 127.120  1.00  0.00           C
ATOM   4983  O   ARG A 327      99.180  46.910 126.110  1.00  0.00           O
ATOM   4984  N   ARG A 328      99.840  47.900 128.030  1.00  0.00           N
ATOM   4985  HN  ARG A 328     100.470  48.020 128.790  1.00  0.00           H
ATOM   4986  CA  ARG A 328      98.960  49.020 127.880  1.00  0.00           C
ATOM   4987  HA  ARG A 328      97.960  48.660 127.690  1.00  0.00           H
ATOM   4988  CB  ARG A 328      99.020  49.870 129.210  1.00  0.00           C
ATOM   4989  HB1 ARG A 328      99.980  50.420 129.090  1.00  0.00           H
ATOM   4990  HB2 ARG A 328      98.320  50.720 129.030  1.00  0.00           H
ATOM   4991  CG  ARG A 328      98.720  49.260 130.570  1.00  0.00           C
ATOM   4992  HG1 ARG A 328      99.140  49.890 131.390  1.00  0.00           H
ATOM   4993  HG2 ARG A 328      99.020  48.190 130.540  1.00  0.00           H
ATOM   4994  CD  ARG A 328      97.220  49.090 130.900  1.00  0.00           C
ATOM   4995  HD1 ARG A 328      96.780  48.520 130.060  1.00  0.00           H
ATOM   4996  HD2 ARG A 328      96.860  50.140 130.870  1.00  0.00           H
ATOM   4997  NE  ARG A 328      97.180  48.380 132.200  1.00  0.00           N
ATOM   4998  HE  ARG A 328      97.990  48.130 132.730  1.00  0.00           H
ATOM   4999  CZ  ARG A 328      96.140  48.610 132.990  1.00  0.00           C
ATOM   5000  NH1 ARG A 328      94.970  49.040 132.580  1.00  0.00           N
ATOM   5001 HH11 ARG A 328      94.210  49.100 133.230  1.00  0.00           H
ATOM   5002 HH12 ARG A 328      94.770  48.930 131.610  1.00  0.00           H
ATOM   5003  NH2 ARG A 328      96.270  48.340 134.260  1.00  0.00           N
ATOM   5004 HH21 ARG A 328      95.600  48.730 134.890  1.00  0.00           H
ATOM   5005 HH22 ARG A 328      97.160  47.960 134.510  1.00  0.00           H
ATOM   5006  C   ARG A 328      99.220  49.920 126.710  1.00  0.00           C
ATOM   5007  O   ARG A 328     100.340  50.090 126.170  1.00  0.00           O
ATOM   5008  N   LEU A 329      98.160  50.590 126.240  1.00  0.00           N
ATOM   5009  HN  LEU A 329      97.270  50.330 126.600  1.00  0.00           H
ATOM   5010  CA  LEU A 329      98.220  51.710 125.430  1.00  0.00           C
ATOM   5011  HA  LEU A 329      99.200  51.690 124.980  1.00  0.00           H
ATOM   5012  CB  LEU A 329      97.250  51.660 124.290  1.00  0.00           C
ATOM   5013  HB1 LEU A 329      97.460  50.650 123.880  1.00  0.00           H
ATOM   5014  HB2 LEU A 329      96.190  51.590 124.620  1.00  0.00           H
ATOM   5015  CG  LEU A 329      97.320  52.800 123.200  1.00  0.00           C
ATOM   5016  HG  LEU A 329      96.770  53.650 123.650  1.00  0.00           H
ATOM   5017  CD1 LEU A 329      98.680  53.180 122.700  1.00  0.00           C
ATOM   5018 HD11 LEU A 329      99.210  53.700 123.530  1.00  0.00           H
ATOM   5019 HD12 LEU A 329      99.220  52.290 122.340  1.00  0.00           H
ATOM   5020 HD13 LEU A 329      98.680  53.930 121.870  1.00  0.00           H
ATOM   5021  CD2 LEU A 329      96.480  52.400 121.920  1.00  0.00           C
ATOM   5022 HD21 LEU A 329      96.300  53.310 121.320  1.00  0.00           H
ATOM   5023 HD22 LEU A 329      97.030  51.560 121.430  1.00  0.00           H
ATOM   5024 HD23 LEU A 329      95.490  51.950 122.160  1.00  0.00           H
ATOM   5025  C   LEU A 329      98.180  53.070 126.250  1.00  0.00           C
ATOM   5026  O   LEU A 329      97.440  53.160 127.210  1.00  0.00           O
ATOM   5027  N   ILE A 330      98.920  54.080 125.920  1.00  0.00           N
ATOM   5028  HN  ILE A 330      99.640  54.040 125.230  1.00  0.00           H
ATOM   5029  CA  ILE A 330      98.840  55.320 126.600  1.00  0.00           C
ATOM   5030  HA  ILE A 330      98.150  55.370 127.430  1.00  0.00           H
ATOM   5031  CB  ILE A 330     100.180  55.780 127.160  1.00  0.00           C
ATOM   5032  HB  ILE A 330     100.760  56.110 126.280  1.00  0.00           H
ATOM   5033  CG2 ILE A 330     100.020  56.940 128.090  1.00  0.00           C
ATOM   5034 HG21 ILE A 330     101.010  57.320 128.430  1.00  0.00           H
ATOM   5035 HG22 ILE A 330      99.450  57.780 127.640  1.00  0.00           H
ATOM   5036 HG23 ILE A 330      99.490  56.560 128.990  1.00  0.00           H
ATOM   5037  CG1 ILE A 330     101.040  54.620 127.780  1.00  0.00           C
ATOM   5038 HG11 ILE A 330     102.120  54.900 127.850  1.00  0.00           H
ATOM   5039 HG12 ILE A 330     101.100  53.820 127.010  1.00  0.00           H
ATOM   5040  CD  ILE A 330     100.510  54.090 129.170  1.00  0.00           C
ATOM   5041  HD1 ILE A 330     101.050  53.170 129.480  1.00  0.00           H
ATOM   5042  HD2 ILE A 330     100.570  54.920 129.910  1.00  0.00           H
ATOM   5043  HD3 ILE A 330      99.460  53.710 129.110  1.00  0.00           H
ATOM   5044  C   ILE A 330      98.220  56.290 125.560  1.00  0.00           C
ATOM   5045  O   ILE A 330      98.560  56.290 124.380  1.00  0.00           O
ATOM   5046  N   LEU A 331      97.270  57.150 125.980  1.00  0.00           N
ATOM   5047  HN  LEU A 331      96.960  57.050 126.930  1.00  0.00           H
ATOM   5048  CA  LEU A 331      96.570  58.100 125.160  1.00  0.00           C
ATOM   5049  HA  LEU A 331      96.840  58.020 124.120  1.00  0.00           H
ATOM   5050  CB  LEU A 331      95.030  57.940 125.210  1.00  0.00           C
ATOM   5051  HB1 LEU A 331      94.660  58.080 126.250  1.00  0.00           H
ATOM   5052  HB2 LEU A 331      94.580  58.620 124.460  1.00  0.00           H
ATOM   5053  CG  LEU A 331      94.500  56.560 124.690  1.00  0.00           C
ATOM   5054  HG  LEU A 331      94.860  55.730 125.330  1.00  0.00           H
ATOM   5055  CD1 LEU A 331      92.940  56.490 124.870  1.00  0.00           C
ATOM   5056 HD11 LEU A 331      92.460  57.250 124.210  1.00  0.00           H
ATOM   5057 HD12 LEU A 331      92.560  55.450 124.790  1.00  0.00           H
ATOM   5058 HD13 LEU A 331      92.670  56.790 125.900  1.00  0.00           H
ATOM   5059  CD2 LEU A 331      94.820  56.390 123.240  1.00  0.00           C
ATOM   5060 HD21 LEU A 331      95.930  56.400 123.120  1.00  0.00           H
[truncated: 3,341,080 more chars]
