# Supplementary material for: Structure of the PAPP-ABP5 complex reveals mechanism of substrate recognition
Source: Nat Commun. 2022 Sep 20;13:5500. doi: 10.1038/s41467-022-33175-2 (PMC9489782; doi:10.1038/s41467-022-33175-2)
Supplement: Supplementary file 4 — Supplementary Data 1 [file 41467_2022_33175_MOESM4_ESM.zip › Simulation Initials/initial_8.pdb]

REMARK    GENERATED BY TRJCONV
TITLE     active-agonist+G_alpha in water t= 113.00000 step= 56500
REMARK    THIS IS A SIMULATION BOX
CRYST1  188.237  188.237  188.237  90.00  90.00  90.00 P 1           1
MODEL        1
ATOM      1 ZN   ZN2  1547      91.280  72.100  67.700  1.00  0.00          Zn
ATOM      2 ZN   ZN2  1548     103.960  73.460 119.600  1.00  0.00          Zn
ATOM      3  OW  SOL  1549       8.960  31.220  28.780  1.00  0.00           O
ATOM      4  HW1 SOL  1549       8.560  31.990  28.370  1.00  0.00           H
ATOM      5  HW2 SOL  1549       9.360  30.750  28.060  1.00  0.00           H
ATOM      6  OW  SOL  1550      42.710  10.810  29.350  1.00  0.00           O
ATOM      7  HW1 SOL  1550      42.150  10.930  28.590  1.00  0.00           H
ATOM      8  HW2 SOL  1550      42.370  11.410  30.010  1.00  0.00           H
ATOM      9  OW  SOL  1551      16.590  24.330   3.420  1.00  0.00           O
ATOM     10  HW1 SOL  1551      16.860  23.420   3.320  1.00  0.00           H
ATOM     11  HW2 SOL  1551      15.640  24.320   3.270  1.00  0.00           H
ATOM     12  OW  SOL  1552     174.140  24.950 171.980  1.00  0.00           O
ATOM     13  HW1 SOL  1552     174.290  24.320 172.680  1.00  0.00           H
ATOM     14  HW2 SOL  1552     173.740  24.430 171.280  1.00  0.00           H
ATOM     15  OW  SOL  1553     188.090 181.450 165.120  1.00  0.00           O
ATOM     16  HW1 SOL  1553     187.430 182.080 164.820  1.00  0.00           H
ATOM     17  HW2 SOL  1553     188.090 181.550 166.080  1.00  0.00           H
ATOM     18  OW  SOL  1554      12.200  10.420 169.930  1.00  0.00           O
ATOM     19  HW1 SOL  1554      12.290  11.370 169.930  1.00  0.00           H
ATOM     20  HW2 SOL  1554      11.470  10.250 169.330  1.00  0.00           H
ATOM     21  OW  SOL  1555     180.940  18.570 188.060  1.00  0.00           O
ATOM     22  HW1 SOL  1555     180.640  19.250 187.450  1.00  0.00           H
ATOM     23  HW2 SOL  1555     180.180  18.400 188.620  1.00  0.00           H
ATOM     24  OW  SOL  1556     174.290   2.240  22.730  1.00  0.00           O
ATOM     25  HW1 SOL  1556     173.850   1.570  22.210  1.00  0.00           H
ATOM     26  HW2 SOL  1556     173.710   3.000  22.680  1.00  0.00           H
ATOM     27  OW  SOL  1557      32.500 183.390 166.620  1.00  0.00           O
ATOM     28  HW1 SOL  1557      33.050 184.140 166.890  1.00  0.00           H
ATOM     29  HW2 SOL  1557      31.620 183.760 166.570  1.00  0.00           H
ATOM     30  OW  SOL  1558      16.620  34.690  50.900  1.00  0.00           O
ATOM     31  HW1 SOL  1558      16.110  33.890  51.000  1.00  0.00           H
ATOM     32  HW2 SOL  1558      17.500  34.460  51.200  1.00  0.00           H
ATOM     33  OW  SOL  1559       4.990  44.470 179.960  1.00  0.00           O
ATOM     34  HW1 SOL  1559       4.550  43.960 179.290  1.00  0.00           H
ATOM     35  HW2 SOL  1559       5.050  43.880 180.720  1.00  0.00           H
ATOM     36  OW  SOL  1560      17.240  26.920  26.910  1.00  0.00           O
ATOM     37  HW1 SOL  1560      17.170  27.310  26.030  1.00  0.00           H
ATOM     38  HW2 SOL  1560      16.400  26.470  27.040  1.00  0.00           H
ATOM     39  OW  SOL  1561      34.030  48.980 181.710  1.00  0.00           O
ATOM     40  HW1 SOL  1561      34.300  49.890 181.600  1.00  0.00           H
ATOM     41  HW2 SOL  1561      34.040  48.620 180.830  1.00  0.00           H
ATOM     42  OW  SOL  1562     155.530   7.160  16.970  1.00  0.00           O
ATOM     43  HW1 SOL  1562     155.970   6.360  17.260  1.00  0.00           H
ATOM     44  HW2 SOL  1562     155.880   7.320  16.090  1.00  0.00           H
ATOM     45  OW  SOL  1563      21.710 178.850   8.900  1.00  0.00           O
ATOM     46  HW1 SOL  1563      22.400 179.510   9.020  1.00  0.00           H
ATOM     47  HW2 SOL  1563      21.730 178.340   9.700  1.00  0.00           H
ATOM     48  OW  SOL  1564       6.910  26.160 179.610  1.00  0.00           O
ATOM     49  HW1 SOL  1564       6.750  27.090 179.480  1.00  0.00           H
ATOM     50  HW2 SOL  1564       6.080  25.820 179.950  1.00  0.00           H
ATOM     51  OW  SOL  1565      48.340   4.510 168.770  1.00  0.00           O
ATOM     52  HW1 SOL  1565      48.670   4.830 167.940  1.00  0.00           H
ATOM     53  HW2 SOL  1565      48.170   5.300 169.290  1.00  0.00           H
ATOM     54  OW  SOL  1566     164.170  38.000 183.750  1.00  0.00           O
ATOM     55  HW1 SOL  1566     164.320  38.140 184.680  1.00  0.00           H
ATOM     56  HW2 SOL  1566     164.050  37.050 183.660  1.00  0.00           H
ATOM     57  OW  SOL  1567      16.190 178.180  12.040  1.00  0.00           O
ATOM     58  HW1 SOL  1567      16.040 178.420  12.960  1.00  0.00           H
ATOM     59  HW2 SOL  1567      17.140 178.080  11.970  1.00  0.00           H
ATOM     60  OW  SOL  1568     165.790   1.520   5.640  1.00  0.00           O
ATOM     61  HW1 SOL  1568     165.870   0.700   6.130  1.00  0.00           H
ATOM     62  HW2 SOL  1568     166.520   2.060   5.960  1.00  0.00           H
ATOM     63  OW  SOL  1569     177.800  23.660 164.720  1.00  0.00           O
ATOM     64  HW1 SOL  1569     177.010  23.910 165.200  1.00  0.00           H
ATOM     65  HW2 SOL  1569     177.980  24.400 164.150  1.00  0.00           H
ATOM     66  OW  SOL  1570      49.010   7.140  19.770  1.00  0.00           O
ATOM     67  HW1 SOL  1570      48.210   6.760  19.410  1.00  0.00           H
ATOM     68  HW2 SOL  1570      49.440   6.400  20.210  1.00  0.00           H
ATOM     69  OW  SOL  1571       8.250 177.490 184.070  1.00  0.00           O
ATOM     70  HW1 SOL  1571       8.370 178.330 183.620  1.00  0.00           H
ATOM     71  HW2 SOL  1571       8.520 177.660 184.970  1.00  0.00           H
ATOM     72  OW  SOL  1572      52.780  19.800  36.000  1.00  0.00           O
ATOM     73  HW1 SOL  1572      53.540  20.010  35.450  1.00  0.00           H
ATOM     74  HW2 SOL  1572      52.040  19.780  35.390  1.00  0.00           H
ATOM     75  OW  SOL  1573     187.770  36.020 182.600  1.00  0.00           O
ATOM     76  HW1 SOL  1573     187.550  35.120 182.390  1.00  0.00           H
ATOM     77  HW2 SOL  1573     187.420  36.540 181.880  1.00  0.00           H
ATOM     78  OW  SOL  1574      35.430 184.680   8.380  1.00  0.00           O
ATOM     79  HW1 SOL  1574      35.900 185.380   8.850  1.00  0.00           H
ATOM     80  HW2 SOL  1574      34.510 184.950   8.410  1.00  0.00           H
ATOM     81  OW  SOL  1575     176.920   1.210 146.090  1.00  0.00           O
ATOM     82  HW1 SOL  1575     177.640   1.390 146.700  1.00  0.00           H
ATOM     83  HW2 SOL  1575     177.070   1.800 145.350  1.00  0.00           H
ATOM     84  OW  SOL  1576       5.900   8.380 181.610  1.00  0.00           O
ATOM     85  HW1 SOL  1576       6.600   8.600 182.220  1.00  0.00           H
ATOM     86  HW2 SOL  1576       5.240   7.950 182.150  1.00  0.00           H
ATOM     87  OW  SOL  1577       5.800 182.320  46.660  1.00  0.00           O
ATOM     88  HW1 SOL  1577       6.160 182.840  45.940  1.00  0.00           H
ATOM     89  HW2 SOL  1577       4.980 181.960  46.320  1.00  0.00           H
ATOM     90  OW  SOL  1578      57.880  10.710 185.550  1.00  0.00           O
ATOM     91  HW1 SOL  1578      57.330  10.070 185.100  1.00  0.00           H
ATOM     92  HW2 SOL  1578      57.690  10.570 186.480  1.00  0.00           H
ATOM     93  OW  SOL  1579     172.870 144.980 166.960  1.00  0.00           O
ATOM     94  HW1 SOL  1579     173.280 144.180 167.290  1.00  0.00           H
ATOM     95  HW2 SOL  1579     172.160 144.670 166.390  1.00  0.00           H
ATOM     96  OW  SOL  1580      10.560 137.990 166.780  1.00  0.00           O
ATOM     97  HW1 SOL  1580      11.090 138.620 167.270  1.00  0.00           H
ATOM     98  HW2 SOL  1580      10.620 138.280 165.870  1.00  0.00           H
ATOM     99  OW  SOL  1581       9.560 185.700 183.740  1.00  0.00           O
ATOM    100  HW1 SOL  1581       9.300 184.780 183.780  1.00  0.00           H
ATOM    101  HW2 SOL  1581      10.260 185.770 184.400  1.00  0.00           H
ATOM    102  OW  SOL  1582      17.550  40.700  28.560  1.00  0.00           O
ATOM    103  HW1 SOL  1582      17.590  41.550  28.980  1.00  0.00           H
ATOM    104  HW2 SOL  1582      16.630  40.430  28.650  1.00  0.00           H
ATOM    105  OW  SOL  1583     178.880 156.090  11.520  1.00  0.00           O
ATOM    106  HW1 SOL  1583     179.770 155.930  11.200  1.00  0.00           H
ATOM    107  HW2 SOL  1583     178.900 156.990  11.840  1.00  0.00           H
ATOM    108  OW  SOL  1584      27.970  11.670 179.330  1.00  0.00           O
ATOM    109  HW1 SOL  1584      28.250  11.970 180.190  1.00  0.00           H
ATOM    110  HW2 SOL  1584      27.140  12.110 179.180  1.00  0.00           H
ATOM    111  OW  SOL  1585      39.060  30.310   4.950  1.00  0.00           O
ATOM    112  HW1 SOL  1585      39.900  30.700   5.210  1.00  0.00           H
ATOM    113  HW2 SOL  1585      38.520  31.060   4.690  1.00  0.00           H
ATOM    114  OW  SOL  1586     154.330 188.060 164.310  1.00  0.00           O
ATOM    115  HW1 SOL  1586     154.700 187.560 163.580  1.00  0.00           H
ATOM    116  HW2 SOL  1586     153.440 188.260 164.040  1.00  0.00           H
ATOM    117  OW  SOL  1587     177.840  15.490 173.980  1.00  0.00           O
ATOM    118  HW1 SOL  1587     177.350  16.150 174.480  1.00  0.00           H
ATOM    119  HW2 SOL  1587     178.630  15.960 173.690  1.00  0.00           H
ATOM    120  OW  SOL  1588      28.870  34.610  20.260  1.00  0.00           O
ATOM    121  HW1 SOL  1588      28.820  33.990  20.990  1.00  0.00           H
ATOM    122  HW2 SOL  1588      29.800  34.740  20.120  1.00  0.00           H
ATOM    123  OW  SOL  1589     182.660 179.440   1.460  1.00  0.00           O
ATOM    124  HW1 SOL  1589     183.280 178.710   1.530  1.00  0.00           H
ATOM    125  HW2 SOL  1589     182.420 179.470   0.540  1.00  0.00           H
ATOM    126  OW  SOL  1590      18.200  10.470  36.130  1.00  0.00           O
ATOM    127  HW1 SOL  1590      19.010  10.610  36.610  1.00  0.00           H
ATOM    128  HW2 SOL  1590      17.630  10.010  36.740  1.00  0.00           H
ATOM    129  OW  SOL  1591      31.590  29.640  20.600  1.00  0.00           O
ATOM    130  HW1 SOL  1591      31.270  29.670  21.500  1.00  0.00           H
ATOM    131  HW2 SOL  1591      32.540  29.580  20.680  1.00  0.00           H
ATOM    132  OW  SOL  1592      15.840  15.830 179.520  1.00  0.00           O
ATOM    133  HW1 SOL  1592      16.740  15.950 179.840  1.00  0.00           H
ATOM    134  HW2 SOL  1592      15.300  16.260 180.180  1.00  0.00           H
ATOM    135  OW  SOL  1593      25.660   4.700   5.240  1.00  0.00           O
ATOM    136  HW1 SOL  1593      25.740   5.100   4.370  1.00  0.00           H
ATOM    137  HW2 SOL  1593      26.390   5.070   5.740  1.00  0.00           H
ATOM    138  OW  SOL  1594     175.830  15.270 166.910  1.00  0.00           O
ATOM    139  HW1 SOL  1594     175.490  16.130 167.150  1.00  0.00           H
ATOM    140  HW2 SOL  1594     175.070  14.780 166.590  1.00  0.00           H
ATOM    141  OW  SOL  1595     158.390  13.320 166.820  1.00  0.00           O
ATOM    142  HW1 SOL  1595     159.140  13.460 167.400  1.00  0.00           H
ATOM    143  HW2 SOL  1595     157.740  13.970 167.100  1.00  0.00           H
ATOM    144  OW  SOL  1596      16.240 178.650  14.820  1.00  0.00           O
ATOM    145  HW1 SOL  1596      15.960 178.640  15.740  1.00  0.00           H
ATOM    146  HW2 SOL  1596      17.150 178.940  14.850  1.00  0.00           H
ATOM    147  OW  SOL  1597      14.360  41.550  15.180  1.00  0.00           O
ATOM    148  HW1 SOL  1597      13.730  41.270  15.840  1.00  0.00           H
ATOM    149  HW2 SOL  1597      14.620  40.740  14.740  1.00  0.00           H
ATOM    150  OW  SOL  1598      15.350  28.390   5.010  1.00  0.00           O
ATOM    151  HW1 SOL  1598      15.610  27.570   5.420  1.00  0.00           H
ATOM    152  HW2 SOL  1598      15.940  29.050   5.390  1.00  0.00           H
ATOM    153  OW  SOL  1599     157.850   3.840  28.350  1.00  0.00           O
ATOM    154  HW1 SOL  1599     158.800   3.810  28.240  1.00  0.00           H
ATOM    155  HW2 SOL  1599     157.710   3.750  29.290  1.00  0.00           H
ATOM    156  OW  SOL  1600       5.490  55.920  27.170  1.00  0.00           O
ATOM    157  HW1 SOL  1600       5.880  55.800  26.300  1.00  0.00           H
ATOM    158  HW2 SOL  1600       6.200  55.730  27.780  1.00  0.00           H
ATOM    159  OW  SOL  1601       4.040  12.160  11.060  1.00  0.00           O
ATOM    160  HW1 SOL  1601       4.470  12.150  11.920  1.00  0.00           H
ATOM    161  HW2 SOL  1601       4.540  12.800  10.550  1.00  0.00           H
ATOM    162  OW  SOL  1602     165.970 180.860 138.680  1.00  0.00           O
ATOM    163  HW1 SOL  1602     166.260 181.630 139.180  1.00  0.00           H
ATOM    164  HW2 SOL  1602     165.060 180.750 138.920  1.00  0.00           H
ATOM    165  OW  SOL  1603      15.520  15.300  10.680  1.00  0.00           O
ATOM    166  HW1 SOL  1603      16.240  14.710  10.470  1.00  0.00           H
ATOM    167  HW2 SOL  1603      15.890  15.920  11.310  1.00  0.00           H
ATOM    168  OW  SOL  1604     175.950  11.160 176.450  1.00  0.00           O
ATOM    169  HW1 SOL  1604     175.070  10.790 176.450  1.00  0.00           H
ATOM    170  HW2 SOL  1604     176.460  10.550 176.990  1.00  0.00           H
ATOM    171  OW  SOL  1605       0.290  38.890  24.600  1.00  0.00           O
ATOM    172  HW1 SOL  1605      -0.140  38.600  25.410  1.00  0.00           H
ATOM    173  HW2 SOL  1605      -0.270  39.590  24.270  1.00  0.00           H
ATOM    174  OW  SOL  1606     185.780   5.800 187.690  1.00  0.00           O
ATOM    175  HW1 SOL  1606     186.430   6.390 187.300  1.00  0.00           H
ATOM    176  HW2 SOL  1606     186.260   5.320 188.360  1.00  0.00           H
ATOM    177  OW  SOL  1607      13.920  28.130  14.450  1.00  0.00           O
ATOM    178  HW1 SOL  1607      13.710  28.070  13.520  1.00  0.00           H
ATOM    179  HW2 SOL  1607      14.190  27.250  14.700  1.00  0.00           H
ATOM    180  OW  SOL  1608      11.520 169.500  32.900  1.00  0.00           O
ATOM    181  HW1 SOL  1608      10.930 169.720  32.180  1.00  0.00           H
ATOM    182  HW2 SOL  1608      11.960 168.700  32.610  1.00  0.00           H
ATOM    183  OW  SOL  1609       9.920  20.430  24.700  1.00  0.00           O
ATOM    184  HW1 SOL  1609      10.140  20.660  23.800  1.00  0.00           H
ATOM    185  HW2 SOL  1609       9.070  20.840  24.860  1.00  0.00           H
ATOM    186  OW  SOL  1610      15.580  40.680  37.120  1.00  0.00           O
ATOM    187  HW1 SOL  1610      15.150  40.130  36.450  1.00  0.00           H
ATOM    188  HW2 SOL  1610      15.560  40.140  37.910  1.00  0.00           H
ATOM    189  OW  SOL  1611     180.060 158.520 149.700  1.00  0.00           O
ATOM    190  HW1 SOL  1611     180.850 158.660 149.170  1.00  0.00           H
ATOM    191  HW2 SOL  1611     179.390 159.050 149.260  1.00  0.00           H
ATOM    192  OW  SOL  1612      24.250 182.980  20.840  1.00  0.00           O
ATOM    193  HW1 SOL  1612      25.000 182.760  21.400  1.00  0.00           H
ATOM    194  HW2 SOL  1612      23.950 183.830  21.160  1.00  0.00           H
ATOM    195  OW  SOL  1613       2.950   7.290 165.090  1.00  0.00           O
ATOM    196  HW1 SOL  1613       3.400   7.360 165.930  1.00  0.00           H
ATOM    197  HW2 SOL  1613       2.170   6.770 165.270  1.00  0.00           H
ATOM    198  OW  SOL  1614     187.900 177.250  20.480  1.00  0.00           O
ATOM    199  HW1 SOL  1614     187.670 178.020  21.010  1.00  0.00           H
ATOM    200  HW2 SOL  1614     188.670 177.530  19.980  1.00  0.00           H
ATOM    201  OW  SOL  1615      69.520   0.450   3.210  1.00  0.00           O
ATOM    202  HW1 SOL  1615      68.600   0.670   3.060  1.00  0.00           H
ATOM    203  HW2 SOL  1615      69.800   1.060   3.890  1.00  0.00           H
ATOM    204  OW  SOL  1616      31.620 152.860 175.750  1.00  0.00           O
ATOM    205  HW1 SOL  1616      31.460 153.670 175.270  1.00  0.00           H
ATOM    206  HW2 SOL  1616      31.970 152.250 175.090  1.00  0.00           H
ATOM    207  OW  SOL  1617      25.590  12.240  22.260  1.00  0.00           O
ATOM    208  HW1 SOL  1617      25.020  11.880  21.580  1.00  0.00           H
ATOM    209  HW2 SOL  1617      25.810  11.500  22.820  1.00  0.00           H
ATOM    210  OW  SOL  1618       7.720 182.100   5.700  1.00  0.00           O
ATOM    211  HW1 SOL  1618       6.950 181.820   5.190  1.00  0.00           H
ATOM    212  HW2 SOL  1618       7.380 182.240   6.580  1.00  0.00           H
ATOM    213  OW  SOL  1619      41.350 150.510  11.540  1.00  0.00           O
ATOM    214  HW1 SOL  1619      40.400 150.660  11.600  1.00  0.00           H
ATOM    215  HW2 SOL  1619      41.730 151.390  11.540  1.00  0.00           H
ATOM    216  OW  SOL  1620     178.230   8.520 163.900  1.00  0.00           O
ATOM    217  HW1 SOL  1620     177.600   7.930 164.330  1.00  0.00           H
ATOM    218  HW2 SOL  1620     178.810   8.800 164.600  1.00  0.00           H
ATOM    219  OW  SOL  1621     188.140  14.820   4.050  1.00  0.00           O
ATOM    220  HW1 SOL  1621     188.830  14.380   3.550  1.00  0.00           H
ATOM    221  HW2 SOL  1621     187.450  14.170   4.150  1.00  0.00           H
ATOM    222  OW  SOL  1622      10.090   5.920  33.400  1.00  0.00           O
ATOM    223  HW1 SOL  1622       9.800   5.820  34.310  1.00  0.00           H
ATOM    224  HW2 SOL  1622       9.320   5.690  32.880  1.00  0.00           H
ATOM    225  OW  SOL  1623      32.410  13.900 152.520  1.00  0.00           O
ATOM    226  HW1 SOL  1623      33.280  13.530 152.400  1.00  0.00           H
ATOM    227  HW2 SOL  1623      32.500  14.820 152.260  1.00  0.00           H
ATOM    228  OW  SOL  1624     173.460   1.640 163.340  1.00  0.00           O
ATOM    229  HW1 SOL  1624     173.900   2.280 162.780  1.00  0.00           H
ATOM    230  HW2 SOL  1624     174.130   1.360 163.960  1.00  0.00           H
ATOM    231  OW  SOL  1625      15.490 184.760   7.360  1.00  0.00           O
ATOM    232  HW1 SOL  1625      16.440 184.840   7.440  1.00  0.00           H
ATOM    233  HW2 SOL  1625      15.350 184.510   6.440  1.00  0.00           H
ATOM    234  OW  SOL  1626      15.920 160.850  12.820  1.00  0.00           O
ATOM    235  HW1 SOL  1626      15.980 160.030  12.340  1.00  0.00           H
ATOM    236  HW2 SOL  1626      16.260 161.510  12.220  1.00  0.00           H
ATOM    237  OW  SOL  1627      11.860 183.880  25.430  1.00  0.00           O
ATOM    238  HW1 SOL  1627      11.020 183.630  25.050  1.00  0.00           H
ATOM    239  HW2 SOL  1627      11.640 184.500  26.120  1.00  0.00           H
ATOM    240  OW  SOL  1628     170.980  23.360 182.890  1.00  0.00           O
ATOM    241  HW1 SOL  1628     171.200  24.200 183.270  1.00  0.00           H
ATOM    242  HW2 SOL  1628     171.770  22.830 183.000  1.00  0.00           H
ATOM    243  OW  SOL  1629      31.030  30.150   3.380  1.00  0.00           O
ATOM    244  HW1 SOL  1629      30.890  29.360   3.900  1.00  0.00           H
ATOM    245  HW2 SOL  1629      31.930  30.400   3.570  1.00  0.00           H
ATOM    246  OW  SOL  1630     155.550  20.210 186.590  1.00  0.00           O
ATOM    247  HW1 SOL  1630     155.600  20.430 185.660  1.00  0.00           H
ATOM    248  HW2 SOL  1630     155.240  19.310 186.620  1.00  0.00           H
ATOM    249  OW  SOL  1631     180.400   9.370  11.640  1.00  0.00           O
ATOM    250  HW1 SOL  1631     180.720  10.260  11.540  1.00  0.00           H
ATOM    251  HW2 SOL  1631     179.590   9.340  11.130  1.00  0.00           H
ATOM    252  OW  SOL  1632      24.600 162.890  33.710  1.00  0.00           O
ATOM    253  HW1 SOL  1632      24.450 162.760  34.640  1.00  0.00           H
ATOM    254  HW2 SOL  1632      24.520 163.840  33.580  1.00  0.00           H
ATOM    255  OW  SOL  1633      35.480  43.000 171.760  1.00  0.00           O
ATOM    256  HW1 SOL  1633      36.400  42.850 171.570  1.00  0.00           H
ATOM    257  HW2 SOL  1633      35.270  43.830 171.350  1.00  0.00           H
ATOM    258  OW  SOL  1634      12.730  31.240  27.470  1.00  0.00           O
ATOM    259  HW1 SOL  1634      12.800  30.370  27.080  1.00  0.00           H
ATOM    260  HW2 SOL  1634      12.220  31.740  26.840  1.00  0.00           H
ATOM    261  OW  SOL  1635      29.580  50.480  42.950  1.00  0.00           O
ATOM    262  HW1 SOL  1635      29.380  49.550  42.990  1.00  0.00           H
ATOM    263  HW2 SOL  1635      28.940  50.900  43.530  1.00  0.00           H
ATOM    264  OW  SOL  1636      13.260 160.540  36.740  1.00  0.00           O
ATOM    265  HW1 SOL  1636      14.080 160.620  36.260  1.00  0.00           H
ATOM    266  HW2 SOL  1636      13.320 161.200  37.430  1.00  0.00           H
ATOM    267  OW  SOL  1637      34.290 174.790  10.850  1.00  0.00           O
ATOM    268  HW1 SOL  1637      34.790 175.530  11.180  1.00  0.00           H
ATOM    269  HW2 SOL  1637      34.940 174.100  10.700  1.00  0.00           H
ATOM    270  OW  SOL  1638      13.970   2.090  17.940  1.00  0.00           O
ATOM    271  HW1 SOL  1638      14.010   3.010  17.690  1.00  0.00           H
ATOM    272  HW2 SOL  1638      14.350   2.060  18.820  1.00  0.00           H
ATOM    273  OW  SOL  1639       5.030 186.970   0.070  1.00  0.00           O
ATOM    274  HW1 SOL  1639       5.150 186.930   1.020  1.00  0.00           H
ATOM    275  HW2 SOL  1639       5.010 186.050  -0.200  1.00  0.00           H
ATOM    276  OW  SOL  1640     185.210  54.270 180.820  1.00  0.00           O
ATOM    277  HW1 SOL  1640     184.980  53.520 180.270  1.00  0.00           H
ATOM    278  HW2 SOL  1640     186.120  54.450 180.590  1.00  0.00           H
ATOM    279  OW  SOL  1641     183.980 135.850  17.700  1.00  0.00           O
ATOM    280  HW1 SOL  1641     183.540 135.340  17.010  1.00  0.00           H
ATOM    281  HW2 SOL  1641     183.930 136.750  17.410  1.00  0.00           H
ATOM    282  OW  SOL  1642      17.880   6.840  20.340  1.00  0.00           O
ATOM    283  HW1 SOL  1642      18.170   7.730  20.150  1.00  0.00           H
ATOM    284  HW2 SOL  1642      18.570   6.280  19.980  1.00  0.00           H
ATOM    285  OW  SOL  1643      21.170  42.540  38.030  1.00  0.00           O
ATOM    286  HW1 SOL  1643      21.360  43.390  37.640  1.00  0.00           H
ATOM    287  HW2 SOL  1643      21.560  41.900  37.430  1.00  0.00           H
ATOM    288  OW  SOL  1644      34.790   2.890  35.650  1.00  0.00           O
ATOM    289  HW1 SOL  1644      34.830   1.940  35.510  1.00  0.00           H
ATOM    290  HW2 SOL  1644      34.940   3.000  36.590  1.00  0.00           H
ATOM    291  OW  SOL  1645      47.910  17.360   8.350  1.00  0.00           O
ATOM    292  HW1 SOL  1645      48.240  17.500   7.460  1.00  0.00           H
ATOM    293  HW2 SOL  1645      47.020  17.030   8.220  1.00  0.00           H
ATOM    294  OW  SOL  1646     173.770 179.480   3.830  1.00  0.00           O
ATOM    295  HW1 SOL  1646     174.220 178.640   3.720  1.00  0.00           H
ATOM    296  HW2 SOL  1646     173.490 179.710   2.940  1.00  0.00           H
ATOM    297  OW  SOL  1647      19.850  20.750  49.050  1.00  0.00           O
ATOM    298  HW1 SOL  1647      20.770  20.720  48.800  1.00  0.00           H
ATOM    299  HW2 SOL  1647      19.660  19.880  49.400  1.00  0.00           H
ATOM    300  OW  SOL  1648      10.270  31.870  31.120  1.00  0.00           O
ATOM    301  HW1 SOL  1648      10.640  32.730  30.890  1.00  0.00           H
ATOM    302  HW2 SOL  1648       9.800  31.600  30.340  1.00  0.00           H
ATOM    303  OW  SOL  1649     179.200   1.190 168.910  1.00  0.00           O
ATOM    304  HW1 SOL  1649     179.020   0.250 168.970  1.00  0.00           H
ATOM    305  HW2 SOL  1649     178.900   1.540 169.740  1.00  0.00           H
ATOM    306  OW  SOL  1650      22.320   2.960   9.090  1.00  0.00           O
ATOM    307  HW1 SOL  1650      22.730   3.800   9.300  1.00  0.00           H
ATOM    308  HW2 SOL  1650      22.840   2.320   9.570  1.00  0.00           H
ATOM    309  OW  SOL  1651     185.010 166.680  29.320  1.00  0.00           O
ATOM    310  HW1 SOL  1651     185.840 166.230  29.190  1.00  0.00           H
ATOM    311  HW2 SOL  1651     184.620 166.740  28.440  1.00  0.00           H
ATOM    312  OW  SOL  1652       4.250  21.040  18.560  1.00  0.00           O
ATOM    313  HW1 SOL  1652       4.470  20.890  19.480  1.00  0.00           H
ATOM    314  HW2 SOL  1652       4.770  20.390  18.080  1.00  0.00           H
ATOM    315  OW  SOL  1653     155.140  26.240  27.020  1.00  0.00           O
ATOM    316  HW1 SOL  1653     155.980  26.090  27.440  1.00  0.00           H
ATOM    317  HW2 SOL  1653     154.630  25.460  27.210  1.00  0.00           H
ATOM    318  OW  SOL  1654      18.610 175.940   1.130  1.00  0.00           O
ATOM    319  HW1 SOL  1654      18.240 175.560   0.330  1.00  0.00           H
ATOM    320  HW2 SOL  1654      19.550 175.790   1.060  1.00  0.00           H
ATOM    321  OW  SOL  1655     176.270  15.590 181.280  1.00  0.00           O
ATOM    322  HW1 SOL  1655     176.050  15.210 180.420  1.00  0.00           H
ATOM    323  HW2 SOL  1655     176.790  16.360 181.070  1.00  0.00           H
ATOM    324  OW  SOL  1656     171.940  19.980  38.230  1.00  0.00           O
ATOM    325  HW1 SOL  1656     172.300  20.730  37.760  1.00  0.00           H
ATOM    326  HW2 SOL  1656     171.760  20.320  39.110  1.00  0.00           H
ATOM    327  OW  SOL  1657      35.820  36.410 183.530  1.00  0.00           O
ATOM    328  HW1 SOL  1657      35.870  36.130 182.620  1.00  0.00           H
ATOM    329  HW2 SOL  1657      36.710  36.290 183.860  1.00  0.00           H
ATOM    330  OW  SOL  1658     176.470  27.430  17.920  1.00  0.00           O
ATOM    331  HW1 SOL  1658     177.190  27.080  17.390  1.00  0.00           H
ATOM    332  HW2 SOL  1658     176.640  28.370  17.970  1.00  0.00           H
ATOM    333  OW  SOL  1659     171.020 153.800  19.630  1.00  0.00           O
ATOM    334  HW1 SOL  1659     170.470 154.400  20.130  1.00  0.00           H
ATOM    335  HW2 SOL  1659     170.640 153.790  18.750  1.00  0.00           H
ATOM    336  OW  SOL  1660      45.520 175.580 163.230  1.00  0.00           O
ATOM    337  HW1 SOL  1660      45.780 175.050 163.990  1.00  0.00           H
ATOM    338  HW2 SOL  1660      45.930 175.140 162.480  1.00  0.00           H
ATOM    339  OW  SOL  1661      15.730   5.350  46.680  1.00  0.00           O
ATOM    340  HW1 SOL  1661      15.720   4.510  47.140  1.00  0.00           H
ATOM    341  HW2 SOL  1661      16.520   5.790  47.010  1.00  0.00           H
ATOM    342  OW  SOL  1662      32.550   4.510  69.970  1.00  0.00           O
ATOM    343  HW1 SOL  1662      32.850   5.300  70.420  1.00  0.00           H
ATOM    344  HW2 SOL  1662      33.340   4.110  69.610  1.00  0.00           H
ATOM    345  OW  SOL  1663     184.680 177.050  35.350  1.00  0.00           O
ATOM    346  HW1 SOL  1663     184.720 177.580  34.560  1.00  0.00           H
ATOM    347  HW2 SOL  1663     185.600 176.980  35.630  1.00  0.00           H
ATOM    348  OW  SOL  1664      64.620  14.400  26.110  1.00  0.00           O
ATOM    349  HW1 SOL  1664      65.060  14.000  26.860  1.00  0.00           H
ATOM    350  HW2 SOL  1664      65.080  15.230  25.980  1.00  0.00           H
ATOM    351  OW  SOL  1665      22.330 176.160  59.980  1.00  0.00           O
ATOM    352  HW1 SOL  1665      21.450 176.530  60.030  1.00  0.00           H
ATOM    353  HW2 SOL  1665      22.790 176.710  59.340  1.00  0.00           H
ATOM    354  OW  SOL  1666     174.030 172.690 182.130  1.00  0.00           O
ATOM    355  HW1 SOL  1666     174.840 172.410 181.700  1.00  0.00           H
ATOM    356  HW2 SOL  1666     173.730 173.430 181.610  1.00  0.00           H
ATOM    357  OW  SOL  1667      16.780 154.950   1.110  1.00  0.00           O
ATOM    358  HW1 SOL  1667      16.470 154.500   0.320  1.00  0.00           H
ATOM    359  HW2 SOL  1667      16.130 155.630   1.270  1.00  0.00           H
ATOM    360  OW  SOL  1668     147.600  10.940 170.330  1.00  0.00           O
ATOM    361  HW1 SOL  1668     146.650  10.980 170.460  1.00  0.00           H
ATOM    362  HW2 SOL  1668     147.900  11.830 170.470  1.00  0.00           H
ATOM    363  OW  SOL  1669      57.260  36.710  23.630  1.00  0.00           O
ATOM    364  HW1 SOL  1669      57.780  36.010  23.250  1.00  0.00           H
ATOM    365  HW2 SOL  1669      57.790  37.050  24.360  1.00  0.00           H
ATOM    366  OW  SOL  1670     161.750  54.430 168.790  1.00  0.00           O
ATOM    367  HW1 SOL  1670     161.580  53.600 169.220  1.00  0.00           H
ATOM    368  HW2 SOL  1670     161.630  54.250 167.850  1.00  0.00           H
ATOM    369  OW  SOL  1671      44.910  22.440 185.410  1.00  0.00           O
ATOM    370  HW1 SOL  1671      45.140  23.060 184.720  1.00  0.00           H
ATOM    371  HW2 SOL  1671      44.170  22.840 185.860  1.00  0.00           H
ATOM    372  OW  SOL  1672      19.440 179.850  21.290  1.00  0.00           O
ATOM    373  HW1 SOL  1672      19.700 180.410  22.030  1.00  0.00           H
ATOM    374  HW2 SOL  1672      20.120 179.970  20.640  1.00  0.00           H
ATOM    375  OW  SOL  1673      22.370  50.250  36.420  1.00  0.00           O
ATOM    376  HW1 SOL  1673      22.230  51.170  36.660  1.00  0.00           H
ATOM    377  HW2 SOL  1673      22.740  49.860  37.200  1.00  0.00           H
ATOM    378  OW  SOL  1674      43.810 176.080  16.280  1.00  0.00           O
ATOM    379  HW1 SOL  1674      43.240 176.090  17.040  1.00  0.00           H
ATOM    380  HW2 SOL  1674      44.650 175.750  16.610  1.00  0.00           H
ATOM    381  OW  SOL  1675       4.290   9.370  29.180  1.00  0.00           O
ATOM    382  HW1 SOL  1675       4.030   8.580  29.650  1.00  0.00           H
ATOM    383  HW2 SOL  1675       3.470   9.730  28.840  1.00  0.00           H
ATOM    384  OW  SOL  1676      34.060  12.080 148.420  1.00  0.00           O
ATOM    385  HW1 SOL  1676      33.130  11.990 148.200  1.00  0.00           H
ATOM    386  HW2 SOL  1676      34.290  11.250 148.840  1.00  0.00           H
ATOM    387  OW  SOL  1677     175.970  50.500 178.530  1.00  0.00           O
ATOM    388  HW1 SOL  1677     175.950  49.560 178.400  1.00  0.00           H
ATOM    389  HW2 SOL  1677     175.060  50.780 178.460  1.00  0.00           H
ATOM    390  OW  SOL  1678      42.300 181.800 169.400  1.00  0.00           O
ATOM    391  HW1 SOL  1678      41.680 181.910 170.120  1.00  0.00           H
ATOM    392  HW2 SOL  1678      43.150 181.720 169.820  1.00  0.00           H
ATOM    393  OW  SOL  1679      45.750  21.240  31.380  1.00  0.00           O
ATOM    394  HW1 SOL  1679      45.450  20.360  31.180  1.00  0.00           H
ATOM    395  HW2 SOL  1679      46.650  21.270  31.050  1.00  0.00           H
ATOM    396  OW  SOL  1680     173.390  27.500 183.460  1.00  0.00           O
ATOM    397  HW1 SOL  1680     174.200  27.960 183.220  1.00  0.00           H
ATOM    398  HW2 SOL  1680     173.160  27.000 182.680  1.00  0.00           H
ATOM    399  OW  SOL  1681      43.220  20.070   1.220  1.00  0.00           O
ATOM    400  HW1 SOL  1681      43.150  19.190   1.580  1.00  0.00           H
ATOM    401  HW2 SOL  1681      43.960  20.030   0.610  1.00  0.00           H
ATOM    402  OW  SOL  1682      27.900 187.890  14.840  1.00  0.00           O
ATOM    403  HW1 SOL  1682      27.430 187.540  14.080  1.00  0.00           H
ATOM    404  HW2 SOL  1682      28.420 187.150  15.150  1.00  0.00           H
ATOM    405  OW  SOL  1683     143.100 183.380  21.680  1.00  0.00           O
ATOM    406  HW1 SOL  1683     143.030 183.060  20.780  1.00  0.00           H
ATOM    407  HW2 SOL  1683     143.520 182.660  22.150  1.00  0.00           H
ATOM    408  OW  SOL  1684     156.790 182.070 181.660  1.00  0.00           O
ATOM    409  HW1 SOL  1684     157.700 181.810 181.780  1.00  0.00           H
ATOM    410  HW2 SOL  1684     156.610 181.920 180.730  1.00  0.00           H
ATOM    411  OW  SOL  1685       0.420 175.530 181.820  1.00  0.00           O
ATOM    412  HW1 SOL  1685       0.720 175.150 180.990  1.00  0.00           H
ATOM    413  HW2 SOL  1685       1.220 175.860 182.230  1.00  0.00           H
ATOM    414  OW  SOL  1686      22.670  35.290 170.200  1.00  0.00           O
ATOM    415  HW1 SOL  1686      22.860  36.190 170.440  1.00  0.00           H
ATOM    416  HW2 SOL  1686      22.230  35.350 169.350  1.00  0.00           H
ATOM    417  OW  SOL  1687      15.160   7.990   5.600  1.00  0.00           O
ATOM    418  HW1 SOL  1687      14.600   7.410   6.110  1.00  0.00           H
ATOM    419  HW2 SOL  1687      15.300   7.530   4.770  1.00  0.00           H
ATOM    420  OW  SOL  1688     156.070  22.770  36.190  1.00  0.00           O
ATOM    421  HW1 SOL  1688     156.540  21.940  36.290  1.00  0.00           H
ATOM    422  HW2 SOL  1688     156.640  23.410  36.620  1.00  0.00           H
ATOM    423  OW  SOL  1689      10.700   1.610  11.560  1.00  0.00           O
ATOM    424  HW1 SOL  1689      11.630   1.690  11.370  1.00  0.00           H
ATOM    425  HW2 SOL  1689      10.530   0.670  11.560  1.00  0.00           H
ATOM    426  OW  SOL  1690     183.980  19.970  11.750  1.00  0.00           O
ATOM    427  HW1 SOL  1690     184.720  19.380  11.620  1.00  0.00           H
ATOM    428  HW2 SOL  1690     183.400  19.810  11.010  1.00  0.00           H
ATOM    429  OW  SOL  1691      23.630  15.840  13.930  1.00  0.00           O
ATOM    430  HW1 SOL  1691      24.410  15.400  13.600  1.00  0.00           H
ATOM    431  HW2 SOL  1691      22.980  15.740  13.240  1.00  0.00           H
ATOM    432  OW  SOL  1692      24.700  35.300 180.980  1.00  0.00           O
ATOM    433  HW1 SOL  1692      24.420  34.800 181.750  1.00  0.00           H
ATOM    434  HW2 SOL  1692      25.660  35.220 180.970  1.00  0.00           H
ATOM    435  OW  SOL  1693       9.410 185.010   0.870  1.00  0.00           O
ATOM    436  HW1 SOL  1693       9.620 185.900   0.600  1.00  0.00           H
ATOM    437  HW2 SOL  1693      10.140 184.750   1.430  1.00  0.00           H
ATOM    438  OW  SOL  1694     184.080   5.720 176.890  1.00  0.00           O
ATOM    439  HW1 SOL  1694     183.600   4.980 176.520  1.00  0.00           H
ATOM    440  HW2 SOL  1694     183.460   6.450 176.880  1.00  0.00           H
ATOM    441  OW  SOL  1695     155.020 186.320  31.510  1.00  0.00           O
ATOM    442  HW1 SOL  1695     155.440 185.890  32.260  1.00  0.00           H
ATOM    443  HW2 SOL  1695     154.490 185.640  31.100  1.00  0.00           H
ATOM    444  OW  SOL  1696       2.490  17.460  37.480  1.00  0.00           O
ATOM    445  HW1 SOL  1696       2.480  17.610  38.420  1.00  0.00           H
ATOM    446  HW2 SOL  1696       1.600  17.170  37.270  1.00  0.00           H
ATOM    447  OW  SOL  1697      16.550 187.890   9.210  1.00  0.00           O
ATOM    448  HW1 SOL  1697      17.130 187.610   8.500  1.00  0.00           H
ATOM    449  HW2 SOL  1697      15.800 188.280   8.760  1.00  0.00           H
ATOM    450  OW  SOL  1698      -0.020  13.860 155.800  1.00  0.00           O
ATOM    451  HW1 SOL  1698       0.590  14.560 156.050  1.00  0.00           H
ATOM    452  HW2 SOL  1698      -0.070  13.290 156.560  1.00  0.00           H
ATOM    453  OW  SOL  1699       4.370  29.300 178.240  1.00  0.00           O
ATOM    454  HW1 SOL  1699       4.700  29.150 179.120  1.00  0.00           H
ATOM    455  HW2 SOL  1699       5.130  29.180 177.670  1.00  0.00           H
ATOM    456  OW  SOL  1700      20.190  14.860  21.410  1.00  0.00           O
ATOM    457  HW1 SOL  1700      20.820  14.160  21.230  1.00  0.00           H
ATOM    458  HW2 SOL  1700      20.320  15.490  20.700  1.00  0.00           H
ATOM    459  OW  SOL  1701      28.310 181.990 186.460  1.00  0.00           O
ATOM    460  HW1 SOL  1701      28.090 182.840 186.840  1.00  0.00           H
ATOM    461  HW2 SOL  1701      28.760 181.520 187.170  1.00  0.00           H
ATOM    462  OW  SOL  1702     163.090  14.290 179.980  1.00  0.00           O
ATOM    463  HW1 SOL  1702     163.870  14.840 179.960  1.00  0.00           H
ATOM    464  HW2 SOL  1702     163.420  13.400 179.860  1.00  0.00           H
ATOM    465  OW  SOL  1703       8.640 161.200  29.590  1.00  0.00           O
ATOM    466  HW1 SOL  1703       8.680 160.270  29.810  1.00  0.00           H
ATOM    467  HW2 SOL  1703       7.870 161.270  29.020  1.00  0.00           H
ATOM    468  OW  SOL  1704     184.350  62.910 186.320  1.00  0.00           O
ATOM    469  HW1 SOL  1704     184.370  63.360 187.170  1.00  0.00           H
ATOM    470  HW2 SOL  1704     184.640  63.570 185.700  1.00  0.00           H
ATOM    471  OW  SOL  1705      36.140  29.670   5.430  1.00  0.00           O
ATOM    472  HW1 SOL  1705      36.060  29.950   6.340  1.00  0.00           H
ATOM    473  HW2 SOL  1705      37.080  29.500   5.310  1.00  0.00           H
ATOM    474  OW  SOL  1706      28.160  28.080 173.690  1.00  0.00           O
ATOM    475  HW1 SOL  1706      28.630  27.330 173.340  1.00  0.00           H
ATOM    476  HW2 SOL  1706      28.490  28.180 174.580  1.00  0.00           H
ATOM    477  OW  SOL  1707      21.110 178.190  42.700  1.00  0.00           O
ATOM    478  HW1 SOL  1707      20.570 177.460  43.020  1.00  0.00           H
ATOM    479  HW2 SOL  1707      21.700 177.780  42.060  1.00  0.00           H
ATOM    480  OW  SOL  1708      45.780 179.560  18.760  1.00  0.00           O
ATOM    481  HW1 SOL  1708      46.330 180.340  18.830  1.00  0.00           H
ATOM    482  HW2 SOL  1708      46.120 178.970  19.440  1.00  0.00           H
ATOM    483  OW  SOL  1709       5.270  34.310 175.510  1.00  0.00           O
ATOM    484  HW1 SOL  1709       5.160  33.960 176.400  1.00  0.00           H
ATOM    485  HW2 SOL  1709       6.080  33.900 175.190  1.00  0.00           H
ATOM    486  OW  SOL  1710      12.180  41.070   8.430  1.00  0.00           O
ATOM    487  HW1 SOL  1710      11.730  40.420   7.900  1.00  0.00           H
ATOM    488  HW2 SOL  1710      12.620  41.640   7.800  1.00  0.00           H
ATOM    489  OW  SOL  1711      51.180 166.310  16.280  1.00  0.00           O
ATOM    490  HW1 SOL  1711      51.930 166.220  16.880  1.00  0.00           H
ATOM    491  HW2 SOL  1711      51.540 166.730  15.500  1.00  0.00           H
ATOM    492  OW  SOL  1712      14.630  10.100 160.760  1.00  0.00           O
ATOM    493  HW1 SOL  1712      14.960   9.940 159.880  1.00  0.00           H
ATOM    494  HW2 SOL  1712      14.880   9.310 161.250  1.00  0.00           H
ATOM    495  OW  SOL  1713     182.080  23.970  19.470  1.00  0.00           O
ATOM    496  HW1 SOL  1713     182.960  24.350  19.490  1.00  0.00           H
ATOM    497  HW2 SOL  1713     181.550  24.570  19.990  1.00  0.00           H
ATOM    498  OW  SOL  1714       8.840   1.310  36.210  1.00  0.00           O
ATOM    499  HW1 SOL  1714       9.000   0.980  37.100  1.00  0.00           H
ATOM    500  HW2 SOL  1714       9.710   1.490  35.860  1.00  0.00           H
ATOM    501  OW  SOL  1715      14.790  21.660  17.870  1.00  0.00           O
ATOM    502  HW1 SOL  1715      15.640  21.700  18.320  1.00  0.00           H
ATOM    503  HW2 SOL  1715      14.160  21.930  18.530  1.00  0.00           H
ATOM    504  OW  SOL  1716     187.650 166.650 147.270  1.00  0.00           O
ATOM    505  HW1 SOL  1716     188.280 166.070 146.850  1.00  0.00           H
ATOM    506  HW2 SOL  1716     186.820 166.170 147.230  1.00  0.00           H
ATOM    507  OW  SOL  1717     174.920   7.480  11.480  1.00  0.00           O
ATOM    508  HW1 SOL  1717     174.170   7.150  11.000  1.00  0.00           H
ATOM    509  HW2 SOL  1717     175.310   6.700  11.880  1.00  0.00           H
ATOM    510  OW  SOL  1718       6.440 148.380  19.100  1.00  0.00           O
ATOM    511  HW1 SOL  1718       6.660 148.170  20.010  1.00  0.00           H
ATOM    512  HW2 SOL  1718       6.120 147.550  18.740  1.00  0.00           H
ATOM    513  OW  SOL  1719      32.600  24.730  34.120  1.00  0.00           O
ATOM    514  HW1 SOL  1719      32.710  24.140  33.370  1.00  0.00           H
ATOM    515  HW2 SOL  1719      32.760  25.600  33.750  1.00  0.00           H
ATOM    516  OW  SOL  1720      28.910  20.510 188.140  1.00  0.00           O
ATOM    517  HW1 SOL  1720      28.990  20.570 189.090  1.00  0.00           H
ATOM    518  HW2 SOL  1720      29.140  21.390 187.830  1.00  0.00           H
ATOM    519  OW  SOL  1721     180.540 185.020  18.050  1.00  0.00           O
ATOM    520  HW1 SOL  1721     180.980 185.850  17.870  1.00  0.00           H
ATOM    521  HW2 SOL  1721     179.610 185.200  17.910  1.00  0.00           H
ATOM    522  OW  SOL  1722      24.770 148.470  23.660  1.00  0.00           O
ATOM    523  HW1 SOL  1722      24.940 149.110  24.340  1.00  0.00           H
ATOM    524  HW2 SOL  1722      25.620 148.050  23.500  1.00  0.00           H
ATOM    525  OW  SOL  1723     168.740  20.020  25.560  1.00  0.00           O
ATOM    526  HW1 SOL  1723     167.880  20.250  25.920  1.00  0.00           H
ATOM    527  HW2 SOL  1723     169.160  19.520  26.260  1.00  0.00           H
ATOM    528  OW  SOL  1724      35.530  25.010  45.750  1.00  0.00           O
ATOM    529  HW1 SOL  1724      35.230  24.130  45.980  1.00  0.00           H
ATOM    530  HW2 SOL  1724      34.840  25.590  46.070  1.00  0.00           H
ATOM    531  OW  SOL  1725     181.780  30.150 179.890  1.00  0.00           O
ATOM    532  HW1 SOL  1725     181.380  29.530 180.500  1.00  0.00           H
ATOM    533  HW2 SOL  1725     182.700  29.900 179.860  1.00  0.00           H
ATOM    534  OW  SOL  1726      25.130 165.770  13.120  1.00  0.00           O
ATOM    535  HW1 SOL  1726      25.950 165.990  12.680  1.00  0.00           H
ATOM    536  HW2 SOL  1726      24.550 165.460  12.410  1.00  0.00           H
ATOM    537  OW  SOL  1727     179.640 183.630  27.530  1.00  0.00           O
ATOM    538  HW1 SOL  1727     179.110 184.370  27.840  1.00  0.00           H
ATOM    539  HW2 SOL  1727     179.930 183.890  26.660  1.00  0.00           H
ATOM    540  OW  SOL  1728      15.790 145.320  28.170  1.00  0.00           O
ATOM    541  HW1 SOL  1728      16.520 144.750  27.930  1.00  0.00           H
ATOM    542  HW2 SOL  1728      15.910 146.110  27.630  1.00  0.00           H
ATOM    543  OW  SOL  1729      25.420  16.180   8.020  1.00  0.00           O
ATOM    544  HW1 SOL  1729      26.090  16.860   7.950  1.00  0.00           H
ATOM    545  HW2 SOL  1729      25.530  15.830   8.910  1.00  0.00           H
ATOM    546  OW  SOL  1730     184.930 166.560   9.250  1.00  0.00           O
ATOM    547  HW1 SOL  1730     185.610 166.940   8.700  1.00  0.00           H
ATOM    548  HW2 SOL  1730     185.040 166.990  10.100  1.00  0.00           H
ATOM    549  OW  SOL  1731       8.370  28.110  25.760  1.00  0.00           O
ATOM    550  HW1 SOL  1731       9.090  28.720  25.590  1.00  0.00           H
ATOM    551  HW2 SOL  1731       8.140  27.760  24.890  1.00  0.00           H
ATOM    552  OW  SOL  1732      26.680   0.640  19.310  1.00  0.00           O
ATOM    553  HW1 SOL  1732      26.640  -0.210  18.890  1.00  0.00           H
ATOM    554  HW2 SOL  1732      26.420   1.260  18.630  1.00  0.00           H
ATOM    555  OW  SOL  1733      46.820  25.900  31.380  1.00  0.00           O
ATOM    556  HW1 SOL  1733      46.050  25.400  31.650  1.00  0.00           H
ATOM    557  HW2 SOL  1733      47.030  26.440  32.150  1.00  0.00           H
ATOM    558  OW  SOL  1734      15.310 177.560   0.450  1.00  0.00           O
ATOM    559  HW1 SOL  1734      14.860 177.410   1.280  1.00  0.00           H
ATOM    560  HW2 SOL  1734      14.620 177.530  -0.210  1.00  0.00           H
ATOM    561  OW  SOL  1735      41.560 180.820  11.600  1.00  0.00           O
ATOM    562  HW1 SOL  1735      40.740 181.100  12.010  1.00  0.00           H
ATOM    563  HW2 SOL  1735      42.180 180.770  12.320  1.00  0.00           H
ATOM    564  OW  SOL  1736     176.220   5.190 176.980  1.00  0.00           O
ATOM    565  HW1 SOL  1736     177.060   5.100 176.530  1.00  0.00           H
ATOM    566  HW2 SOL  1736     175.620   4.630 176.480  1.00  0.00           H
ATOM    567  OW  SOL  1737      20.160 169.270  44.360  1.00  0.00           O
ATOM    568  HW1 SOL  1737      20.490 168.660  45.020  1.00  0.00           H
ATOM    569  HW2 SOL  1737      19.240 169.380  44.580  1.00  0.00           H
ATOM    570  OW  SOL  1738      40.670  12.370 187.520  1.00  0.00           O
ATOM    571  HW1 SOL  1738      40.390  12.160 186.630  1.00  0.00           H
ATOM    572  HW2 SOL  1738      39.930  12.830 187.910  1.00  0.00           H
ATOM    573  OW  SOL  1739      36.950  23.600 182.060  1.00  0.00           O
ATOM    574  HW1 SOL  1739      37.750  24.110 182.130  1.00  0.00           H
ATOM    575  HW2 SOL  1739      36.240  24.220 182.250  1.00  0.00           H
ATOM    576  OW  SOL  1740      34.590 173.840 178.400  1.00  0.00           O
ATOM    577  HW1 SOL  1740      34.090 174.640 178.210  1.00  0.00           H
ATOM    578  HW2 SOL  1740      35.440 173.980 177.980  1.00  0.00           H
ATOM    579  OW  SOL  1741     180.800 178.340  17.520  1.00  0.00           O
ATOM    580  HW1 SOL  1741     180.960 178.590  16.610  1.00  0.00           H
ATOM    581  HW2 SOL  1741     179.870 178.540  17.660  1.00  0.00           H
ATOM    582  OW  SOL  1742      32.160  16.510  42.290  1.00  0.00           O
ATOM    583  HW1 SOL  1742      31.770  15.720  42.660  1.00  0.00           H
ATOM    584  HW2 SOL  1742      32.680  16.870  43.010  1.00  0.00           H
ATOM    585  OW  SOL  1743     178.060   1.100  28.860  1.00  0.00           O
ATOM    586  HW1 SOL  1743     178.480   0.300  29.190  1.00  0.00           H
ATOM    587  HW2 SOL  1743     178.640   1.390  28.150  1.00  0.00           H
ATOM    588  OW  SOL  1744      42.800  10.490  12.390  1.00  0.00           O
ATOM    589  HW1 SOL  1744      43.210  10.870  11.610  1.00  0.00           H
ATOM    590  HW2 SOL  1744      42.560   9.600  12.120  1.00  0.00           H
ATOM    591  OW  SOL  1745     177.980  26.420  21.300  1.00  0.00           O
ATOM    592  HW1 SOL  1745     177.890  27.370  21.250  1.00  0.00           H
ATOM    593  HW2 SOL  1745     178.890  26.250  21.100  1.00  0.00           H
ATOM    594  OW  SOL  1746       1.820   6.070   7.970  1.00  0.00           O
ATOM    595  HW1 SOL  1746       2.620   5.590   8.200  1.00  0.00           H
ATOM    596  HW2 SOL  1746       2.000   6.980   8.210  1.00  0.00           H
ATOM    597  OW  SOL  1747      17.630  18.020 180.500  1.00  0.00           O
ATOM    598  HW1 SOL  1747      16.720  18.320 180.540  1.00  0.00           H
ATOM    599  HW2 SOL  1747      18.060  18.640 179.900  1.00  0.00           H
ATOM    600  OW  SOL  1748       4.690   8.760  20.090  1.00  0.00           O
ATOM    601  HW1 SOL  1748       5.370   9.370  19.800  1.00  0.00           H
ATOM    602  HW2 SOL  1748       4.170   8.590  19.300  1.00  0.00           H
ATOM    603  OW  SOL  1749      15.190  22.420  32.950  1.00  0.00           O
ATOM    604  HW1 SOL  1749      15.420  22.510  33.870  1.00  0.00           H
ATOM    605  HW2 SOL  1749      15.940  21.990  32.550  1.00  0.00           H
ATOM    606  OW  SOL  1750      73.630  24.680 183.930  1.00  0.00           O
ATOM    607  HW1 SOL  1750      74.460  24.540 184.370  1.00  0.00           H
ATOM    608  HW2 SOL  1750      72.970  24.670 184.630  1.00  0.00           H
ATOM    609  OW  SOL  1751     175.250 182.120   0.090  1.00  0.00           O
ATOM    610  HW1 SOL  1751     176.200 181.990   0.020  1.00  0.00           H
ATOM    611  HW2 SOL  1751     174.970 182.270  -0.820  1.00  0.00           H
ATOM    612  OW  SOL  1752      24.630  22.500  17.440  1.00  0.00           O
ATOM    613  HW1 SOL  1752      24.970  23.050  18.150  1.00  0.00           H
ATOM    614  HW2 SOL  1752      25.100  21.670  17.530  1.00  0.00           H
ATOM    615  OW  SOL  1753       8.920 171.930  40.270  1.00  0.00           O
ATOM    616  HW1 SOL  1753       7.990 171.860  40.520  1.00  0.00           H
ATOM    617  HW2 SOL  1753       8.900 172.400  39.440  1.00  0.00           H
ATOM    618  OW  SOL  1754     178.200 181.660 169.920  1.00  0.00           O
ATOM    619  HW1 SOL  1754     179.140 181.770 169.790  1.00  0.00           H
ATOM    620  HW2 SOL  1754     178.110 180.860 170.430  1.00  0.00           H
ATOM    621  OW  SOL  1755      11.330  34.070  37.270  1.00  0.00           O
ATOM    622  HW1 SOL  1755      11.070  33.540  36.510  1.00  0.00           H
ATOM    623  HW2 SOL  1755      10.500  34.330  37.680  1.00  0.00           H
ATOM    624  OW  SOL  1756     176.050  38.230   0.870  1.00  0.00           O
ATOM    625  HW1 SOL  1756     176.600  38.320   1.650  1.00  0.00           H
ATOM    626  HW2 SOL  1756     175.430  38.960   0.940  1.00  0.00           H
ATOM    627  OW  SOL  1757      30.350   2.060 182.620  1.00  0.00           O
ATOM    628  HW1 SOL  1757      30.870   2.730 182.180  1.00  0.00           H
ATOM    629  HW2 SOL  1757      29.610   2.530 183.000  1.00  0.00           H
ATOM    630  OW  SOL  1758      22.480  28.130   7.390  1.00  0.00           O
ATOM    631  HW1 SOL  1758      21.700  27.860   6.910  1.00  0.00           H
ATOM    632  HW2 SOL  1758      23.150  28.250   6.710  1.00  0.00           H
ATOM    633  OW  SOL  1759       4.610 187.190 171.540  1.00  0.00           O
ATOM    634  HW1 SOL  1759       5.160 186.900 170.820  1.00  0.00           H
ATOM    635  HW2 SOL  1759       5.230 187.380 172.250  1.00  0.00           H
ATOM    636  OW  SOL  1760      27.410 187.640  23.710  1.00  0.00           O
ATOM    637  HW1 SOL  1760      27.700 187.930  24.570  1.00  0.00           H
ATOM    638  HW2 SOL  1760      26.820 188.330  23.400  1.00  0.00           H
ATOM    639  OW  SOL  1761      18.940  14.850  12.260  1.00  0.00           O
ATOM    640  HW1 SOL  1761      19.870  14.800  12.050  1.00  0.00           H
ATOM    641  HW2 SOL  1761      18.500  14.520  11.480  1.00  0.00           H
ATOM    642  OW  SOL  1762     174.690  35.000 185.260  1.00  0.00           O
ATOM    643  HW1 SOL  1762     174.800  35.880 185.620  1.00  0.00           H
ATOM    644  HW2 SOL  1762     174.280  35.140 184.410  1.00  0.00           H
ATOM    645  OW  SOL  1763      15.950  10.150  60.330  1.00  0.00           O
ATOM    646  HW1 SOL  1763      15.940  10.930  60.890  1.00  0.00           H
ATOM    647  HW2 SOL  1763      15.520  10.430  59.520  1.00  0.00           H
ATOM    648  OW  SOL  1764     166.630 186.820 170.480  1.00  0.00           O
ATOM    649  HW1 SOL  1764     166.030 186.330 171.040  1.00  0.00           H
ATOM    650  HW2 SOL  1764     167.490 186.670 170.860  1.00  0.00           H
ATOM    651  OW  SOL  1765     161.380   2.370  41.260  1.00  0.00           O
ATOM    652  HW1 SOL  1765     162.280   2.530  41.540  1.00  0.00           H
ATOM    653  HW2 SOL  1765     161.470   1.940  40.410  1.00  0.00           H
ATOM    654  OW  SOL  1766       8.720 167.510  35.460  1.00  0.00           O
ATOM    655  HW1 SOL  1766       8.110 167.860  36.100  1.00  0.00           H
ATOM    656  HW2 SOL  1766       9.580 167.600  35.880  1.00  0.00           H
ATOM    657  OW  SOL  1767      18.280  16.220   6.240  1.00  0.00           O
ATOM    658  HW1 SOL  1767      19.090  16.560   6.620  1.00  0.00           H
ATOM    659  HW2 SOL  1767      17.730  16.990   6.130  1.00  0.00           H
ATOM    660  OW  SOL  1768      59.410   5.040  20.370  1.00  0.00           O
ATOM    661  HW1 SOL  1768      58.630   4.790  20.860  1.00  0.00           H
ATOM    662  HW2 SOL  1768      59.500   5.980  20.520  1.00  0.00           H
ATOM    663  OW  SOL  1769       2.450   6.130 184.880  1.00  0.00           O
ATOM    664  HW1 SOL  1769       2.940   5.590 184.250  1.00  0.00           H
ATOM    665  HW2 SOL  1769       2.310   6.960 184.420  1.00  0.00           H
ATOM    666  OW  SOL  1770     177.610 184.850  46.550  1.00  0.00           O
ATOM    667  HW1 SOL  1770     177.000 184.390  45.980  1.00  0.00           H
ATOM    668  HW2 SOL  1770     177.130 185.610  46.880  1.00  0.00           H
ATOM    669  OW  SOL  1771       7.340 182.690 175.630  1.00  0.00           O
ATOM    670  HW1 SOL  1771       6.890 183.530 175.590  1.00  0.00           H
ATOM    671  HW2 SOL  1771       6.850 182.130 175.020  1.00  0.00           H
ATOM    672  OW  SOL  1772      53.780   1.490  34.320  1.00  0.00           O
ATOM    673  HW1 SOL  1772      54.520   1.880  33.840  1.00  0.00           H
ATOM    674  HW2 SOL  1772      53.420   2.220  34.830  1.00  0.00           H
ATOM    675  OW  SOL  1773      29.530  50.990  47.930  1.00  0.00           O
ATOM    676  HW1 SOL  1773      30.110  51.550  47.420  1.00  0.00           H
ATOM    677  HW2 SOL  1773      30.100  50.350  48.350  1.00  0.00           H
ATOM    678  OW  SOL  1774       9.860 180.390   6.110  1.00  0.00           O
ATOM    679  HW1 SOL  1774       9.110 180.970   5.990  1.00  0.00           H
ATOM    680  HW2 SOL  1774       9.490 179.610   6.520  1.00  0.00           H
ATOM    681  OW  SOL  1775     175.960 126.110  34.020  1.00  0.00           O
ATOM    682  HW1 SOL  1775     176.140 126.390  33.130  1.00  0.00           H
ATOM    683  HW2 SOL  1775     175.280 126.710  34.330  1.00  0.00           H
ATOM    684  OW  SOL  1776       7.000   7.050  31.550  1.00  0.00           O
ATOM    685  HW1 SOL  1776       7.570   6.290  31.390  1.00  0.00           H
ATOM    686  HW2 SOL  1776       6.490   7.150  30.750  1.00  0.00           H
ATOM    687  OW  SOL  1777       8.590   8.990  15.410  1.00  0.00           O
ATOM    688  HW1 SOL  1777       8.240   8.630  16.230  1.00  0.00           H
ATOM    689  HW2 SOL  1777       9.370   8.460  15.230  1.00  0.00           H
ATOM    690  OW  SOL  1778      48.690   2.170  20.420  1.00  0.00           O
ATOM    691  HW1 SOL  1778      49.270   1.480  20.760  1.00  0.00           H
ATOM    692  HW2 SOL  1778      49.290   2.830  20.070  1.00  0.00           H
ATOM    693  OW  SOL  1779     176.160   6.730  41.380  1.00  0.00           O
ATOM    694  HW1 SOL  1779     175.710   6.500  40.570  1.00  0.00           H
ATOM    695  HW2 SOL  1779     177.030   7.020  41.100  1.00  0.00           H
ATOM    696  OW  SOL  1780      24.480  27.490  27.220  1.00  0.00           O
ATOM    697  HW1 SOL  1780      23.770  28.130  27.260  1.00  0.00           H
ATOM    698  HW2 SOL  1780      24.060  26.660  27.420  1.00  0.00           H
ATOM    699  OW  SOL  1781      17.110   7.390  24.470  1.00  0.00           O
ATOM    700  HW1 SOL  1781      17.970   7.690  24.170  1.00  0.00           H
ATOM    701  HW2 SOL  1781      16.690   7.050  23.680  1.00  0.00           H
ATOM    702  OW  SOL  1782     163.850  44.850   1.540  1.00  0.00           O
ATOM    703  HW1 SOL  1782     163.890  43.970   1.910  1.00  0.00           H
ATOM    704  HW2 SOL  1782     164.750  45.020   1.240  1.00  0.00           H
ATOM    705  OW  SOL  1783       2.530   0.830  34.270  1.00  0.00           O
ATOM    706  HW1 SOL  1783       3.060   0.730  33.470  1.00  0.00           H
ATOM    707  HW2 SOL  1783       1.770   1.340  33.990  1.00  0.00           H
ATOM    708  OW  SOL  1784     180.280 155.490  28.450  1.00  0.00           O
ATOM    709  HW1 SOL  1784     180.440 154.950  27.670  1.00  0.00           H
ATOM    710  HW2 SOL  1784     180.460 154.900  29.190  1.00  0.00           H
ATOM    711  OW  SOL  1785      59.780 185.490  44.260  1.00  0.00           O
ATOM    712  HW1 SOL  1785      58.840 185.530  44.410  1.00  0.00           H
ATOM    713  HW2 SOL  1785      59.980 184.560  44.200  1.00  0.00           H
ATOM    714  OW  SOL  1786      10.490  32.010  25.590  1.00  0.00           O
ATOM    715  HW1 SOL  1786       9.630  31.640  25.400  1.00  0.00           H
ATOM    716  HW2 SOL  1786      10.340  32.960  25.630  1.00  0.00           H
ATOM    717  OW  SOL  1787     186.570 184.920 186.440  1.00  0.00           O
ATOM    718  HW1 SOL  1787     186.190 184.330 187.080  1.00  0.00           H
ATOM    719  HW2 SOL  1787     186.070 184.770 185.640  1.00  0.00           H
ATOM    720  OW  SOL  1788      42.410  23.450  12.600  1.00  0.00           O
ATOM    721  HW1 SOL  1788      41.900  22.660  12.780  1.00  0.00           H
ATOM    722  HW2 SOL  1788      42.410  23.940  13.430  1.00  0.00           H
ATOM    723  OW  SOL  1789     187.560   5.750 179.500  1.00  0.00           O
ATOM    724  HW1 SOL  1789     188.130   5.280 180.120  1.00  0.00           H
ATOM    725  HW2 SOL  1789     187.200   5.060 178.940  1.00  0.00           H
ATOM    726  OW  SOL  1790     186.020 182.730  35.650  1.00  0.00           O
ATOM    727  HW1 SOL  1790     186.450 183.390  36.190  1.00  0.00           H
ATOM    728  HW2 SOL  1790     185.790 182.030  36.260  1.00  0.00           H
ATOM    729  OW  SOL  1791       7.790 171.830  52.430  1.00  0.00           O
ATOM    730  HW1 SOL  1791       8.400 172.570  52.380  1.00  0.00           H
ATOM    731  HW2 SOL  1791       6.920 172.240  52.460  1.00  0.00           H
ATOM    732  OW  SOL  1792      30.810  18.180  24.450  1.00  0.00           O
ATOM    733  HW1 SOL  1792      31.140  17.280  24.550  1.00  0.00           H
ATOM    734  HW2 SOL  1792      31.590  18.730  24.490  1.00  0.00           H
ATOM    735  OW  SOL  1793     184.240 187.430  37.310  1.00  0.00           O
ATOM    736  HW1 SOL  1793     184.100 187.000  36.470  1.00  0.00           H
ATOM    737  HW2 SOL  1793     184.110 186.740  37.960  1.00  0.00           H
ATOM    738  OW  SOL  1794      11.030 171.240  44.110  1.00  0.00           O
ATOM    739  HW1 SOL  1794      11.690 171.350  44.790  1.00  0.00           H
ATOM    740  HW2 SOL  1794      10.600 170.410  44.330  1.00  0.00           H
ATOM    741  OW  SOL  1795      21.260  13.090  13.870  1.00  0.00           O
ATOM    742  HW1 SOL  1795      22.200  12.950  13.900  1.00  0.00           H
ATOM    743  HW2 SOL  1795      20.940  12.460  13.220  1.00  0.00           H
ATOM    744  OW  SOL  1796     171.130   8.460  38.180  1.00  0.00           O
ATOM    745  HW1 SOL  1796     171.180   7.540  38.440  1.00  0.00           H
ATOM    746  HW2 SOL  1796     170.600   8.870  38.860  1.00  0.00           H
ATOM    747  OW  SOL  1797      52.390  43.960   3.500  1.00  0.00           O
ATOM    748  HW1 SOL  1797      52.090  44.360   4.310  1.00  0.00           H
ATOM    749  HW2 SOL  1797      52.970  44.610   3.100  1.00  0.00           H
ATOM    750  OW  SOL  1798      33.980   9.500  43.490  1.00  0.00           O
ATOM    751  HW1 SOL  1798      33.220   9.640  42.930  1.00  0.00           H
ATOM    752  HW2 SOL  1798      33.800  10.010  44.280  1.00  0.00           H
ATOM    753  OW  SOL  1799     148.780 164.950 181.610  1.00  0.00           O
ATOM    754  HW1 SOL  1799     149.470 165.190 181.000  1.00  0.00           H
ATOM    755  HW2 SOL  1799     149.030 164.080 181.920  1.00  0.00           H
ATOM    756  OW  SOL  1800     187.280   2.850  11.420  1.00  0.00           O
ATOM    757  HW1 SOL  1800     186.860   3.510  11.970  1.00  0.00           H
ATOM    758  HW2 SOL  1800     188.110   2.660  11.860  1.00  0.00           H
ATOM    759  OW  SOL  1801     180.840  40.590  18.670  1.00  0.00           O
ATOM    760  HW1 SOL  1801     179.980  40.490  18.280  1.00  0.00           H
ATOM    761  HW2 SOL  1801     180.700  40.440  19.610  1.00  0.00           H
ATOM    762  OW  SOL  1802     175.540  33.090   4.970  1.00  0.00           O
ATOM    763  HW1 SOL  1802     175.420  32.540   5.740  1.00  0.00           H
ATOM    764  HW2 SOL  1802     175.690  32.470   4.260  1.00  0.00           H
ATOM    765  OW  SOL  1803      70.390   8.770  41.110  1.00  0.00           O
ATOM    766  HW1 SOL  1803      70.130   8.360  40.280  1.00  0.00           H
ATOM    767  HW2 SOL  1803      70.080   9.670  41.040  1.00  0.00           H
ATOM    768  OW  SOL  1804     170.190  24.700  86.980  1.00  0.00           O
ATOM    769  HW1 SOL  1804     170.830  24.470  87.660  1.00  0.00           H
ATOM    770  HW2 SOL  1804     170.290  24.010  86.320  1.00  0.00           H
ATOM    771  OW  SOL  1805       5.460  44.220  33.040  1.00  0.00           O
ATOM    772  HW1 SOL  1805       5.880  43.500  33.510  1.00  0.00           H
ATOM    773  HW2 SOL  1805       4.840  43.790  32.450  1.00  0.00           H
ATOM    774  OW  SOL  1806      15.940   0.550  40.410  1.00  0.00           O
ATOM    775  HW1 SOL  1806      16.120   1.240  39.770  1.00  0.00           H
ATOM    776  HW2 SOL  1806      15.380  -0.070  39.950  1.00  0.00           H
ATOM    777  OW  SOL  1807       5.040  12.440   2.520  1.00  0.00           O
ATOM    778  HW1 SOL  1807       4.790  11.630   2.960  1.00  0.00           H
ATOM    779  HW2 SOL  1807       5.960  12.320   2.290  1.00  0.00           H
ATOM    780  OW  SOL  1808      27.250  40.440  22.760  1.00  0.00           O
ATOM    781  HW1 SOL  1808      27.380  40.020  21.910  1.00  0.00           H
ATOM    782  HW2 SOL  1808      27.420  39.750  23.400  1.00  0.00           H
ATOM    783  OW  SOL  1809     182.450  49.170  55.330  1.00  0.00           O
ATOM    784  HW1 SOL  1809     182.780  50.020  55.040  1.00  0.00           H
ATOM    785  HW2 SOL  1809     181.910  48.860  54.610  1.00  0.00           H
ATOM    786  OW  SOL  1810      25.270  18.230  13.300  1.00  0.00           O
ATOM    787  HW1 SOL  1810      25.390  17.300  13.520  1.00  0.00           H
ATOM    788  HW2 SOL  1810      24.880  18.610  14.090  1.00  0.00           H
ATOM    789  OW  SOL  1811       4.260   3.570  10.880  1.00  0.00           O
ATOM    790  HW1 SOL  1811       3.700   3.550  10.110  1.00  0.00           H
ATOM    791  HW2 SOL  1811       3.710   3.930  11.580  1.00  0.00           H
ATOM    792  OW  SOL  1812      18.860   0.850  27.750  1.00  0.00           O
ATOM    793  HW1 SOL  1812      19.790   0.990  27.570  1.00  0.00           H
ATOM    794  HW2 SOL  1812      18.600   0.150  27.150  1.00  0.00           H
ATOM    795  OW  SOL  1813     179.450 174.890 179.770  1.00  0.00           O
ATOM    796  HW1 SOL  1813     179.810 175.770 179.860  1.00  0.00           H
ATOM    797  HW2 SOL  1813     179.820 174.400 180.500  1.00  0.00           H
ATOM    798  OW  SOL  1814      23.990  35.540  36.200  1.00  0.00           O
ATOM    799  HW1 SOL  1814      23.100  35.820  35.990  1.00  0.00           H
ATOM    800  HW2 SOL  1814      24.090  35.720  37.130  1.00  0.00           H
ATOM    801  OW  SOL  1815      22.050 173.590  61.840  1.00  0.00           O
ATOM    802  HW1 SOL  1815      22.700 172.880  61.800  1.00  0.00           H
ATOM    803  HW2 SOL  1815      21.700 173.640  60.960  1.00  0.00           H
ATOM    804  OW  SOL  1816     173.570  32.900  34.220  1.00  0.00           O
ATOM    805  HW1 SOL  1816     174.020  32.540  34.980  1.00  0.00           H
ATOM    806  HW2 SOL  1816     172.640  32.700  34.370  1.00  0.00           H
ATOM    807  OW  SOL  1817     178.430 166.410  24.300  1.00  0.00           O
ATOM    808  HW1 SOL  1817     177.940 166.090  23.550  1.00  0.00           H
ATOM    809  HW2 SOL  1817     178.140 165.860  25.030  1.00  0.00           H
ATOM    810  OW  SOL  1818       1.770   0.920  48.150  1.00  0.00           O
ATOM    811  HW1 SOL  1818       0.830   0.880  48.350  1.00  0.00           H
ATOM    812  HW2 SOL  1818       2.120   1.560  48.760  1.00  0.00           H
ATOM    813  OW  SOL  1819       1.920  33.930  39.210  1.00  0.00           O
ATOM    814  HW1 SOL  1819       1.730  34.860  39.060  1.00  0.00           H
ATOM    815  HW2 SOL  1819       1.250  33.460  38.710  1.00  0.00           H
ATOM    816  OW  SOL  1820      12.660  29.570 176.000  1.00  0.00           O
ATOM    817  HW1 SOL  1820      13.250  29.080 175.420  1.00  0.00           H
ATOM    818  HW2 SOL  1820      12.180  30.150 175.420  1.00  0.00           H
ATOM    819  OW  SOL  1821      26.890   1.230  49.300  1.00  0.00           O
ATOM    820  HW1 SOL  1821      27.780   1.550  49.420  1.00  0.00           H
ATOM    821  HW2 SOL  1821      26.980   0.420  48.800  1.00  0.00           H
ATOM    822  OW  SOL  1822      21.630   9.530  19.020  1.00  0.00           O
ATOM    823  HW1 SOL  1822      21.400   9.620  18.100  1.00  0.00           H
ATOM    824  HW2 SOL  1822      20.810   9.320  19.460  1.00  0.00           H
ATOM    825  OW  SOL  1823     177.210 166.200  52.820  1.00  0.00           O
ATOM    826  HW1 SOL  1823     176.680 166.540  52.100  1.00  0.00           H
ATOM    827  HW2 SOL  1823     177.650 165.430  52.460  1.00  0.00           H
ATOM    828  OW  SOL  1824      11.930  16.510  37.760  1.00  0.00           O
ATOM    829  HW1 SOL  1824      11.340  17.200  37.450  1.00  0.00           H
ATOM    830  HW2 SOL  1824      11.830  16.530  38.720  1.00  0.00           H
ATOM    831  OW  SOL  1825      14.540  66.030  45.720  1.00  0.00           O
ATOM    832  HW1 SOL  1825      14.710  66.690  45.040  1.00  0.00           H
ATOM    833  HW2 SOL  1825      13.620  65.800  45.610  1.00  0.00           H
ATOM    834  OW  SOL  1826     184.900  30.410  15.550  1.00  0.00           O
ATOM    835  HW1 SOL  1826     184.640  29.840  14.830  1.00  0.00           H
ATOM    836  HW2 SOL  1826     184.090  30.540  16.050  1.00  0.00           H
ATOM    837  OW  SOL  1827      17.980  14.430  43.490  1.00  0.00           O
ATOM    838  HW1 SOL  1827      18.900  14.310  43.260  1.00  0.00           H
ATOM    839  HW2 SOL  1827      17.500  13.900  42.850  1.00  0.00           H
ATOM    840  OW  SOL  1828      30.060 185.870  58.600  1.00  0.00           O
ATOM    841  HW1 SOL  1828      29.940 184.920  58.620  1.00  0.00           H
ATOM    842  HW2 SOL  1828      30.510 186.070  59.410  1.00  0.00           H
ATOM    843  OW  SOL  1829      32.490 186.580  17.190  1.00  0.00           O
ATOM    844  HW1 SOL  1829      32.990 186.000  17.770  1.00  0.00           H
ATOM    845  HW2 SOL  1829      33.160 187.050  16.690  1.00  0.00           H
ATOM    846  OW  SOL  1830     167.610  13.590  69.540  1.00  0.00           O
ATOM    847  HW1 SOL  1830     167.920  14.080  70.300  1.00  0.00           H
ATOM    848  HW2 SOL  1830     167.490  14.260  68.860  1.00  0.00           H
ATOM    849  OW  SOL  1831       8.170   8.250  20.680  1.00  0.00           O
ATOM    850  HW1 SOL  1831       7.500   8.190  21.360  1.00  0.00           H
ATOM    851  HW2 SOL  1831       8.360   7.340  20.450  1.00  0.00           H
ATOM    852  OW  SOL  1832     172.780 154.200  43.420  1.00  0.00           O
ATOM    853  HW1 SOL  1832     173.080 153.600  44.100  1.00  0.00           H
ATOM    854  HW2 SOL  1832     173.070 155.060  43.720  1.00  0.00           H
ATOM    855  OW  SOL  1833      34.950 171.100   2.220  1.00  0.00           O
ATOM    856  HW1 SOL  1833      34.180 170.880   2.740  1.00  0.00           H
ATOM    857  HW2 SOL  1833      35.560 170.380   2.370  1.00  0.00           H
ATOM    858  OW  SOL  1834     184.690 177.550   2.090  1.00  0.00           O
ATOM    859  HW1 SOL  1834     185.040 176.960   1.420  1.00  0.00           H
ATOM    860  HW2 SOL  1834     185.330 177.510   2.800  1.00  0.00           H
ATOM    861  OW  SOL  1835      19.680 146.040  20.450  1.00  0.00           O
ATOM    862  HW1 SOL  1835      19.830 145.470  21.210  1.00  0.00           H
ATOM    863  HW2 SOL  1835      19.210 145.480  19.830  1.00  0.00           H
ATOM    864  OW  SOL  1836      10.150   5.360  11.890  1.00  0.00           O
ATOM    865  HW1 SOL  1836       9.190   5.300  11.920  1.00  0.00           H
ATOM    866  HW2 SOL  1836      10.410   4.680  11.280  1.00  0.00           H
ATOM    867  OW  SOL  1837     156.920  19.920   5.800  1.00  0.00           O
ATOM    868  HW1 SOL  1837     156.380  19.750   6.570  1.00  0.00           H
ATOM    869  HW2 SOL  1837     157.590  19.240   5.830  1.00  0.00           H
ATOM    870  OW  SOL  1838       9.950 187.560  25.540  1.00  0.00           O
ATOM    871  HW1 SOL  1838      10.460 187.160  26.240  1.00  0.00           H
ATOM    872  HW2 SOL  1838      10.520 188.230  25.170  1.00  0.00           H
ATOM    873  OW  SOL  1839      12.690  42.200  21.450  1.00  0.00           O
ATOM    874  HW1 SOL  1839      13.150  41.370  21.290  1.00  0.00           H
ATOM    875  HW2 SOL  1839      12.290  42.090  22.310  1.00  0.00           H
ATOM    876  OW  SOL  1840      46.840  11.460  25.020  1.00  0.00           O
ATOM    877  HW1 SOL  1840      46.130  12.060  25.260  1.00  0.00           H
ATOM    878  HW2 SOL  1840      46.600  11.150  24.150  1.00  0.00           H
ATOM    879  OW  SOL  1841     164.610  16.500  15.910  1.00  0.00           O
ATOM    880  HW1 SOL  1841     164.900  16.140  16.750  1.00  0.00           H
ATOM    881  HW2 SOL  1841     164.510  17.440  16.080  1.00  0.00           H
ATOM    882  OW  SOL  1842      29.920 179.080 177.380  1.00  0.00           O
ATOM    883  HW1 SOL  1842      29.860 178.220 176.970  1.00  0.00           H
ATOM    884  HW2 SOL  1842      29.030 179.280 177.660  1.00  0.00           H
ATOM    885  OW  SOL  1843     160.010 152.820  25.090  1.00  0.00           O
ATOM    886  HW1 SOL  1843     159.260 152.530  24.570  1.00  0.00           H
ATOM    887  HW2 SOL  1843     160.660 152.120  24.980  1.00  0.00           H
ATOM    888  OW  SOL  1844       9.180 165.200  59.090  1.00  0.00           O
ATOM    889  HW1 SOL  1844       9.680 166.010  59.210  1.00  0.00           H
ATOM    890  HW2 SOL  1844       8.270 165.450  59.240  1.00  0.00           H
ATOM    891  OW  SOL  1845       8.110  10.520  30.080  1.00  0.00           O
ATOM    892  HW1 SOL  1845       8.050  11.450  29.850  1.00  0.00           H
ATOM    893  HW2 SOL  1845       8.140  10.510  31.030  1.00  0.00           H
ATOM    894  OW  SOL  1846     182.630 182.080   2.200  1.00  0.00           O
ATOM    895  HW1 SOL  1846     182.400 181.200   1.880  1.00  0.00           H
ATOM    896  HW2 SOL  1846     183.410 182.320   1.690  1.00  0.00           H
ATOM    897  OW  SOL  1847     174.790 170.360  42.330  1.00  0.00           O
ATOM    898  HW1 SOL  1847     174.170 170.170  43.030  1.00  0.00           H
ATOM    899  HW2 SOL  1847     175.300 171.100  42.650  1.00  0.00           H
ATOM    900  OW  SOL  1848     184.460 171.780  46.200  1.00  0.00           O
ATOM    901  HW1 SOL  1848     184.260 172.480  45.580  1.00  0.00           H
ATOM    902  HW2 SOL  1848     185.400 171.890  46.390  1.00  0.00           H
ATOM    903  OW  SOL  1849       2.180  23.770  27.590  1.00  0.00           O
ATOM    904  HW1 SOL  1849       2.860  23.420  28.160  1.00  0.00           H
ATOM    905  HW2 SOL  1849       2.600  23.900  26.740  1.00  0.00           H
ATOM    906  OW  SOL  1850       3.310   3.010  31.440  1.00  0.00           O
ATOM    907  HW1 SOL  1850       3.660   2.460  30.740  1.00  0.00           H
ATOM    908  HW2 SOL  1850       4.090   3.340  31.900  1.00  0.00           H
ATOM    909  OW  SOL  1851      18.450  32.070  40.930  1.00  0.00           O
ATOM    910  HW1 SOL  1851      19.280  31.720  40.600  1.00  0.00           H
ATOM    911  HW2 SOL  1851      18.550  33.020  40.880  1.00  0.00           H
ATOM    912  OW  SOL  1852      62.200  10.900  34.490  1.00  0.00           O
ATOM    913  HW1 SOL  1852      62.510  11.180  33.630  1.00  0.00           H
ATOM    914  HW2 SOL  1852      62.990  10.590  34.940  1.00  0.00           H
ATOM    915  OW  SOL  1853      27.370 165.560  52.540  1.00  0.00           O
ATOM    916  HW1 SOL  1853      27.260 166.300  53.120  1.00  0.00           H
ATOM    917  HW2 SOL  1853      26.500 165.170  52.480  1.00  0.00           H
ATOM    918  OW  SOL  1854      17.690 172.090  22.690  1.00  0.00           O
ATOM    919  HW1 SOL  1854      17.130 172.570  22.080  1.00  0.00           H
ATOM    920  HW2 SOL  1854      18.120 171.420  22.150  1.00  0.00           H
ATOM    921  OW  SOL  1855      13.330   1.850  10.440  1.00  0.00           O
ATOM    922  HW1 SOL  1855      13.690   2.430   9.770  1.00  0.00           H
ATOM    923  HW2 SOL  1855      13.830   2.070  11.230  1.00  0.00           H
ATOM    924  OW  SOL  1856       3.430  30.780  54.490  1.00  0.00           O
ATOM    925  HW1 SOL  1856       4.020  30.780  53.740  1.00  0.00           H
ATOM    926  HW2 SOL  1856       3.360  29.860  54.740  1.00  0.00           H
ATOM    927  OW  SOL  1857       6.750  19.430  22.750  1.00  0.00           O
ATOM    928  HW1 SOL  1857       7.230  18.630  22.980  1.00  0.00           H
ATOM    929  HW2 SOL  1857       6.930  19.560  21.820  1.00  0.00           H
ATOM    930  OW  SOL  1858       9.390   9.000  10.470  1.00  0.00           O
ATOM    931  HW1 SOL  1858       9.050   8.140  10.220  1.00  0.00           H
ATOM    932  HW2 SOL  1858       9.440   8.970  11.420  1.00  0.00           H
ATOM    933  OW  SOL  1859      39.890  13.910  62.400  1.00  0.00           O
ATOM    934  HW1 SOL  1859      40.070  13.340  61.650  1.00  0.00           H
ATOM    935  HW2 SOL  1859      40.390  14.710  62.220  1.00  0.00           H
ATOM    936  OW  SOL  1860     165.970 159.720  35.560  1.00  0.00           O
ATOM    937  HW1 SOL  1860     165.790 160.540  35.090  1.00  0.00           H
ATOM    938  HW2 SOL  1860     166.240 160.010  36.440  1.00  0.00           H
ATOM    939  OW  SOL  1861       1.250   1.010  38.670  1.00  0.00           O
ATOM    940  HW1 SOL  1861       1.770   1.710  38.270  1.00  0.00           H
ATOM    941  HW2 SOL  1861       0.710   0.680  37.950  1.00  0.00           H
ATOM    942  OW  SOL  1862      18.380  23.630  21.440  1.00  0.00           O
ATOM    943  HW1 SOL  1862      18.300  22.700  21.650  1.00  0.00           H
ATOM    944  HW2 SOL  1862      17.490  23.970  21.510  1.00  0.00           H
ATOM    945  OW  SOL  1863     173.820 151.020  16.590  1.00  0.00           O
ATOM    946  HW1 SOL  1863     173.910 150.430  17.340  1.00  0.00           H
ATOM    947  HW2 SOL  1863     174.580 150.820  16.040  1.00  0.00           H
ATOM    948  OW  SOL  1864      55.800  10.260  56.050  1.00  0.00           O
ATOM    949  HW1 SOL  1864      56.450  10.740  56.570  1.00  0.00           H
ATOM    950  HW2 SOL  1864      55.970  10.510  55.150  1.00  0.00           H
ATOM    951  OW  SOL  1865     129.800  40.190  59.110  1.00  0.00           O
ATOM    952  HW1 SOL  1865     128.960  39.930  59.490  1.00  0.00           H
ATOM    953  HW2 SOL  1865     129.820  41.140  59.220  1.00  0.00           H
ATOM    954  OW  SOL  1866      17.120   6.920  16.650  1.00  0.00           O
ATOM    955  HW1 SOL  1866      16.210   7.100  16.860  1.00  0.00           H
ATOM    956  HW2 SOL  1866      17.110   6.650  15.730  1.00  0.00           H
ATOM    957  OW  SOL  1867      11.860 175.440  33.800  1.00  0.00           O
ATOM    958  HW1 SOL  1867      12.480 175.530  33.080  1.00  0.00           H
ATOM    959  HW2 SOL  1867      11.020 175.690  33.430  1.00  0.00           H
ATOM    960  OW  SOL  1868      13.680   6.520  48.270  1.00  0.00           O
ATOM    961  HW1 SOL  1868      14.200   5.840  47.860  1.00  0.00           H
ATOM    962  HW2 SOL  1868      13.750   7.270  47.680  1.00  0.00           H
ATOM    963  OW  SOL  1869      14.940   3.320  35.520  1.00  0.00           O
ATOM    964  HW1 SOL  1869      14.550   4.010  34.980  1.00  0.00           H
ATOM    965  HW2 SOL  1869      14.220   2.700  35.670  1.00  0.00           H
ATOM    966  OW  SOL  1870      13.700  22.150  37.870  1.00  0.00           O
ATOM    967  HW1 SOL  1870      13.170  21.420  37.550  1.00  0.00           H
ATOM    968  HW2 SOL  1870      13.110  22.650  38.430  1.00  0.00           H
ATOM    969  OW  SOL  1871     172.290 185.470  29.960  1.00  0.00           O
ATOM    970  HW1 SOL  1871     172.770 185.000  29.290  1.00  0.00           H
ATOM    971  HW2 SOL  1871     172.830 185.380  30.750  1.00  0.00           H
ATOM    972  OW  SOL  1872     173.110  16.340  13.730  1.00  0.00           O
ATOM    973  HW1 SOL  1872     172.610  16.380  14.550  1.00  0.00           H
ATOM    974  HW2 SOL  1872     173.410  15.430  13.680  1.00  0.00           H
ATOM    975  OW  SOL  1873      26.570  30.380  49.400  1.00  0.00           O
ATOM    976  HW1 SOL  1873      26.200  29.610  49.850  1.00  0.00           H
ATOM    977  HW2 SOL  1873      26.830  30.970  50.110  1.00  0.00           H
ATOM    978  OW  SOL  1874     178.390 161.870  51.220  1.00  0.00           O
ATOM    979  HW1 SOL  1874     178.240 162.790  51.010  1.00  0.00           H
ATOM    980  HW2 SOL  1874     178.870 161.890  52.050  1.00  0.00           H
ATOM    981  OW  SOL  1875       8.270   6.300 182.920  1.00  0.00           O
ATOM    982  HW1 SOL  1875       8.130   6.310 183.870  1.00  0.00           H
ATOM    983  HW2 SOL  1875       7.470   5.920 182.570  1.00  0.00           H
ATOM    984  OW  SOL  1876     176.210 159.410  33.340  1.00  0.00           O
ATOM    985  HW1 SOL  1876     175.950 159.910  34.120  1.00  0.00           H
ATOM    986  HW2 SOL  1876     175.550 158.720  33.280  1.00  0.00           H
ATOM    987  OW  SOL  1877      41.880  41.040  33.040  1.00  0.00           O
ATOM    988  HW1 SOL  1877      41.860  40.790  32.110  1.00  0.00           H
ATOM    989  HW2 SOL  1877      41.610  41.950  33.050  1.00  0.00           H
ATOM    990  OW  SOL  1878     186.290 180.380   3.760  1.00  0.00           O
ATOM    991  HW1 SOL  1878     185.490 180.820   4.060  1.00  0.00           H
ATOM    992  HW2 SOL  1878     186.720 181.030   3.200  1.00  0.00           H
ATOM    993  OW  SOL  1879     179.420 142.140  42.260  1.00  0.00           O
ATOM    994  HW1 SOL  1879     178.480 142.290  42.350  1.00  0.00           H
ATOM    995  HW2 SOL  1879     179.490 141.370  41.700  1.00  0.00           H
ATOM    996  OW  SOL  1880      33.280 187.290 142.860  1.00  0.00           O
ATOM    997  HW1 SOL  1880      32.680 186.640 143.210  1.00  0.00           H
ATOM    998  HW2 SOL  1880      34.130 187.060 143.230  1.00  0.00           H
ATOM    999  OW  SOL  1881      35.410  15.000  79.340  1.00  0.00           O
ATOM   1000  HW1 SOL  1881      36.150  14.780  78.770  1.00  0.00           H
ATOM   1001  HW2 SOL  1881      35.060  15.820  78.980  1.00  0.00           H
ATOM   1002  OW  SOL  1882      14.850  40.070  53.450  1.00  0.00           O
ATOM   1003  HW1 SOL  1882      13.910  40.270  53.490  1.00  0.00           H
ATOM   1004  HW2 SOL  1882      15.230  40.600  54.160  1.00  0.00           H
ATOM   1005  OW  SOL  1883      13.810 149.000   1.600  1.00  0.00           O
ATOM   1006  HW1 SOL  1883      13.640 148.070   1.480  1.00  0.00           H
ATOM   1007  HW2 SOL  1883      13.640 149.390   0.740  1.00  0.00           H
ATOM   1008  OW  SOL  1884      33.240  16.580   3.750  1.00  0.00           O
ATOM   1009  HW1 SOL  1884      33.260  15.720   4.180  1.00  0.00           H
ATOM   1010  HW2 SOL  1884      34.160  16.760   3.540  1.00  0.00           H
ATOM   1011  OW  SOL  1885      10.120  48.230  27.440  1.00  0.00           O
ATOM   1012  HW1 SOL  1885      10.320  48.540  26.560  1.00  0.00           H
ATOM   1013  HW2 SOL  1885      10.980  48.080  27.840  1.00  0.00           H
ATOM   1014  OW  SOL  1886     177.290  43.710  20.440  1.00  0.00           O
ATOM   1015  HW1 SOL  1886     176.480  43.830  20.930  1.00  0.00           H
ATOM   1016  HW2 SOL  1886     177.410  42.760  20.390  1.00  0.00           H
ATOM   1017  OW  SOL  1887      16.980  11.810  33.480  1.00  0.00           O
ATOM   1018  HW1 SOL  1887      16.960  10.940  33.880  1.00  0.00           H
ATOM   1019  HW2 SOL  1887      16.860  11.650  32.550  1.00  0.00           H
ATOM   1020  OW  SOL  1888      36.430   1.210  32.690  1.00  0.00           O
ATOM   1021  HW1 SOL  1888      36.700   0.400  32.260  1.00  0.00           H
ATOM   1022  HW2 SOL  1888      35.670   0.950  33.220  1.00  0.00           H
ATOM   1023  OW  SOL  1889      17.400   4.130  59.930  1.00  0.00           O
ATOM   1024  HW1 SOL  1889      16.510   3.880  59.690  1.00  0.00           H
ATOM   1025  HW2 SOL  1889      17.300   4.970  60.390  1.00  0.00           H
ATOM   1026  OW  SOL  1890      13.380 183.470   0.720  1.00  0.00           O
ATOM   1027  HW1 SOL  1890      13.820 183.010   0.010  1.00  0.00           H
ATOM   1028  HW2 SOL  1890      12.860 182.800   1.160  1.00  0.00           H
ATOM   1029  OW  SOL  1891      15.640 173.210  20.870  1.00  0.00           O
ATOM   1030  HW1 SOL  1891      15.810 173.000  19.950  1.00  0.00           H
ATOM   1031  HW2 SOL  1891      14.750 173.560  20.870  1.00  0.00           H
ATOM   1032  OW  SOL  1892      32.670   2.910  75.190  1.00  0.00           O
ATOM   1033  HW1 SOL  1892      33.090   2.050  75.210  1.00  0.00           H
ATOM   1034  HW2 SOL  1892      32.720   3.220  76.090  1.00  0.00           H
ATOM   1035  OW  SOL  1893      26.220  14.150  50.820  1.00  0.00           O
ATOM   1036  HW1 SOL  1893      26.710  14.910  51.150  1.00  0.00           H
ATOM   1037  HW2 SOL  1893      25.620  14.520  50.170  1.00  0.00           H
ATOM   1038  OW  SOL  1894       2.910  29.110  12.450  1.00  0.00           O
ATOM   1039  HW1 SOL  1894       2.980  28.150  12.460  1.00  0.00           H
ATOM   1040  HW2 SOL  1894       3.380  29.370  11.660  1.00  0.00           H
ATOM   1041  OW  SOL  1895     177.650 178.390  55.440  1.00  0.00           O
ATOM   1042  HW1 SOL  1895     178.040 177.560  55.730  1.00  0.00           H
ATOM   1043  HW2 SOL  1895     178.390 178.970  55.320  1.00  0.00           H
ATOM   1044  OW  SOL  1896       0.190 185.590  12.580  1.00  0.00           O
ATOM   1045  HW1 SOL  1896       0.550 184.880  13.120  1.00  0.00           H
ATOM   1046  HW2 SOL  1896       0.940 185.920  12.090  1.00  0.00           H
ATOM   1047  OW  SOL  1897     153.470 175.210  66.710  1.00  0.00           O
ATOM   1048  HW1 SOL  1897     152.560 175.430  66.910  1.00  0.00           H
ATOM   1049  HW2 SOL  1897     153.930 176.050  66.700  1.00  0.00           H
ATOM   1050  OW  SOL  1898      54.040  27.300  23.810  1.00  0.00           O
ATOM   1051  HW1 SOL  1898      54.270  26.420  23.510  1.00  0.00           H
ATOM   1052  HW2 SOL  1898      53.800  27.170  24.730  1.00  0.00           H
ATOM   1053  OW  SOL  1899       3.330 179.380  25.020  1.00  0.00           O
ATOM   1054  HW1 SOL  1899       3.850 180.170  24.900  1.00  0.00           H
ATOM   1055  HW2 SOL  1899       2.420 179.680  24.960  1.00  0.00           H
ATOM   1056  OW  SOL  1900     157.030   4.080  38.360  1.00  0.00           O
ATOM   1057  HW1 SOL  1900     156.960   4.100  39.310  1.00  0.00           H
ATOM   1058  HW2 SOL  1900     157.370   4.940  38.130  1.00  0.00           H
ATOM   1059  OW  SOL  1901       6.410  14.910  13.120  1.00  0.00           O
ATOM   1060  HW1 SOL  1901       7.000  15.670  13.140  1.00  0.00           H
ATOM   1061  HW2 SOL  1901       6.990  14.160  13.010  1.00  0.00           H
ATOM   1062  OW  SOL  1902       7.670 175.790  66.450  1.00  0.00           O
ATOM   1063  HW1 SOL  1902       7.450 175.360  67.270  1.00  0.00           H
ATOM   1064  HW2 SOL  1902       6.830 175.940  66.020  1.00  0.00           H
ATOM   1065  OW  SOL  1903      19.190 173.440  56.480  1.00  0.00           O
ATOM   1066  HW1 SOL  1903      18.920 173.960  55.720  1.00  0.00           H
ATOM   1067  HW2 SOL  1903      20.120 173.640  56.580  1.00  0.00           H
ATOM   1068  OW  SOL  1904     161.740  20.540  15.750  1.00  0.00           O
ATOM   1069  HW1 SOL  1904     162.170  20.140  16.500  1.00  0.00           H
ATOM   1070  HW2 SOL  1904     160.800  20.380  15.890  1.00  0.00           H
ATOM   1071  OW  SOL  1905     166.840   8.760   6.680  1.00  0.00           O
ATOM   1072  HW1 SOL  1905     166.350   9.550   6.880  1.00  0.00           H
ATOM   1073  HW2 SOL  1905     167.310   8.960   5.870  1.00  0.00           H
ATOM   1074  OW  SOL  1906       8.490  24.050  50.150  1.00  0.00           O
ATOM   1075  HW1 SOL  1906       8.650  23.360  50.790  1.00  0.00           H
ATOM   1076  HW2 SOL  1906       7.800  24.590  50.550  1.00  0.00           H
ATOM   1077  OW  SOL  1907      13.900  32.190  42.150  1.00  0.00           O
ATOM   1078  HW1 SOL  1907      13.360  32.290  41.360  1.00  0.00           H
ATOM   1079  HW2 SOL  1907      13.270  32.000  42.840  1.00  0.00           H
ATOM   1080  OW  SOL  1908     167.500  23.890 182.050  1.00  0.00           O
ATOM   1081  HW1 SOL  1908     168.200  24.330 182.530  1.00  0.00           H
ATOM   1082  HW2 SOL  1908     167.920  23.120 181.670  1.00  0.00           H
ATOM   1083  OW  SOL  1909     165.270  20.490  21.400  1.00  0.00           O
ATOM   1084  HW1 SOL  1909     164.890  19.800  20.850  1.00  0.00           H
ATOM   1085  HW2 SOL  1909     164.830  20.390  22.240  1.00  0.00           H
ATOM   1086  OW  SOL  1910      26.080 171.180  34.460  1.00  0.00           O
ATOM   1087  HW1 SOL  1910      26.350 171.030  35.360  1.00  0.00           H
ATOM   1088  HW2 SOL  1910      25.220 171.590  34.520  1.00  0.00           H
ATOM   1089  OW  SOL  1911      19.930  22.900  51.280  1.00  0.00           O
ATOM   1090  HW1 SOL  1911      20.550  22.290  51.690  1.00  0.00           H
ATOM   1091  HW2 SOL  1911      19.100  22.720  51.720  1.00  0.00           H
ATOM   1092  OW  SOL  1912     171.590  45.550 176.760  1.00  0.00           O
ATOM   1093  HW1 SOL  1912     172.130  45.890 176.050  1.00  0.00           H
ATOM   1094  HW2 SOL  1912     171.920  44.670 176.910  1.00  0.00           H
ATOM   1095  OW  SOL  1913       3.710   7.380  30.840  1.00  0.00           O
ATOM   1096  HW1 SOL  1913       3.930   6.520  30.480  1.00  0.00           H
ATOM   1097  HW2 SOL  1913       4.150   7.410  31.690  1.00  0.00           H
ATOM   1098  OW  SOL  1914       5.010 183.570  42.690  1.00  0.00           O
ATOM   1099  HW1 SOL  1914       5.150 184.450  43.040  1.00  0.00           H
ATOM   1100  HW2 SOL  1914       5.630 183.480  41.970  1.00  0.00           H
ATOM   1101  OW  SOL  1915       7.880  27.560  37.580  1.00  0.00           O
ATOM   1102  HW1 SOL  1915       7.380  28.190  37.060  1.00  0.00           H
ATOM   1103  HW2 SOL  1915       7.210  27.030  38.010  1.00  0.00           H
ATOM   1104  OW  SOL  1916      19.910 175.160  39.500  1.00  0.00           O
ATOM   1105  HW1 SOL  1916      20.790 175.540  39.450  1.00  0.00           H
ATOM   1106  HW2 SOL  1916      19.790 174.700  38.670  1.00  0.00           H
ATOM   1107  OW  SOL  1917      24.300   1.160 187.700  1.00  0.00           O
ATOM   1108  HW1 SOL  1917      24.680   2.030 187.830  1.00  0.00           H
ATOM   1109  HW2 SOL  1917      23.370   1.330 187.530  1.00  0.00           H
ATOM   1110  OW  SOL  1918     147.470  28.870  53.210  1.00  0.00           O
ATOM   1111  HW1 SOL  1918     148.090  28.760  52.490  1.00  0.00           H
ATOM   1112  HW2 SOL  1918     147.130  29.760  53.100  1.00  0.00           H
ATOM   1113  OW  SOL  1919      26.450  17.720  19.640  1.00  0.00           O
ATOM   1114  HW1 SOL  1919      27.050  18.320  20.090  1.00  0.00           H
ATOM   1115  HW2 SOL  1919      26.930  17.430  18.870  1.00  0.00           H
ATOM   1116  OW  SOL  1920     170.250  26.490  35.710  1.00  0.00           O
ATOM   1117  HW1 SOL  1920     169.990  27.240  35.170  1.00  0.00           H
ATOM   1118  HW2 SOL  1920     169.980  25.720  35.200  1.00  0.00           H
ATOM   1119  OW  SOL  1921      18.040  10.160  17.230  1.00  0.00           O
ATOM   1120  HW1 SOL  1921      17.890   9.390  17.780  1.00  0.00           H
ATOM   1121  HW2 SOL  1921      17.770   9.880  16.350  1.00  0.00           H
ATOM   1122  OW  SOL  1922      54.460  33.090  24.230  1.00  0.00           O
ATOM   1123  HW1 SOL  1922      54.460  33.840  23.630  1.00  0.00           H
ATOM   1124  HW2 SOL  1922      55.170  33.270  24.840  1.00  0.00           H
ATOM   1125  OW  SOL  1923       2.300  15.820  43.410  1.00  0.00           O
ATOM   1126  HW1 SOL  1923       2.630  14.970  43.130  1.00  0.00           H
ATOM   1127  HW2 SOL  1923       2.120  15.710  44.340  1.00  0.00           H
ATOM   1128  OW  SOL  1924      22.380   0.850  32.420  1.00  0.00           O
ATOM   1129  HW1 SOL  1924      21.870   1.290  33.100  1.00  0.00           H
ATOM   1130  HW2 SOL  1924      22.270  -0.080  32.600  1.00  0.00           H
ATOM   1131  OW  SOL  1925      47.150  40.530   4.300  1.00  0.00           O
ATOM   1132  HW1 SOL  1925      46.930  39.600   4.260  1.00  0.00           H
ATOM   1133  HW2 SOL  1925      46.610  40.930   3.620  1.00  0.00           H
ATOM   1134  OW  SOL  1926       4.370  45.370  16.410  1.00  0.00           O
ATOM   1135  HW1 SOL  1926       4.570  45.790  17.250  1.00  0.00           H
ATOM   1136  HW2 SOL  1926       4.500  44.440  16.570  1.00  0.00           H
ATOM   1137  OW  SOL  1927     185.460  18.860  48.640  1.00  0.00           O
ATOM   1138  HW1 SOL  1927     185.020  19.210  47.860  1.00  0.00           H
ATOM   1139  HW2 SOL  1927     185.410  19.560  49.280  1.00  0.00           H
ATOM   1140  OW  SOL  1928     186.270  30.040  37.180  1.00  0.00           O
ATOM   1141  HW1 SOL  1928     185.910  29.330  36.650  1.00  0.00           H
ATOM   1142  HW2 SOL  1928     185.510  30.520  37.490  1.00  0.00           H
ATOM   1143  OW  SOL  1929       3.020  27.420 182.030  1.00  0.00           O
ATOM   1144  HW1 SOL  1929       3.460  28.270 182.060  1.00  0.00           H
ATOM   1145  HW2 SOL  1929       2.500  27.390 182.830  1.00  0.00           H
ATOM   1146  OW  SOL  1930       7.380  41.140   7.970  1.00  0.00           O
ATOM   1147  HW1 SOL  1930       6.810  41.270   8.720  1.00  0.00           H
ATOM   1148  HW2 SOL  1930       8.010  40.490   8.260  1.00  0.00           H
ATOM   1149  OW  SOL  1931      47.340  15.700  44.120  1.00  0.00           O
ATOM   1150  HW1 SOL  1931      46.440  16.030  44.120  1.00  0.00           H
ATOM   1151  HW2 SOL  1931      47.250  14.750  44.200  1.00  0.00           H
ATOM   1152  OW  SOL  1932     182.040   7.760  50.220  1.00  0.00           O
ATOM   1153  HW1 SOL  1932     182.400   8.640  50.160  1.00  0.00           H
ATOM   1154  HW2 SOL  1932     181.340   7.820  50.880  1.00  0.00           H
ATOM   1155  OW  SOL  1933      31.090   6.240  53.710  1.00  0.00           O
ATOM   1156  HW1 SOL  1933      30.790   5.790  54.500  1.00  0.00           H
ATOM   1157  HW2 SOL  1933      31.300   5.540  53.100  1.00  0.00           H
ATOM   1158  OW  SOL  1934      25.980  53.750  62.650  1.00  0.00           O
ATOM   1159  HW1 SOL  1934      26.380  54.540  63.010  1.00  0.00           H
ATOM   1160  HW2 SOL  1934      25.180  53.640  63.160  1.00  0.00           H
ATOM   1161  OW  SOL  1935       5.470  15.810 181.040  1.00  0.00           O
ATOM   1162  HW1 SOL  1935       4.610  16.220 180.930  1.00  0.00           H
ATOM   1163  HW2 SOL  1935       5.320  14.890 180.830  1.00  0.00           H
ATOM   1164  OW  SOL  1936     170.330 173.820  36.010  1.00  0.00           O
ATOM   1165  HW1 SOL  1936     169.450 174.170  35.940  1.00  0.00           H
ATOM   1166  HW2 SOL  1936     170.390 173.150  35.330  1.00  0.00           H
ATOM   1167  OW  SOL  1937      18.340 164.190  65.920  1.00  0.00           O
ATOM   1168  HW1 SOL  1937      18.450 163.880  65.020  1.00  0.00           H
ATOM   1169  HW2 SOL  1937      18.920 163.640  66.440  1.00  0.00           H
ATOM   1170  OW  SOL  1938     179.430 181.790  18.340  1.00  0.00           O
ATOM   1171  HW1 SOL  1938     180.280 182.160  18.110  1.00  0.00           H
ATOM   1172  HW2 SOL  1938     179.610 181.220  19.090  1.00  0.00           H
ATOM   1173  OW  SOL  1939      11.850  41.550  24.250  1.00  0.00           O
ATOM   1174  HW1 SOL  1939      11.280  42.190  23.820  1.00  0.00           H
ATOM   1175  HW2 SOL  1939      12.170  42.000  25.040  1.00  0.00           H
ATOM   1176  OW  SOL  1940     184.360 187.220   4.580  1.00  0.00           O
ATOM   1177  HW1 SOL  1940     183.660 187.810   4.860  1.00  0.00           H
ATOM   1178  HW2 SOL  1940     184.960 187.790   4.080  1.00  0.00           H
ATOM   1179  OW  SOL  1941      23.310  21.140  42.250  1.00  0.00           O
ATOM   1180  HW1 SOL  1941      23.330  20.830  41.340  1.00  0.00           H
ATOM   1181  HW2 SOL  1941      23.830  20.510  42.730  1.00  0.00           H
ATOM   1182  OW  SOL  1942       8.970   5.710  19.910  1.00  0.00           O
ATOM   1183  HW1 SOL  1942       9.170   4.940  19.390  1.00  0.00           H
ATOM   1184  HW2 SOL  1942       9.820   6.070  20.150  1.00  0.00           H
ATOM   1185  OW  SOL  1943     177.550  58.410  31.570  1.00  0.00           O
ATOM   1186  HW1 SOL  1943     177.150  57.560  31.380  1.00  0.00           H
ATOM   1187  HW2 SOL  1943     178.430  58.190  31.880  1.00  0.00           H
ATOM   1188  OW  SOL  1944     187.450  21.800  63.480  1.00  0.00           O
ATOM   1189  HW1 SOL  1944     187.860  22.540  63.930  1.00  0.00           H
ATOM   1190  HW2 SOL  1944     188.130  21.450  62.910  1.00  0.00           H
ATOM   1191  OW  SOL  1945      22.130  18.510  28.710  1.00  0.00           O
ATOM   1192  HW1 SOL  1945      22.150  17.750  29.280  1.00  0.00           H
ATOM   1193  HW2 SOL  1945      22.080  18.150  27.830  1.00  0.00           H
ATOM   1194  OW  SOL  1946      19.960  36.700  11.320  1.00  0.00           O
ATOM   1195  HW1 SOL  1946      19.530  36.540  10.480  1.00  0.00           H
ATOM   1196  HW2 SOL  1946      19.360  36.330  11.970  1.00  0.00           H
ATOM   1197  OW  SOL  1947     175.970  20.930  54.900  1.00  0.00           O
ATOM   1198  HW1 SOL  1947     176.900  20.730  54.800  1.00  0.00           H
ATOM   1199  HW2 SOL  1947     175.720  20.530  55.730  1.00  0.00           H
ATOM   1200  OW  SOL  1948       7.280  30.690  75.430  1.00  0.00           O
ATOM   1201  HW1 SOL  1948       7.660  31.170  76.170  1.00  0.00           H
ATOM   1202  HW2 SOL  1948       6.770  31.340  74.960  1.00  0.00           H
ATOM   1203  OW  SOL  1949     168.720 178.260  21.720  1.00  0.00           O
ATOM   1204  HW1 SOL  1949     168.450 178.840  22.440  1.00  0.00           H
ATOM   1205  HW2 SOL  1949     168.060 178.410  21.040  1.00  0.00           H
ATOM   1206  OW  SOL  1950     170.010  27.760  62.040  1.00  0.00           O
ATOM   1207  HW1 SOL  1950     170.090  27.490  61.130  1.00  0.00           H
ATOM   1208  HW2 SOL  1950     169.090  28.000  62.150  1.00  0.00           H
ATOM   1209  OW  SOL  1951      11.650  23.390  75.010  1.00  0.00           O
ATOM   1210  HW1 SOL  1951      11.500  23.470  75.950  1.00  0.00           H
ATOM   1211  HW2 SOL  1951      12.000  24.250  74.750  1.00  0.00           H
ATOM   1212  OW  SOL  1952      16.040   3.290   6.410  1.00  0.00           O
ATOM   1213  HW1 SOL  1952      16.570   2.810   5.770  1.00  0.00           H
ATOM   1214  HW2 SOL  1952      16.630   3.960   6.750  1.00  0.00           H
ATOM   1215  OW  SOL  1953     177.000  47.480 185.060  1.00  0.00           O
ATOM   1216  HW1 SOL  1953     176.310  47.100 185.610  1.00  0.00           H
ATOM   1217  HW2 SOL  1953     176.950  48.420 185.220  1.00  0.00           H
ATOM   1218  OW  SOL  1954      22.290 183.720  28.790  1.00  0.00           O
ATOM   1219  HW1 SOL  1954      22.700 182.850  28.890  1.00  0.00           H
ATOM   1220  HW2 SOL  1954      21.510 183.550  28.260  1.00  0.00           H
ATOM   1221  OW  SOL  1955     157.990 140.680   8.390  1.00  0.00           O
ATOM   1222  HW1 SOL  1955     157.680 140.960   9.250  1.00  0.00           H
ATOM   1223  HW2 SOL  1955     157.210 140.340   7.950  1.00  0.00           H
ATOM   1224  OW  SOL  1956       5.170  13.670  38.930  1.00  0.00           O
ATOM   1225  HW1 SOL  1956       5.600  14.360  38.420  1.00  0.00           H
ATOM   1226  HW2 SOL  1956       4.260  13.690  38.630  1.00  0.00           H
ATOM   1227  OW  SOL  1957     175.490   0.930  42.470  1.00  0.00           O
ATOM   1228  HW1 SOL  1957     175.260   1.050  41.550  1.00  0.00           H
ATOM   1229  HW2 SOL  1957     175.290   0.010  42.660  1.00  0.00           H
ATOM   1230  OW  SOL  1958     172.420  31.950 188.020  1.00  0.00           O
ATOM   1231  HW1 SOL  1958     173.270  31.800 188.430  1.00  0.00           H
ATOM   1232  HW2 SOL  1958     172.380  32.900 187.880  1.00  0.00           H
ATOM   1233  OW  SOL  1959       6.840 185.470  34.250  1.00  0.00           O
ATOM   1234  HW1 SOL  1959       7.100 184.950  33.490  1.00  0.00           H
ATOM   1235  HW2 SOL  1959       7.510 186.150  34.320  1.00  0.00           H
ATOM   1236  OW  SOL  1960       6.030  11.570  14.690  1.00  0.00           O
ATOM   1237  HW1 SOL  1960       6.860  12.040  14.640  1.00  0.00           H
ATOM   1238  HW2 SOL  1960       5.370  12.250  14.540  1.00  0.00           H
ATOM   1239  OW  SOL  1961     178.890 153.050  67.540  1.00  0.00           O
ATOM   1240  HW1 SOL  1961     178.270 152.850  66.840  1.00  0.00           H
ATOM   1241  HW2 SOL  1961     178.440 152.800  68.340  1.00  0.00           H
ATOM   1242  OW  SOL  1962     155.360  16.700  30.090  1.00  0.00           O
ATOM   1243  HW1 SOL  1962     155.600  17.140  29.270  1.00  0.00           H
ATOM   1244  HW2 SOL  1962     154.420  16.560  30.010  1.00  0.00           H
ATOM   1245  OW  SOL  1963      29.430  43.540  40.900  1.00  0.00           O
ATOM   1246  HW1 SOL  1963      29.380  42.660  40.540  1.00  0.00           H
ATOM   1247  HW2 SOL  1963      30.350  43.660  41.120  1.00  0.00           H
ATOM   1248  OW  SOL  1964      42.740  11.390  34.040  1.00  0.00           O
ATOM   1249  HW1 SOL  1964      42.710  10.600  34.580  1.00  0.00           H
ATOM   1250  HW2 SOL  1964      41.900  11.410  33.580  1.00  0.00           H
ATOM   1251  OW  SOL  1965      18.150  42.070  44.860  1.00  0.00           O
ATOM   1252  HW1 SOL  1965      18.450  42.730  45.490  1.00  0.00           H
ATOM   1253  HW2 SOL  1965      18.960  41.760  44.440  1.00  0.00           H
ATOM   1254  OW  SOL  1966      12.360 150.620  35.610  1.00  0.00           O
ATOM   1255  HW1 SOL  1966      12.290 150.250  36.490  1.00  0.00           H
ATOM   1256  HW2 SOL  1966      11.500 150.980  35.430  1.00  0.00           H
ATOM   1257  OW  SOL  1967      16.150 183.850  16.850  1.00  0.00           O
ATOM   1258  HW1 SOL  1967      16.390 183.990  17.770  1.00  0.00           H
ATOM   1259  HW2 SOL  1967      15.920 184.720  16.520  1.00  0.00           H
ATOM   1260  OW  SOL  1968       9.480   3.500 182.190  1.00  0.00           O
ATOM   1261  HW1 SOL  1968       9.020   4.300 181.970  1.00  0.00           H
ATOM   1262  HW2 SOL  1968       9.240   2.880 181.500  1.00  0.00           H
ATOM   1263  OW  SOL  1969      23.920 176.070  10.630  1.00  0.00           O
ATOM   1264  HW1 SOL  1969      23.130 176.540  10.880  1.00  0.00           H
ATOM   1265  HW2 SOL  1969      24.040 175.410  11.320  1.00  0.00           H
ATOM   1266  OW  SOL  1970      11.910  21.010  41.090  1.00  0.00           O
ATOM   1267  HW1 SOL  1970      11.130  20.450  41.060  1.00  0.00           H
ATOM   1268  HW2 SOL  1970      12.640  20.390  41.100  1.00  0.00           H
ATOM   1269  OW  SOL  1971      47.760 182.910   3.400  1.00  0.00           O
ATOM   1270  HW1 SOL  1971      48.130 182.040   3.300  1.00  0.00           H
ATOM   1271  HW2 SOL  1971      46.840 182.820   3.130  1.00  0.00           H
ATOM   1272  OW  SOL  1972     129.080 184.870 168.080  1.00  0.00           O
ATOM   1273  HW1 SOL  1972     129.030 184.200 168.770  1.00  0.00           H
ATOM   1274  HW2 SOL  1972     129.960 184.780 167.720  1.00  0.00           H
ATOM   1275  OW  SOL  1973      42.090  45.690   9.480  1.00  0.00           O
ATOM   1276  HW1 SOL  1973      41.510  46.020   8.790  1.00  0.00           H
ATOM   1277  HW2 SOL  1973      42.080  46.370  10.150  1.00  0.00           H
ATOM   1278  OW  SOL  1974       1.920  26.600  46.940  1.00  0.00           O
ATOM   1279  HW1 SOL  1974       1.150  27.000  47.340  1.00  0.00           H
ATOM   1280  HW2 SOL  1974       2.630  26.780  47.560  1.00  0.00           H
ATOM   1281  OW  SOL  1975       4.710  11.390  72.400  1.00  0.00           O
ATOM   1282  HW1 SOL  1975       4.180  11.660  71.650  1.00  0.00           H
ATOM   1283  HW2 SOL  1975       4.080  11.200  73.090  1.00  0.00           H
ATOM   1284  OW  SOL  1976      15.570  23.020  39.920  1.00  0.00           O
ATOM   1285  HW1 SOL  1976      16.320  23.410  39.470  1.00  0.00           H
ATOM   1286  HW2 SOL  1976      15.190  22.410  39.290  1.00  0.00           H
ATOM   1287  OW  SOL  1977      20.820  69.440  77.080  1.00  0.00           O
ATOM   1288  HW1 SOL  1977      21.260  69.490  77.930  1.00  0.00           H
ATOM   1289  HW2 SOL  1977      21.480  69.770  76.460  1.00  0.00           H
ATOM   1290  OW  SOL  1978       0.800   4.560  32.020  1.00  0.00           O
ATOM   1291  HW1 SOL  1978       1.610   4.060  32.080  1.00  0.00           H
ATOM   1292  HW2 SOL  1978       0.840   4.990  31.170  1.00  0.00           H
ATOM   1293  OW  SOL  1979      31.010  45.340  36.300  1.00  0.00           O
ATOM   1294  HW1 SOL  1979      30.590  44.540  36.610  1.00  0.00           H
ATOM   1295  HW2 SOL  1979      30.770  46.000  36.940  1.00  0.00           H
ATOM   1296  OW  SOL  1980      38.400 187.870   2.490  1.00  0.00           O
ATOM   1297  HW1 SOL  1980      39.300 187.610   2.290  1.00  0.00           H
ATOM   1298  HW2 SOL  1980      38.330 188.770   2.170  1.00  0.00           H
ATOM   1299  OW  SOL  1981      22.100 171.130  94.980  1.00  0.00           O
ATOM   1300  HW1 SOL  1981      21.250 170.930  94.590  1.00  0.00           H
ATOM   1301  HW2 SOL  1981      22.680 171.260  94.240  1.00  0.00           H
ATOM   1302  OW  SOL  1982       3.920 179.880  53.950  1.00  0.00           O
ATOM   1303  HW1 SOL  1982       3.740 180.040  54.880  1.00  0.00           H
ATOM   1304  HW2 SOL  1982       3.140 179.430  53.630  1.00  0.00           H
ATOM   1305  OW  SOL  1983      19.950  38.460  33.680  1.00  0.00           O
ATOM   1306  HW1 SOL  1983      20.550  37.910  33.170  1.00  0.00           H
ATOM   1307  HW2 SOL  1983      19.080  38.150  33.440  1.00  0.00           H
ATOM   1308  OW  SOL  1984     172.200  16.450  61.680  1.00  0.00           O
ATOM   1309  HW1 SOL  1984     173.030  16.710  62.080  1.00  0.00           H
ATOM   1310  HW2 SOL  1984     171.590  16.390  62.420  1.00  0.00           H
ATOM   1311  OW  SOL  1985     177.930  11.920  33.890  1.00  0.00           O
ATOM   1312  HW1 SOL  1985     178.350  11.230  33.360  1.00  0.00           H
ATOM   1313  HW2 SOL  1985     178.610  12.180  34.520  1.00  0.00           H
ATOM   1314  OW  SOL  1986     174.130  15.890  34.790  1.00  0.00           O
ATOM   1315  HW1 SOL  1986     174.020  16.070  35.720  1.00  0.00           H
ATOM   1316  HW2 SOL  1986     173.920  14.960  34.710  1.00  0.00           H
ATOM   1317  OW  SOL  1987      24.420 185.430  62.170  1.00  0.00           O
ATOM   1318  HW1 SOL  1987      24.780 184.820  61.530  1.00  0.00           H
ATOM   1319  HW2 SOL  1987      24.460 186.280  61.730  1.00  0.00           H
ATOM   1320  OW  SOL  1988      14.660  45.860  33.650  1.00  0.00           O
ATOM   1321  HW1 SOL  1988      15.210  45.390  33.020  1.00  0.00           H
ATOM   1322  HW2 SOL  1988      15.180  45.890  34.450  1.00  0.00           H
ATOM   1323  OW  SOL  1989      14.700  22.810  49.300  1.00  0.00           O
ATOM   1324  HW1 SOL  1989      14.920  22.310  50.090  1.00  0.00           H
ATOM   1325  HW2 SOL  1989      15.400  22.580  48.680  1.00  0.00           H
ATOM   1326  OW  SOL  1990      20.440  21.800  78.400  1.00  0.00           O
ATOM   1327  HW1 SOL  1990      20.550  20.910  78.080  1.00  0.00           H
ATOM   1328  HW2 SOL  1990      19.900  22.230  77.740  1.00  0.00           H
ATOM   1329  OW  SOL  1991      35.480   2.380  23.760  1.00  0.00           O
ATOM   1330  HW1 SOL  1991      34.730   2.410  24.350  1.00  0.00           H
ATOM   1331  HW2 SOL  1991      35.750   1.460  23.760  1.00  0.00           H
ATOM   1332  OW  SOL  1992       2.430 153.830  70.380  1.00  0.00           O
ATOM   1333  HW1 SOL  1992       1.710 153.560  69.790  1.00  0.00           H
ATOM   1334  HW2 SOL  1992       1.990 154.290  71.090  1.00  0.00           H
ATOM   1335  OW  SOL  1993      12.980  26.290  55.620  1.00  0.00           O
ATOM   1336  HW1 SOL  1993      13.930  26.310  55.470  1.00  0.00           H
ATOM   1337  HW2 SOL  1993      12.770  27.180  55.930  1.00  0.00           H
ATOM   1338  OW  SOL  1994      30.230  10.380  14.020  1.00  0.00           O
ATOM   1339  HW1 SOL  1994      31.190  10.380  13.940  1.00  0.00           H
ATOM   1340  HW2 SOL  1994      30.000  11.290  14.210  1.00  0.00           H
ATOM   1341  OW  SOL  1995       9.430 185.450  56.790  1.00  0.00           O
ATOM   1342  HW1 SOL  1995       9.680 185.080  55.950  1.00  0.00           H
ATOM   1343  HW2 SOL  1995       8.590 185.880  56.630  1.00  0.00           H
ATOM   1344  OW  SOL  1996     155.150  21.730  58.930  1.00  0.00           O
ATOM   1345  HW1 SOL  1996     155.150  22.340  58.200  1.00  0.00           H
ATOM   1346  HW2 SOL  1996     154.270  21.350  58.930  1.00  0.00           H
ATOM   1347  OW  SOL  1997      51.170 173.330  59.050  1.00  0.00           O
ATOM   1348  HW1 SOL  1997      50.660 172.530  58.910  1.00  0.00           H
ATOM   1349  HW2 SOL  1997      51.680 173.160  59.840  1.00  0.00           H
ATOM   1350  OW  SOL  1998      17.870 166.730  46.180  1.00  0.00           O
ATOM   1351  HW1 SOL  1998      17.970 166.220  45.380  1.00  0.00           H
ATOM   1352  HW2 SOL  1998      18.740 167.090  46.340  1.00  0.00           H
ATOM   1353  OW  SOL  1999     181.980  23.140  62.360  1.00  0.00           O
ATOM   1354  HW1 SOL  1999     182.430  23.110  61.520  1.00  0.00           H
ATOM   1355  HW2 SOL  1999     181.080  23.380  62.130  1.00  0.00           H
ATOM   1356  OW  SOL  2000      59.020   7.850   7.890  1.00  0.00           O
ATOM   1357  HW1 SOL  2000      58.200   7.500   8.210  1.00  0.00           H
ATOM   1358  HW2 SOL  2000      58.770   8.600   7.350  1.00  0.00           H
ATOM   1359  OW  SOL  2001     182.810  17.540  80.570  1.00  0.00           O
ATOM   1360  HW1 SOL  2001     183.060  17.590  81.500  1.00  0.00           H
ATOM   1361  HW2 SOL  2001     183.570  17.160  80.140  1.00  0.00           H
ATOM   1362  OW  SOL  2002      12.670  14.390  63.180  1.00  0.00           O
ATOM   1363  HW1 SOL  2002      13.310  14.390  62.470  1.00  0.00           H
ATOM   1364  HW2 SOL  2002      12.070  13.670  62.960  1.00  0.00           H
ATOM   1365  OW  SOL  2003       1.580  48.620  38.450  1.00  0.00           O
ATOM   1366  HW1 SOL  2003       0.950  47.910  38.350  1.00  0.00           H
ATOM   1367  HW2 SOL  2003       1.770  48.900  37.560  1.00  0.00           H
ATOM   1368  OW  SOL  2004      19.070  15.240  31.580  1.00  0.00           O
ATOM   1369  HW1 SOL  2004      19.370  14.590  30.940  1.00  0.00           H
ATOM   1370  HW2 SOL  2004      18.910  14.730  32.380  1.00  0.00           H
ATOM   1371  OW  SOL  2005     181.900  21.290  34.800  1.00  0.00           O
ATOM   1372  HW1 SOL  2005     182.800  21.620  34.700  1.00  0.00           H
ATOM   1373  HW2 SOL  2005     181.760  21.270  35.740  1.00  0.00           H
ATOM   1374  OW  SOL  2006       2.740  27.870  54.870  1.00  0.00           O
ATOM   1375  HW1 SOL  2006       2.490  27.150  54.280  1.00  0.00           H
ATOM   1376  HW2 SOL  2006       1.910  28.180  55.240  1.00  0.00           H
ATOM   1377  OW  SOL  2007     167.940  28.940  55.150  1.00  0.00           O
ATOM   1378  HW1 SOL  2007     167.410  29.570  55.620  1.00  0.00           H
ATOM   1379  HW2 SOL  2007     167.840  29.180  54.230  1.00  0.00           H
ATOM   1380  OW  SOL  2008       3.540   7.670  39.670  1.00  0.00           O
ATOM   1381  HW1 SOL  2008       2.760   7.760  39.140  1.00  0.00           H
ATOM   1382  HW2 SOL  2008       3.290   7.060  40.360  1.00  0.00           H
ATOM   1383  OW  SOL  2009      13.240  40.210  40.670  1.00  0.00           O
ATOM   1384  HW1 SOL  2009      12.800  41.060  40.750  1.00  0.00           H
ATOM   1385  HW2 SOL  2009      12.740  39.630  41.240  1.00  0.00           H
ATOM   1386  OW  SOL  2010      41.950  17.620  78.420  1.00  0.00           O
ATOM   1387  HW1 SOL  2010      41.730  16.860  77.880  1.00  0.00           H
ATOM   1388  HW2 SOL  2010      42.510  18.160  77.860  1.00  0.00           H
ATOM   1389  OW  SOL  2011      39.380  28.420  63.760  1.00  0.00           O
ATOM   1390  HW1 SOL  2011      39.920  29.200  63.790  1.00  0.00           H
ATOM   1391  HW2 SOL  2011      38.500  28.740  63.550  1.00  0.00           H
ATOM   1392  OW  SOL  2012      22.540  10.690  46.060  1.00  0.00           O
ATOM   1393  HW1 SOL  2012      22.620  11.210  45.270  1.00  0.00           H
ATOM   1394  HW2 SOL  2012      21.680  10.280  46.000  1.00  0.00           H
ATOM   1395  OW  SOL  2013      69.750  26.800  44.430  1.00  0.00           O
ATOM   1396  HW1 SOL  2013      70.130  26.770  43.560  1.00  0.00           H
ATOM   1397  HW2 SOL  2013      69.060  26.130  44.410  1.00  0.00           H
ATOM   1398  OW  SOL  2014      12.120  12.040  76.490  1.00  0.00           O
ATOM   1399  HW1 SOL  2014      12.670  11.700  75.780  1.00  0.00           H
ATOM   1400  HW2 SOL  2014      11.740  12.840  76.140  1.00  0.00           H
ATOM   1401  OW  SOL  2015     187.650  40.080  46.340  1.00  0.00           O
ATOM   1402  HW1 SOL  2015     188.460  40.430  46.710  1.00  0.00           H
ATOM   1403  HW2 SOL  2015     187.400  40.720  45.680  1.00  0.00           H
ATOM   1404  OW  SOL  2016      54.130 186.960  46.940  1.00  0.00           O
ATOM   1405  HW1 SOL  2016      55.050 187.200  47.030  1.00  0.00           H
ATOM   1406  HW2 SOL  2016      53.950 187.060  46.000  1.00  0.00           H
ATOM   1407  OW  SOL  2017      17.980  24.930  39.220  1.00  0.00           O
ATOM   1408  HW1 SOL  2017      17.480  25.270  38.480  1.00  0.00           H
ATOM   1409  HW2 SOL  2017      17.410  25.050  39.970  1.00  0.00           H
ATOM   1410  OW  SOL  2018       7.790  23.670 169.770  1.00  0.00           O
ATOM   1411  HW1 SOL  2018       8.580  23.530 169.250  1.00  0.00           H
ATOM   1412  HW2 SOL  2018       7.260  22.890 169.610  1.00  0.00           H
ATOM   1413  OW  SOL  2019      34.140 185.370 174.150  1.00  0.00           O
ATOM   1414  HW1 SOL  2019      33.600 184.840 173.560  1.00  0.00           H
ATOM   1415  HW2 SOL  2019      34.000 184.990 175.020  1.00  0.00           H
ATOM   1416  OW  SOL  2020     184.510 187.080  44.920  1.00  0.00           O
ATOM   1417  HW1 SOL  2020     184.840 186.520  45.630  1.00  0.00           H
ATOM   1418  HW2 SOL  2020     183.690 186.660  44.650  1.00  0.00           H
ATOM   1419  OW  SOL  2021     185.560 154.240  32.730  1.00  0.00           O
ATOM   1420  HW1 SOL  2021     186.380 154.640  33.020  1.00  0.00           H
ATOM   1421  HW2 SOL  2021     185.820 153.620  32.060  1.00  0.00           H
ATOM   1422  OW  SOL  2022      32.910 175.630  53.290  1.00  0.00           O
ATOM   1423  HW1 SOL  2022      32.120 176.180  53.310  1.00  0.00           H
ATOM   1424  HW2 SOL  2022      33.200 175.590  54.200  1.00  0.00           H
ATOM   1425  OW  SOL  2023      22.240  15.580  62.850  1.00  0.00           O
ATOM   1426  HW1 SOL  2023      22.390  15.470  61.910  1.00  0.00           H
ATOM   1427  HW2 SOL  2023      21.440  16.100  62.900  1.00  0.00           H
ATOM   1428  OW  SOL  2024      20.920   7.320  21.120  1.00  0.00           O
ATOM   1429  HW1 SOL  2024      20.480   7.420  21.960  1.00  0.00           H
ATOM   1430  HW2 SOL  2024      21.800   7.670  21.270  1.00  0.00           H
ATOM   1431  OW  SOL  2025       7.160  36.490  52.880  1.00  0.00           O
ATOM   1432  HW1 SOL  2025       8.040  36.140  53.040  1.00  0.00           H
ATOM   1433  HW2 SOL  2025       6.700  35.780  52.450  1.00  0.00           H
ATOM   1434  OW  SOL  2026      11.220  12.090  62.480  1.00  0.00           O
ATOM   1435  HW1 SOL  2026      10.320  12.040  62.800  1.00  0.00           H
ATOM   1436  HW2 SOL  2026      11.630  11.300  62.830  1.00  0.00           H
ATOM   1437  OW  SOL  2027      25.410  14.800  55.520  1.00  0.00           O
ATOM   1438  HW1 SOL  2027      25.880  15.070  54.730  1.00  0.00           H
ATOM   1439  HW2 SOL  2027      25.850  15.280  56.220  1.00  0.00           H
ATOM   1440  OW  SOL  2028     155.710  20.270  30.030  1.00  0.00           O
ATOM   1441  HW1 SOL  2028     155.530  21.020  30.610  1.00  0.00           H
ATOM   1442  HW2 SOL  2028     154.980  20.280  29.410  1.00  0.00           H
ATOM   1443  OW  SOL  2029       1.600  42.680  37.900  1.00  0.00           O
ATOM   1444  HW1 SOL  2029       2.290  43.340  37.870  1.00  0.00           H
ATOM   1445  HW2 SOL  2029       1.620  42.350  38.790  1.00  0.00           H
ATOM   1446  OW  SOL  2030      35.280   1.590  52.350  1.00  0.00           O
ATOM   1447  HW1 SOL  2030      35.450   0.650  52.430  1.00  0.00           H
ATOM   1448  HW2 SOL  2030      35.880   2.000  52.980  1.00  0.00           H
ATOM   1449  OW  SOL  2031      16.840  22.040  58.340  1.00  0.00           O
ATOM   1450  HW1 SOL  2031      17.050  22.940  58.570  1.00  0.00           H
ATOM   1451  HW2 SOL  2031      16.870  22.020  57.380  1.00  0.00           H
ATOM   1452  OW  SOL  2032       7.160 169.300  64.110  1.00  0.00           O
ATOM   1453  HW1 SOL  2032       7.540 169.370  64.990  1.00  0.00           H
ATOM   1454  HW2 SOL  2032       6.740 168.440  64.090  1.00  0.00           H
ATOM   1455  OW  SOL  2033     172.840   4.030  49.820  1.00  0.00           O
ATOM   1456  HW1 SOL  2033     172.320   4.490  49.170  1.00  0.00           H
ATOM   1457  HW2 SOL  2033     172.630   4.460  50.650  1.00  0.00           H
ATOM   1458  OW  SOL  2034     155.650  38.160   7.570  1.00  0.00           O
ATOM   1459  HW1 SOL  2034     155.590  37.530   8.290  1.00  0.00           H
ATOM   1460  HW2 SOL  2034     156.590  38.310   7.460  1.00  0.00           H
ATOM   1461  OW  SOL  2035       7.880  23.890  38.570  1.00  0.00           O
ATOM   1462  HW1 SOL  2035       8.430  23.110  38.490  1.00  0.00           H
ATOM   1463  HW2 SOL  2035       7.180  23.750  37.930  1.00  0.00           H
ATOM   1464  OW  SOL  2036     166.660   6.810  54.110  1.00  0.00           O
ATOM   1465  HW1 SOL  2036     167.240   6.340  54.710  1.00  0.00           H
ATOM   1466  HW2 SOL  2036     165.960   6.180  53.910  1.00  0.00           H
ATOM   1467  OW  SOL  2037     156.880  50.230  49.050  1.00  0.00           O
ATOM   1468  HW1 SOL  2037     156.110  50.110  49.600  1.00  0.00           H
ATOM   1469  HW2 SOL  2037     156.530  50.420  48.180  1.00  0.00           H
ATOM   1470  OW  SOL  2038       8.890  31.360  17.720  1.00  0.00           O
ATOM   1471  HW1 SOL  2038       9.200  30.460  17.690  1.00  0.00           H
ATOM   1472  HW2 SOL  2038       8.620  31.490  18.630  1.00  0.00           H
ATOM   1473  OW  SOL  2039     163.650  13.510  72.570  1.00  0.00           O
ATOM   1474  HW1 SOL  2039     163.300  14.390  72.410  1.00  0.00           H
ATOM   1475  HW2 SOL  2039     163.840  13.160  71.700  1.00  0.00           H
ATOM   1476  OW  SOL  2040       7.750 187.600  15.180  1.00  0.00           O
ATOM   1477  HW1 SOL  2040       8.700 187.670  15.150  1.00  0.00           H
ATOM   1478  HW2 SOL  2040       7.570 187.150  16.010  1.00  0.00           H
ATOM   1479  OW  SOL  2041      17.800  33.210  25.950  1.00  0.00           O
ATOM   1480  HW1 SOL  2041      17.250  33.990  26.050  1.00  0.00           H
ATOM   1481  HW2 SOL  2041      18.150  33.280  25.060  1.00  0.00           H
ATOM   1482  OW  SOL  2042     170.680  81.150  86.930  1.00  0.00           O
ATOM   1483  HW1 SOL  2042     170.770  81.540  86.060  1.00  0.00           H
ATOM   1484  HW2 SOL  2042     169.820  81.430  87.230  1.00  0.00           H
ATOM   1485  OW  SOL  2043       5.170  24.370  20.980  1.00  0.00           O
ATOM   1486  HW1 SOL  2043       5.810  24.820  20.430  1.00  0.00           H
ATOM   1487  HW2 SOL  2043       4.320  24.590  20.580  1.00  0.00           H
ATOM   1488  OW  SOL  2044     179.750  34.540  30.370  1.00  0.00           O
ATOM   1489  HW1 SOL  2044     180.540  34.970  30.700  1.00  0.00           H
ATOM   1490  HW2 SOL  2044     179.920  33.610  30.460  1.00  0.00           H
ATOM   1491  OW  SOL  2045      23.590   9.460  65.050  1.00  0.00           O
ATOM   1492  HW1 SOL  2045      24.290   9.270  65.670  1.00  0.00           H
ATOM   1493  HW2 SOL  2045      22.800   9.520  65.580  1.00  0.00           H
ATOM   1494  OW  SOL  2046      41.260 183.590  10.540  1.00  0.00           O
ATOM   1495  HW1 SOL  2046      40.310 183.500  10.410  1.00  0.00           H
ATOM   1496  HW2 SOL  2046      41.590 182.700  10.500  1.00  0.00           H
ATOM   1497  OW  SOL  2047      10.660  27.490  38.230  1.00  0.00           O
ATOM   1498  HW1 SOL  2047      10.940  27.590  37.320  1.00  0.00           H
ATOM   1499  HW2 SOL  2047       9.700  27.520  38.190  1.00  0.00           H
ATOM   1500  OW  SOL  2048      13.890   3.110  23.840  1.00  0.00           O
ATOM   1501  HW1 SOL  2048      13.610   3.700  23.130  1.00  0.00           H
ATOM   1502  HW2 SOL  2048      14.380   3.670  24.440  1.00  0.00           H
ATOM   1503  OW  SOL  2049       2.660  28.800  51.540  1.00  0.00           O
ATOM   1504  HW1 SOL  2049       1.950  28.490  52.100  1.00  0.00           H
ATOM   1505  HW2 SOL  2049       3.360  29.060  52.150  1.00  0.00           H
ATOM   1506  OW  SOL  2050     186.420  43.310  51.760  1.00  0.00           O
ATOM   1507  HW1 SOL  2050     187.320  43.260  51.450  1.00  0.00           H
ATOM   1508  HW2 SOL  2050     185.950  43.790  51.090  1.00  0.00           H
ATOM   1509  OW  SOL  2051       1.630   0.580  31.430  1.00  0.00           O
ATOM   1510  HW1 SOL  2051       1.810   1.520  31.410  1.00  0.00           H
ATOM   1511  HW2 SOL  2051       0.720   0.530  31.750  1.00  0.00           H
ATOM   1512  OW  SOL  2052      26.370  10.540  40.550  1.00  0.00           O
ATOM   1513  HW1 SOL  2052      26.800  11.290  40.950  1.00  0.00           H
ATOM   1514  HW2 SOL  2052      26.060  10.010  41.280  1.00  0.00           H
ATOM   1515  OW  SOL  2053      29.020  19.950   9.100  1.00  0.00           O
ATOM   1516  HW1 SOL  2053      29.820  19.460   9.290  1.00  0.00           H
ATOM   1517  HW2 SOL  2053      28.330  19.470   9.550  1.00  0.00           H
ATOM   1518  OW  SOL  2054     185.210   4.840  12.700  1.00  0.00           O
ATOM   1519  HW1 SOL  2054     184.370   4.500  13.020  1.00  0.00           H
ATOM   1520  HW2 SOL  2054     185.030   5.090  11.790  1.00  0.00           H
ATOM   1521  OW  SOL  2055      30.910   1.690  26.360  1.00  0.00           O
ATOM   1522  HW1 SOL  2055      31.300   1.910  27.210  1.00  0.00           H
ATOM   1523  HW2 SOL  2055      30.990   0.740  26.300  1.00  0.00           H
ATOM   1524  OW  SOL  2056       9.340 177.350  89.980  1.00  0.00           O
ATOM   1525  HW1 SOL  2056       9.140 176.470  89.660  1.00  0.00           H
ATOM   1526  HW2 SOL  2056       9.870 177.740  89.290  1.00  0.00           H
ATOM   1527  OW  SOL  2057      13.680  30.970  30.220  1.00  0.00           O
ATOM   1528  HW1 SOL  2057      14.260  31.690  30.490  1.00  0.00           H
ATOM   1529  HW2 SOL  2057      13.400  31.210  29.340  1.00  0.00           H
ATOM   1530  OW  SOL  2058      17.120  22.500  29.740  1.00  0.00           O
ATOM   1531  HW1 SOL  2058      17.010  23.430  29.940  1.00  0.00           H
ATOM   1532  HW2 SOL  2058      17.170  22.070  30.590  1.00  0.00           H
ATOM   1533  OW  SOL  2059      36.350  32.220  43.030  1.00  0.00           O
ATOM   1534  HW1 SOL  2059      36.690  31.920  42.190  1.00  0.00           H
ATOM   1535  HW2 SOL  2059      36.670  33.130  43.110  1.00  0.00           H
ATOM   1536  OW  SOL  2060      27.080   3.770  61.410  1.00  0.00           O
ATOM   1537  HW1 SOL  2060      27.500   3.570  60.580  1.00  0.00           H
ATOM   1538  HW2 SOL  2060      26.350   4.340  61.170  1.00  0.00           H
ATOM   1539  OW  SOL  2061      32.970 184.200  60.080  1.00  0.00           O
ATOM   1540  HW1 SOL  2061      32.980 184.480  59.170  1.00  0.00           H
ATOM   1541  HW2 SOL  2061      32.390 183.430  60.090  1.00  0.00           H
ATOM   1542  OW  SOL  2062      18.130  35.750  17.630  1.00  0.00           O
ATOM   1543  HW1 SOL  2062      19.050  35.500  17.510  1.00  0.00           H
ATOM   1544  HW2 SOL  2062      17.640  34.970  17.360  1.00  0.00           H
ATOM   1545  OW  SOL  2063       9.050  41.320  59.060  1.00  0.00           O
ATOM   1546  HW1 SOL  2063       9.700  41.690  59.650  1.00  0.00           H
ATOM   1547  HW2 SOL  2063       8.300  41.910  59.120  1.00  0.00           H
ATOM   1548  OW  SOL  2064     177.380 184.320  60.900  1.00  0.00           O
ATOM   1549  HW1 SOL  2064     176.970 184.740  60.150  1.00  0.00           H
ATOM   1550  HW2 SOL  2064     178.300 184.200  60.640  1.00  0.00           H
ATOM   1551  OW  SOL  2065     184.120  28.600  75.520  1.00  0.00           O
ATOM   1552  HW1 SOL  2065     183.920  29.300  76.140  1.00  0.00           H
ATOM   1553  HW2 SOL  2065     185.050  28.420  75.650  1.00  0.00           H
ATOM   1554  OW  SOL  2066      29.790  35.520  60.970  1.00  0.00           O
ATOM   1555  HW1 SOL  2066      29.790  34.600  60.700  1.00  0.00           H
ATOM   1556  HW2 SOL  2066      30.270  35.970  60.270  1.00  0.00           H
ATOM   1557  OW  SOL  2067      20.920  19.600  43.430  1.00  0.00           O
ATOM   1558  HW1 SOL  2067      21.560  20.300  43.390  1.00  0.00           H
ATOM   1559  HW2 SOL  2067      20.980  19.260  44.330  1.00  0.00           H
ATOM   1560  OW  SOL  2068     170.890 187.900  88.080  1.00  0.00           O
ATOM   1561  HW1 SOL  2068     170.070 187.450  87.860  1.00  0.00           H
ATOM   1562  HW2 SOL  2068     171.570 187.290  87.800  1.00  0.00           H
ATOM   1563  OW  SOL  2069     161.210 179.660  37.860  1.00  0.00           O
ATOM   1564  HW1 SOL  2069     161.600 180.110  37.110  1.00  0.00           H
ATOM   1565  HW2 SOL  2069     161.690 178.830  37.920  1.00  0.00           H
ATOM   1566  OW  SOL  2070      23.300  10.080  26.300  1.00  0.00           O
ATOM   1567  HW1 SOL  2070      22.800   9.280  26.470  1.00  0.00           H
ATOM   1568  HW2 SOL  2070      24.120   9.950  26.780  1.00  0.00           H
ATOM   1569  OW  SOL  2071      13.900  38.560  55.970  1.00  0.00           O
ATOM   1570  HW1 SOL  2071      14.180  38.960  55.150  1.00  0.00           H
ATOM   1571  HW2 SOL  2071      12.990  38.310  55.820  1.00  0.00           H
ATOM   1572  OW  SOL  2072     185.490  24.520  57.140  1.00  0.00           O
ATOM   1573  HW1 SOL  2072     186.020  24.720  56.370  1.00  0.00           H
ATOM   1574  HW2 SOL  2072     184.960  25.300  57.280  1.00  0.00           H
ATOM   1575  OW  SOL  2073      22.680  50.000  43.830  1.00  0.00           O
ATOM   1576  HW1 SOL  2073      22.350  50.130  44.730  1.00  0.00           H
ATOM   1577  HW2 SOL  2073      21.950  49.580  43.370  1.00  0.00           H
ATOM   1578  OW  SOL  2074      28.440  58.390  67.700  1.00  0.00           O
ATOM   1579  HW1 SOL  2074      28.580  58.470  66.760  1.00  0.00           H
ATOM   1580  HW2 SOL  2074      29.250  58.720  68.090  1.00  0.00           H
ATOM   1581  OW  SOL  2075     176.060  30.540  65.610  1.00  0.00           O
ATOM   1582  HW1 SOL  2075     175.940  29.630  65.340  1.00  0.00           H
ATOM   1583  HW2 SOL  2075     176.820  30.840  65.120  1.00  0.00           H
ATOM   1584  OW  SOL  2076       1.050  22.690  45.860  1.00  0.00           O
ATOM   1585  HW1 SOL  2076       0.480  23.230  45.310  1.00  0.00           H
ATOM   1586  HW2 SOL  2076       1.780  23.260  46.090  1.00  0.00           H
ATOM   1587  OW  SOL  2077     186.070  28.820  58.910  1.00  0.00           O
ATOM   1588  HW1 SOL  2077     186.870  28.340  58.680  1.00  0.00           H
ATOM   1589  HW2 SOL  2077     185.570  28.200  59.440  1.00  0.00           H
ATOM   1590  OW  SOL  2078       9.470 178.620 106.490  1.00  0.00           O
ATOM   1591  HW1 SOL  2078      10.220 178.780 107.050  1.00  0.00           H
ATOM   1592  HW2 SOL  2078       9.270 177.690 106.620  1.00  0.00           H
ATOM   1593  OW  SOL  2079      63.100  15.760  34.830  1.00  0.00           O
ATOM   1594  HW1 SOL  2079      63.300  15.100  34.170  1.00  0.00           H
ATOM   1595  HW2 SOL  2079      63.740  15.610  35.530  1.00  0.00           H
ATOM   1596  OW  SOL  2080       2.460 184.690  21.940  1.00  0.00           O
ATOM   1597  HW1 SOL  2080       2.110 184.140  22.640  1.00  0.00           H
ATOM   1598  HW2 SOL  2080       3.120 185.230  22.370  1.00  0.00           H
ATOM   1599  OW  SOL  2081     165.880  17.410  26.990  1.00  0.00           O
ATOM   1600  HW1 SOL  2081     166.040  16.480  27.110  1.00  0.00           H
ATOM   1601  HW2 SOL  2081     166.660  17.740  26.560  1.00  0.00           H
ATOM   1602  OW  SOL  2082     163.420 172.670  79.230  1.00  0.00           O
ATOM   1603  HW1 SOL  2082     163.190 173.480  79.690  1.00  0.00           H
ATOM   1604  HW2 SOL  2082     164.310 172.480  79.500  1.00  0.00           H
ATOM   1605  OW  SOL  2083     147.810  38.820  50.950  1.00  0.00           O
ATOM   1606  HW1 SOL  2083     148.420  38.130  50.700  1.00  0.00           H
ATOM   1607  HW2 SOL  2083     147.000  38.350  51.170  1.00  0.00           H
ATOM   1608  OW  SOL  2084       1.200   5.630  68.320  1.00  0.00           O
ATOM   1609  HW1 SOL  2084       0.650   5.150  67.700  1.00  0.00           H
ATOM   1610  HW2 SOL  2084       0.810   6.500  68.360  1.00  0.00           H
ATOM   1611  OW  SOL  2085     181.580 186.660  54.000  1.00  0.00           O
ATOM   1612  HW1 SOL  2085     181.920 186.040  53.360  1.00  0.00           H
ATOM   1613  HW2 SOL  2085     182.290 187.290  54.120  1.00  0.00           H
ATOM   1614  OW  SOL  2086     176.800  70.880  36.960  1.00  0.00           O
ATOM   1615  HW1 SOL  2086     177.180  70.180  37.490  1.00  0.00           H
ATOM   1616  HW2 SOL  2086     176.700  71.610  37.570  1.00  0.00           H
ATOM   1617  OW  SOL  2087     173.230  43.220  35.630  1.00  0.00           O
ATOM   1618  HW1 SOL  2087     173.810  42.490  35.830  1.00  0.00           H
ATOM   1619  HW2 SOL  2087     172.380  42.940  35.960  1.00  0.00           H
ATOM   1620  OW  SOL  2088      16.330  17.920  26.250  1.00  0.00           O
ATOM   1621  HW1 SOL  2088      16.600  18.810  26.030  1.00  0.00           H
ATOM   1622  HW2 SOL  2088      15.830  18.010  27.050  1.00  0.00           H
ATOM   1623  OW  SOL  2089     179.440   2.410  26.890  1.00  0.00           O
ATOM   1624  HW1 SOL  2089     180.240   2.920  27.000  1.00  0.00           H
ATOM   1625  HW2 SOL  2089     178.790   3.040  26.570  1.00  0.00           H
ATOM   1626  OW  SOL  2090     167.870  13.390  53.460  1.00  0.00           O
ATOM   1627  HW1 SOL  2090     168.510  13.670  54.110  1.00  0.00           H
ATOM   1628  HW2 SOL  2090     168.340  13.430  52.630  1.00  0.00           H
ATOM   1629  OW  SOL  2091       7.340  33.480  67.640  1.00  0.00           O
ATOM   1630  HW1 SOL  2091       7.440  32.530  67.650  1.00  0.00           H
ATOM   1631  HW2 SOL  2091       7.140  33.710  68.550  1.00  0.00           H
ATOM   1632  OW  SOL  2092       4.240  20.660  53.520  1.00  0.00           O
ATOM   1633  HW1 SOL  2092       4.460  19.740  53.690  1.00  0.00           H
ATOM   1634  HW2 SOL  2092       4.820  21.150  54.100  1.00  0.00           H
ATOM   1635  OW  SOL  2093       3.880 147.470  18.360  1.00  0.00           O
ATOM   1636  HW1 SOL  2093       3.290 148.020  17.830  1.00  0.00           H
ATOM   1637  HW2 SOL  2093       3.380 146.670  18.520  1.00  0.00           H
ATOM   1638  OW  SOL  2094      15.480  31.530  62.100  1.00  0.00           O
ATOM   1639  HW1 SOL  2094      14.880  31.280  62.800  1.00  0.00           H
ATOM   1640  HW2 SOL  2094      14.910  31.730  61.360  1.00  0.00           H
ATOM   1641  OW  SOL  2095     171.650 169.780  63.850  1.00  0.00           O
ATOM   1642  HW1 SOL  2095     171.850 170.550  63.320  1.00  0.00           H
ATOM   1643  HW2 SOL  2095     170.790 169.950  64.220  1.00  0.00           H
ATOM   1644  OW  SOL  2096      29.470  47.910  66.080  1.00  0.00           O
ATOM   1645  HW1 SOL  2096      29.270  46.990  66.250  1.00  0.00           H
ATOM   1646  HW2 SOL  2096      29.360  48.010  65.140  1.00  0.00           H
ATOM   1647  OW  SOL  2097     183.170  32.920  94.940  1.00  0.00           O
ATOM   1648  HW1 SOL  2097     182.530  32.810  95.640  1.00  0.00           H
ATOM   1649  HW2 SOL  2097     182.810  33.600  94.380  1.00  0.00           H
ATOM   1650  OW  SOL  2098      24.080  46.820  57.000  1.00  0.00           O
ATOM   1651  HW1 SOL  2098      23.940  47.370  57.770  1.00  0.00           H
ATOM   1652  HW2 SOL  2098      25.000  46.590  57.030  1.00  0.00           H
ATOM   1653  OW  SOL  2099      16.410  13.440  98.700  1.00  0.00           O
ATOM   1654  HW1 SOL  2099      16.130  12.730  99.270  1.00  0.00           H
ATOM   1655  HW2 SOL  2099      17.340  13.550  98.870  1.00  0.00           H
ATOM   1656  OW  SOL  2100      14.160  17.700  10.110  1.00  0.00           O
ATOM   1657  HW1 SOL  2100      15.010  18.130  10.090  1.00  0.00           H
ATOM   1658  HW2 SOL  2100      14.360  16.770  10.260  1.00  0.00           H
ATOM   1659  OW  SOL  2101     180.020 152.030  28.950  1.00  0.00           O
ATOM   1660  HW1 SOL  2101     180.220 152.660  29.640  1.00  0.00           H
ATOM   1661  HW2 SOL  2101     180.870 151.820  28.560  1.00  0.00           H
ATOM   1662  OW  SOL  2102      42.800  31.410  56.870  1.00  0.00           O
ATOM   1663  HW1 SOL  2102      43.210  30.580  56.640  1.00  0.00           H
ATOM   1664  HW2 SOL  2102      42.100  31.520  56.240  1.00  0.00           H
ATOM   1665  OW  SOL  2103     159.350   7.020  48.070  1.00  0.00           O
ATOM   1666  HW1 SOL  2103     159.490   7.970  48.010  1.00  0.00           H
ATOM   1667  HW2 SOL  2103     159.150   6.750  47.170  1.00  0.00           H
ATOM   1668  OW  SOL  2104     172.620 183.910  90.280  1.00  0.00           O
ATOM   1669  HW1 SOL  2104     173.380 184.040  90.850  1.00  0.00           H
ATOM   1670  HW2 SOL  2104     172.620 182.970  90.100  1.00  0.00           H
ATOM   1671  OW  SOL  2105     177.220  17.000  39.150  1.00  0.00           O
ATOM   1672  HW1 SOL  2105     176.760  17.570  39.770  1.00  0.00           H
ATOM   1673  HW2 SOL  2105     178.140  17.230  39.250  1.00  0.00           H
ATOM   1674  OW  SOL  2106       8.070  47.820  10.650  1.00  0.00           O
ATOM   1675  HW1 SOL  2106       8.020  47.840  11.610  1.00  0.00           H
ATOM   1676  HW2 SOL  2106       7.810  48.690  10.380  1.00  0.00           H
ATOM   1677  OW  SOL  2107       8.550   9.930  40.050  1.00  0.00           O
ATOM   1678  HW1 SOL  2107       7.840  10.550  39.920  1.00  0.00           H
ATOM   1679  HW2 SOL  2107       8.260   9.130  39.630  1.00  0.00           H
ATOM   1680  OW  SOL  2108     185.780   4.460  62.550  1.00  0.00           O
ATOM   1681  HW1 SOL  2108     185.210   4.130  61.860  1.00  0.00           H
ATOM   1682  HW2 SOL  2108     185.180   4.700  63.260  1.00  0.00           H
ATOM   1683  OW  SOL  2109     182.160  33.670  67.400  1.00  0.00           O
ATOM   1684  HW1 SOL  2109     181.480  34.320  67.230  1.00  0.00           H
ATOM   1685  HW2 SOL  2109     182.070  33.030  66.700  1.00  0.00           H
ATOM   1686  OW  SOL  2110      45.740  38.400  12.830  1.00  0.00           O
ATOM   1687  HW1 SOL  2110      46.140  38.610  13.670  1.00  0.00           H
ATOM   1688  HW2 SOL  2110      46.270  38.880  12.190  1.00  0.00           H
ATOM   1689  OW  SOL  2111      22.210   2.170 101.110  1.00  0.00           O
ATOM   1690  HW1 SOL  2111      22.160   3.070 101.410  1.00  0.00           H
ATOM   1691  HW2 SOL  2111      21.450   2.060 100.530  1.00  0.00           H
ATOM   1692  OW  SOL  2112     149.740 160.740  34.520  1.00  0.00           O
ATOM   1693  HW1 SOL  2112     148.940 161.210  34.300  1.00  0.00           H
ATOM   1694  HW2 SOL  2112     149.630 159.870  34.140  1.00  0.00           H
ATOM   1695  OW  SOL  2113     180.420 167.600  38.060  1.00  0.00           O
ATOM   1696  HW1 SOL  2113     179.800 166.870  38.050  1.00  0.00           H
ATOM   1697  HW2 SOL  2113     179.880 168.390  37.990  1.00  0.00           H
ATOM   1698  OW  SOL  2114      21.760  24.680  48.820  1.00  0.00           O
ATOM   1699  HW1 SOL  2114      21.460  25.590  48.850  1.00  0.00           H
ATOM   1700  HW2 SOL  2114      22.430  24.630  49.510  1.00  0.00           H
ATOM   1701  OW  SOL  2115     147.310  35.840  25.350  1.00  0.00           O
ATOM   1702  HW1 SOL  2115     146.780  35.880  26.150  1.00  0.00           H
ATOM   1703  HW2 SOL  2115     147.700  36.710  25.280  1.00  0.00           H
ATOM   1704  OW  SOL  2116     184.730  40.740  52.960  1.00  0.00           O
ATOM   1705  HW1 SOL  2116     184.290  40.040  53.430  1.00  0.00           H
ATOM   1706  HW2 SOL  2116     184.090  41.050  52.320  1.00  0.00           H
ATOM   1707  OW  SOL  2117       2.820 182.020  57.490  1.00  0.00           O
ATOM   1708  HW1 SOL  2117       2.020 182.500  57.290  1.00  0.00           H
ATOM   1709  HW2 SOL  2117       2.770 181.830  58.420  1.00  0.00           H
ATOM   1710  OW  SOL  2118     174.630 160.260  38.920  1.00  0.00           O
ATOM   1711  HW1 SOL  2118     174.160 161.070  38.770  1.00  0.00           H
ATOM   1712  HW2 SOL  2118     174.150 159.610  38.400  1.00  0.00           H
ATOM   1713  OW  SOL  2119     181.210 156.240  51.640  1.00  0.00           O
ATOM   1714  HW1 SOL  2119     181.650 156.140  50.800  1.00  0.00           H
ATOM   1715  HW2 SOL  2119     181.010 155.350  51.920  1.00  0.00           H
ATOM   1716  OW  SOL  2120      21.160  38.550  79.280  1.00  0.00           O
ATOM   1717  HW1 SOL  2120      20.420  38.940  79.740  1.00  0.00           H
ATOM   1718  HW2 SOL  2120      21.500  37.880  79.880  1.00  0.00           H
ATOM   1719  OW  SOL  2121      17.590   1.190  52.990  1.00  0.00           O
ATOM   1720  HW1 SOL  2121      16.930   1.390  52.330  1.00  0.00           H
ATOM   1721  HW2 SOL  2121      17.860   0.290  52.790  1.00  0.00           H
ATOM   1722  OW  SOL  2122      41.660  17.010  56.390  1.00  0.00           O
ATOM   1723  HW1 SOL  2122      41.290  16.210  56.010  1.00  0.00           H
ATOM   1724  HW2 SOL  2122      40.910  17.490  56.730  1.00  0.00           H
ATOM   1725  OW  SOL  2123      27.580  25.910  50.850  1.00  0.00           O
ATOM   1726  HW1 SOL  2123      27.370  25.000  50.650  1.00  0.00           H
ATOM   1727  HW2 SOL  2123      28.110  26.190  50.110  1.00  0.00           H
ATOM   1728  OW  SOL  2124     179.360  26.410  36.580  1.00  0.00           O
ATOM   1729  HW1 SOL  2124     180.070  25.780  36.650  1.00  0.00           H
ATOM   1730  HW2 SOL  2124     178.880  26.160  35.790  1.00  0.00           H
ATOM   1731  OW  SOL  2125     178.370 180.720  52.780  1.00  0.00           O
ATOM   1732  HW1 SOL  2125     179.020 181.310  52.410  1.00  0.00           H
ATOM   1733  HW2 SOL  2125     177.620 181.280  52.990  1.00  0.00           H
ATOM   1734  OW  SOL  2126      40.080  38.180  87.250  1.00  0.00           O
ATOM   1735  HW1 SOL  2126      39.270  38.490  86.840  1.00  0.00           H
ATOM   1736  HW2 SOL  2126      40.500  37.640  86.580  1.00  0.00           H
ATOM   1737  OW  SOL  2127      12.920  43.580  48.710  1.00  0.00           O
ATOM   1738  HW1 SOL  2127      12.700  42.650  48.660  1.00  0.00           H
ATOM   1739  HW2 SOL  2127      12.460  43.890  49.500  1.00  0.00           H
ATOM   1740  OW  SOL  2128       7.130  33.950  51.340  1.00  0.00           O
ATOM   1741  HW1 SOL  2128       7.380  33.460  52.120  1.00  0.00           H
ATOM   1742  HW2 SOL  2128       6.170  33.990  51.370  1.00  0.00           H
ATOM   1743  OW  SOL  2129       2.060 187.120  41.450  1.00  0.00           O
ATOM   1744  HW1 SOL  2129       1.990 187.990  41.850  1.00  0.00           H
ATOM   1745  HW2 SOL  2129       2.980 186.870  41.580  1.00  0.00           H
ATOM   1746  OW  SOL  2130     168.330  31.970  38.030  1.00  0.00           O
ATOM   1747  HW1 SOL  2130     169.110  32.450  38.330  1.00  0.00           H
ATOM   1748  HW2 SOL  2130     167.610  32.350  38.540  1.00  0.00           H
ATOM   1749  OW  SOL  2131     181.670  20.820  45.040  1.00  0.00           O
ATOM   1750  HW1 SOL  2131     181.480  20.140  44.400  1.00  0.00           H
ATOM   1751  HW2 SOL  2131     180.820  21.240  45.210  1.00  0.00           H
ATOM   1752  OW  SOL  2132      29.280 163.730  62.420  1.00  0.00           O
ATOM   1753  HW1 SOL  2132      29.230 164.690  62.440  1.00  0.00           H
ATOM   1754  HW2 SOL  2132      28.990 163.500  61.540  1.00  0.00           H
ATOM   1755  OW  SOL  2133     182.370   9.530  38.460  1.00  0.00           O
ATOM   1756  HW1 SOL  2133     182.920   9.870  37.750  1.00  0.00           H
ATOM   1757  HW2 SOL  2133     181.600   9.170  38.010  1.00  0.00           H
ATOM   1758  OW  SOL  2134     177.560 164.390  50.790  1.00  0.00           O
ATOM   1759  HW1 SOL  2134     176.770 163.850  50.810  1.00  0.00           H
ATOM   1760  HW2 SOL  2134     177.430 164.970  50.040  1.00  0.00           H
ATOM   1761  OW  SOL  2135       1.770 183.410  62.680  1.00  0.00           O
ATOM   1762  HW1 SOL  2135       2.470 184.070  62.690  1.00  0.00           H
ATOM   1763  HW2 SOL  2135       1.230 183.640  61.930  1.00  0.00           H
ATOM   1764  OW  SOL  2136      50.220 176.680  33.020  1.00  0.00           O
ATOM   1765  HW1 SOL  2136      49.390 176.860  33.470  1.00  0.00           H
ATOM   1766  HW2 SOL  2136      50.560 177.550  32.790  1.00  0.00           H
ATOM   1767  OW  SOL  2137      26.140 186.890  29.960  1.00  0.00           O
ATOM   1768  HW1 SOL  2137      25.940 186.110  30.480  1.00  0.00           H
ATOM   1769  HW2 SOL  2137      26.890 186.630  29.420  1.00  0.00           H
ATOM   1770  OW  SOL  2138      13.160  22.700 164.850  1.00  0.00           O
ATOM   1771  HW1 SOL  2138      13.490  23.500 164.450  1.00  0.00           H
ATOM   1772  HW2 SOL  2138      13.920  22.130 164.920  1.00  0.00           H
ATOM   1773  OW  SOL  2139     178.520 186.230  30.150  1.00  0.00           O
ATOM   1774  HW1 SOL  2139     178.710 186.080  29.230  1.00  0.00           H
ATOM   1775  HW2 SOL  2139     179.370 186.420  30.540  1.00  0.00           H
ATOM   1776  OW  SOL  2140      15.710  43.420  64.290  1.00  0.00           O
ATOM   1777  HW1 SOL  2140      16.020  44.080  64.910  1.00  0.00           H
ATOM   1778  HW2 SOL  2140      15.480  42.670  64.840  1.00  0.00           H
ATOM   1779  OW  SOL  2141     174.990   1.520  80.480  1.00  0.00           O
ATOM   1780  HW1 SOL  2141     175.730   0.960  80.710  1.00  0.00           H
ATOM   1781  HW2 SOL  2141     175.390   2.330  80.190  1.00  0.00           H
ATOM   1782  OW  SOL  2142      31.910 180.160  24.440  1.00  0.00           O
ATOM   1783  HW1 SOL  2142      32.350 180.290  25.270  1.00  0.00           H
ATOM   1784  HW2 SOL  2142      32.340 179.390  24.060  1.00  0.00           H
ATOM   1785  OW  SOL  2143      15.760 183.450  61.830  1.00  0.00           O
ATOM   1786  HW1 SOL  2143      16.500 183.790  62.340  1.00  0.00           H
ATOM   1787  HW2 SOL  2143      15.820 182.500  61.910  1.00  0.00           H
ATOM   1788  OW  SOL  2144      20.210   5.400  19.170  1.00  0.00           O
ATOM   1789  HW1 SOL  2144      20.080   6.140  18.580  1.00  0.00           H
ATOM   1790  HW2 SOL  2144      20.730   5.750  19.890  1.00  0.00           H
ATOM   1791  OW  SOL  2145     184.250 148.640  57.190  1.00  0.00           O
ATOM   1792  HW1 SOL  2145     185.030 148.130  57.360  1.00  0.00           H
ATOM   1793  HW2 SOL  2145     184.550 149.360  56.630  1.00  0.00           H
ATOM   1794  OW  SOL  2146      51.700  33.140  47.970  1.00  0.00           O
ATOM   1795  HW1 SOL  2146      52.000  33.710  48.690  1.00  0.00           H
ATOM   1796  HW2 SOL  2146      52.110  32.300  48.150  1.00  0.00           H
ATOM   1797  OW  SOL  2147     182.620 180.460  64.860  1.00  0.00           O
ATOM   1798  HW1 SOL  2147     181.910 180.820  65.400  1.00  0.00           H
ATOM   1799  HW2 SOL  2147     182.720 181.100  64.160  1.00  0.00           H
ATOM   1800  OW  SOL  2148      19.470  45.340  44.270  1.00  0.00           O
ATOM   1801  HW1 SOL  2148      19.380  45.060  43.360  1.00  0.00           H
ATOM   1802  HW2 SOL  2148      20.400  45.230  44.460  1.00  0.00           H
ATOM   1803  OW  SOL  2149     157.750 160.090  47.220  1.00  0.00           O
ATOM   1804  HW1 SOL  2149     156.870 159.940  46.880  1.00  0.00           H
ATOM   1805  HW2 SOL  2149     158.140 159.210  47.270  1.00  0.00           H
ATOM   1806  OW  SOL  2150      36.800  22.200  51.420  1.00  0.00           O
ATOM   1807  HW1 SOL  2150      37.650  22.000  51.810  1.00  0.00           H
ATOM   1808  HW2 SOL  2150      36.350  22.730  52.080  1.00  0.00           H
ATOM   1809  OW  SOL  2151     169.730 184.220  46.670  1.00  0.00           O
ATOM   1810  HW1 SOL  2151     170.040 184.900  46.080  1.00  0.00           H
ATOM   1811  HW2 SOL  2151     170.300 183.470  46.490  1.00  0.00           H
ATOM   1812  OW  SOL  2152      30.140  39.410  57.970  1.00  0.00           O
ATOM   1813  HW1 SOL  2152      29.390  39.990  58.110  1.00  0.00           H
ATOM   1814  HW2 SOL  2152      30.480  39.250  58.850  1.00  0.00           H
ATOM   1815  OW  SOL  2153      47.220  17.290  67.440  1.00  0.00           O
ATOM   1816  HW1 SOL  2153      46.620  17.050  66.730  1.00  0.00           H
ATOM   1817  HW2 SOL  2153      47.090  18.230  67.570  1.00  0.00           H
ATOM   1818  OW  SOL  2154     166.020   5.450  38.310  1.00  0.00           O
ATOM   1819  HW1 SOL  2154     166.340   4.570  38.100  1.00  0.00           H
ATOM   1820  HW2 SOL  2154     166.800   6.010  38.250  1.00  0.00           H
ATOM   1821  OW  SOL  2155     154.150  36.010  30.340  1.00  0.00           O
ATOM   1822  HW1 SOL  2155     153.610  36.550  30.920  1.00  0.00           H
ATOM   1823  HW2 SOL  2155     154.940  36.530  30.200  1.00  0.00           H
ATOM   1824  OW  SOL  2156      19.950  22.570  46.610  1.00  0.00           O
ATOM   1825  HW1 SOL  2156      20.610  22.030  46.170  1.00  0.00           H
ATOM   1826  HW2 SOL  2156      19.640  23.180  45.940  1.00  0.00           H
ATOM   1827  OW  SOL  2157      29.110 173.960  82.250  1.00  0.00           O
ATOM   1828  HW1 SOL  2157      29.860 174.370  82.690  1.00  0.00           H
ATOM   1829  HW2 SOL  2157      28.380 174.070  82.870  1.00  0.00           H
ATOM   1830  OW  SOL  2158     172.200  19.510  91.550  1.00  0.00           O
ATOM   1831  HW1 SOL  2158     171.330  19.760  91.250  1.00  0.00           H
ATOM   1832  HW2 SOL  2158     172.790  19.850  90.880  1.00  0.00           H
ATOM   1833  OW  SOL  2159      41.900  19.080  91.850  1.00  0.00           O
ATOM   1834  HW1 SOL  2159      42.550  18.800  92.490  1.00  0.00           H
ATOM   1835  HW2 SOL  2159      41.330  18.320  91.730  1.00  0.00           H
ATOM   1836  OW  SOL  2160      21.590  27.120  73.430  1.00  0.00           O
ATOM   1837  HW1 SOL  2160      21.450  27.740  72.710  1.00  0.00           H
ATOM   1838  HW2 SOL  2160      22.540  27.110  73.570  1.00  0.00           H
ATOM   1839  OW  SOL  2161      32.860  13.190  56.790  1.00  0.00           O
ATOM   1840  HW1 SOL  2161      32.910  12.270  56.540  1.00  0.00           H
ATOM   1841  HW2 SOL  2161      33.400  13.650  56.140  1.00  0.00           H
ATOM   1842  OW  SOL  2162     187.510  48.740  61.210  1.00  0.00           O
ATOM   1843  HW1 SOL  2162     187.470  48.540  62.150  1.00  0.00           H
ATOM   1844  HW2 SOL  2162     186.710  49.240  61.050  1.00  0.00           H
ATOM   1845  OW  SOL  2163      16.420 170.070  33.250  1.00  0.00           O
ATOM   1846  HW1 SOL  2163      16.940 170.870  33.160  1.00  0.00           H
ATOM   1847  HW2 SOL  2163      16.110 170.090  34.160  1.00  0.00           H
ATOM   1848  OW  SOL  2164       7.700   3.050  38.880  1.00  0.00           O
ATOM   1849  HW1 SOL  2164       8.440   3.630  38.700  1.00  0.00           H
ATOM   1850  HW2 SOL  2164       7.550   3.140  39.830  1.00  0.00           H
ATOM   1851  OW  SOL  2165     179.590  41.900 110.560  1.00  0.00           O
ATOM   1852  HW1 SOL  2165     179.750  42.830 110.410  1.00  0.00           H
ATOM   1853  HW2 SOL  2165     178.760  41.720 110.120  1.00  0.00           H
ATOM   1854  OW  SOL  2166       1.880  15.560  67.350  1.00  0.00           O
ATOM   1855  HW1 SOL  2166       2.740  15.880  67.620  1.00  0.00           H
ATOM   1856  HW2 SOL  2166       1.960  15.400  66.410  1.00  0.00           H
ATOM   1857  OW  SOL  2167       8.160  40.160  21.240  1.00  0.00           O
ATOM   1858  HW1 SOL  2167       8.060  40.980  21.720  1.00  0.00           H
ATOM   1859  HW2 SOL  2167       7.270  39.820  21.160  1.00  0.00           H
ATOM   1860  OW  SOL  2168       7.360  42.640 110.530  1.00  0.00           O
ATOM   1861  HW1 SOL  2168       7.250  41.750 110.880  1.00  0.00           H
ATOM   1862  HW2 SOL  2168       6.470  42.980 110.460  1.00  0.00           H
ATOM   1863  OW  SOL  2169       1.170 170.570  67.500  1.00  0.00           O
ATOM   1864  HW1 SOL  2169       0.280 170.460  67.820  1.00  0.00           H
ATOM   1865  HW2 SOL  2169       1.390 171.480  67.700  1.00  0.00           H
ATOM   1866  OW  SOL  2170       1.300 179.870  42.310  1.00  0.00           O
ATOM   1867  HW1 SOL  2170       2.160 179.790  41.900  1.00  0.00           H
ATOM   1868  HW2 SOL  2170       0.710 180.060  41.580  1.00  0.00           H
ATOM   1869  OW  SOL  2171      28.450  66.560  51.840  1.00  0.00           O
ATOM   1870  HW1 SOL  2171      27.750  66.270  51.250  1.00  0.00           H
ATOM   1871  HW2 SOL  2171      29.070  65.840  51.840  1.00  0.00           H
ATOM   1872  OW  SOL  2172      30.180  30.780  87.090  1.00  0.00           O
ATOM   1873  HW1 SOL  2172      29.250  30.760  86.880  1.00  0.00           H
ATOM   1874  HW2 SOL  2172      30.400  29.890  87.340  1.00  0.00           H
ATOM   1875  OW  SOL  2173       7.540  39.950  44.900  1.00  0.00           O
ATOM   1876  HW1 SOL  2173       8.090  39.440  44.310  1.00  0.00           H
ATOM   1877  HW2 SOL  2173       7.430  39.400  45.670  1.00  0.00           H
ATOM   1878  OW  SOL  2174       1.450  60.990  56.000  1.00  0.00           O
ATOM   1879  HW1 SOL  2174       2.200  60.670  56.500  1.00  0.00           H
ATOM   1880  HW2 SOL  2174       1.840  61.500  55.290  1.00  0.00           H
ATOM   1881  OW  SOL  2175      18.850  24.550  35.080  1.00  0.00           O
ATOM   1882  HW1 SOL  2175      18.420  24.700  34.240  1.00  0.00           H
ATOM   1883  HW2 SOL  2175      19.750  24.850  34.950  1.00  0.00           H
ATOM   1884  OW  SOL  2176      13.030  16.260  45.750  1.00  0.00           O
ATOM   1885  HW1 SOL  2176      13.990  16.250  45.690  1.00  0.00           H
ATOM   1886  HW2 SOL  2176      12.850  16.040  46.670  1.00  0.00           H
ATOM   1887  OW  SOL  2177     177.680  25.560  89.910  1.00  0.00           O
ATOM   1888  HW1 SOL  2177     178.020  26.460  89.930  1.00  0.00           H
ATOM   1889  HW2 SOL  2177     178.270  25.060  90.470  1.00  0.00           H
ATOM   1890  OW  SOL  2178       8.750 141.410  11.520  1.00  0.00           O
ATOM   1891  HW1 SOL  2178       9.200 142.140  11.090  1.00  0.00           H
ATOM   1892  HW2 SOL  2178       8.540 141.750  12.390  1.00  0.00           H
ATOM   1893  OW  SOL  2179       7.830  47.190  67.500  1.00  0.00           O
ATOM   1894  HW1 SOL  2179       7.690  46.640  68.270  1.00  0.00           H
ATOM   1895  HW2 SOL  2179       6.950  47.320  67.130  1.00  0.00           H
ATOM   1896  OW  SOL  2180      19.630  32.140 186.890  1.00  0.00           O
ATOM   1897  HW1 SOL  2180      19.630  32.740 186.140  1.00  0.00           H
ATOM   1898  HW2 SOL  2180      19.090  31.410 186.600  1.00  0.00           H
ATOM   1899  OW  SOL  2181     178.210 178.410  10.540  1.00  0.00           O
ATOM   1900  HW1 SOL  2181     178.380 179.150  11.110  1.00  0.00           H
ATOM   1901  HW2 SOL  2181     177.640 178.750   9.850  1.00  0.00           H
ATOM   1902  OW  SOL  2182      21.800  44.940  30.440  1.00  0.00           O
ATOM   1903  HW1 SOL  2182      21.750  45.820  30.070  1.00  0.00           H
ATOM   1904  HW2 SOL  2182      20.950  44.800  30.850  1.00  0.00           H
ATOM   1905  OW  SOL  2183     142.400  40.580  95.690  1.00  0.00           O
ATOM   1906  HW1 SOL  2183     141.780  40.950  95.060  1.00  0.00           H
ATOM   1907  HW2 SOL  2183     143.250  40.950  95.440  1.00  0.00           H
ATOM   1908  OW  SOL  2184     186.130 157.420  49.670  1.00  0.00           O
ATOM   1909  HW1 SOL  2184     186.090 157.480  50.620  1.00  0.00           H
ATOM   1910  HW2 SOL  2184     185.210 157.490  49.380  1.00  0.00           H
ATOM   1911  OW  SOL  2185       9.350 178.140  66.830  1.00  0.00           O
ATOM   1912  HW1 SOL  2185      10.090 178.340  66.250  1.00  0.00           H
ATOM   1913  HW2 SOL  2185       8.810 177.520  66.330  1.00  0.00           H
ATOM   1914  OW  SOL  2186     180.010 186.550  48.740  1.00  0.00           O
ATOM   1915  HW1 SOL  2186     180.930 186.480  48.480  1.00  0.00           H
ATOM   1916  HW2 SOL  2186     179.770 185.660  49.020  1.00  0.00           H
ATOM   1917  OW  SOL  2187     172.470  58.620  80.150  1.00  0.00           O
ATOM   1918  HW1 SOL  2187     172.670  57.940  80.800  1.00  0.00           H
ATOM   1919  HW2 SOL  2187     171.670  59.020  80.470  1.00  0.00           H
ATOM   1920  OW  SOL  2188     166.200  16.830  72.500  1.00  0.00           O
ATOM   1921  HW1 SOL  2188     165.940  17.750  72.470  1.00  0.00           H
ATOM   1922  HW2 SOL  2188     166.580  16.720  73.370  1.00  0.00           H
ATOM   1923  OW  SOL  2189      24.310  24.190  93.990  1.00  0.00           O
ATOM   1924  HW1 SOL  2189      24.770  23.730  94.690  1.00  0.00           H
ATOM   1925  HW2 SOL  2189      23.500  24.500  94.400  1.00  0.00           H
ATOM   1926  OW  SOL  2190     187.610  16.890  62.280  1.00  0.00           O
ATOM   1927  HW1 SOL  2190     187.630  17.760  61.880  1.00  0.00           H
ATOM   1928  HW2 SOL  2190     186.680  16.710  62.410  1.00  0.00           H
ATOM   1929  OW  SOL  2191      29.980  16.410  67.480  1.00  0.00           O
ATOM   1930  HW1 SOL  2191      30.000  17.080  66.800  1.00  0.00           H
ATOM   1931  HW2 SOL  2191      29.910  15.580  67.000  1.00  0.00           H
ATOM   1932  OW  SOL  2192       8.130 175.550 127.060  1.00  0.00           O
ATOM   1933  HW1 SOL  2192       8.920 175.200 127.480  1.00  0.00           H
ATOM   1934  HW2 SOL  2192       7.670 174.780 126.730  1.00  0.00           H
ATOM   1935  OW  SOL  2193      41.000  21.730  87.980  1.00  0.00           O
ATOM   1936  HW1 SOL  2193      41.690  21.810  88.630  1.00  0.00           H
ATOM   1937  HW2 SOL  2193      40.330  21.190  88.390  1.00  0.00           H
ATOM   1938  OW  SOL  2194      26.960  23.390  63.500  1.00  0.00           O
ATOM   1939  HW1 SOL  2194      26.840  24.330  63.560  1.00  0.00           H
ATOM   1940  HW2 SOL  2194      26.160  23.070  63.090  1.00  0.00           H
ATOM   1941  OW  SOL  2195      20.450 187.880  88.110  1.00  0.00           O
ATOM   1942  HW1 SOL  2195      21.070 187.300  88.550  1.00  0.00           H
ATOM   1943  HW2 SOL  2195      20.280 187.470  87.260  1.00  0.00           H
ATOM   1944  OW  SOL  2196     182.510  43.740  87.030  1.00  0.00           O
ATOM   1945  HW1 SOL  2196     182.730  42.900  87.450  1.00  0.00           H
ATOM   1946  HW2 SOL  2196     183.320  44.250  87.100  1.00  0.00           H
ATOM   1947  OW  SOL  2197       7.980  22.060  85.190  1.00  0.00           O
ATOM   1948  HW1 SOL  2197       7.440  22.760  84.820  1.00  0.00           H
ATOM   1949  HW2 SOL  2197       7.960  22.220  86.130  1.00  0.00           H
ATOM   1950  OW  SOL  2198      12.060 173.980  40.090  1.00  0.00           O
ATOM   1951  HW1 SOL  2198      12.700 173.270  39.950  1.00  0.00           H
ATOM   1952  HW2 SOL  2198      11.790 173.880  41.000  1.00  0.00           H
ATOM   1953  OW  SOL  2199      32.800   8.900  76.610  1.00  0.00           O
ATOM   1954  HW1 SOL  2199      31.870   9.000  76.450  1.00  0.00           H
ATOM   1955  HW2 SOL  2199      33.130   9.790  76.710  1.00  0.00           H
ATOM   1956  OW  SOL  2200     163.900  52.980  16.380  1.00  0.00           O
ATOM   1957  HW1 SOL  2200     164.150  52.070  16.530  1.00  0.00           H
ATOM   1958  HW2 SOL  2200     164.330  53.470  17.090  1.00  0.00           H
ATOM   1959  OW  SOL  2201      15.490  40.970  57.520  1.00  0.00           O
ATOM   1960  HW1 SOL  2201      14.950  41.510  56.940  1.00  0.00           H
ATOM   1961  HW2 SOL  2201      14.900  40.260  57.790  1.00  0.00           H
ATOM   1962  OW  SOL  2202     149.640  48.770  38.950  1.00  0.00           O
ATOM   1963  HW1 SOL  2202     149.670  48.620  38.010  1.00  0.00           H
ATOM   1964  HW2 SOL  2202     148.760  49.110  39.120  1.00  0.00           H
ATOM   1965  OW  SOL  2203      18.200  56.550  56.400  1.00  0.00           O
ATOM   1966  HW1 SOL  2203      18.440  55.630  56.270  1.00  0.00           H
ATOM   1967  HW2 SOL  2203      17.470  56.520  57.020  1.00  0.00           H
ATOM   1968  OW  SOL  2204     174.790 187.080  97.240  1.00  0.00           O
ATOM   1969  HW1 SOL  2204     175.100 187.470  98.060  1.00  0.00           H
ATOM   1970  HW2 SOL  2204     173.850 186.940  97.380  1.00  0.00           H
ATOM   1971  OW  SOL  2205     169.760  23.840  34.760  1.00  0.00           O
ATOM   1972  HW1 SOL  2205     169.190  23.090  34.590  1.00  0.00           H
ATOM   1973  HW2 SOL  2205     170.520  23.710  34.190  1.00  0.00           H
ATOM   1974  OW  SOL  2206      15.470  35.530  80.490  1.00  0.00           O
ATOM   1975  HW1 SOL  2206      16.120  35.070  81.010  1.00  0.00           H
ATOM   1976  HW2 SOL  2206      14.670  35.000  80.570  1.00  0.00           H
ATOM   1977  OW  SOL  2207       7.420   8.540  36.330  1.00  0.00           O
ATOM   1978  HW1 SOL  2207       7.110   9.060  35.580  1.00  0.00           H
ATOM   1979  HW2 SOL  2207       7.720   7.720  35.940  1.00  0.00           H
ATOM   1980  OW  SOL  2208      47.680 177.400  73.330  1.00  0.00           O
ATOM   1981  HW1 SOL  2208      47.890 176.460  73.300  1.00  0.00           H
ATOM   1982  HW2 SOL  2208      46.740 177.440  73.210  1.00  0.00           H
ATOM   1983  OW  SOL  2209     175.280  26.460  82.180  1.00  0.00           O
ATOM   1984  HW1 SOL  2209     175.540  25.770  81.560  1.00  0.00           H
ATOM   1985  HW2 SOL  2209     175.590  27.270  81.770  1.00  0.00           H
ATOM   1986  OW  SOL  2210     162.820  34.060  81.700  1.00  0.00           O
ATOM   1987  HW1 SOL  2210     162.830  33.290  82.270  1.00  0.00           H
ATOM   1988  HW2 SOL  2210     163.040  34.790  82.270  1.00  0.00           H
ATOM   1989  OW  SOL  2211      10.720   4.430  55.600  1.00  0.00           O
ATOM   1990  HW1 SOL  2211      11.050   5.270  55.890  1.00  0.00           H
ATOM   1991  HW2 SOL  2211      10.620   4.520  54.650  1.00  0.00           H
ATOM   1992  OW  SOL  2212     184.840  25.920  79.220  1.00  0.00           O
ATOM   1993  HW1 SOL  2212     185.070  26.830  79.390  1.00  0.00           H
ATOM   1994  HW2 SOL  2212     184.290  25.960  78.440  1.00  0.00           H
ATOM   1995  OW  SOL  2213     187.430  11.960  20.990  1.00  0.00           O
ATOM   1996  HW1 SOL  2213     186.560  12.130  21.340  1.00  0.00           H
ATOM   1997  HW2 SOL  2213     187.760  11.220  21.490  1.00  0.00           H
ATOM   1998  OW  SOL  2214      11.320  15.040  74.520  1.00  0.00           O
ATOM   1999  HW1 SOL  2214      10.560  14.900  75.080  1.00  0.00           H
ATOM   2000  HW2 SOL  2214      11.000  14.850  73.640  1.00  0.00           H
ATOM   2001  OW  SOL  2215      11.190  19.410  45.550  1.00  0.00           O
ATOM   2002  HW1 SOL  2215      11.080  18.870  46.340  1.00  0.00           H
ATOM   2003  HW2 SOL  2215      11.920  19.990  45.770  1.00  0.00           H
ATOM   2004  OW  SOL  2216       3.170   5.900  53.410  1.00  0.00           O
ATOM   2005  HW1 SOL  2216       2.830   6.080  52.530  1.00  0.00           H
ATOM   2006  HW2 SOL  2216       3.700   5.110  53.300  1.00  0.00           H
ATOM   2007  OW  SOL  2217      10.390  12.140 101.750  1.00  0.00           O
ATOM   2008  HW1 SOL  2217      11.300  12.090 102.070  1.00  0.00           H
ATOM   2009  HW2 SOL  2217       9.880  11.700 102.430  1.00  0.00           H
ATOM   2010  OW  SOL  2218       0.620  34.910  44.580  1.00  0.00           O
ATOM   2011  HW1 SOL  2218       0.330  35.780  44.860  1.00  0.00           H
ATOM   2012  HW2 SOL  2218       0.650  34.960  43.630  1.00  0.00           H
ATOM   2013  OW  SOL  2219      11.340 187.000  99.610  1.00  0.00           O
ATOM   2014  HW1 SOL  2219      11.800 186.770 100.410  1.00  0.00           H
ATOM   2015  HW2 SOL  2219      10.820 186.230  99.390  1.00  0.00           H
ATOM   2016  OW  SOL  2220       9.370  74.320  66.270  1.00  0.00           O
ATOM   2017  HW1 SOL  2220       8.800  73.820  65.690  1.00  0.00           H
ATOM   2018  HW2 SOL  2220       9.740  75.000  65.700  1.00  0.00           H
ATOM   2019  OW  SOL  2221      25.460 186.550  81.050  1.00  0.00           O
ATOM   2020  HW1 SOL  2221      25.160 187.300  81.550  1.00  0.00           H
ATOM   2021  HW2 SOL  2221      25.940 186.010  81.680  1.00  0.00           H
ATOM   2022  OW  SOL  2222      26.480 187.270  64.310  1.00  0.00           O
ATOM   2023  HW1 SOL  2222      25.750 186.870  63.830  1.00  0.00           H
ATOM   2024  HW2 SOL  2222      26.060 187.910  64.890  1.00  0.00           H
ATOM   2025  OW  SOL  2223      12.340  45.140  95.150  1.00  0.00           O
ATOM   2026  HW1 SOL  2223      13.010  45.360  94.500  1.00  0.00           H
ATOM   2027  HW2 SOL  2223      11.750  44.550  94.680  1.00  0.00           H
ATOM   2028  OW  SOL  2224      18.540 144.810  60.960  1.00  0.00           O
ATOM   2029  HW1 SOL  2224      18.840 143.920  60.800  1.00  0.00           H
ATOM   2030  HW2 SOL  2224      19.220 145.200  61.510  1.00  0.00           H
ATOM   2031  OW  SOL  2225      43.520  13.120 103.090  1.00  0.00           O
ATOM   2032  HW1 SOL  2225      43.160  12.290 102.770  1.00  0.00           H
ATOM   2033  HW2 SOL  2225      43.170  13.780 102.500  1.00  0.00           H
ATOM   2034  OW  SOL  2226      26.560  20.300  24.060  1.00  0.00           O
ATOM   2035  HW1 SOL  2226      26.660  19.950  24.950  1.00  0.00           H
ATOM   2036  HW2 SOL  2226      27.320  19.980  23.580  1.00  0.00           H
ATOM   2037  OW  SOL  2227     161.330  27.030 103.080  1.00  0.00           O
ATOM   2038  HW1 SOL  2227     160.660  26.360 103.210  1.00  0.00           H
ATOM   2039  HW2 SOL  2227     161.570  26.950 102.160  1.00  0.00           H
ATOM   2040  OW  SOL  2228      20.870  24.000  42.950  1.00  0.00           O
ATOM   2041  HW1 SOL  2228      21.670  24.000  42.430  1.00  0.00           H
ATOM   2042  HW2 SOL  2228      21.080  24.530  43.720  1.00  0.00           H
ATOM   2043  OW  SOL  2229       0.760  28.280  83.860  1.00  0.00           O
ATOM   2044  HW1 SOL  2229       0.020  27.870  83.420  1.00  0.00           H
ATOM   2045  HW2 SOL  2229       1.490  27.680  83.710  1.00  0.00           H
ATOM   2046  OW  SOL  2230       0.870 155.510  47.120  1.00  0.00           O
ATOM   2047  HW1 SOL  2230       1.020 155.630  46.190  1.00  0.00           H
ATOM   2048  HW2 SOL  2230       1.660 155.850  47.540  1.00  0.00           H
ATOM   2049  OW  SOL  2231     164.340  32.640  67.700  1.00  0.00           O
ATOM   2050  HW1 SOL  2231     163.740  33.070  67.100  1.00  0.00           H
ATOM   2051  HW2 SOL  2231     164.350  33.190  68.480  1.00  0.00           H
ATOM   2052  OW  SOL  2232      17.330  18.850  65.660  1.00  0.00           O
ATOM   2053  HW1 SOL  2232      18.130  19.180  65.250  1.00  0.00           H
ATOM   2054  HW2 SOL  2232      17.600  18.040  66.100  1.00  0.00           H
ATOM   2055  OW  SOL  2233      43.080 157.960  86.050  1.00  0.00           O
ATOM   2056  HW1 SOL  2233      43.060 157.200  86.630  1.00  0.00           H
ATOM   2057  HW2 SOL  2233      43.940 157.920  85.630  1.00  0.00           H
ATOM   2058  OW  SOL  2234     187.980  18.120  49.710  1.00  0.00           O
ATOM   2059  HW1 SOL  2234     187.130  18.500  49.510  1.00  0.00           H
ATOM   2060  HW2 SOL  2234     188.610  18.670  49.250  1.00  0.00           H
ATOM   2061  OW  SOL  2235      25.570  20.670  32.430  1.00  0.00           O
ATOM   2062  HW1 SOL  2235      25.930  19.890  32.020  1.00  0.00           H
ATOM   2063  HW2 SOL  2235      25.690  20.530  33.370  1.00  0.00           H
ATOM   2064  OW  SOL  2236      18.170   5.710  76.930  1.00  0.00           O
ATOM   2065  HW1 SOL  2236      17.400   5.760  77.490  1.00  0.00           H
ATOM   2066  HW2 SOL  2236      18.270   6.600  76.580  1.00  0.00           H
ATOM   2067  OW  SOL  2237      10.030   0.990  75.700  1.00  0.00           O
ATOM   2068  HW1 SOL  2237       9.800   1.860  75.370  1.00  0.00           H
ATOM   2069  HW2 SOL  2237       9.410   0.400  75.260  1.00  0.00           H
ATOM   2070  OW  SOL  2238      28.360   2.870  56.560  1.00  0.00           O
ATOM   2071  HW1 SOL  2238      28.640   2.510  55.720  1.00  0.00           H
ATOM   2072  HW2 SOL  2238      27.430   3.060  56.440  1.00  0.00           H
ATOM   2073  OW  SOL  2239      24.880  50.090  24.310  1.00  0.00           O
ATOM   2074  HW1 SOL  2239      25.410  50.120  25.110  1.00  0.00           H
ATOM   2075  HW2 SOL  2239      23.990  50.270  24.600  1.00  0.00           H
ATOM   2076  OW  SOL  2240     177.580   0.830  81.740  1.00  0.00           O
ATOM   2077  HW1 SOL  2240     177.960   1.240  80.970  1.00  0.00           H
ATOM   2078  HW2 SOL  2240     177.750  -0.100  81.630  1.00  0.00           H
ATOM   2079  OW  SOL  2241       7.780  17.140  72.610  1.00  0.00           O
ATOM   2080  HW1 SOL  2241       7.540  16.600  73.360  1.00  0.00           H
ATOM   2081  HW2 SOL  2241       8.700  17.350  72.750  1.00  0.00           H
ATOM   2082  OW  SOL  2242     175.100   0.960  55.810  1.00  0.00           O
ATOM   2083  HW1 SOL  2242     174.720   1.830  55.690  1.00  0.00           H
ATOM   2084  HW2 SOL  2242     176.040   1.090  55.690  1.00  0.00           H
ATOM   2085  OW  SOL  2243      35.850 170.900  70.660  1.00  0.00           O
ATOM   2086  HW1 SOL  2243      35.240 171.610  70.470  1.00  0.00           H
ATOM   2087  HW2 SOL  2243      35.460 170.440  71.400  1.00  0.00           H
ATOM   2088  OW  SOL  2244      24.600  39.180  41.710  1.00  0.00           O
ATOM   2089  HW1 SOL  2244      24.290  39.590  40.900  1.00  0.00           H
ATOM   2090  HW2 SOL  2244      24.000  38.460  41.860  1.00  0.00           H
ATOM   2091  OW  SOL  2245       6.980  19.260  71.230  1.00  0.00           O
ATOM   2092  HW1 SOL  2245       7.760  19.310  70.670  1.00  0.00           H
ATOM   2093  HW2 SOL  2245       7.130  18.480  71.770  1.00  0.00           H
ATOM   2094  OW  SOL  2246      25.490  14.800  66.730  1.00  0.00           O
ATOM   2095  HW1 SOL  2246      26.010  14.910  67.530  1.00  0.00           H
ATOM   2096  HW2 SOL  2246      25.670  15.590  66.220  1.00  0.00           H
ATOM   2097  OW  SOL  2247     181.070  36.740  61.180  1.00  0.00           O
ATOM   2098  HW1 SOL  2247     181.680  36.830  60.450  1.00  0.00           H
ATOM   2099  HW2 SOL  2247     181.280  37.470  61.760  1.00  0.00           H
ATOM   2100  OW  SOL  2248     187.090  35.830 103.430  1.00  0.00           O
ATOM   2101  HW1 SOL  2248     186.280  35.340 103.270  1.00  0.00           H
ATOM   2102  HW2 SOL  2248     187.600  35.280 104.010  1.00  0.00           H
ATOM   2103  OW  SOL  2249     176.140 150.070 129.000  1.00  0.00           O
ATOM   2104  HW1 SOL  2249     175.430 150.080 128.360  1.00  0.00           H
ATOM   2105  HW2 SOL  2249     176.500 150.960 128.960  1.00  0.00           H
ATOM   2106  OW  SOL  2250      22.250  18.250  89.930  1.00  0.00           O
ATOM   2107  HW1 SOL  2250      21.990  18.540  90.800  1.00  0.00           H
ATOM   2108  HW2 SOL  2250      22.000  17.330  89.890  1.00  0.00           H
ATOM   2109  OW  SOL  2251     174.920  14.440  63.740  1.00  0.00           O
ATOM   2110  HW1 SOL  2251     175.850  14.210  63.660  1.00  0.00           H
ATOM   2111  HW2 SOL  2251     174.480  13.840  63.140  1.00  0.00           H
ATOM   2112  OW  SOL  2252     162.510  32.960  75.930  1.00  0.00           O
ATOM   2113  HW1 SOL  2252     162.770  33.460  76.700  1.00  0.00           H
ATOM   2114  HW2 SOL  2252     163.080  33.260  75.230  1.00  0.00           H
ATOM   2115  OW  SOL  2253      24.630  37.460  34.340  1.00  0.00           O
ATOM   2116  HW1 SOL  2253      24.650  36.720  34.950  1.00  0.00           H
ATOM   2117  HW2 SOL  2253      24.590  37.060  33.480  1.00  0.00           H
ATOM   2118  OW  SOL  2254      27.920  18.820  78.050  1.00  0.00           O
ATOM   2119  HW1 SOL  2254      28.220  19.560  77.520  1.00  0.00           H
ATOM   2120  HW2 SOL  2254      28.480  18.090  77.760  1.00  0.00           H
ATOM   2121  OW  SOL  2255     186.730  32.410  74.300  1.00  0.00           O
ATOM   2122  HW1 SOL  2255     187.140  32.280  75.160  1.00  0.00           H
ATOM   2123  HW2 SOL  2255     185.790  32.470  74.490  1.00  0.00           H
ATOM   2124  OW  SOL  2256       1.760 187.660  83.760  1.00  0.00           O
ATOM   2125  HW1 SOL  2256       1.840 187.830  84.690  1.00  0.00           H
ATOM   2126  HW2 SOL  2256       2.080 188.450  83.340  1.00  0.00           H
ATOM   2127  OW  SOL  2257      28.830  40.620  65.510  1.00  0.00           O
ATOM   2128  HW1 SOL  2257      28.000  41.100  65.630  1.00  0.00           H
ATOM   2129  HW2 SOL  2257      29.080  40.370  66.400  1.00  0.00           H
ATOM   2130  OW  SOL  2258      18.370  36.030  94.860  1.00  0.00           O
ATOM   2131  HW1 SOL  2258      18.740  36.750  95.380  1.00  0.00           H
ATOM   2132  HW2 SOL  2258      17.500  36.350  94.600  1.00  0.00           H
ATOM   2133  OW  SOL  2259      32.020 167.610 109.260  1.00  0.00           O
ATOM   2134  HW1 SOL  2259      32.960 167.800 109.330  1.00  0.00           H
ATOM   2135  HW2 SOL  2259      31.960 166.960 108.570  1.00  0.00           H
ATOM   2136  OW  SOL  2260      25.610  31.270  58.960  1.00  0.00           O
ATOM   2137  HW1 SOL  2260      25.840  31.690  59.780  1.00  0.00           H
ATOM   2138  HW2 SOL  2260      25.740  30.330  59.120  1.00  0.00           H
ATOM   2139  OW  SOL  2261       0.850  41.790  90.720  1.00  0.00           O
ATOM   2140  HW1 SOL  2261      -0.050  41.980  90.990  1.00  0.00           H
ATOM   2141  HW2 SOL  2261       1.320  41.670  91.540  1.00  0.00           H
ATOM   2142  OW  SOL  2262      20.870  42.870  51.450  1.00  0.00           O
ATOM   2143  HW1 SOL  2262      20.480  43.570  51.970  1.00  0.00           H
ATOM   2144  HW2 SOL  2262      20.970  42.140  52.050  1.00  0.00           H
ATOM   2145  OW  SOL  2263     173.630  36.010  83.210  1.00  0.00           O
ATOM   2146  HW1 SOL  2263     174.530  36.290  83.400  1.00  0.00           H
ATOM   2147  HW2 SOL  2263     173.500  35.240  83.750  1.00  0.00           H
ATOM   2148  OW  SOL  2264     183.990  31.110  37.590  1.00  0.00           O
ATOM   2149  HW1 SOL  2264     183.590  31.060  38.460  1.00  0.00           H
ATOM   2150  HW2 SOL  2264     183.340  31.570  37.060  1.00  0.00           H
ATOM   2151  OW  SOL  2265       2.960  16.040  94.900  1.00  0.00           O
ATOM   2152  HW1 SOL  2265       3.280  15.350  94.330  1.00  0.00           H
ATOM   2153  HW2 SOL  2265       3.700  16.250  95.470  1.00  0.00           H
ATOM   2154  OW  SOL  2266     174.300 152.130  65.130  1.00  0.00           O
ATOM   2155  HW1 SOL  2266     173.490 152.350  64.660  1.00  0.00           H
ATOM   2156  HW2 SOL  2266     174.020 151.530  65.810  1.00  0.00           H
ATOM   2157  OW  SOL  2267     187.070 173.200  50.380  1.00  0.00           O
ATOM   2158  HW1 SOL  2267     186.420 173.630  49.830  1.00  0.00           H
ATOM   2159  HW2 SOL  2267     187.900 173.320  49.910  1.00  0.00           H
ATOM   2160  OW  SOL  2268       6.200 181.460  77.030  1.00  0.00           O
ATOM   2161  HW1 SOL  2268       7.150 181.450  76.910  1.00  0.00           H
ATOM   2162  HW2 SOL  2268       5.870 181.930  76.270  1.00  0.00           H
ATOM   2163  OW  SOL  2269       1.160 184.300  57.820  1.00  0.00           O
ATOM   2164  HW1 SOL  2269       0.400 184.350  57.230  1.00  0.00           H
ATOM   2165  HW2 SOL  2269       1.790 184.920  57.460  1.00  0.00           H
ATOM   2166  OW  SOL  2270     179.680 162.090  63.300  1.00  0.00           O
ATOM   2167  HW1 SOL  2270     180.320 162.790  63.150  1.00  0.00           H
ATOM   2168  HW2 SOL  2270     179.860 161.450  62.610  1.00  0.00           H
ATOM   2169  OW  SOL  2271      43.670 168.600  51.840  1.00  0.00           O
ATOM   2170  HW1 SOL  2271      44.360 169.200  51.570  1.00  0.00           H
ATOM   2171  HW2 SOL  2271      43.410 168.910  52.710  1.00  0.00           H
ATOM   2172  OW  SOL  2272     175.300   5.990 125.500  1.00  0.00           O
ATOM   2173  HW1 SOL  2272     175.000   6.850 125.210  1.00  0.00           H
ATOM   2174  HW2 SOL  2272     176.180   5.900 125.140  1.00  0.00           H
ATOM   2175  OW  SOL  2273      33.000  33.560  83.050  1.00  0.00           O
ATOM   2176  HW1 SOL  2273      33.050  34.480  82.800  1.00  0.00           H
ATOM   2177  HW2 SOL  2273      33.750  33.420  83.630  1.00  0.00           H
ATOM   2178  OW  SOL  2274      35.250  21.030  44.220  1.00  0.00           O
ATOM   2179  HW1 SOL  2274      35.870  20.610  43.610  1.00  0.00           H
ATOM   2180  HW2 SOL  2274      35.700  21.020  45.060  1.00  0.00           H
ATOM   2181  OW  SOL  2275     180.520 164.620  52.670  1.00  0.00           O
ATOM   2182  HW1 SOL  2275     180.380 165.560  52.740  1.00  0.00           H
ATOM   2183  HW2 SOL  2275     180.560 164.450  51.730  1.00  0.00           H
ATOM   2184  OW  SOL  2276     187.010  32.990  44.890  1.00  0.00           O
ATOM   2185  HW1 SOL  2276     187.380  32.170  44.590  1.00  0.00           H
ATOM   2186  HW2 SOL  2276     187.690  33.640  44.720  1.00  0.00           H
ATOM   2187  OW  SOL  2277     182.550  16.160  57.610  1.00  0.00           O
ATOM   2188  HW1 SOL  2277     182.920  15.680  58.350  1.00  0.00           H
ATOM   2189  HW2 SOL  2277     182.370  15.490  56.950  1.00  0.00           H
ATOM   2190  OW  SOL  2278     183.570  25.170  54.700  1.00  0.00           O
ATOM   2191  HW1 SOL  2278     182.680  25.260  55.060  1.00  0.00           H
ATOM   2192  HW2 SOL  2278     184.010  24.570  55.290  1.00  0.00           H
ATOM   2193  OW  SOL  2279     156.970  57.010  67.100  1.00  0.00           O
ATOM   2194  HW1 SOL  2279     156.740  56.310  67.710  1.00  0.00           H
ATOM   2195  HW2 SOL  2279     156.270  57.650  67.200  1.00  0.00           H
ATOM   2196  OW  SOL  2280     165.520 173.080  34.580  1.00  0.00           O
ATOM   2197  HW1 SOL  2280     164.940 173.810  34.370  1.00  0.00           H
ATOM   2198  HW2 SOL  2280     165.090 172.310  34.210  1.00  0.00           H
ATOM   2199  OW  SOL  2281     171.410  11.010  77.470  1.00  0.00           O
ATOM   2200  HW1 SOL  2281     171.520  11.540  78.250  1.00  0.00           H
ATOM   2201  HW2 SOL  2281     172.280  10.630  77.320  1.00  0.00           H
ATOM   2202  OW  SOL  2282     161.630  23.010  73.780  1.00  0.00           O
ATOM   2203  HW1 SOL  2282     162.100  22.640  73.030  1.00  0.00           H
ATOM   2204  HW2 SOL  2282     162.020  23.870  73.910  1.00  0.00           H
ATOM   2205  OW  SOL  2283      22.560  25.390  68.940  1.00  0.00           O
ATOM   2206  HW1 SOL  2283      22.390  25.510  68.010  1.00  0.00           H
ATOM   2207  HW2 SOL  2283      23.480  25.620  69.050  1.00  0.00           H
ATOM   2208  OW  SOL  2284     159.300  43.390  68.190  1.00  0.00           O
ATOM   2209  HW1 SOL  2284     159.000  43.790  67.380  1.00  0.00           H
ATOM   2210  HW2 SOL  2284     158.610  43.560  68.830  1.00  0.00           H
ATOM   2211  OW  SOL  2285       3.570 164.100  57.810  1.00  0.00           O
ATOM   2212  HW1 SOL  2285       4.170 164.570  57.220  1.00  0.00           H
ATOM   2213  HW2 SOL  2285       3.140 164.800  58.300  1.00  0.00           H
ATOM   2214  OW  SOL  2286     170.560  56.840  92.150  1.00  0.00           O
ATOM   2215  HW1 SOL  2286     170.490  57.780  91.990  1.00  0.00           H
ATOM   2216  HW2 SOL  2286     170.620  56.450  91.280  1.00  0.00           H
ATOM   2217  OW  SOL  2287      32.490  21.900  53.000  1.00  0.00           O
ATOM   2218  HW1 SOL  2287      31.640  21.470  53.140  1.00  0.00           H
ATOM   2219  HW2 SOL  2287      33.130  21.210  53.150  1.00  0.00           H
ATOM   2220  OW  SOL  2288     173.040  17.010  95.490  1.00  0.00           O
ATOM   2221  HW1 SOL  2288     172.140  17.040  95.170  1.00  0.00           H
ATOM   2222  HW2 SOL  2288     173.010  16.450  96.260  1.00  0.00           H
ATOM   2223  OW  SOL  2289      11.390 184.560  89.060  1.00  0.00           O
ATOM   2224  HW1 SOL  2289      11.340 185.410  88.640  1.00  0.00           H
ATOM   2225  HW2 SOL  2289      12.130 184.120  88.630  1.00  0.00           H
ATOM   2226  OW  SOL  2290       5.060 179.490  60.050  1.00  0.00           O
ATOM   2227  HW1 SOL  2290       5.910 179.140  60.330  1.00  0.00           H
ATOM   2228  HW2 SOL  2290       4.540 179.490  60.850  1.00  0.00           H
ATOM   2229  OW  SOL  2291      25.290  49.560  44.050  1.00  0.00           O
ATOM   2230  HW1 SOL  2291      24.370  49.700  43.820  1.00  0.00           H
ATOM   2231  HW2 SOL  2291      25.670  49.160  43.270  1.00  0.00           H
ATOM   2232  OW  SOL  2292      13.530  30.710  63.930  1.00  0.00           O
ATOM   2233  HW1 SOL  2292      12.840  30.430  63.330  1.00  0.00           H
ATOM   2234  HW2 SOL  2292      13.250  31.580  64.230  1.00  0.00           H
ATOM   2235  OW  SOL  2293       2.530 166.500  63.280  1.00  0.00           O
ATOM   2236  HW1 SOL  2293       2.650 166.510  64.230  1.00  0.00           H
ATOM   2237  HW2 SOL  2293       1.660 166.880  63.140  1.00  0.00           H
ATOM   2238  OW  SOL  2294      34.460 184.730  68.520  1.00  0.00           O
ATOM   2239  HW1 SOL  2294      34.360 184.080  67.820  1.00  0.00           H
ATOM   2240  HW2 SOL  2294      33.780 184.500  69.150  1.00  0.00           H
ATOM   2241  OW  SOL  2295      36.800  20.330  59.080  1.00  0.00           O
ATOM   2242  HW1 SOL  2295      36.930  19.810  58.290  1.00  0.00           H
ATOM   2243  HW2 SOL  2295      35.980  20.010  59.450  1.00  0.00           H
ATOM   2244  OW  SOL  2296     173.430   3.620  38.880  1.00  0.00           O
ATOM   2245  HW1 SOL  2296     173.630   4.500  39.200  1.00  0.00           H
ATOM   2246  HW2 SOL  2296     173.850   3.570  38.020  1.00  0.00           H
ATOM   2247  OW  SOL  2297     185.630  10.990  45.250  1.00  0.00           O
ATOM   2248  HW1 SOL  2297     185.710  11.700  45.890  1.00  0.00           H
ATOM   2249  HW2 SOL  2297     184.880  10.480  45.550  1.00  0.00           H
ATOM   2250  OW  SOL  2298      17.280 157.680  86.730  1.00  0.00           O
ATOM   2251  HW1 SOL  2298      17.670 157.220  87.480  1.00  0.00           H
ATOM   2252  HW2 SOL  2298      17.170 158.580  87.040  1.00  0.00           H
ATOM   2253  OW  SOL  2299      28.570  26.620  83.010  1.00  0.00           O
ATOM   2254  HW1 SOL  2299      29.090  26.000  82.500  1.00  0.00           H
ATOM   2255  HW2 SOL  2299      29.190  27.010  83.630  1.00  0.00           H
ATOM   2256  OW  SOL  2300     174.610  11.260  37.420  1.00  0.00           O
ATOM   2257  HW1 SOL  2300     174.760  11.750  38.230  1.00  0.00           H
ATOM   2258  HW2 SOL  2300     174.550  11.930  36.740  1.00  0.00           H
ATOM   2259  OW  SOL  2301      17.410  27.980  42.350  1.00  0.00           O
ATOM   2260  HW1 SOL  2301      16.670  27.370  42.410  1.00  0.00           H
ATOM   2261  HW2 SOL  2301      17.030  28.760  41.940  1.00  0.00           H
ATOM   2262  OW  SOL  2302     186.100  46.060  71.640  1.00  0.00           O
ATOM   2263  HW1 SOL  2302     186.160  45.160  71.960  1.00  0.00           H
ATOM   2264  HW2 SOL  2302     186.470  46.030  70.760  1.00  0.00           H
ATOM   2265  OW  SOL  2303       6.970  23.260  80.340  1.00  0.00           O
ATOM   2266  HW1 SOL  2303       7.790  23.760  80.300  1.00  0.00           H
ATOM   2267  HW2 SOL  2303       6.700  23.160  79.430  1.00  0.00           H
ATOM   2268  OW  SOL  2304     163.130 137.730  58.190  1.00  0.00           O
ATOM   2269  HW1 SOL  2304     163.770 138.170  58.740  1.00  0.00           H
ATOM   2270  HW2 SOL  2304     162.480 137.380  58.800  1.00  0.00           H
ATOM   2271  OW  SOL  2305      51.910  10.260  93.740  1.00  0.00           O
ATOM   2272  HW1 SOL  2305      52.480  10.490  94.480  1.00  0.00           H
ATOM   2273  HW2 SOL  2305      51.420   9.500  94.050  1.00  0.00           H
ATOM   2274  OW  SOL  2306     188.200 185.970 130.040  1.00  0.00           O
ATOM   2275  HW1 SOL  2306     188.360 186.050 129.100  1.00  0.00           H
ATOM   2276  HW2 SOL  2306     187.910 186.840 130.300  1.00  0.00           H
ATOM   2277  OW  SOL  2307     185.260   2.730  54.420  1.00  0.00           O
ATOM   2278  HW1 SOL  2307     185.170   1.910  54.910  1.00  0.00           H
ATOM   2279  HW2 SOL  2307     184.740   2.600  53.630  1.00  0.00           H
ATOM   2280  OW  SOL  2308      15.850  19.270  81.240  1.00  0.00           O
ATOM   2281  HW1 SOL  2308      16.320  18.720  81.870  1.00  0.00           H
ATOM   2282  HW2 SOL  2308      16.540  19.690  80.730  1.00  0.00           H
ATOM   2283  OW  SOL  2309     185.580  44.100  77.540  1.00  0.00           O
ATOM   2284  HW1 SOL  2309     186.100  44.260  78.320  1.00  0.00           H
ATOM   2285  HW2 SOL  2309     186.190  43.700  76.920  1.00  0.00           H
ATOM   2286  OW  SOL  2310      21.290  45.440  33.750  1.00  0.00           O
ATOM   2287  HW1 SOL  2310      21.490  46.040  34.470  1.00  0.00           H
ATOM   2288  HW2 SOL  2310      21.390  45.980  32.960  1.00  0.00           H
ATOM   2289  OW  SOL  2311       7.460  12.880  77.700  1.00  0.00           O
ATOM   2290  HW1 SOL  2311       7.970  12.880  78.510  1.00  0.00           H
ATOM   2291  HW2 SOL  2311       7.500  11.980  77.380  1.00  0.00           H
ATOM   2292  OW  SOL  2312       6.980  38.550  49.830  1.00  0.00           O
ATOM   2293  HW1 SOL  2312       6.680  39.350  50.270  1.00  0.00           H
ATOM   2294  HW2 SOL  2312       6.250  37.940  49.940  1.00  0.00           H
ATOM   2295  OW  SOL  2313     162.840  31.670  82.960  1.00  0.00           O
ATOM   2296  HW1 SOL  2313     162.920  30.770  83.300  1.00  0.00           H
ATOM   2297  HW2 SOL  2313     163.010  32.220  83.730  1.00  0.00           H
ATOM   2298  OW  SOL  2314     179.380   3.890  59.610  1.00  0.00           O
ATOM   2299  HW1 SOL  2314     179.560   3.510  60.470  1.00  0.00           H
ATOM   2300  HW2 SOL  2314     180.200   3.790  59.130  1.00  0.00           H
ATOM   2301  OW  SOL  2315     187.870  20.240 102.190  1.00  0.00           O
ATOM   2302  HW1 SOL  2315     188.430  19.570 101.800  1.00  0.00           H
ATOM   2303  HW2 SOL  2315     187.500  19.820 102.970  1.00  0.00           H
ATOM   2304  OW  SOL  2316     174.150 138.980  72.370  1.00  0.00           O
ATOM   2305  HW1 SOL  2316     174.910 138.550  72.770  1.00  0.00           H
ATOM   2306  HW2 SOL  2316     174.240 138.780  71.430  1.00  0.00           H
ATOM   2307  OW  SOL  2317     175.380  13.080  48.650  1.00  0.00           O
ATOM   2308  HW1 SOL  2317     175.040  12.670  47.860  1.00  0.00           H
ATOM   2309  HW2 SOL  2317     175.900  13.820  48.330  1.00  0.00           H
ATOM   2310  OW  SOL  2318      42.720   9.280  43.370  1.00  0.00           O
ATOM   2311  HW1 SOL  2318      43.540   9.050  43.810  1.00  0.00           H
ATOM   2312  HW2 SOL  2318      42.090   8.630  43.680  1.00  0.00           H
ATOM   2313  OW  SOL  2319      25.950  41.230  84.220  1.00  0.00           O
ATOM   2314  HW1 SOL  2319      26.880  41.140  84.430  1.00  0.00           H
ATOM   2315  HW2 SOL  2319      25.790  42.170  84.280  1.00  0.00           H
ATOM   2316  OW  SOL  2320     158.970  30.300  71.020  1.00  0.00           O
ATOM   2317  HW1 SOL  2320     159.770  29.840  70.770  1.00  0.00           H
ATOM   2318  HW2 SOL  2320     159.150  30.610  71.910  1.00  0.00           H
ATOM   2319  OW  SOL  2321     162.450 158.720  75.490  1.00  0.00           O
ATOM   2320  HW1 SOL  2321     162.670 158.700  76.420  1.00  0.00           H
ATOM   2321  HW2 SOL  2321     162.310 157.800  75.260  1.00  0.00           H
ATOM   2322  OW  SOL  2322      11.130  15.420  88.910  1.00  0.00           O
ATOM   2323  HW1 SOL  2322      11.400  14.570  89.260  1.00  0.00           H
ATOM   2324  HW2 SOL  2322      11.900  15.750  88.450  1.00  0.00           H
ATOM   2325  OW  SOL  2323      14.800  36.680  51.440  1.00  0.00           O
ATOM   2326  HW1 SOL  2323      15.250  35.870  51.220  1.00  0.00           H
ATOM   2327  HW2 SOL  2323      15.500  37.300  51.640  1.00  0.00           H
ATOM   2328  OW  SOL  2324      14.390  25.510  15.340  1.00  0.00           O
ATOM   2329  HW1 SOL  2324      14.840  24.720  15.630  1.00  0.00           H
ATOM   2330  HW2 SOL  2324      13.460  25.320  15.470  1.00  0.00           H
ATOM   2331  OW  SOL  2325      10.090  14.490  93.640  1.00  0.00           O
ATOM   2332  HW1 SOL  2325       9.980  15.130  94.340  1.00  0.00           H
ATOM   2333  HW2 SOL  2325      10.980  14.160  93.740  1.00  0.00           H
ATOM   2334  OW  SOL  2326     145.850  36.810  82.400  1.00  0.00           O
ATOM   2335  HW1 SOL  2326     145.900  37.290  83.230  1.00  0.00           H
ATOM   2336  HW2 SOL  2326     145.490  35.960  82.630  1.00  0.00           H
ATOM   2337  OW  SOL  2327       0.230 174.770  95.380  1.00  0.00           O
ATOM   2338  HW1 SOL  2327      -0.440 174.800  96.070  1.00  0.00           H
ATOM   2339  HW2 SOL  2327      -0.230 174.390  94.630  1.00  0.00           H
ATOM   2340  OW  SOL  2328     177.290  28.110  71.000  1.00  0.00           O
ATOM   2341  HW1 SOL  2328     178.160  28.510  71.090  1.00  0.00           H
ATOM   2342  HW2 SOL  2328     176.780  28.470  71.720  1.00  0.00           H
ATOM   2343  OW  SOL  2329       3.900  17.380  99.280  1.00  0.00           O
ATOM   2344  HW1 SOL  2329       3.990  18.160  99.840  1.00  0.00           H
ATOM   2345  HW2 SOL  2329       3.470  17.700  98.490  1.00  0.00           H
ATOM   2346  OW  SOL  2330      31.780 180.020  79.060  1.00  0.00           O
ATOM   2347  HW1 SOL  2330      32.580 180.300  79.510  1.00  0.00           H
ATOM   2348  HW2 SOL  2330      31.610 180.710  78.430  1.00  0.00           H
ATOM   2349  OW  SOL  2331     181.840  39.080  39.390  1.00  0.00           O
ATOM   2350  HW1 SOL  2331     182.380  39.130  38.600  1.00  0.00           H
ATOM   2351  HW2 SOL  2331     181.810  39.980  39.720  1.00  0.00           H
ATOM   2352  OW  SOL  2332      24.620   5.620  54.700  1.00  0.00           O
ATOM   2353  HW1 SOL  2332      23.890   6.130  55.040  1.00  0.00           H
ATOM   2354  HW2 SOL  2332      24.770   5.970  53.820  1.00  0.00           H
ATOM   2355  OW  SOL  2333      12.320  61.340  62.210  1.00  0.00           O
ATOM   2356  HW1 SOL  2333      11.660  60.670  62.030  1.00  0.00           H
ATOM   2357  HW2 SOL  2333      11.950  61.870  62.910  1.00  0.00           H
ATOM   2358  OW  SOL  2334       6.790  30.320  63.240  1.00  0.00           O
ATOM   2359  HW1 SOL  2334       6.310  30.090  64.030  1.00  0.00           H
ATOM   2360  HW2 SOL  2334       6.860  31.270  63.260  1.00  0.00           H
ATOM   2361  OW  SOL  2335     181.290  36.530  64.910  1.00  0.00           O
ATOM   2362  HW1 SOL  2335     180.760  37.310  64.800  1.00  0.00           H
ATOM   2363  HW2 SOL  2335     182.070  36.680  64.380  1.00  0.00           H
ATOM   2364  OW  SOL  2336     163.920  30.380  73.540  1.00  0.00           O
ATOM   2365  HW1 SOL  2336     163.930  31.110  74.150  1.00  0.00           H
ATOM   2366  HW2 SOL  2336     164.820  30.060  73.530  1.00  0.00           H
ATOM   2367  OW  SOL  2337     170.910  15.090  49.130  1.00  0.00           O
ATOM   2368  HW1 SOL  2337     170.600  15.960  49.360  1.00  0.00           H
ATOM   2369  HW2 SOL  2337     171.820  15.070  49.420  1.00  0.00           H
ATOM   2370  OW  SOL  2338     157.470  20.030  87.100  1.00  0.00           O
ATOM   2371  HW1 SOL  2338     156.770  20.160  87.740  1.00  0.00           H
ATOM   2372  HW2 SOL  2338     157.100  20.310  86.270  1.00  0.00           H
ATOM   2373  OW  SOL  2339       2.190  18.220  60.860  1.00  0.00           O
ATOM   2374  HW1 SOL  2339       3.070  17.870  60.740  1.00  0.00           H
ATOM   2375  HW2 SOL  2339       1.640  17.700  60.270  1.00  0.00           H
ATOM   2376  OW  SOL  2340       5.610  40.230  82.580  1.00  0.00           O
ATOM   2377  HW1 SOL  2340       5.180  39.390  82.410  1.00  0.00           H
ATOM   2378  HW2 SOL  2340       5.220  40.820  81.930  1.00  0.00           H
ATOM   2379  OW  SOL  2341       4.570  23.670 111.210  1.00  0.00           O
ATOM   2380  HW1 SOL  2341       4.250  22.790 111.420  1.00  0.00           H
ATOM   2381  HW2 SOL  2341       5.290  23.820 111.830  1.00  0.00           H
ATOM   2382  OW  SOL  2342      44.430 186.410  46.400  1.00  0.00           O
ATOM   2383  HW1 SOL  2342      43.490 186.430  46.260  1.00  0.00           H
ATOM   2384  HW2 SOL  2342      44.610 187.170  46.940  1.00  0.00           H
ATOM   2385  OW  SOL  2343     166.960  12.890  65.680  1.00  0.00           O
ATOM   2386  HW1 SOL  2343     166.530  13.310  64.930  1.00  0.00           H
ATOM   2387  HW2 SOL  2343     166.560  12.020  65.730  1.00  0.00           H
ATOM   2388  OW  SOL  2344      48.560 170.190  76.590  1.00  0.00           O
ATOM   2389  HW1 SOL  2344      49.430 170.580  76.580  1.00  0.00           H
ATOM   2390  HW2 SOL  2344      47.980 170.890  76.890  1.00  0.00           H
ATOM   2391  OW  SOL  2345     160.250  15.860  46.530  1.00  0.00           O
ATOM   2392  HW1 SOL  2345     160.920  15.570  45.910  1.00  0.00           H
ATOM   2393  HW2 SOL  2345     159.440  15.470  46.200  1.00  0.00           H
ATOM   2394  OW  SOL  2346      28.680   2.800  59.290  1.00  0.00           O
ATOM   2395  HW1 SOL  2346      29.560   2.560  59.550  1.00  0.00           H
ATOM   2396  HW2 SOL  2346      28.710   2.810  58.330  1.00  0.00           H
ATOM   2397  OW  SOL  2347     172.830 182.940  58.470  1.00  0.00           O
ATOM   2398  HW1 SOL  2347     173.530 182.340  58.730  1.00  0.00           H
ATOM   2399  HW2 SOL  2347     172.630 182.690  57.560  1.00  0.00           H
ATOM   2400  OW  SOL  2348     184.860  36.420  52.230  1.00  0.00           O
ATOM   2401  HW1 SOL  2348     185.600  36.080  51.720  1.00  0.00           H
ATOM   2402  HW2 SOL  2348     185.230  36.640  53.080  1.00  0.00           H
ATOM   2403  OW  SOL  2349       5.440  30.490  89.670  1.00  0.00           O
ATOM   2404  HW1 SOL  2349       6.180  29.910  89.490  1.00  0.00           H
ATOM   2405  HW2 SOL  2349       4.890  29.990  90.270  1.00  0.00           H
ATOM   2406  OW  SOL  2350      17.130   7.180  40.370  1.00  0.00           O
ATOM   2407  HW1 SOL  2350      17.630   7.690  41.000  1.00  0.00           H
ATOM   2408  HW2 SOL  2350      16.830   6.410  40.860  1.00  0.00           H
ATOM   2409  OW  SOL  2351     176.310  15.640   5.860  1.00  0.00           O
ATOM   2410  HW1 SOL  2351     175.720  14.910   6.010  1.00  0.00           H
ATOM   2411  HW2 SOL  2351     177.100  15.420   6.360  1.00  0.00           H
ATOM   2412  OW  SOL  2352      14.760   7.520  75.540  1.00  0.00           O
ATOM   2413  HW1 SOL  2352      14.230   7.530  74.750  1.00  0.00           H
ATOM   2414  HW2 SOL  2352      14.650   6.640  75.900  1.00  0.00           H
ATOM   2415  OW  SOL  2353     185.040 186.870  52.530  1.00  0.00           O
ATOM   2416  HW1 SOL  2353     185.850 187.350  52.410  1.00  0.00           H
ATOM   2417  HW2 SOL  2353     184.740 187.110  53.400  1.00  0.00           H
ATOM   2418  OW  SOL  2354      35.580   6.240  91.110  1.00  0.00           O
ATOM   2419  HW1 SOL  2354      35.850   6.670  90.290  1.00  0.00           H
ATOM   2420  HW2 SOL  2354      34.770   6.670  91.360  1.00  0.00           H
ATOM   2421  OW  SOL  2355     185.930 178.650  29.920  1.00  0.00           O
ATOM   2422  HW1 SOL  2355     186.250 179.530  30.140  1.00  0.00           H
ATOM   2423  HW2 SOL  2355     186.410 178.410  29.130  1.00  0.00           H
ATOM   2424  OW  SOL  2356       3.430 164.010  62.410  1.00  0.00           O
ATOM   2425  HW1 SOL  2356       3.140 164.920  62.480  1.00  0.00           H
ATOM   2426  HW2 SOL  2356       3.550 163.870  61.470  1.00  0.00           H
ATOM   2427  OW  SOL  2357     168.470   5.520  55.620  1.00  0.00           O
ATOM   2428  HW1 SOL  2357     169.150   4.850  55.530  1.00  0.00           H
ATOM   2429  HW2 SOL  2357     167.810   5.110  56.190  1.00  0.00           H
ATOM   2430  OW  SOL  2358     172.800 168.590  52.250  1.00  0.00           O
ATOM   2431  HW1 SOL  2358     172.550 168.080  53.020  1.00  0.00           H
ATOM   2432  HW2 SOL  2358     172.890 169.490  52.570  1.00  0.00           H
ATOM   2433  OW  SOL  2359      32.160  66.890  73.530  1.00  0.00           O
ATOM   2434  HW1 SOL  2359      33.080  67.130  73.420  1.00  0.00           H
ATOM   2435  HW2 SOL  2359      31.690  67.420  72.890  1.00  0.00           H
ATOM   2436  OW  SOL  2360     168.400 187.180  87.670  1.00  0.00           O
ATOM   2437  HW1 SOL  2360     167.450 187.180  87.750  1.00  0.00           H
ATOM   2438  HW2 SOL  2360     168.660 186.270  87.810  1.00  0.00           H
ATOM   2439  OW  SOL  2361     184.210  25.060  41.870  1.00  0.00           O
ATOM   2440  HW1 SOL  2361     184.810  24.320  41.780  1.00  0.00           H
ATOM   2441  HW2 SOL  2361     184.780  25.790  42.130  1.00  0.00           H
ATOM   2442  OW  SOL  2362     176.800  28.000  31.280  1.00  0.00           O
ATOM   2443  HW1 SOL  2362     176.060  28.450  30.870  1.00  0.00           H
ATOM   2444  HW2 SOL  2362     177.050  28.570  32.020  1.00  0.00           H
ATOM   2445  OW  SOL  2363     185.600  21.550  60.510  1.00  0.00           O
ATOM   2446  HW1 SOL  2363     185.680  22.500  60.450  1.00  0.00           H
ATOM   2447  HW2 SOL  2363     185.490  21.380  61.450  1.00  0.00           H
ATOM   2448  OW  SOL  2364      17.340 174.010  81.020  1.00  0.00           O
ATOM   2449  HW1 SOL  2364      17.940 173.770  81.720  1.00  0.00           H
ATOM   2450  HW2 SOL  2364      17.420 173.310  80.380  1.00  0.00           H
ATOM   2451  OW  SOL  2365       5.000  97.060  48.030  1.00  0.00           O
ATOM   2452  HW1 SOL  2365       4.270  96.500  47.760  1.00  0.00           H
ATOM   2453  HW2 SOL  2365       5.780  96.510  47.910  1.00  0.00           H
ATOM   2454  OW  SOL  2366     162.590  73.290 103.010  1.00  0.00           O
ATOM   2455  HW1 SOL  2366     162.710  74.230 103.150  1.00  0.00           H
ATOM   2456  HW2 SOL  2366     163.330  72.880 103.450  1.00  0.00           H
ATOM   2457  OW  SOL  2367      32.210  19.970  71.470  1.00  0.00           O
ATOM   2458  HW1 SOL  2367      32.780  20.670  71.790  1.00  0.00           H
ATOM   2459  HW2 SOL  2367      32.780  19.190  71.440  1.00  0.00           H
ATOM   2460  OW  SOL  2368      14.380   0.860 106.740  1.00  0.00           O
ATOM   2461  HW1 SOL  2368      14.800   1.200 107.530  1.00  0.00           H
ATOM   2462  HW2 SOL  2368      14.240  -0.070 106.910  1.00  0.00           H
ATOM   2463  OW  SOL  2369       8.260 181.870  47.680  1.00  0.00           O
ATOM   2464  HW1 SOL  2369       8.350 182.490  48.400  1.00  0.00           H
ATOM   2465  HW2 SOL  2369       7.310 181.780  47.550  1.00  0.00           H
ATOM   2466  OW  SOL  2370     187.640  12.160  81.700  1.00  0.00           O
ATOM   2467  HW1 SOL  2370     187.740  12.420  80.780  1.00  0.00           H
ATOM   2468  HW2 SOL  2370     187.850  11.230  81.720  1.00  0.00           H
ATOM   2469  OW  SOL  2371     188.170  39.680  93.120  1.00  0.00           O
ATOM   2470  HW1 SOL  2371     187.490  39.860  93.760  1.00  0.00           H
ATOM   2471  HW2 SOL  2371     188.970  39.590  93.640  1.00  0.00           H
ATOM   2472  OW  SOL  2372     172.260  18.700  43.420  1.00  0.00           O
ATOM   2473  HW1 SOL  2372     172.440  17.780  43.260  1.00  0.00           H
ATOM   2474  HW2 SOL  2372     172.870  18.960  44.110  1.00  0.00           H
ATOM   2475  OW  SOL  2373     160.290  35.330  38.330  1.00  0.00           O
ATOM   2476  HW1 SOL  2373     160.240  36.240  38.630  1.00  0.00           H
ATOM   2477  HW2 SOL  2373     160.080  35.370  37.400  1.00  0.00           H
ATOM   2478  OW  SOL  2374       6.140  81.480  61.690  1.00  0.00           O
ATOM   2479  HW1 SOL  2374       5.590  81.810  62.400  1.00  0.00           H
ATOM   2480  HW2 SOL  2374       5.620  80.780  61.300  1.00  0.00           H
ATOM   2481  OW  SOL  2375     178.170  63.580  80.270  1.00  0.00           O
ATOM   2482  HW1 SOL  2375     177.430  64.010  80.720  1.00  0.00           H
ATOM   2483  HW2 SOL  2375     178.170  62.690  80.620  1.00  0.00           H
ATOM   2484  OW  SOL  2376      13.120  48.160  87.940  1.00  0.00           O
ATOM   2485  HW1 SOL  2376      13.790  47.520  87.700  1.00  0.00           H
ATOM   2486  HW2 SOL  2376      13.540  49.010  87.790  1.00  0.00           H
ATOM   2487  OW  SOL  2377      20.840 180.750  55.690  1.00  0.00           O
ATOM   2488  HW1 SOL  2377      20.850 181.700  55.810  1.00  0.00           H
ATOM   2489  HW2 SOL  2377      21.480 180.600  55.000  1.00  0.00           H
ATOM   2490  OW  SOL  2378     186.830  19.140  59.970  1.00  0.00           O
ATOM   2491  HW1 SOL  2378     186.220  19.880  59.900  1.00  0.00           H
ATOM   2492  HW2 SOL  2378     186.330  18.390  59.650  1.00  0.00           H
ATOM   2493  OW  SOL  2379      17.650  14.370  72.060  1.00  0.00           O
ATOM   2494  HW1 SOL  2379      17.900  13.630  71.510  1.00  0.00           H
ATOM   2495  HW2 SOL  2379      18.290  15.060  71.860  1.00  0.00           H
ATOM   2496  OW  SOL  2380      47.170   4.970  68.000  1.00  0.00           O
ATOM   2497  HW1 SOL  2380      46.300   4.790  68.360  1.00  0.00           H
ATOM   2498  HW2 SOL  2380      47.720   5.130  68.760  1.00  0.00           H
ATOM   2499  OW  SOL  2381       4.910  26.550  56.270  1.00  0.00           O
ATOM   2500  HW1 SOL  2381       4.260  27.120  55.870  1.00  0.00           H
ATOM   2501  HW2 SOL  2381       4.690  26.540  57.200  1.00  0.00           H
ATOM   2502  OW  SOL  2382      11.200  31.280  81.190  1.00  0.00           O
ATOM   2503  HW1 SOL  2382      11.310  31.730  80.360  1.00  0.00           H
ATOM   2504  HW2 SOL  2382      10.510  30.630  81.020  1.00  0.00           H
ATOM   2505  OW  SOL  2383     174.030  39.200  84.830  1.00  0.00           O
ATOM   2506  HW1 SOL  2383     174.950  39.170  85.070  1.00  0.00           H
ATOM   2507  HW2 SOL  2383     173.560  39.320  85.660  1.00  0.00           H
ATOM   2508  OW  SOL  2384       6.540   6.020  76.070  1.00  0.00           O
ATOM   2509  HW1 SOL  2384       5.880   5.520  75.590  1.00  0.00           H
ATOM   2510  HW2 SOL  2384       6.640   6.830  75.570  1.00  0.00           H
ATOM   2511  OW  SOL  2385     170.790 187.530  57.930  1.00  0.00           O
ATOM   2512  HW1 SOL  2385     171.200 187.890  58.710  1.00  0.00           H
ATOM   2513  HW2 SOL  2385     171.310 186.760  57.720  1.00  0.00           H
ATOM   2514  OW  SOL  2386     180.110 147.550  79.790  1.00  0.00           O
ATOM   2515  HW1 SOL  2386     180.920 147.140  80.080  1.00  0.00           H
ATOM   2516  HW2 SOL  2386     180.030 148.340  80.340  1.00  0.00           H
ATOM   2517  OW  SOL  2387     170.250  44.850  79.960  1.00  0.00           O
ATOM   2518  HW1 SOL  2387     171.190  45.000  80.100  1.00  0.00           H
ATOM   2519  HW2 SOL  2387     170.140  43.910  80.070  1.00  0.00           H
ATOM   2520  OW  SOL  2388     162.430  65.240  92.860  1.00  0.00           O
ATOM   2521  HW1 SOL  2388     162.020  64.380  92.980  1.00  0.00           H
ATOM   2522  HW2 SOL  2388     161.910  65.660  92.170  1.00  0.00           H
ATOM   2523  OW  SOL  2389      17.010  13.410  66.750  1.00  0.00           O
ATOM   2524  HW1 SOL  2389      16.480  12.830  66.200  1.00  0.00           H
ATOM   2525  HW2 SOL  2389      16.380  13.810  67.350  1.00  0.00           H
ATOM   2526  OW  SOL  2390      10.360  18.180  36.370  1.00  0.00           O
ATOM   2527  HW1 SOL  2390       9.680  18.850  36.380  1.00  0.00           H
ATOM   2528  HW2 SOL  2390      10.120  17.610  35.630  1.00  0.00           H
ATOM   2529  OW  SOL  2391     186.330  65.960  63.320  1.00  0.00           O
ATOM   2530  HW1 SOL  2391     185.460  65.570  63.390  1.00  0.00           H
ATOM   2531  HW2 SOL  2391     186.870  65.470  63.940  1.00  0.00           H
ATOM   2532  OW  SOL  2392     156.350  27.710  67.530  1.00  0.00           O
ATOM   2533  HW1 SOL  2392     156.630  27.900  68.430  1.00  0.00           H
ATOM   2534  HW2 SOL  2392     157.060  27.170  67.170  1.00  0.00           H
ATOM   2535  OW  SOL  2393       5.990  30.330  65.890  1.00  0.00           O
ATOM   2536  HW1 SOL  2393       6.570  30.660  66.580  1.00  0.00           H
ATOM   2537  HW2 SOL  2393       5.130  30.690  66.110  1.00  0.00           H
ATOM   2538  OW  SOL  2394      22.140 174.580  75.110  1.00  0.00           O
ATOM   2539  HW1 SOL  2394      22.580 175.330  74.710  1.00  0.00           H
ATOM   2540  HW2 SOL  2394      22.860 174.020  75.410  1.00  0.00           H
ATOM   2541  OW  SOL  2395       3.540  15.540  79.380  1.00  0.00           O
ATOM   2542  HW1 SOL  2395       3.800  16.090  80.120  1.00  0.00           H
ATOM   2543  HW2 SOL  2395       2.930  16.090  78.880  1.00  0.00           H
ATOM   2544  OW  SOL  2396     148.990  14.710  67.930  1.00  0.00           O
ATOM   2545  HW1 SOL  2396     149.090  15.660  67.920  1.00  0.00           H
ATOM   2546  HW2 SOL  2396     148.040  14.570  68.020  1.00  0.00           H
ATOM   2547  OW  SOL  2397     184.410  10.950  78.270  1.00  0.00           O
ATOM   2548  HW1 SOL  2397     184.210  10.070  77.940  1.00  0.00           H
ATOM   2549  HW2 SOL  2397     185.170  11.230  77.770  1.00  0.00           H
ATOM   2550  OW  SOL  2398     187.220  41.330  84.000  1.00  0.00           O
ATOM   2551  HW1 SOL  2398     187.530  41.180  84.900  1.00  0.00           H
ATOM   2552  HW2 SOL  2398     187.530  42.210  83.780  1.00  0.00           H
ATOM   2553  OW  SOL  2399     185.770  59.140  89.740  1.00  0.00           O
ATOM   2554  HW1 SOL  2399     186.370  58.980  89.010  1.00  0.00           H
ATOM   2555  HW2 SOL  2399     185.730  58.310  90.210  1.00  0.00           H
ATOM   2556  OW  SOL  2400      37.450  25.190  99.490  1.00  0.00           O
ATOM   2557  HW1 SOL  2400      36.510  25.300  99.600  1.00  0.00           H
ATOM   2558  HW2 SOL  2400      37.550  24.700  98.680  1.00  0.00           H
ATOM   2559  OW  SOL  2401      20.100  44.890 100.350  1.00  0.00           O
ATOM   2560  HW1 SOL  2401      19.600  45.610  99.960  1.00  0.00           H
ATOM   2561  HW2 SOL  2401      19.930  44.140  99.780  1.00  0.00           H
ATOM   2562  OW  SOL  2402     160.090  33.380  74.550  1.00  0.00           O
ATOM   2563  HW1 SOL  2402     160.680  33.390  75.300  1.00  0.00           H
ATOM   2564  HW2 SOL  2402     159.210  33.350  74.940  1.00  0.00           H
ATOM   2565  OW  SOL  2403     177.430  13.530 119.400  1.00  0.00           O
ATOM   2566  HW1 SOL  2403     177.830  14.400 119.300  1.00  0.00           H
ATOM   2567  HW2 SOL  2403     178.120  13.000 119.810  1.00  0.00           H
ATOM   2568  OW  SOL  2404       2.260   4.300  35.410  1.00  0.00           O
ATOM   2569  HW1 SOL  2404       2.590   3.530  35.880  1.00  0.00           H
ATOM   2570  HW2 SOL  2404       2.630   4.240  34.530  1.00  0.00           H
ATOM   2571  OW  SOL  2405     183.860  15.700  70.190  1.00  0.00           O
ATOM   2572  HW1 SOL  2405     184.420  16.300  69.680  1.00  0.00           H
ATOM   2573  HW2 SOL  2405     184.190  15.770  71.080  1.00  0.00           H
ATOM   2574  OW  SOL  2406      39.340 172.450  84.660  1.00  0.00           O
ATOM   2575  HW1 SOL  2406      38.590 172.350  85.250  1.00  0.00           H
ATOM   2576  HW2 SOL  2406      40.100 172.200  85.180  1.00  0.00           H
ATOM   2577  OW  SOL  2407     184.690  14.490  87.650  1.00  0.00           O
ATOM   2578  HW1 SOL  2407     185.570  14.340  87.300  1.00  0.00           H
ATOM   2579  HW2 SOL  2407     184.180  13.750  87.350  1.00  0.00           H
ATOM   2580  OW  SOL  2408      43.280  23.150  67.510  1.00  0.00           O
ATOM   2581  HW1 SOL  2408      44.170  23.490  67.460  1.00  0.00           H
ATOM   2582  HW2 SOL  2408      42.820  23.560  66.790  1.00  0.00           H
ATOM   2583  OW  SOL  2409      21.520   4.750  87.580  1.00  0.00           O
ATOM   2584  HW1 SOL  2409      21.080   5.450  87.090  1.00  0.00           H
ATOM   2585  HW2 SOL  2409      21.000   3.970  87.390  1.00  0.00           H
ATOM   2586  OW  SOL  2410     176.420 170.950  75.760  1.00  0.00           O
ATOM   2587  HW1 SOL  2410     176.750 171.710  75.290  1.00  0.00           H
ATOM   2588  HW2 SOL  2410     177.160 170.620  76.260  1.00  0.00           H
ATOM   2589  OW  SOL  2411       1.750  30.580 125.540  1.00  0.00           O
ATOM   2590  HW1 SOL  2411       2.240  29.870 125.140  1.00  0.00           H
ATOM   2591  HW2 SOL  2411       1.360  31.050 124.810  1.00  0.00           H
ATOM   2592  OW  SOL  2412     172.900  34.290  95.640  1.00  0.00           O
ATOM   2593  HW1 SOL  2412     172.190  33.660  95.750  1.00  0.00           H
ATOM   2594  HW2 SOL  2412     173.010  34.680  96.500  1.00  0.00           H
ATOM   2595  OW  SOL  2413     185.430  56.930 105.180  1.00  0.00           O
ATOM   2596  HW1 SOL  2413     185.360  56.210 105.800  1.00  0.00           H
ATOM   2597  HW2 SOL  2413     186.260  57.350 105.390  1.00  0.00           H
ATOM   2598  OW  SOL  2414       9.160 188.110 104.500  1.00  0.00           O
ATOM   2599  HW1 SOL  2414      10.040 187.740 104.620  1.00  0.00           H
ATOM   2600  HW2 SOL  2414       8.890 187.810 103.630  1.00  0.00           H
ATOM   2601  OW  SOL  2415     167.470  15.760  74.820  1.00  0.00           O
ATOM   2602  HW1 SOL  2415     168.100  15.210  74.370  1.00  0.00           H
ATOM   2603  HW2 SOL  2415     167.760  15.760  75.740  1.00  0.00           H
ATOM   2604  OW  SOL  2416      20.040 174.470  94.990  1.00  0.00           O
ATOM   2605  HW1 SOL  2416      20.870 174.700  95.400  1.00  0.00           H
ATOM   2606  HW2 SOL  2416      19.650 175.310  94.750  1.00  0.00           H
ATOM   2607  OW  SOL  2417     155.140  40.200  82.920  1.00  0.00           O
ATOM   2608  HW1 SOL  2417     154.650  39.410  83.140  1.00  0.00           H
ATOM   2609  HW2 SOL  2417     154.700  40.900  83.400  1.00  0.00           H
ATOM   2610  OW  SOL  2418     151.840 171.390  92.020  1.00  0.00           O
ATOM   2611  HW1 SOL  2418     151.710 170.440  92.030  1.00  0.00           H
ATOM   2612  HW2 SOL  2418     152.770 171.510  92.160  1.00  0.00           H
ATOM   2613  OW  SOL  2419       0.890  39.100 104.390  1.00  0.00           O
ATOM   2614  HW1 SOL  2419       0.760  39.360 105.300  1.00  0.00           H
ATOM   2615  HW2 SOL  2419       1.650  39.600 104.090  1.00  0.00           H
ATOM   2616  OW  SOL  2420       3.130  18.420  75.840  1.00  0.00           O
ATOM   2617  HW1 SOL  2420       3.280  19.170  75.250  1.00  0.00           H
ATOM   2618  HW2 SOL  2420       2.840  18.820  76.660  1.00  0.00           H
ATOM   2619  OW  SOL  2421      35.530 147.990  62.880  1.00  0.00           O
ATOM   2620  HW1 SOL  2421      35.270 148.650  63.520  1.00  0.00           H
ATOM   2621  HW2 SOL  2421      36.460 148.140  62.730  1.00  0.00           H
ATOM   2622  OW  SOL  2422     168.560   4.060  91.110  1.00  0.00           O
ATOM   2623  HW1 SOL  2422     168.310   3.450  90.430  1.00  0.00           H
ATOM   2624  HW2 SOL  2422     168.150   4.890  90.860  1.00  0.00           H
ATOM   2625  OW  SOL  2423       5.380   7.940 103.280  1.00  0.00           O
ATOM   2626  HW1 SOL  2423       4.670   8.020 103.910  1.00  0.00           H
ATOM   2627  HW2 SOL  2423       5.540   8.830 102.970  1.00  0.00           H
ATOM   2628  OW  SOL  2424       5.560 182.660 110.050  1.00  0.00           O
ATOM   2629  HW1 SOL  2424       5.110 183.500 110.060  1.00  0.00           H
ATOM   2630  HW2 SOL  2424       6.470 182.860 110.280  1.00  0.00           H
ATOM   2631  OW  SOL  2425     184.570  13.570 101.990  1.00  0.00           O
ATOM   2632  HW1 SOL  2425     185.140  14.340 101.950  1.00  0.00           H
ATOM   2633  HW2 SOL  2425     183.700  13.920 102.180  1.00  0.00           H
ATOM   2634  OW  SOL  2426      39.540 175.260 128.350  1.00  0.00           O
ATOM   2635  HW1 SOL  2426      38.620 175.010 128.260  1.00  0.00           H
ATOM   2636  HW2 SOL  2426      39.520 176.220 128.410  1.00  0.00           H
ATOM   2637  OW  SOL  2427     182.620 168.230  79.060  1.00  0.00           O
ATOM   2638  HW1 SOL  2427     182.310 167.710  79.800  1.00  0.00           H
ATOM   2639  HW2 SOL  2427     183.420 167.790  78.770  1.00  0.00           H
ATOM   2640  OW  SOL  2428      17.390  44.160  81.790  1.00  0.00           O
ATOM   2641  HW1 SOL  2428      16.490  43.960  82.040  1.00  0.00           H
ATOM   2642  HW2 SOL  2428      17.770  43.320  81.540  1.00  0.00           H
ATOM   2643  OW  SOL  2429      10.620  12.590  91.050  1.00  0.00           O
ATOM   2644  HW1 SOL  2429      11.540  12.860  90.970  1.00  0.00           H
ATOM   2645  HW2 SOL  2429      10.360  12.350  90.160  1.00  0.00           H
ATOM   2646  OW  SOL  2430     156.510  45.520  95.200  1.00  0.00           O
ATOM   2647  HW1 SOL  2430     157.080  46.220  94.890  1.00  0.00           H
ATOM   2648  HW2 SOL  2430     156.790  44.750  94.710  1.00  0.00           H
ATOM   2649  OW  SOL  2431       5.640   1.570  77.950  1.00  0.00           O
ATOM   2650  HW1 SOL  2431       4.740   1.310  78.160  1.00  0.00           H
ATOM   2651  HW2 SOL  2431       6.060   0.770  77.640  1.00  0.00           H
ATOM   2652  OW  SOL  2432     175.700  21.910 107.560  1.00  0.00           O
ATOM   2653  HW1 SOL  2432     175.470  22.770 107.910  1.00  0.00           H
ATOM   2654  HW2 SOL  2432     175.840  21.370 108.340  1.00  0.00           H
ATOM   2655  OW  SOL  2433      11.370  10.320  92.610  1.00  0.00           O
ATOM   2656  HW1 SOL  2433      11.400  11.170  92.160  1.00  0.00           H
ATOM   2657  HW2 SOL  2433      10.860   9.760  92.020  1.00  0.00           H
ATOM   2658  OW  SOL  2434      35.280 174.270 104.270  1.00  0.00           O
ATOM   2659  HW1 SOL  2434      34.560 174.650 104.780  1.00  0.00           H
ATOM   2660  HW2 SOL  2434      35.580 174.980 103.710  1.00  0.00           H
ATOM   2661  OW  SOL  2435       0.340  12.000  61.240  1.00  0.00           O
ATOM   2662  HW1 SOL  2435      -0.280  11.280  61.110  1.00  0.00           H
ATOM   2663  HW2 SOL  2435      -0.180  12.790  61.060  1.00  0.00           H
ATOM   2664  OW  SOL  2436     167.040   7.150  30.020  1.00  0.00           O
ATOM   2665  HW1 SOL  2436     167.230   7.470  30.900  1.00  0.00           H
ATOM   2666  HW2 SOL  2436     167.400   7.830  29.440  1.00  0.00           H
ATOM   2667  OW  SOL  2437      32.610  13.000 100.610  1.00  0.00           O
ATOM   2668  HW1 SOL  2437      33.500  13.330 100.710  1.00  0.00           H
ATOM   2669  HW2 SOL  2437      32.070  13.590 101.140  1.00  0.00           H
ATOM   2670  OW  SOL  2438      19.220  15.890 100.740  1.00  0.00           O
ATOM   2671  HW1 SOL  2438      19.040  15.000 100.430  1.00  0.00           H
ATOM   2672  HW2 SOL  2438      19.150  16.440  99.960  1.00  0.00           H
ATOM   2673  OW  SOL  2439     186.620  14.050 119.920  1.00  0.00           O
ATOM   2674  HW1 SOL  2439     187.520  14.070 119.610  1.00  0.00           H
ATOM   2675  HW2 SOL  2439     186.640  14.470 120.780  1.00  0.00           H
ATOM   2676  OW  SOL  2440     183.140 182.720  60.030  1.00  0.00           O
ATOM   2677  HW1 SOL  2440     183.580 182.520  59.210  1.00  0.00           H
ATOM   2678  HW2 SOL  2440     183.080 183.670  60.040  1.00  0.00           H
ATOM   2679  OW  SOL  2441      58.760  34.610 105.660  1.00  0.00           O
ATOM   2680  HW1 SOL  2441      58.510  35.520 105.800  1.00  0.00           H
ATOM   2681  HW2 SOL  2441      57.960  34.180 105.360  1.00  0.00           H
ATOM   2682  OW  SOL  2442     182.470   9.220  74.770  1.00  0.00           O
ATOM   2683  HW1 SOL  2442     182.240   8.290  74.810  1.00  0.00           H
ATOM   2684  HW2 SOL  2442     183.430   9.240  74.830  1.00  0.00           H
ATOM   2685  OW  SOL  2443     186.310 148.310  48.970  1.00  0.00           O
ATOM   2686  HW1 SOL  2443     186.010 147.720  49.660  1.00  0.00           H
ATOM   2687  HW2 SOL  2443     187.220 148.520  49.210  1.00  0.00           H
ATOM   2688  OW  SOL  2444      14.550  19.260  87.740  1.00  0.00           O
ATOM   2689  HW1 SOL  2444      13.990  19.670  88.400  1.00  0.00           H
ATOM   2690  HW2 SOL  2444      15.440  19.350  88.110  1.00  0.00           H
ATOM   2691  OW  SOL  2445     181.230  43.610 101.750  1.00  0.00           O
ATOM   2692  HW1 SOL  2445     181.460  42.880 101.180  1.00  0.00           H
ATOM   2693  HW2 SOL  2445     182.070  43.990 102.010  1.00  0.00           H
ATOM   2694  OW  SOL  2446      23.580 157.730 106.010  1.00  0.00           O
ATOM   2695  HW1 SOL  2446      24.130 158.500 105.900  1.00  0.00           H
ATOM   2696  HW2 SOL  2446      23.820 157.150 105.280  1.00  0.00           H
ATOM   2697  OW  SOL  2447       6.120  29.180  94.600  1.00  0.00           O
ATOM   2698  HW1 SOL  2447       6.430  29.740  95.310  1.00  0.00           H
ATOM   2699  HW2 SOL  2447       6.790  29.240  93.920  1.00  0.00           H
ATOM   2700  OW  SOL  2448     158.320  24.420  56.320  1.00  0.00           O
ATOM   2701  HW1 SOL  2448     159.100  24.270  55.780  1.00  0.00           H
ATOM   2702  HW2 SOL  2448     157.980  25.260  56.020  1.00  0.00           H
ATOM   2703  OW  SOL  2449     181.100  18.970  73.580  1.00  0.00           O
ATOM   2704  HW1 SOL  2449     181.980  18.860  73.930  1.00  0.00           H
ATOM   2705  HW2 SOL  2449     180.990  19.920  73.520  1.00  0.00           H
ATOM   2706  OW  SOL  2450      47.960   1.970 117.920  1.00  0.00           O
ATOM   2707  HW1 SOL  2450      47.330   1.720 118.600  1.00  0.00           H
ATOM   2708  HW2 SOL  2450      48.790   2.040 118.390  1.00  0.00           H
ATOM   2709  OW  SOL  2451      39.020  37.070  65.550  1.00  0.00           O
ATOM   2710  HW1 SOL  2451      38.300  37.640  65.820  1.00  0.00           H
ATOM   2711  HW2 SOL  2451      39.130  36.460  66.270  1.00  0.00           H
ATOM   2712  OW  SOL  2452      60.710  31.940 104.390  1.00  0.00           O
ATOM   2713  HW1 SOL  2452      61.640  31.840 104.170  1.00  0.00           H
ATOM   2714  HW2 SOL  2452      60.260  31.950 103.540  1.00  0.00           H
ATOM   2715  OW  SOL  2453       3.110  26.490 103.110  1.00  0.00           O
ATOM   2716  HW1 SOL  2453       3.510  27.100 103.730  1.00  0.00           H
ATOM   2717  HW2 SOL  2453       3.220  25.630 103.510  1.00  0.00           H
ATOM   2718  OW  SOL  2454     153.590  23.290  90.310  1.00  0.00           O
ATOM   2719  HW1 SOL  2454     153.490  24.110  89.810  1.00  0.00           H
ATOM   2720  HW2 SOL  2454     154.540  23.160  90.360  1.00  0.00           H
ATOM   2721  OW  SOL  2455      11.720  38.330  97.150  1.00  0.00           O
ATOM   2722  HW1 SOL  2455      10.960  37.750  97.090  1.00  0.00           H
ATOM   2723  HW2 SOL  2455      12.190  38.030  97.930  1.00  0.00           H
ATOM   2724  OW  SOL  2456     172.730  56.380  94.040  1.00  0.00           O
ATOM   2725  HW1 SOL  2456     171.900  56.340  93.580  1.00  0.00           H
ATOM   2726  HW2 SOL  2456     173.130  57.210  93.770  1.00  0.00           H
ATOM   2727  OW  SOL  2457     163.080  27.080  89.210  1.00  0.00           O
ATOM   2728  HW1 SOL  2457     163.040  26.640  88.360  1.00  0.00           H
ATOM   2729  HW2 SOL  2457     163.370  27.970  89.000  1.00  0.00           H
ATOM   2730  OW  SOL  2458       2.640  13.000  46.220  1.00  0.00           O
ATOM   2731  HW1 SOL  2458       1.980  13.700  46.180  1.00  0.00           H
ATOM   2732  HW2 SOL  2458       3.480  13.460  46.160  1.00  0.00           H
ATOM   2733  OW  SOL  2459     187.350  27.580 126.070  1.00  0.00           O
ATOM   2734  HW1 SOL  2459     187.850  28.030 125.390  1.00  0.00           H
ATOM   2735  HW2 SOL  2459     186.700  28.220 126.350  1.00  0.00           H
ATOM   2736  OW  SOL  2460     162.670  25.310  60.940  1.00  0.00           O
ATOM   2737  HW1 SOL  2460     161.960  25.370  61.580  1.00  0.00           H
ATOM   2738  HW2 SOL  2460     162.580  24.430  60.560  1.00  0.00           H
ATOM   2739  OW  SOL  2461      12.750  24.990  96.440  1.00  0.00           O
ATOM   2740  HW1 SOL  2461      12.910  25.060  97.380  1.00  0.00           H
ATOM   2741  HW2 SOL  2461      11.970  24.440  96.360  1.00  0.00           H
ATOM   2742  OW  SOL  2462     180.400  35.870  84.160  1.00  0.00           O
ATOM   2743  HW1 SOL  2462     181.060  36.370  84.650  1.00  0.00           H
ATOM   2744  HW2 SOL  2462     180.800  35.730  83.300  1.00  0.00           H
ATOM   2745  OW  SOL  2463      52.340  22.300  97.990  1.00  0.00           O
ATOM   2746  HW1 SOL  2463      52.410  23.060  98.570  1.00  0.00           H
ATOM   2747  HW2 SOL  2463      52.070  22.670  97.150  1.00  0.00           H
ATOM   2748  OW  SOL  2464     168.850  52.410  90.480  1.00  0.00           O
ATOM   2749  HW1 SOL  2464     168.460  52.070  89.670  1.00  0.00           H
ATOM   2750  HW2 SOL  2464     169.790  52.300  90.360  1.00  0.00           H
ATOM   2751  OW  SOL  2465       4.500 181.280 104.700  1.00  0.00           O
ATOM   2752  HW1 SOL  2465       4.880 181.350 105.570  1.00  0.00           H
ATOM   2753  HW2 SOL  2465       4.440 180.330 104.540  1.00  0.00           H
ATOM   2754  OW  SOL  2466     168.750   1.200 100.470  1.00  0.00           O
ATOM   2755  HW1 SOL  2466     169.150   0.340 100.580  1.00  0.00           H
ATOM   2756  HW2 SOL  2466     169.490   1.810 100.430  1.00  0.00           H
ATOM   2757  OW  SOL  2467     179.210  12.400  64.850  1.00  0.00           O
ATOM   2758  HW1 SOL  2467     179.720  13.210  64.820  1.00  0.00           H
ATOM   2759  HW2 SOL  2467     178.330  12.680  65.070  1.00  0.00           H
ATOM   2760  OW  SOL  2468      11.990 175.560  74.610  1.00  0.00           O
ATOM   2761  HW1 SOL  2468      12.910 175.350  74.480  1.00  0.00           H
ATOM   2762  HW2 SOL  2468      11.730 175.050  75.380  1.00  0.00           H
ATOM   2763  OW  SOL  2469     168.440  38.040  62.170  1.00  0.00           O
ATOM   2764  HW1 SOL  2469     168.050  38.720  62.730  1.00  0.00           H
ATOM   2765  HW2 SOL  2469     169.100  37.630  62.720  1.00  0.00           H
ATOM   2766  OW  SOL  2470       1.810 165.640  93.740  1.00  0.00           O
ATOM   2767  HW1 SOL  2470       1.550 166.210  93.010  1.00  0.00           H
ATOM   2768  HW2 SOL  2470       1.670 164.760  93.400  1.00  0.00           H
ATOM   2769  OW  SOL  2471      45.260  52.770  55.430  1.00  0.00           O
ATOM   2770  HW1 SOL  2471      45.400  53.030  54.520  1.00  0.00           H
ATOM   2771  HW2 SOL  2471      44.640  53.420  55.770  1.00  0.00           H
ATOM   2772  OW  SOL  2472     181.180  20.330  90.470  1.00  0.00           O
ATOM   2773  HW1 SOL  2472     181.520  21.160  90.130  1.00  0.00           H
ATOM   2774  HW2 SOL  2472     181.830  19.680  90.210  1.00  0.00           H
ATOM   2775  OW  SOL  2473     176.070  34.270  90.100  1.00  0.00           O
ATOM   2776  HW1 SOL  2473     175.660  34.890  90.710  1.00  0.00           H
ATOM   2777  HW2 SOL  2473     176.110  33.450  90.590  1.00  0.00           H
ATOM   2778  OW  SOL  2474       0.560  56.550  97.510  1.00  0.00           O
ATOM   2779  HW1 SOL  2474       0.310  56.460  98.430  1.00  0.00           H
ATOM   2780  HW2 SOL  2474       0.170  55.780  97.090  1.00  0.00           H
ATOM   2781  OW  SOL  2475      18.270  27.760 102.530  1.00  0.00           O
ATOM   2782  HW1 SOL  2475      19.020  27.340 102.940  1.00  0.00           H
ATOM   2783  HW2 SOL  2475      18.520  27.870 101.610  1.00  0.00           H
ATOM   2784  OW  SOL  2476     179.510  21.290  63.610  1.00  0.00           O
ATOM   2785  HW1 SOL  2476     180.050  21.550  64.350  1.00  0.00           H
ATOM   2786  HW2 SOL  2476     179.400  20.340  63.710  1.00  0.00           H
ATOM   2787  OW  SOL  2477      27.630 177.470  74.590  1.00  0.00           O
ATOM   2788  HW1 SOL  2477      27.790 178.410  74.690  1.00  0.00           H
ATOM   2789  HW2 SOL  2477      28.370 177.160  74.070  1.00  0.00           H
ATOM   2790  OW  SOL  2478      71.790  27.350 110.220  1.00  0.00           O
ATOM   2791  HW1 SOL  2478      72.140  28.240 110.200  1.00  0.00           H
ATOM   2792  HW2 SOL  2478      72.560  26.790 110.150  1.00  0.00           H
ATOM   2793  OW  SOL  2479      28.120 179.230  56.280  1.00  0.00           O
ATOM   2794  HW1 SOL  2479      29.050 179.140  56.500  1.00  0.00           H
ATOM   2795  HW2 SOL  2479      27.720 179.550  57.090  1.00  0.00           H
ATOM   2796  OW  SOL  2480       0.780 173.470  86.320  1.00  0.00           O
ATOM   2797  HW1 SOL  2480       1.080 173.610  85.430  1.00  0.00           H
ATOM   2798  HW2 SOL  2480      -0.110 173.110  86.220  1.00  0.00           H
ATOM   2799  OW  SOL  2481       5.190  34.840  41.710  1.00  0.00           O
ATOM   2800  HW1 SOL  2481       5.670  34.210  42.240  1.00  0.00           H
ATOM   2801  HW2 SOL  2481       5.060  34.410  40.870  1.00  0.00           H
ATOM   2802  OW  SOL  2482      44.740  31.990  74.120  1.00  0.00           O
ATOM   2803  HW1 SOL  2482      43.940  31.960  74.640  1.00  0.00           H
ATOM   2804  HW2 SOL  2482      44.510  32.490  73.340  1.00  0.00           H
ATOM   2805  OW  SOL  2483     181.730 160.850  57.650  1.00  0.00           O
ATOM   2806  HW1 SOL  2483     181.540 161.190  56.780  1.00  0.00           H
ATOM   2807  HW2 SOL  2483     182.380 160.160  57.500  1.00  0.00           H
ATOM   2808  OW  SOL  2484      32.620  10.420 124.090  1.00  0.00           O
ATOM   2809  HW1 SOL  2484      32.450  11.350 124.280  1.00  0.00           H
ATOM   2810  HW2 SOL  2484      31.750  10.020 124.040  1.00  0.00           H
ATOM   2811  OW  SOL  2485      11.880   1.030 129.700  1.00  0.00           O
ATOM   2812  HW1 SOL  2485      11.390   0.340 130.150  1.00  0.00           H
ATOM   2813  HW2 SOL  2485      12.240   0.600 128.930  1.00  0.00           H
ATOM   2814  OW  SOL  2486      12.920 162.450  52.220  1.00  0.00           O
ATOM   2815  HW1 SOL  2486      12.840 162.020  53.080  1.00  0.00           H
ATOM   2816  HW2 SOL  2486      12.510 163.310  52.340  1.00  0.00           H
ATOM   2817  OW  SOL  2487      -0.050  31.720  76.650  1.00  0.00           O
ATOM   2818  HW1 SOL  2487      -0.040  32.450  77.270  1.00  0.00           H
ATOM   2819  HW2 SOL  2487       0.850  31.400  76.640  1.00  0.00           H
ATOM   2820  OW  SOL  2488       5.580  10.470  89.580  1.00  0.00           O
ATOM   2821  HW1 SOL  2488       5.540  10.710  88.650  1.00  0.00           H
ATOM   2822  HW2 SOL  2488       5.690   9.520  89.570  1.00  0.00           H
ATOM   2823  OW  SOL  2489     152.220  44.490  97.510  1.00  0.00           O
ATOM   2824  HW1 SOL  2489     151.340  44.180  97.320  1.00  0.00           H
ATOM   2825  HW2 SOL  2489     152.720  44.270  96.730  1.00  0.00           H
ATOM   2826  OW  SOL  2490      14.320  24.280  57.630  1.00  0.00           O
ATOM   2827  HW1 SOL  2490      13.860  24.510  56.820  1.00  0.00           H
ATOM   2828  HW2 SOL  2490      15.040  24.910  57.690  1.00  0.00           H
ATOM   2829  OW  SOL  2491     170.220   3.680  61.760  1.00  0.00           O
ATOM   2830  HW1 SOL  2491     170.030   4.610  61.630  1.00  0.00           H
ATOM   2831  HW2 SOL  2491     170.600   3.390  60.930  1.00  0.00           H
ATOM   2832  OW  SOL  2492     171.210 150.900  59.780  1.00  0.00           O
ATOM   2833  HW1 SOL  2492     172.050 150.480  59.960  1.00  0.00           H
ATOM   2834  HW2 SOL  2492     171.320 151.300  58.910  1.00  0.00           H
ATOM   2835  OW  SOL  2493     171.840  38.210  96.860  1.00  0.00           O
ATOM   2836  HW1 SOL  2493     171.400  37.900  97.650  1.00  0.00           H
ATOM   2837  HW2 SOL  2493     172.770  38.060  97.020  1.00  0.00           H
ATOM   2838  OW  SOL  2494     177.980  12.110  62.270  1.00  0.00           O
ATOM   2839  HW1 SOL  2494     178.010  11.900  63.200  1.00  0.00           H
ATOM   2840  HW2 SOL  2494     177.300  11.530  61.910  1.00  0.00           H
ATOM   2841  OW  SOL  2495       9.780  50.240 123.130  1.00  0.00           O
ATOM   2842  HW1 SOL  2495       8.940  50.560 123.470  1.00  0.00           H
ATOM   2843  HW2 SOL  2495      10.310  50.070 123.900  1.00  0.00           H
ATOM   2844  OW  SOL  2496     168.620  33.000  80.200  1.00  0.00           O
ATOM   2845  HW1 SOL  2496     169.390  32.660  79.750  1.00  0.00           H
ATOM   2846  HW2 SOL  2496     168.950  33.290  81.050  1.00  0.00           H
ATOM   2847  OW  SOL  2497     178.750 167.270  75.520  1.00  0.00           O
ATOM   2848  HW1 SOL  2497     178.470 166.480  75.990  1.00  0.00           H
ATOM   2849  HW2 SOL  2497     178.900 166.980  74.620  1.00  0.00           H
ATOM   2850  OW  SOL  2498      36.320  27.740 108.180  1.00  0.00           O
ATOM   2851  HW1 SOL  2498      36.250  27.230 108.990  1.00  0.00           H
ATOM   2852  HW2 SOL  2498      37.090  27.380 107.740  1.00  0.00           H
ATOM   2853  OW  SOL  2499       5.590  32.790  93.680  1.00  0.00           O
ATOM   2854  HW1 SOL  2499       4.870  33.370  93.450  1.00  0.00           H
ATOM   2855  HW2 SOL  2499       5.910  32.440  92.850  1.00  0.00           H
ATOM   2856  OW  SOL  2500      45.550 152.540  96.990  1.00  0.00           O
ATOM   2857  HW1 SOL  2500      44.630 152.680  96.760  1.00  0.00           H
ATOM   2858  HW2 SOL  2500      45.710 151.610  96.800  1.00  0.00           H
ATOM   2859  OW  SOL  2501     186.180  30.800 101.440  1.00  0.00           O
ATOM   2860  HW1 SOL  2501     186.100  31.740 101.280  1.00  0.00           H
ATOM   2861  HW2 SOL  2501     187.120  30.650 101.520  1.00  0.00           H
ATOM   2862  OW  SOL  2502      32.610  25.160 123.150  1.00  0.00           O
ATOM   2863  HW1 SOL  2502      33.240  24.500 122.860  1.00  0.00           H
ATOM   2864  HW2 SOL  2502      32.480  25.710 122.380  1.00  0.00           H
ATOM   2865  OW  SOL  2503     184.160   5.910  86.750  1.00  0.00           O
ATOM   2866  HW1 SOL  2503     184.580   5.790  85.900  1.00  0.00           H
ATOM   2867  HW2 SOL  2503     183.500   5.220  86.790  1.00  0.00           H
ATOM   2868  OW  SOL  2504      25.870  17.830  57.990  1.00  0.00           O
ATOM   2869  HW1 SOL  2504      25.470  17.660  58.840  1.00  0.00           H
ATOM   2870  HW2 SOL  2504      26.770  18.100  58.200  1.00  0.00           H
ATOM   2871  OW  SOL  2505     164.030 166.830 126.250  1.00  0.00           O
ATOM   2872  HW1 SOL  2505     164.890 167.230 126.400  1.00  0.00           H
ATOM   2873  HW2 SOL  2505     163.430 167.570 126.200  1.00  0.00           H
ATOM   2874  OW  SOL  2506      11.800  52.430  69.690  1.00  0.00           O
ATOM   2875  HW1 SOL  2506      11.030  52.070  70.130  1.00  0.00           H
ATOM   2876  HW2 SOL  2506      12.530  52.210  70.260  1.00  0.00           H
ATOM   2877  OW  SOL  2507     183.920  68.760  87.060  1.00  0.00           O
ATOM   2878  HW1 SOL  2507     183.840  68.570  86.130  1.00  0.00           H
ATOM   2879  HW2 SOL  2507     184.870  68.720  87.230  1.00  0.00           H
ATOM   2880  OW  SOL  2508      19.790 163.730  81.490  1.00  0.00           O
ATOM   2881  HW1 SOL  2508      19.590 164.630  81.230  1.00  0.00           H
ATOM   2882  HW2 SOL  2508      20.170 163.330  80.700  1.00  0.00           H
ATOM   2883  OW  SOL  2509     170.960 181.490 134.940  1.00  0.00           O
ATOM   2884  HW1 SOL  2509     170.000 181.450 134.940  1.00  0.00           H
ATOM   2885  HW2 SOL  2509     171.200 181.450 134.010  1.00  0.00           H
ATOM   2886  OW  SOL  2510       9.360   7.960 120.320  1.00  0.00           O
ATOM   2887  HW1 SOL  2510       9.350   8.890 120.090  1.00  0.00           H
ATOM   2888  HW2 SOL  2510      10.080   7.880 120.950  1.00  0.00           H
ATOM   2889  OW  SOL  2511       2.400  10.440  74.330  1.00  0.00           O
ATOM   2890  HW1 SOL  2511       1.930  10.650  73.520  1.00  0.00           H
ATOM   2891  HW2 SOL  2511       2.080  11.080  74.970  1.00  0.00           H
ATOM   2892  OW  SOL  2512      39.750  10.540 120.070  1.00  0.00           O
ATOM   2893  HW1 SOL  2512      38.810  10.630 120.220  1.00  0.00           H
ATOM   2894  HW2 SOL  2512      39.930   9.610 120.210  1.00  0.00           H
ATOM   2895  OW  SOL  2513       0.180 187.520 101.090  1.00  0.00           O
ATOM   2896  HW1 SOL  2513      -0.750 187.480 101.320  1.00  0.00           H
ATOM   2897  HW2 SOL  2513       0.370 186.680 100.690  1.00  0.00           H
ATOM   2898  OW  SOL  2514     168.160 184.280  97.890  1.00  0.00           O
ATOM   2899  HW1 SOL  2514     168.430 185.150  97.600  1.00  0.00           H
ATOM   2900  HW2 SOL  2514     167.940 183.820  97.080  1.00  0.00           H
ATOM   2901  OW  SOL  2515     171.730  28.120  56.480  1.00  0.00           O
ATOM   2902  HW1 SOL  2515     170.890  28.090  56.930  1.00  0.00           H
ATOM   2903  HW2 SOL  2515     171.540  28.540  55.640  1.00  0.00           H
ATOM   2904  OW  SOL  2516      39.130  21.250  84.220  1.00  0.00           O
ATOM   2905  HW1 SOL  2516      38.270  21.340  84.630  1.00  0.00           H
ATOM   2906  HW2 SOL  2516      38.930  21.090  83.300  1.00  0.00           H
ATOM   2907  OW  SOL  2517      41.780  27.370  93.500  1.00  0.00           O
ATOM   2908  HW1 SOL  2517      41.700  27.280  94.450  1.00  0.00           H
ATOM   2909  HW2 SOL  2517      41.830  28.310  93.350  1.00  0.00           H
ATOM   2910  OW  SOL  2518      25.550  22.900 121.490  1.00  0.00           O
ATOM   2911  HW1 SOL  2518      25.960  23.280 120.710  1.00  0.00           H
ATOM   2912  HW2 SOL  2518      26.290  22.600 122.030  1.00  0.00           H
ATOM   2913  OW  SOL  2519      15.660 185.550  73.580  1.00  0.00           O
ATOM   2914  HW1 SOL  2519      15.080 184.840  73.820  1.00  0.00           H
ATOM   2915  HW2 SOL  2519      15.280 185.920  72.780  1.00  0.00           H
ATOM   2916  OW  SOL  2520     179.860  58.760  51.470  1.00  0.00           O
ATOM   2917  HW1 SOL  2520     179.810  57.970  52.010  1.00  0.00           H
ATOM   2918  HW2 SOL  2520     180.620  58.630  50.920  1.00  0.00           H
ATOM   2919  OW  SOL  2521      30.040  26.510 107.950  1.00  0.00           O
ATOM   2920  HW1 SOL  2521      30.210  25.600 108.190  1.00  0.00           H
ATOM   2921  HW2 SOL  2521      30.710  26.730 107.310  1.00  0.00           H
ATOM   2922  OW  SOL  2522     185.450  18.400 118.330  1.00  0.00           O
ATOM   2923  HW1 SOL  2522     185.850  17.540 118.260  1.00  0.00           H
ATOM   2924  HW2 SOL  2522     185.530  18.620 119.260  1.00  0.00           H
ATOM   2925  OW  SOL  2523     187.890  29.300  67.900  1.00  0.00           O
ATOM   2926  HW1 SOL  2523     187.380  29.750  67.230  1.00  0.00           H
ATOM   2927  HW2 SOL  2523     188.740  29.130  67.500  1.00  0.00           H
ATOM   2928  OW  SOL  2524      24.440   0.300 111.250  1.00  0.00           O
ATOM   2929  HW1 SOL  2524      24.060   0.260 112.130  1.00  0.00           H
ATOM   2930  HW2 SOL  2524      25.380   0.270 111.400  1.00  0.00           H
ATOM   2931  OW  SOL  2525      31.530  12.830 124.370  1.00  0.00           O
ATOM   2932  HW1 SOL  2525      31.850  13.590 124.850  1.00  0.00           H
ATOM   2933  HW2 SOL  2525      30.790  13.150 123.860  1.00  0.00           H
ATOM   2934  OW  SOL  2526      13.230 182.930  90.920  1.00  0.00           O
ATOM   2935  HW1 SOL  2526      12.790 182.600  91.710  1.00  0.00           H
ATOM   2936  HW2 SOL  2526      12.540 183.410  90.450  1.00  0.00           H
ATOM   2937  OW  SOL  2527     183.120  32.770  91.070  1.00  0.00           O
ATOM   2938  HW1 SOL  2527     183.870  33.300  91.330  1.00  0.00           H
ATOM   2939  HW2 SOL  2527     183.220  31.950  91.560  1.00  0.00           H
ATOM   2940  OW  SOL  2528     175.620  48.140  56.880  1.00  0.00           O
ATOM   2941  HW1 SOL  2528     175.740  48.800  57.570  1.00  0.00           H
ATOM   2942  HW2 SOL  2528     174.790  48.380  56.480  1.00  0.00           H
ATOM   2943  OW  SOL  2529     135.040  59.690 114.160  1.00  0.00           O
ATOM   2944  HW1 SOL  2529     135.240  59.660 113.220  1.00  0.00           H
ATOM   2945  HW2 SOL  2529     135.830  60.060 114.560  1.00  0.00           H
ATOM   2946  OW  SOL  2530     142.060 163.010  67.810  1.00  0.00           O
ATOM   2947  HW1 SOL  2530     142.820 163.060  67.220  1.00  0.00           H
ATOM   2948  HW2 SOL  2530     141.650 163.880  67.750  1.00  0.00           H
ATOM   2949  OW  SOL  2531     177.330  23.910 104.710  1.00  0.00           O
ATOM   2950  HW1 SOL  2531     178.060  23.350 104.450  1.00  0.00           H
ATOM   2951  HW2 SOL  2531     177.530  24.180 105.600  1.00  0.00           H
ATOM   2952  OW  SOL  2532      46.260  21.670 127.580  1.00  0.00           O
ATOM   2953  HW1 SOL  2532      47.020  22.140 127.940  1.00  0.00           H
ATOM   2954  HW2 SOL  2532      46.550  21.400 126.700  1.00  0.00           H
ATOM   2955  OW  SOL  2533      17.550  20.200  79.500  1.00  0.00           O
ATOM   2956  HW1 SOL  2533      18.070  20.740  80.090  1.00  0.00           H
ATOM   2957  HW2 SOL  2533      17.920  19.320  79.590  1.00  0.00           H
ATOM   2958  OW  SOL  2534     186.920  12.240  90.340  1.00  0.00           O
ATOM   2959  HW1 SOL  2534     187.630  12.880  90.420  1.00  0.00           H
ATOM   2960  HW2 SOL  2534     187.130  11.750  89.540  1.00  0.00           H
ATOM   2961  OW  SOL  2535      15.990   2.510 108.600  1.00  0.00           O
ATOM   2962  HW1 SOL  2535      16.370   2.090 109.370  1.00  0.00           H
ATOM   2963  HW2 SOL  2535      16.680   3.080 108.260  1.00  0.00           H
ATOM   2964  OW  SOL  2536     181.860  20.820  53.630  1.00  0.00           O
ATOM   2965  HW1 SOL  2536     182.590  21.430  53.550  1.00  0.00           H
ATOM   2966  HW2 SOL  2536     182.080  20.110  53.030  1.00  0.00           H
ATOM   2967  OW  SOL  2537     167.570 183.120  82.730  1.00  0.00           O
ATOM   2968  HW1 SOL  2537     167.460 183.260  83.670  1.00  0.00           H
ATOM   2969  HW2 SOL  2537     167.300 182.220  82.590  1.00  0.00           H
ATOM   2970  OW  SOL  2538       1.480   7.980  80.100  1.00  0.00           O
ATOM   2971  HW1 SOL  2538       2.010   7.270  79.750  1.00  0.00           H
ATOM   2972  HW2 SOL  2538       1.990   8.770  79.900  1.00  0.00           H
ATOM   2973  OW  SOL  2539       5.090 156.070 112.580  1.00  0.00           O
ATOM   2974  HW1 SOL  2539       4.340 155.470 112.660  1.00  0.00           H
ATOM   2975  HW2 SOL  2539       4.970 156.490 111.730  1.00  0.00           H
ATOM   2976  OW  SOL  2540      20.880  68.980  40.460  1.00  0.00           O
ATOM   2977  HW1 SOL  2540      20.320  68.850  41.230  1.00  0.00           H
ATOM   2978  HW2 SOL  2540      20.700  69.870  40.170  1.00  0.00           H
ATOM   2979  OW  SOL  2541       8.470  16.520  57.490  1.00  0.00           O
ATOM   2980  HW1 SOL  2541       7.980  15.700  57.500  1.00  0.00           H
ATOM   2981  HW2 SOL  2541       9.230  16.340  56.930  1.00  0.00           H
ATOM   2982  OW  SOL  2542     184.700  24.210 107.640  1.00  0.00           O
ATOM   2983  HW1 SOL  2542     185.420  23.590 107.580  1.00  0.00           H
ATOM   2984  HW2 SOL  2542     184.930  24.890 107.000  1.00  0.00           H
ATOM   2985  OW  SOL  2543      14.840  16.190  76.610  1.00  0.00           O
ATOM   2986  HW1 SOL  2543      15.020  16.970  76.080  1.00  0.00           H
ATOM   2987  HW2 SOL  2543      14.670  15.500  75.970  1.00  0.00           H
ATOM   2988  OW  SOL  2544     169.690   7.450  94.810  1.00  0.00           O
ATOM   2989  HW1 SOL  2544     170.220   8.250  94.750  1.00  0.00           H
ATOM   2990  HW2 SOL  2544     169.180   7.450  94.000  1.00  0.00           H
ATOM   2991  OW  SOL  2545     169.830  21.080  96.280  1.00  0.00           O
ATOM   2992  HW1 SOL  2545     169.530  21.030  97.180  1.00  0.00           H
ATOM   2993  HW2 SOL  2545     169.140  21.570  95.820  1.00  0.00           H
ATOM   2994  OW  SOL  2546       3.840 176.550  62.570  1.00  0.00           O
ATOM   2995  HW1 SOL  2546       3.450 176.530  61.690  1.00  0.00           H
ATOM   2996  HW2 SOL  2546       3.220 177.070  63.090  1.00  0.00           H
ATOM   2997  OW  SOL  2547     174.220  33.540 108.770  1.00  0.00           O
ATOM   2998  HW1 SOL  2547     175.120  33.490 108.470  1.00  0.00           H
ATOM   2999  HW2 SOL  2547     173.690  33.410 107.990  1.00  0.00           H
ATOM   3000  OW  SOL  2548       3.040  36.460 100.060  1.00  0.00           O
ATOM   3001  HW1 SOL  2548       2.390  36.900 100.610  1.00  0.00           H
ATOM   3002  HW2 SOL  2548       2.520  35.940  99.440  1.00  0.00           H
ATOM   3003  OW  SOL  2549      13.930   3.990  88.510  1.00  0.00           O
ATOM   3004  HW1 SOL  2549      13.630   4.040  87.600  1.00  0.00           H
ATOM   3005  HW2 SOL  2549      13.390   3.300  88.900  1.00  0.00           H
ATOM   3006  OW  SOL  2550     168.940  69.000 101.070  1.00  0.00           O
ATOM   3007  HW1 SOL  2550     168.960  69.610 101.810  1.00  0.00           H
ATOM   3008  HW2 SOL  2550     168.050  69.070 100.730  1.00  0.00           H
ATOM   3009  OW  SOL  2551     157.200  61.990  93.930  1.00  0.00           O
ATOM   3010  HW1 SOL  2551     157.140  62.340  94.820  1.00  0.00           H
ATOM   3011  HW2 SOL  2551     157.980  62.410  93.560  1.00  0.00           H
ATOM   3012  OW  SOL  2552     187.240  25.600 113.700  1.00  0.00           O
ATOM   3013  HW1 SOL  2552     186.790  26.060 114.400  1.00  0.00           H
ATOM   3014  HW2 SOL  2552     186.980  26.070 112.900  1.00  0.00           H
ATOM   3015  OW  SOL  2553     151.050  45.760 104.900  1.00  0.00           O
ATOM   3016  HW1 SOL  2553     150.440  45.190 105.370  1.00  0.00           H
ATOM   3017  HW2 SOL  2553     151.400  46.350 105.570  1.00  0.00           H
ATOM   3018  OW  SOL  2554     152.720 170.860 117.590  1.00  0.00           O
ATOM   3019  HW1 SOL  2554     152.400 171.310 118.370  1.00  0.00           H
ATOM   3020  HW2 SOL  2554     153.240 171.530 117.140  1.00  0.00           H
ATOM   3021  OW  SOL  2555      16.590  12.730  80.890  1.00  0.00           O
ATOM   3022  HW1 SOL  2555      16.910  11.830  80.960  1.00  0.00           H
ATOM   3023  HW2 SOL  2555      17.250  13.260  81.330  1.00  0.00           H
ATOM   3024  OW  SOL  2556     182.050  44.820  79.870  1.00  0.00           O
ATOM   3025  HW1 SOL  2556     181.810  43.940  80.140  1.00  0.00           H
ATOM   3026  HW2 SOL  2556     182.990  44.870  80.000  1.00  0.00           H
ATOM   3027  OW  SOL  2557     162.860  17.450  81.260  1.00  0.00           O
ATOM   3028  HW1 SOL  2557     162.240  17.430  81.990  1.00  0.00           H
ATOM   3029  HW2 SOL  2557     163.270  16.580  81.280  1.00  0.00           H
ATOM   3030  OW  SOL  2558     183.030  25.450  77.210  1.00  0.00           O
ATOM   3031  HW1 SOL  2558     183.530  25.520  76.400  1.00  0.00           H
ATOM   3032  HW2 SOL  2558     182.520  26.260  77.250  1.00  0.00           H
ATOM   3033  OW  SOL  2559      36.460  53.590  92.740  1.00  0.00           O
ATOM   3034  HW1 SOL  2559      36.690  53.440  91.820  1.00  0.00           H
ATOM   3035  HW2 SOL  2559      36.420  52.710  93.120  1.00  0.00           H
ATOM   3036  OW  SOL  2560      41.980  11.150 121.380  1.00  0.00           O
ATOM   3037  HW1 SOL  2560      41.390  10.800 120.710  1.00  0.00           H
ATOM   3038  HW2 SOL  2560      41.790  10.640 122.160  1.00  0.00           H
ATOM   3039  OW  SOL  2561      30.540 177.040  96.440  1.00  0.00           O
ATOM   3040  HW1 SOL  2561      30.100 177.310  97.250  1.00  0.00           H
ATOM   3041  HW2 SOL  2561      29.910 177.240  95.740  1.00  0.00           H
ATOM   3042  OW  SOL  2562     166.400  30.110 117.610  1.00  0.00           O
ATOM   3043  HW1 SOL  2562     167.340  30.190 117.760  1.00  0.00           H
ATOM   3044  HW2 SOL  2562     166.000  30.440 118.410  1.00  0.00           H
ATOM   3045  OW  SOL  2563      16.040  39.900  95.720  1.00  0.00           O
ATOM   3046  HW1 SOL  2563      16.140  39.800  96.660  1.00  0.00           H
ATOM   3047  HW2 SOL  2563      15.130  40.180  95.600  1.00  0.00           H
ATOM   3048  OW  SOL  2564     176.660 186.550 124.320  1.00  0.00           O
ATOM   3049  HW1 SOL  2564     176.390 186.130 123.500  1.00  0.00           H
ATOM   3050  HW2 SOL  2564     175.980 187.210 124.490  1.00  0.00           H
ATOM   3051  OW  SOL  2565     173.880  11.160 112.750  1.00  0.00           O
ATOM   3052  HW1 SOL  2565     173.890  10.430 112.120  1.00  0.00           H
ATOM   3053  HW2 SOL  2565     174.260  10.800 113.540  1.00  0.00           H
ATOM   3054  OW  SOL  2566      11.790   6.650  94.360  1.00  0.00           O
ATOM   3055  HW1 SOL  2566      11.130   6.750  93.680  1.00  0.00           H
ATOM   3056  HW2 SOL  2566      12.350   5.940  94.040  1.00  0.00           H
ATOM   3057  OW  SOL  2567       8.650 179.290  55.790  1.00  0.00           O
ATOM   3058  HW1 SOL  2567       8.220 180.120  55.990  1.00  0.00           H
ATOM   3059  HW2 SOL  2567       7.930 178.670  55.690  1.00  0.00           H
ATOM   3060  OW  SOL  2568       4.930 183.930  78.030  1.00  0.00           O
ATOM   3061  HW1 SOL  2568       5.690 183.700  77.500  1.00  0.00           H
ATOM   3062  HW2 SOL  2568       4.950 183.310  78.760  1.00  0.00           H
ATOM   3063  OW  SOL  2569       0.980  31.180  84.300  1.00  0.00           O
ATOM   3064  HW1 SOL  2569       0.810  31.460  83.400  1.00  0.00           H
ATOM   3065  HW2 SOL  2569       1.270  30.270  84.220  1.00  0.00           H
ATOM   3066  OW  SOL  2570     179.650 184.550  81.250  1.00  0.00           O
ATOM   3067  HW1 SOL  2570     178.970 185.190  81.020  1.00  0.00           H
ATOM   3068  HW2 SOL  2570     179.650 183.940  80.510  1.00  0.00           H
ATOM   3069  OW  SOL  2571     186.260  35.260  75.860  1.00  0.00           O
ATOM   3070  HW1 SOL  2571     185.480  35.820  75.830  1.00  0.00           H
ATOM   3071  HW2 SOL  2571     185.980  34.440  75.460  1.00  0.00           H
ATOM   3072  OW  SOL  2572      17.930  19.170 135.520  1.00  0.00           O
ATOM   3073  HW1 SOL  2572      17.570  19.940 135.950  1.00  0.00           H
ATOM   3074  HW2 SOL  2572      18.870  19.350 135.450  1.00  0.00           H
ATOM   3075  OW  SOL  2573     187.690  16.300  79.890  1.00  0.00           O
ATOM   3076  HW1 SOL  2573     187.750  15.350  79.810  1.00  0.00           H
ATOM   3077  HW2 SOL  2573     186.760  16.490  79.740  1.00  0.00           H
ATOM   3078  OW  SOL  2574     186.610  16.930  89.650  1.00  0.00           O
ATOM   3079  HW1 SOL  2574     185.970  16.480  90.200  1.00  0.00           H
ATOM   3080  HW2 SOL  2574     187.330  17.130  90.240  1.00  0.00           H
ATOM   3081  OW  SOL  2575      14.340 188.160  58.330  1.00  0.00           O
ATOM   3082  HW1 SOL  2575      14.560 187.280  58.640  1.00  0.00           H
ATOM   3083  HW2 SOL  2575      14.790 188.220  57.480  1.00  0.00           H
ATOM   3084  OW  SOL  2576     185.270  39.190  68.800  1.00  0.00           O
ATOM   3085  HW1 SOL  2576     185.540  39.100  67.880  1.00  0.00           H
ATOM   3086  HW2 SOL  2576     186.020  38.850  69.300  1.00  0.00           H
ATOM   3087  OW  SOL  2577     164.040   0.160  86.970  1.00  0.00           O
ATOM   3088  HW1 SOL  2577     164.750   0.040  86.340  1.00  0.00           H
ATOM   3089  HW2 SOL  2577     163.460  -0.600  86.840  1.00  0.00           H
ATOM   3090  OW  SOL  2578     177.560  28.470  94.090  1.00  0.00           O
ATOM   3091  HW1 SOL  2578     177.680  28.930  94.920  1.00  0.00           H
ATOM   3092  HW2 SOL  2578     178.140  28.920  93.480  1.00  0.00           H
ATOM   3093  OW  SOL  2579       5.040  19.700 100.640  1.00  0.00           O
ATOM   3094  HW1 SOL  2579       4.460  20.140 101.260  1.00  0.00           H
ATOM   3095  HW2 SOL  2579       5.540  20.410 100.240  1.00  0.00           H
ATOM   3096  OW  SOL  2580       3.150  39.500  93.180  1.00  0.00           O
ATOM   3097  HW1 SOL  2580       3.400  39.030  92.380  1.00  0.00           H
ATOM   3098  HW2 SOL  2580       3.970  39.770  93.570  1.00  0.00           H
ATOM   3099  OW  SOL  2581     154.860  11.230  88.710  1.00  0.00           O
ATOM   3100  HW1 SOL  2581     155.150  11.510  87.850  1.00  0.00           H
ATOM   3101  HW2 SOL  2581     154.800  12.040  89.220  1.00  0.00           H
ATOM   3102  OW  SOL  2582     176.590   9.910  61.500  1.00  0.00           O
ATOM   3103  HW1 SOL  2582     176.650   9.610  60.590  1.00  0.00           H
ATOM   3104  HW2 SOL  2582     175.860   9.410  61.870  1.00  0.00           H
ATOM   3105  OW  SOL  2583     127.950  44.180 128.110  1.00  0.00           O
ATOM   3106  HW1 SOL  2583     127.640  44.470 127.250  1.00  0.00           H
ATOM   3107  HW2 SOL  2583     128.890  44.350 128.100  1.00  0.00           H
ATOM   3108  OW  SOL  2584     184.710  16.940 104.170  1.00  0.00           O
ATOM   3109  HW1 SOL  2584     185.370  16.240 104.080  1.00  0.00           H
ATOM   3110  HW2 SOL  2584     184.040  16.570 104.740  1.00  0.00           H
ATOM   3111  OW  SOL  2585      54.380   3.970 101.170  1.00  0.00           O
ATOM   3112  HW1 SOL  2585      53.500   4.080 100.810  1.00  0.00           H
ATOM   3113  HW2 SOL  2585      54.750   3.240 100.680  1.00  0.00           H
ATOM   3114  OW  SOL  2586       1.030   8.300  38.730  1.00  0.00           O
ATOM   3115  HW1 SOL  2586       0.090   8.300  38.920  1.00  0.00           H
ATOM   3116  HW2 SOL  2586       1.090   8.160  37.790  1.00  0.00           H
ATOM   3117  OW  SOL  2587      18.240 166.890  98.230  1.00  0.00           O
ATOM   3118  HW1 SOL  2587      18.440 166.780  97.300  1.00  0.00           H
ATOM   3119  HW2 SOL  2587      17.960 166.020  98.530  1.00  0.00           H
ATOM   3120  OW  SOL  2588     182.890  15.810  51.040  1.00  0.00           O
ATOM   3121  HW1 SOL  2588     183.820  15.950  50.880  1.00  0.00           H
ATOM   3122  HW2 SOL  2588     182.480  15.890  50.180  1.00  0.00           H
ATOM   3123  OW  SOL  2589     172.480  31.720 100.830  1.00  0.00           O
ATOM   3124  HW1 SOL  2589     172.310  30.880 100.400  1.00  0.00           H
ATOM   3125  HW2 SOL  2589     172.460  32.360 100.120  1.00  0.00           H
ATOM   3126  OW  SOL  2590     177.420 186.190  80.800  1.00  0.00           O
ATOM   3127  HW1 SOL  2590     176.990 185.710  80.090  1.00  0.00           H
ATOM   3128  HW2 SOL  2590     176.900 185.980  81.580  1.00  0.00           H
ATOM   3129  OW  SOL  2591     163.930  31.750  87.280  1.00  0.00           O
ATOM   3130  HW1 SOL  2591     164.760  31.270  87.220  1.00  0.00           H
ATOM   3131  HW2 SOL  2591     164.180  32.630  87.570  1.00  0.00           H
ATOM   3132  OW  SOL  2592     169.610  11.450  82.780  1.00  0.00           O
ATOM   3133  HW1 SOL  2592     169.960  10.940  83.500  1.00  0.00           H
ATOM   3134  HW2 SOL  2592     168.860  11.910  83.150  1.00  0.00           H
ATOM   3135  OW  SOL  2593       7.240 173.920  91.040  1.00  0.00           O
ATOM   3136  HW1 SOL  2593       7.540 174.610  90.450  1.00  0.00           H
ATOM   3137  HW2 SOL  2593       6.330 173.770  90.800  1.00  0.00           H
ATOM   3138  OW  SOL  2594     185.790  31.920  67.520  1.00  0.00           O
ATOM   3139  HW1 SOL  2594     185.500  31.070  67.190  1.00  0.00           H
ATOM   3140  HW2 SOL  2594     185.100  32.190  68.130  1.00  0.00           H
ATOM   3141  OW  SOL  2595       9.490 174.630  56.730  1.00  0.00           O
ATOM   3142  HW1 SOL  2595       8.620 174.440  57.080  1.00  0.00           H
ATOM   3143  HW2 SOL  2595       9.710 173.860  56.200  1.00  0.00           H
ATOM   3144  OW  SOL  2596       0.660 182.590 103.100  1.00  0.00           O
ATOM   3145  HW1 SOL  2596       0.400 182.460 102.180  1.00  0.00           H
ATOM   3146  HW2 SOL  2596       0.100 183.310 103.410  1.00  0.00           H
ATOM   3147  OW  SOL  2597      18.080  36.790  98.860  1.00  0.00           O
ATOM   3148  HW1 SOL  2597      18.310  37.710  98.750  1.00  0.00           H
ATOM   3149  HW2 SOL  2597      17.830  36.720  99.790  1.00  0.00           H
ATOM   3150  OW  SOL  2598       6.780  67.620  48.420  1.00  0.00           O
ATOM   3151  HW1 SOL  2598       5.900  67.390  48.710  1.00  0.00           H
ATOM   3152  HW2 SOL  2598       7.350  67.330  49.140  1.00  0.00           H
ATOM   3153  OW  SOL  2599      16.600 172.790  68.060  1.00  0.00           O
ATOM   3154  HW1 SOL  2599      16.840 172.380  67.240  1.00  0.00           H
ATOM   3155  HW2 SOL  2599      16.350 172.070  68.630  1.00  0.00           H
ATOM   3156  OW  SOL  2600      13.180  39.690  67.660  1.00  0.00           O
ATOM   3157  HW1 SOL  2600      12.620  40.460  67.620  1.00  0.00           H
ATOM   3158  HW2 SOL  2600      12.570  38.950  67.640  1.00  0.00           H
ATOM   3159  OW  SOL  2601      24.240 180.650  64.170  1.00  0.00           O
ATOM   3160  HW1 SOL  2601      24.660 180.480  65.010  1.00  0.00           H
ATOM   3161  HW2 SOL  2601      24.250 181.600  64.090  1.00  0.00           H
ATOM   3162  OW  SOL  2602     166.130  27.850  65.240  1.00  0.00           O
ATOM   3163  HW1 SOL  2602     166.540  27.020  65.010  1.00  0.00           H
ATOM   3164  HW2 SOL  2602     166.550  28.110  66.060  1.00  0.00           H
ATOM   3165  OW  SOL  2603     169.050  39.820  83.040  1.00  0.00           O
ATOM   3166  HW1 SOL  2603     169.630  40.560  82.850  1.00  0.00           H
ATOM   3167  HW2 SOL  2603     169.620  39.180  83.480  1.00  0.00           H
ATOM   3168  OW  SOL  2604     159.890  38.700 138.590  1.00  0.00           O
ATOM   3169  HW1 SOL  2604     160.010  37.970 137.980  1.00  0.00           H
ATOM   3170  HW2 SOL  2604     160.500  39.370 138.290  1.00  0.00           H
ATOM   3171  OW  SOL  2605     177.910   3.010  80.030  1.00  0.00           O
ATOM   3172  HW1 SOL  2605     178.350   3.640  80.600  1.00  0.00           H
ATOM   3173  HW2 SOL  2605     177.040   3.380  79.880  1.00  0.00           H
ATOM   3174  OW  SOL  2606     171.040 166.490  94.790  1.00  0.00           O
ATOM   3175  HW1 SOL  2606     171.630 165.850  94.390  1.00  0.00           H
ATOM   3176  HW2 SOL  2606     170.480 166.790  94.070  1.00  0.00           H
ATOM   3177  OW  SOL  2607     145.600  32.670 109.170  1.00  0.00           O
ATOM   3178  HW1 SOL  2607     145.910  33.380 108.620  1.00  0.00           H
ATOM   3179  HW2 SOL  2607     145.090  33.100 109.850  1.00  0.00           H
ATOM   3180  OW  SOL  2608     180.080  65.660  79.940  1.00  0.00           O
ATOM   3181  HW1 SOL  2608     179.380  65.160  80.360  1.00  0.00           H
ATOM   3182  HW2 SOL  2608     179.920  65.560  79.000  1.00  0.00           H
ATOM   3183  OW  SOL  2609     187.640  22.400  99.920  1.00  0.00           O
ATOM   3184  HW1 SOL  2609     187.070  21.800  99.450  1.00  0.00           H
ATOM   3185  HW2 SOL  2609     188.430  21.880 100.090  1.00  0.00           H
ATOM   3186  OW  SOL  2610     173.310  26.160 102.440  1.00  0.00           O
ATOM   3187  HW1 SOL  2610     173.220  27.100 102.600  1.00  0.00           H
ATOM   3188  HW2 SOL  2610     173.940  25.860 103.100  1.00  0.00           H
ATOM   3189  OW  SOL  2611     179.550   1.520 111.670  1.00  0.00           O
ATOM   3190  HW1 SOL  2611     180.470   1.660 111.880  1.00  0.00           H
ATOM   3191  HW2 SOL  2611     179.330   2.230 111.060  1.00  0.00           H
ATOM   3192  OW  SOL  2612       8.560 157.470 160.780  1.00  0.00           O
ATOM   3193  HW1 SOL  2612       8.720 157.240 159.860  1.00  0.00           H
ATOM   3194  HW2 SOL  2612       8.970 158.330 160.880  1.00  0.00           H
ATOM   3195  OW  SOL  2613     173.580 185.330  86.340  1.00  0.00           O
ATOM   3196  HW1 SOL  2613     173.840 184.750  85.620  1.00  0.00           H
ATOM   3197  HW2 SOL  2613     172.630 185.250  86.380  1.00  0.00           H
ATOM   3198  OW  SOL  2614     152.170  63.660 129.250  1.00  0.00           O
ATOM   3199  HW1 SOL  2614     152.940  63.530 129.810  1.00  0.00           H
ATOM   3200  HW2 SOL  2614     151.420  63.500 129.820  1.00  0.00           H
ATOM   3201  OW  SOL  2615      13.020  30.240 103.880  1.00  0.00           O
ATOM   3202  HW1 SOL  2615      12.980  31.190 103.830  1.00  0.00           H
ATOM   3203  HW2 SOL  2615      12.190  29.980 104.260  1.00  0.00           H
ATOM   3204  OW  SOL  2616       5.810  32.180 100.990  1.00  0.00           O
ATOM   3205  HW1 SOL  2616       6.190  33.000 101.300  1.00  0.00           H
ATOM   3206  HW2 SOL  2616       6.540  31.720 100.580  1.00  0.00           H
ATOM   3207  OW  SOL  2617     159.140  48.360 121.900  1.00  0.00           O
ATOM   3208  HW1 SOL  2617     158.590  47.590 121.960  1.00  0.00           H
ATOM   3209  HW2 SOL  2617     159.490  48.350 121.010  1.00  0.00           H
ATOM   3210  OW  SOL  2618     180.460  30.420  95.550  1.00  0.00           O
ATOM   3211  HW1 SOL  2618     181.400  30.470  95.350  1.00  0.00           H
ATOM   3212  HW2 SOL  2618     180.430  30.170  96.470  1.00  0.00           H
ATOM   3213  OW  SOL  2619      28.940  65.360 105.090  1.00  0.00           O
ATOM   3214  HW1 SOL  2619      29.090  66.260 105.380  1.00  0.00           H
ATOM   3215  HW2 SOL  2619      28.320  65.000 105.730  1.00  0.00           H
ATOM   3216  OW  SOL  2620       8.900  45.820 100.160  1.00  0.00           O
ATOM   3217  HW1 SOL  2620       9.450  45.250 100.680  1.00  0.00           H
ATOM   3218  HW2 SOL  2620       8.990  46.690 100.560  1.00  0.00           H
ATOM   3219  OW  SOL  2621      42.280  23.710  95.120  1.00  0.00           O
ATOM   3220  HW1 SOL  2621      41.570  23.080  95.180  1.00  0.00           H
ATOM   3221  HW2 SOL  2621      41.880  24.540  95.370  1.00  0.00           H
ATOM   3222  OW  SOL  2622     175.190  15.720 119.460  1.00  0.00           O
ATOM   3223  HW1 SOL  2622     175.420  15.220 120.250  1.00  0.00           H
ATOM   3224  HW2 SOL  2622     176.010  16.130 119.190  1.00  0.00           H
ATOM   3225  OW  SOL  2623      51.600  33.030 103.160  1.00  0.00           O
ATOM   3226  HW1 SOL  2623      52.140  32.810 103.920  1.00  0.00           H
ATOM   3227  HW2 SOL  2623      52.220  33.370 102.520  1.00  0.00           H
ATOM   3228  OW  SOL  2624     160.600   2.680  88.130  1.00  0.00           O
ATOM   3229  HW1 SOL  2624     161.300   2.360  87.560  1.00  0.00           H
ATOM   3230  HW2 SOL  2624     160.160   1.880  88.430  1.00  0.00           H
ATOM   3231  OW  SOL  2625       4.260 174.930  92.530  1.00  0.00           O
ATOM   3232  HW1 SOL  2625       3.670 174.520  91.890  1.00  0.00           H
ATOM   3233  HW2 SOL  2625       3.910 175.810  92.650  1.00  0.00           H
ATOM   3234  OW  SOL  2626     166.690   2.500 105.920  1.00  0.00           O
ATOM   3235  HW1 SOL  2626     167.050   2.480 105.040  1.00  0.00           H
ATOM   3236  HW2 SOL  2626     166.400   1.600 106.080  1.00  0.00           H
ATOM   3237  OW  SOL  2627       9.790  64.330  62.660  1.00  0.00           O
ATOM   3238  HW1 SOL  2627       9.040  64.920  62.630  1.00  0.00           H
ATOM   3239  HW2 SOL  2627      10.540  64.890  62.510  1.00  0.00           H
ATOM   3240  OW  SOL  2628      21.040  30.910 121.550  1.00  0.00           O
ATOM   3241  HW1 SOL  2628      21.540  30.310 121.010  1.00  0.00           H
ATOM   3242  HW2 SOL  2628      20.350  31.240 120.980  1.00  0.00           H
ATOM   3243  OW  SOL  2629      36.670  30.960 127.440  1.00  0.00           O
ATOM   3244  HW1 SOL  2629      36.640  30.460 128.260  1.00  0.00           H
ATOM   3245  HW2 SOL  2629      37.510  30.710 127.040  1.00  0.00           H
ATOM   3246  OW  SOL  2630      56.800  36.670 110.270  1.00  0.00           O
ATOM   3247  HW1 SOL  2630      56.420  35.850 110.570  1.00  0.00           H
ATOM   3248  HW2 SOL  2630      56.070  37.290 110.270  1.00  0.00           H
ATOM   3249  OW  SOL  2631       7.620  27.760  81.970  1.00  0.00           O
ATOM   3250  HW1 SOL  2631       6.700  27.640  81.720  1.00  0.00           H
ATOM   3251  HW2 SOL  2631       7.580  28.290  82.760  1.00  0.00           H
ATOM   3252  OW  SOL  2632      29.970   0.650  82.720  1.00  0.00           O
ATOM   3253  HW1 SOL  2632      29.110   1.010  82.940  1.00  0.00           H
ATOM   3254  HW2 SOL  2632      30.130  -0.010  83.400  1.00  0.00           H
ATOM   3255  OW  SOL  2633      15.870  10.510 123.370  1.00  0.00           O
ATOM   3256  HW1 SOL  2633      16.250  10.740 124.220  1.00  0.00           H
ATOM   3257  HW2 SOL  2633      16.470  10.910 122.730  1.00  0.00           H
ATOM   3258  OW  SOL  2634     181.810   7.400 126.670  1.00  0.00           O
ATOM   3259  HW1 SOL  2634     181.260   7.020 127.360  1.00  0.00           H
ATOM   3260  HW2 SOL  2634     182.590   6.850 126.650  1.00  0.00           H
ATOM   3261  OW  SOL  2635      34.280 184.490 137.700  1.00  0.00           O
ATOM   3262  HW1 SOL  2635      34.610 185.290 137.270  1.00  0.00           H
ATOM   3263  HW2 SOL  2635      33.910 184.800 138.520  1.00  0.00           H
ATOM   3264  OW  SOL  2636       3.810 178.750  76.630  1.00  0.00           O
ATOM   3265  HW1 SOL  2636       3.490 179.630  76.430  1.00  0.00           H
ATOM   3266  HW2 SOL  2636       3.230 178.170  76.140  1.00  0.00           H
ATOM   3267  OW  SOL  2637       0.820 174.800  74.950  1.00  0.00           O
ATOM   3268  HW1 SOL  2637       0.470 174.200  75.610  1.00  0.00           H
ATOM   3269  HW2 SOL  2637       1.570 174.330  74.580  1.00  0.00           H
ATOM   3270  OW  SOL  2638      39.580 187.990 157.580  1.00  0.00           O
ATOM   3271  HW1 SOL  2638      40.210 188.060 156.860  1.00  0.00           H
ATOM   3272  HW2 SOL  2638      38.740 187.870 157.150  1.00  0.00           H
ATOM   3273  OW  SOL  2639      41.160  44.310  89.000  1.00  0.00           O
ATOM   3274  HW1 SOL  2639      40.330  43.840  88.920  1.00  0.00           H
ATOM   3275  HW2 SOL  2639      41.720  43.720  89.510  1.00  0.00           H
ATOM   3276  OW  SOL  2640       6.100  34.680 130.950  1.00  0.00           O
ATOM   3277  HW1 SOL  2640       6.350  34.640 131.870  1.00  0.00           H
ATOM   3278  HW2 SOL  2640       6.050  35.620 130.760  1.00  0.00           H
ATOM   3279  OW  SOL  2641     176.870  51.170 114.550  1.00  0.00           O
ATOM   3280  HW1 SOL  2641     177.340  51.590 113.830  1.00  0.00           H
ATOM   3281  HW2 SOL  2641     177.490  50.540 114.910  1.00  0.00           H
ATOM   3282  OW  SOL  2642       5.210  24.330 135.320  1.00  0.00           O
ATOM   3283  HW1 SOL  2642       5.140  23.700 136.040  1.00  0.00           H
ATOM   3284  HW2 SOL  2642       5.980  24.050 134.830  1.00  0.00           H
ATOM   3285  OW  SOL  2643     186.120  41.210  87.460  1.00  0.00           O
ATOM   3286  HW1 SOL  2643     186.180  42.160  87.360  1.00  0.00           H
ATOM   3287  HW2 SOL  2643     187.010  40.940  87.700  1.00  0.00           H
ATOM   3288  OW  SOL  2644      35.100 167.700 144.040  1.00  0.00           O
ATOM   3289  HW1 SOL  2644      34.390 168.310 144.230  1.00  0.00           H
ATOM   3290  HW2 SOL  2644      35.770 167.890 144.690  1.00  0.00           H
ATOM   3291  OW  SOL  2645       6.120   2.430 156.050  1.00  0.00           O
ATOM   3292  HW1 SOL  2645       6.490   3.270 156.310  1.00  0.00           H
ATOM   3293  HW2 SOL  2645       6.060   2.480 155.100  1.00  0.00           H
ATOM   3294  OW  SOL  2646       9.300  73.970 103.630  1.00  0.00           O
ATOM   3295  HW1 SOL  2646       9.590  74.000 104.540  1.00  0.00           H
ATOM   3296  HW2 SOL  2646      10.100  74.090 103.110  1.00  0.00           H
ATOM   3297  OW  SOL  2647     172.650  27.070 118.000  1.00  0.00           O
ATOM   3298  HW1 SOL  2647     172.850  26.240 117.570  1.00  0.00           H
ATOM   3299  HW2 SOL  2647     172.400  26.830 118.890  1.00  0.00           H
ATOM   3300  OW  SOL  2648       0.200 186.300  68.190  1.00  0.00           O
ATOM   3301  HW1 SOL  2648      -0.660 186.700  68.060  1.00  0.00           H
ATOM   3302  HW2 SOL  2648       0.530 186.690  68.990  1.00  0.00           H
ATOM   3303  OW  SOL  2649       2.400  30.800  77.570  1.00  0.00           O
ATOM   3304  HW1 SOL  2649       3.260  31.160  77.350  1.00  0.00           H
ATOM   3305  HW2 SOL  2649       2.480  30.510  78.470  1.00  0.00           H
ATOM   3306  OW  SOL  2650     151.180  14.410 102.170  1.00  0.00           O
ATOM   3307  HW1 SOL  2650     151.630  13.860 102.820  1.00  0.00           H
ATOM   3308  HW2 SOL  2650     150.270  14.130 102.210  1.00  0.00           H
ATOM   3309  OW  SOL  2651      17.160 171.580  76.520  1.00  0.00           O
ATOM   3310  HW1 SOL  2651      18.000 172.010  76.340  1.00  0.00           H
ATOM   3311  HW2 SOL  2651      17.400 170.680  76.720  1.00  0.00           H
ATOM   3312  OW  SOL  2652      36.280  19.040  86.660  1.00  0.00           O
ATOM   3313  HW1 SOL  2652      35.900  18.890  87.520  1.00  0.00           H
ATOM   3314  HW2 SOL  2652      35.570  18.830  86.050  1.00  0.00           H
ATOM   3315  OW  SOL  2653      13.630  18.470 111.320  1.00  0.00           O
ATOM   3316  HW1 SOL  2653      13.860  17.680 111.800  1.00  0.00           H
ATOM   3317  HW2 SOL  2653      14.400  18.660 110.780  1.00  0.00           H
ATOM   3318  OW  SOL  2654      25.220   0.650  73.670  1.00  0.00           O
ATOM   3319  HW1 SOL  2654      25.710   1.280  73.150  1.00  0.00           H
ATOM   3320  HW2 SOL  2654      25.880   0.170  74.170  1.00  0.00           H
ATOM   3321  OW  SOL  2655     181.160  50.800 103.460  1.00  0.00           O
ATOM   3322  HW1 SOL  2655     180.570  50.880 102.720  1.00  0.00           H
ATOM   3323  HW2 SOL  2655     181.370  49.870 103.510  1.00  0.00           H
ATOM   3324  OW  SOL  2656     173.270   5.160  79.370  1.00  0.00           O
ATOM   3325  HW1 SOL  2656     173.460   6.070  79.590  1.00  0.00           H
ATOM   3326  HW2 SOL  2656     172.770   4.830  80.120  1.00  0.00           H
ATOM   3327  OW  SOL  2657       4.820  22.250  70.540  1.00  0.00           O
ATOM   3328  HW1 SOL  2657       4.450  22.890  69.930  1.00  0.00           H
ATOM   3329  HW2 SOL  2657       5.030  22.770  71.320  1.00  0.00           H
ATOM   3330  OW  SOL  2658     179.240   7.990  90.500  1.00  0.00           O
ATOM   3331  HW1 SOL  2658     180.190   8.060  90.620  1.00  0.00           H
ATOM   3332  HW2 SOL  2658     179.060   7.050  90.590  1.00  0.00           H
ATOM   3333  OW  SOL  2659     158.630  55.630 109.700  1.00  0.00           O
ATOM   3334  HW1 SOL  2659     159.530  55.490 109.980  1.00  0.00           H
ATOM   3335  HW2 SOL  2659     158.600  56.540 109.420  1.00  0.00           H
ATOM   3336  OW  SOL  2660     172.670  29.200 102.590  1.00  0.00           O
ATOM   3337  HW1 SOL  2660     172.140  29.310 103.380  1.00  0.00           H
ATOM   3338  HW2 SOL  2660     173.510  29.600 102.810  1.00  0.00           H
ATOM   3339  OW  SOL  2661      13.970  61.610  98.570  1.00  0.00           O
ATOM   3340  HW1 SOL  2661      13.360  62.250  98.930  1.00  0.00           H
ATOM   3341  HW2 SOL  2661      13.840  60.830  99.110  1.00  0.00           H
ATOM   3342  OW  SOL  2662      18.680   5.080 138.060  1.00  0.00           O
ATOM   3343  HW1 SOL  2662      19.200   4.290 138.120  1.00  0.00           H
ATOM   3344  HW2 SOL  2662      17.790   4.780 137.870  1.00  0.00           H
ATOM   3345  OW  SOL  2663     186.060  23.820  83.260  1.00  0.00           O
ATOM   3346  HW1 SOL  2663     186.090  24.550  82.630  1.00  0.00           H
ATOM   3347  HW2 SOL  2663     186.520  24.150  84.030  1.00  0.00           H
ATOM   3348  OW  SOL  2664      35.060  49.580  62.180  1.00  0.00           O
ATOM   3349  HW1 SOL  2664      35.110  48.620  62.180  1.00  0.00           H
ATOM   3350  HW2 SOL  2664      35.910  49.860  62.520  1.00  0.00           H
ATOM   3351  OW  SOL  2665      10.050   8.240 104.220  1.00  0.00           O
ATOM   3352  HW1 SOL  2665      10.660   7.950 104.900  1.00  0.00           H
ATOM   3353  HW2 SOL  2665       9.240   7.780 104.400  1.00  0.00           H
ATOM   3354  OW  SOL  2666      24.210 155.650 103.860  1.00  0.00           O
ATOM   3355  HW1 SOL  2666      25.120 155.850 103.660  1.00  0.00           H
ATOM   3356  HW2 SOL  2666      24.220 154.730 104.130  1.00  0.00           H
ATOM   3357  OW  SOL  2667     168.610   2.450  88.860  1.00  0.00           O
ATOM   3358  HW1 SOL  2667     168.380   3.250  88.380  1.00  0.00           H
ATOM   3359  HW2 SOL  2667     168.050   1.780  88.480  1.00  0.00           H
ATOM   3360  OW  SOL  2668      23.970   3.920  68.020  1.00  0.00           O
ATOM   3361  HW1 SOL  2668      23.060   3.790  68.280  1.00  0.00           H
ATOM   3362  HW2 SOL  2668      23.930   4.130  67.090  1.00  0.00           H
ATOM   3363  OW  SOL  2669      12.530   6.170 114.760  1.00  0.00           O
ATOM   3364  HW1 SOL  2669      13.040   6.480 115.510  1.00  0.00           H
ATOM   3365  HW2 SOL  2669      12.270   6.960 114.300  1.00  0.00           H
ATOM   3366  OW  SOL  2670      17.810 183.260  86.630  1.00  0.00           O
ATOM   3367  HW1 SOL  2670      18.380 182.720  86.080  1.00  0.00           H
ATOM   3368  HW2 SOL  2670      17.120 183.560  86.050  1.00  0.00           H
ATOM   3369  OW  SOL  2671      39.150   1.500  95.630  1.00  0.00           O
ATOM   3370  HW1 SOL  2671      40.050   1.830  95.560  1.00  0.00           H
ATOM   3371  HW2 SOL  2671      39.250   0.620  95.990  1.00  0.00           H
ATOM   3372  OW  SOL  2672      30.040  45.200 106.070  1.00  0.00           O
ATOM   3373  HW1 SOL  2672      29.310  45.610 106.530  1.00  0.00           H
ATOM   3374  HW2 SOL  2672      30.260  44.440 106.610  1.00  0.00           H
ATOM   3375  OW  SOL  2673      39.540 160.680  97.280  1.00  0.00           O
ATOM   3376  HW1 SOL  2673      40.100 160.600  96.500  1.00  0.00           H
ATOM   3377  HW2 SOL  2673      39.590 159.820  97.700  1.00  0.00           H
ATOM   3378  OW  SOL  2674     170.300 186.380 109.960  1.00  0.00           O
ATOM   3379  HW1 SOL  2674     169.910 186.880 110.670  1.00  0.00           H
ATOM   3380  HW2 SOL  2674     169.670 185.670 109.800  1.00  0.00           H
ATOM   3381  OW  SOL  2675      14.770  48.530 105.030  1.00  0.00           O
ATOM   3382  HW1 SOL  2675      15.550  49.090 104.960  1.00  0.00           H
ATOM   3383  HW2 SOL  2675      15.020  47.860 105.670  1.00  0.00           H
ATOM   3384  OW  SOL  2676      19.000  19.200  95.030  1.00  0.00           O
ATOM   3385  HW1 SOL  2676      19.030  19.960  94.460  1.00  0.00           H
ATOM   3386  HW2 SOL  2676      18.390  19.440  95.720  1.00  0.00           H
ATOM   3387  OW  SOL  2677       3.260  41.790  86.010  1.00  0.00           O
ATOM   3388  HW1 SOL  2677       3.380  42.320  85.220  1.00  0.00           H
ATOM   3389  HW2 SOL  2677       3.950  42.090  86.600  1.00  0.00           H
ATOM   3390  OW  SOL  2678     181.660  26.030  79.530  1.00  0.00           O
ATOM   3391  HW1 SOL  2678     181.530  25.460  78.770  1.00  0.00           H
ATOM   3392  HW2 SOL  2678     181.320  25.520  80.270  1.00  0.00           H
ATOM   3393  OW  SOL  2679     170.840 185.010  95.660  1.00  0.00           O
ATOM   3394  HW1 SOL  2679     170.000 184.840  96.080  1.00  0.00           H
ATOM   3395  HW2 SOL  2679     170.720 184.730  94.750  1.00  0.00           H
ATOM   3396  OW  SOL  2680     183.470  25.470  66.080  1.00  0.00           O
ATOM   3397  HW1 SOL  2680     182.910  25.870  65.410  1.00  0.00           H
ATOM   3398  HW2 SOL  2680     184.190  25.080  65.590  1.00  0.00           H
ATOM   3399  OW  SOL  2681      28.040   3.520 123.160  1.00  0.00           O
ATOM   3400  HW1 SOL  2681      28.530   3.600 123.980  1.00  0.00           H
ATOM   3401  HW2 SOL  2681      27.200   3.140 123.430  1.00  0.00           H
ATOM   3402  OW  SOL  2682      11.690  35.460 114.460  1.00  0.00           O
ATOM   3403  HW1 SOL  2682      11.920  34.850 115.160  1.00  0.00           H
ATOM   3404  HW2 SOL  2682      11.300  36.210 114.910  1.00  0.00           H
ATOM   3405  OW  SOL  2683      11.900 187.220 116.000  1.00  0.00           O
ATOM   3406  HW1 SOL  2683      12.150 186.620 115.290  1.00  0.00           H
ATOM   3407  HW2 SOL  2683      11.860 188.080 115.590  1.00  0.00           H
ATOM   3408  OW  SOL  2684      20.190  12.790 101.850  1.00  0.00           O
ATOM   3409  HW1 SOL  2684      20.230  11.850 101.990  1.00  0.00           H
ATOM   3410  HW2 SOL  2684      20.020  13.160 102.720  1.00  0.00           H
ATOM   3411  OW  SOL  2685       8.760  24.340  77.440  1.00  0.00           O
ATOM   3412  HW1 SOL  2685       9.540  23.800  77.470  1.00  0.00           H
ATOM   3413  HW2 SOL  2685       8.800  24.860  78.250  1.00  0.00           H
ATOM   3414  OW  SOL  2686     181.770 186.810  92.670  1.00  0.00           O
ATOM   3415  HW1 SOL  2686     182.150 187.550  92.210  1.00  0.00           H
ATOM   3416  HW2 SOL  2686     182.530 186.300  92.970  1.00  0.00           H
ATOM   3417  OW  SOL  2687     172.420  32.030 115.900  1.00  0.00           O
ATOM   3418  HW1 SOL  2687     172.830  31.170 115.990  1.00  0.00           H
ATOM   3419  HW2 SOL  2687     172.180  32.280 116.790  1.00  0.00           H
ATOM   3420  OW  SOL  2688      10.780  18.170  78.420  1.00  0.00           O
ATOM   3421  HW1 SOL  2688      10.650  18.840  79.090  1.00  0.00           H
ATOM   3422  HW2 SOL  2688      11.580  17.710  78.690  1.00  0.00           H
ATOM   3423  OW  SOL  2689       7.080 186.500 115.630  1.00  0.00           O
ATOM   3424  HW1 SOL  2689       6.940 187.120 116.350  1.00  0.00           H
ATOM   3425  HW2 SOL  2689       6.950 187.020 114.840  1.00  0.00           H
ATOM   3426  OW  SOL  2690      13.110 187.750 118.620  1.00  0.00           O
ATOM   3427  HW1 SOL  2690      13.670 188.520 118.550  1.00  0.00           H
ATOM   3428  HW2 SOL  2690      12.950 187.490 117.720  1.00  0.00           H
ATOM   3429  OW  SOL  2691      23.030  21.230 101.080  1.00  0.00           O
ATOM   3430  HW1 SOL  2691      23.960  21.370 100.920  1.00  0.00           H
ATOM   3431  HW2 SOL  2691      22.860  21.690 101.900  1.00  0.00           H
ATOM   3432  OW  SOL  2692       2.170   0.940 103.190  1.00  0.00           O
ATOM   3433  HW1 SOL  2692       1.830   1.180 104.060  1.00  0.00           H
ATOM   3434  HW2 SOL  2692       1.940   0.010 103.100  1.00  0.00           H
ATOM   3435  OW  SOL  2693     152.320  51.760  87.120  1.00  0.00           O
ATOM   3436  HW1 SOL  2693     152.270  50.840  87.370  1.00  0.00           H
ATOM   3437  HW2 SOL  2693     152.690  52.190  87.890  1.00  0.00           H
ATOM   3438  OW  SOL  2694       2.800  46.570  76.190  1.00  0.00           O
ATOM   3439  HW1 SOL  2694       3.000  46.920  75.320  1.00  0.00           H
ATOM   3440  HW2 SOL  2694       2.560  45.660  76.030  1.00  0.00           H
ATOM   3441  OW  SOL  2695      40.410 150.100 112.190  1.00  0.00           O
ATOM   3442  HW1 SOL  2695      40.220 149.900 113.100  1.00  0.00           H
ATOM   3443  HW2 SOL  2695      41.070 150.800 112.230  1.00  0.00           H
ATOM   3444  OW  SOL  2696     165.320  12.070 120.710  1.00  0.00           O
ATOM   3445  HW1 SOL  2696     165.130  12.230 121.640  1.00  0.00           H
ATOM   3446  HW2 SOL  2696     165.860  12.810 120.440  1.00  0.00           H
ATOM   3447  OW  SOL  2697      29.450   5.150 125.220  1.00  0.00           O
ATOM   3448  HW1 SOL  2697      29.060   5.120 126.100  1.00  0.00           H
ATOM   3449  HW2 SOL  2697      29.350   6.050 124.940  1.00  0.00           H
ATOM   3450  OW  SOL  2698     187.150 160.230 114.540  1.00  0.00           O
ATOM   3451  HW1 SOL  2698     186.350 160.740 114.680  1.00  0.00           H
ATOM   3452  HW2 SOL  2698     187.150 159.590 115.250  1.00  0.00           H
ATOM   3453  OW  SOL  2699       9.510  27.570 128.650  1.00  0.00           O
ATOM   3454  HW1 SOL  2699       8.910  27.020 128.150  1.00  0.00           H
ATOM   3455  HW2 SOL  2699       8.960  27.990 129.310  1.00  0.00           H
ATOM   3456  OW  SOL  2700     181.950  25.430  90.820  1.00  0.00           O
ATOM   3457  HW1 SOL  2700     181.410  25.830  90.130  1.00  0.00           H
ATOM   3458  HW2 SOL  2700     181.810  25.980  91.590  1.00  0.00           H
ATOM   3459  OW  SOL  2701      14.740  35.620  85.020  1.00  0.00           O
ATOM   3460  HW1 SOL  2701      13.900  35.680  85.470  1.00  0.00           H
ATOM   3461  HW2 SOL  2701      14.670  36.230  84.290  1.00  0.00           H
ATOM   3462  OW  SOL  2702      36.960  11.420 105.140  1.00  0.00           O
ATOM   3463  HW1 SOL  2702      36.430  11.680 104.380  1.00  0.00           H
ATOM   3464  HW2 SOL  2702      36.470  11.770 105.890  1.00  0.00           H
ATOM   3465  OW  SOL  2703      19.990  14.510 152.250  1.00  0.00           O
ATOM   3466  HW1 SOL  2703      20.380  15.170 152.820  1.00  0.00           H
ATOM   3467  HW2 SOL  2703      19.970  13.710 152.780  1.00  0.00           H
ATOM   3468  OW  SOL  2704      35.270  13.110 111.100  1.00  0.00           O
ATOM   3469  HW1 SOL  2704      35.260  12.550 111.880  1.00  0.00           H
ATOM   3470  HW2 SOL  2704      35.910  13.790 111.310  1.00  0.00           H
ATOM   3471  OW  SOL  2705     181.110  23.570 157.230  1.00  0.00           O
ATOM   3472  HW1 SOL  2705     180.940  23.250 156.350  1.00  0.00           H
ATOM   3473  HW2 SOL  2705     182.000  23.930 157.180  1.00  0.00           H
ATOM   3474  OW  SOL  2706       9.870 172.810 126.740  1.00  0.00           O
ATOM   3475  HW1 SOL  2706       9.150 173.060 126.170  1.00  0.00           H
ATOM   3476  HW2 SOL  2706       9.450 172.390 127.490  1.00  0.00           H
ATOM   3477  OW  SOL  2707     181.820  23.220 112.480  1.00  0.00           O
ATOM   3478  HW1 SOL  2707     181.150  23.640 113.020  1.00  0.00           H
ATOM   3479  HW2 SOL  2707     182.640  23.580 112.810  1.00  0.00           H
ATOM   3480  OW  SOL  2708     173.750  23.710 109.030  1.00  0.00           O
ATOM   3481  HW1 SOL  2708     174.540  24.020 109.470  1.00  0.00           H
ATOM   3482  HW2 SOL  2708     173.240  23.300 109.730  1.00  0.00           H
ATOM   3483  OW  SOL  2709      15.200  31.970 100.030  1.00  0.00           O
ATOM   3484  HW1 SOL  2709      15.590  32.740  99.630  1.00  0.00           H
ATOM   3485  HW2 SOL  2709      15.490  31.990 100.940  1.00  0.00           H
ATOM   3486  OW  SOL  2710      34.930  11.450  68.080  1.00  0.00           O
ATOM   3487  HW1 SOL  2710      34.110  10.980  67.920  1.00  0.00           H
ATOM   3488  HW2 SOL  2710      34.940  12.140  67.430  1.00  0.00           H
ATOM   3489  OW  SOL  2711      16.800 187.240 107.930  1.00  0.00           O
ATOM   3490  HW1 SOL  2711      17.070 187.490 107.040  1.00  0.00           H
ATOM   3491  HW2 SOL  2711      16.040 186.670 107.800  1.00  0.00           H
ATOM   3492  OW  SOL  2712      13.480  22.990  99.230  1.00  0.00           O
ATOM   3493  HW1 SOL  2712      14.230  23.530  99.460  1.00  0.00           H
ATOM   3494  HW2 SOL  2712      13.720  22.110  99.510  1.00  0.00           H
ATOM   3495  OW  SOL  2713     178.640   0.870  78.640  1.00  0.00           O
ATOM   3496  HW1 SOL  2713     178.250   1.730  78.830  1.00  0.00           H
ATOM   3497  HW2 SOL  2713     178.610   0.810  77.680  1.00  0.00           H
ATOM   3498  OW  SOL  2714     180.860   9.900 123.760  1.00  0.00           O
ATOM   3499  HW1 SOL  2714     180.470   9.870 122.890  1.00  0.00           H
ATOM   3500  HW2 SOL  2714     180.900  10.830 123.970  1.00  0.00           H
ATOM   3501  OW  SOL  2715     178.590  35.850  91.160  1.00  0.00           O
ATOM   3502  HW1 SOL  2715     178.000  35.120  91.010  1.00  0.00           H
ATOM   3503  HW2 SOL  2715     178.650  35.930  92.110  1.00  0.00           H
ATOM   3504  OW  SOL  2716      27.800 184.310 101.610  1.00  0.00           O
ATOM   3505  HW1 SOL  2716      27.990 183.430 101.920  1.00  0.00           H
ATOM   3506  HW2 SOL  2716      27.200 184.180 100.870  1.00  0.00           H
ATOM   3507  OW  SOL  2717     174.700  38.530 137.560  1.00  0.00           O
ATOM   3508  HW1 SOL  2717     173.840  38.910 137.720  1.00  0.00           H
ATOM   3509  HW2 SOL  2717     174.580  37.590 137.730  1.00  0.00           H
ATOM   3510  OW  SOL  2718      11.730 180.270 107.930  1.00  0.00           O
ATOM   3511  HW1 SOL  2718      11.980 181.170 107.700  1.00  0.00           H
ATOM   3512  HW2 SOL  2718      11.680 180.270 108.880  1.00  0.00           H
ATOM   3513  OW  SOL  2719      14.000  43.150 116.630  1.00  0.00           O
ATOM   3514  HW1 SOL  2719      13.910  42.610 115.850  1.00  0.00           H
ATOM   3515  HW2 SOL  2719      14.830  42.870 117.030  1.00  0.00           H
ATOM   3516  OW  SOL  2720     182.470  12.380  67.640  1.00  0.00           O
ATOM   3517  HW1 SOL  2720     182.440  11.760  66.900  1.00  0.00           H
ATOM   3518  HW2 SOL  2720     183.400  12.600  67.730  1.00  0.00           H
ATOM   3519  OW  SOL  2721     161.620   5.310 124.080  1.00  0.00           O
ATOM   3520  HW1 SOL  2721     161.040   6.070 124.150  1.00  0.00           H
ATOM   3521  HW2 SOL  2721     162.500   5.680 124.160  1.00  0.00           H
ATOM   3522  OW  SOL  2722     188.080  53.150 115.940  1.00  0.00           O
ATOM   3523  HW1 SOL  2722     187.270  53.380 116.400  1.00  0.00           H
ATOM   3524  HW2 SOL  2722     188.020  53.610 115.110  1.00  0.00           H
ATOM   3525  OW  SOL  2723      12.920  52.350 106.710  1.00  0.00           O
ATOM   3526  HW1 SOL  2723      13.470  52.310 105.930  1.00  0.00           H
ATOM   3527  HW2 SOL  2723      13.360  52.960 107.290  1.00  0.00           H
ATOM   3528  OW  SOL  2724      14.430   4.720  95.150  1.00  0.00           O
ATOM   3529  HW1 SOL  2724      14.710   3.810  95.070  1.00  0.00           H
ATOM   3530  HW2 SOL  2724      14.120   4.800  96.050  1.00  0.00           H
ATOM   3531  OW  SOL  2725       4.290 174.860 136.800  1.00  0.00           O
ATOM   3532  HW1 SOL  2725       4.560 175.410 137.540  1.00  0.00           H
ATOM   3533  HW2 SOL  2725       4.360 175.430 136.040  1.00  0.00           H
ATOM   3534  OW  SOL  2726      24.310   3.550 114.910  1.00  0.00           O
ATOM   3535  HW1 SOL  2726      24.170   3.640 115.850  1.00  0.00           H
ATOM   3536  HW2 SOL  2726      24.110   4.410 114.550  1.00  0.00           H
ATOM   3537  OW  SOL  2727      61.570  23.980  77.320  1.00  0.00           O
ATOM   3538  HW1 SOL  2727      61.370  23.100  77.620  1.00  0.00           H
ATOM   3539  HW2 SOL  2727      61.160  24.040  76.450  1.00  0.00           H
ATOM   3540  OW  SOL  2728      30.420 180.020 112.240  1.00  0.00           O
ATOM   3541  HW1 SOL  2728      31.200 179.950 111.690  1.00  0.00           H
ATOM   3542  HW2 SOL  2728      30.320 180.960 112.390  1.00  0.00           H
ATOM   3543  OW  SOL  2729     181.120  11.220  98.350  1.00  0.00           O
ATOM   3544  HW1 SOL  2729     181.890  11.480  98.850  1.00  0.00           H
ATOM   3545  HW2 SOL  2729     180.500  11.950  98.470  1.00  0.00           H
ATOM   3546  OW  SOL  2730     182.470  20.830 131.280  1.00  0.00           O
ATOM   3547  HW1 SOL  2730     183.030  20.800 130.500  1.00  0.00           H
ATOM   3548  HW2 SOL  2730     182.990  20.420 131.970  1.00  0.00           H
ATOM   3549  OW  SOL  2731     173.140 187.740  67.700  1.00  0.00           O
ATOM   3550  HW1 SOL  2731     173.150 188.690  67.800  1.00  0.00           H
ATOM   3551  HW2 SOL  2731     174.070 187.480  67.710  1.00  0.00           H
ATOM   3552  OW  SOL  2732      28.130  25.160 112.880  1.00  0.00           O
ATOM   3553  HW1 SOL  2732      27.610  25.830 112.420  1.00  0.00           H
ATOM   3554  HW2 SOL  2732      27.970  25.330 113.800  1.00  0.00           H
ATOM   3555  OW  SOL  2733       6.650  36.730  68.310  1.00  0.00           O
ATOM   3556  HW1 SOL  2733       6.680  35.790  68.130  1.00  0.00           H
ATOM   3557  HW2 SOL  2733       5.850  37.030  67.870  1.00  0.00           H
ATOM   3558  OW  SOL  2734       1.590  33.640 109.400  1.00  0.00           O
ATOM   3559  HW1 SOL  2734       2.120  34.070 108.730  1.00  0.00           H
ATOM   3560  HW2 SOL  2734       1.290  34.350 109.970  1.00  0.00           H
ATOM   3561  OW  SOL  2735      19.330 184.280 116.040  1.00  0.00           O
ATOM   3562  HW1 SOL  2735      19.380 184.270 117.000  1.00  0.00           H
ATOM   3563  HW2 SOL  2735      19.990 183.650 115.760  1.00  0.00           H
ATOM   3564  OW  SOL  2736       2.180 182.930  81.150  1.00  0.00           O
ATOM   3565  HW1 SOL  2736       1.720 183.360  81.870  1.00  0.00           H
ATOM   3566  HW2 SOL  2736       1.470 182.540  80.620  1.00  0.00           H
ATOM   3567  OW  SOL  2737      26.890   5.470 112.370  1.00  0.00           O
ATOM   3568  HW1 SOL  2737      27.030   4.720 111.790  1.00  0.00           H
ATOM   3569  HW2 SOL  2737      27.300   6.210 111.910  1.00  0.00           H
ATOM   3570  OW  SOL  2738     164.090   7.640 107.570  1.00  0.00           O
ATOM   3571  HW1 SOL  2738     164.190   7.860 108.500  1.00  0.00           H
ATOM   3572  HW2 SOL  2738     164.980   7.590 107.230  1.00  0.00           H
ATOM   3573  OW  SOL  2739     177.180 174.900 112.810  1.00  0.00           O
ATOM   3574  HW1 SOL  2739     178.070 174.810 113.150  1.00  0.00           H
ATOM   3575  HW2 SOL  2739     176.650 175.120 113.570  1.00  0.00           H
ATOM   3576  OW  SOL  2740     184.910 172.660 167.970  1.00  0.00           O
ATOM   3577  HW1 SOL  2740     184.170 172.110 167.750  1.00  0.00           H
ATOM   3578  HW2 SOL  2740     185.030 172.540 168.910  1.00  0.00           H
ATOM   3579  OW  SOL  2741      32.930  29.590 126.750  1.00  0.00           O
ATOM   3580  HW1 SOL  2741      33.660  29.870 126.200  1.00  0.00           H
ATOM   3581  HW2 SOL  2741      33.150  28.690 127.010  1.00  0.00           H
ATOM   3582  OW  SOL  2742       7.290  20.050  66.440  1.00  0.00           O
ATOM   3583  HW1 SOL  2742       7.400  21.000  66.360  1.00  0.00           H
ATOM   3584  HW2 SOL  2742       7.160  19.900  67.370  1.00  0.00           H
ATOM   3585  OW  SOL  2743       4.530  16.090 113.170  1.00  0.00           O
ATOM   3586  HW1 SOL  2743       5.470  15.940 113.190  1.00  0.00           H
ATOM   3587  HW2 SOL  2743       4.170  15.370 112.660  1.00  0.00           H
ATOM   3588  OW  SOL  2744     185.940  17.860 113.630  1.00  0.00           O
ATOM   3589  HW1 SOL  2744     185.800  18.640 113.090  1.00  0.00           H
ATOM   3590  HW2 SOL  2744     186.630  17.370 113.180  1.00  0.00           H
ATOM   3591  OW  SOL  2745      35.450  14.110 122.430  1.00  0.00           O
ATOM   3592  HW1 SOL  2745      34.700  14.670 122.250  1.00  0.00           H
ATOM   3593  HW2 SOL  2745      36.170  14.720 122.620  1.00  0.00           H
ATOM   3594  OW  SOL  2746       1.370  31.030  69.950  1.00  0.00           O
ATOM   3595  HW1 SOL  2746       0.760  30.490  69.450  1.00  0.00           H
ATOM   3596  HW2 SOL  2746       0.980  31.100  70.820  1.00  0.00           H
ATOM   3597  OW  SOL  2747      44.410  28.930 104.280  1.00  0.00           O
ATOM   3598  HW1 SOL  2747      43.790  28.220 104.450  1.00  0.00           H
ATOM   3599  HW2 SOL  2747      43.920  29.730 104.500  1.00  0.00           H
ATOM   3600  OW  SOL  2748     184.650 170.310  77.970  1.00  0.00           O
ATOM   3601  HW1 SOL  2748     184.830 170.570  78.880  1.00  0.00           H
ATOM   3602  HW2 SOL  2748     184.420 169.380  78.030  1.00  0.00           H
ATOM   3603  OW  SOL  2749      19.940   9.290 123.970  1.00  0.00           O
ATOM   3604  HW1 SOL  2749      19.560  10.030 124.440  1.00  0.00           H
ATOM   3605  HW2 SOL  2749      19.190   8.800 123.620  1.00  0.00           H
ATOM   3606  OW  SOL  2750      11.970 150.230 127.680  1.00  0.00           O
ATOM   3607  HW1 SOL  2750      11.460 149.450 127.440  1.00  0.00           H
ATOM   3608  HW2 SOL  2750      12.870 149.910 127.740  1.00  0.00           H
ATOM   3609  OW  SOL  2751     173.750  11.380 154.320  1.00  0.00           O
ATOM   3610  HW1 SOL  2751     172.810  11.570 154.270  1.00  0.00           H
ATOM   3611  HW2 SOL  2751     174.150  12.230 154.510  1.00  0.00           H
ATOM   3612  OW  SOL  2752      35.640 179.110 107.790  1.00  0.00           O
ATOM   3613  HW1 SOL  2752      35.460 178.480 108.480  1.00  0.00           H
ATOM   3614  HW2 SOL  2752      35.380 179.950 108.160  1.00  0.00           H
ATOM   3615  OW  SOL  2753     173.730  33.560  88.530  1.00  0.00           O
ATOM   3616  HW1 SOL  2753     174.530  33.850  88.980  1.00  0.00           H
ATOM   3617  HW2 SOL  2753     173.930  32.680  88.220  1.00  0.00           H
ATOM   3618  OW  SOL  2754      48.480  18.900  91.090  1.00  0.00           O
ATOM   3619  HW1 SOL  2754      49.100  19.600  91.270  1.00  0.00           H
ATOM   3620  HW2 SOL  2754      48.470  18.820  90.140  1.00  0.00           H
ATOM   3621  OW  SOL  2755      23.690 178.830  99.780  1.00  0.00           O
ATOM   3622  HW1 SOL  2755      23.620 179.010  98.840  1.00  0.00           H
ATOM   3623  HW2 SOL  2755      22.850 178.430 100.010  1.00  0.00           H
ATOM   3624  OW  SOL  2756       3.410  31.240  99.040  1.00  0.00           O
ATOM   3625  HW1 SOL  2756       3.310  31.220  99.990  1.00  0.00           H
ATOM   3626  HW2 SOL  2756       3.260  32.150  98.800  1.00  0.00           H
ATOM   3627  OW  SOL  2757      12.800  50.720 127.080  1.00  0.00           O
ATOM   3628  HW1 SOL  2757      12.120  50.280 127.600  1.00  0.00           H
ATOM   3629  HW2 SOL  2757      13.600  50.610 127.590  1.00  0.00           H
ATOM   3630  OW  SOL  2758       7.840   9.950 101.250  1.00  0.00           O
ATOM   3631  HW1 SOL  2758       7.840   9.740 102.180  1.00  0.00           H
ATOM   3632  HW2 SOL  2758       7.870  10.910 101.210  1.00  0.00           H
ATOM   3633  OW  SOL  2759     164.130  34.930  95.470  1.00  0.00           O
ATOM   3634  HW1 SOL  2759     163.530  35.420  94.900  1.00  0.00           H
ATOM   3635  HW2 SOL  2759     164.930  35.450  95.490  1.00  0.00           H
ATOM   3636  OW  SOL  2760       9.870   3.160  89.900  1.00  0.00           O
ATOM   3637  HW1 SOL  2760      10.200   2.280  89.700  1.00  0.00           H
ATOM   3638  HW2 SOL  2760      10.360   3.420  90.680  1.00  0.00           H
ATOM   3639  OW  SOL  2761      61.900  21.720  82.280  1.00  0.00           O
ATOM   3640  HW1 SOL  2761      62.250  20.900  82.620  1.00  0.00           H
ATOM   3641  HW2 SOL  2761      62.220  21.770  81.380  1.00  0.00           H
ATOM   3642  OW  SOL  2762      26.320  31.950 113.890  1.00  0.00           O
ATOM   3643  HW1 SOL  2762      26.000  31.170 114.340  1.00  0.00           H
ATOM   3644  HW2 SOL  2762      26.020  32.680 114.430  1.00  0.00           H
ATOM   3645  OW  SOL  2763       8.680  32.120  77.400  1.00  0.00           O
ATOM   3646  HW1 SOL  2763       8.290  31.920  78.250  1.00  0.00           H
ATOM   3647  HW2 SOL  2763       8.530  33.060  77.280  1.00  0.00           H
ATOM   3648  OW  SOL  2764      29.060  14.660 136.910  1.00  0.00           O
ATOM   3649  HW1 SOL  2764      28.970  15.610 136.890  1.00  0.00           H
ATOM   3650  HW2 SOL  2764      29.120  14.400 135.990  1.00  0.00           H
ATOM   3651  OW  SOL  2765      13.490 171.060  88.180  1.00  0.00           O
ATOM   3652  HW1 SOL  2765      13.830 170.730  87.350  1.00  0.00           H
ATOM   3653  HW2 SOL  2765      13.000 171.850  87.950  1.00  0.00           H
ATOM   3654  OW  SOL  2766     174.650 179.700 132.630  1.00  0.00           O
ATOM   3655  HW1 SOL  2766     173.810 179.840 132.190  1.00  0.00           H
ATOM   3656  HW2 SOL  2766     175.040 180.570 132.690  1.00  0.00           H
ATOM   3657  OW  SOL  2767     177.440  12.560  93.420  1.00  0.00           O
ATOM   3658  HW1 SOL  2767     176.800  12.340  94.100  1.00  0.00           H
ATOM   3659  HW2 SOL  2767     177.970  11.760  93.330  1.00  0.00           H
ATOM   3660  OW  SOL  2768       9.630  27.660 121.430  1.00  0.00           O
ATOM   3661  HW1 SOL  2768       9.190  27.420 122.250  1.00  0.00           H
ATOM   3662  HW2 SOL  2768       8.920  27.990 120.870  1.00  0.00           H
ATOM   3663  OW  SOL  2769      20.000  17.260 132.840  1.00  0.00           O
ATOM   3664  HW1 SOL  2769      20.510  17.890 132.330  1.00  0.00           H
ATOM   3665  HW2 SOL  2769      20.260  16.410 132.500  1.00  0.00           H
ATOM   3666  OW  SOL  2770      60.800 171.660  98.250  1.00  0.00           O
ATOM   3667  HW1 SOL  2770      61.140 171.480  99.120  1.00  0.00           H
ATOM   3668  HW2 SOL  2770      61.430 171.260  97.650  1.00  0.00           H
ATOM   3669  OW  SOL  2771       1.140  44.280 136.910  1.00  0.00           O
ATOM   3670  HW1 SOL  2771       1.850  44.510 137.510  1.00  0.00           H
ATOM   3671  HW2 SOL  2771       1.120  43.330 136.910  1.00  0.00           H
ATOM   3672  OW  SOL  2772      21.560 183.960  91.650  1.00  0.00           O
ATOM   3673  HW1 SOL  2772      21.300 183.060  91.850  1.00  0.00           H
ATOM   3674  HW2 SOL  2772      21.430 184.430  92.470  1.00  0.00           H
ATOM   3675  OW  SOL  2773      38.290   1.360 118.510  1.00  0.00           O
ATOM   3676  HW1 SOL  2773      37.500   1.890 118.600  1.00  0.00           H
ATOM   3677  HW2 SOL  2773      38.950   1.820 119.020  1.00  0.00           H
ATOM   3678  OW  SOL  2774      39.630  18.110 132.010  1.00  0.00           O
ATOM   3679  HW1 SOL  2774      39.420  17.580 132.780  1.00  0.00           H
ATOM   3680  HW2 SOL  2774      40.450  17.750 131.690  1.00  0.00           H
ATOM   3681  OW  SOL  2775     156.430  41.140  88.960  1.00  0.00           O
ATOM   3682  HW1 SOL  2775     157.080  41.720  88.560  1.00  0.00           H
ATOM   3683  HW2 SOL  2775     156.550  40.300  88.510  1.00  0.00           H
ATOM   3684  OW  SOL  2776      16.280  22.590  81.940  1.00  0.00           O
ATOM   3685  HW1 SOL  2776      16.970  21.940  82.080  1.00  0.00           H
ATOM   3686  HW2 SOL  2776      16.550  23.350  82.450  1.00  0.00           H
ATOM   3687  OW  SOL  2777     185.050   1.660 106.370  1.00  0.00           O
ATOM   3688  HW1 SOL  2777     184.810   1.450 105.470  1.00  0.00           H
ATOM   3689  HW2 SOL  2777     184.400   1.220 106.910  1.00  0.00           H
ATOM   3690  OW  SOL  2778      24.940  36.960 147.520  1.00  0.00           O
ATOM   3691  HW1 SOL  2778      24.430  36.370 146.960  1.00  0.00           H
ATOM   3692  HW2 SOL  2778      25.590  36.390 147.930  1.00  0.00           H
ATOM   3693  OW  SOL  2779     187.980   4.140  82.760  1.00  0.00           O
ATOM   3694  HW1 SOL  2779     187.850   3.190  82.700  1.00  0.00           H
ATOM   3695  HW2 SOL  2779     187.980   4.440  81.850  1.00  0.00           H
ATOM   3696  OW  SOL  2780       5.510   3.500  83.600  1.00  0.00           O
ATOM   3697  HW1 SOL  2780       5.220   2.600  83.690  1.00  0.00           H
ATOM   3698  HW2 SOL  2780       5.750   3.590  82.670  1.00  0.00           H
ATOM   3699  OW  SOL  2781       6.970 183.640 169.980  1.00  0.00           O
ATOM   3700  HW1 SOL  2781       6.160 183.510 170.470  1.00  0.00           H
ATOM   3701  HW2 SOL  2781       7.630 183.840 170.650  1.00  0.00           H
ATOM   3702  OW  SOL  2782     166.520 180.500  88.420  1.00  0.00           O
ATOM   3703  HW1 SOL  2782     166.650 181.450  88.360  1.00  0.00           H
ATOM   3704  HW2 SOL  2782     167.380 180.150  88.630  1.00  0.00           H
ATOM   3705  OW  SOL  2783     169.000  65.260  62.350  1.00  0.00           O
ATOM   3706  HW1 SOL  2783     169.640  65.530  63.000  1.00  0.00           H
ATOM   3707  HW2 SOL  2783     169.520  65.060  61.570  1.00  0.00           H
ATOM   3708  OW  SOL  2784       7.140   5.890 138.860  1.00  0.00           O
ATOM   3709  HW1 SOL  2784       6.360   5.340 138.810  1.00  0.00           H
ATOM   3710  HW2 SOL  2784       6.810   6.730 139.190  1.00  0.00           H
ATOM   3711  OW  SOL  2785      10.530  44.090 153.100  1.00  0.00           O
ATOM   3712  HW1 SOL  2785       9.640  44.060 153.440  1.00  0.00           H
ATOM   3713  HW2 SOL  2785      11.080  43.980 153.880  1.00  0.00           H
ATOM   3714  OW  SOL  2786      12.290  41.060  96.550  1.00  0.00           O
ATOM   3715  HW1 SOL  2786      11.960  40.250  96.940  1.00  0.00           H
ATOM   3716  HW2 SOL  2786      12.890  41.420  97.210  1.00  0.00           H
ATOM   3717  OW  SOL  2787      11.600  14.520 155.370  1.00  0.00           O
ATOM   3718  HW1 SOL  2787      10.670  14.310 155.400  1.00  0.00           H
ATOM   3719  HW2 SOL  2787      12.020  13.690 155.130  1.00  0.00           H
ATOM   3720  OW  SOL  2788     183.330  17.320  83.400  1.00  0.00           O
ATOM   3721  HW1 SOL  2788     183.720  16.980  84.210  1.00  0.00           H
ATOM   3722  HW2 SOL  2788     182.420  17.010  83.430  1.00  0.00           H
ATOM   3723  OW  SOL  2789     184.080   7.410  62.110  1.00  0.00           O
ATOM   3724  HW1 SOL  2789     184.410   6.570  61.830  1.00  0.00           H
ATOM   3725  HW2 SOL  2789     183.140   7.270  62.230  1.00  0.00           H
ATOM   3726  OW  SOL  2790      16.450   3.450  84.710  1.00  0.00           O
ATOM   3727  HW1 SOL  2790      15.810   3.170  85.360  1.00  0.00           H
ATOM   3728  HW2 SOL  2790      17.130   2.780  84.730  1.00  0.00           H
ATOM   3729  OW  SOL  2791      29.710  12.270 131.610  1.00  0.00           O
ATOM   3730  HW1 SOL  2791      30.040  11.630 130.980  1.00  0.00           H
ATOM   3731  HW2 SOL  2791      30.250  13.050 131.470  1.00  0.00           H
ATOM   3732  OW  SOL  2792      12.940   4.180 145.850  1.00  0.00           O
ATOM   3733  HW1 SOL  2792      12.740   3.760 146.690  1.00  0.00           H
ATOM   3734  HW2 SOL  2792      13.040   3.450 145.240  1.00  0.00           H
ATOM   3735  OW  SOL  2793      35.350  81.500 110.850  1.00  0.00           O
ATOM   3736  HW1 SOL  2793      36.020  82.120 110.550  1.00  0.00           H
ATOM   3737  HW2 SOL  2793      34.910  81.950 111.570  1.00  0.00           H
ATOM   3738  OW  SOL  2794      33.840   8.300 112.130  1.00  0.00           O
ATOM   3739  HW1 SOL  2794      34.320   7.480 112.260  1.00  0.00           H
ATOM   3740  HW2 SOL  2794      33.260   8.360 112.890  1.00  0.00           H
ATOM   3741  OW  SOL  2795     164.490 177.840 128.000  1.00  0.00           O
ATOM   3742  HW1 SOL  2795     164.490 177.050 128.540  1.00  0.00           H
ATOM   3743  HW2 SOL  2795     164.670 178.550 128.610  1.00  0.00           H
ATOM   3744  OW  SOL  2796     158.810  42.810  95.920  1.00  0.00           O
ATOM   3745  HW1 SOL  2796     158.950  43.340  96.710  1.00  0.00           H
ATOM   3746  HW2 SOL  2796     158.870  43.440  95.200  1.00  0.00           H
ATOM   3747  OW  SOL  2797      14.650  54.910  95.780  1.00  0.00           O
ATOM   3748  HW1 SOL  2797      15.160  55.490  96.330  1.00  0.00           H
ATOM   3749  HW2 SOL  2797      14.130  55.490  95.220  1.00  0.00           H
ATOM   3750  OW  SOL  2798     157.610  21.330 100.810  1.00  0.00           O
ATOM   3751  HW1 SOL  2798     157.840  22.080 101.360  1.00  0.00           H
ATOM   3752  HW2 SOL  2798     156.690  21.470 100.590  1.00  0.00           H
ATOM   3753  OW  SOL  2799     171.030  10.210 111.760  1.00  0.00           O
ATOM   3754  HW1 SOL  2799     171.290   9.290 111.690  1.00  0.00           H
ATOM   3755  HW2 SOL  2799     171.320  10.470 112.640  1.00  0.00           H
ATOM   3756  OW  SOL  2800     186.160  53.010 112.110  1.00  0.00           O
ATOM   3757  HW1 SOL  2800     186.520  52.490 112.830  1.00  0.00           H
ATOM   3758  HW2 SOL  2800     185.320  52.600 111.910  1.00  0.00           H
ATOM   3759  OW  SOL  2801      24.900 175.930 115.330  1.00  0.00           O
ATOM   3760  HW1 SOL  2801      24.910 176.890 115.420  1.00  0.00           H
ATOM   3761  HW2 SOL  2801      25.750 175.720 114.950  1.00  0.00           H
ATOM   3762  OW  SOL  2802      22.510 168.390 126.120  1.00  0.00           O
ATOM   3763  HW1 SOL  2802      22.180 167.540 126.410  1.00  0.00           H
ATOM   3764  HW2 SOL  2802      21.790 169.000 126.280  1.00  0.00           H
ATOM   3765  OW  SOL  2803     161.110  33.120  95.670  1.00  0.00           O
ATOM   3766  HW1 SOL  2803     160.420  32.560  95.320  1.00  0.00           H
ATOM   3767  HW2 SOL  2803     160.650  33.760  96.210  1.00  0.00           H
ATOM   3768  OW  SOL  2804     168.190  24.680  99.270  1.00  0.00           O
ATOM   3769  HW1 SOL  2804     167.520  25.210  98.840  1.00  0.00           H
ATOM   3770  HW2 SOL  2804     168.160  23.840  98.820  1.00  0.00           H
ATOM   3771  OW  SOL  2805     172.460  52.050  85.330  1.00  0.00           O
ATOM   3772  HW1 SOL  2805     172.850  51.260  85.700  1.00  0.00           H
ATOM   3773  HW2 SOL  2805     172.670  52.730  85.970  1.00  0.00           H
ATOM   3774  OW  SOL  2806      13.750   9.700  85.210  1.00  0.00           O
ATOM   3775  HW1 SOL  2806      14.440   9.060  85.090  1.00  0.00           H
ATOM   3776  HW2 SOL  2806      14.200  10.510  85.430  1.00  0.00           H
ATOM   3777  OW  SOL  2807     167.580 182.830 121.840  1.00  0.00           O
ATOM   3778  HW1 SOL  2807     167.340 181.930 122.070  1.00  0.00           H
ATOM   3779  HW2 SOL  2807     167.180 183.370 122.530  1.00  0.00           H
ATOM   3780  OW  SOL  2808     174.170 187.420 130.820  1.00  0.00           O
ATOM   3781  HW1 SOL  2808     174.520 188.280 130.610  1.00  0.00           H
ATOM   3782  HW2 SOL  2808     173.260 187.460 130.550  1.00  0.00           H
ATOM   3783  OW  SOL  2809     181.250   9.270  63.220  1.00  0.00           O
ATOM   3784  HW1 SOL  2809     181.210   8.350  62.960  1.00  0.00           H
ATOM   3785  HW2 SOL  2809     181.290   9.760  62.400  1.00  0.00           H
ATOM   3786  OW  SOL  2810       8.190  68.810  91.090  1.00  0.00           O
ATOM   3787  HW1 SOL  2810       7.750  69.380  90.470  1.00  0.00           H
ATOM   3788  HW2 SOL  2810       8.310  69.350  91.870  1.00  0.00           H
ATOM   3789  OW  SOL  2811      32.540  20.200 107.660  1.00  0.00           O
ATOM   3790  HW1 SOL  2811      32.850  19.320 107.470  1.00  0.00           H
ATOM   3791  HW2 SOL  2811      31.660  20.070 108.010  1.00  0.00           H
ATOM   3792  OW  SOL  2812      61.040 184.620 102.780  1.00  0.00           O
ATOM   3793  HW1 SOL  2812      60.160 184.960 102.950  1.00  0.00           H
ATOM   3794  HW2 SOL  2812      60.910 183.900 102.170  1.00  0.00           H
ATOM   3795  OW  SOL  2813      10.420   8.510  90.400  1.00  0.00           O
ATOM   3796  HW1 SOL  2813      10.150   8.750  89.510  1.00  0.00           H
ATOM   3797  HW2 SOL  2813      11.380   8.500  90.370  1.00  0.00           H
ATOM   3798  OW  SOL  2814      10.370  79.850 119.020  1.00  0.00           O
ATOM   3799  HW1 SOL  2814       9.510  80.220 118.830  1.00  0.00           H
ATOM   3800  HW2 SOL  2814      11.000  80.460 118.640  1.00  0.00           H
ATOM   3801  OW  SOL  2815       5.660  48.360 101.060  1.00  0.00           O
ATOM   3802  HW1 SOL  2815       6.280  48.490 100.350  1.00  0.00           H
ATOM   3803  HW2 SOL  2815       6.190  48.070 101.800  1.00  0.00           H
ATOM   3804  OW  SOL  2816     148.730  12.630 105.660  1.00  0.00           O
ATOM   3805  HW1 SOL  2816     147.930  12.790 106.170  1.00  0.00           H
ATOM   3806  HW2 SOL  2816     148.460  12.790 104.760  1.00  0.00           H
ATOM   3807  OW  SOL  2817       4.120   5.760 128.240  1.00  0.00           O
ATOM   3808  HW1 SOL  2817       3.770   4.910 128.480  1.00  0.00           H
ATOM   3809  HW2 SOL  2817       4.560   5.610 127.400  1.00  0.00           H
ATOM   3810  OW  SOL  2818      35.710 165.110 128.070  1.00  0.00           O
ATOM   3811  HW1 SOL  2818      36.440 164.990 127.470  1.00  0.00           H
ATOM   3812  HW2 SOL  2818      34.930 164.980 127.520  1.00  0.00           H
ATOM   3813  OW  SOL  2819     171.450  35.510  78.360  1.00  0.00           O
ATOM   3814  HW1 SOL  2819     171.360  35.970  79.200  1.00  0.00           H
ATOM   3815  HW2 SOL  2819     171.850  36.150  77.780  1.00  0.00           H
ATOM   3816  OW  SOL  2820      41.600   8.400 125.780  1.00  0.00           O
ATOM   3817  HW1 SOL  2820      42.440   8.400 126.240  1.00  0.00           H
ATOM   3818  HW2 SOL  2820      41.740   7.840 125.020  1.00  0.00           H
ATOM   3819  OW  SOL  2821      15.120  22.400 112.840  1.00  0.00           O
ATOM   3820  HW1 SOL  2821      14.780  23.270 112.650  1.00  0.00           H
ATOM   3821  HW2 SOL  2821      16.040  22.540 113.070  1.00  0.00           H
ATOM   3822  OW  SOL  2822     187.190   2.510 140.210  1.00  0.00           O
ATOM   3823  HW1 SOL  2822     186.580   3.220 140.040  1.00  0.00           H
ATOM   3824  HW2 SOL  2822     187.120   2.360 141.150  1.00  0.00           H
ATOM   3825  OW  SOL  2823     173.870  46.840 140.670  1.00  0.00           O
ATOM   3826  HW1 SOL  2823     174.670  46.370 140.900  1.00  0.00           H
ATOM   3827  HW2 SOL  2823     173.890  47.630 141.220  1.00  0.00           H
ATOM   3828  OW  SOL  2824      44.000  48.940 129.940  1.00  0.00           O
ATOM   3829  HW1 SOL  2824      44.680  49.380 130.460  1.00  0.00           H
ATOM   3830  HW2 SOL  2824      44.020  48.040 130.250  1.00  0.00           H
ATOM   3831  OW  SOL  2825      24.900 173.360 148.140  1.00  0.00           O
ATOM   3832  HW1 SOL  2825      24.800 173.610 149.060  1.00  0.00           H
ATOM   3833  HW2 SOL  2825      24.530 174.100 147.650  1.00  0.00           H
ATOM   3834  OW  SOL  2826      37.850  43.180 126.320  1.00  0.00           O
ATOM   3835  HW1 SOL  2826      38.590  43.110 126.920  1.00  0.00           H
ATOM   3836  HW2 SOL  2826      37.560  44.090 126.410  1.00  0.00           H
ATOM   3837  OW  SOL  2827      26.250  34.570 158.940  1.00  0.00           O
ATOM   3838  HW1 SOL  2827      26.810  34.590 158.160  1.00  0.00           H
ATOM   3839  HW2 SOL  2827      26.720  34.000 159.550  1.00  0.00           H
ATOM   3840  OW  SOL  2828      13.130  15.030 124.130  1.00  0.00           O
ATOM   3841  HW1 SOL  2828      14.060  14.950 123.930  1.00  0.00           H
ATOM   3842  HW2 SOL  2828      12.680  14.530 123.450  1.00  0.00           H
ATOM   3843  OW  SOL  2829      16.500  17.400 114.840  1.00  0.00           O
ATOM   3844  HW1 SOL  2829      15.940  17.510 115.610  1.00  0.00           H
ATOM   3845  HW2 SOL  2829      17.210  16.840 115.140  1.00  0.00           H
ATOM   3846  OW  SOL  2830      17.910  13.160 145.610  1.00  0.00           O
ATOM   3847  HW1 SOL  2830      17.590  13.870 145.050  1.00  0.00           H
ATOM   3848  HW2 SOL  2830      17.130  12.830 146.050  1.00  0.00           H
ATOM   3849  OW  SOL  2831       4.090  54.340 111.550  1.00  0.00           O
ATOM   3850  HW1 SOL  2831       3.480  54.180 110.830  1.00  0.00           H
ATOM   3851  HW2 SOL  2831       4.950  54.390 111.130  1.00  0.00           H
ATOM   3852  OW  SOL  2832     181.740 172.670 167.220  1.00  0.00           O
ATOM   3853  HW1 SOL  2832     181.850 173.040 168.090  1.00  0.00           H
ATOM   3854  HW2 SOL  2832     181.850 173.410 166.620  1.00  0.00           H
ATOM   3855  OW  SOL  2833      24.160 142.190 112.660  1.00  0.00           O
ATOM   3856  HW1 SOL  2833      24.660 142.900 113.070  1.00  0.00           H
ATOM   3857  HW2 SOL  2833      24.090 141.530 113.340  1.00  0.00           H
ATOM   3858  OW  SOL  2834     179.490 177.310 126.370  1.00  0.00           O
ATOM   3859  HW1 SOL  2834     179.300 177.400 125.440  1.00  0.00           H
ATOM   3860  HW2 SOL  2834     180.130 178.000 126.560  1.00  0.00           H
ATOM   3861  OW  SOL  2835      17.320  18.630 129.900  1.00  0.00           O
ATOM   3862  HW1 SOL  2835      17.430  19.560 129.720  1.00  0.00           H
ATOM   3863  HW2 SOL  2835      16.770  18.310 129.180  1.00  0.00           H
ATOM   3864  OW  SOL  2836      46.020 174.550 108.260  1.00  0.00           O
ATOM   3865  HW1 SOL  2836      45.410 173.910 108.610  1.00  0.00           H
ATOM   3866  HW2 SOL  2836      46.840 174.060 108.130  1.00  0.00           H
ATOM   3867  OW  SOL  2837      42.860 182.600 124.810  1.00  0.00           O
ATOM   3868  HW1 SOL  2837      42.140 181.980 124.740  1.00  0.00           H
ATOM   3869  HW2 SOL  2837      43.630 182.130 124.470  1.00  0.00           H
ATOM   3870  OW  SOL  2838     122.610   1.610 118.450  1.00  0.00           O
ATOM   3871  HW1 SOL  2838     123.130   1.580 119.250  1.00  0.00           H
ATOM   3872  HW2 SOL  2838     121.800   1.140 118.670  1.00  0.00           H
ATOM   3873  OW  SOL  2839       4.300  51.650  80.240  1.00  0.00           O
ATOM   3874  HW1 SOL  2839       3.380  51.450  80.040  1.00  0.00           H
ATOM   3875  HW2 SOL  2839       4.380  51.470  81.180  1.00  0.00           H
ATOM   3876  OW  SOL  2840       3.160   0.880 132.390  1.00  0.00           O
ATOM   3877  HW1 SOL  2840       2.390   1.390 132.150  1.00  0.00           H
ATOM   3878  HW2 SOL  2840       3.860   1.530 132.450  1.00  0.00           H
ATOM   3879  OW  SOL  2841      60.720  13.110 137.360  1.00  0.00           O
ATOM   3880  HW1 SOL  2841      61.210  13.930 137.420  1.00  0.00           H
ATOM   3881  HW2 SOL  2841      60.740  12.890 136.430  1.00  0.00           H
ATOM   3882  OW  SOL  2842     187.290  25.540 147.210  1.00  0.00           O
ATOM   3883  HW1 SOL  2842     186.400  25.330 147.490  1.00  0.00           H
ATOM   3884  HW2 SOL  2842     187.220  26.400 146.790  1.00  0.00           H
ATOM   3885  OW  SOL  2843       9.170 184.860 156.560  1.00  0.00           O
ATOM   3886  HW1 SOL  2843       8.470 185.200 157.110  1.00  0.00           H
ATOM   3887  HW2 SOL  2843       9.190 185.450 155.800  1.00  0.00           H
ATOM   3888  OW  SOL  2844      14.000   7.690 172.460  1.00  0.00           O
ATOM   3889  HW1 SOL  2844      13.840   7.550 171.530  1.00  0.00           H
ATOM   3890  HW2 SOL  2844      13.220   7.340 172.890  1.00  0.00           H
ATOM   3891  OW  SOL  2845      14.370   9.950 135.420  1.00  0.00           O
ATOM   3892  HW1 SOL  2845      13.790   9.810 136.170  1.00  0.00           H
ATOM   3893  HW2 SOL  2845      14.070  10.770 135.030  1.00  0.00           H
ATOM   3894  OW  SOL  2846     187.230   0.700 131.190  1.00  0.00           O
ATOM   3895  HW1 SOL  2846     188.040   1.020 131.600  1.00  0.00           H
ATOM   3896  HW2 SOL  2846     187.320   0.950 130.270  1.00  0.00           H
ATOM   3897  OW  SOL  2847      24.850  18.670 121.420  1.00  0.00           O
ATOM   3898  HW1 SOL  2847      24.580  18.410 122.300  1.00  0.00           H
ATOM   3899  HW2 SOL  2847      24.530  17.980 120.850  1.00  0.00           H
ATOM   3900  OW  SOL  2848      27.450 159.490 122.870  1.00  0.00           O
ATOM   3901  HW1 SOL  2848      26.850 159.830 122.200  1.00  0.00           H
ATOM   3902  HW2 SOL  2848      27.280 160.030 123.640  1.00  0.00           H
ATOM   3903  OW  SOL  2849     183.650   4.350 156.490  1.00  0.00           O
ATOM   3904  HW1 SOL  2849     183.440   3.650 155.860  1.00  0.00           H
ATOM   3905  HW2 SOL  2849     183.480   3.960 157.340  1.00  0.00           H
ATOM   3906  OW  SOL  2850     183.360 173.270 136.050  1.00  0.00           O
ATOM   3907  HW1 SOL  2850     182.880 173.880 135.490  1.00  0.00           H
ATOM   3908  HW2 SOL  2850     184.260 173.600 136.050  1.00  0.00           H
ATOM   3909  OW  SOL  2851      41.080 184.850 143.430  1.00  0.00           O
ATOM   3910  HW1 SOL  2851      40.510 184.630 144.160  1.00  0.00           H
ATOM   3911  HW2 SOL  2851      40.520 184.790 142.650  1.00  0.00           H
ATOM   3912  OW  SOL  2852      13.630  32.740 135.590  1.00  0.00           O
ATOM   3913  HW1 SOL  2852      14.570  32.920 135.590  1.00  0.00           H
ATOM   3914  HW2 SOL  2852      13.300  33.210 134.820  1.00  0.00           H
ATOM   3915  OW  SOL  2853      40.800 172.490 128.710  1.00  0.00           O
ATOM   3916  HW1 SOL  2853      40.590 173.430 128.670  1.00  0.00           H
ATOM   3917  HW2 SOL  2853      40.680 172.260 129.630  1.00  0.00           H
ATOM   3918  OW  SOL  2854      22.560  17.940 114.230  1.00  0.00           O
ATOM   3919  HW1 SOL  2854      23.230  17.920 114.920  1.00  0.00           H
ATOM   3920  HW2 SOL  2854      23.030  18.270 113.460  1.00  0.00           H
ATOM   3921  OW  SOL  2855     153.210  28.540 114.000  1.00  0.00           O
ATOM   3922  HW1 SOL  2855     153.000  29.280 113.430  1.00  0.00           H
ATOM   3923  HW2 SOL  2855     154.050  28.780 114.400  1.00  0.00           H
ATOM   3924  OW  SOL  2856       7.430   9.230 132.980  1.00  0.00           O
ATOM   3925  HW1 SOL  2856       7.480   9.990 133.550  1.00  0.00           H
ATOM   3926  HW2 SOL  2856       7.260   8.500 133.560  1.00  0.00           H
ATOM   3927  OW  SOL  2857      16.800 175.510 121.510  1.00  0.00           O
ATOM   3928  HW1 SOL  2857      16.780 175.120 122.380  1.00  0.00           H
ATOM   3929  HW2 SOL  2857      17.660 175.260 121.160  1.00  0.00           H
ATOM   3930  OW  SOL  2858     179.240  15.570 137.020  1.00  0.00           O
ATOM   3931  HW1 SOL  2858     178.990  15.480 137.940  1.00  0.00           H
ATOM   3932  HW2 SOL  2858     179.440  14.680 136.730  1.00  0.00           H
ATOM   3933  OW  SOL  2859       0.710 187.440 158.750  1.00  0.00           O
ATOM   3934  HW1 SOL  2859       1.530 187.470 158.260  1.00  0.00           H
ATOM   3935  HW2 SOL  2859       0.610 188.330 159.090  1.00  0.00           H
ATOM   3936  OW  SOL  2860      20.180  26.550 133.010  1.00  0.00           O
ATOM   3937  HW1 SOL  2860      20.350  26.080 133.830  1.00  0.00           H
ATOM   3938  HW2 SOL  2860      19.240  26.720 133.020  1.00  0.00           H
ATOM   3939  OW  SOL  2861       5.090  17.890 152.480  1.00  0.00           O
ATOM   3940  HW1 SOL  2861       4.920  18.300 153.330  1.00  0.00           H
ATOM   3941  HW2 SOL  2861       5.810  18.410 152.110  1.00  0.00           H
ATOM   3942  OW  SOL  2862      13.450  36.080 118.190  1.00  0.00           O
ATOM   3943  HW1 SOL  2862      13.820  36.510 117.420  1.00  0.00           H
ATOM   3944  HW2 SOL  2862      12.590  36.480 118.310  1.00  0.00           H
ATOM   3945  OW  SOL  2863      23.480 178.870 153.070  1.00  0.00           O
ATOM   3946  HW1 SOL  2863      23.560 178.810 152.120  1.00  0.00           H
ATOM   3947  HW2 SOL  2863      24.120 179.540 153.330  1.00  0.00           H
ATOM   3948  OW  SOL  2864      30.230 173.890 123.860  1.00  0.00           O
ATOM   3949  HW1 SOL  2864      31.180 173.890 123.940  1.00  0.00           H
ATOM   3950  HW2 SOL  2864      29.940 174.660 124.350  1.00  0.00           H
ATOM   3951  OW  SOL  2865      22.780  19.210 141.060  1.00  0.00           O
ATOM   3952  HW1 SOL  2865      23.590  18.750 140.830  1.00  0.00           H
ATOM   3953  HW2 SOL  2865      22.170  18.980 140.370  1.00  0.00           H
ATOM   3954  OW  SOL  2866     180.030  46.220 108.530  1.00  0.00           O
ATOM   3955  HW1 SOL  2866     180.370  45.330 108.440  1.00  0.00           H
ATOM   3956  HW2 SOL  2866     179.980  46.370 109.470  1.00  0.00           H
ATOM   3957  OW  SOL  2867       3.130  66.410 179.150  1.00  0.00           O
ATOM   3958  HW1 SOL  2867       3.950  66.780 179.480  1.00  0.00           H
ATOM   3959  HW2 SOL  2867       3.400  65.640 178.660  1.00  0.00           H
ATOM   3960  OW  SOL  2868     170.020 166.550 127.140  1.00  0.00           O
ATOM   3961  HW1 SOL  2868     169.810 166.090 127.950  1.00  0.00           H
ATOM   3962  HW2 SOL  2868     170.960 166.410 127.010  1.00  0.00           H
ATOM   3963  OW  SOL  2869     174.560  13.540 133.070  1.00  0.00           O
ATOM   3964  HW1 SOL  2869     174.620  13.400 134.020  1.00  0.00           H
ATOM   3965  HW2 SOL  2869     173.630  13.670 132.900  1.00  0.00           H
ATOM   3966  OW  SOL  2870      10.130   7.350 142.900  1.00  0.00           O
ATOM   3967  HW1 SOL  2870       9.800   6.570 142.450  1.00  0.00           H
ATOM   3968  HW2 SOL  2870      11.050   7.150 143.090  1.00  0.00           H
ATOM   3969  OW  SOL  2871     148.530  19.160 147.360  1.00  0.00           O
ATOM   3970  HW1 SOL  2871     148.780  18.660 146.570  1.00  0.00           H
ATOM   3971  HW2 SOL  2871     148.720  18.560 148.080  1.00  0.00           H
ATOM   3972  OW  SOL  2872      57.690 188.140 143.680  1.00  0.00           O
ATOM   3973  HW1 SOL  2872      58.500 187.660 143.550  1.00  0.00           H
ATOM   3974  HW2 SOL  2872      57.670 188.770 142.960  1.00  0.00           H
ATOM   3975  OW  SOL  2873      22.080 182.820 112.640  1.00  0.00           O
ATOM   3976  HW1 SOL  2873      22.540 182.010 112.390  1.00  0.00           H
ATOM   3977  HW2 SOL  2873      21.730 182.630 113.510  1.00  0.00           H
ATOM   3978  OW  SOL  2874      16.920  13.730 130.270  1.00  0.00           O
ATOM   3979  HW1 SOL  2874      16.370  12.990 130.020  1.00  0.00           H
ATOM   3980  HW2 SOL  2874      16.310  14.350 130.660  1.00  0.00           H
ATOM   3981  OW  SOL  2875     186.130  19.380 143.290  1.00  0.00           O
ATOM   3982  HW1 SOL  2875     185.980  20.220 142.840  1.00  0.00           H
ATOM   3983  HW2 SOL  2875     185.300  19.190 143.720  1.00  0.00           H
ATOM   3984  OW  SOL  2876     170.940  43.640 130.190  1.00  0.00           O
ATOM   3985  HW1 SOL  2876     170.560  43.190 129.440  1.00  0.00           H
ATOM   3986  HW2 SOL  2876     171.630  43.050 130.490  1.00  0.00           H
ATOM   3987  OW  SOL  2877       6.620  37.580 130.560  1.00  0.00           O
ATOM   3988  HW1 SOL  2877       6.930  38.240 131.190  1.00  0.00           H
ATOM   3989  HW2 SOL  2877       7.390  37.370 130.040  1.00  0.00           H
ATOM   3990  OW  SOL  2878      37.970  25.740 118.260  1.00  0.00           O
ATOM   3991  HW1 SOL  2878      38.750  25.200 118.320  1.00  0.00           H
ATOM   3992  HW2 SOL  2878      38.000  26.120 117.380  1.00  0.00           H
ATOM   3993  OW  SOL  2879       0.200  34.280 139.760  1.00  0.00           O
ATOM   3994  HW1 SOL  2879      -0.330  34.430 140.540  1.00  0.00           H
ATOM   3995  HW2 SOL  2879       0.770  33.540 139.990  1.00  0.00           H
ATOM   3996  OW  SOL  2880      23.210   2.040 126.830  1.00  0.00           O
ATOM   3997  HW1 SOL  2880      23.840   1.820 127.520  1.00  0.00           H
ATOM   3998  HW2 SOL  2880      22.380   1.660 127.130  1.00  0.00           H
ATOM   3999  OW  SOL  2881      40.770 185.930 114.210  1.00  0.00           O
ATOM   4000  HW1 SOL  2881      40.080 185.500 113.710  1.00  0.00           H
ATOM   4001  HW2 SOL  2881      41.320 185.220 114.540  1.00  0.00           H
ATOM   4002  OW  SOL  2882      15.780 165.620 113.820  1.00  0.00           O
ATOM   4003  HW1 SOL  2882      16.400 165.170 113.240  1.00  0.00           H
ATOM   4004  HW2 SOL  2882      15.000 165.070 113.810  1.00  0.00           H
ATOM   4005  OW  SOL  2883      32.460  43.100  78.470  1.00  0.00           O
ATOM   4006  HW1 SOL  2883      31.800  43.050  79.160  1.00  0.00           H
ATOM   4007  HW2 SOL  2883      33.080  42.400  78.680  1.00  0.00           H
ATOM   4008  OW  SOL  2884     171.760 187.770 146.520  1.00  0.00           O
ATOM   4009  HW1 SOL  2884     172.320 187.480 147.240  1.00  0.00           H
ATOM   4010  HW2 SOL  2884     171.030 188.220 146.960  1.00  0.00           H
ATOM   4011  OW  SOL  2885     184.880  40.450 165.160  1.00  0.00           O
ATOM   4012  HW1 SOL  2885     184.330  40.320 164.380  1.00  0.00           H
ATOM   4013  HW2 SOL  2885     185.290  39.610 165.310  1.00  0.00           H
ATOM   4014  OW  SOL  2886     185.380  28.280 123.260  1.00  0.00           O
ATOM   4015  HW1 SOL  2886     185.770  27.810 122.520  1.00  0.00           H
ATOM   4016  HW2 SOL  2886     185.690  29.180 123.150  1.00  0.00           H
ATOM   4017  OW  SOL  2887      10.220   8.310 126.550  1.00  0.00           O
ATOM   4018  HW1 SOL  2887       9.740   7.560 126.910  1.00  0.00           H
ATOM   4019  HW2 SOL  2887      10.030   9.020 127.160  1.00  0.00           H
ATOM   4020  OW  SOL  2888       3.710  24.460 108.540  1.00  0.00           O
ATOM   4021  HW1 SOL  2888       3.870  24.470 109.480  1.00  0.00           H
ATOM   4022  HW2 SOL  2888       2.790  24.730 108.450  1.00  0.00           H
ATOM   4023  OW  SOL  2889       4.760  19.970 115.050  1.00  0.00           O
ATOM   4024  HW1 SOL  2889       4.880  20.150 114.120  1.00  0.00           H
ATOM   4025  HW2 SOL  2889       5.490  20.420 115.480  1.00  0.00           H
ATOM   4026  OW  SOL  2890      30.850 171.530  92.010  1.00  0.00           O
ATOM   4027  HW1 SOL  2890      31.610 171.900  92.450  1.00  0.00           H
ATOM   4028  HW2 SOL  2890      30.310 172.290  91.770  1.00  0.00           H
ATOM   4029  OW  SOL  2891      21.110  25.260 135.730  1.00  0.00           O
ATOM   4030  HW1 SOL  2891      20.680  25.910 136.270  1.00  0.00           H
ATOM   4031  HW2 SOL  2891      21.210  24.490 136.300  1.00  0.00           H
ATOM   4032  OW  SOL  2892     188.030  23.090 110.260  1.00  0.00           O
ATOM   4033  HW1 SOL  2892     187.670  22.340 110.740  1.00  0.00           H
ATOM   4034  HW2 SOL  2892     188.250  22.730 109.400  1.00  0.00           H
ATOM   4035  OW  SOL  2893      22.710   2.230 141.710  1.00  0.00           O
ATOM   4036  HW1 SOL  2893      23.130   3.070 141.560  1.00  0.00           H
ATOM   4037  HW2 SOL  2893      23.370   1.690 142.140  1.00  0.00           H
ATOM   4038  OW  SOL  2894      27.500 170.280 116.480  1.00  0.00           O
ATOM   4039  HW1 SOL  2894      28.280 169.770 116.270  1.00  0.00           H
ATOM   4040  HW2 SOL  2894      27.650 170.600 117.370  1.00  0.00           H
ATOM   4041  OW  SOL  2895      11.180  10.180 133.820  1.00  0.00           O
ATOM   4042  HW1 SOL  2895      11.210  11.140 133.830  1.00  0.00           H
ATOM   4043  HW2 SOL  2895      11.310   9.920 134.730  1.00  0.00           H
ATOM   4044  OW  SOL  2896     176.080  11.020 147.120  1.00  0.00           O
ATOM   4045  HW1 SOL  2896     175.930  10.850 146.200  1.00  0.00           H
ATOM   4046  HW2 SOL  2896     175.730  11.900 147.270  1.00  0.00           H
ATOM   4047  OW  SOL  2897     176.670  30.210 106.290  1.00  0.00           O
ATOM   4048  HW1 SOL  2897     177.530  29.850 106.060  1.00  0.00           H
ATOM   4049  HW2 SOL  2897     176.830  30.730 107.080  1.00  0.00           H
ATOM   4050  OW  SOL  2898      43.420  12.920 107.840  1.00  0.00           O
ATOM   4051  HW1 SOL  2898      44.310  12.960 107.490  1.00  0.00           H
ATOM   4052  HW2 SOL  2898      42.860  13.030 107.070  1.00  0.00           H
ATOM   4053  OW  SOL  2899      46.940 180.700 127.260  1.00  0.00           O
ATOM   4054  HW1 SOL  2899      47.330 181.480 127.660  1.00  0.00           H
ATOM   4055  HW2 SOL  2899      47.460 179.980 127.610  1.00  0.00           H
ATOM   4056  OW  SOL  2900     165.700  41.760 113.530  1.00  0.00           O
ATOM   4057  HW1 SOL  2900     166.430  41.190 113.780  1.00  0.00           H
ATOM   4058  HW2 SOL  2900     166.050  42.640 113.590  1.00  0.00           H
ATOM   4059  OW  SOL  2901      63.990  42.480 154.070  1.00  0.00           O
ATOM   4060  HW1 SOL  2901      64.480  42.230 153.290  1.00  0.00           H
ATOM   4061  HW2 SOL  2901      63.540  41.680 154.340  1.00  0.00           H
ATOM   4062  OW  SOL  2902       6.240   7.720 124.560  1.00  0.00           O
ATOM   4063  HW1 SOL  2902       6.770   7.860 123.780  1.00  0.00           H
ATOM   4064  HW2 SOL  2902       5.690   8.500 124.620  1.00  0.00           H
ATOM   4065  OW  SOL  2903      21.890  30.490  70.480  1.00  0.00           O
ATOM   4066  HW1 SOL  2903      21.500  31.320  70.770  1.00  0.00           H
ATOM   4067  HW2 SOL  2903      21.240  29.830  70.720  1.00  0.00           H
ATOM   4068  OW  SOL  2904      35.980   8.710 110.040  1.00  0.00           O
ATOM   4069  HW1 SOL  2904      36.380   8.820 109.180  1.00  0.00           H
ATOM   4070  HW2 SOL  2904      36.040   7.770 110.210  1.00  0.00           H
ATOM   4071  OW  SOL  2905      19.510  29.840 153.510  1.00  0.00           O
ATOM   4072  HW1 SOL  2905      18.710  29.920 154.020  1.00  0.00           H
ATOM   4073  HW2 SOL  2905      20.000  29.130 153.930  1.00  0.00           H
ATOM   4074  OW  SOL  2906     179.730   6.710 104.190  1.00  0.00           O
ATOM   4075  HW1 SOL  2906     179.920   6.850 103.270  1.00  0.00           H
ATOM   4076  HW2 SOL  2906     180.510   7.010 104.650  1.00  0.00           H
ATOM   4077  OW  SOL  2907     175.570  53.250 129.560  1.00  0.00           O
ATOM   4078  HW1 SOL  2907     175.630  52.520 130.170  1.00  0.00           H
ATOM   4079  HW2 SOL  2907     174.740  53.110 129.100  1.00  0.00           H
ATOM   4080  OW  SOL  2908      45.170  61.220 147.050  1.00  0.00           O
ATOM   4081  HW1 SOL  2908      44.520  60.520 147.020  1.00  0.00           H
ATOM   4082  HW2 SOL  2908      46.010  60.760 147.070  1.00  0.00           H
ATOM   4083  OW  SOL  2909      16.380  38.090 119.750  1.00  0.00           O
ATOM   4084  HW1 SOL  2909      15.930  38.830 120.160  1.00  0.00           H
ATOM   4085  HW2 SOL  2909      16.850  38.480 119.020  1.00  0.00           H
ATOM   4086  OW  SOL  2910      22.890  22.580 111.240  1.00  0.00           O
ATOM   4087  HW1 SOL  2910      22.760  23.520 111.180  1.00  0.00           H
ATOM   4088  HW2 SOL  2910      23.080  22.420 112.160  1.00  0.00           H
ATOM   4089  OW  SOL  2911     175.210 181.410 130.010  1.00  0.00           O
ATOM   4090  HW1 SOL  2911     175.890 180.770 130.210  1.00  0.00           H
ATOM   4091  HW2 SOL  2911     175.200 182.000 130.760  1.00  0.00           H
ATOM   4092  OW  SOL  2912      24.170  25.830 118.890  1.00  0.00           O
ATOM   4093  HW1 SOL  2912      23.890  24.920 118.780  1.00  0.00           H
ATOM   4094  HW2 SOL  2912      23.770  26.100 119.710  1.00  0.00           H
ATOM   4095  OW  SOL  2913     169.050  30.230 156.260  1.00  0.00           O
ATOM   4096  HW1 SOL  2913     168.830  29.560 155.620  1.00  0.00           H
ATOM   4097  HW2 SOL  2913     168.450  30.080 156.990  1.00  0.00           H
ATOM   4098  OW  SOL  2914      42.490  20.820 165.150  1.00  0.00           O
ATOM   4099  HW1 SOL  2914      41.980  20.690 165.950  1.00  0.00           H
ATOM   4100  HW2 SOL  2914      42.660  21.770 165.130  1.00  0.00           H
ATOM   4101  OW  SOL  2915      20.460   0.340 140.020  1.00  0.00           O
ATOM   4102  HW1 SOL  2915      21.000   1.110 140.210  1.00  0.00           H
ATOM   4103  HW2 SOL  2915      20.640   0.140 139.110  1.00  0.00           H
ATOM   4104  OW  SOL  2916     183.850 184.090  78.620  1.00  0.00           O
ATOM   4105  HW1 SOL  2916     183.830 185.050  78.690  1.00  0.00           H
ATOM   4106  HW2 SOL  2916     184.060 183.790  79.510  1.00  0.00           H
ATOM   4107  OW  SOL  2917     179.780  31.320 126.520  1.00  0.00           O
ATOM   4108  HW1 SOL  2917     180.400  31.460 127.240  1.00  0.00           H
ATOM   4109  HW2 SOL  2917     180.260  31.580 125.730  1.00  0.00           H
ATOM   4110  OW  SOL  2918       6.570   2.360 102.250  1.00  0.00           O
ATOM   4111  HW1 SOL  2918       6.230   1.610 102.740  1.00  0.00           H
ATOM   4112  HW2 SOL  2918       6.610   2.060 101.340  1.00  0.00           H
ATOM   4113  OW  SOL  2919     168.440   6.870 105.380  1.00  0.00           O
ATOM   4114  HW1 SOL  2919     167.640   6.430 105.650  1.00  0.00           H
ATOM   4115  HW2 SOL  2919     168.150   7.630 104.880  1.00  0.00           H
ATOM   4116  OW  SOL  2920      13.580  23.600 110.340  1.00  0.00           O
ATOM   4117  HW1 SOL  2920      13.590  23.410 109.410  1.00  0.00           H
ATOM   4118  HW2 SOL  2920      13.110  22.860 110.730  1.00  0.00           H
ATOM   4119  OW  SOL  2921      17.200   2.250 147.750  1.00  0.00           O
ATOM   4120  HW1 SOL  2921      17.240   3.110 147.330  1.00  0.00           H
ATOM   4121  HW2 SOL  2921      17.650   1.660 147.150  1.00  0.00           H
ATOM   4122  OW  SOL  2922     170.230   5.920 126.430  1.00  0.00           O
ATOM   4123  HW1 SOL  2922     170.750   6.060 127.220  1.00  0.00           H
ATOM   4124  HW2 SOL  2922     170.540   6.600 125.820  1.00  0.00           H
ATOM   4125  OW  SOL  2923      49.670   6.780 148.750  1.00  0.00           O
ATOM   4126  HW1 SOL  2923      48.970   6.230 149.080  1.00  0.00           H
ATOM   4127  HW2 SOL  2923      49.830   6.460 147.860  1.00  0.00           H
ATOM   4128  OW  SOL  2924      40.610  30.330 154.210  1.00  0.00           O
ATOM   4129  HW1 SOL  2924      41.060  30.180 153.380  1.00  0.00           H
ATOM   4130  HW2 SOL  2924      40.280  29.470 154.460  1.00  0.00           H
ATOM   4131  OW  SOL  2925      33.290   9.230 114.850  1.00  0.00           O
ATOM   4132  HW1 SOL  2925      34.160   8.820 114.810  1.00  0.00           H
ATOM   4133  HW2 SOL  2925      33.290   9.690 115.690  1.00  0.00           H
ATOM   4134  OW  SOL  2926       5.160 176.730 146.830  1.00  0.00           O
ATOM   4135  HW1 SOL  2926       5.410 177.560 147.240  1.00  0.00           H
ATOM   4136  HW2 SOL  2926       5.850 176.120 147.080  1.00  0.00           H
ATOM   4137  OW  SOL  2927      19.390 184.600 130.700  1.00  0.00           O
ATOM   4138  HW1 SOL  2927      19.180 183.730 131.060  1.00  0.00           H
ATOM   4139  HW2 SOL  2927      20.330 184.590 130.570  1.00  0.00           H
ATOM   4140  OW  SOL  2928      33.470   9.290 152.580  1.00  0.00           O
ATOM   4141  HW1 SOL  2928      33.030   9.580 153.380  1.00  0.00           H
ATOM   4142  HW2 SOL  2928      34.260   9.840 152.530  1.00  0.00           H
ATOM   4143  OW  SOL  2929       5.550   5.320 102.760  1.00  0.00           O
ATOM   4144  HW1 SOL  2929       5.410   6.230 103.020  1.00  0.00           H
ATOM   4145  HW2 SOL  2929       5.510   5.330 101.810  1.00  0.00           H
ATOM   4146  OW  SOL  2930     187.500 171.620 136.540  1.00  0.00           O
ATOM   4147  HW1 SOL  2930     186.990 172.430 136.450  1.00  0.00           H
ATOM   4148  HW2 SOL  2930     186.860 170.920 136.380  1.00  0.00           H
ATOM   4149  OW  SOL  2931     177.230  37.000 159.090  1.00  0.00           O
ATOM   4150  HW1 SOL  2931     177.570  36.110 158.940  1.00  0.00           H
ATOM   4151  HW2 SOL  2931     176.620  36.900 159.810  1.00  0.00           H
ATOM   4152  OW  SOL  2932     186.100  41.690 134.870  1.00  0.00           O
ATOM   4153  HW1 SOL  2932     186.610  42.200 134.240  1.00  0.00           H
ATOM   4154  HW2 SOL  2932     185.320  42.220 135.040  1.00  0.00           H
ATOM   4155  OW  SOL  2933      17.000   5.050 130.550  1.00  0.00           O
ATOM   4156  HW1 SOL  2933      16.770   4.250 130.090  1.00  0.00           H
ATOM   4157  HW2 SOL  2933      16.500   5.730 130.120  1.00  0.00           H
ATOM   4158  OW  SOL  2934     158.210 174.510 160.820  1.00  0.00           O
ATOM   4159  HW1 SOL  2934     158.360 174.300 161.740  1.00  0.00           H
ATOM   4160  HW2 SOL  2934     158.920 175.120 160.600  1.00  0.00           H
ATOM   4161  OW  SOL  2935      14.950  11.370 112.130  1.00  0.00           O
ATOM   4162  HW1 SOL  2935      14.520  11.600 112.950  1.00  0.00           H
ATOM   4163  HW2 SOL  2935      15.770  11.860 112.140  1.00  0.00           H
ATOM   4164  OW  SOL  2936     185.660  11.190 117.050  1.00  0.00           O
ATOM   4165  HW1 SOL  2936     185.040  11.810 117.440  1.00  0.00           H
ATOM   4166  HW2 SOL  2936     185.150  10.380 116.950  1.00  0.00           H
ATOM   4167  OW  SOL  2937      11.260  16.900 109.900  1.00  0.00           O
ATOM   4168  HW1 SOL  2937      11.950  17.260 110.450  1.00  0.00           H
ATOM   4169  HW2 SOL  2937      10.540  17.520 109.970  1.00  0.00           H
ATOM   4170  OW  SOL  2938      47.530  40.750 135.120  1.00  0.00           O
ATOM   4171  HW1 SOL  2938      47.940  40.790 135.980  1.00  0.00           H
ATOM   4172  HW2 SOL  2938      46.820  41.390 135.160  1.00  0.00           H
ATOM   4173  OW  SOL  2939       2.270   8.600 138.600  1.00  0.00           O
ATOM   4174  HW1 SOL  2939       2.560   7.710 138.810  1.00  0.00           H
ATOM   4175  HW2 SOL  2939       1.320   8.580 138.760  1.00  0.00           H
ATOM   4176  OW  SOL  2940      16.080   2.850 139.570  1.00  0.00           O
ATOM   4177  HW1 SOL  2940      15.430   2.840 140.280  1.00  0.00           H
ATOM   4178  HW2 SOL  2940      16.760   2.240 139.870  1.00  0.00           H
ATOM   4179  OW  SOL  2941      13.510 141.310 136.330  1.00  0.00           O
ATOM   4180  HW1 SOL  2941      13.120 141.260 137.200  1.00  0.00           H
ATOM   4181  HW2 SOL  2941      13.880 140.430 136.180  1.00  0.00           H
ATOM   4182  OW  SOL  2942      10.270   4.620 105.980  1.00  0.00           O
ATOM   4183  HW1 SOL  2942      10.810   5.040 105.320  1.00  0.00           H
ATOM   4184  HW2 SOL  2942      10.910   4.180 106.560  1.00  0.00           H
ATOM   4185  OW  SOL  2943     153.340  34.990 134.280  1.00  0.00           O
ATOM   4186  HW1 SOL  2943     152.760  34.590 133.630  1.00  0.00           H
ATOM   4187  HW2 SOL  2943     153.110  35.910 134.280  1.00  0.00           H
ATOM   4188  OW  SOL  2944     180.410  33.830 122.020  1.00  0.00           O
ATOM   4189  HW1 SOL  2944     180.020  33.750 122.900  1.00  0.00           H
ATOM   4190  HW2 SOL  2944     180.240  32.990 121.610  1.00  0.00           H
ATOM   4191  OW  SOL  2945       1.540  23.610 142.210  1.00  0.00           O
ATOM   4192  HW1 SOL  2945       1.380  22.850 142.760  1.00  0.00           H
ATOM   4193  HW2 SOL  2945       0.680  24.020 142.120  1.00  0.00           H
ATOM   4194  OW  SOL  2946       4.090  16.490 122.200  1.00  0.00           O
ATOM   4195  HW1 SOL  2946       3.740  16.740 121.350  1.00  0.00           H
ATOM   4196  HW2 SOL  2946       3.960  17.260 122.750  1.00  0.00           H
ATOM   4197  OW  SOL  2947     187.730 166.780 120.930  1.00  0.00           O
ATOM   4198  HW1 SOL  2947     187.690 167.530 120.330  1.00  0.00           H
ATOM   4199  HW2 SOL  2947     186.870 166.770 121.360  1.00  0.00           H
ATOM   4200  OW  SOL  2948      38.770  23.510 120.840  1.00  0.00           O
ATOM   4201  HW1 SOL  2948      38.830  22.650 121.260  1.00  0.00           H
ATOM   4202  HW2 SOL  2948      39.540  23.560 120.280  1.00  0.00           H
ATOM   4203  OW  SOL  2949      14.830  18.670 141.830  1.00  0.00           O
ATOM   4204  HW1 SOL  2949      14.110  18.680 141.210  1.00  0.00           H
ATOM   4205  HW2 SOL  2949      14.870  19.560 142.180  1.00  0.00           H
ATOM   4206  OW  SOL  2950     168.780  12.190 141.690  1.00  0.00           O
ATOM   4207  HW1 SOL  2950     169.520  11.620 141.930  1.00  0.00           H
ATOM   4208  HW2 SOL  2950     168.760  12.160 140.730  1.00  0.00           H
ATOM   4209  OW  SOL  2951       5.280  15.550 138.610  1.00  0.00           O
ATOM   4210  HW1 SOL  2951       5.840  16.200 139.030  1.00  0.00           H
ATOM   4211  HW2 SOL  2951       5.160  14.860 139.270  1.00  0.00           H
ATOM   4212  OW  SOL  2952      14.120  43.740 172.680  1.00  0.00           O
ATOM   4213  HW1 SOL  2952      13.990  44.630 173.000  1.00  0.00           H
ATOM   4214  HW2 SOL  2952      13.950  43.190 173.450  1.00  0.00           H
ATOM   4215  OW  SOL  2953      24.930   7.730  97.080  1.00  0.00           O
ATOM   4216  HW1 SOL  2953      24.150   7.220  97.300  1.00  0.00           H
ATOM   4217  HW2 SOL  2953      24.590   8.560  96.740  1.00  0.00           H
ATOM   4218  OW  SOL  2954     184.300  41.110  74.370  1.00  0.00           O
ATOM   4219  HW1 SOL  2954     183.550  40.590  74.670  1.00  0.00           H
ATOM   4220  HW2 SOL  2954     184.060  42.010  74.600  1.00  0.00           H
ATOM   4221  OW  SOL  2955       9.280  29.090 113.740  1.00  0.00           O
ATOM   4222  HW1 SOL  2955       9.750  28.930 112.920  1.00  0.00           H
ATOM   4223  HW2 SOL  2955       8.360  28.960 113.520  1.00  0.00           H
ATOM   4224  OW  SOL  2956     181.100  23.250 130.960  1.00  0.00           O
ATOM   4225  HW1 SOL  2956     181.740  23.680 131.530  1.00  0.00           H
ATOM   4226  HW2 SOL  2956     181.360  22.330 130.960  1.00  0.00           H
ATOM   4227  OW  SOL  2957      21.130  36.470 119.220  1.00  0.00           O
ATOM   4228  HW1 SOL  2957      21.040  37.420 119.300  1.00  0.00           H
ATOM   4229  HW2 SOL  2957      21.040  36.140 120.110  1.00  0.00           H
ATOM   4230  OW  SOL  2958      14.300  16.470 113.220  1.00  0.00           O
ATOM   4231  HW1 SOL  2958      13.440  16.420 113.640  1.00  0.00           H
ATOM   4232  HW2 SOL  2958      14.820  17.020 113.800  1.00  0.00           H
ATOM   4233  OW  SOL  2959      45.630  13.510 113.060  1.00  0.00           O
ATOM   4234  HW1 SOL  2959      45.140  12.970 113.680  1.00  0.00           H
ATOM   4235  HW2 SOL  2959      46.040  12.880 112.460  1.00  0.00           H
ATOM   4236  OW  SOL  2960     178.670   2.460 154.120  1.00  0.00           O
ATOM   4237  HW1 SOL  2960     178.240   3.190 153.680  1.00  0.00           H
ATOM   4238  HW2 SOL  2960     178.340   2.490 155.020  1.00  0.00           H
ATOM   4239  OW  SOL  2961      22.990   6.110 150.940  1.00  0.00           O
ATOM   4240  HW1 SOL  2961      22.820   6.340 150.030  1.00  0.00           H
ATOM   4241  HW2 SOL  2961      22.750   5.180 151.000  1.00  0.00           H
ATOM   4242  OW  SOL  2962      28.370  45.370  80.860  1.00  0.00           O
ATOM   4243  HW1 SOL  2962      27.470  45.100  81.040  1.00  0.00           H
ATOM   4244  HW2 SOL  2962      28.310  46.320  80.730  1.00  0.00           H
ATOM   4245  OW  SOL  2963      16.090  13.230 154.040  1.00  0.00           O
ATOM   4246  HW1 SOL  2963      15.270  13.680 153.840  1.00  0.00           H
ATOM   4247  HW2 SOL  2963      15.940  12.820 154.890  1.00  0.00           H
ATOM   4248  OW  SOL  2964       9.310  73.930 112.980  1.00  0.00           O
ATOM   4249  HW1 SOL  2964       9.420  74.710 113.530  1.00  0.00           H
ATOM   4250  HW2 SOL  2964       9.350  74.260 112.090  1.00  0.00           H
ATOM   4251  OW  SOL  2965      36.230 183.750 111.170  1.00  0.00           O
ATOM   4252  HW1 SOL  2965      35.330 184.050 111.010  1.00  0.00           H
ATOM   4253  HW2 SOL  2965      36.780 184.400 110.740  1.00  0.00           H
ATOM   4254  OW  SOL  2966     181.450   0.580 140.860  1.00  0.00           O
ATOM   4255  HW1 SOL  2966     180.670   0.120 141.150  1.00  0.00           H
ATOM   4256  HW2 SOL  2966     181.580   1.270 141.510  1.00  0.00           H
ATOM   4257  OW  SOL  2967      36.160  27.900 148.890  1.00  0.00           O
ATOM   4258  HW1 SOL  2967      35.990  27.950 147.950  1.00  0.00           H
ATOM   4259  HW2 SOL  2967      37.060  28.220 148.990  1.00  0.00           H
ATOM   4260  OW  SOL  2968      10.700  42.810  87.270  1.00  0.00           O
ATOM   4261  HW1 SOL  2968       9.960  43.390  87.440  1.00  0.00           H
ATOM   4262  HW2 SOL  2968      10.470  42.000  87.720  1.00  0.00           H
ATOM   4263  OW  SOL  2969      19.470  16.080 147.330  1.00  0.00           O
ATOM   4264  HW1 SOL  2969      19.700  15.770 148.200  1.00  0.00           H
ATOM   4265  HW2 SOL  2969      19.050  16.930 147.480  1.00  0.00           H
ATOM   4266  OW  SOL  2970       0.720  10.700  85.230  1.00  0.00           O
ATOM   4267  HW1 SOL  2970       0.710   9.760  85.050  1.00  0.00           H
ATOM   4268  HW2 SOL  2970       1.100  11.100  84.450  1.00  0.00           H
ATOM   4269  OW  SOL  2971       8.690 180.630 167.110  1.00  0.00           O
ATOM   4270  HW1 SOL  2971       8.970 179.820 166.680  1.00  0.00           H
ATOM   4271  HW2 SOL  2971       9.110 181.330 166.610  1.00  0.00           H
ATOM   4272  OW  SOL  2972     180.990  44.890  92.170  1.00  0.00           O
ATOM   4273  HW1 SOL  2972     180.330  44.550  92.780  1.00  0.00           H
ATOM   4274  HW2 SOL  2972     180.880  44.360  91.380  1.00  0.00           H
ATOM   4275  OW  SOL  2973       9.100  34.490 159.050  1.00  0.00           O
ATOM   4276  HW1 SOL  2973       9.010  34.070 159.900  1.00  0.00           H
ATOM   4277  HW2 SOL  2973       8.370  35.110 159.000  1.00  0.00           H
ATOM   4278  OW  SOL  2974      48.360  39.810 109.110  1.00  0.00           O
ATOM   4279  HW1 SOL  2974      48.330  40.590 109.660  1.00  0.00           H
ATOM   4280  HW2 SOL  2974      47.690  39.230 109.470  1.00  0.00           H
ATOM   4281  OW  SOL  2975      25.330 164.920  75.900  1.00  0.00           O
ATOM   4282  HW1 SOL  2975      25.120 165.850  75.840  1.00  0.00           H
ATOM   4283  HW2 SOL  2975      24.650 164.480  75.380  1.00  0.00           H
ATOM   4284  OW  SOL  2976      17.570  28.370 126.000  1.00  0.00           O
ATOM   4285  HW1 SOL  2976      18.090  28.490 126.790  1.00  0.00           H
ATOM   4286  HW2 SOL  2976      16.670  28.540 126.270  1.00  0.00           H
ATOM   4287  OW  SOL  2977      35.460  40.280 111.830  1.00  0.00           O
ATOM   4288  HW1 SOL  2977      34.690  39.760 112.070  1.00  0.00           H
ATOM   4289  HW2 SOL  2977      35.100  41.150 111.640  1.00  0.00           H
ATOM   4290  OW  SOL  2978     164.320  42.810 126.690  1.00  0.00           O
ATOM   4291  HW1 SOL  2978     163.760  43.560 126.890  1.00  0.00           H
ATOM   4292  HW2 SOL  2978     164.070  42.550 125.800  1.00  0.00           H
ATOM   4293  OW  SOL  2979       5.510   2.550 132.120  1.00  0.00           O
ATOM   4294  HW1 SOL  2979       6.090   3.260 131.880  1.00  0.00           H
ATOM   4295  HW2 SOL  2979       6.090   1.810 132.300  1.00  0.00           H
ATOM   4296  OW  SOL  2980      17.550  38.650 125.860  1.00  0.00           O
ATOM   4297  HW1 SOL  2980      17.500  38.400 126.780  1.00  0.00           H
ATOM   4298  HW2 SOL  2980      18.360  38.240 125.550  1.00  0.00           H
ATOM   4299  OW  SOL  2981      30.870  48.760 164.900  1.00  0.00           O
ATOM   4300  HW1 SOL  2981      30.630  48.580 165.810  1.00  0.00           H
ATOM   4301  HW2 SOL  2981      31.810  48.580 164.860  1.00  0.00           H
ATOM   4302  OW  SOL  2982     176.220 177.640 132.860  1.00  0.00           O
ATOM   4303  HW1 SOL  2982     176.960 178.050 133.310  1.00  0.00           H
ATOM   4304  HW2 SOL  2982     175.570 178.340 132.800  1.00  0.00           H
ATOM   4305  OW  SOL  2983     173.280 183.900 127.090  1.00  0.00           O
ATOM   4306  HW1 SOL  2983     173.410 184.460 127.850  1.00  0.00           H
ATOM   4307  HW2 SOL  2983     173.370 183.010 127.430  1.00  0.00           H
ATOM   4308  OW  SOL  2984       8.410 186.400 129.520  1.00  0.00           O
ATOM   4309  HW1 SOL  2984       7.770 186.870 130.060  1.00  0.00           H
ATOM   4310  HW2 SOL  2984       8.740 187.070 128.920  1.00  0.00           H
ATOM   4311  OW  SOL  2985      29.400 170.150 151.140  1.00  0.00           O
ATOM   4312  HW1 SOL  2985      29.470 170.520 152.020  1.00  0.00           H
ATOM   4313  HW2 SOL  2985      28.930 169.320 151.280  1.00  0.00           H
ATOM   4314  OW  SOL  2986      10.400 170.610 124.920  1.00  0.00           O
ATOM   4315  HW1 SOL  2986      10.480 171.170 125.690  1.00  0.00           H
ATOM   4316  HW2 SOL  2986      10.160 171.220 124.210  1.00  0.00           H
ATOM   4317  OW  SOL  2987      23.730  52.820 158.890  1.00  0.00           O
ATOM   4318  HW1 SOL  2987      23.000  52.220 158.750  1.00  0.00           H
ATOM   4319  HW2 SOL  2987      24.390  52.290 159.330  1.00  0.00           H
ATOM   4320  OW  SOL  2988     180.910  24.740 143.220  1.00  0.00           O
ATOM   4321  HW1 SOL  2988     180.700  23.840 143.490  1.00  0.00           H
ATOM   4322  HW2 SOL  2988     180.090  25.220 143.310  1.00  0.00           H
ATOM   4323  OW  SOL  2989     187.830  55.200 106.680  1.00  0.00           O
ATOM   4324  HW1 SOL  2989     188.080  55.050 107.590  1.00  0.00           H
ATOM   4325  HW2 SOL  2989     187.810  56.160 106.600  1.00  0.00           H
ATOM   4326  OW  SOL  2990       7.050  25.000 111.930  1.00  0.00           O
ATOM   4327  HW1 SOL  2990       7.810  24.610 111.490  1.00  0.00           H
ATOM   4328  HW2 SOL  2990       7.270  24.960 112.860  1.00  0.00           H
ATOM   4329  OW  SOL  2991     172.210  20.160 131.390  1.00  0.00           O
ATOM   4330  HW1 SOL  2991     171.490  19.610 131.070  1.00  0.00           H
ATOM   4331  HW2 SOL  2991     173.000  19.770 131.020  1.00  0.00           H
ATOM   4332  OW  SOL  2992       5.460   0.560 111.020  1.00  0.00           O
ATOM   4333  HW1 SOL  2992       4.530   0.680 110.830  1.00  0.00           H
ATOM   4334  HW2 SOL  2992       5.880   0.550 110.170  1.00  0.00           H
ATOM   4335  OW  SOL  2993      18.110   8.360 133.200  1.00  0.00           O
ATOM   4336  HW1 SOL  2993      18.900   7.900 133.490  1.00  0.00           H
ATOM   4337  HW2 SOL  2993      17.450   7.670 133.140  1.00  0.00           H
ATOM   4338  OW  SOL  2994      32.620   4.140 166.080  1.00  0.00           O
ATOM   4339  HW1 SOL  2994      31.840   4.580 166.410  1.00  0.00           H
ATOM   4340  HW2 SOL  2994      33.350   4.580 166.510  1.00  0.00           H
ATOM   4341  OW  SOL  2995       9.810  14.820  81.830  1.00  0.00           O
ATOM   4342  HW1 SOL  2995       9.680  15.760  81.910  1.00  0.00           H
ATOM   4343  HW2 SOL  2995      10.500  14.730  81.170  1.00  0.00           H
ATOM   4344  OW  SOL  2996      13.150  26.270 121.430  1.00  0.00           O
ATOM   4345  HW1 SOL  2996      13.310  26.760 120.620  1.00  0.00           H
ATOM   4346  HW2 SOL  2996      12.280  25.890 121.310  1.00  0.00           H
ATOM   4347  OW  SOL  2997     160.520 180.450 137.750  1.00  0.00           O
ATOM   4348  HW1 SOL  2997     159.600 180.730 137.770  1.00  0.00           H
ATOM   4349  HW2 SOL  2997     160.660 180.150 136.850  1.00  0.00           H
ATOM   4350  OW  SOL  2998      15.690   1.860  87.030  1.00  0.00           O
ATOM   4351  HW1 SOL  2998      14.790   1.570  86.920  1.00  0.00           H
ATOM   4352  HW2 SOL  2998      16.220   1.170  86.620  1.00  0.00           H
ATOM   4353  OW  SOL  2999      20.050  14.670 149.480  1.00  0.00           O
ATOM   4354  HW1 SOL  2999      19.620  13.830 149.330  1.00  0.00           H
ATOM   4355  HW2 SOL  2999      20.060  14.770 150.430  1.00  0.00           H
ATOM   4356  OW  SOL  3000       2.410 172.630 115.050  1.00  0.00           O
ATOM   4357  HW1 SOL  3000       2.890 173.060 115.760  1.00  0.00           H
ATOM   4358  HW2 SOL  3000       1.550 172.450 115.430  1.00  0.00           H
ATOM   4359  OW  SOL  3001      61.450  21.690 133.810  1.00  0.00           O
ATOM   4360  HW1 SOL  3001      60.580  21.820 134.190  1.00  0.00           H
ATOM   4361  HW2 SOL  3001      61.330  20.980 133.190  1.00  0.00           H
ATOM   4362  OW  SOL  3002      18.430  23.540 144.320  1.00  0.00           O
ATOM   4363  HW1 SOL  3002      18.890  24.190 143.780  1.00  0.00           H
ATOM   4364  HW2 SOL  3002      17.510  23.670 144.120  1.00  0.00           H
ATOM   4365  OW  SOL  3003     180.770   5.810 153.820  1.00  0.00           O
ATOM   4366  HW1 SOL  3003     180.310   6.330 153.160  1.00  0.00           H
ATOM   4367  HW2 SOL  3003     180.800   6.370 154.590  1.00  0.00           H
ATOM   4368  OW  SOL  3004      31.110  10.580 105.170  1.00  0.00           O
ATOM   4369  HW1 SOL  3004      30.720   9.940 105.760  1.00  0.00           H
ATOM   4370  HW2 SOL  3004      30.360  11.060 104.810  1.00  0.00           H
ATOM   4371  OW  SOL  3005      27.510 171.210  74.310  1.00  0.00           O
ATOM   4372  HW1 SOL  3005      27.150 172.090  74.420  1.00  0.00           H
ATOM   4373  HW2 SOL  3005      26.740 170.640  74.290  1.00  0.00           H
ATOM   4374  OW  SOL  3006      25.960  24.810 129.440  1.00  0.00           O
ATOM   4375  HW1 SOL  3006      25.820  25.320 130.230  1.00  0.00           H
ATOM   4376  HW2 SOL  3006      25.390  24.050 129.540  1.00  0.00           H
ATOM   4377  OW  SOL  3007      60.880  14.460 121.640  1.00  0.00           O
ATOM   4378  HW1 SOL  3007      60.510  13.880 122.300  1.00  0.00           H
ATOM   4379  HW2 SOL  3007      60.130  14.880 121.230  1.00  0.00           H
ATOM   4380  OW  SOL  3008     185.200  49.560 161.890  1.00  0.00           O
ATOM   4381  HW1 SOL  3008     185.260  50.180 162.610  1.00  0.00           H
ATOM   4382  HW2 SOL  3008     184.460  49.000 162.120  1.00  0.00           H
ATOM   4383  OW  SOL  3009     163.600  50.170  90.230  1.00  0.00           O
ATOM   4384  HW1 SOL  3009     163.340  50.400  89.340  1.00  0.00           H
ATOM   4385  HW2 SOL  3009     164.500  49.860  90.150  1.00  0.00           H
ATOM   4386  OW  SOL  3010     167.310 179.950 145.280  1.00  0.00           O
ATOM   4387  HW1 SOL  3010     167.010 180.860 145.290  1.00  0.00           H
ATOM   4388  HW2 SOL  3010     166.750 179.520 144.640  1.00  0.00           H
ATOM   4389  OW  SOL  3011      24.850 172.330 112.620  1.00  0.00           O
ATOM   4390  HW1 SOL  3011      25.480 172.770 113.180  1.00  0.00           H
ATOM   4391  HW2 SOL  3011      25.380 171.830 112.000  1.00  0.00           H
ATOM   4392  OW  SOL  3012     175.950  27.510 134.930  1.00  0.00           O
ATOM   4393  HW1 SOL  3012     175.470  27.220 134.160  1.00  0.00           H
ATOM   4394  HW2 SOL  3012     176.750  26.980 134.930  1.00  0.00           H
ATOM   4395  OW  SOL  3013     178.490  19.400 122.430  1.00  0.00           O
ATOM   4396  HW1 SOL  3013     177.870  19.900 121.900  1.00  0.00           H
ATOM   4397  HW2 SOL  3013     179.330  19.830 122.290  1.00  0.00           H
ATOM   4398  OW  SOL  3014     174.160  28.260 150.220  1.00  0.00           O
ATOM   4399  HW1 SOL  3014     174.810  28.670 149.660  1.00  0.00           H
ATOM   4400  HW2 SOL  3014     173.350  28.750 150.060  1.00  0.00           H
ATOM   4401  OW  SOL  3015       0.960  37.050 113.100  1.00  0.00           O
ATOM   4402  HW1 SOL  3015       1.020  36.310 113.710  1.00  0.00           H
ATOM   4403  HW2 SOL  3015       0.110  37.450 113.290  1.00  0.00           H
ATOM   4404  OW  SOL  3016      40.420 160.380 135.490  1.00  0.00           O
ATOM   4405  HW1 SOL  3016      39.580 160.060 135.160  1.00  0.00           H
ATOM   4406  HW2 SOL  3016      41.020 160.270 134.760  1.00  0.00           H
ATOM   4407  OW  SOL  3017      16.770   8.580 136.110  1.00  0.00           O
ATOM   4408  HW1 SOL  3017      16.090   8.020 136.470  1.00  0.00           H
ATOM   4409  HW2 SOL  3017      16.300   9.230 135.590  1.00  0.00           H
ATOM   4410  OW  SOL  3018       3.070  56.950 163.240  1.00  0.00           O
ATOM   4411  HW1 SOL  3018       2.280  56.500 163.550  1.00  0.00           H
ATOM   4412  HW2 SOL  3018       3.730  56.770 163.910  1.00  0.00           H
ATOM   4413  OW  SOL  3019     166.670   7.840 155.710  1.00  0.00           O
ATOM   4414  HW1 SOL  3019     166.670   6.890 155.850  1.00  0.00           H
ATOM   4415  HW2 SOL  3019     167.510   8.130 156.060  1.00  0.00           H
ATOM   4416  OW  SOL  3020      48.360 173.630 133.390  1.00  0.00           O
ATOM   4417  HW1 SOL  3020      47.920 174.340 133.860  1.00  0.00           H
ATOM   4418  HW2 SOL  3020      48.280 172.880 133.970  1.00  0.00           H
ATOM   4419  OW  SOL  3021      10.580 185.140 108.760  1.00  0.00           O
ATOM   4420  HW1 SOL  3021      11.450 185.530 108.830  1.00  0.00           H
ATOM   4421  HW2 SOL  3021      10.230 185.170 109.650  1.00  0.00           H
ATOM   4422  OW  SOL  3022      44.130  55.750 141.960  1.00  0.00           O
ATOM   4423  HW1 SOL  3022      45.010  56.100 141.870  1.00  0.00           H
ATOM   4424  HW2 SOL  3022      44.170  55.190 142.740  1.00  0.00           H
ATOM   4425  OW  SOL  3023       5.260 158.680 115.300  1.00  0.00           O
ATOM   4426  HW1 SOL  3023       5.030 158.040 114.630  1.00  0.00           H
ATOM   4427  HW2 SOL  3023       6.210 158.600 115.400  1.00  0.00           H
ATOM   4428  OW  SOL  3024      31.130  14.520 119.650  1.00  0.00           O
ATOM   4429  HW1 SOL  3024      31.450  14.130 118.830  1.00  0.00           H
ATOM   4430  HW2 SOL  3024      31.730  15.240 119.820  1.00  0.00           H
ATOM   4431  OW  SOL  3025       4.040  33.920 114.300  1.00  0.00           O
ATOM   4432  HW1 SOL  3025       3.560  34.740 114.380  1.00  0.00           H
ATOM   4433  HW2 SOL  3025       4.840  34.050 114.820  1.00  0.00           H
ATOM   4434  OW  SOL  3026     162.870 177.140 173.240  1.00  0.00           O
ATOM   4435  HW1 SOL  3026     163.420 176.850 173.960  1.00  0.00           H
ATOM   4436  HW2 SOL  3026     163.290 176.780 172.450  1.00  0.00           H
ATOM   4437  OW  SOL  3027     179.400 183.560 154.680  1.00  0.00           O
ATOM   4438  HW1 SOL  3027     178.930 183.580 153.840  1.00  0.00           H
ATOM   4439  HW2 SOL  3027     179.690 182.650 154.760  1.00  0.00           H
ATOM   4440  OW  SOL  3028      24.150  31.970 109.400  1.00  0.00           O
ATOM   4441  HW1 SOL  3028      24.780  32.350 110.010  1.00  0.00           H
ATOM   4442  HW2 SOL  3028      24.440  32.280 108.540  1.00  0.00           H
ATOM   4443  OW  SOL  3029      14.110  43.830 139.770  1.00  0.00           O
ATOM   4444  HW1 SOL  3029      13.840  43.850 138.850  1.00  0.00           H
ATOM   4445  HW2 SOL  3029      14.880  44.400 139.800  1.00  0.00           H
ATOM   4446  OW  SOL  3030      21.400  27.730 114.730  1.00  0.00           O
ATOM   4447  HW1 SOL  3030      21.910  26.920 114.770  1.00  0.00           H
ATOM   4448  HW2 SOL  3030      20.540  27.450 114.420  1.00  0.00           H
ATOM   4449  OW  SOL  3031      20.700  23.630 126.480  1.00  0.00           O
ATOM   4450  HW1 SOL  3031      20.310  24.500 126.620  1.00  0.00           H
ATOM   4451  HW2 SOL  3031      20.680  23.510 125.530  1.00  0.00           H
ATOM   4452  OW  SOL  3032     175.850  36.200 133.290  1.00  0.00           O
ATOM   4453  HW1 SOL  3032     176.380  36.640 132.610  1.00  0.00           H
ATOM   4454  HW2 SOL  3032     175.700  35.320 132.940  1.00  0.00           H
ATOM   4455  OW  SOL  3033     174.640  43.390 161.110  1.00  0.00           O
ATOM   4456  HW1 SOL  3033     174.400  44.320 161.070  1.00  0.00           H
ATOM   4457  HW2 SOL  3033     174.160  43.050 161.860  1.00  0.00           H
ATOM   4458  OW  SOL  3034     173.860  18.230 145.070  1.00  0.00           O
ATOM   4459  HW1 SOL  3034     173.220  18.940 145.050  1.00  0.00           H
ATOM   4460  HW2 SOL  3034     174.470  18.440 144.360  1.00  0.00           H
ATOM   4461  OW  SOL  3035       6.170  32.850 128.820  1.00  0.00           O
ATOM   4462  HW1 SOL  3035       6.390  33.640 129.320  1.00  0.00           H
ATOM   4463  HW2 SOL  3035       5.300  33.040 128.460  1.00  0.00           H
ATOM   4464  OW  SOL  3036       4.720 180.720 127.200  1.00  0.00           O
ATOM   4465  HW1 SOL  3036       5.190 180.050 126.710  1.00  0.00           H
ATOM   4466  HW2 SOL  3036       5.010 180.600 128.100  1.00  0.00           H
ATOM   4467  OW  SOL  3037       6.080  24.240 157.750  1.00  0.00           O
ATOM   4468  HW1 SOL  3037       6.840  24.800 157.600  1.00  0.00           H
ATOM   4469  HW2 SOL  3037       6.300  23.420 157.320  1.00  0.00           H
ATOM   4470  OW  SOL  3038      33.060  36.550 134.920  1.00  0.00           O
ATOM   4471  HW1 SOL  3038      33.660  36.580 134.170  1.00  0.00           H
ATOM   4472  HW2 SOL  3038      32.450  37.270 134.780  1.00  0.00           H
ATOM   4473  OW  SOL  3039     165.440  23.560 151.690  1.00  0.00           O
ATOM   4474  HW1 SOL  3039     164.870  23.620 150.920  1.00  0.00           H
ATOM   4475  HW2 SOL  3039     165.160  22.760 152.130  1.00  0.00           H
ATOM   4476  OW  SOL  3040      14.480  39.470 134.710  1.00  0.00           O
ATOM   4477  HW1 SOL  3040      14.820  40.000 133.990  1.00  0.00           H
ATOM   4478  HW2 SOL  3040      13.860  38.870 134.290  1.00  0.00           H
ATOM   4479  OW  SOL  3041      48.250  47.160 139.430  1.00  0.00           O
ATOM   4480  HW1 SOL  3041      48.980  46.560 139.290  1.00  0.00           H
ATOM   4481  HW2 SOL  3041      47.540  46.610 139.760  1.00  0.00           H
ATOM   4482  OW  SOL  3042      20.680 181.110 124.300  1.00  0.00           O
ATOM   4483  HW1 SOL  3042      20.810 181.900 124.820  1.00  0.00           H
ATOM   4484  HW2 SOL  3042      19.890 180.710 124.670  1.00  0.00           H
ATOM   4485  OW  SOL  3043      36.460  45.060 116.530  1.00  0.00           O
ATOM   4486  HW1 SOL  3043      37.210  44.700 116.060  1.00  0.00           H
ATOM   4487  HW2 SOL  3043      36.430  44.570 117.350  1.00  0.00           H
ATOM   4488  OW  SOL  3044     178.750  22.020 141.700  1.00  0.00           O
ATOM   4489  HW1 SOL  3044     179.510  22.010 141.110  1.00  0.00           H
ATOM   4490  HW2 SOL  3044     178.980  21.410 142.400  1.00  0.00           H
ATOM   4491  OW  SOL  3045     177.840  22.250 153.280  1.00  0.00           O
ATOM   4492  HW1 SOL  3045     178.200  23.120 153.440  1.00  0.00           H
ATOM   4493  HW2 SOL  3045     178.250  21.970 152.460  1.00  0.00           H
ATOM   4494  OW  SOL  3046      20.680  23.910 149.000  1.00  0.00           O
ATOM   4495  HW1 SOL  3046      21.450  24.340 148.610  1.00  0.00           H
ATOM   4496  HW2 SOL  3046      20.320  23.380 148.300  1.00  0.00           H
ATOM   4497  OW  SOL  3047       2.470  52.190 153.960  1.00  0.00           O
ATOM   4498  HW1 SOL  3047       1.800  52.650 153.470  1.00  0.00           H
ATOM   4499  HW2 SOL  3047       2.900  52.870 154.480  1.00  0.00           H
ATOM   4500  OW  SOL  3048     166.840  27.930 146.550  1.00  0.00           O
ATOM   4501  HW1 SOL  3048     167.560  27.590 147.080  1.00  0.00           H
ATOM   4502  HW2 SOL  3048     167.270  28.260 145.760  1.00  0.00           H
ATOM   4503  OW  SOL  3049      27.290  11.600 175.580  1.00  0.00           O
ATOM   4504  HW1 SOL  3049      26.980  11.830 174.700  1.00  0.00           H
ATOM   4505  HW2 SOL  3049      27.570  12.430 175.970  1.00  0.00           H
ATOM   4506  OW  SOL  3050      22.500 184.620 110.640  1.00  0.00           O
ATOM   4507  HW1 SOL  3050      22.500 184.130 111.460  1.00  0.00           H
ATOM   4508  HW2 SOL  3050      23.070 184.130 110.060  1.00  0.00           H
ATOM   4509  OW  SOL  3051      11.170  20.700 136.710  1.00  0.00           O
ATOM   4510  HW1 SOL  3051      11.070  19.860 137.150  1.00  0.00           H
ATOM   4511  HW2 SOL  3051      10.950  21.350 137.380  1.00  0.00           H
ATOM   4512  OW  SOL  3052      23.350 180.890 164.550  1.00  0.00           O
ATOM   4513  HW1 SOL  3052      23.270 180.390 165.370  1.00  0.00           H
ATOM   4514  HW2 SOL  3052      23.890 181.640 164.780  1.00  0.00           H
ATOM   4515  OW  SOL  3053     172.420  28.740 123.240  1.00  0.00           O
ATOM   4516  HW1 SOL  3053     172.800  28.020 123.750  1.00  0.00           H
ATOM   4517  HW2 SOL  3053     172.020  29.300 123.890  1.00  0.00           H
ATOM   4518  OW  SOL  3054      21.680  29.300   4.280  1.00  0.00           O
ATOM   4519  HW1 SOL  3054      21.510  28.940   3.410  1.00  0.00           H
ATOM   4520  HW2 SOL  3054      22.630  29.180   4.400  1.00  0.00           H
ATOM   4521  OW  SOL  3055     168.380  26.430 148.490  1.00  0.00           O
ATOM   4522  HW1 SOL  3055     167.850  26.990 149.060  1.00  0.00           H
ATOM   4523  HW2 SOL  3055     168.230  25.550 148.830  1.00  0.00           H
ATOM   4524  OW  SOL  3056       1.020  12.970 124.080  1.00  0.00           O
ATOM   4525  HW1 SOL  3056       0.240  12.460 124.270  1.00  0.00           H
ATOM   4526  HW2 SOL  3056       0.730  13.880 124.150  1.00  0.00           H
ATOM   4527  OW  SOL  3057      19.240   5.030 161.830  1.00  0.00           O
ATOM   4528  HW1 SOL  3057      19.410   5.910 162.160  1.00  0.00           H
ATOM   4529  HW2 SOL  3057      19.010   5.150 160.910  1.00  0.00           H
ATOM   4530  OW  SOL  3058     174.230  44.430 147.120  1.00  0.00           O
ATOM   4531  HW1 SOL  3058     175.140  44.600 147.380  1.00  0.00           H
ATOM   4532  HW2 SOL  3058     174.010  45.150 146.530  1.00  0.00           H
ATOM   4533  OW  SOL  3059      15.480  16.260 154.790  1.00  0.00           O
ATOM   4534  HW1 SOL  3059      14.770  15.830 154.300  1.00  0.00           H
ATOM   4535  HW2 SOL  3059      16.140  16.460 154.120  1.00  0.00           H
ATOM   4536  OW  SOL  3060      41.180  31.710 151.210  1.00  0.00           O
ATOM   4537  HW1 SOL  3060      42.080  31.900 151.490  1.00  0.00           H
ATOM   4538  HW2 SOL  3060      41.130  30.760 151.180  1.00  0.00           H
ATOM   4539  OW  SOL  3061      46.480 179.020 151.780  1.00  0.00           O
ATOM   4540  HW1 SOL  3061      46.780 179.780 151.290  1.00  0.00           H
ATOM   4541  HW2 SOL  3061      45.860 179.370 152.420  1.00  0.00           H
ATOM   4542  OW  SOL  3062     166.980  41.660 144.720  1.00  0.00           O
ATOM   4543  HW1 SOL  3062     166.200  42.210 144.700  1.00  0.00           H
ATOM   4544  HW2 SOL  3062     167.580  42.120 145.310  1.00  0.00           H
ATOM   4545  OW  SOL  3063      19.940   6.180 154.150  1.00  0.00           O
ATOM   4546  HW1 SOL  3063      20.280   5.710 154.920  1.00  0.00           H
ATOM   4547  HW2 SOL  3063      19.310   5.570 153.760  1.00  0.00           H
ATOM   4548  OW  SOL  3064      33.650 166.210 146.060  1.00  0.00           O
ATOM   4549  HW1 SOL  3064      34.240 166.400 145.330  1.00  0.00           H
ATOM   4550  HW2 SOL  3064      33.330 165.320 145.890  1.00  0.00           H
ATOM   4551  OW  SOL  3065     173.870  37.090 147.440  1.00  0.00           O
ATOM   4552  HW1 SOL  3065     174.660  37.160 147.980  1.00  0.00           H
ATOM   4553  HW2 SOL  3065     173.760  37.950 147.050  1.00  0.00           H
ATOM   4554  OW  SOL  3066      11.280   1.820 114.950  1.00  0.00           O
ATOM   4555  HW1 SOL  3066      11.040   2.260 115.770  1.00  0.00           H
ATOM   4556  HW2 SOL  3066      10.540   1.250 114.770  1.00  0.00           H
ATOM   4557  OW  SOL  3067     178.610   2.220 171.750  1.00  0.00           O
ATOM   4558  HW1 SOL  3067     178.050   2.860 171.310  1.00  0.00           H
ATOM   4559  HW2 SOL  3067     178.230   2.120 172.620  1.00  0.00           H
ATOM   4560  OW  SOL  3068      28.670  21.040 176.640  1.00  0.00           O
ATOM   4561  HW1 SOL  3068      29.480  20.550 176.790  1.00  0.00           H
ATOM   4562  HW2 SOL  3068      28.280  21.130 177.510  1.00  0.00           H
ATOM   4563  OW  SOL  3069     176.200 183.190 142.200  1.00  0.00           O
ATOM   4564  HW1 SOL  3069     175.520 182.670 141.780  1.00  0.00           H
ATOM   4565  HW2 SOL  3069     176.900 183.250 141.550  1.00  0.00           H
ATOM   4566  OW  SOL  3070     173.110 178.610 135.330  1.00  0.00           O
ATOM   4567  HW1 SOL  3070     173.640 177.910 134.940  1.00  0.00           H
ATOM   4568  HW2 SOL  3070     173.750 179.280 135.570  1.00  0.00           H
ATOM   4569  OW  SOL  3071     184.960 187.540 149.580  1.00  0.00           O
ATOM   4570  HW1 SOL  3071     184.230 188.120 149.800  1.00  0.00           H
ATOM   4571  HW2 SOL  3071     184.590 186.920 148.950  1.00  0.00           H
ATOM   4572  OW  SOL  3072       7.610  41.490 138.440  1.00  0.00           O
ATOM   4573  HW1 SOL  3072       7.380  42.410 138.270  1.00  0.00           H
ATOM   4574  HW2 SOL  3072       6.980  41.210 139.100  1.00  0.00           H
ATOM   4575  OW  SOL  3073      61.030   2.070 132.920  1.00  0.00           O
ATOM   4576  HW1 SOL  3073      61.400   1.800 133.750  1.00  0.00           H
ATOM   4577  HW2 SOL  3073      60.090   1.940 133.020  1.00  0.00           H
ATOM   4578  OW  SOL  3074      19.710  25.270 141.910  1.00  0.00           O
ATOM   4579  HW1 SOL  3074      19.860  26.120 141.490  1.00  0.00           H
ATOM   4580  HW2 SOL  3074      20.240  25.290 142.700  1.00  0.00           H
ATOM   4581  OW  SOL  3075       3.750 178.440 114.680  1.00  0.00           O
ATOM   4582  HW1 SOL  3075       3.800 177.490 114.750  1.00  0.00           H
ATOM   4583  HW2 SOL  3075       2.920 178.610 114.240  1.00  0.00           H
ATOM   4584  OW  SOL  3076      14.420  29.090 145.250  1.00  0.00           O
ATOM   4585  HW1 SOL  3076      13.560  29.390 145.540  1.00  0.00           H
ATOM   4586  HW2 SOL  3076      14.260  28.650 144.420  1.00  0.00           H
ATOM   4587  OW  SOL  3077       2.050  25.110 155.590  1.00  0.00           O
ATOM   4588  HW1 SOL  3077       1.180  25.030 155.180  1.00  0.00           H
ATOM   4589  HW2 SOL  3077       2.030  25.940 156.050  1.00  0.00           H
ATOM   4590  OW  SOL  3078      24.070   0.400 130.600  1.00  0.00           O
ATOM   4591  HW1 SOL  3078      23.410   0.930 131.050  1.00  0.00           H
ATOM   4592  HW2 SOL  3078      23.960  -0.480 130.960  1.00  0.00           H
ATOM   4593  OW  SOL  3079      36.330   8.520 179.430  1.00  0.00           O
ATOM   4594  HW1 SOL  3079      36.920   8.560 178.680  1.00  0.00           H
ATOM   4595  HW2 SOL  3079      35.800   7.740 179.280  1.00  0.00           H
ATOM   4596  OW  SOL  3080      16.990  17.370 123.150  1.00  0.00           O
ATOM   4597  HW1 SOL  3080      16.350  18.050 122.930  1.00  0.00           H
ATOM   4598  HW2 SOL  3080      17.350  17.100 122.310  1.00  0.00           H
ATOM   4599  OW  SOL  3081     164.350  34.880  92.260  1.00  0.00           O
ATOM   4600  HW1 SOL  3081     164.500  35.640  91.700  1.00  0.00           H
ATOM   4601  HW2 SOL  3081     163.460  34.600  92.040  1.00  0.00           H
ATOM   4602  OW  SOL  3082       3.920   8.120 150.830  1.00  0.00           O
ATOM   4603  HW1 SOL  3082       3.850   8.540 149.970  1.00  0.00           H
ATOM   4604  HW2 SOL  3082       3.190   8.480 151.340  1.00  0.00           H
ATOM   4605  OW  SOL  3083       6.750 178.680 113.630  1.00  0.00           O
ATOM   4606  HW1 SOL  3083       6.240 177.880 113.490  1.00  0.00           H
ATOM   4607  HW2 SOL  3083       6.090 179.330 113.890  1.00  0.00           H
ATOM   4608  OW  SOL  3084     169.550  42.610 152.390  1.00  0.00           O
ATOM   4609  HW1 SOL  3084     168.900  42.760 151.710  1.00  0.00           H
ATOM   4610  HW2 SOL  3084     169.490  41.680 152.580  1.00  0.00           H
ATOM   4611  OW  SOL  3085      49.820 180.610 143.400  1.00  0.00           O
ATOM   4612  HW1 SOL  3085      50.040 180.810 144.310  1.00  0.00           H
ATOM   4613  HW2 SOL  3085      50.630 180.770 142.920  1.00  0.00           H
ATOM   4614  OW  SOL  3086     184.170  19.840 115.650  1.00  0.00           O
ATOM   4615  HW1 SOL  3086     184.870  19.470 116.190  1.00  0.00           H
ATOM   4616  HW2 SOL  3086     184.570  20.000 114.800  1.00  0.00           H
ATOM   4617  OW  SOL  3087      23.860 157.350 108.720  1.00  0.00           O
ATOM   4618  HW1 SOL  3087      23.730 158.260 108.990  1.00  0.00           H
ATOM   4619  HW2 SOL  3087      23.790 157.360 107.770  1.00  0.00           H
ATOM   4620  OW  SOL  3088       8.170  52.280 151.460  1.00  0.00           O
ATOM   4621  HW1 SOL  3088       8.760  52.810 150.920  1.00  0.00           H
ATOM   4622  HW2 SOL  3088       7.780  51.660 150.840  1.00  0.00           H
ATOM   4623  OW  SOL  3089      17.050 187.220 166.230  1.00  0.00           O
ATOM   4624  HW1 SOL  3089      16.630 186.360 166.200  1.00  0.00           H
ATOM   4625  HW2 SOL  3089      17.980 187.020 166.370  1.00  0.00           H
ATOM   4626  OW  SOL  3090      33.820   2.080 109.390  1.00  0.00           O
ATOM   4627  HW1 SOL  3090      33.900   2.920 109.840  1.00  0.00           H
ATOM   4628  HW2 SOL  3090      34.580   2.040 108.810  1.00  0.00           H
ATOM   4629  OW  SOL  3091       3.890   0.840 139.700  1.00  0.00           O
ATOM   4630  HW1 SOL  3091       3.300   0.480 140.370  1.00  0.00           H
ATOM   4631  HW2 SOL  3091       3.310   1.260 139.060  1.00  0.00           H
ATOM   4632  OW  SOL  3092      17.950 177.470 104.460  1.00  0.00           O
ATOM   4633  HW1 SOL  3092      18.460 177.220 103.680  1.00  0.00           H
ATOM   4634  HW2 SOL  3092      18.280 176.900 105.150  1.00  0.00           H
ATOM   4635  OW  SOL  3093       0.580 179.750 150.070  1.00  0.00           O
ATOM   4636  HW1 SOL  3093       1.260 180.370 149.810  1.00  0.00           H
ATOM   4637  HW2 SOL  3093       0.580 179.780 151.020  1.00  0.00           H
ATOM   4638  OW  SOL  3094      22.240   5.200 163.310  1.00  0.00           O
ATOM   4639  HW1 SOL  3094      21.930   5.890 162.720  1.00  0.00           H
ATOM   4640  HW2 SOL  3094      22.870   5.630 163.890  1.00  0.00           H
ATOM   4641  OW  SOL  3095       3.970 184.800 117.490  1.00  0.00           O
ATOM   4642  HW1 SOL  3095       3.440 184.390 118.180  1.00  0.00           H
ATOM   4643  HW2 SOL  3095       4.740 184.240 117.420  1.00  0.00           H
ATOM   4644  OW  SOL  3096     154.730  33.230 144.110  1.00  0.00           O
ATOM   4645  HW1 SOL  3096     155.600  33.610 144.000  1.00  0.00           H
ATOM   4646  HW2 SOL  3096     154.830  32.610 144.830  1.00  0.00           H
ATOM   4647  OW  SOL  3097     138.560  12.470 150.090  1.00  0.00           O
ATOM   4648  HW1 SOL  3097     138.360  11.750 149.500  1.00  0.00           H
ATOM   4649  HW2 SOL  3097     138.840  13.180 149.510  1.00  0.00           H
ATOM   4650  OW  SOL  3098     187.140 172.550 121.850  1.00  0.00           O
ATOM   4651  HW1 SOL  3098     186.970 171.660 122.170  1.00  0.00           H
ATOM   4652  HW2 SOL  3098     187.710 172.940 122.520  1.00  0.00           H
ATOM   4653  OW  SOL  3099      12.100  11.400 151.430  1.00  0.00           O
ATOM   4654  HW1 SOL  3099      11.740  11.390 152.320  1.00  0.00           H
ATOM   4655  HW2 SOL  3099      12.700  10.660 151.410  1.00  0.00           H
ATOM   4656  OW  SOL  3100       1.340 143.680 141.630  1.00  0.00           O
ATOM   4657  HW1 SOL  3100       1.810 142.850 141.710  1.00  0.00           H
ATOM   4658  HW2 SOL  3100       0.840 143.600 140.820  1.00  0.00           H
ATOM   4659  OW  SOL  3101      29.210  10.950 121.910  1.00  0.00           O
ATOM   4660  HW1 SOL  3101      28.280  10.830 121.760  1.00  0.00           H
ATOM   4661  HW2 SOL  3101      29.310  10.920 122.860  1.00  0.00           H
ATOM   4662  OW  SOL  3102      28.150 178.280 126.270  1.00  0.00           O
ATOM   4663  HW1 SOL  3102      27.230 178.510 126.170  1.00  0.00           H
ATOM   4664  HW2 SOL  3102      28.630 179.000 125.860  1.00  0.00           H
ATOM   4665  OW  SOL  3103     186.970  39.420 139.340  1.00  0.00           O
ATOM   4666  HW1 SOL  3103     187.470  38.720 138.920  1.00  0.00           H
ATOM   4667  HW2 SOL  3103     186.830  40.070 138.650  1.00  0.00           H
ATOM   4668  OW  SOL  3104     181.050  47.180  94.600  1.00  0.00           O
ATOM   4669  HW1 SOL  3104     180.650  46.700  95.330  1.00  0.00           H
ATOM   4670  HW2 SOL  3104     181.320  46.510  93.980  1.00  0.00           H
ATOM   4671  OW  SOL  3105       5.240  32.870 118.140  1.00  0.00           O
ATOM   4672  HW1 SOL  3105       5.190  32.320 118.920  1.00  0.00           H
ATOM   4673  HW2 SOL  3105       4.340  32.930 117.820  1.00  0.00           H
ATOM   4674  OW  SOL  3106       8.770  14.530 137.480  1.00  0.00           O
ATOM   4675  HW1 SOL  3106       8.550  13.770 138.020  1.00  0.00           H
ATOM   4676  HW2 SOL  3106       8.850  15.250 138.110  1.00  0.00           H
ATOM   4677  OW  SOL  3107      23.440 171.870 138.350  1.00  0.00           O
ATOM   4678  HW1 SOL  3107      23.610 172.150 137.450  1.00  0.00           H
ATOM   4679  HW2 SOL  3107      22.560 172.220 138.540  1.00  0.00           H
ATOM   4680  OW  SOL  3108      38.390   9.700 151.390  1.00  0.00           O
ATOM   4681  HW1 SOL  3108      38.310   9.110 150.640  1.00  0.00           H
ATOM   4682  HW2 SOL  3108      37.500   9.770 151.730  1.00  0.00           H
ATOM   4683  OW  SOL  3109     182.740   3.820 105.650  1.00  0.00           O
ATOM   4684  HW1 SOL  3109     182.610   3.150 104.990  1.00  0.00           H
ATOM   4685  HW2 SOL  3109     182.340   3.470 106.440  1.00  0.00           H
ATOM   4686  OW  SOL  3110      21.070  25.860 144.560  1.00  0.00           O
ATOM   4687  HW1 SOL  3110      20.490  25.870 145.330  1.00  0.00           H
ATOM   4688  HW2 SOL  3110      21.420  24.970 144.550  1.00  0.00           H
ATOM   4689  OW  SOL  3111     167.910  42.300 124.800  1.00  0.00           O
ATOM   4690  HW1 SOL  3111     168.090  43.120 124.350  1.00  0.00           H
ATOM   4691  HW2 SOL  3111     167.310  41.830 124.230  1.00  0.00           H
ATOM   4692  OW  SOL  3112     184.750 185.680 156.670  1.00  0.00           O
ATOM   4693  HW1 SOL  3112     185.260 186.080 155.960  1.00  0.00           H
ATOM   4694  HW2 SOL  3112     185.010 186.170 157.450  1.00  0.00           H
ATOM   4695  OW  SOL  3113       7.900 185.860 164.560  1.00  0.00           O
ATOM   4696  HW1 SOL  3113       7.440 186.570 165.000  1.00  0.00           H
ATOM   4697  HW2 SOL  3113       8.220 185.290 165.260  1.00  0.00           H
ATOM   4698  OW  SOL  3114      37.860  61.970 148.950  1.00  0.00           O
ATOM   4699  HW1 SOL  3114      38.700  61.620 149.230  1.00  0.00           H
ATOM   4700  HW2 SOL  3114      37.490  61.290 148.390  1.00  0.00           H
ATOM   4701  OW  SOL  3115      20.200  45.240 150.290  1.00  0.00           O
ATOM   4702  HW1 SOL  3115      19.920  44.610 149.630  1.00  0.00           H
ATOM   4703  HW2 SOL  3115      20.790  44.740 150.860  1.00  0.00           H
ATOM   4704  OW  SOL  3116      41.080  13.240 115.190  1.00  0.00           O
ATOM   4705  HW1 SOL  3116      41.580  13.420 115.990  1.00  0.00           H
ATOM   4706  HW2 SOL  3116      41.450  13.840 114.540  1.00  0.00           H
ATOM   4707  OW  SOL  3117      14.850 177.340 134.460  1.00  0.00           O
ATOM   4708  HW1 SOL  3117      14.890 178.150 134.980  1.00  0.00           H
ATOM   4709  HW2 SOL  3117      14.980 176.640 135.110  1.00  0.00           H
ATOM   4710  OW  SOL  3118      29.250  26.020 153.840  1.00  0.00           O
ATOM   4711  HW1 SOL  3118      29.940  25.530 154.280  1.00  0.00           H
ATOM   4712  HW2 SOL  3118      28.470  25.460 153.930  1.00  0.00           H
ATOM   4713  OW  SOL  3119      22.340 175.620 121.570  1.00  0.00           O
ATOM   4714  HW1 SOL  3119      23.190 175.640 121.130  1.00  0.00           H
ATOM   4715  HW2 SOL  3119      21.700 175.500 120.860  1.00  0.00           H
ATOM   4716  OW  SOL  3120       5.390  23.140 123.910  1.00  0.00           O
ATOM   4717  HW1 SOL  3120       5.670  22.990 123.010  1.00  0.00           H
ATOM   4718  HW2 SOL  3120       4.460  22.910 123.920  1.00  0.00           H
ATOM   4719  OW  SOL  3121     156.600  13.010 112.390  1.00  0.00           O
ATOM   4720  HW1 SOL  3121     156.650  12.720 111.480  1.00  0.00           H
ATOM   4721  HW2 SOL  3121     157.520  13.130 112.650  1.00  0.00           H
ATOM   4722  OW  SOL  3122       3.680  18.850 132.930  1.00  0.00           O
ATOM   4723  HW1 SOL  3122       3.350  18.910 133.830  1.00  0.00           H
ATOM   4724  HW2 SOL  3122       4.540  18.450 133.010  1.00  0.00           H
ATOM   4725  OW  SOL  3123      26.010  18.960 154.440  1.00  0.00           O
ATOM   4726  HW1 SOL  3123      26.010  19.190 155.370  1.00  0.00           H
ATOM   4727  HW2 SOL  3123      26.400  18.090 154.400  1.00  0.00           H
ATOM   4728  OW  SOL  3124      36.330  51.480 102.720  1.00  0.00           O
ATOM   4729  HW1 SOL  3124      35.850  52.200 103.140  1.00  0.00           H
ATOM   4730  HW2 SOL  3124      37.150  51.870 102.420  1.00  0.00           H
ATOM   4731  OW  SOL  3125       2.240  10.330 136.490  1.00  0.00           O
ATOM   4732  HW1 SOL  3125       2.220   9.600 137.110  1.00  0.00           H
ATOM   4733  HW2 SOL  3125       2.640  11.050 136.980  1.00  0.00           H
ATOM   4734  OW  SOL  3126     168.140  46.960 144.540  1.00  0.00           O
ATOM   4735  HW1 SOL  3126     168.540  46.790 145.400  1.00  0.00           H
ATOM   4736  HW2 SOL  3126     168.820  47.410 144.050  1.00  0.00           H
ATOM   4737  OW  SOL  3127       8.960  46.150 148.220  1.00  0.00           O
ATOM   4738  HW1 SOL  3127       9.800  45.850 148.540  1.00  0.00           H
ATOM   4739  HW2 SOL  3127       8.530  45.370 147.880  1.00  0.00           H
ATOM   4740  OW  SOL  3128       1.080 173.290 143.290  1.00  0.00           O
ATOM   4741  HW1 SOL  3128       0.720 174.170 143.150  1.00  0.00           H
ATOM   4742  HW2 SOL  3128       0.490 172.710 142.810  1.00  0.00           H
ATOM   4743  OW  SOL  3129      19.890  27.170 137.260  1.00  0.00           O
ATOM   4744  HW1 SOL  3129      19.960  28.070 136.940  1.00  0.00           H
ATOM   4745  HW2 SOL  3129      19.150  26.800 136.780  1.00  0.00           H
ATOM   4746  OW  SOL  3130      12.900 156.900 138.580  1.00  0.00           O
ATOM   4747  HW1 SOL  3130      13.100 155.990 138.360  1.00  0.00           H
ATOM   4748  HW2 SOL  3130      12.120 157.100 138.080  1.00  0.00           H
ATOM   4749  OW  SOL  3131     182.920  37.170 138.820  1.00  0.00           O
ATOM   4750  HW1 SOL  3131     183.690  37.310 139.380  1.00  0.00           H
ATOM   4751  HW2 SOL  3131     182.980  37.870 138.160  1.00  0.00           H
ATOM   4752  OW  SOL  3132     174.890  25.610 130.220  1.00  0.00           O
ATOM   4753  HW1 SOL  3132     174.360  25.360 129.470  1.00  0.00           H
ATOM   4754  HW2 SOL  3132     175.630  26.090 129.850  1.00  0.00           H
ATOM   4755  OW  SOL  3133     186.370  41.960 175.320  1.00  0.00           O
ATOM   4756  HW1 SOL  3133     186.220  41.020 175.200  1.00  0.00           H
ATOM   4757  HW2 SOL  3133     185.510  42.310 175.540  1.00  0.00           H
ATOM   4758  OW  SOL  3134     180.670  23.070   0.560  1.00  0.00           O
ATOM   4759  HW1 SOL  3134     179.730  22.900   0.630  1.00  0.00           H
ATOM   4760  HW2 SOL  3134     180.950  22.540  -0.190  1.00  0.00           H
ATOM   4761  OW  SOL  3135      27.170   3.230 142.540  1.00  0.00           O
ATOM   4762  HW1 SOL  3135      26.480   3.860 142.730  1.00  0.00           H
ATOM   4763  HW2 SOL  3135      27.860   3.740 142.110  1.00  0.00           H
ATOM   4764  OW  SOL  3136     175.020   7.850 133.400  1.00  0.00           O
ATOM   4765  HW1 SOL  3136     175.500   7.300 134.010  1.00  0.00           H
ATOM   4766  HW2 SOL  3136     174.950   8.700 133.850  1.00  0.00           H
ATOM   4767  OW  SOL  3137      11.230  36.570 148.530  1.00  0.00           O
ATOM   4768  HW1 SOL  3137      10.820  35.740 148.770  1.00  0.00           H
ATOM   4769  HW2 SOL  3137      10.820  36.800 147.700  1.00  0.00           H
ATOM   4770  OW  SOL  3138     187.280   6.300 136.980  1.00  0.00           O
ATOM   4771  HW1 SOL  3138     188.160   6.380 136.620  1.00  0.00           H
ATOM   4772  HW2 SOL  3138     187.380   5.700 137.720  1.00  0.00           H
ATOM   4773  OW  SOL  3139      19.480  23.240 137.060  1.00  0.00           O
ATOM   4774  HW1 SOL  3139      20.330  22.820 137.190  1.00  0.00           H
ATOM   4775  HW2 SOL  3139      19.120  22.830 136.270  1.00  0.00           H
ATOM   4776  OW  SOL  3140       8.030   3.790 117.320  1.00  0.00           O
ATOM   4777  HW1 SOL  3140       7.740   4.590 117.750  1.00  0.00           H
ATOM   4778  HW2 SOL  3140       7.230   3.320 117.100  1.00  0.00           H
ATOM   4779  OW  SOL  3141       0.640   5.940 165.490  1.00  0.00           O
ATOM   4780  HW1 SOL  3141      -0.010   5.740 164.820  1.00  0.00           H
ATOM   4781  HW2 SOL  3141       0.210   6.580 166.060  1.00  0.00           H
ATOM   4782  OW  SOL  3142      15.280  29.120 115.260  1.00  0.00           O
ATOM   4783  HW1 SOL  3142      14.570  29.190 115.900  1.00  0.00           H
ATOM   4784  HW2 SOL  3142      15.680  29.980 115.250  1.00  0.00           H
ATOM   4785  OW  SOL  3143       3.490  28.850 123.840  1.00  0.00           O
ATOM   4786  HW1 SOL  3143       3.510  28.430 122.980  1.00  0.00           H
ATOM   4787  HW2 SOL  3143       3.730  29.760 123.670  1.00  0.00           H
ATOM   4788  OW  SOL  3144     163.840  29.440 145.770  1.00  0.00           O
ATOM   4789  HW1 SOL  3144     164.050  29.170 146.660  1.00  0.00           H
ATOM   4790  HW2 SOL  3144     164.580  29.990 145.500  1.00  0.00           H
ATOM   4791  OW  SOL  3145      11.020  18.300 126.260  1.00  0.00           O
ATOM   4792  HW1 SOL  3145      11.590  17.780 126.820  1.00  0.00           H
ATOM   4793  HW2 SOL  3145      10.360  17.670 125.940  1.00  0.00           H
ATOM   4794  OW  SOL  3146      21.280  10.390 131.170  1.00  0.00           O
ATOM   4795  HW1 SOL  3146      21.480  11.220 131.610  1.00  0.00           H
ATOM   4796  HW2 SOL  3146      21.730   9.730 131.680  1.00  0.00           H
ATOM   4797  OW  SOL  3147       2.180   8.860 160.150  1.00  0.00           O
ATOM   4798  HW1 SOL  3147       2.380   9.410 160.910  1.00  0.00           H
ATOM   4799  HW2 SOL  3147       2.870   9.070 159.510  1.00  0.00           H
ATOM   4800  OW  SOL  3148      24.720  49.180 175.480  1.00  0.00           O
ATOM   4801  HW1 SOL  3148      24.480  49.040 174.570  1.00  0.00           H
ATOM   4802  HW2 SOL  3148      25.520  49.700 175.440  1.00  0.00           H
ATOM   4803  OW  SOL  3149       6.290  16.900 157.460  1.00  0.00           O
ATOM   4804  HW1 SOL  3149       5.670  16.390 156.950  1.00  0.00           H
ATOM   4805  HW2 SOL  3149       5.760  17.340 158.120  1.00  0.00           H
ATOM   4806  OW  SOL  3150      27.200   3.440 148.000  1.00  0.00           O
ATOM   4807  HW1 SOL  3150      27.250   3.050 147.130  1.00  0.00           H
ATOM   4808  HW2 SOL  3150      27.800   4.190 147.960  1.00  0.00           H
ATOM   4809  OW  SOL  3151       8.960 185.460 152.190  1.00  0.00           O
ATOM   4810  HW1 SOL  3151       8.040 185.490 152.450  1.00  0.00           H
ATOM   4811  HW2 SOL  3151       9.000 184.790 151.510  1.00  0.00           H
ATOM   4812  OW  SOL  3152      20.620  28.210 157.300  1.00  0.00           O
ATOM   4813  HW1 SOL  3152      21.410  27.690 157.190  1.00  0.00           H
ATOM   4814  HW2 SOL  3152      20.420  28.140 158.230  1.00  0.00           H
ATOM   4815  OW  SOL  3153      22.690  27.770 103.750  1.00  0.00           O
ATOM   4816  HW1 SOL  3153      22.390  26.860 103.750  1.00  0.00           H
ATOM   4817  HW2 SOL  3153      23.620  27.720 104.000  1.00  0.00           H
ATOM   4818  OW  SOL  3154      31.510 161.410 154.070  1.00  0.00           O
ATOM   4819  HW1 SOL  3154      32.290 161.490 154.620  1.00  0.00           H
ATOM   4820  HW2 SOL  3154      30.780 161.540 154.670  1.00  0.00           H
ATOM   4821  OW  SOL  3155      20.500  14.970 130.520  1.00  0.00           O
ATOM   4822  HW1 SOL  3155      20.320  14.130 130.940  1.00  0.00           H
ATOM   4823  HW2 SOL  3155      21.330  14.840 130.060  1.00  0.00           H
ATOM   4824  OW  SOL  3156      66.220 169.730 151.610  1.00  0.00           O
ATOM   4825  HW1 SOL  3156      66.160 169.750 150.650  1.00  0.00           H
ATOM   4826  HW2 SOL  3156      67.160 169.670 151.780  1.00  0.00           H
ATOM   4827  OW  SOL  3157      36.280  49.600 157.410  1.00  0.00           O
ATOM   4828  HW1 SOL  3157      36.270  49.900 156.510  1.00  0.00           H
ATOM   4829  HW2 SOL  3157      36.850  48.820 157.400  1.00  0.00           H
ATOM   4830  OW  SOL  3158      35.460 185.380 120.810  1.00  0.00           O
ATOM   4831  HW1 SOL  3158      35.650 185.700 121.700  1.00  0.00           H
ATOM   4832  HW2 SOL  3158      36.100 185.830 120.260  1.00  0.00           H
ATOM   4833  OW  SOL  3159     181.990  55.320 167.850  1.00  0.00           O
ATOM   4834  HW1 SOL  3159     182.640  55.290 167.150  1.00  0.00           H
ATOM   4835  HW2 SOL  3159     182.420  55.810 168.550  1.00  0.00           H
ATOM   4836  OW  SOL  3160     171.950   4.960 187.760  1.00  0.00           O
ATOM   4837  HW1 SOL  3160     171.230   4.350 187.600  1.00  0.00           H
ATOM   4838  HW2 SOL  3160     172.060   5.410 186.920  1.00  0.00           H
ATOM   4839  OW  SOL  3161     184.350  46.240 165.450  1.00  0.00           O
ATOM   4840  HW1 SOL  3161     184.000  46.670 166.230  1.00  0.00           H
ATOM   4841  HW2 SOL  3161     184.740  45.430 165.780  1.00  0.00           H
ATOM   4842  OW  SOL  3162      27.270 185.810 163.780  1.00  0.00           O
ATOM   4843  HW1 SOL  3162      26.960 186.650 163.460  1.00  0.00           H
ATOM   4844  HW2 SOL  3162      27.240 185.890 164.730  1.00  0.00           H
ATOM   4845  OW  SOL  3163     156.220 167.320 149.840  1.00  0.00           O
ATOM   4846  HW1 SOL  3163     156.220 166.570 149.240  1.00  0.00           H
ATOM   4847  HW2 SOL  3163     156.940 167.150 150.440  1.00  0.00           H
ATOM   4848  OW  SOL  3164      31.290  22.660 152.550  1.00  0.00           O
ATOM   4849  HW1 SOL  3164      30.960  22.800 153.430  1.00  0.00           H
ATOM   4850  HW2 SOL  3164      30.630  22.110 152.130  1.00  0.00           H
ATOM   4851  OW  SOL  3165      22.710   7.630 161.600  1.00  0.00           O
ATOM   4852  HW1 SOL  3165      22.300   8.370 161.150  1.00  0.00           H
ATOM   4853  HW2 SOL  3165      23.640   7.710 161.380  1.00  0.00           H
ATOM   4854  OW  SOL  3166      35.040 166.650 123.190  1.00  0.00           O
ATOM   4855  HW1 SOL  3166      35.380 165.770 123.080  1.00  0.00           H
ATOM   4856  HW2 SOL  3166      35.720 167.120 123.680  1.00  0.00           H
ATOM   4857  OW  SOL  3167      14.480  35.650   5.990  1.00  0.00           O
ATOM   4858  HW1 SOL  3167      14.520  35.400   5.070  1.00  0.00           H
ATOM   4859  HW2 SOL  3167      13.950  36.450   6.000  1.00  0.00           H
ATOM   4860  OW  SOL  3168       4.520  34.110 142.600  1.00  0.00           O
ATOM   4861  HW1 SOL  3168       3.990  34.560 143.250  1.00  0.00           H
ATOM   4862  HW2 SOL  3168       5.290  33.800 143.090  1.00  0.00           H
ATOM   4863  OW  SOL  3169     178.290  42.550 159.070  1.00  0.00           O
ATOM   4864  HW1 SOL  3169     177.340  42.610 159.080  1.00  0.00           H
ATOM   4865  HW2 SOL  3169     178.550  42.980 158.260  1.00  0.00           H
ATOM   4866  OW  SOL  3170     165.930   5.230 133.810  1.00  0.00           O
ATOM   4867  HW1 SOL  3170     165.100   5.600 133.490  1.00  0.00           H
ATOM   4868  HW2 SOL  3170     165.970   5.490 134.730  1.00  0.00           H
ATOM   4869  OW  SOL  3171       4.730   8.140 156.360  1.00  0.00           O
ATOM   4870  HW1 SOL  3171       3.940   8.580 156.060  1.00  0.00           H
ATOM   4871  HW2 SOL  3171       4.430   7.560 157.060  1.00  0.00           H
ATOM   4872  OW  SOL  3172     174.440  47.410 138.080  1.00  0.00           O
ATOM   4873  HW1 SOL  3172     173.740  47.310 137.440  1.00  0.00           H
ATOM   4874  HW2 SOL  3172     174.060  47.120 138.910  1.00  0.00           H
ATOM   4875  OW  SOL  3173      33.860   8.070 162.540  1.00  0.00           O
ATOM   4876  HW1 SOL  3173      34.550   8.060 161.870  1.00  0.00           H
ATOM   4877  HW2 SOL  3173      33.910   8.950 162.920  1.00  0.00           H
ATOM   4878  OW  SOL  3174      44.290  61.960  93.920  1.00  0.00           O
ATOM   4879  HW1 SOL  3174      45.090  61.480  94.140  1.00  0.00           H
ATOM   4880  HW2 SOL  3174      44.480  62.350  93.060  1.00  0.00           H
ATOM   4881  OW  SOL  3175      22.750  32.420 149.280  1.00  0.00           O
ATOM   4882  HW1 SOL  3175      23.280  32.990 149.840  1.00  0.00           H
ATOM   4883  HW2 SOL  3175      22.010  32.970 149.010  1.00  0.00           H
ATOM   4884  OW  SOL  3176     153.720 187.440 117.290  1.00  0.00           O
ATOM   4885  HW1 SOL  3176     154.670 187.350 117.260  1.00  0.00           H
ATOM   4886  HW2 SOL  3176     153.400 186.790 116.660  1.00  0.00           H
ATOM   4887  OW  SOL  3177       5.930  52.740 163.290  1.00  0.00           O
ATOM   4888  HW1 SOL  3177       6.400  52.500 162.490  1.00  0.00           H
ATOM   4889  HW2 SOL  3177       5.690  53.660 163.160  1.00  0.00           H
ATOM   4890  OW  SOL  3178       8.780   8.000 145.160  1.00  0.00           O
ATOM   4891  HW1 SOL  3178       9.190   7.850 144.300  1.00  0.00           H
ATOM   4892  HW2 SOL  3178       8.470   8.910 145.120  1.00  0.00           H
ATOM   4893  OW  SOL  3179      12.430  34.190 108.920  1.00  0.00           O
ATOM   4894  HW1 SOL  3179      11.660  34.580 109.330  1.00  0.00           H
ATOM   4895  HW2 SOL  3179      12.990  34.940 108.710  1.00  0.00           H
ATOM   4896  OW  SOL  3180     180.110  35.700 130.730  1.00  0.00           O
ATOM   4897  HW1 SOL  3180     181.070  35.730 130.810  1.00  0.00           H
ATOM   4898  HW2 SOL  3180     179.950  35.600 129.790  1.00  0.00           H
ATOM   4899  OW  SOL  3181      10.490 184.630 132.600  1.00  0.00           O
ATOM   4900  HW1 SOL  3181      11.440 184.570 132.670  1.00  0.00           H
ATOM   4901  HW2 SOL  3181      10.280 184.170 131.790  1.00  0.00           H
ATOM   4902  OW  SOL  3182       5.020  37.460 147.850  1.00  0.00           O
ATOM   4903  HW1 SOL  3182       4.080  37.540 147.980  1.00  0.00           H
ATOM   4904  HW2 SOL  3182       5.360  38.350 147.960  1.00  0.00           H
ATOM   4905  OW  SOL  3183      18.480   9.760 141.060  1.00  0.00           O
ATOM   4906  HW1 SOL  3183      18.350  10.670 140.770  1.00  0.00           H
ATOM   4907  HW2 SOL  3183      18.410   9.240 140.260  1.00  0.00           H
ATOM   4908  OW  SOL  3184       5.780  27.010 156.040  1.00  0.00           O
ATOM   4909  HW1 SOL  3184       5.730  26.860 156.990  1.00  0.00           H
ATOM   4910  HW2 SOL  3184       5.290  26.280 155.660  1.00  0.00           H
ATOM   4911  OW  SOL  3185     153.440 170.610 145.120  1.00  0.00           O
ATOM   4912  HW1 SOL  3185     153.970 171.300 145.510  1.00  0.00           H
ATOM   4913  HW2 SOL  3185     152.770 171.080 144.630  1.00  0.00           H
ATOM   4914  OW  SOL  3186      19.380 169.520 119.510  1.00  0.00           O
ATOM   4915  HW1 SOL  3186      18.560 169.080 119.260  1.00  0.00           H
ATOM   4916  HW2 SOL  3186      20.060 169.050 119.020  1.00  0.00           H
ATOM   4917  OW  SOL  3187     174.620  30.620 147.410  1.00  0.00           O
ATOM   4918  HW1 SOL  3187     175.080  30.530 146.570  1.00  0.00           H
ATOM   4919  HW2 SOL  3187     175.290  30.960 148.000  1.00  0.00           H
ATOM   4920  OW  SOL  3188     174.410  31.590 137.370  1.00  0.00           O
ATOM   4921  HW1 SOL  3188     173.470  31.520 137.210  1.00  0.00           H
ATOM   4922  HW2 SOL  3188     174.770  30.770 137.040  1.00  0.00           H
ATOM   4923  OW  SOL  3189      15.700  12.910  96.030  1.00  0.00           O
ATOM   4924  HW1 SOL  3189      14.760  12.830  96.200  1.00  0.00           H
ATOM   4925  HW2 SOL  3189      16.060  13.310  96.820  1.00  0.00           H
ATOM   4926  OW  SOL  3190      34.680  24.410 117.340  1.00  0.00           O
ATOM   4927  HW1 SOL  3190      34.090  24.160 116.620  1.00  0.00           H
ATOM   4928  HW2 SOL  3190      34.280  24.020 118.120  1.00  0.00           H
ATOM   4929  OW  SOL  3191      31.890  48.970 128.990  1.00  0.00           O
ATOM   4930  HW1 SOL  3191      31.770  48.220 129.570  1.00  0.00           H
ATOM   4931  HW2 SOL  3191      31.020  49.370 128.950  1.00  0.00           H
ATOM   4932  OW  SOL  3192      31.360  22.070 147.320  1.00  0.00           O
ATOM   4933  HW1 SOL  3192      31.660  21.770 146.460  1.00  0.00           H
ATOM   4934  HW2 SOL  3192      30.900  22.890 147.140  1.00  0.00           H
ATOM   4935  OW  SOL  3193       1.360 177.620 130.830  1.00  0.00           O
ATOM   4936  HW1 SOL  3193       1.010 177.660 131.720  1.00  0.00           H
ATOM   4937  HW2 SOL  3193       2.310 177.630 130.940  1.00  0.00           H
ATOM   4938  OW  SOL  3194      10.060  10.640 130.750  1.00  0.00           O
ATOM   4939  HW1 SOL  3194      10.440  11.520 130.790  1.00  0.00           H
ATOM   4940  HW2 SOL  3194      10.030  10.350 131.660  1.00  0.00           H
ATOM   4941  OW  SOL  3195     186.140  27.440 149.210  1.00  0.00           O
ATOM   4942  HW1 SOL  3195     185.300  27.370 148.740  1.00  0.00           H
ATOM   4943  HW2 SOL  3195     186.790  27.550 148.520  1.00  0.00           H
ATOM   4944  OW  SOL  3196       7.880  26.980 126.690  1.00  0.00           O
ATOM   4945  HW1 SOL  3196       6.950  26.930 126.480  1.00  0.00           H
ATOM   4946  HW2 SOL  3196       8.320  26.590 125.930  1.00  0.00           H
ATOM   4947  OW  SOL  3197     151.820  10.060 157.380  1.00  0.00           O
ATOM   4948  HW1 SOL  3197     150.960   9.750 157.640  1.00  0.00           H
ATOM   4949  HW2 SOL  3197     151.830  10.990 157.600  1.00  0.00           H
ATOM   4950  OW  SOL  3198       9.360  22.650 115.700  1.00  0.00           O
ATOM   4951  HW1 SOL  3198       9.210  21.870 116.230  1.00  0.00           H
ATOM   4952  HW2 SOL  3198       9.370  23.370 116.330  1.00  0.00           H
ATOM   4953  OW  SOL  3199       0.180 169.220 128.400  1.00  0.00           O
ATOM   4954  HW1 SOL  3199       0.280 169.360 129.340  1.00  0.00           H
ATOM   4955  HW2 SOL  3199      -0.200 170.030 128.070  1.00  0.00           H
ATOM   4956  OW  SOL  3200     169.170  39.490 134.650  1.00  0.00           O
ATOM   4957  HW1 SOL  3200     169.250  40.420 134.850  1.00  0.00           H
ATOM   4958  HW2 SOL  3200     168.230  39.330 134.630  1.00  0.00           H
ATOM   4959  OW  SOL  3201       2.590  23.080 149.810  1.00  0.00           O
ATOM   4960  HW1 SOL  3201       2.740  22.240 150.240  1.00  0.00           H
ATOM   4961  HW2 SOL  3201       1.640  23.110 149.660  1.00  0.00           H
ATOM   4962  OW  SOL  3202      35.160 187.560   2.800  1.00  0.00           O
ATOM   4963  HW1 SOL  3202      36.080 187.500   3.040  1.00  0.00           H
ATOM   4964  HW2 SOL  3202      34.890 186.650   2.650  1.00  0.00           H
ATOM   4965  OW  SOL  3203     184.670  38.050 148.140  1.00  0.00           O
ATOM   4966  HW1 SOL  3203     184.690  38.920 148.530  1.00  0.00           H
ATOM   4967  HW2 SOL  3203     184.750  37.450 148.880  1.00  0.00           H
ATOM   4968  OW  SOL  3204      19.050  47.660  93.400  1.00  0.00           O
ATOM   4969  HW1 SOL  3204      18.600  46.820  93.380  1.00  0.00           H
ATOM   4970  HW2 SOL  3204      19.970  47.440  93.570  1.00  0.00           H
ATOM   4971  OW  SOL  3205     169.240 185.980 137.700  1.00  0.00           O
ATOM   4972  HW1 SOL  3205     169.870 186.270 138.350  1.00  0.00           H
ATOM   4973  HW2 SOL  3205     169.760 185.490 137.060  1.00  0.00           H
ATOM   4974  OW  SOL  3206      59.500  39.140 144.180  1.00  0.00           O
ATOM   4975  HW1 SOL  3206      59.650  38.950 143.250  1.00  0.00           H
ATOM   4976  HW2 SOL  3206      58.720  38.640 144.400  1.00  0.00           H
ATOM   4977  OW  SOL  3207       9.670  43.420 101.350  1.00  0.00           O
ATOM   4978  HW1 SOL  3207      10.590  43.210 101.490  1.00  0.00           H
ATOM   4979  HW2 SOL  3207       9.310  43.510 102.240  1.00  0.00           H
ATOM   4980  OW  SOL  3208      31.940   6.890 139.800  1.00  0.00           O
ATOM   4981  HW1 SOL  3208      32.460   6.110 139.960  1.00  0.00           H
ATOM   4982  HW2 SOL  3208      32.060   7.430 140.590  1.00  0.00           H
ATOM   4983  OW  SOL  3209      52.570 184.390 172.550  1.00  0.00           O
ATOM   4984  HW1 SOL  3209      53.000 184.070 173.340  1.00  0.00           H
ATOM   4985  HW2 SOL  3209      52.150 183.620 172.170  1.00  0.00           H
ATOM   4986  OW  SOL  3210     163.350  15.220 167.090  1.00  0.00           O
ATOM   4987  HW1 SOL  3210     163.040  15.760 166.370  1.00  0.00           H
ATOM   4988  HW2 SOL  3210     163.800  14.490 166.670  1.00  0.00           H
ATOM   4989  OW  SOL  3211       6.440 169.740 128.500  1.00  0.00           O
ATOM   4990  HW1 SOL  3211       7.110 170.420 128.590  1.00  0.00           H
ATOM   4991  HW2 SOL  3211       6.740 169.200 127.770  1.00  0.00           H
ATOM   4992  OW  SOL  3212      42.550  20.550 128.790  1.00  0.00           O
ATOM   4993  HW1 SOL  3212      42.880  21.280 128.260  1.00  0.00           H
ATOM   4994  HW2 SOL  3212      43.290  20.310 129.350  1.00  0.00           H
ATOM   4995  OW  SOL  3213      47.900   0.890 140.320  1.00  0.00           O
ATOM   4996  HW1 SOL  3213      48.290   1.740 140.150  1.00  0.00           H
ATOM   4997  HW2 SOL  3213      46.960   1.040 140.250  1.00  0.00           H
ATOM   4998  OW  SOL  3214     166.860   0.990 168.430  1.00  0.00           O
ATOM   4999  HW1 SOL  3214     166.590   0.680 169.300  1.00  0.00           H
ATOM   5000  HW2 SOL  3214     166.720   0.230 167.860  1.00  0.00           H
ATOM   5001  OW  SOL  3215      41.580  16.710 163.120  1.00  0.00           O
ATOM   5002  HW1 SOL  3215      42.220  16.110 162.740  1.00  0.00           H
ATOM   5003  HW2 SOL  3215      41.490  17.410 162.470  1.00  0.00           H
ATOM   5004  OW  SOL  3216     175.310 187.840 174.650  1.00  0.00           O
ATOM   5005  HW1 SOL  3216     175.240 186.910 174.860  1.00  0.00           H
ATOM   5006  HW2 SOL  3216     176.100 188.130 175.110  1.00  0.00           H
ATOM   5007  OW  SOL  3217      23.080  25.760 141.350  1.00  0.00           O
ATOM   5008  HW1 SOL  3217      23.680  26.070 140.670  1.00  0.00           H
ATOM   5009  HW2 SOL  3217      22.220  26.050 141.060  1.00  0.00           H
ATOM   5010  OW  SOL  3218       5.730  63.570 163.120  1.00  0.00           O
ATOM   5011  HW1 SOL  3218       5.070  64.110 163.550  1.00  0.00           H
ATOM   5012  HW2 SOL  3218       5.660  63.790 162.190  1.00  0.00           H
ATOM   5013  OW  SOL  3219      32.570  34.230 128.700  1.00  0.00           O
ATOM   5014  HW1 SOL  3219      33.300  34.480 128.130  1.00  0.00           H
ATOM   5015  HW2 SOL  3219      32.940  34.230 129.580  1.00  0.00           H
ATOM   5016  OW  SOL  3220      23.470 167.780 142.800  1.00  0.00           O
ATOM   5017  HW1 SOL  3220      23.410 168.630 143.250  1.00  0.00           H
ATOM   5018  HW2 SOL  3220      24.420 167.620 142.750  1.00  0.00           H
ATOM   5019  OW  SOL  3221      13.910 180.750 146.290  1.00  0.00           O
ATOM   5020  HW1 SOL  3221      13.890 181.520 146.870  1.00  0.00           H
ATOM   5021  HW2 SOL  3221      13.100 180.280 146.480  1.00  0.00           H
ATOM   5022  OW  SOL  3222      54.920  24.040 152.720  1.00  0.00           O
ATOM   5023  HW1 SOL  3222      54.240  24.640 152.410  1.00  0.00           H
ATOM   5024  HW2 SOL  3222      55.500  23.920 151.960  1.00  0.00           H
ATOM   5025  OW  SOL  3223     163.210  14.580 171.960  1.00  0.00           O
ATOM   5026  HW1 SOL  3223     162.420  14.200 171.570  1.00  0.00           H
ATOM   5027  HW2 SOL  3223     163.730  14.880 171.210  1.00  0.00           H
ATOM   5028  OW  SOL  3224     185.800  54.320 114.850  1.00  0.00           O
ATOM   5029  HW1 SOL  3224     186.110  55.160 115.200  1.00  0.00           H
ATOM   5030  HW2 SOL  3224     185.460  54.530 113.980  1.00  0.00           H
ATOM   5031  OW  SOL  3225      34.360  18.230 145.480  1.00  0.00           O
ATOM   5032  HW1 SOL  3225      35.070  17.790 145.940  1.00  0.00           H
ATOM   5033  HW2 SOL  3225      33.940  18.770 146.150  1.00  0.00           H
ATOM   5034  OW  SOL  3226     162.120  17.810 131.950  1.00  0.00           O
ATOM   5035  HW1 SOL  3226     162.460  17.260 132.650  1.00  0.00           H
ATOM   5036  HW2 SOL  3226     162.870  18.320 131.650  1.00  0.00           H
ATOM   5037  OW  SOL  3227      25.210  15.840 101.770  1.00  0.00           O
ATOM   5038  HW1 SOL  3227      25.530  14.990 102.050  1.00  0.00           H
ATOM   5039  HW2 SOL  3227      24.260  15.730 101.690  1.00  0.00           H
ATOM   5040  OW  SOL  3228      26.860  21.590 116.020  1.00  0.00           O
ATOM   5041  HW1 SOL  3228      25.990  21.810 116.350  1.00  0.00           H
ATOM   5042  HW2 SOL  3228      26.750  21.540 115.070  1.00  0.00           H
ATOM   5043  OW  SOL  3229     175.990  57.960 131.730  1.00  0.00           O
ATOM   5044  HW1 SOL  3229     176.480  58.640 131.270  1.00  0.00           H
ATOM   5045  HW2 SOL  3229     176.250  57.150 131.290  1.00  0.00           H
ATOM   5046  OW  SOL  3230      25.830 183.180   8.200  1.00  0.00           O
ATOM   5047  HW1 SOL  3230      25.130 183.390   7.590  1.00  0.00           H
ATOM   5048  HW2 SOL  3230      25.420 183.240   9.060  1.00  0.00           H
ATOM   5049  OW  SOL  3231      29.190   2.560 136.420  1.00  0.00           O
ATOM   5050  HW1 SOL  3231      28.530   2.750 135.750  1.00  0.00           H
ATOM   5051  HW2 SOL  3231      29.860   2.060 135.950  1.00  0.00           H
ATOM   5052  OW  SOL  3232     185.070  51.980 141.570  1.00  0.00           O
ATOM   5053  HW1 SOL  3232     185.210  52.790 141.070  1.00  0.00           H
ATOM   5054  HW2 SOL  3232     184.340  52.190 142.150  1.00  0.00           H
ATOM   5055  OW  SOL  3233     169.240  21.880 115.050  1.00  0.00           O
ATOM   5056  HW1 SOL  3233     169.420  22.710 114.620  1.00  0.00           H
ATOM   5057  HW2 SOL  3233     170.080  21.590 115.390  1.00  0.00           H
ATOM   5058  OW  SOL  3234     168.970   3.970 157.680  1.00  0.00           O
ATOM   5059  HW1 SOL  3234     169.560   3.230 157.540  1.00  0.00           H
ATOM   5060  HW2 SOL  3234     169.460   4.730 157.370  1.00  0.00           H
[truncated: 49,071,810 more chars]
