# Supplementary material for: Structure of the PAPP-ABP5 complex reveals mechanism of substrate recognition
Source: Nat Commun. 2022 Sep 20;13:5500. doi: 10.1038/s41467-022-33175-2 (PMC9489782; doi:10.1038/s41467-022-33175-2)
Supplement: Supplementary file 5 — Supplementary Data 2 [file 41467_2022_33175_MOESM5_ESM.zip]

Archive with 18 entries (17 files):
- simulation Finals/
- simulation Finals/Final_5.pdb
- simulation Finals/Final_4.pdb
- simulation Finals/Final_6.pdb
- simulation Finals/Final_7.pdb
- simulation Finals/Final_3.pdb
- simulation Finals/Final_2.pdb
- simulation Finals/Final_0.pdb
- simulation Finals/Final_1.pdb
- simulation Finals/Final_10.pdb
- simulation Finals/Final_11.pdb
- simulation Finals/Final_13.pdb
- simulation Finals/Final_12.pdb
- simulation Finals/Final_16.pdb
- simulation Finals/Final_9.pdb
- simulation Finals/Final_15.pdb
- simulation Finals/Final_14.pdb
- simulation Finals/Final_8.pdb
