# Supplementary material for: Structure of the PAPP-ABP5 complex reveals mechanism of substrate recognition
Source: Nat Commun. 2022 Sep 20;13:5500. doi: 10.1038/s41467-022-33175-2 (PMC9489782; doi:10.1038/s41467-022-33175-2)
Supplement: Supplementary file 5 — Supplementary Data 2 [file 41467_2022_33175_MOESM5_ESM.zip › simulation Finals/Final_5.pdb]

REMARK    GENERATED BY TRJCONV
TITLE     active-agonist+G_alpha in water
REMARK    THIS IS A SIMULATION BOX
CRYST1  187.778  187.778  187.778  90.00  90.00  90.00 P 1           1
MODEL        1
ATOM      1  N   ARG A  15     100.790 103.070 164.750  1.00  0.00           N
ATOM      2  HT1 ARG A  15     100.690 104.060 164.830  1.00  0.00           H
ATOM      3  HT2 ARG A  15     100.970 102.660 163.860  1.00  0.00           H
ATOM      4  CA  ARG A  15      99.630 102.460 165.500  1.00  0.00           C
ATOM      5  HA  ARG A  15      99.970 101.490 165.840  1.00  0.00           H
ATOM      6  CB  ARG A  15      99.390 103.360 166.680  1.00  0.00           C
ATOM      7  HB1 ARG A  15      99.170 104.400 166.350  1.00  0.00           H
ATOM      8  HB2 ARG A  15      98.500 103.020 167.250  1.00  0.00           H
ATOM      9  CG  ARG A  15     100.550 103.440 167.750  1.00  0.00           C
ATOM     10  HG1 ARG A  15     100.330 104.070 168.630  1.00  0.00           H
ATOM     11  HG2 ARG A  15     101.420 103.930 167.270  1.00  0.00           H
ATOM     12  CD  ARG A  15     101.070 102.030 168.260  1.00  0.00           C
ATOM     13  HD1 ARG A  15     101.940 102.240 168.920  1.00  0.00           H
ATOM     14  HD2 ARG A  15     101.330 101.440 167.360  1.00  0.00           H
ATOM     15  NE  ARG A  15      99.970 101.310 168.980  1.00  0.00           N
ATOM     16  HE  ARG A  15      99.070 101.700 169.140  1.00  0.00           H
ATOM     17  CZ  ARG A  15     100.120 100.120 169.540  1.00  0.00           C
ATOM     18  NH1 ARG A  15     101.250  99.450 169.560  1.00  0.00           N
ATOM     19 HH11 ARG A  15     101.370  98.660 170.160  1.00  0.00           H
ATOM     20 HH12 ARG A  15     102.070  99.930 169.280  1.00  0.00           H
ATOM     21  NH2 ARG A  15      99.110  99.570 170.150  1.00  0.00           N
ATOM     22 HH21 ARG A  15      99.270  98.660 170.530  1.00  0.00           H
ATOM     23 HH22 ARG A  15      98.320 100.110 170.450  1.00  0.00           H
ATOM     24  C   ARG A  15      98.290 102.210 164.640  1.00  0.00           C
ATOM     25  O   ARG A  15      97.190 102.600 164.960  1.00  0.00           O
ATOM     26  N   ALA A  16      98.420 101.580 163.460  1.00  0.00           N
ATOM     27  HN  ALA A  16      99.330 101.390 163.110  1.00  0.00           H
ATOM     28  CA  ALA A  16      97.300 101.150 162.580  1.00  0.00           C
ATOM     29  HA  ALA A  16      96.790 102.000 162.160  1.00  0.00           H
ATOM     30  CB  ALA A  16      97.840 100.380 161.360  1.00  0.00           C
ATOM     31  HB1 ALA A  16      98.100  99.390 161.790  1.00  0.00           H
ATOM     32  HB2 ALA A  16      97.080 100.270 160.560  1.00  0.00           H
ATOM     33  HB3 ALA A  16      98.690 100.880 160.840  1.00  0.00           H
ATOM     34  C   ALA A  16      96.240 100.470 163.300  1.00  0.00           C
ATOM     35  O   ALA A  16      96.380  99.570 164.140  1.00  0.00           O
ATOM     36  N   LEU A  17      95.010 100.860 163.030  1.00  0.00           N
ATOM     37  HN  LEU A  17      94.940 101.670 162.450  1.00  0.00           H
ATOM     38  CA  LEU A  17      93.810 100.300 163.640  1.00  0.00           C
ATOM     39  HA  LEU A  17      94.060  99.680 164.490  1.00  0.00           H
ATOM     40  CB  LEU A  17      92.950 101.460 164.020  1.00  0.00           C
ATOM     41  HB1 LEU A  17      93.540 102.060 164.750  1.00  0.00           H
ATOM     42  HB2 LEU A  17      92.700 102.170 163.200  1.00  0.00           H
ATOM     43  CG  LEU A  17      91.620 101.150 164.800  1.00  0.00           C
ATOM     44  HG  LEU A  17      91.080 100.350 164.250  1.00  0.00           H
ATOM     45  CD1 LEU A  17      91.900 100.680 166.180  1.00  0.00           C
ATOM     46 HD11 LEU A  17      91.730  99.590 166.240  1.00  0.00           H
ATOM     47 HD12 LEU A  17      92.950 100.810 166.540  1.00  0.00           H
ATOM     48 HD13 LEU A  17      91.170 101.060 166.920  1.00  0.00           H
ATOM     49  CD2 LEU A  17      90.660 102.360 164.890  1.00  0.00           C
ATOM     50 HD21 LEU A  17      91.170 103.230 165.360  1.00  0.00           H
ATOM     51 HD22 LEU A  17      90.370 102.640 163.860  1.00  0.00           H
ATOM     52 HD23 LEU A  17      89.710 102.250 165.460  1.00  0.00           H
ATOM     53  C   LEU A  17      93.140  99.380 162.560  1.00  0.00           C
ATOM     54  O   LEU A  17      92.900  99.710 161.400  1.00  0.00           O
ATOM     55  N   TYR A  18      92.720  98.160 163.050  1.00  0.00           N
ATOM     56  HN  TYR A  18      92.780  98.000 164.030  1.00  0.00           H
ATOM     57  CA  TYR A  18      92.160  97.090 162.280  1.00  0.00           C
ATOM     58  HA  TYR A  18      92.320  97.400 161.260  1.00  0.00           H
ATOM     59  CB  TYR A  18      92.890  95.700 162.590  1.00  0.00           C
ATOM     60  HB1 TYR A  18      93.990  95.880 162.650  1.00  0.00           H
ATOM     61  HB2 TYR A  18      92.570  95.230 163.550  1.00  0.00           H
ATOM     62  CG  TYR A  18      92.600  94.690 161.500  1.00  0.00           C
ATOM     63  CD1 TYR A  18      91.760  93.550 161.690  1.00  0.00           C
ATOM     64  HD1 TYR A  18      91.230  93.400 162.610  1.00  0.00           H
ATOM     65  CE1 TYR A  18      91.500  92.720 160.610  1.00  0.00           C
ATOM     66  HE1 TYR A  18      90.970  91.820 160.880  1.00  0.00           H
ATOM     67  CZ  TYR A  18      92.080  92.950 159.440  1.00  0.00           C
ATOM     68  OH  TYR A  18      92.050  91.900 158.450  1.00  0.00           O
ATOM     69  HH  TYR A  18      92.600  92.260 157.740  1.00  0.00           H
ATOM     70  CD2 TYR A  18      93.210  94.920 160.270  1.00  0.00           C
ATOM     71  HD2 TYR A  18      93.920  95.730 160.230  1.00  0.00           H
ATOM     72  CE2 TYR A  18      93.030  93.960 159.340  1.00  0.00           C
ATOM     73  HE2 TYR A  18      93.590  94.000 158.420  1.00  0.00           H
ATOM     74  C   TYR A  18      90.650  96.880 162.470  1.00  0.00           C
ATOM     75  O   TYR A  18      90.130  96.740 163.540  1.00  0.00           O
ATOM     76  N   PHE A  19      89.910  96.840 161.370  1.00  0.00           N
ATOM     77  HN  PHE A  19      90.330  96.910 160.470  1.00  0.00           H
ATOM     78  CA  PHE A  19      88.490  96.600 161.320  1.00  0.00           C
ATOM     79  HA  PHE A  19      88.080  96.490 162.310  1.00  0.00           H
ATOM     80  CB  PHE A  19      87.780  97.700 160.460  1.00  0.00           C
ATOM     81  HB1 PHE A  19      88.090  97.830 159.400  1.00  0.00           H
ATOM     82  HB2 PHE A  19      86.730  97.400 160.250  1.00  0.00           H
ATOM     83  CG  PHE A  19      87.700  98.950 161.270  1.00  0.00           C
ATOM     84  CD1 PHE A  19      86.540  99.390 161.860  1.00  0.00           C
ATOM     85  HD1 PHE A  19      85.600  98.900 161.650  1.00  0.00           H
ATOM     86  CE1 PHE A  19      86.540 100.680 162.430  1.00  0.00           C
ATOM     87  HE1 PHE A  19      85.620 101.050 162.840  1.00  0.00           H
ATOM     88  CZ  PHE A  19      87.690 101.390 162.620  1.00  0.00           C
ATOM     89  HZ  PHE A  19      87.770 102.230 163.300  1.00  0.00           H
ATOM     90  CD2 PHE A  19      88.870  99.740 161.320  1.00  0.00           C
ATOM     91  HD2 PHE A  19      89.810  99.500 160.850  1.00  0.00           H
ATOM     92  CE2 PHE A  19      88.920 100.930 162.050  1.00  0.00           C
ATOM     93  HE2 PHE A  19      89.840 101.500 162.120  1.00  0.00           H
ATOM     94  C   PHE A  19      88.280  95.280 160.630  1.00  0.00           C
ATOM     95  O   PHE A  19      88.760  95.050 159.520  1.00  0.00           O
ATOM     96  N   SER A  20      87.580  94.260 161.330  1.00  0.00           N
ATOM     97  HN  SER A  20      87.160  94.560 162.180  1.00  0.00           H
ATOM     98  CA  SER A  20      87.460  92.860 160.880  1.00  0.00           C
ATOM     99  HA  SER A  20      88.300  92.590 160.260  1.00  0.00           H
ATOM    100  CB  SER A  20      87.600  91.890 162.050  1.00  0.00           C
ATOM    101  HB1 SER A  20      88.620  91.940 162.490  1.00  0.00           H
ATOM    102  HB2 SER A  20      87.590  90.920 161.520  1.00  0.00           H
ATOM    103  OG  SER A  20      86.550  91.850 163.030  1.00  0.00           O
ATOM    104  HG1 SER A  20      86.420  92.750 163.340  1.00  0.00           H
ATOM    105  C   SER A  20      86.210  92.540 160.110  1.00  0.00           C
ATOM    106  O   SER A  20      86.060  91.410 159.660  1.00  0.00           O
ATOM    107  N   GLY A  21      85.360  93.580 159.840  1.00  0.00           N
ATOM    108  HN  GLY A  21      85.530  94.480 160.220  1.00  0.00           H
ATOM    109  CA  GLY A  21      84.230  93.420 158.870  1.00  0.00           C
ATOM    110  HA1 GLY A  21      84.560  92.700 158.150  1.00  0.00           H
ATOM    111  HA2 GLY A  21      84.070  94.350 158.340  1.00  0.00           H
ATOM    112  C   GLY A  21      82.920  92.960 159.520  1.00  0.00           C
ATOM    113  O   GLY A  21      81.980  92.710 158.790  1.00  0.00           O
ATOM    114  N   ARG A  22      82.830  92.920 160.860  1.00  0.00           N
ATOM    115  HN  ARG A  22      83.630  93.120 161.430  1.00  0.00           H
ATOM    116  CA  ARG A  22      81.780  92.150 161.570  1.00  0.00           C
ATOM    117  HA  ARG A  22      81.180  91.590 160.870  1.00  0.00           H
ATOM    118  CB  ARG A  22      82.440  90.990 162.480  1.00  0.00           C
ATOM    119  HB1 ARG A  22      83.080  91.590 163.160  1.00  0.00           H
ATOM    120  HB2 ARG A  22      81.720  90.400 163.090  1.00  0.00           H
ATOM    121  CG  ARG A  22      83.320  90.090 161.660  1.00  0.00           C
ATOM    122  HG1 ARG A  22      84.260  90.580 161.330  1.00  0.00           H
ATOM    123  HG2 ARG A  22      82.880  89.520 160.810  1.00  0.00           H
ATOM    124  CD  ARG A  22      83.820  89.010 162.620  1.00  0.00           C
ATOM    125  HD1 ARG A  22      84.550  88.280 162.200  1.00  0.00           H
ATOM    126  HD2 ARG A  22      82.910  88.420 162.880  1.00  0.00           H
ATOM    127  NE  ARG A  22      84.470  89.660 163.850  1.00  0.00           N
ATOM    128  HE  ARG A  22      84.910  90.550 163.680  1.00  0.00           H
ATOM    129  CZ  ARG A  22      84.620  89.140 164.990  1.00  0.00           C
ATOM    130  NH1 ARG A  22      84.140  87.970 165.320  1.00  0.00           N
ATOM    131 HH11 ARG A  22      84.340  87.810 166.290  1.00  0.00           H
ATOM    132 HH12 ARG A  22      83.450  87.600 164.700  1.00  0.00           H
ATOM    133  NH2 ARG A  22      85.390  89.800 165.810  1.00  0.00           N
ATOM    134 HH21 ARG A  22      85.550  89.390 166.710  1.00  0.00           H
ATOM    135 HH22 ARG A  22      85.610  90.770 165.710  1.00  0.00           H
ATOM    136  C   ARG A  22      80.920  93.030 162.460  1.00  0.00           C
ATOM    137  O   ARG A  22      79.700  92.710 162.560  1.00  0.00           O
ATOM    138  N   GLY A  23      81.330  94.130 163.040  1.00  0.00           N
ATOM    139  HN  GLY A  23      82.290  94.380 163.130  1.00  0.00           H
ATOM    140  CA  GLY A  23      80.320  95.090 163.570  1.00  0.00           C
ATOM    141  HA1 GLY A  23      79.800  94.560 164.360  1.00  0.00           H
ATOM    142  HA2 GLY A  23      79.710  95.390 162.730  1.00  0.00           H
ATOM    143  C   GLY A  23      80.920  96.320 164.130  1.00  0.00           C
ATOM    144  O   GLY A  23      80.200  97.290 164.450  1.00  0.00           O
ATOM    145  N   GLU A  24      82.230  96.330 164.210  1.00  0.00           N
ATOM    146  HN  GLU A  24      82.690  95.450 164.170  1.00  0.00           H
ATOM    147  CA  GLU A  24      83.130  97.380 164.780  1.00  0.00           C
ATOM    148  HA  GLU A  24      82.870  97.440 165.830  1.00  0.00           H
ATOM    149  CB  GLU A  24      84.490  96.930 164.850  1.00  0.00           C
ATOM    150  HB1 GLU A  24      85.000  97.180 163.900  1.00  0.00           H
ATOM    151  HB2 GLU A  24      85.000  97.610 165.570  1.00  0.00           H
ATOM    152  CG  GLU A  24      84.690  95.500 165.310  1.00  0.00           C
ATOM    153  HG1 GLU A  24      83.830  95.140 165.920  1.00  0.00           H
ATOM    154  HG2 GLU A  24      85.610  95.360 165.920  1.00  0.00           H
ATOM    155  CD  GLU A  24      85.000  94.570 164.090  1.00  0.00           C
ATOM    156  OE1 GLU A  24      84.030  94.260 163.370  1.00  0.00           O
ATOM    157  OE2 GLU A  24      86.170  94.160 164.010  1.00  0.00           O
ATOM    158  C   GLU A  24      83.140  98.690 164.050  1.00  0.00           C
ATOM    159  O   GLU A  24      83.510  98.730 162.880  1.00  0.00           O
ATOM    160  N   GLN A  25      82.690  99.790 164.680  1.00  0.00           N
ATOM    161  HN  GLN A  25      82.460  99.770 165.660  1.00  0.00           H
ATOM    162  CA  GLN A  25      82.500 101.150 164.020  1.00  0.00           C
ATOM    163  HA  GLN A  25      83.290 101.140 163.290  1.00  0.00           H
ATOM    164  CB  GLN A  25      81.170 101.530 163.270  1.00  0.00           C
ATOM    165  HB1 GLN A  25      80.410 101.550 164.080  1.00  0.00           H
ATOM    166  HB2 GLN A  25      81.110 102.570 162.880  1.00  0.00           H
ATOM    167  CG  GLN A  25      80.750 100.450 162.200  1.00  0.00           C
ATOM    168  HG1 GLN A  25      80.880  99.370 162.430  1.00  0.00           H
ATOM    169  HG2 GLN A  25      81.410 100.520 161.310  1.00  0.00           H
ATOM    170  CD  GLN A  25      79.310 100.700 161.840  1.00  0.00           C
ATOM    171  OE1 GLN A  25      78.390  99.940 162.170  1.00  0.00           O
ATOM    172  NE2 GLN A  25      79.060 101.750 161.040  1.00  0.00           N
ATOM    173 HE21 GLN A  25      79.730 102.400 160.670  1.00  0.00           H
ATOM    174 HE22 GLN A  25      78.100 101.770 160.740  1.00  0.00           H
ATOM    175  C   GLN A  25      82.830 102.220 165.030  1.00  0.00           C
ATOM    176  O   GLN A  25      82.640 101.990 166.240  1.00  0.00           O
ATOM    177  N   LEU A  26      83.210 103.420 164.600  1.00  0.00           N
ATOM    178  HN  LEU A  26      83.200 103.540 163.610  1.00  0.00           H
ATOM    179  CA  LEU A  26      83.590 104.540 165.390  1.00  0.00           C
ATOM    180  HA  LEU A  26      83.380 104.290 166.420  1.00  0.00           H
ATOM    181  CB  LEU A  26      85.040 104.890 165.260  1.00  0.00           C
ATOM    182  HB1 LEU A  26      85.250 104.920 164.170  1.00  0.00           H
ATOM    183  HB2 LEU A  26      85.270 105.890 165.700  1.00  0.00           H
ATOM    184  CG  LEU A  26      85.980 103.860 165.950  1.00  0.00           C
ATOM    185  HG  LEU A  26      85.820 102.820 165.610  1.00  0.00           H
ATOM    186  CD1 LEU A  26      87.420 104.300 165.610  1.00  0.00           C
ATOM    187 HD11 LEU A  26      87.480 104.550 164.520  1.00  0.00           H
ATOM    188 HD12 LEU A  26      87.660 105.220 166.190  1.00  0.00           H
ATOM    189 HD13 LEU A  26      88.130 103.480 165.850  1.00  0.00           H
ATOM    190  CD2 LEU A  26      85.940 103.710 167.520  1.00  0.00           C
ATOM    191 HD21 LEU A  26      84.960 103.420 167.960  1.00  0.00           H
ATOM    192 HD22 LEU A  26      86.700 103.010 167.940  1.00  0.00           H
ATOM    193 HD23 LEU A  26      86.130 104.750 167.880  1.00  0.00           H
ATOM    194  C   LEU A  26      82.700 105.700 164.990  1.00  0.00           C
ATOM    195  O   LEU A  26      82.490 105.960 163.830  1.00  0.00           O
ATOM    196  N   ARG A  27      82.140 106.450 165.930  1.00  0.00           N
ATOM    197  HN  ARG A  27      82.200 106.180 166.890  1.00  0.00           H
ATOM    198  CA  ARG A  27      81.430 107.650 165.570  1.00  0.00           C
ATOM    199  HA  ARG A  27      81.670 107.870 164.540  1.00  0.00           H
ATOM    200  CB  ARG A  27      79.920 107.590 165.860  1.00  0.00           C
ATOM    201  HB1 ARG A  27      79.420 107.300 164.910  1.00  0.00           H
ATOM    202  HB2 ARG A  27      79.680 106.860 166.660  1.00  0.00           H
ATOM    203  CG  ARG A  27      79.280 108.930 166.460  1.00  0.00           C
ATOM    204  HG1 ARG A  27      79.460 109.750 165.730  1.00  0.00           H
ATOM    205  HG2 ARG A  27      79.730 109.200 167.440  1.00  0.00           H
ATOM    206  CD  ARG A  27      77.770 108.800 166.830  1.00  0.00           C
ATOM    207  HD1 ARG A  27      77.530 108.070 167.630  1.00  0.00           H
ATOM    208  HD2 ARG A  27      77.230 108.540 165.890  1.00  0.00           H
ATOM    209  NE  ARG A  27      77.240 110.130 167.240  1.00  0.00           N
ATOM    210  HE  ARG A  27      77.890 110.870 167.420  1.00  0.00           H
ATOM    211  CZ  ARG A  27      76.010 110.510 167.290  1.00  0.00           C
ATOM    212  NH1 ARG A  27      74.970 109.700 167.250  1.00  0.00           N
ATOM    213 HH11 ARG A  27      74.040 110.050 167.320  1.00  0.00           H
ATOM    214 HH12 ARG A  27      75.160 108.780 166.930  1.00  0.00           H
ATOM    215  NH2 ARG A  27      75.770 111.800 167.540  1.00  0.00           N
ATOM    216 HH21 ARG A  27      74.810 112.080 167.590  1.00  0.00           H
ATOM    217 HH22 ARG A  27      76.360 112.350 168.140  1.00  0.00           H
ATOM    218  C   ARG A  27      82.080 108.820 166.200  1.00  0.00           C
ATOM    219  O   ARG A  27      82.510 108.780 167.380  1.00  0.00           O
ATOM    220  N   LEU A  28      82.330 109.880 165.470  1.00  0.00           N
ATOM    221  HN  LEU A  28      82.150 109.950 164.490  1.00  0.00           H
ATOM    222  CA  LEU A  28      82.960 111.080 165.910  1.00  0.00           C
ATOM    223  HA  LEU A  28      83.820 110.670 166.440  1.00  0.00           H
ATOM    224  CB  LEU A  28      83.510 111.860 164.670  1.00  0.00           C
ATOM    225  HB1 LEU A  28      84.100 111.220 163.980  1.00  0.00           H
ATOM    226  HB2 LEU A  28      82.630 112.200 164.070  1.00  0.00           H
ATOM    227  CG  LEU A  28      84.520 113.010 164.990  1.00  0.00           C
ATOM    228  HG  LEU A  28      84.170 113.640 165.840  1.00  0.00           H
ATOM    229  CD1 LEU A  28      85.910 112.500 165.270  1.00  0.00           C
ATOM    230 HD11 LEU A  28      85.910 111.710 166.050  1.00  0.00           H
ATOM    231 HD12 LEU A  28      86.330 111.990 164.380  1.00  0.00           H
ATOM    232 HD13 LEU A  28      86.530 113.330 165.680  1.00  0.00           H
ATOM    233  CD2 LEU A  28      84.660 113.920 163.780  1.00  0.00           C
ATOM    234 HD21 LEU A  28      85.130 113.400 162.910  1.00  0.00           H
ATOM    235 HD22 LEU A  28      83.720 114.440 163.500  1.00  0.00           H
ATOM    236 HD23 LEU A  28      85.390 114.720 164.040  1.00  0.00           H
ATOM    237  C   LEU A  28      82.130 111.940 166.780  1.00  0.00           C
ATOM    238  O   LEU A  28      80.950 112.070 166.620  1.00  0.00           O
ATOM    239  N   ARG A  29      82.740 112.490 167.860  1.00  0.00           N
ATOM    240  HN  ARG A  29      83.730 112.420 168.030  1.00  0.00           H
ATOM    241  CA  ARG A  29      82.040 113.290 168.850  1.00  0.00           C
ATOM    242  HA  ARG A  29      81.120 112.770 169.090  1.00  0.00           H
ATOM    243  CB  ARG A  29      82.860 113.450 170.170  1.00  0.00           C
ATOM    244  HB1 ARG A  29      83.830 113.910 169.870  1.00  0.00           H
ATOM    245  HB2 ARG A  29      82.360 114.150 170.870  1.00  0.00           H
ATOM    246  CG  ARG A  29      83.180 112.090 170.880  1.00  0.00           C
ATOM    247  HG1 ARG A  29      83.430 111.280 170.160  1.00  0.00           H
ATOM    248  HG2 ARG A  29      82.250 111.740 171.380  1.00  0.00           H
ATOM    249  CD  ARG A  29      84.260 112.370 171.980  1.00  0.00           C
ATOM    250  HD1 ARG A  29      85.140 112.790 171.450  1.00  0.00           H
ATOM    251  HD2 ARG A  29      84.310 111.440 172.580  1.00  0.00           H
ATOM    252  NE  ARG A  29      83.720 113.410 172.920  1.00  0.00           N
ATOM    253  HE  ARG A  29      83.250 114.230 172.590  1.00  0.00           H
ATOM    254  CZ  ARG A  29      84.200 113.580 174.120  1.00  0.00           C
ATOM    255  NH1 ARG A  29      85.150 112.850 174.650  1.00  0.00           N
ATOM    256 HH11 ARG A  29      85.230 113.150 175.600  1.00  0.00           H
ATOM    257 HH12 ARG A  29      85.530 112.040 174.210  1.00  0.00           H
ATOM    258  NH2 ARG A  29      83.770 114.490 174.960  1.00  0.00           N
ATOM    259 HH21 ARG A  29      84.370 114.660 175.740  1.00  0.00           H
ATOM    260 HH22 ARG A  29      83.010 115.110 174.760  1.00  0.00           H
ATOM    261  C   ARG A  29      81.710 114.620 168.320  1.00  0.00           C
ATOM    262  O   ARG A  29      82.260 115.090 167.370  1.00  0.00           O
ATOM    263  N   ALA A  30      80.680 115.230 168.830  1.00  0.00           N
ATOM    264  HN  ALA A  30      80.130 114.760 169.520  1.00  0.00           H
ATOM    265  CA  ALA A  30      80.010 116.390 168.240  1.00  0.00           C
ATOM    266  HA  ALA A  30      79.990 116.150 167.190  1.00  0.00           H
ATOM    267  CB  ALA A  30      78.620 116.600 168.830  1.00  0.00           C
ATOM    268  HB1 ALA A  30      78.020 115.680 168.690  1.00  0.00           H
ATOM    269  HB2 ALA A  30      78.740 116.980 169.860  1.00  0.00           H
ATOM    270  HB3 ALA A  30      78.120 117.410 168.260  1.00  0.00           H
ATOM    271  C   ALA A  30      80.780 117.610 168.400  1.00  0.00           C
ATOM    272  O   ALA A  30      80.460 118.650 167.930  1.00  0.00           O
ATOM    273  N   ASP A  31      81.910 117.590 169.090  1.00  0.00           N
ATOM    274  HN  ASP A  31      82.150 116.720 169.520  1.00  0.00           H
ATOM    275  CA  ASP A  31      82.760 118.750 169.390  1.00  0.00           C
ATOM    276  HA  ASP A  31      82.110 119.470 169.880  1.00  0.00           H
ATOM    277  CB  ASP A  31      84.110 118.360 170.170  1.00  0.00           C
ATOM    278  HB1 ASP A  31      84.600 117.560 169.580  1.00  0.00           H
ATOM    279  HB2 ASP A  31      84.830 119.200 170.200  1.00  0.00           H
ATOM    280  CG  ASP A  31      83.790 117.680 171.510  1.00  0.00           C
ATOM    281  OD1 ASP A  31      84.810 117.170 172.080  1.00  0.00           O
ATOM    282  OD2 ASP A  31      82.630 117.760 171.940  1.00  0.00           O
ATOM    283  C   ASP A  31      83.330 119.350 168.170  1.00  0.00           C
ATOM    284  O   ASP A  31      83.490 120.560 168.010  1.00  0.00           O
ATOM    285  N   LEU A  32      83.770 118.500 167.200  1.00  0.00           N
ATOM    286  HN  LEU A  32      83.750 117.510 167.350  1.00  0.00           H
ATOM    287  CA  LEU A  32      84.520 118.990 166.040  1.00  0.00           C
ATOM    288  HA  LEU A  32      85.160 119.800 166.350  1.00  0.00           H
ATOM    289  CB  LEU A  32      85.470 117.790 165.490  1.00  0.00           C
ATOM    290  HB1 LEU A  32      84.830 116.920 165.240  1.00  0.00           H
ATOM    291  HB2 LEU A  32      85.950 118.080 164.530  1.00  0.00           H
ATOM    292  CG  LEU A  32      86.490 117.320 166.490  1.00  0.00           C
ATOM    293  HG  LEU A  32      85.990 117.080 167.450  1.00  0.00           H
ATOM    294  CD1 LEU A  32      87.080 116.020 166.090  1.00  0.00           C
ATOM    295 HD11 LEU A  32      86.430 115.160 166.370  1.00  0.00           H
ATOM    296 HD12 LEU A  32      87.100 116.060 164.980  1.00  0.00           H
ATOM    297 HD13 LEU A  32      88.060 115.900 166.590  1.00  0.00           H
ATOM    298  CD2 LEU A  32      87.720 118.270 166.820  1.00  0.00           C
ATOM    299 HD21 LEU A  32      87.300 119.170 167.320  1.00  0.00           H
ATOM    300 HD22 LEU A  32      88.330 117.730 167.580  1.00  0.00           H
ATOM    301 HD23 LEU A  32      88.210 118.540 165.860  1.00  0.00           H
ATOM    302  C   LEU A  32      83.600 119.440 164.930  1.00  0.00           C
ATOM    303  O   LEU A  32      82.710 118.710 164.560  1.00  0.00           O
ATOM    304  N   GLU A  33      83.740 120.720 164.480  1.00  0.00           N
ATOM    305  HN  GLU A  33      84.290 121.430 164.910  1.00  0.00           H
ATOM    306  CA  GLU A  33      82.870 121.420 163.540  1.00  0.00           C
ATOM    307  HA  GLU A  33      81.850 121.180 163.760  1.00  0.00           H
ATOM    308  CB  GLU A  33      83.020 122.910 163.720  1.00  0.00           C
ATOM    309  HB1 GLU A  33      84.100 123.160 163.650  1.00  0.00           H
ATOM    310  HB2 GLU A  33      82.510 123.420 162.880  1.00  0.00           H
ATOM    311  CG  GLU A  33      82.420 123.580 164.960  1.00  0.00           C
ATOM    312  HG1 GLU A  33      83.010 123.200 165.820  1.00  0.00           H
ATOM    313  HG2 GLU A  33      81.320 123.400 164.910  1.00  0.00           H
ATOM    314  CD  GLU A  33      82.620 125.100 164.850  1.00  0.00           C
ATOM    315  OE1 GLU A  33      81.690 125.730 164.280  1.00  0.00           O
ATOM    316  OE2 GLU A  33      83.650 125.680 165.330  1.00  0.00           O
ATOM    317  C   GLU A  33      83.120 120.930 162.100  1.00  0.00           C
ATOM    318  O   GLU A  33      84.180 121.210 161.590  1.00  0.00           O
ATOM    319  N   LEU A  34      82.220 120.080 161.570  1.00  0.00           N
ATOM    320  HN  LEU A  34      81.400 119.860 162.090  1.00  0.00           H
ATOM    321  CA  LEU A  34      82.420 119.460 160.250  1.00  0.00           C
ATOM    322  HA  LEU A  34      83.390 118.990 160.240  1.00  0.00           H
ATOM    323  CB  LEU A  34      81.380 118.350 160.090  1.00  0.00           C
ATOM    324  HB1 LEU A  34      80.360 118.800 160.190  1.00  0.00           H
ATOM    325  HB2 LEU A  34      81.290 117.970 159.050  1.00  0.00           H
ATOM    326  CG  LEU A  34      81.470 117.220 161.160  1.00  0.00           C
ATOM    327  HG  LEU A  34      81.520 117.620 162.200  1.00  0.00           H
ATOM    328  CD1 LEU A  34      80.300 116.290 161.090  1.00  0.00           C
ATOM    329 HD11 LEU A  34      80.430 115.560 160.250  1.00  0.00           H
ATOM    330 HD12 LEU A  34      80.200 115.720 162.040  1.00  0.00           H
ATOM    331 HD13 LEU A  34      79.410 116.940 160.990  1.00  0.00           H
ATOM    332  CD2 LEU A  34      82.800 116.470 161.070  1.00  0.00           C
ATOM    333 HD21 LEU A  34      83.690 117.130 161.080  1.00  0.00           H
ATOM    334 HD22 LEU A  34      82.970 115.800 161.940  1.00  0.00           H
ATOM    335 HD23 LEU A  34      82.880 115.890 160.120  1.00  0.00           H
ATOM    336  C   LEU A  34      82.430 120.460 159.080  1.00  0.00           C
ATOM    337  O   LEU A  34      81.730 121.490 159.200  1.00  0.00           O
ATOM    338  N   PRO A  35      83.220 120.340 158.000  1.00  0.00           N
ATOM    339  CD  PRO A  35      83.840 119.120 157.570  1.00  0.00           C
ATOM    340  HD1 PRO A  35      83.250 118.220 157.840  1.00  0.00           H
ATOM    341  HD2 PRO A  35      84.790 119.090 158.150  1.00  0.00           H
ATOM    342  CA  PRO A  35      83.170 121.300 156.930  1.00  0.00           C
ATOM    343  HA  PRO A  35      83.530 122.230 157.350  1.00  0.00           H
ATOM    344  CB  PRO A  35      84.140 120.680 155.840  1.00  0.00           C
ATOM    345  HB1 PRO A  35      83.900 121.000 154.800  1.00  0.00           H
ATOM    346  HB2 PRO A  35      85.140 121.060 156.120  1.00  0.00           H
ATOM    347  CG  PRO A  35      84.030 119.210 156.020  1.00  0.00           C
ATOM    348  HG1 PRO A  35      84.990 118.720 155.740  1.00  0.00           H
ATOM    349  HG2 PRO A  35      83.090 118.810 155.600  1.00  0.00           H
ATOM    350  C   PRO A  35      81.800 121.650 156.300  1.00  0.00           C
ATOM    351  O   PRO A  35      80.980 120.790 156.090  1.00  0.00           O
ATOM    352  N   ARG A  36      81.630 122.900 155.960  1.00  0.00           N
ATOM    353  HN  ARG A  36      82.310 123.590 156.180  1.00  0.00           H
ATOM    354  CA  ARG A  36      80.450 123.470 155.290  1.00  0.00           C
ATOM    355  HA  ARG A  36      79.610 122.830 155.530  1.00  0.00           H
ATOM    356  CB  ARG A  36      79.900 124.680 156.180  1.00  0.00           C
ATOM    357  HB1 ARG A  36      80.810 125.310 156.190  1.00  0.00           H
ATOM    358  HB2 ARG A  36      79.180 125.120 155.460  1.00  0.00           H
ATOM    359  CG  ARG A  36      79.140 124.330 157.450  1.00  0.00           C
ATOM    360  HG1 ARG A  36      79.840 123.560 157.850  1.00  0.00           H
ATOM    361  HG2 ARG A  36      78.290 123.640 157.250  1.00  0.00           H
ATOM    362  CD  ARG A  36      78.880 125.330 158.480  1.00  0.00           C
ATOM    363  HD1 ARG A  36      79.840 125.680 158.910  1.00  0.00           H
ATOM    364  HD2 ARG A  36      78.260 124.960 159.320  1.00  0.00           H
ATOM    365  NE  ARG A  36      78.240 126.480 157.770  1.00  0.00           N
ATOM    366  HE  ARG A  36      77.600 126.280 157.030  1.00  0.00           H
ATOM    367  CZ  ARG A  36      78.360 127.790 157.990  1.00  0.00           C
ATOM    368  NH1 ARG A  36      79.350 128.340 158.680  1.00  0.00           N
ATOM    369 HH11 ARG A  36      79.430 129.320 158.860  1.00  0.00           H
ATOM    370 HH12 ARG A  36      79.950 127.690 159.150  1.00  0.00           H
ATOM    371  NH2 ARG A  36      77.600 128.590 157.250  1.00  0.00           N
ATOM    372 HH21 ARG A  36      77.790 129.570 157.340  1.00  0.00           H
ATOM    373 HH22 ARG A  36      77.170 128.100 156.500  1.00  0.00           H
ATOM    374  C   ARG A  36      80.420 123.750 153.810  1.00  0.00           C
ATOM    375  O   ARG A  36      79.410 123.850 153.100  1.00  0.00           O
ATOM    376  N   ASP A  37      81.630 123.880 153.230  1.00  0.00           N
ATOM    377  HN  ASP A  37      82.430 123.810 153.830  1.00  0.00           H
ATOM    378  CA  ASP A  37      81.890 124.250 151.870  1.00  0.00           C
ATOM    379  HA  ASP A  37      80.930 124.100 151.400  1.00  0.00           H
ATOM    380  CB  ASP A  37      82.220 125.770 151.670  1.00  0.00           C
ATOM    381  HB1 ASP A  37      82.270 125.950 150.580  1.00  0.00           H
ATOM    382  HB2 ASP A  37      81.340 126.390 151.920  1.00  0.00           H
ATOM    383  CG  ASP A  37      83.310 126.280 152.590  1.00  0.00           C
ATOM    384  OD1 ASP A  37      84.090 125.520 153.220  1.00  0.00           O
ATOM    385  OD2 ASP A  37      83.510 127.550 152.520  1.00  0.00           O
ATOM    386  C   ASP A  37      82.790 123.290 151.100  1.00  0.00           C
ATOM    387  O   ASP A  37      82.310 122.730 150.110  1.00  0.00           O
ATOM    388  N   ALA A  38      84.030 123.120 151.600  1.00  0.00           N
ATOM    389  HN  ALA A  38      84.250 123.500 152.500  1.00  0.00           H
ATOM    390  CA  ALA A  38      85.120 122.460 150.940  1.00  0.00           C
ATOM    391  HA  ALA A  38      84.760 121.830 150.150  1.00  0.00           H
ATOM    392  CB  ALA A  38      86.100 123.500 150.400  1.00  0.00           C
ATOM    393  HB1 ALA A  38      87.060 123.070 150.020  1.00  0.00           H
ATOM    394  HB2 ALA A  38      85.590 124.070 149.590  1.00  0.00           H
ATOM    395  HB3 ALA A  38      86.400 124.160 151.250  1.00  0.00           H
ATOM    396  C   ALA A  38      85.900 121.670 151.850  1.00  0.00           C
ATOM    397  O   ALA A  38      85.870 121.890 153.040  1.00  0.00           O
ATOM    398  N   PHE A  39      86.630 120.650 151.450  1.00  0.00           N
ATOM    399  HN  PHE A  39      86.810 120.420 150.500  1.00  0.00           H
ATOM    400  CA  PHE A  39      87.190 119.750 152.440  1.00  0.00           C
ATOM    401  HA  PHE A  39      87.630 120.280 153.270  1.00  0.00           H
ATOM    402  CB  PHE A  39      86.150 118.760 153.110  1.00  0.00           C
ATOM    403  HB1 PHE A  39      86.590 118.100 153.890  1.00  0.00           H
ATOM    404  HB2 PHE A  39      85.370 119.320 153.670  1.00  0.00           H
ATOM    405  CG  PHE A  39      85.400 117.920 152.220  1.00  0.00           C
ATOM    406  CD1 PHE A  39      84.000 118.230 151.890  1.00  0.00           C
ATOM    407  HD1 PHE A  39      83.650 119.200 152.210  1.00  0.00           H
ATOM    408  CE1 PHE A  39      83.290 117.340 151.070  1.00  0.00           C
ATOM    409  HE1 PHE A  39      82.240 117.550 150.930  1.00  0.00           H
ATOM    410  CZ  PHE A  39      83.890 116.170 150.650  1.00  0.00           C
ATOM    411  HZ  PHE A  39      83.290 115.610 149.940  1.00  0.00           H
ATOM    412  CD2 PHE A  39      85.940 116.690 151.730  1.00  0.00           C
ATOM    413  HD2 PHE A  39      86.940 116.440 152.050  1.00  0.00           H
ATOM    414  CE2 PHE A  39      85.200 115.820 150.960  1.00  0.00           C
ATOM    415  HE2 PHE A  39      85.660 114.940 150.520  1.00  0.00           H
ATOM    416  C   PHE A  39      88.370 118.980 151.840  1.00  0.00           C
ATOM    417  O   PHE A  39      88.460 118.670 150.680  1.00  0.00           O
ATOM    418  N   THR A  40      89.270 118.420 152.700  1.00  0.00           N
ATOM    419  HN  THR A  40      89.220 118.690 153.660  1.00  0.00           H
ATOM    420  CA  THR A  40      90.340 117.500 152.270  1.00  0.00           C
ATOM    421  HA  THR A  40      89.960 117.170 151.310  1.00  0.00           H
ATOM    422  CB  THR A  40      91.670 118.170 152.100  1.00  0.00           C
ATOM    423  HB  THR A  40      91.920 118.560 153.110  1.00  0.00           H
ATOM    424  OG1 THR A  40      91.650 119.260 151.180  1.00  0.00           O
ATOM    425  HG1 THR A  40      91.360 120.040 151.670  1.00  0.00           H
ATOM    426  CG2 THR A  40      92.630 117.170 151.600  1.00  0.00           C
ATOM    427 HG21 THR A  40      92.920 116.370 152.320  1.00  0.00           H
ATOM    428 HG22 THR A  40      92.290 116.710 150.650  1.00  0.00           H
ATOM    429 HG23 THR A  40      93.560 117.700 151.300  1.00  0.00           H
ATOM    430  C   THR A  40      90.300 116.320 153.220  1.00  0.00           C
ATOM    431  O   THR A  40      90.290 116.510 154.440  1.00  0.00           O
ATOM    432  N   LEU A  41      90.150 115.150 152.680  1.00  0.00           N
ATOM    433  HN  LEU A  41      90.000 114.960 151.710  1.00  0.00           H
ATOM    434  CA  LEU A  41      89.900 113.910 153.520  1.00  0.00           C
ATOM    435  HA  LEU A  41      90.050 114.060 154.580  1.00  0.00           H
ATOM    436  CB  LEU A  41      88.400 113.480 153.100  1.00  0.00           C
ATOM    437  HB1 LEU A  41      87.690 114.320 153.280  1.00  0.00           H
ATOM    438  HB2 LEU A  41      88.520 113.350 152.000  1.00  0.00           H
ATOM    439  CG  LEU A  41      87.920 112.100 153.620  1.00  0.00           C
ATOM    440  HG  LEU A  41      88.650 111.300 153.410  1.00  0.00           H
ATOM    441  CD1 LEU A  41      87.810 112.140 155.160  1.00  0.00           C
ATOM    442 HD11 LEU A  41      87.190 112.970 155.550  1.00  0.00           H
ATOM    443 HD12 LEU A  41      87.300 111.190 155.450  1.00  0.00           H
ATOM    444 HD13 LEU A  41      88.830 112.230 155.590  1.00  0.00           H
ATOM    445  CD2 LEU A  41      86.590 111.620 153.010  1.00  0.00           C
ATOM    446 HD21 LEU A  41      85.720 112.140 153.440  1.00  0.00           H
ATOM    447 HD22 LEU A  41      86.460 111.910 151.940  1.00  0.00           H
ATOM    448 HD23 LEU A  41      86.510 110.530 153.220  1.00  0.00           H
ATOM    449  C   LEU A  41      90.930 112.900 153.050  1.00  0.00           C
ATOM    450  O   LEU A  41      91.040 112.680 151.830  1.00  0.00           O
ATOM    451  N   GLN A  42      91.810 112.400 153.910  1.00  0.00           N
ATOM    452  HN  GLN A  42      91.800 112.560 154.900  1.00  0.00           H
ATOM    453  CA  GLN A  42      92.820 111.550 153.400  1.00  0.00           C
ATOM    454  HA  GLN A  42      92.390 110.880 152.660  1.00  0.00           H
ATOM    455  CB  GLN A  42      94.120 112.250 152.890  1.00  0.00           C
ATOM    456  HB1 GLN A  42      94.890 111.460 152.770  1.00  0.00           H
ATOM    457  HB2 GLN A  42      93.850 112.730 151.930  1.00  0.00           H
ATOM    458  CG  GLN A  42      94.590 113.530 153.700  1.00  0.00           C
ATOM    459  HG1 GLN A  42      94.740 112.980 154.660  1.00  0.00           H
ATOM    460  HG2 GLN A  42      93.890 114.380 153.810  1.00  0.00           H
ATOM    461  CD  GLN A  42      95.960 113.990 153.210  1.00  0.00           C
ATOM    462  OE1 GLN A  42      97.070 113.540 153.560  1.00  0.00           O
ATOM    463  NE2 GLN A  42      95.910 114.920 152.180  1.00  0.00           N
ATOM    464 HE21 GLN A  42      95.030 115.240 151.830  1.00  0.00           H
ATOM    465 HE22 GLN A  42      96.720 115.240 151.680  1.00  0.00           H
ATOM    466  C   GLN A  42      93.080 110.550 154.430  1.00  0.00           C
ATOM    467  O   GLN A  42      92.710 110.800 155.610  1.00  0.00           O
ATOM    468  N   VAL A  43      93.690 109.370 154.080  1.00  0.00           N
ATOM    469  HN  VAL A  43      93.970 109.250 153.140  1.00  0.00           H
ATOM    470  CA  VAL A  43      93.830 108.240 154.870  1.00  0.00           C
ATOM    471  HA  VAL A  43      94.200 108.580 155.820  1.00  0.00           H
ATOM    472  CB  VAL A  43      92.560 107.420 155.070  1.00  0.00           C
ATOM    473  HB  VAL A  43      91.720 108.090 155.360  1.00  0.00           H
ATOM    474  CG1 VAL A  43      92.130 106.750 153.800  1.00  0.00           C
ATOM    475 HG11 VAL A  43      92.130 107.460 152.940  1.00  0.00           H
ATOM    476 HG12 VAL A  43      92.770 105.880 153.540  1.00  0.00           H
ATOM    477 HG13 VAL A  43      91.090 106.390 153.950  1.00  0.00           H
ATOM    478  CG2 VAL A  43      92.680 106.500 156.300  1.00  0.00           C
ATOM    479 HG21 VAL A  43      91.650 106.320 156.670  1.00  0.00           H
ATOM    480 HG22 VAL A  43      93.140 105.560 155.950  1.00  0.00           H
ATOM    481 HG23 VAL A  43      93.130 106.900 157.240  1.00  0.00           H
ATOM    482  C   VAL A  43      94.900 107.410 154.240  1.00  0.00           C
ATOM    483  O   VAL A  43      95.020 107.400 153.010  1.00  0.00           O
ATOM    484  N   TRP A  44      95.620 106.620 154.960  1.00  0.00           N
ATOM    485  HN  TRP A  44      95.420 106.610 155.940  1.00  0.00           H
ATOM    486  CA  TRP A  44      96.400 105.500 154.550  1.00  0.00           C
ATOM    487  HA  TRP A  44      96.640 105.540 153.500  1.00  0.00           H
ATOM    488  CB  TRP A  44      97.810 105.430 155.210  1.00  0.00           C
ATOM    489  HB1 TRP A  44      97.790 105.510 156.320  1.00  0.00           H
ATOM    490  HB2 TRP A  44      98.130 104.370 155.070  1.00  0.00           H
ATOM    491  CG  TRP A  44      98.800 106.290 154.520  1.00  0.00           C
ATOM    492  CD1 TRP A  44      99.070 107.590 154.760  1.00  0.00           C
ATOM    493  HD1 TRP A  44      98.550 108.270 155.420  1.00  0.00           H
ATOM    494  NE1 TRP A  44     100.220 107.850 154.050  1.00  0.00           N
ATOM    495  HE1 TRP A  44     100.740 108.680 154.080  1.00  0.00           H
ATOM    496  CE2 TRP A  44     100.560 106.830 153.250  1.00  0.00           C
ATOM    497  CD2 TRP A  44      99.720 105.730 153.590  1.00  0.00           C
ATOM    498  CE3 TRP A  44      99.840 104.520 152.810  1.00  0.00           C
ATOM    499  HE3 TRP A  44      99.250 103.610 152.880  1.00  0.00           H
ATOM    500  CZ3 TRP A  44     100.830 104.400 151.820  1.00  0.00           C
ATOM    501  HZ3 TRP A  44     100.700 103.560 151.150  1.00  0.00           H
ATOM    502  CZ2 TRP A  44     101.610 106.710 152.330  1.00  0.00           C
ATOM    503  HZ2 TRP A  44     102.280 107.550 152.220  1.00  0.00           H
ATOM    504  CH2 TRP A  44     101.700 105.490 151.610  1.00  0.00           C
ATOM    505  HH2 TRP A  44     102.450 105.430 150.840  1.00  0.00           H
ATOM    506  C   TRP A  44      95.630 104.220 154.920  1.00  0.00           C
ATOM    507  O   TRP A  44      95.300 103.900 156.040  1.00  0.00           O
ATOM    508  N   LEU A  45      95.360 103.370 153.970  1.00  0.00           N
ATOM    509  HN  LEU A  45      95.490 103.550 153.000  1.00  0.00           H
ATOM    510  CA  LEU A  45      94.750 102.050 154.290  1.00  0.00           C
ATOM    511  HA  LEU A  45      94.840 101.850 155.350  1.00  0.00           H
ATOM    512  CB  LEU A  45      93.190 101.890 154.020  1.00  0.00           C
ATOM    513  HB1 LEU A  45      92.800 100.950 154.460  1.00  0.00           H
ATOM    514  HB2 LEU A  45      92.650 102.760 154.440  1.00  0.00           H
ATOM    515  CG  LEU A  45      92.700 101.990 152.520  1.00  0.00           C
ATOM    516  HG  LEU A  45      93.590 101.490 152.060  1.00  0.00           H
ATOM    517  CD1 LEU A  45      91.390 101.280 152.350  1.00  0.00           C
ATOM    518 HD11 LEU A  45      91.050 101.290 151.290  1.00  0.00           H
ATOM    519 HD12 LEU A  45      91.440 100.210 152.630  1.00  0.00           H
ATOM    520 HD13 LEU A  45      90.670 101.750 153.060  1.00  0.00           H
ATOM    521  CD2 LEU A  45      92.550 103.450 152.010  1.00  0.00           C
ATOM    522 HD21 LEU A  45      91.760 104.020 152.550  1.00  0.00           H
ATOM    523 HD22 LEU A  45      93.510 103.990 152.120  1.00  0.00           H
ATOM    524 HD23 LEU A  45      92.390 103.350 150.910  1.00  0.00           H
ATOM    525  C   LEU A  45      95.290 100.840 153.630  1.00  0.00           C
ATOM    526  O   LEU A  45      95.940 100.890 152.620  1.00  0.00           O
ATOM    527  N   ARG A  46      95.080  99.670 154.200  1.00  0.00           N
ATOM    528  HN  ARG A  46      94.610  99.770 155.080  1.00  0.00           H
ATOM    529  CA  ARG A  46      95.450  98.460 153.570  1.00  0.00           C
ATOM    530  HA  ARG A  46      95.830  98.590 152.560  1.00  0.00           H
ATOM    531  CB  ARG A  46      96.540  97.660 154.410  1.00  0.00           C
ATOM    532  HB1 ARG A  46      97.370  98.390 154.570  1.00  0.00           H
ATOM    533  HB2 ARG A  46      96.190  97.390 155.430  1.00  0.00           H
ATOM    534  CG  ARG A  46      97.290  96.440 153.700  1.00  0.00           C
ATOM    535  HG1 ARG A  46      97.600  96.930 152.750  1.00  0.00           H
ATOM    536  HG2 ARG A  46      96.510  95.720 153.360  1.00  0.00           H
ATOM    537  CD  ARG A  46      98.450  95.910 154.470  1.00  0.00           C
ATOM    538  HD1 ARG A  46      98.690  96.590 155.310  1.00  0.00           H
ATOM    539  HD2 ARG A  46      99.430  95.910 153.930  1.00  0.00           H
ATOM    540  NE  ARG A  46      97.960  94.580 154.890  1.00  0.00           N
ATOM    541  HE  ARG A  46      96.990  94.350 154.860  1.00  0.00           H
ATOM    542  CZ  ARG A  46      98.820  93.640 155.400  1.00  0.00           C
ATOM    543  NH1 ARG A  46     100.110  93.830 155.220  1.00  0.00           N
ATOM    544 HH11 ARG A  46     100.610  93.060 155.620  1.00  0.00           H
ATOM    545 HH12 ARG A  46     100.500  94.360 154.470  1.00  0.00           H
ATOM    546  NH2 ARG A  46      98.420  92.680 156.140  1.00  0.00           N
ATOM    547 HH21 ARG A  46      98.970  92.000 156.620  1.00  0.00           H
ATOM    548 HH22 ARG A  46      97.430  92.550 156.210  1.00  0.00           H
ATOM    549  C   ARG A  46      94.290  97.500 153.590  1.00  0.00           C
ATOM    550  O   ARG A  46      93.740  97.070 154.600  1.00  0.00           O
ATOM    551  N   ALA A  47      93.800  97.250 152.380  1.00  0.00           N
ATOM    552  HN  ALA A  47      94.270  97.590 151.570  1.00  0.00           H
ATOM    553  CA  ALA A  47      92.530  96.540 152.230  1.00  0.00           C
ATOM    554  HA  ALA A  47      92.000  96.610 153.170  1.00  0.00           H
ATOM    555  CB  ALA A  47      91.700  97.100 151.100  1.00  0.00           C
ATOM    556  HB1 ALA A  47      92.320  97.000 150.190  1.00  0.00           H
ATOM    557  HB2 ALA A  47      90.810  96.430 151.000  1.00  0.00           H
ATOM    558  HB3 ALA A  47      91.410  98.170 151.220  1.00  0.00           H
ATOM    559  C   ALA A  47      92.700  95.000 152.110  1.00  0.00           C
ATOM    560  O   ALA A  47      93.460  94.500 151.310  1.00  0.00           O
ATOM    561  N   GLU A  48      91.860  94.210 152.790  1.00  0.00           N
ATOM    562  HN  GLU A  48      91.280  94.510 153.540  1.00  0.00           H
ATOM    563  CA  GLU A  48      91.720  92.760 152.600  1.00  0.00           C
ATOM    564  HA  GLU A  48      92.690  92.300 152.650  1.00  0.00           H
ATOM    565  CB  GLU A  48      90.970  92.230 153.790  1.00  0.00           C
ATOM    566  HB1 GLU A  48      89.930  92.620 153.830  1.00  0.00           H
ATOM    567  HB2 GLU A  48      90.880  91.120 153.850  1.00  0.00           H
ATOM    568  CG  GLU A  48      91.550  92.510 155.190  1.00  0.00           C
ATOM    569  HG1 GLU A  48      91.090  92.020 156.080  1.00  0.00           H
ATOM    570  HG2 GLU A  48      91.530  93.620 155.300  1.00  0.00           H
ATOM    571  CD  GLU A  48      92.990  92.070 155.320  1.00  0.00           C
ATOM    572  OE1 GLU A  48      93.570  92.630 156.340  1.00  0.00           O
ATOM    573  OE2 GLU A  48      93.560  91.350 154.460  1.00  0.00           O
ATOM    574  C   GLU A  48      91.060  92.470 151.200  1.00  0.00           C
ATOM    575  O   GLU A  48      90.180  93.190 150.690  1.00  0.00           O
ATOM    576  N   GLY A  49      91.460  91.340 150.560  1.00  0.00           N
ATOM    577  HN  GLY A  49      92.070  90.660 150.960  1.00  0.00           H
ATOM    578  CA  GLY A  49      90.620  90.870 149.490  1.00  0.00           C
ATOM    579  HA1 GLY A  49      91.070  89.950 149.150  1.00  0.00           H
ATOM    580  HA2 GLY A  49      90.470  91.620 148.720  1.00  0.00           H
ATOM    581  C   GLY A  49      89.250  90.400 149.960  1.00  0.00           C
ATOM    582  O   GLY A  49      89.100  89.670 150.910  1.00  0.00           O
ATOM    583  N   GLY A  50      88.130  90.740 149.230  1.00  0.00           N
ATOM    584  HN  GLY A  50      88.100  91.300 148.400  1.00  0.00           H
ATOM    585  CA  GLY A  50      86.760  90.450 149.610  1.00  0.00           C
ATOM    586  HA1 GLY A  50      86.770  89.500 150.140  1.00  0.00           H
ATOM    587  HA2 GLY A  50      86.220  90.420 148.670  1.00  0.00           H
ATOM    588  C   GLY A  50      86.200  91.440 150.550  1.00  0.00           C
ATOM    589  O   GLY A  50      86.690  91.620 151.660  1.00  0.00           O
ATOM    590  N   GLN A  51      85.160  92.160 150.150  1.00  0.00           N
ATOM    591  HN  GLN A  51      84.850  92.070 149.200  1.00  0.00           H
ATOM    592  CA  GLN A  51      84.660  93.240 150.890  1.00  0.00           C
ATOM    593  HA  GLN A  51      85.050  93.220 151.900  1.00  0.00           H
ATOM    594  CB  GLN A  51      85.240  94.570 150.340  1.00  0.00           C
ATOM    595  HB1 GLN A  51      85.200  94.440 149.240  1.00  0.00           H
ATOM    596  HB2 GLN A  51      84.550  95.430 150.460  1.00  0.00           H
ATOM    597  CG  GLN A  51      86.670  94.830 150.770  1.00  0.00           C
ATOM    598  HG1 GLN A  51      87.000  95.710 150.180  1.00  0.00           H
ATOM    599  HG2 GLN A  51      87.380  94.060 150.410  1.00  0.00           H
ATOM    600  CD  GLN A  51      87.170  95.100 152.180  1.00  0.00           C
ATOM    601  OE1 GLN A  51      86.450  95.750 152.950  1.00  0.00           O
ATOM    602  NE2 GLN A  51      88.330  94.630 152.650  1.00  0.00           N
ATOM    603 HE21 GLN A  51      88.870  93.990 152.110  1.00  0.00           H
ATOM    604 HE22 GLN A  51      88.640  94.800 153.590  1.00  0.00           H
ATOM    605  C   GLN A  51      83.130  93.270 150.850  1.00  0.00           C
ATOM    606  O   GLN A  51      82.470  92.910 149.880  1.00  0.00           O
ATOM    607  N   ARG A  52      82.500  93.830 151.920  1.00  0.00           N
ATOM    608  HN  ARG A  52      83.090  94.070 152.690  1.00  0.00           H
ATOM    609  CA  ARG A  52      81.040  94.150 152.090  1.00  0.00           C
ATOM    610  HA  ARG A  52      80.460  93.350 151.670  1.00  0.00           H
ATOM    611  CB  ARG A  52      80.620  94.290 153.530  1.00  0.00           C
ATOM    612  HB1 ARG A  52      81.110  95.210 153.910  1.00  0.00           H
ATOM    613  HB2 ARG A  52      79.510  94.280 153.590  1.00  0.00           H
ATOM    614  CG  ARG A  52      81.170  93.250 154.450  1.00  0.00           C
ATOM    615  HG1 ARG A  52      82.240  93.350 154.730  1.00  0.00           H
ATOM    616  HG2 ARG A  52      80.910  92.320 153.900  1.00  0.00           H
ATOM    617  CD  ARG A  52      80.490  93.150 155.930  1.00  0.00           C
ATOM    618  HD1 ARG A  52      80.500  94.080 156.540  1.00  0.00           H
ATOM    619  HD2 ARG A  52      81.120  92.380 156.440  1.00  0.00           H
ATOM    620  NE  ARG A  52      79.090  92.530 155.890  1.00  0.00           N
ATOM    621  HE  ARG A  52      78.380  92.870 155.260  1.00  0.00           H
ATOM    622  CZ  ARG A  52      78.480  92.270 157.040  1.00  0.00           C
ATOM    623  NH1 ARG A  52      79.120  92.130 158.180  1.00  0.00           N
ATOM    624 HH11 ARG A  52      78.700  91.620 158.930  1.00  0.00           H
ATOM    625 HH12 ARG A  52      80.010  92.560 158.290  1.00  0.00           H
ATOM    626  NH2 ARG A  52      77.260  91.820 156.970  1.00  0.00           N
ATOM    627 HH21 ARG A  52      76.740  91.590 157.800  1.00  0.00           H
ATOM    628 HH22 ARG A  52      76.870  91.590 156.080  1.00  0.00           H
ATOM    629  C   ARG A  52      80.480  95.330 151.300  1.00  0.00           C
ATOM    630  O   ARG A  52      79.860  96.290 151.810  1.00  0.00           O
ATOM    631  N   SER A  53      80.820  95.410 150.010  1.00  0.00           N
ATOM    632  HN  SER A  53      81.290  94.600 149.680  1.00  0.00           H
ATOM    633  CA  SER A  53      80.400  96.240 148.960  1.00  0.00           C
ATOM    634  HA  SER A  53      81.030  97.120 148.890  1.00  0.00           H
ATOM    635  CB  SER A  53      80.670  95.510 147.590  1.00  0.00           C
ATOM    636  HB1 SER A  53      80.050  94.600 147.440  1.00  0.00           H
ATOM    637  HB2 SER A  53      81.780  95.400 147.500  1.00  0.00           H
ATOM    638  OG  SER A  53      80.280  96.270 146.430  1.00  0.00           O
ATOM    639  HG1 SER A  53      79.560  95.840 145.960  1.00  0.00           H
ATOM    640  C   SER A  53      78.970  96.780 149.030  1.00  0.00           C
ATOM    641  O   SER A  53      77.980  96.070 149.360  1.00  0.00           O
ATOM    642  N   PRO A  54      78.740  98.070 148.650  1.00  0.00           N
ATOM    643  CD  PRO A  54      77.360  98.490 148.370  1.00  0.00           C
ATOM    644  HD1 PRO A  54      76.660  98.140 149.160  1.00  0.00           H
ATOM    645  HD2 PRO A  54      77.030  98.010 147.420  1.00  0.00           H
ATOM    646  CA  PRO A  54      79.660  99.220 148.710  1.00  0.00           C
ATOM    647  HA  PRO A  54      80.490  99.130 148.020  1.00  0.00           H
ATOM    648  CB  PRO A  54      78.820 100.380 148.320  1.00  0.00           C
ATOM    649  HB1 PRO A  54      79.040 101.340 148.830  1.00  0.00           H
ATOM    650  HB2 PRO A  54      78.860 100.550 147.220  1.00  0.00           H
ATOM    651  CG  PRO A  54      77.350 100.070 148.430  1.00  0.00           C
ATOM    652  HG1 PRO A  54      76.600 100.430 147.690  1.00  0.00           H
ATOM    653  HG2 PRO A  54      76.970 100.400 149.420  1.00  0.00           H
ATOM    654  C   PRO A  54      80.270  99.440 150.130  1.00  0.00           C
ATOM    655  O   PRO A  54      79.530  99.780 151.080  1.00  0.00           O
ATOM    656  N   ALA A  55      81.540  99.120 150.380  1.00  0.00           N
ATOM    657  HN  ALA A  55      82.220  98.970 149.670  1.00  0.00           H
ATOM    658  CA  ALA A  55      82.000  98.950 151.710  1.00  0.00           C
ATOM    659  HA  ALA A  55      81.220  98.570 152.350  1.00  0.00           H
ATOM    660  CB  ALA A  55      83.130  97.860 151.580  1.00  0.00           C
ATOM    661  HB1 ALA A  55      83.780  98.180 150.740  1.00  0.00           H
ATOM    662  HB2 ALA A  55      83.650  97.810 152.550  1.00  0.00           H
ATOM    663  HB3 ALA A  55      82.830  96.840 151.270  1.00  0.00           H
ATOM    664  C   ALA A  55      82.620 100.250 152.060  1.00  0.00           C
ATOM    665  O   ALA A  55      83.580 100.680 151.460  1.00  0.00           O
ATOM    666  N   VAL A  56      82.150 100.810 153.140  1.00  0.00           N
ATOM    667  HN  VAL A  56      81.700 100.180 153.770  1.00  0.00           H
ATOM    668  CA  VAL A  56      82.390 102.210 153.520  1.00  0.00           C
ATOM    669  HA  VAL A  56      82.630 102.720 152.600  1.00  0.00           H
ATOM    670  CB  VAL A  56      81.180 102.750 154.180  1.00  0.00           C
ATOM    671  HB  VAL A  56      80.800 102.150 155.040  1.00  0.00           H
ATOM    672  CG1 VAL A  56      81.580 104.120 154.790  1.00  0.00           C
ATOM    673 HG11 VAL A  56      82.220 103.950 155.670  1.00  0.00           H
ATOM    674 HG12 VAL A  56      82.220 104.730 154.110  1.00  0.00           H
ATOM    675 HG13 VAL A  56      80.680 104.640 155.180  1.00  0.00           H
ATOM    676  CG2 VAL A  56      80.110 102.900 153.090  1.00  0.00           C
ATOM    677 HG21 VAL A  56      80.000 101.860 152.720  1.00  0.00           H
ATOM    678 HG22 VAL A  56      79.240 103.400 153.560  1.00  0.00           H
ATOM    679 HG23 VAL A  56      80.350 103.650 152.300  1.00  0.00           H
ATOM    680  C   VAL A  56      83.670 102.270 154.420  1.00  0.00           C
ATOM    681  O   VAL A  56      83.790 101.550 155.400  1.00  0.00           O
ATOM    682  N   ILE A  57      84.650 103.110 153.980  1.00  0.00           N
ATOM    683  HN  ILE A  57      84.570 103.720 153.200  1.00  0.00           H
ATOM    684  CA  ILE A  57      85.810 103.450 154.750  1.00  0.00           C
ATOM    685  HA  ILE A  57      86.050 102.660 155.450  1.00  0.00           H
ATOM    686  CB  ILE A  57      86.940 103.810 153.810  1.00  0.00           C
ATOM    687  HB  ILE A  57      86.500 104.600 153.170  1.00  0.00           H
ATOM    688  CG2 ILE A  57      88.170 104.320 154.590  1.00  0.00           C
ATOM    689 HG21 ILE A  57      88.780 103.510 155.040  1.00  0.00           H
ATOM    690 HG22 ILE A  57      88.740 104.980 153.910  1.00  0.00           H
ATOM    691 HG23 ILE A  57      87.830 105.080 155.330  1.00  0.00           H
ATOM    692  CG1 ILE A  57      87.350 102.610 152.910  1.00  0.00           C
ATOM    693 HG11 ILE A  57      86.550 101.890 152.640  1.00  0.00           H
ATOM    694 HG12 ILE A  57      88.130 102.060 153.480  1.00  0.00           H
ATOM    695  CD  ILE A  57      87.980 103.170 151.600  1.00  0.00           C
ATOM    696  HD1 ILE A  57      88.350 102.380 150.910  1.00  0.00           H
ATOM    697  HD2 ILE A  57      87.170 103.790 151.160  1.00  0.00           H
ATOM    698  HD3 ILE A  57      88.870 103.820 151.730  1.00  0.00           H
ATOM    699  C   ILE A  57      85.420 104.590 155.710  1.00  0.00           C
ATOM    700  O   ILE A  57      85.640 104.470 156.960  1.00  0.00           O
ATOM    701  N   THR A  58      84.770 105.730 155.170  1.00  0.00           N
ATOM    702  HN  THR A  58      84.770 105.870 154.180  1.00  0.00           H
ATOM    703  CA  THR A  58      84.500 106.940 155.970  1.00  0.00           C
ATOM    704  HA  THR A  58      84.080 106.630 156.910  1.00  0.00           H
ATOM    705  CB  THR A  58      85.610 108.060 155.970  1.00  0.00           C
ATOM    706  HB  THR A  58      86.500 107.700 156.510  1.00  0.00           H
ATOM    707  OG1 THR A  58      85.170 109.290 156.510  1.00  0.00           O
ATOM    708  HG1 THR A  58      85.140 109.170 157.460  1.00  0.00           H
ATOM    709  CG2 THR A  58      86.110 108.500 154.550  1.00  0.00           C
ATOM    710 HG21 THR A  58      85.270 108.920 153.950  1.00  0.00           H
ATOM    711 HG22 THR A  58      86.980 109.190 154.570  1.00  0.00           H
ATOM    712 HG23 THR A  58      86.420 107.530 154.090  1.00  0.00           H
ATOM    713  C   THR A  58      83.300 107.550 155.340  1.00  0.00           C
ATOM    714  O   THR A  58      83.000 107.450 154.170  1.00  0.00           O
ATOM    715  N   GLY A  59      82.500 108.290 156.130  1.00  0.00           N
ATOM    716  HN  GLY A  59      82.790 108.600 157.030  1.00  0.00           H
ATOM    717  CA  GLY A  59      81.290 108.840 155.580  1.00  0.00           C
ATOM    718  HA1 GLY A  59      80.560 108.050 155.470  1.00  0.00           H
ATOM    719  HA2 GLY A  59      81.520 109.460 154.730  1.00  0.00           H
ATOM    720  C   GLY A  59      80.600 109.880 156.490  1.00  0.00           C
ATOM    721  O   GLY A  59      80.510 109.690 157.710  1.00  0.00           O
ATOM    722  N   LEU A  60      80.030 110.960 155.870  1.00  0.00           N
ATOM    723  HN  LEU A  60      79.990 111.000 154.880  1.00  0.00           H
ATOM    724  CA  LEU A  60      79.300 111.990 156.590  1.00  0.00           C
ATOM    725  HA  LEU A  60      79.460 111.830 157.650  1.00  0.00           H
ATOM    726  CB  LEU A  60      79.610 113.470 156.260  1.00  0.00           C
ATOM    727  HB1 LEU A  60      80.680 113.660 156.520  1.00  0.00           H
ATOM    728  HB2 LEU A  60      79.420 113.460 155.170  1.00  0.00           H
ATOM    729  CG  LEU A  60      78.790 114.550 156.960  1.00  0.00           C
ATOM    730  HG  LEU A  60      78.370 114.070 157.870  1.00  0.00           H
ATOM    731  CD1 LEU A  60      79.670 115.870 157.320  1.00  0.00           C
ATOM    732 HD11 LEU A  60      80.490 115.800 158.060  1.00  0.00           H
ATOM    733 HD12 LEU A  60      80.190 116.200 156.390  1.00  0.00           H
ATOM    734 HD13 LEU A  60      78.900 116.600 157.650  1.00  0.00           H
ATOM    735  CD2 LEU A  60      77.590 114.910 156.040  1.00  0.00           C
ATOM    736 HD21 LEU A  60      77.970 115.100 155.010  1.00  0.00           H
ATOM    737 HD22 LEU A  60      76.880 114.080 155.910  1.00  0.00           H
ATOM    738 HD23 LEU A  60      77.050 115.790 156.450  1.00  0.00           H
ATOM    739  C   LEU A  60      77.820 111.670 156.390  1.00  0.00           C
ATOM    740  O   LEU A  60      77.360 111.450 155.280  1.00  0.00           O
ATOM    741  N   TYR A  61      77.060 111.460 157.460  1.00  0.00           N
ATOM    742  HN  TYR A  61      77.500 111.490 158.350  1.00  0.00           H
ATOM    743  CA  TYR A  61      75.710 111.020 157.360  1.00  0.00           C
ATOM    744  HA  TYR A  61      75.310 110.950 156.360  1.00  0.00           H
ATOM    745  CB  TYR A  61      75.450 109.550 157.890  1.00  0.00           C
ATOM    746  HB1 TYR A  61      75.850 109.460 158.930  1.00  0.00           H
ATOM    747  HB2 TYR A  61      74.360 109.360 157.850  1.00  0.00           H
ATOM    748  CG  TYR A  61      76.170 108.590 157.040  1.00  0.00           C
ATOM    749  CD1 TYR A  61      75.500 107.860 156.020  1.00  0.00           C
ATOM    750  HD1 TYR A  61      74.500 108.160 155.760  1.00  0.00           H
ATOM    751  CE1 TYR A  61      76.180 106.940 155.210  1.00  0.00           C
ATOM    752  HE1 TYR A  61      75.630 106.450 154.430  1.00  0.00           H
ATOM    753  CZ  TYR A  61      77.580 106.670 155.370  1.00  0.00           C
ATOM    754  OH  TYR A  61      78.300 105.650 154.620  1.00  0.00           O
ATOM    755  HH  TYR A  61      77.820 105.530 153.790  1.00  0.00           H
ATOM    756  CD2 TYR A  61      77.480 108.130 157.320  1.00  0.00           C
ATOM    757  HD2 TYR A  61      77.900 108.590 158.210  1.00  0.00           H
ATOM    758  CE2 TYR A  61      78.210 107.310 156.420  1.00  0.00           C
ATOM    759  HE2 TYR A  61      79.220 107.020 156.670  1.00  0.00           H
ATOM    760  C   TYR A  61      74.830 111.980 158.110  1.00  0.00           C
ATOM    761  O   TYR A  61      75.300 112.700 158.970  1.00  0.00           O
ATOM    762  N   ASP A  62      73.490 111.980 157.930  1.00  0.00           N
ATOM    763  HN  ASP A  62      73.020 111.510 157.190  1.00  0.00           H
ATOM    764  CA  ASP A  62      72.550 112.820 158.600  1.00  0.00           C
ATOM    765  HA  ASP A  62      73.070 113.400 159.340  1.00  0.00           H
ATOM    766  CB  ASP A  62      71.960 113.790 157.530  1.00  0.00           C
ATOM    767  HB1 ASP A  62      72.820 114.480 157.390  1.00  0.00           H
ATOM    768  HB2 ASP A  62      71.750 113.180 156.630  1.00  0.00           H
ATOM    769  CG  ASP A  62      70.740 114.710 157.930  1.00  0.00           C
ATOM    770  OD1 ASP A  62      70.210 114.640 159.080  1.00  0.00           O
ATOM    771  OD2 ASP A  62      70.340 115.570 157.050  1.00  0.00           O
ATOM    772  C   ASP A  62      71.530 111.970 159.300  1.00  0.00           C
ATOM    773  O   ASP A  62      70.930 111.030 158.740  1.00  0.00           O
ATOM    774  N   LYS A  63      71.330 112.200 160.580  1.00  0.00           N
ATOM    775  HN  LYS A  63      71.690 113.010 161.020  1.00  0.00           H
ATOM    776  CA  LYS A  63      70.380 111.400 161.320  1.00  0.00           C
ATOM    777  HA  LYS A  63      70.340 110.390 160.940  1.00  0.00           H
ATOM    778  CB  LYS A  63      70.900 111.270 162.800  1.00  0.00           C
ATOM    779  HB1 LYS A  63      70.130 110.830 163.470  1.00  0.00           H
ATOM    780  HB2 LYS A  63      71.850 110.710 162.880  1.00  0.00           H
ATOM    781  CG  LYS A  63      71.370 112.630 163.390  1.00  0.00           C
ATOM    782  HG1 LYS A  63      70.540 113.360 163.330  1.00  0.00           H
ATOM    783  HG2 LYS A  63      72.290 112.910 162.830  1.00  0.00           H
ATOM    784  CD  LYS A  63      71.550 112.670 164.940  1.00  0.00           C
ATOM    785  HD1 LYS A  63      71.950 113.690 165.120  1.00  0.00           H
ATOM    786  HD2 LYS A  63      72.360 111.960 165.200  1.00  0.00           H
ATOM    787  CE  LYS A  63      70.310 112.510 165.860  1.00  0.00           C
ATOM    788  HE1 LYS A  63      69.830 111.510 165.800  1.00  0.00           H
ATOM    789  HE2 LYS A  63      69.440 113.130 165.550  1.00  0.00           H
ATOM    790  NZ  LYS A  63      70.720 112.850 167.280  1.00  0.00           N
ATOM    791  HZ1 LYS A  63      71.550 113.480 167.280  1.00  0.00           H
ATOM    792  HZ2 LYS A  63      69.920 113.330 167.740  1.00  0.00           H
ATOM    793  HZ3 LYS A  63      70.990 111.970 167.770  1.00  0.00           H
ATOM    794  C   LYS A  63      69.000 111.890 161.340  1.00  0.00           C
ATOM    795  O   LYS A  63      68.020 111.240 161.780  1.00  0.00           O
ATOM    796  N   CYS A  64      68.790 113.130 160.790  1.00  0.00           N
ATOM    797  HN  CYS A  64      69.450 113.580 160.180  1.00  0.00           H
ATOM    798  CA  CYS A  64      67.580 113.840 160.770  1.00  0.00           C
ATOM    799  HA  CYS A  64      66.820 113.390 161.390  1.00  0.00           H
ATOM    800  CB  CYS A  64      67.810 115.250 161.450  1.00  0.00           C
ATOM    801  HB1 CYS A  64      66.820 115.730 161.630  1.00  0.00           H
ATOM    802  HB2 CYS A  64      68.400 115.880 160.750  1.00  0.00           H
ATOM    803  SG  CYS A  64      68.510 115.070 163.120  1.00  0.00           S
ATOM    804  C   CYS A  64      67.040 113.960 159.270  1.00  0.00           C
ATOM    805  O   CYS A  64      66.020 114.580 159.080  1.00  0.00           O
ATOM    806  N   SER A  65      67.720 113.340 158.320  1.00  0.00           N
ATOM    807  HN  SER A  65      68.500 112.770 158.560  1.00  0.00           H
ATOM    808  CA  SER A  65      67.170 113.160 156.980  1.00  0.00           C
ATOM    809  HA  SER A  65      66.670 114.030 156.580  1.00  0.00           H
ATOM    810  CB  SER A  65      68.130 112.730 155.860  1.00  0.00           C
ATOM    811  HB1 SER A  65      67.520 112.470 154.970  1.00  0.00           H
ATOM    812  HB2 SER A  65      68.750 111.870 156.190  1.00  0.00           H
ATOM    813  OG  SER A  65      68.930 113.890 155.450  1.00  0.00           O
ATOM    814  HG1 SER A  65      69.640 113.980 156.090  1.00  0.00           H
ATOM    815  C   SER A  65      66.110 112.170 157.070  1.00  0.00           C
ATOM    816  O   SER A  65      66.390 110.980 157.300  1.00  0.00           O
ATOM    817  N   TYR A  66      64.840 112.540 156.850  1.00  0.00           N
ATOM    818  HN  TYR A  66      64.670 113.520 156.960  1.00  0.00           H
ATOM    819  CA  TYR A  66      63.720 111.650 156.740  1.00  0.00           C
ATOM    820  HA  TYR A  66      64.020 110.670 157.100  1.00  0.00           H
ATOM    821  CB  TYR A  66      62.530 112.190 157.550  1.00  0.00           C
ATOM    822  HB1 TYR A  66      62.040 113.100 157.140  1.00  0.00           H
ATOM    823  HB2 TYR A  66      61.740 111.420 157.660  1.00  0.00           H
ATOM    824  CG  TYR A  66      62.890 112.630 158.900  1.00  0.00           C
ATOM    825  CD1 TYR A  66      63.550 111.670 159.740  1.00  0.00           C
ATOM    826  HD1 TYR A  66      63.810 110.720 159.310  1.00  0.00           H
ATOM    827  CE1 TYR A  66      64.010 112.030 161.000  1.00  0.00           C
ATOM    828  HE1 TYR A  66      64.370 111.270 161.670  1.00  0.00           H
ATOM    829  CZ  TYR A  66      63.600 113.270 161.540  1.00  0.00           C
ATOM    830  OH  TYR A  66      63.820 113.570 162.920  1.00  0.00           O
ATOM    831  HH  TYR A  66      63.370 114.390 163.130  1.00  0.00           H
ATOM    832  CD2 TYR A  66      62.700 113.970 159.400  1.00  0.00           C
ATOM    833  HD2 TYR A  66      62.190 114.740 158.850  1.00  0.00           H
ATOM    834  CE2 TYR A  66      62.980 114.240 160.780  1.00  0.00           C
ATOM    835  HE2 TYR A  66      62.880 115.200 161.250  1.00  0.00           H
ATOM    836  C   TYR A  66      63.100 111.560 155.340  1.00  0.00           C
ATOM    837  O   TYR A  66      62.070 110.850 155.260  1.00  0.00           O
ATOM    838  N   ILE A  67      63.600 112.240 154.320  1.00  0.00           N
ATOM    839  HN  ILE A  67      64.480 112.700 154.390  1.00  0.00           H
ATOM    840  CA  ILE A  67      63.030 112.180 152.930  1.00  0.00           C
ATOM    841  HA  ILE A  67      62.040 111.760 153.060  1.00  0.00           H
ATOM    842  CB  ILE A  67      62.790 113.600 152.470  1.00  0.00           C
ATOM    843  HB  ILE A  67      63.760 114.120 152.310  1.00  0.00           H
ATOM    844  CG2 ILE A  67      62.170 113.480 151.050  1.00  0.00           C
ATOM    845 HG21 ILE A  67      62.000 114.530 150.740  1.00  0.00           H
ATOM    846 HG22 ILE A  67      62.910 113.090 150.320  1.00  0.00           H
ATOM    847 HG23 ILE A  67      61.190 112.960 151.000  1.00  0.00           H
ATOM    848  CG1 ILE A  67      61.940 114.390 153.450  1.00  0.00           C
ATOM    849 HG11 ILE A  67      61.190 113.700 153.890  1.00  0.00           H
ATOM    850 HG12 ILE A  67      61.390 115.150 152.850  1.00  0.00           H
ATOM    851  CD  ILE A  67      62.740 115.130 154.600  1.00  0.00           C
ATOM    852  HD1 ILE A  67      63.690 115.550 154.220  1.00  0.00           H
ATOM    853  HD2 ILE A  67      62.130 115.960 155.020  1.00  0.00           H
ATOM    854  HD3 ILE A  67      62.980 114.480 155.480  1.00  0.00           H
ATOM    855  C   ILE A  67      63.870 111.250 152.150  1.00  0.00           C
ATOM    856  O   ILE A  67      63.560 110.060 152.040  1.00  0.00           O
ATOM    857  N   SER A  68      65.050 111.700 151.680  1.00  0.00           N
ATOM    858  HN  SER A  68      65.330 112.650 151.770  1.00  0.00           H
ATOM    859  CA  SER A  68      66.080 110.900 151.030  1.00  0.00           C
ATOM    860  HA  SER A  68      65.830 109.850 151.100  1.00  0.00           H
ATOM    861  CB  SER A  68      66.290 111.320 149.570  1.00  0.00           C
ATOM    862  HB1 SER A  68      67.120 110.690 149.190  1.00  0.00           H
ATOM    863  HB2 SER A  68      66.620 112.380 149.520  1.00  0.00           H
ATOM    864  OG  SER A  68      65.080 111.160 148.770  1.00  0.00           O
ATOM    865  HG1 SER A  68      65.000 110.240 148.490  1.00  0.00           H
ATOM    866  C   SER A  68      67.340 111.130 151.880  1.00  0.00           C
ATOM    867  O   SER A  68      67.820 112.150 152.270  1.00  0.00           O
ATOM    868  N   ARG A  69      67.950 110.010 152.350  1.00  0.00           N
ATOM    869  HN  ARG A  69      67.530 109.130 152.120  1.00  0.00           H
ATOM    870  CA  ARG A  69      69.060 110.030 153.240  1.00  0.00           C
ATOM    871  HA  ARG A  69      69.120 110.980 153.760  1.00  0.00           H
ATOM    872  CB  ARG A  69      68.750 109.040 154.380  1.00  0.00           C
ATOM    873  HB1 ARG A  69      69.640 109.090 155.050  1.00  0.00           H
ATOM    874  HB2 ARG A  69      67.820 109.220 154.960  1.00  0.00           H
ATOM    875  CG  ARG A  69      68.630 107.580 153.910  1.00  0.00           C
ATOM    876  HG1 ARG A  69      69.400 107.290 153.160  1.00  0.00           H
ATOM    877  HG2 ARG A  69      67.640 107.530 153.420  1.00  0.00           H
ATOM    878  CD  ARG A  69      68.840 106.520 155.020  1.00  0.00           C
ATOM    879  HD1 ARG A  69      69.760 106.700 155.620  1.00  0.00           H
ATOM    880  HD2 ARG A  69      68.830 105.530 154.520  1.00  0.00           H
ATOM    881  NE  ARG A  69      67.650 106.540 155.980  1.00  0.00           N
ATOM    882  HE  ARG A  69      66.840 105.970 155.880  1.00  0.00           H
ATOM    883  CZ  ARG A  69      67.680 107.230 157.110  1.00  0.00           C
ATOM    884  NH1 ARG A  69      68.790 107.850 157.570  1.00  0.00           N
ATOM    885 HH11 ARG A  69      68.840 108.090 158.540  1.00  0.00           H
ATOM    886 HH12 ARG A  69      69.710 107.710 157.190  1.00  0.00           H
ATOM    887  NH2 ARG A  69      66.560 107.240 157.820  1.00  0.00           N
ATOM    888 HH21 ARG A  69      66.520 107.820 158.630  1.00  0.00           H
ATOM    889 HH22 ARG A  69      65.690 106.830 157.560  1.00  0.00           H
ATOM    890  C   ARG A  69      70.470 109.940 152.610  1.00  0.00           C
ATOM    891  O   ARG A  69      71.480 109.730 153.250  1.00  0.00           O
ATOM    892  N   ASP A  70      70.540 110.100 151.280  1.00  0.00           N
ATOM    893  HN  ASP A  70      69.690 110.300 150.800  1.00  0.00           H
ATOM    894  CA  ASP A  70      71.670 109.960 150.400  1.00  0.00           C
ATOM    895  HA  ASP A  70      72.290 109.150 150.760  1.00  0.00           H
ATOM    896  CB  ASP A  70      71.090 109.560 149.000  1.00  0.00           C
ATOM    897  HB1 ASP A  70      71.990 109.380 148.380  1.00  0.00           H
ATOM    898  HB2 ASP A  70      70.640 108.550 149.090  1.00  0.00           H
ATOM    899  CG  ASP A  70      69.960 110.360 148.420  1.00  0.00           C
ATOM    900  OD1 ASP A  70      69.470 111.370 148.990  1.00  0.00           O
ATOM    901  OD2 ASP A  70      69.590 109.990 147.290  1.00  0.00           O
ATOM    902  C   ASP A  70      72.440 111.180 150.260  1.00  0.00           C
ATOM    903  O   ASP A  70      73.530 111.200 149.640  1.00  0.00           O
ATOM    904  N   ARG A  71      71.970 112.290 150.820  1.00  0.00           N
ATOM    905  HN  ARG A  71      71.090 112.310 151.280  1.00  0.00           H
ATOM    906  CA  ARG A  71      72.710 113.570 150.940  1.00  0.00           C
ATOM    907  HA  ARG A  71      73.120 113.770 149.950  1.00  0.00           H
ATOM    908  CB  ARG A  71      71.900 114.810 151.330  1.00  0.00           C
ATOM    909  HB1 ARG A  71      72.520 115.660 151.680  1.00  0.00           H
ATOM    910  HB2 ARG A  71      71.320 115.090 150.420  1.00  0.00           H
ATOM    911  CG  ARG A  71      70.740 114.490 152.370  1.00  0.00           C
ATOM    912  HG1 ARG A  71      71.100 113.920 153.250  1.00  0.00           H
ATOM    913  HG2 ARG A  71      70.000 113.800 151.930  1.00  0.00           H
ATOM    914  CD  ARG A  71      70.030 115.750 153.010  1.00  0.00           C
ATOM    915  HD1 ARG A  71      70.730 116.380 153.610  1.00  0.00           H
ATOM    916  HD2 ARG A  71      69.100 115.560 153.580  1.00  0.00           H
ATOM    917  NE  ARG A  71      69.520 116.440 151.820  1.00  0.00           N
ATOM    918  HE  ARG A  71      69.610 115.960 150.950  1.00  0.00           H
ATOM    919  CZ  ARG A  71      68.730 117.510 151.840  1.00  0.00           C
ATOM    920  NH1 ARG A  71      68.570 118.180 152.950  1.00  0.00           N
ATOM    921 HH11 ARG A  71      67.820 118.840 153.010  1.00  0.00           H
ATOM    922 HH12 ARG A  71      68.980 117.770 153.760  1.00  0.00           H
ATOM    923  NH2 ARG A  71      68.220 118.000 150.700  1.00  0.00           N
ATOM    924 HH21 ARG A  71      68.010 118.970 150.770  1.00  0.00           H
ATOM    925 HH22 ARG A  71      68.780 117.730 149.910  1.00  0.00           H
ATOM    926  C   ARG A  71      73.860 113.400 151.920  1.00  0.00           C
ATOM    927  O   ARG A  71      73.630 112.860 152.970  1.00  0.00           O
ATOM    928  N   GLY A  72      75.050 113.880 151.600  1.00  0.00           N
ATOM    929  HN  GLY A  72      75.110 114.440 150.770  1.00  0.00           H
ATOM    930  CA  GLY A  72      76.330 113.600 152.220  1.00  0.00           C
ATOM    931  HA1 GLY A  72      76.230 112.720 152.830  1.00  0.00           H
ATOM    932  HA2 GLY A  72      76.670 114.480 152.750  1.00  0.00           H
ATOM    933  C   GLY A  72      77.390 113.140 151.220  1.00  0.00           C
ATOM    934  O   GLY A  72      77.170 113.110 150.000  1.00  0.00           O
ATOM    935  N   TRP A  73      78.490 112.740 151.780  1.00  0.00           N
ATOM    936  HN  TRP A  73      78.680 112.750 152.750  1.00  0.00           H
ATOM    937  CA  TRP A  73      79.710 112.280 151.080  1.00  0.00           C
ATOM    938  HA  TRP A  73      79.590 112.030 150.030  1.00  0.00           H
ATOM    939  CB  TRP A  73      80.780 113.360 151.030  1.00  0.00           C
ATOM    940  HB1 TRP A  73      81.700 112.770 150.850  1.00  0.00           H
ATOM    941  HB2 TRP A  73      80.770 114.000 150.110  1.00  0.00           H
ATOM    942  CG  TRP A  73      81.010 114.200 152.210  1.00  0.00           C
ATOM    943  CD1 TRP A  73      80.470 115.400 152.570  1.00  0.00           C
ATOM    944  HD1 TRP A  73      79.680 115.890 152.030  1.00  0.00           H
ATOM    945  NE1 TRP A  73      80.960 115.870 153.770  1.00  0.00           N
ATOM    946  HE1 TRP A  73      80.770 116.700 154.240  1.00  0.00           H
ATOM    947  CE2 TRP A  73      81.920 114.940 154.190  1.00  0.00           C
ATOM    948  CD2 TRP A  73      81.870 113.870 153.300  1.00  0.00           C
ATOM    949  CE3 TRP A  73      82.690 112.790 153.670  1.00  0.00           C
ATOM    950  HE3 TRP A  73      82.690 111.890 153.070  1.00  0.00           H
ATOM    951  CZ3 TRP A  73      83.560 112.850 154.760  1.00  0.00           C
ATOM    952  HZ3 TRP A  73      84.060 111.920 154.970  1.00  0.00           H
ATOM    953  CZ2 TRP A  73      82.790 115.080 155.270  1.00  0.00           C
ATOM    954  HZ2 TRP A  73      82.720 115.930 155.930  1.00  0.00           H
ATOM    955  CH2 TRP A  73      83.660 114.040 155.510  1.00  0.00           C
ATOM    956  HH2 TRP A  73      84.430 114.060 156.270  1.00  0.00           H
ATOM    957  C   TRP A  73      80.160 110.990 151.690  1.00  0.00           C
ATOM    958  O   TRP A  73      80.120 110.890 152.950  1.00  0.00           O
ATOM    959  N   VAL A  74      80.630 110.100 150.930  1.00  0.00           N
ATOM    960  HN  VAL A  74      80.850 110.370 150.000  1.00  0.00           H
ATOM    961  CA  VAL A  74      81.050 108.810 151.350  1.00  0.00           C
ATOM    962  HA  VAL A  74      81.420 108.780 152.360  1.00  0.00           H
ATOM    963  CB  VAL A  74      80.000 107.720 151.100  1.00  0.00           C
ATOM    964  HB  VAL A  74      79.740 107.740 150.030  1.00  0.00           H
ATOM    965  CG1 VAL A  74      80.590 106.280 151.230  1.00  0.00           C
ATOM    966 HG11 VAL A  74      79.730 105.640 150.930  1.00  0.00           H
ATOM    967 HG12 VAL A  74      81.510 106.030 150.660  1.00  0.00           H
ATOM    968 HG13 VAL A  74      80.720 105.940 152.280  1.00  0.00           H
ATOM    969  CG2 VAL A  74      78.730 107.940 151.900  1.00  0.00           C
ATOM    970 HG21 VAL A  74      78.310 108.950 151.720  1.00  0.00           H
ATOM    971 HG22 VAL A  74      78.000 107.130 151.670  1.00  0.00           H
ATOM    972 HG23 VAL A  74      79.160 107.880 152.920  1.00  0.00           H
ATOM    973  C   VAL A  74      82.230 108.440 150.550  1.00  0.00           C
ATOM    974  O   VAL A  74      82.350 108.680 149.370  1.00  0.00           O
ATOM    975  N   VAL A  75      83.240 107.800 151.200  1.00  0.00           N
ATOM    976  HN  VAL A  75      83.080 107.550 152.160  1.00  0.00           H
ATOM    977  CA  VAL A  75      84.450 107.140 150.610  1.00  0.00           C
ATOM    978  HA  VAL A  75      84.220 107.130 149.560  1.00  0.00           H
ATOM    979  CB  VAL A  75      85.770 107.830 150.870  1.00  0.00           C
ATOM    980  HB  VAL A  75      85.910 107.730 151.960  1.00  0.00           H
ATOM    981  CG1 VAL A  75      86.830 107.320 149.880  1.00  0.00           C
ATOM    982 HG11 VAL A  75      86.490 107.400 148.830  1.00  0.00           H
ATOM    983 HG12 VAL A  75      87.700 108.000 150.020  1.00  0.00           H
ATOM    984 HG13 VAL A  75      87.180 106.270 149.960  1.00  0.00           H
ATOM    985  CG2 VAL A  75      85.510 109.340 150.650  1.00  0.00           C
ATOM    986 HG21 VAL A  75      86.450 109.870 150.390  1.00  0.00           H
ATOM    987 HG22 VAL A  75      84.790 109.580 149.830  1.00  0.00           H
ATOM    988 HG23 VAL A  75      85.140 109.790 151.590  1.00  0.00           H
ATOM    989  C   VAL A  75      84.540 105.720 151.010  1.00  0.00           C
ATOM    990  O   VAL A  75      84.480 105.270 152.150  1.00  0.00           O
ATOM    991  N   GLY A  76      84.590 104.920 149.880  1.00  0.00           N
ATOM    992  HN  GLY A  76      84.630 105.210 148.920  1.00  0.00           H
ATOM    993  CA  GLY A  76      84.650 103.460 150.090  1.00  0.00           C
ATOM    994  HA1 GLY A  76      83.630 103.160 150.260  1.00  0.00           H
ATOM    995  HA2 GLY A  76      85.220 103.140 150.950  1.00  0.00           H
ATOM    996  C   GLY A  76      85.120 102.620 148.920  1.00  0.00           C
ATOM    997  O   GLY A  76      85.600 103.080 147.900  1.00  0.00           O
ATOM    998  N   ILE A  77      84.900 101.290 149.020  1.00  0.00           N
ATOM    999  HN  ILE A  77      84.450 100.880 149.800  1.00  0.00           H
ATOM   1000  CA  ILE A  77      85.190 100.410 147.900  1.00  0.00           C
ATOM   1001  HA  ILE A  77      85.510 100.990 147.050  1.00  0.00           H
ATOM   1002  CB  ILE A  77      86.270  99.360 148.220  1.00  0.00           C
ATOM   1003  HB  ILE A  77      85.840  98.510 148.800  1.00  0.00           H
ATOM   1004  CG2 ILE A  77      86.870  98.810 146.860  1.00  0.00           C
ATOM   1005 HG21 ILE A  77      87.710  98.100 147.010  1.00  0.00           H
ATOM   1006 HG22 ILE A  77      86.000  98.370 146.330  1.00  0.00           H
ATOM   1007 HG23 ILE A  77      87.290  99.630 146.230  1.00  0.00           H
ATOM   1008  CG1 ILE A  77      87.450  99.890 149.070  1.00  0.00           C
ATOM   1009 HG11 ILE A  77      87.410 100.980 149.250  1.00  0.00           H
ATOM   1010 HG12 ILE A  77      88.360  99.730 148.450  1.00  0.00           H
ATOM   1011  CD  ILE A  77      87.630  98.980 150.330  1.00  0.00           C
ATOM   1012  HD1 ILE A  77      86.820  99.130 151.080  1.00  0.00           H
ATOM   1013  HD2 ILE A  77      87.610  97.940 149.960  1.00  0.00           H
ATOM   1014  HD3 ILE A  77      88.640  99.240 150.730  1.00  0.00           H
ATOM   1015  C   ILE A  77      83.900  99.680 147.420  1.00  0.00           C
ATOM   1016  O   ILE A  77      83.180  99.110 148.250  1.00  0.00           O
ATOM   1017  N   HIS A  78      83.580  99.700 146.110  1.00  0.00           N
ATOM   1018  HN  HIS A  78      84.270 100.130 145.520  1.00  0.00           H
ATOM   1019  CA  HIS A  78      82.390  99.200 145.540  1.00  0.00           C
ATOM   1020  HA  HIS A  78      81.930  98.470 146.200  1.00  0.00           H
ATOM   1021  CB  HIS A  78      81.330 100.320 145.230  1.00  0.00           C
ATOM   1022  HB1 HIS A  78      81.030 100.690 146.230  1.00  0.00           H
ATOM   1023  HB2 HIS A  78      81.900 101.140 144.750  1.00  0.00           H
ATOM   1024  ND1 HIS A  78      79.890 100.510 143.120  1.00  0.00           N
ATOM   1025  CG  HIS A  78      80.160  99.990 144.320  1.00  0.00           C
ATOM   1026  CE1 HIS A  78      78.840  99.800 142.630  1.00  0.00           C
ATOM   1027  HE1 HIS A  78      78.510 100.060 141.620  1.00  0.00           H
ATOM   1028  NE2 HIS A  78      78.410  98.920 143.580  1.00  0.00           N
ATOM   1029  HE2 HIS A  78      77.750  98.180 143.420  1.00  0.00           H
ATOM   1030  CD2 HIS A  78      79.210  99.050 144.680  1.00  0.00           C
ATOM   1031  HD2 HIS A  78      79.190  98.530 145.640  1.00  0.00           H
ATOM   1032  C   HIS A  78      82.660  98.490 144.300  1.00  0.00           C
ATOM   1033  O   HIS A  78      83.590  98.910 143.530  1.00  0.00           O
ATOM   1034  N   THR A  79      81.760  97.570 143.890  1.00  0.00           N
ATOM   1035  HN  THR A  79      81.030  97.320 144.520  1.00  0.00           H
ATOM   1036  CA  THR A  79      81.700  96.800 142.650  1.00  0.00           C
ATOM   1037  HA  THR A  79      82.700  96.800 142.230  1.00  0.00           H
ATOM   1038  CB  THR A  79      81.220  95.370 142.760  1.00  0.00           C
ATOM   1039  HB  THR A  79      81.370  94.840 141.790  1.00  0.00           H
ATOM   1040  OG1 THR A  79      79.930  95.320 143.360  1.00  0.00           O
ATOM   1041  HG1 THR A  79      79.260  95.640 142.750  1.00  0.00           H
ATOM   1042  CG2 THR A  79      82.190  94.560 143.660  1.00  0.00           C
ATOM   1043 HG21 THR A  79      81.660  93.620 143.930  1.00  0.00           H
ATOM   1044 HG22 THR A  79      83.170  94.320 143.190  1.00  0.00           H
ATOM   1045 HG23 THR A  79      82.320  95.030 144.660  1.00  0.00           H
ATOM   1046  C   THR A  79      80.950  97.390 141.510  1.00  0.00           C
ATOM   1047  O   THR A  79      79.740  97.190 141.430  1.00  0.00           O
ATOM   1048  N   ILE A  80      81.580  98.050 140.490  1.00  0.00           N
ATOM   1049  HN  ILE A  80      82.570  98.160 140.490  1.00  0.00           H
ATOM   1050  CA  ILE A  80      80.940  98.420 139.240  1.00  0.00           C
ATOM   1051  HA  ILE A  80      80.010  98.940 139.430  1.00  0.00           H
ATOM   1052  CB  ILE A  80      81.880  99.180 138.360  1.00  0.00           C
ATOM   1053  HB  ILE A  80      82.710  98.500 138.080  1.00  0.00           H
ATOM   1054  CG2 ILE A  80      81.270  99.710 137.060  1.00  0.00           C
ATOM   1055 HG21 ILE A  80      80.480 100.460 137.270  1.00  0.00           H
ATOM   1056 HG22 ILE A  80      82.020 100.260 136.460  1.00  0.00           H
ATOM   1057 HG23 ILE A  80      80.850  98.870 136.460  1.00  0.00           H
ATOM   1058  CG1 ILE A  80      82.460 100.380 139.160  1.00  0.00           C
ATOM   1059 HG11 ILE A  80      83.260 100.850 138.560  1.00  0.00           H
ATOM   1060 HG12 ILE A  80      82.960 100.020 140.090  1.00  0.00           H
ATOM   1061  CD  ILE A  80      81.470 101.440 139.630  1.00  0.00           C
ATOM   1062  HD1 ILE A  80      80.790 101.850 138.850  1.00  0.00           H
ATOM   1063  HD2 ILE A  80      80.790 100.960 140.370  1.00  0.00           H
ATOM   1064  HD3 ILE A  80      81.890 102.300 140.200  1.00  0.00           H
ATOM   1065  C   ILE A  80      80.590  97.120 138.570  1.00  0.00           C
ATOM   1066  O   ILE A  80      81.340  96.120 138.590  1.00  0.00           O
ATOM   1067  N   SER A  81      79.380  96.990 138.010  1.00  0.00           N
ATOM   1068  HN  SER A  81      78.790  97.780 137.920  1.00  0.00           H
ATOM   1069  CA  SER A  81      78.790  95.760 137.580  1.00  0.00           C
ATOM   1070  HA  SER A  81      79.580  95.050 137.360  1.00  0.00           H
ATOM   1071  CB  SER A  81      77.820  95.070 138.630  1.00  0.00           C
ATOM   1072  HB1 SER A  81      76.890  95.660 138.780  1.00  0.00           H
ATOM   1073  HB2 SER A  81      78.380  95.070 139.590  1.00  0.00           H
ATOM   1074  OG  SER A  81      77.410  93.800 138.180  1.00  0.00           O
ATOM   1075  HG1 SER A  81      76.920  94.030 137.380  1.00  0.00           H
ATOM   1076  C   SER A  81      78.100  96.050 136.280  1.00  0.00           C
ATOM   1077  O   SER A  81      76.860  95.840 136.170  1.00  0.00           O
ATOM   1078  N   ASP A  82      78.900  96.410 135.220  1.00  0.00           N
ATOM   1079  HN  ASP A  82      79.860  96.630 135.400  1.00  0.00           H
ATOM   1080  CA  ASP A  82      78.530  96.050 133.790  1.00  0.00           C
ATOM   1081  HA  ASP A  82      77.500  96.360 133.650  1.00  0.00           H
ATOM   1082  CB  ASP A  82      79.410  96.740 132.720  1.00  0.00           C
ATOM   1083  HB1 ASP A  82      80.350  96.160 132.840  1.00  0.00           H
ATOM   1084  HB2 ASP A  82      79.030  96.590 131.690  1.00  0.00           H
ATOM   1085  CG  ASP A  82      79.770  98.210 132.960  1.00  0.00           C
ATOM   1086  OD1 ASP A  82      78.990  99.010 133.540  1.00  0.00           O
ATOM   1087  OD2 ASP A  82      80.730  98.640 132.330  1.00  0.00           O
ATOM   1088  C   ASP A  82      78.560  94.510 133.620  1.00  0.00           C
ATOM   1089  O   ASP A  82      79.440  93.850 134.190  1.00  0.00           O
ATOM   1090  N   GLN A  83      77.680  93.950 132.750  1.00  0.00           N
ATOM   1091  HN  GLN A  83      77.010  94.540 132.310  1.00  0.00           H
ATOM   1092  CA  GLN A  83      77.600  92.500 132.380  1.00  0.00           C
ATOM   1093  HA  GLN A  83      76.760  92.160 131.790  1.00  0.00           H
ATOM   1094  CB  GLN A  83      78.850  92.090 131.540  1.00  0.00           C
ATOM   1095  HB1 GLN A  83      79.710  92.210 132.230  1.00  0.00           H
ATOM   1096  HB2 GLN A  83      78.700  91.050 131.170  1.00  0.00           H
ATOM   1097  CG  GLN A  83      79.130  92.950 130.370  1.00  0.00           C
ATOM   1098  HG1 GLN A  83      79.220  94.000 130.700  1.00  0.00           H
ATOM   1099  HG2 GLN A  83      78.340  92.670 129.650  1.00  0.00           H
ATOM   1100  CD  GLN A  83      80.420  92.560 129.660  1.00  0.00           C
ATOM   1101  OE1 GLN A  83      80.470  91.490 129.060  1.00  0.00           O
ATOM   1102  NE2 GLN A  83      81.510  93.270 129.970  1.00  0.00           N
ATOM   1103 HE21 GLN A  83      81.460  94.120 130.510  1.00  0.00           H
ATOM   1104 HE22 GLN A  83      82.330  92.850 129.590  1.00  0.00           H
ATOM   1105  C   GLN A  83      77.520  91.480 133.550  1.00  0.00           C
ATOM   1106  O   GLN A  83      78.010  90.340 133.340  1.00  0.00           O
ATOM   1107  N   ASP A  84      76.990  91.860 134.720  1.00  0.00           N
ATOM   1108  HN  ASP A  84      76.550  92.740 134.910  1.00  0.00           H
ATOM   1109  CA  ASP A  84      77.150  91.010 135.960  1.00  0.00           C
ATOM   1110  HA  ASP A  84      76.750  91.600 136.760  1.00  0.00           H
ATOM   1111  CB  ASP A  84      76.230  89.700 135.930  1.00  0.00           C
ATOM   1112  HB1 ASP A  84      76.420  89.200 134.950  1.00  0.00           H
ATOM   1113  HB2 ASP A  84      76.490  89.000 136.750  1.00  0.00           H
ATOM   1114  CG  ASP A  84      74.830  89.940 136.130  1.00  0.00           C
ATOM   1115  OD1 ASP A  84      73.980  88.970 136.080  1.00  0.00           O
ATOM   1116  OD2 ASP A  84      74.470  91.100 136.460  1.00  0.00           O
ATOM   1117  C   ASP A  84      78.570  90.660 136.330  1.00  0.00           C
ATOM   1118  O   ASP A  84      78.830  89.700 137.130  1.00  0.00           O
ATOM   1119  N   ASN A  85      79.560  91.410 135.800  1.00  0.00           N
ATOM   1120  HN  ASN A  85      79.180  92.070 135.170  1.00  0.00           H
ATOM   1121  CA  ASN A  85      81.000  91.140 136.010  1.00  0.00           C
ATOM   1122  HA  ASN A  85      81.220  90.190 136.470  1.00  0.00           H
ATOM   1123  CB  ASN A  85      81.890  91.300 134.760  1.00  0.00           C
ATOM   1124  HB1 ASN A  85      81.630  92.220 134.190  1.00  0.00           H
ATOM   1125  HB2 ASN A  85      82.960  91.350 135.020  1.00  0.00           H
ATOM   1126  CG  ASN A  85      81.670  90.130 133.800  1.00  0.00           C
ATOM   1127  OD1 ASN A  85      81.260  89.000 134.110  1.00  0.00           O
ATOM   1128  ND2 ASN A  85      82.020  90.310 132.490  1.00  0.00           N
ATOM   1129 HD21 ASN A  85      82.390  91.180 132.180  1.00  0.00           H
ATOM   1130 HD22 ASN A  85      81.910  89.550 131.860  1.00  0.00           H
ATOM   1131  C   ASN A  85      81.430  92.200 137.020  1.00  0.00           C
ATOM   1132  O   ASN A  85      81.380  93.400 136.700  1.00  0.00           O
ATOM   1133  N   LYS A  86      81.840  91.750 138.210  1.00  0.00           N
ATOM   1134  HN  LYS A  86      81.820  90.760 138.340  1.00  0.00           H
ATOM   1135  CA  LYS A  86      82.190  92.760 139.220  1.00  0.00           C
ATOM   1136  HA  LYS A  86      81.700  93.700 139.030  1.00  0.00           H
ATOM   1137  CB  LYS A  86      81.650  92.240 140.610  1.00  0.00           C
ATOM   1138  HB1 LYS A  86      82.100  91.260 140.890  1.00  0.00           H
ATOM   1139  HB2 LYS A  86      81.960  93.060 141.300  1.00  0.00           H
ATOM   1140  CG  LYS A  86      80.100  92.250 140.550  1.00  0.00           C
ATOM   1141  HG1 LYS A  86      79.600  91.570 139.820  1.00  0.00           H
ATOM   1142  HG2 LYS A  86      79.870  93.250 140.130  1.00  0.00           H
ATOM   1143  CD  LYS A  86      79.410  91.940 141.860  1.00  0.00           C
ATOM   1144  HD1 LYS A  86      78.960  92.910 142.180  1.00  0.00           H
ATOM   1145  HD2 LYS A  86      80.150  91.680 142.640  1.00  0.00           H
ATOM   1146  CE  LYS A  86      78.270  90.860 141.890  1.00  0.00           C
ATOM   1147  HE1 LYS A  86      78.520  90.380 142.860  1.00  0.00           H
ATOM   1148  HE2 LYS A  86      78.360  90.090 141.090  1.00  0.00           H
ATOM   1149  NZ  LYS A  86      76.900  91.480 141.880  1.00  0.00           N
ATOM   1150  HZ1 LYS A  86      76.710  91.860 140.930  1.00  0.00           H
ATOM   1151  HZ2 LYS A  86      76.160  90.760 142.040  1.00  0.00           H
ATOM   1152  HZ3 LYS A  86      76.880  92.260 142.580  1.00  0.00           H
ATOM   1153  C   LYS A  86      83.640  93.310 139.240  1.00  0.00           C
ATOM   1154  O   LYS A  86      84.590  92.590 139.470  1.00  0.00           O
ATOM   1155  N   ASP A  87      83.870  94.640 139.020  1.00  0.00           N
ATOM   1156  HN  ASP A  87      83.100  95.200 138.740  1.00  0.00           H
ATOM   1157  CA  ASP A  87      85.150  95.300 139.100  1.00  0.00           C
ATOM   1158  HA  ASP A  87      85.920  94.550 139.140  1.00  0.00           H
ATOM   1159  CB  ASP A  87      85.330  96.200 137.820  1.00  0.00           C
ATOM   1160  HB1 ASP A  87      84.860  95.710 136.940  1.00  0.00           H
ATOM   1161  HB2 ASP A  87      84.820  97.170 138.000  1.00  0.00           H
ATOM   1162  CG  ASP A  87      86.750  96.490 137.540  1.00  0.00           C
ATOM   1163  OD1 ASP A  87      87.460  96.840 138.520  1.00  0.00           O
ATOM   1164  OD2 ASP A  87      87.220  96.480 136.390  1.00  0.00           O
ATOM   1165  C   ASP A  87      85.130  96.130 140.390  1.00  0.00           C
ATOM   1166  O   ASP A  87      84.390  97.120 140.480  1.00  0.00           O
ATOM   1167  N   PRO A  88      85.980  95.800 141.420  1.00  0.00           N
ATOM   1168  CD  PRO A  88      86.560  94.450 141.500  1.00  0.00           C
ATOM   1169  HD1 PRO A  88      87.250  94.400 140.640  1.00  0.00           H
ATOM   1170  HD2 PRO A  88      85.830  93.610 141.600  1.00  0.00           H
ATOM   1171  CA  PRO A  88      85.840  96.420 142.710  1.00  0.00           C
ATOM   1172  HA  PRO A  88      84.780  96.640 142.830  1.00  0.00           H
ATOM   1173  CB  PRO A  88      86.190  95.200 143.700  1.00  0.00           C
ATOM   1174  HB1 PRO A  88      86.570  95.670 144.630  1.00  0.00           H
ATOM   1175  HB2 PRO A  88      85.200  94.720 143.850  1.00  0.00           H
ATOM   1176  CG  PRO A  88      87.120  94.340 142.960  1.00  0.00           C
ATOM   1177  HG1 PRO A  88      87.150  93.310 143.360  1.00  0.00           H
ATOM   1178  HG2 PRO A  88      88.160  94.750 142.910  1.00  0.00           H
ATOM   1179  C   PRO A  88      86.780  97.590 142.780  1.00  0.00           C
ATOM   1180  O   PRO A  88      87.990  97.340 142.690  1.00  0.00           O
ATOM   1181  N   ARG A  89      86.330  98.750 142.990  1.00  0.00           N
ATOM   1182  HN  ARG A  89      85.360  98.980 143.100  1.00  0.00           H
ATOM   1183  CA  ARG A  89      87.180  99.920 142.870  1.00  0.00           C
ATOM   1184  HA  ARG A  89      88.220  99.650 142.870  1.00  0.00           H
ATOM   1185  CB  ARG A  89      86.880 100.760 141.540  1.00  0.00           C
ATOM   1186  HB1 ARG A  89      85.870 101.230 141.530  1.00  0.00           H
ATOM   1187  HB2 ARG A  89      87.610 101.600 141.480  1.00  0.00           H
ATOM   1188  CG  ARG A  89      86.980  99.850 140.300  1.00  0.00           C
ATOM   1189  HG1 ARG A  89      86.090  99.190 140.380  1.00  0.00           H
ATOM   1190  HG2 ARG A  89      88.000  99.400 140.390  1.00  0.00           H
ATOM   1191  CD  ARG A  89      86.910 100.590 139.010  1.00  0.00           C
ATOM   1192  HD1 ARG A  89      87.640 101.400 139.230  1.00  0.00           H
ATOM   1193  HD2 ARG A  89      85.920 100.940 138.650  1.00  0.00           H
ATOM   1194  NE  ARG A  89      87.520  99.670 138.050  1.00  0.00           N
ATOM   1195  HE  ARG A  89      87.570  98.680 138.150  1.00  0.00           H
ATOM   1196  CZ  ARG A  89      87.910 100.090 136.840  1.00  0.00           C
ATOM   1197  NH1 ARG A  89      87.720 101.300 136.390  1.00  0.00           N
ATOM   1198 HH11 ARG A  89      88.030 101.680 135.520  1.00  0.00           H
ATOM   1199 HH12 ARG A  89      87.090 101.820 136.970  1.00  0.00           H
ATOM   1200  NH2 ARG A  89      88.400  99.210 135.990  1.00  0.00           N
ATOM   1201 HH21 ARG A  89      88.670  99.560 135.100  1.00  0.00           H
ATOM   1202 HH22 ARG A  89      88.210  98.230 135.940  1.00  0.00           H
ATOM   1203  C   ARG A  89      86.870 100.880 143.980  1.00  0.00           C
ATOM   1204  O   ARG A  89      85.740 100.840 144.540  1.00  0.00           O
ATOM   1205  N   TYR A  90      87.810 101.750 144.480  1.00  0.00           N
ATOM   1206  HN  TYR A  90      88.750 101.600 144.180  1.00  0.00           H
ATOM   1207  CA  TYR A  90      87.620 102.960 145.190  1.00  0.00           C
ATOM   1208  HA  TYR A  90      87.160 102.680 146.130  1.00  0.00           H
ATOM   1209  CB  TYR A  90      88.950 103.830 145.430  1.00  0.00           C
ATOM   1210  HB1 TYR A  90      89.270 104.170 144.430  1.00  0.00           H
ATOM   1211  HB2 TYR A  90      88.780 104.740 146.050  1.00  0.00           H
ATOM   1212  CG  TYR A  90      90.000 103.030 146.030  1.00  0.00           C
ATOM   1213  CD1 TYR A  90      89.780 102.150 147.060  1.00  0.00           C
ATOM   1214  HD1 TYR A  90      88.840 102.080 147.590  1.00  0.00           H
ATOM   1215  CE1 TYR A  90      90.870 101.290 147.400  1.00  0.00           C
ATOM   1216  HE1 TYR A  90      90.560 100.440 147.990  1.00  0.00           H
ATOM   1217  CZ  TYR A  90      92.100 101.330 146.740  1.00  0.00           C
ATOM   1218  OH  TYR A  90      93.150 100.390 147.020  1.00  0.00           O
ATOM   1219  HH  TYR A  90      93.940 100.590 146.500  1.00  0.00           H
ATOM   1220  CD2 TYR A  90      91.240 103.130 145.350  1.00  0.00           C
ATOM   1221  HD2 TYR A  90      91.450 103.890 144.600  1.00  0.00           H
ATOM   1222  CE2 TYR A  90      92.300 102.300 145.750  1.00  0.00           C
ATOM   1223  HE2 TYR A  90      93.280 102.440 145.330  1.00  0.00           H
ATOM   1224  C   TYR A  90      86.470 103.800 144.520  1.00  0.00           C
ATOM   1225  O   TYR A  90      86.510 103.920 143.260  1.00  0.00           O
ATOM   1226  N   PHE A  91      85.540 104.320 145.310  1.00  0.00           N
ATOM   1227  HN  PHE A  91      85.460 103.920 146.220  1.00  0.00           H
ATOM   1228  CA  PHE A  91      84.600 105.300 144.840  1.00  0.00           C
ATOM   1229  HA  PHE A  91      84.800 105.690 143.850  1.00  0.00           H
ATOM   1230  CB  PHE A  91      83.140 104.630 144.710  1.00  0.00           C
ATOM   1231  HB1 PHE A  91      82.520 105.370 144.150  1.00  0.00           H
ATOM   1232  HB2 PHE A  91      83.260 103.700 144.120  1.00  0.00           H
ATOM   1233  CG  PHE A  91      82.560 104.210 146.080  1.00  0.00           C
ATOM   1234  CD1 PHE A  91      82.640 102.960 146.690  1.00  0.00           C
ATOM   1235  HD1 PHE A  91      83.330 102.290 146.190  1.00  0.00           H
ATOM   1236  CE1 PHE A  91      82.000 102.610 147.880  1.00  0.00           C
ATOM   1237  HE1 PHE A  91      82.010 101.600 148.240  1.00  0.00           H
ATOM   1238  CZ  PHE A  91      81.310 103.630 148.600  1.00  0.00           C
ATOM   1239  HZ  PHE A  91      80.910 103.440 149.590  1.00  0.00           H
ATOM   1240  CD2 PHE A  91      81.840 105.210 146.780  1.00  0.00           C
ATOM   1241  HD2 PHE A  91      81.540 106.140 146.330  1.00  0.00           H
ATOM   1242  CE2 PHE A  91      81.180 104.890 148.000  1.00  0.00           C
ATOM   1243  HE2 PHE A  91      80.580 105.680 148.420  1.00  0.00           H
ATOM   1244  C   PHE A  91      84.580 106.400 145.920  1.00  0.00           C
ATOM   1245  O   PHE A  91      84.780 106.100 147.090  1.00  0.00           O
ATOM   1246  N   PHE A  92      84.380 107.610 145.490  1.00  0.00           N
ATOM   1247  HN  PHE A  92      84.070 107.660 144.550  1.00  0.00           H
ATOM   1248  CA  PHE A  92      84.090 108.800 146.290  1.00  0.00           C
ATOM   1249  HA  PHE A  92      83.800 108.460 147.270  1.00  0.00           H
ATOM   1250  CB  PHE A  92      85.240 109.810 146.500  1.00  0.00           C
ATOM   1251  HB1 PHE A  92      85.940 109.350 147.230  1.00  0.00           H
ATOM   1252  HB2 PHE A  92      85.700 109.790 145.490  1.00  0.00           H
ATOM   1253  CG  PHE A  92      84.950 111.250 146.820  1.00  0.00           C
ATOM   1254  CD1 PHE A  92      84.230 111.670 147.930  1.00  0.00           C
ATOM   1255  HD1 PHE A  92      83.750 110.970 148.620  1.00  0.00           H
ATOM   1256  CE1 PHE A  92      84.200 113.010 148.350  1.00  0.00           C
ATOM   1257  HE1 PHE A  92      83.730 113.320 149.270  1.00  0.00           H
ATOM   1258  CZ  PHE A  92      85.040 113.930 147.700  1.00  0.00           C
ATOM   1259  HZ  PHE A  92      85.160 114.940 148.070  1.00  0.00           H
ATOM   1260  CD2 PHE A  92      85.610 112.230 146.070  1.00  0.00           C
ATOM   1261  HD2 PHE A  92      86.140 112.060 145.140  1.00  0.00           H
ATOM   1262  CE2 PHE A  92      85.690 113.540 146.540  1.00  0.00           C
ATOM   1263  HE2 PHE A  92      86.260 114.310 146.030  1.00  0.00           H
ATOM   1264  C   PHE A  92      82.770 109.430 145.620  1.00  0.00           C
ATOM   1265  O   PHE A  92      82.730 109.750 144.450  1.00  0.00           O
ATOM   1266  N   SER A  93      81.780 109.610 146.480  1.00  0.00           N
ATOM   1267  HN  SER A  93      81.820 109.330 147.440  1.00  0.00           H
ATOM   1268  CA  SER A  93      80.530 110.150 146.130  1.00  0.00           C
ATOM   1269  HA  SER A  93      80.610 110.430 145.090  1.00  0.00           H
ATOM   1270  CB  SER A  93      79.430 109.090 146.300  1.00  0.00           C
ATOM   1271  HB1 SER A  93      79.450 108.310 145.520  1.00  0.00           H
ATOM   1272  HB2 SER A  93      78.420 109.540 146.230  1.00  0.00           H
ATOM   1273  OG  SER A  93      79.430 108.480 147.590  1.00  0.00           O
ATOM   1274  HG1 SER A  93      79.100 109.150 148.200  1.00  0.00           H
ATOM   1275  C   SER A  93      80.270 111.440 146.890  1.00  0.00           C
ATOM   1276  O   SER A  93      80.600 111.510 148.080  1.00  0.00           O
ATOM   1277  N   LEU A  94      79.620 112.430 146.280  1.00  0.00           N
ATOM   1278  HN  LEU A  94      79.550 112.410 145.290  1.00  0.00           H
ATOM   1279  CA  LEU A  94      79.140 113.630 147.020  1.00  0.00           C
ATOM   1280  HA  LEU A  94      78.950 113.240 148.010  1.00  0.00           H
ATOM   1281  CB  LEU A  94      80.160 114.780 147.170  1.00  0.00           C
ATOM   1282  HB1 LEU A  94      81.000 114.410 147.790  1.00  0.00           H
ATOM   1283  HB2 LEU A  94      80.480 114.880 146.110  1.00  0.00           H
ATOM   1284  CG  LEU A  94      79.710 116.210 147.660  1.00  0.00           C
ATOM   1285  HG  LEU A  94      78.830 116.430 147.020  1.00  0.00           H
ATOM   1286  CD1 LEU A  94      79.200 116.290 149.100  1.00  0.00           C
ATOM   1287 HD11 LEU A  94      78.340 115.640 149.380  1.00  0.00           H
ATOM   1288 HD12 LEU A  94      80.050 116.220 149.810  1.00  0.00           H
ATOM   1289 HD13 LEU A  94      78.870 117.350 149.170  1.00  0.00           H
ATOM   1290  CD2 LEU A  94      80.780 117.250 147.360  1.00  0.00           C
ATOM   1291 HD21 LEU A  94      80.430 118.230 147.740  1.00  0.00           H
ATOM   1292 HD22 LEU A  94      81.740 116.940 147.830  1.00  0.00           H
ATOM   1293 HD23 LEU A  94      80.940 117.420 146.270  1.00  0.00           H
ATOM   1294  C   LEU A  94      77.780 113.980 146.560  1.00  0.00           C
ATOM   1295  O   LEU A  94      77.610 114.050 145.360  1.00  0.00           O
ATOM   1296  N   LYS A  95      76.720 114.150 147.460  1.00  0.00           N
ATOM   1297  HN  LYS A  95      76.790 113.910 148.430  1.00  0.00           H
ATOM   1298  CA  LYS A  95      75.420 114.720 147.150  1.00  0.00           C
ATOM   1299  HA  LYS A  95      75.400 115.130 146.150  1.00  0.00           H
ATOM   1300  CB  LYS A  95      74.340 113.550 147.210  1.00  0.00           C
ATOM   1301  HB1 LYS A  95      74.580 112.700 146.540  1.00  0.00           H
ATOM   1302  HB2 LYS A  95      74.310 113.160 148.250  1.00  0.00           H
ATOM   1303  CG  LYS A  95      72.950 114.180 147.020  1.00  0.00           C
ATOM   1304  HG1 LYS A  95      72.890 114.660 146.020  1.00  0.00           H
ATOM   1305  HG2 LYS A  95      72.690 114.940 147.790  1.00  0.00           H
ATOM   1306  CD  LYS A  95      71.910 113.080 147.010  1.00  0.00           C
ATOM   1307  HD1 LYS A  95      72.100 112.530 147.960  1.00  0.00           H
ATOM   1308  HD2 LYS A  95      72.070 112.390 146.160  1.00  0.00           H
ATOM   1309  CE  LYS A  95      70.520 113.750 146.890  1.00  0.00           C
ATOM   1310  HE1 LYS A  95      70.550 114.540 146.110  1.00  0.00           H
ATOM   1311  HE2 LYS A  95      70.270 114.100 147.910  1.00  0.00           H
ATOM   1312  NZ  LYS A  95      69.570 112.750 146.550  1.00  0.00           N
ATOM   1313  HZ1 LYS A  95      68.680 113.090 146.110  1.00  0.00           H
ATOM   1314  HZ2 LYS A  95      70.040 112.070 145.920  1.00  0.00           H
ATOM   1315  HZ3 LYS A  95      69.310 112.130 147.340  1.00  0.00           H
ATOM   1316  C   LYS A  95      75.210 115.880 148.150  1.00  0.00           C
ATOM   1317  O   LYS A  95      75.210 115.650 149.380  1.00  0.00           O
ATOM   1318  N   THR A  96      75.150 117.170 147.730  1.00  0.00           N
ATOM   1319  HN  THR A  96      75.190 117.370 146.750  1.00  0.00           H
ATOM   1320  CA  THR A  96      74.940 118.300 148.660  1.00  0.00           C
ATOM   1321  HA  THR A  96      75.390 118.100 149.620  1.00  0.00           H
ATOM   1322  CB  THR A  96      75.300 119.670 148.090  1.00  0.00           C
ATOM   1323  HB  THR A  96      75.320 120.400 148.920  1.00  0.00           H
ATOM   1324  OG1 THR A  96      74.400 120.070 147.040  1.00  0.00           O
ATOM   1325  HG1 THR A  96      74.710 120.930 146.740  1.00  0.00           H
ATOM   1326  CG2 THR A  96      76.720 119.500 147.450  1.00  0.00           C
ATOM   1327 HG21 THR A  96      76.950 120.320 146.740  1.00  0.00           H
ATOM   1328 HG22 THR A  96      77.470 119.520 148.280  1.00  0.00           H
ATOM   1329 HG23 THR A  96      76.910 118.570 146.870  1.00  0.00           H
ATOM   1330  C   THR A  96      73.420 118.410 149.020  1.00  0.00           C
ATOM   1331  O   THR A  96      72.540 117.700 148.440  1.00  0.00           O
ATOM   1332  N   ASP A  97      73.110 119.220 150.020  1.00  0.00           N
ATOM   1333  HN  ASP A  97      73.830 119.550 150.630  1.00  0.00           H
ATOM   1334  CA  ASP A  97      71.720 119.350 150.450  1.00  0.00           C
ATOM   1335  HA  ASP A  97      71.320 118.350 150.410  1.00  0.00           H
ATOM   1336  CB  ASP A  97      71.580 119.980 151.960  1.00  0.00           C
ATOM   1337  HB1 ASP A  97      72.180 120.890 152.190  1.00  0.00           H
ATOM   1338  HB2 ASP A  97      70.530 120.280 152.140  1.00  0.00           H
ATOM   1339  CG  ASP A  97      71.950 119.000 153.060  1.00  0.00           C
ATOM   1340  OD1 ASP A  97      72.560 117.980 152.770  1.00  0.00           O
ATOM   1341  OD2 ASP A  97      71.660 119.300 154.270  1.00  0.00           O
ATOM   1342  C   ASP A  97      70.870 120.200 149.430  1.00  0.00           C
ATOM   1343  O   ASP A  97      69.650 120.350 149.460  1.00  0.00           O
ATOM   1344  N   ARG A  98      71.600 120.900 148.470  1.00  0.00           N
ATOM   1345  HN  ARG A  98      72.560 120.650 148.350  1.00  0.00           H
ATOM   1346  CA  ARG A  98      70.930 121.540 147.350  1.00  0.00           C
ATOM   1347  HA  ARG A  98      69.990 121.950 147.680  1.00  0.00           H
ATOM   1348  CB  ARG A  98      71.860 122.610 146.830  1.00  0.00           C
ATOM   1349  HB1 ARG A  98      72.790 122.150 146.430  1.00  0.00           H
ATOM   1350  HB2 ARG A  98      71.440 123.190 145.970  1.00  0.00           H
ATOM   1351  CG  ARG A  98      72.190 123.750 147.890  1.00  0.00           C
ATOM   1352  HG1 ARG A  98      72.920 123.260 148.560  1.00  0.00           H
ATOM   1353  HG2 ARG A  98      71.420 124.080 148.620  1.00  0.00           H
ATOM   1354  CD  ARG A  98      72.890 124.910 147.180  1.00  0.00           C
ATOM   1355  HD1 ARG A  98      72.170 125.420 146.500  1.00  0.00           H
ATOM   1356  HD2 ARG A  98      73.780 124.560 146.610  1.00  0.00           H
ATOM   1357  NE  ARG A  98      73.370 125.890 148.220  1.00  0.00           N
ATOM   1358  HE  ARG A  98      73.500 125.710 149.190  1.00  0.00           H
ATOM   1359  CZ  ARG A  98      74.090 126.920 147.760  1.00  0.00           C
ATOM   1360  NH1 ARG A  98      74.300 127.100 146.510  1.00  0.00           N
ATOM   1361 HH11 ARG A  98      74.860 127.840 146.140  1.00  0.00           H
ATOM   1362 HH12 ARG A  98      73.900 126.510 145.820  1.00  0.00           H
ATOM   1363  NH2 ARG A  98      74.640 127.740 148.600  1.00  0.00           N
ATOM   1364 HH21 ARG A  98      75.290 128.400 148.240  1.00  0.00           H
ATOM   1365 HH22 ARG A  98      74.100 128.020 149.400  1.00  0.00           H
ATOM   1366  C   ARG A  98      70.640 120.640 146.180  1.00  0.00           C
ATOM   1367  O   ARG A  98      69.730 120.970 145.410  1.00  0.00           O
ATOM   1368  N   ALA A  99      71.370 119.550 145.930  1.00  0.00           N
ATOM   1369  HN  ALA A  99      72.130 119.240 146.500  1.00  0.00           H
ATOM   1370  CA  ALA A  99      71.390 118.790 144.680  1.00  0.00           C
ATOM   1371  HA  ALA A  99      71.380 119.530 143.890  1.00  0.00           H
ATOM   1372  CB  ALA A  99      72.660 117.910 144.500  1.00  0.00           C
ATOM   1373  HB1 ALA A  99      73.590 118.430 144.830  1.00  0.00           H
ATOM   1374  HB2 ALA A  99      72.480 116.970 145.060  1.00  0.00           H
ATOM   1375  HB3 ALA A  99      72.840 117.530 143.460  1.00  0.00           H
ATOM   1376  C   ALA A  99      70.170 117.910 144.540  1.00  0.00           C
ATOM   1377  O   ALA A  99      69.390 117.730 145.480  1.00  0.00           O
ATOM   1378  N   ARG A 100      69.790 117.490 143.360  1.00  0.00           N
ATOM   1379  HN  ARG A 100      70.190 117.710 142.480  1.00  0.00           H
ATOM   1380  CA  ARG A 100      68.750 116.450 143.290  1.00  0.00           C
ATOM   1381  HA  ARG A 100      68.330 116.310 144.270  1.00  0.00           H
ATOM   1382  CB  ARG A 100      67.760 116.780 142.090  1.00  0.00           C
ATOM   1383  HB1 ARG A 100      68.380 116.860 141.170  1.00  0.00           H
ATOM   1384  HB2 ARG A 100      66.990 115.990 141.920  1.00  0.00           H
ATOM   1385  CG  ARG A 100      67.050 118.150 142.360  1.00  0.00           C
ATOM   1386  HG1 ARG A 100      66.690 118.490 141.370  1.00  0.00           H
ATOM   1387  HG2 ARG A 100      67.620 118.940 142.890  1.00  0.00           H
ATOM   1388  CD  ARG A 100      65.790 117.850 143.340  1.00  0.00           C
ATOM   1389  HD1 ARG A 100      66.170 117.730 144.380  1.00  0.00           H
ATOM   1390  HD2 ARG A 100      65.210 116.950 143.040  1.00  0.00           H
ATOM   1391  NE  ARG A 100      64.840 118.980 143.090  1.00  0.00           N
ATOM   1392  HE  ARG A 100      64.810 119.470 142.220  1.00  0.00           H
ATOM   1393  CZ  ARG A 100      63.970 119.370 143.990  1.00  0.00           C
ATOM   1394  NH1 ARG A 100      63.670 118.640 145.040  1.00  0.00           N
ATOM   1395 HH11 ARG A 100      62.800 118.690 145.550  1.00  0.00           H
ATOM   1396 HH12 ARG A 100      63.980 117.700 144.960  1.00  0.00           H
ATOM   1397  NH2 ARG A 100      63.550 120.620 143.850  1.00  0.00           N
ATOM   1398 HH21 ARG A 100      63.040 121.030 144.610  1.00  0.00           H
ATOM   1399 HH22 ARG A 100      63.990 121.210 143.170  1.00  0.00           H
ATOM   1400  C   ARG A 100      69.350 115.150 142.880  1.00  0.00           C
ATOM   1401  O   ARG A 100      68.640 114.150 142.890  1.00  0.00           O
ATOM   1402  N   GLN A 101      70.660 115.140 142.670  1.00  0.00           N
ATOM   1403  HN  GLN A 101      71.290 115.900 142.540  1.00  0.00           H
ATOM   1404  CA  GLN A 101      71.270 113.860 142.330  1.00  0.00           C
ATOM   1405  HA  GLN A 101      70.670 112.980 142.550  1.00  0.00           H
ATOM   1406  CB  GLN A 101      71.650 113.760 140.750  1.00  0.00           C
ATOM   1407  HB1 GLN A 101      72.390 114.560 140.540  1.00  0.00           H
ATOM   1408  HB2 GLN A 101      72.020 112.730 140.570  1.00  0.00           H
ATOM   1409  CG  GLN A 101      70.440 113.960 139.860  1.00  0.00           C
ATOM   1410  HG1 GLN A 101      69.860 114.910 139.810  1.00  0.00           H
ATOM   1411  HG2 GLN A 101      69.670 113.200 140.110  1.00  0.00           H
ATOM   1412  CD  GLN A 101      70.840 113.680 138.340  1.00  0.00           C
ATOM   1413  OE1 GLN A 101      70.700 112.560 137.880  1.00  0.00           O
ATOM   1414  NE2 GLN A 101      71.310 114.700 137.580  1.00  0.00           N
ATOM   1415 HE21 GLN A 101      71.520 115.580 138.000  1.00  0.00           H
ATOM   1416 HE22 GLN A 101      71.360 114.670 136.580  1.00  0.00           H
ATOM   1417  C   GLN A 101      72.570 113.710 143.090  1.00  0.00           C
ATOM   1418  O   GLN A 101      73.110 114.650 143.590  1.00  0.00           O
ATOM   1419  N   VAL A 102      73.120 112.500 143.160  1.00  0.00           N
ATOM   1420  HN  VAL A 102      72.660 111.720 142.730  1.00  0.00           H
ATOM   1421  CA  VAL A 102      74.450 112.180 143.730  1.00  0.00           C
ATOM   1422  HA  VAL A 102      74.730 113.040 144.320  1.00  0.00           H
ATOM   1423  CB  VAL A 102      74.490 110.870 144.560  1.00  0.00           C
ATOM   1424  HB  VAL A 102      73.820 111.040 145.430  1.00  0.00           H
ATOM   1425  CG1 VAL A 102      73.970 109.650 143.780  1.00  0.00           C
ATOM   1426 HG11 VAL A 102      74.660 109.380 142.940  1.00  0.00           H
ATOM   1427 HG12 VAL A 102      74.040 108.730 144.390  1.00  0.00           H
ATOM   1428 HG13 VAL A 102      72.900 109.820 143.550  1.00  0.00           H
ATOM   1429  CG2 VAL A 102      75.860 110.540 145.220  1.00  0.00           C
ATOM   1430 HG21 VAL A 102      76.310 111.470 145.620  1.00  0.00           H
ATOM   1431 HG22 VAL A 102      75.710 109.840 146.060  1.00  0.00           H
ATOM   1432 HG23 VAL A 102      76.540 110.060 144.470  1.00  0.00           H
ATOM   1433  C   VAL A 102      75.340 112.060 142.580  1.00  0.00           C
ATOM   1434  O   VAL A 102      75.000 111.670 141.430  1.00  0.00           O
ATOM   1435  N   THR A 103      76.570 112.570 142.790  1.00  0.00           N
ATOM   1436  HN  THR A 103      76.750 113.000 143.670  1.00  0.00           H
ATOM   1437  CA  THR A 103      77.660 112.530 141.770  1.00  0.00           C
ATOM   1438  HA  THR A 103      77.300 111.960 140.920  1.00  0.00           H
ATOM   1439  CB  THR A 103      78.190 113.920 141.450  1.00  0.00           C
ATOM   1440  HB  THR A 103      78.610 114.500 142.300  1.00  0.00           H
ATOM   1441  OG1 THR A 103      77.100 114.730 140.960  1.00  0.00           O
ATOM   1442  HG1 THR A 103      77.000 114.590 140.020  1.00  0.00           H
ATOM   1443  CG2 THR A 103      79.230 114.030 140.380  1.00  0.00           C
ATOM   1444 HG21 THR A 103      79.380 115.070 140.040  1.00  0.00           H
ATOM   1445 HG22 THR A 103      80.200 113.740 140.860  1.00  0.00           H
ATOM   1446 HG23 THR A 103      78.910 113.500 139.460  1.00  0.00           H
ATOM   1447  C   THR A 103      78.840 111.730 142.370  1.00  0.00           C
ATOM   1448  O   THR A 103      79.120 111.880 143.590  1.00  0.00           O
ATOM   1449  N   THR A 104      79.320 110.690 141.590  1.00  0.00           N
ATOM   1450  HN  THR A 104      78.990 110.460 140.680  1.00  0.00           H
ATOM   1451  CA  THR A 104      80.330 109.710 142.110  1.00  0.00           C
ATOM   1452  HA  THR A 104      80.720 110.000 143.080  1.00  0.00           H
ATOM   1453  CB  THR A 104      79.600 108.320 142.340  1.00  0.00           C
ATOM   1454  HB  THR A 104      79.330 107.900 141.350  1.00  0.00           H
ATOM   1455  OG1 THR A 104      78.460 108.390 143.150  1.00  0.00           O
ATOM   1456  HG1 THR A 104      77.810 108.760 142.540  1.00  0.00           H
ATOM   1457  CG2 THR A 104      80.640 107.380 143.030  1.00  0.00           C
ATOM   1458 HG21 THR A 104      81.470 107.330 142.300  1.00  0.00           H
ATOM   1459 HG22 THR A 104      80.830 107.870 144.010  1.00  0.00           H
ATOM   1460 HG23 THR A 104      80.330 106.320 143.100  1.00  0.00           H
ATOM   1461  C   THR A 104      81.490 109.550 141.220  1.00  0.00           C
ATOM   1462  O   THR A 104      81.270 109.480 140.020  1.00  0.00           O
ATOM   1463  N   ILE A 105      82.710 109.590 141.710  1.00  0.00           N
ATOM   1464  HN  ILE A 105      82.830 109.870 142.670  1.00  0.00           H
ATOM   1465  CA  ILE A 105      83.900 109.340 140.860  1.00  0.00           C
ATOM   1466  HA  ILE A 105      83.690 109.100 139.830  1.00  0.00           H
ATOM   1467  CB  ILE A 105      84.940 110.420 140.860  1.00  0.00           C
ATOM   1468  HB  ILE A 105      85.930 109.960 140.690  1.00  0.00           H
ATOM   1469  CG2 ILE A 105      84.790 111.330 139.640  1.00  0.00           C
ATOM   1470 HG21 ILE A 105      85.520 112.170 139.590  1.00  0.00           H
ATOM   1471 HG22 ILE A 105      84.810 110.670 138.750  1.00  0.00           H
ATOM   1472 HG23 ILE A 105      83.760 111.710 139.750  1.00  0.00           H
ATOM   1473  CG1 ILE A 105      85.170 111.150 142.250  1.00  0.00           C
ATOM   1474 HG11 ILE A 105      85.490 110.340 142.940  1.00  0.00           H
ATOM   1475 HG12 ILE A 105      84.240 111.610 142.660  1.00  0.00           H
ATOM   1476  CD  ILE A 105      86.210 112.290 142.140  1.00  0.00           C
ATOM   1477  HD1 ILE A 105      86.360 112.630 143.190  1.00  0.00           H
ATOM   1478  HD2 ILE A 105      87.190 111.960 141.730  1.00  0.00           H
ATOM   1479  HD3 ILE A 105      85.990 113.200 141.550  1.00  0.00           H
ATOM   1480  C   ILE A 105      84.570 108.080 141.290  1.00  0.00           C
ATOM   1481  O   ILE A 105      84.410 107.690 142.480  1.00  0.00           O
ATOM   1482  N   ASN A 106      85.290 107.290 140.400  1.00  0.00           N
ATOM   1483  HN  ASN A 106      85.240 107.590 139.450  1.00  0.00           H
ATOM   1484  CA  ASN A 106      85.840 105.920 140.570  1.00  0.00           C
ATOM   1485  HA  ASN A 106      85.830 105.660 141.620  1.00  0.00           H
ATOM   1486  CB  ASN A 106      85.170 104.940 139.720  1.00  0.00           C
ATOM   1487  HB1 ASN A 106      85.080 105.360 138.700  1.00  0.00           H
ATOM   1488  HB2 ASN A 106      85.710 103.970 139.700  1.00  0.00           H
ATOM   1489  CG  ASN A 106      83.770 104.610 140.260  1.00  0.00           C
ATOM   1490  OD1 ASN A 106      82.810 104.890 139.580  1.00  0.00           O
ATOM   1491  ND2 ASN A 106      83.600 103.880 141.340  1.00  0.00           N
ATOM   1492 HD21 ASN A 106      84.350 103.610 141.940  1.00  0.00           H
ATOM   1493 HD22 ASN A 106      82.630 103.760 141.570  1.00  0.00           H
ATOM   1494  C   ASN A 106      87.320 105.780 140.250  1.00  0.00           C
ATOM   1495  O   ASN A 106      87.760 106.470 139.330  1.00  0.00           O
ATOM   1496  N   ALA A 107      88.060 104.780 140.800  1.00  0.00           N
ATOM   1497  HN  ALA A 107      87.790 104.170 141.540  1.00  0.00           H
ATOM   1498  CA  ALA A 107      89.270 104.450 140.280  1.00  0.00           C
ATOM   1499  HA  ALA A 107      89.760 105.420 140.190  1.00  0.00           H
ATOM   1500  CB  ALA A 107      89.960 103.470 141.260  1.00  0.00           C
ATOM   1501  HB1 ALA A 107      89.670 102.410 141.060  1.00  0.00           H
ATOM   1502  HB2 ALA A 107      91.050 103.580 141.100  1.00  0.00           H
ATOM   1503  HB3 ALA A 107      89.760 103.700 142.330  1.00  0.00           H
ATOM   1504  C   ALA A 107      89.430 104.090 138.760  1.00  0.00           C
ATOM   1505  O   ALA A 107      88.490 103.770 138.050  1.00  0.00           O
ATOM   1506  N   HIS A 108      90.640 104.070 138.250  1.00  0.00           N
ATOM   1507  HN  HIS A 108      91.390 104.280 138.880  1.00  0.00           H
ATOM   1508  CA  HIS A 108      91.150 103.670 136.970  1.00  0.00           C
ATOM   1509  HA  HIS A 108      90.500 104.110 136.230  1.00  0.00           H
ATOM   1510  CB  HIS A 108      92.610 104.230 136.910  1.00  0.00           C
ATOM   1511  HB1 HIS A 108      93.100 103.970 135.950  1.00  0.00           H
ATOM   1512  HB2 HIS A 108      92.440 105.330 136.940  1.00  0.00           H
ATOM   1513  ND1 HIS A 108      93.250 103.600 139.360  1.00  0.00           N
ATOM   1514  CG  HIS A 108      93.580 103.760 138.000  1.00  0.00           C
ATOM   1515  CE1 HIS A 108      94.290 103.090 139.950  1.00  0.00           C
ATOM   1516  HE1 HIS A 108      94.490 103.050 141.030  1.00  0.00           H
ATOM   1517  NE2 HIS A 108      95.310 102.900 139.060  1.00  0.00           N
ATOM   1518  HE2 HIS A 108      96.220 102.630 139.380  1.00  0.00           H
ATOM   1519  CD2 HIS A 108      94.850 103.300 137.820  1.00  0.00           C
ATOM   1520  HD2 HIS A 108      95.470 103.090 136.960  1.00  0.00           H
ATOM   1521  C   HIS A 108      91.270 102.160 136.740  1.00  0.00           C
ATOM   1522  O   HIS A 108      91.230 101.700 135.590  1.00  0.00           O
ATOM   1523  N   ARG A 109      91.360 101.420 137.810  1.00  0.00           N
ATOM   1524  HN  ARG A 109      91.400 101.890 138.690  1.00  0.00           H
ATOM   1525  CA  ARG A 109      91.410  99.980 137.890  1.00  0.00           C
ATOM   1526  HA  ARG A 109      90.910  99.510 137.050  1.00  0.00           H
ATOM   1527  CB  ARG A 109      92.940  99.620 137.810  1.00  0.00           C
ATOM   1528  HB1 ARG A 109      93.230  99.930 136.780  1.00  0.00           H
ATOM   1529  HB2 ARG A 109      93.520 100.320 138.450  1.00  0.00           H
ATOM   1530  CG  ARG A 109      93.400  98.100 137.930  1.00  0.00           C
ATOM   1531  HG1 ARG A 109      92.770  97.430 137.310  1.00  0.00           H
ATOM   1532  HG2 ARG A 109      93.120  97.780 138.960  1.00  0.00           H
ATOM   1533  CD  ARG A 109      94.920  98.030 137.660  1.00  0.00           C
ATOM   1534  HD1 ARG A 109      95.410  98.780 138.310  1.00  0.00           H
ATOM   1535  HD2 ARG A 109      95.230  98.040 136.590  1.00  0.00           H
ATOM   1536  NE  ARG A 109      95.270  96.730 138.260  1.00  0.00           N
ATOM   1537  HE  ARG A 109      94.750  96.350 139.020  1.00  0.00           H
ATOM   1538  CZ  ARG A 109      96.480  96.200 138.080  1.00  0.00           C
ATOM   1539  NH1 ARG A 109      97.350  96.720 137.260  1.00  0.00           N
ATOM   1540 HH11 ARG A 109      98.280  96.370 137.240  1.00  0.00           H
ATOM   1541 HH12 ARG A 109      97.070  97.480 136.680  1.00  0.00           H
ATOM   1542  NH2 ARG A 109      96.750  95.060 138.790  1.00  0.00           N
ATOM   1543 HH21 ARG A 109      97.630  94.610 138.620  1.00  0.00           H
ATOM   1544 HH22 ARG A 109      96.100  94.740 139.480  1.00  0.00           H
ATOM   1545  C   ARG A 109      90.820  99.520 139.200  1.00  0.00           C
ATOM   1546  O   ARG A 109      90.610 100.350 140.090  1.00  0.00           O
ATOM   1547  N   SER A 110      90.680  98.170 139.290  1.00  0.00           N
ATOM   1548  HN  SER A 110      90.700  97.620 138.460  1.00  0.00           H
ATOM   1549  CA  SER A 110      90.340  97.530 140.530  1.00  0.00           C
ATOM   1550  HA  SER A 110      89.360  97.910 140.770  1.00  0.00           H
ATOM   1551  CB  SER A 110      90.240  95.990 140.510  1.00  0.00           C
ATOM   1552  HB1 SER A 110      89.620  95.790 141.410  1.00  0.00           H
ATOM   1553  HB2 SER A 110      91.180  95.410 140.690  1.00  0.00           H
ATOM   1554  OG  SER A 110      89.520  95.500 139.390  1.00  0.00           O
ATOM   1555  HG1 SER A 110      88.740  96.060 139.310  1.00  0.00           H
ATOM   1556  C   SER A 110      91.280  97.890 141.650  1.00  0.00           C
ATOM   1557  O   SER A 110      92.520  98.050 141.430  1.00  0.00           O
ATOM   1558  N   TYR A 111      90.750  97.820 142.920  1.00  0.00           N
ATOM   1559  HN  TYR A 111      89.760  97.890 143.040  1.00  0.00           H
ATOM   1560  CA  TYR A 111      91.590  98.010 144.080  1.00  0.00           C
ATOM   1561  HA  TYR A 111      92.160  98.920 143.940  1.00  0.00           H
ATOM   1562  CB  TYR A 111      90.700  98.170 145.400  1.00  0.00           C
ATOM   1563  HB1 TYR A 111      91.170  98.870 146.130  1.00  0.00           H
ATOM   1564  HB2 TYR A 111      89.760  98.680 145.090  1.00  0.00           H
ATOM   1565  CG  TYR A 111      90.340  96.920 146.160  1.00  0.00           C
ATOM   1566  CD1 TYR A 111      89.410  96.100 145.610  1.00  0.00           C
ATOM   1567  HD1 TYR A 111      88.880  96.330 144.700  1.00  0.00           H
ATOM   1568  CE1 TYR A 111      89.060  94.940 146.330  1.00  0.00           C
ATOM   1569  HE1 TYR A 111      88.330  94.270 145.910  1.00  0.00           H
ATOM   1570  CZ  TYR A 111      89.580  94.650 147.620  1.00  0.00           C
ATOM   1571  OH  TYR A 111      89.060  93.680 148.390  1.00  0.00           O
ATOM   1572  HH  TYR A 111      89.490  93.770 149.240  1.00  0.00           H
ATOM   1573  CD2 TYR A 111      90.970  96.630 147.420  1.00  0.00           C
ATOM   1574  HD2 TYR A 111      91.670  97.300 147.890  1.00  0.00           H
ATOM   1575  CE2 TYR A 111      90.560  95.540 148.170  1.00  0.00           C
ATOM   1576  HE2 TYR A 111      90.900  95.300 149.170  1.00  0.00           H
ATOM   1577  C   TYR A 111      92.640  96.910 144.200  1.00  0.00           C
ATOM   1578  O   TYR A 111      92.380  95.770 143.910  1.00  0.00           O
ATOM   1579  N   LEU A 112      93.840  97.260 144.680  1.00  0.00           N
ATOM   1580  HN  LEU A 112      94.180  98.190 144.780  1.00  0.00           H
ATOM   1581  CA  LEU A 112      94.930  96.290 144.900  1.00  0.00           C
ATOM   1582  HA  LEU A 112      94.850  95.570 144.090  1.00  0.00           H
ATOM   1583  CB  LEU A 112      96.330  96.920 144.610  1.00  0.00           C
ATOM   1584  HB1 LEU A 112      96.550  97.670 145.390  1.00  0.00           H
ATOM   1585  HB2 LEU A 112      97.180  96.220 144.770  1.00  0.00           H
ATOM   1586  CG  LEU A 112      96.560  97.490 143.190  1.00  0.00           C
ATOM   1587  HG  LEU A 112      95.800  98.290 143.050  1.00  0.00           H
ATOM   1588  CD1 LEU A 112      97.970  98.060 143.030  1.00  0.00           C
ATOM   1589 HD11 LEU A 112      98.070  98.960 143.670  1.00  0.00           H
ATOM   1590 HD12 LEU A 112      98.710  97.300 143.380  1.00  0.00           H
ATOM   1591 HD13 LEU A 112      98.120  98.440 142.000  1.00  0.00           H
ATOM   1592  CD2 LEU A 112      96.170  96.450 142.100  1.00  0.00           C
ATOM   1593 HD21 LEU A 112      96.290  96.860 141.070  1.00  0.00           H
ATOM   1594 HD22 LEU A 112      96.770  95.520 142.130  1.00  0.00           H
ATOM   1595 HD23 LEU A 112      95.100  96.170 142.210  1.00  0.00           H
ATOM   1596  C   LEU A 112      94.840  95.730 146.360  1.00  0.00           C
ATOM   1597  O   LEU A 112      95.060  96.510 147.270  1.00  0.00           O
ATOM   1598  N   PRO A 113      94.620  94.400 146.470  1.00  0.00           N
ATOM   1599  CD  PRO A 113      94.420  93.440 145.390  1.00  0.00           C
ATOM   1600  HD1 PRO A 113      95.280  93.420 144.690  1.00  0.00           H
ATOM   1601  HD2 PRO A 113      93.660  93.940 144.750  1.00  0.00           H
ATOM   1602  CA  PRO A 113      94.300  93.860 147.770  1.00  0.00           C
ATOM   1603  HA  PRO A 113      93.760  94.650 148.270  1.00  0.00           H
ATOM   1604  CB  PRO A 113      93.580  92.540 147.420  1.00  0.00           C
ATOM   1605  HB1 PRO A 113      93.640  91.750 148.200  1.00  0.00           H
ATOM   1606  HB2 PRO A 113      92.510  92.730 147.180  1.00  0.00           H
ATOM   1607  CG  PRO A 113      94.140  92.070 146.040  1.00  0.00           C
ATOM   1608  HG1 PRO A 113      93.490  91.400 145.440  1.00  0.00           H
ATOM   1609  HG2 PRO A 113      95.120  91.560 146.180  1.00  0.00           H
ATOM   1610  C   PRO A 113      95.640  93.560 148.540  1.00  0.00           C
ATOM   1611  O   PRO A 113      96.650  93.260 147.860  1.00  0.00           O
ATOM   1612  N   GLY A 114      95.630  93.710 149.850  1.00  0.00           N
ATOM   1613  HN  GLY A 114      94.760  94.000 150.240  1.00  0.00           H
ATOM   1614  CA  GLY A 114      96.750  93.450 150.730  1.00  0.00           C
ATOM   1615  HA1 GLY A 114      97.100  92.430 150.700  1.00  0.00           H
ATOM   1616  HA2 GLY A 114      96.440  93.780 151.710  1.00  0.00           H
ATOM   1617  C   GLY A 114      98.070  94.260 150.600  1.00  0.00           C
ATOM   1618  O   GLY A 114      99.160  93.660 150.880  1.00  0.00           O
ATOM   1619  N   GLN A 115      98.000  95.510 150.140  1.00  0.00           N
ATOM   1620  HN  GLN A 115      97.130  95.800 149.750  1.00  0.00           H
ATOM   1621  CA  GLN A 115      99.130  96.440 150.120  1.00  0.00           C
ATOM   1622  HA  GLN A 115      99.740  96.250 150.990  1.00  0.00           H
ATOM   1623  CB  GLN A 115      99.830  96.310 148.810  1.00  0.00           C
ATOM   1624  HB1 GLN A 115     100.610  97.090 148.690  1.00  0.00           H
ATOM   1625  HB2 GLN A 115     100.350  95.330 148.780  1.00  0.00           H
ATOM   1626  CG  GLN A 115      98.890  96.530 147.650  1.00  0.00           C
ATOM   1627  HG1 GLN A 115      98.320  97.480 147.660  1.00  0.00           H
ATOM   1628  HG2 GLN A 115      98.070  95.780 147.630  1.00  0.00           H
ATOM   1629  CD  GLN A 115      99.620  96.310 146.310  1.00  0.00           C
ATOM   1630  OE1 GLN A 115      99.780  95.170 145.890  1.00  0.00           O
ATOM   1631  NE2 GLN A 115     100.160  97.400 145.780  1.00  0.00           N
ATOM   1632 HE21 GLN A 115      99.940  98.320 146.100  1.00  0.00           H
ATOM   1633 HE22 GLN A 115     100.590  97.350 144.880  1.00  0.00           H
ATOM   1634  C   GLN A 115      98.630  97.910 150.420  1.00  0.00           C
ATOM   1635  O   GLN A 115      97.470  98.290 150.130  1.00  0.00           O
ATOM   1636  N   TRP A 116      99.480  98.680 151.060  1.00  0.00           N
ATOM   1637  HN  TRP A 116     100.370  98.310 151.330  1.00  0.00           H
ATOM   1638  CA  TRP A 116      99.220  99.980 151.530  1.00  0.00           C
ATOM   1639  HA  TRP A 116      98.330  99.850 152.130  1.00  0.00           H
ATOM   1640  CB  TRP A 116     100.390 100.490 152.410  1.00  0.00           C
ATOM   1641  HB1 TRP A 116     101.340 100.380 151.850  1.00  0.00           H
ATOM   1642  HB2 TRP A 116     100.190 101.580 152.550  1.00  0.00           H
ATOM   1643  CG  TRP A 116     100.450  99.880 153.810  1.00  0.00           C
ATOM   1644  CD1 TRP A 116     101.270  98.860 154.160  1.00  0.00           C
ATOM   1645  HD1 TRP A 116     101.910  98.370 153.440  1.00  0.00           H
ATOM   1646  NE1 TRP A 116     101.170  98.530 155.520  1.00  0.00           N
ATOM   1647  HE1 TRP A 116     101.920  98.220 156.050  1.00  0.00           H
ATOM   1648  CE2 TRP A 116     100.060  99.310 156.020  1.00  0.00           C
ATOM   1649  CD2 TRP A 116      99.610 100.230 154.980  1.00  0.00           C
ATOM   1650  CE3 TRP A 116      98.580 101.150 155.300  1.00  0.00           C
ATOM   1651  HE3 TRP A 116      98.440 101.850 154.500  1.00  0.00           H
ATOM   1652  CZ3 TRP A 116      97.980 101.120 156.550  1.00  0.00           C
ATOM   1653  HZ3 TRP A 116      97.260 101.830 156.930  1.00  0.00           H
ATOM   1654  CZ2 TRP A 116      99.560  99.410 157.260  1.00  0.00           C
ATOM   1655  HZ2 TRP A 116      99.920  98.780 158.060  1.00  0.00           H
ATOM   1656  CH2 TRP A 116      98.570 100.310 157.550  1.00  0.00           C
ATOM   1657  HH2 TRP A 116      98.140 100.390 158.530  1.00  0.00           H
ATOM   1658  C   TRP A 116      98.920 101.060 150.500  1.00  0.00           C
ATOM   1659  O   TRP A 116      99.720 101.340 149.660  1.00  0.00           O
ATOM   1660  N   VAL A 117      97.750 101.660 150.520  1.00  0.00           N
ATOM   1661  HN  VAL A 117      97.010 101.290 151.080  1.00  0.00           H
ATOM   1662  CA  VAL A 117      97.260 102.650 149.640  1.00  0.00           C
ATOM   1663  HA  VAL A 117      97.970 102.800 148.830  1.00  0.00           H
ATOM   1664  CB  VAL A 117      96.120 102.250 148.700  1.00  0.00           C
ATOM   1665  HB  VAL A 117      96.560 101.430 148.100  1.00  0.00           H
ATOM   1666  CG1 VAL A 117      95.000 101.700 149.510  1.00  0.00           C
ATOM   1667 HG11 VAL A 117      94.820 102.220 150.480  1.00  0.00           H
ATOM   1668 HG12 VAL A 117      94.050 101.850 148.950  1.00  0.00           H
ATOM   1669 HG13 VAL A 117      95.180 100.630 149.750  1.00  0.00           H
ATOM   1670  CG2 VAL A 117      95.630 103.320 147.720  1.00  0.00           C
ATOM   1671 HG21 VAL A 117      95.150 104.080 148.370  1.00  0.00           H
ATOM   1672 HG22 VAL A 117      96.440 103.740 147.090  1.00  0.00           H
ATOM   1673 HG23 VAL A 117      94.830 102.990 147.020  1.00  0.00           H
ATOM   1674  C   VAL A 117      97.020 103.940 150.350  1.00  0.00           C
ATOM   1675  O   VAL A 117      96.340 103.960 151.380  1.00  0.00           O
ATOM   1676  N   TYR A 118      97.500 105.000 149.780  1.00  0.00           N
ATOM   1677  HN  TYR A 118      98.070 105.070 148.960  1.00  0.00           H
ATOM   1678  CA  TYR A 118      97.110 106.330 150.210  1.00  0.00           C
ATOM   1679  HA  TYR A 118      96.850 106.220 151.260  1.00  0.00           H
ATOM   1680  CB  TYR A 118      98.370 107.200 150.140  1.00  0.00           C
ATOM   1681  HB1 TYR A 118      99.050 106.690 150.850  1.00  0.00           H
ATOM   1682  HB2 TYR A 118      98.810 107.040 149.140  1.00  0.00           H
ATOM   1683  CG  TYR A 118      98.210 108.630 150.370  1.00  0.00           C
ATOM   1684  CD1 TYR A 118      97.960 109.100 151.620  1.00  0.00           C
ATOM   1685  HD1 TYR A 118      97.650 108.410 152.390  1.00  0.00           H
ATOM   1686  CE1 TYR A 118      98.030 110.460 151.950  1.00  0.00           C
ATOM   1687  HE1 TYR A 118      98.030 110.770 152.990  1.00  0.00           H
ATOM   1688  CZ  TYR A 118      98.250 111.380 150.870  1.00  0.00           C
ATOM   1689  OH  TYR A 118      98.060 112.800 151.050  1.00  0.00           O
ATOM   1690  HH  TYR A 118      97.900 112.840 152.000  1.00  0.00           H
ATOM   1691  CD2 TYR A 118      98.410 109.540 149.350  1.00  0.00           C
ATOM   1692  HD2 TYR A 118      98.700 109.190 148.370  1.00  0.00           H
ATOM   1693  CE2 TYR A 118      98.370 110.890 149.620  1.00  0.00           C
ATOM   1694  HE2 TYR A 118      98.580 111.620 148.850  1.00  0.00           H
ATOM   1695  C   TYR A 118      95.950 106.780 149.340  1.00  0.00           C
ATOM   1696  O   TYR A 118      96.030 107.060 148.170  1.00  0.00           O
ATOM   1697  N   LEU A 119      94.810 106.960 150.020  1.00  0.00           N
ATOM   1698  HN  LEU A 119      94.760 106.830 151.010  1.00  0.00           H
ATOM   1699  CA  LEU A 119      93.550 107.320 149.380  1.00  0.00           C
ATOM   1700  HA  LEU A 119      93.710 107.530 148.330  1.00  0.00           H
ATOM   1701  CB  LEU A 119      92.530 106.160 149.750  1.00  0.00           C
ATOM   1702  HB1 LEU A 119      92.980 105.260 149.290  1.00  0.00           H
ATOM   1703  HB2 LEU A 119      92.540 105.890 150.830  1.00  0.00           H
ATOM   1704  CG  LEU A 119      91.240 106.370 149.000  1.00  0.00           C
ATOM   1705  HG  LEU A 119      90.680 107.300 149.250  1.00  0.00           H
ATOM   1706  CD1 LEU A 119      91.390 106.260 147.430  1.00  0.00           C
ATOM   1707 HD11 LEU A 119      92.050 107.090 147.110  1.00  0.00           H
ATOM   1708 HD12 LEU A 119      91.850 105.290 147.140  1.00  0.00           H
ATOM   1709 HD13 LEU A 119      90.460 106.440 146.860  1.00  0.00           H
ATOM   1710  CD2 LEU A 119      90.310 105.230 149.470  1.00  0.00           C
ATOM   1711 HD21 LEU A 119      90.090 105.320 150.550  1.00  0.00           H
ATOM   1712 HD22 LEU A 119      89.350 105.310 148.920  1.00  0.00           H
ATOM   1713 HD23 LEU A 119      90.810 104.270 149.200  1.00  0.00           H
ATOM   1714  C   LEU A 119      93.170 108.640 149.870  1.00  0.00           C
ATOM   1715  O   LEU A 119      93.090 109.070 151.040  1.00  0.00           O
ATOM   1716  N   ALA A 120      92.940 109.620 148.950  1.00  0.00           N
ATOM   1717  HN  ALA A 120      93.030 109.400 147.980  1.00  0.00           H
ATOM   1718  CA  ALA A 120      92.700 111.050 149.200  1.00  0.00           C
ATOM   1719  HA  ALA A 120      92.360 111.130 150.220  1.00  0.00           H
ATOM   1720  CB  ALA A 120      93.970 111.920 149.210  1.00  0.00           C
ATOM   1721  HB1 ALA A 120      94.550 111.970 148.270  1.00  0.00           H
ATOM   1722  HB2 ALA A 120      93.590 112.900 149.580  1.00  0.00           H
ATOM   1723  HB3 ALA A 120      94.670 111.470 149.950  1.00  0.00           H
ATOM   1724  C   ALA A 120      91.480 111.540 148.330  1.00  0.00           C
ATOM   1725  O   ALA A 120      91.390 111.430 147.080  1.00  0.00           O
ATOM   1726  N   ALA A 121      90.480 112.230 148.990  1.00  0.00           N
ATOM   1727  HN  ALA A 121      90.500 112.390 149.970  1.00  0.00           H
ATOM   1728  CA  ALA A 121      89.320 112.730 148.340  1.00  0.00           C
ATOM   1729  HA  ALA A 121      89.400 112.780 147.260  1.00  0.00           H
ATOM   1730  CB  ALA A 121      88.100 111.880 148.700  1.00  0.00           C
ATOM   1731  HB1 ALA A 121      87.200 112.460 148.430  1.00  0.00           H
ATOM   1732  HB2 ALA A 121      88.170 110.900 148.170  1.00  0.00           H
ATOM   1733  HB3 ALA A 121      87.910 111.800 149.790  1.00  0.00           H
ATOM   1734  C   ALA A 121      89.280 114.220 148.790  1.00  0.00           C
ATOM   1735  O   ALA A 121      89.540 114.590 149.960  1.00  0.00           O
ATOM   1736  N   THR A 122      88.910 115.150 147.870  1.00  0.00           N
ATOM   1737  HN  THR A 122      88.760 114.930 146.910  1.00  0.00           H
ATOM   1738  CA  THR A 122      88.940 116.560 148.140  1.00  0.00           C
ATOM   1739  HA  THR A 122      88.610 116.630 149.160  1.00  0.00           H
ATOM   1740  CB  THR A 122      90.260 117.230 148.230  1.00  0.00           C
ATOM   1741  HB  THR A 122      90.650 116.930 149.220  1.00  0.00           H
ATOM   1742  OG1 THR A 122      90.200 118.640 148.320  1.00  0.00           O
ATOM   1743  HG1 THR A 122      90.040 118.920 149.230  1.00  0.00           H
ATOM   1744  CG2 THR A 122      91.310 116.850 147.140  1.00  0.00           C
ATOM   1745 HG21 THR A 122      92.120 117.620 147.210  1.00  0.00           H
ATOM   1746 HG22 THR A 122      91.660 115.810 147.290  1.00  0.00           H
ATOM   1747 HG23 THR A 122      90.790 116.930 146.160  1.00  0.00           H
ATOM   1748  C   THR A 122      87.920 117.260 147.300  1.00  0.00           C
ATOM   1749  O   THR A 122      87.690 116.880 146.130  1.00  0.00           O
ATOM   1750  N   TYR A 123      87.280 118.330 147.860  1.00  0.00           N
ATOM   1751  HN  TYR A 123      87.400 118.620 148.800  1.00  0.00           H
ATOM   1752  CA  TYR A 123      86.190 119.170 147.260  1.00  0.00           C
ATOM   1753  HA  TYR A 123      86.290 118.940 146.210  1.00  0.00           H
ATOM   1754  CB  TYR A 123      84.740 118.790 147.870  1.00  0.00           C
ATOM   1755  HB1 TYR A 123      84.530 117.750 147.530  1.00  0.00           H
ATOM   1756  HB2 TYR A 123      84.700 118.960 148.970  1.00  0.00           H
ATOM   1757  CG  TYR A 123      83.630 119.540 147.200  1.00  0.00           C
ATOM   1758  CD1 TYR A 123      83.400 119.320 145.810  1.00  0.00           C
ATOM   1759  HD1 TYR A 123      84.000 118.610 145.260  1.00  0.00           H
ATOM   1760  CE1 TYR A 123      82.350 119.990 145.180  1.00  0.00           C
ATOM   1761  HE1 TYR A 123      82.190 119.840 144.120  1.00  0.00           H
ATOM   1762  CZ  TYR A 123      81.510 120.870 145.920  1.00  0.00           C
ATOM   1763  OH  TYR A 123      80.500 121.540 145.200  1.00  0.00           O
ATOM   1764  HH  TYR A 123      79.980 122.080 145.800  1.00  0.00           H
ATOM   1765  CD2 TYR A 123      82.840 120.470 147.880  1.00  0.00           C
ATOM   1766  HD2 TYR A 123      83.060 120.760 148.900  1.00  0.00           H
ATOM   1767  CE2 TYR A 123      81.810 121.150 147.210  1.00  0.00           C
ATOM   1768  HE2 TYR A 123      81.230 121.910 147.720  1.00  0.00           H
ATOM   1769  C   TYR A 123      86.670 120.600 147.540  1.00  0.00           C
ATOM   1770  O   TYR A 123      87.340 120.820 148.540  1.00  0.00           O
ATOM   1771  N   ASP A 124      86.540 121.570 146.580  1.00  0.00           N
ATOM   1772  HN  ASP A 124      86.250 121.310 145.660  1.00  0.00           H
ATOM   1773  CA  ASP A 124      87.030 122.950 146.710  1.00  0.00           C
ATOM   1774  HA  ASP A 124      87.570 123.140 147.630  1.00  0.00           H
ATOM   1775  CB  ASP A 124      88.060 123.160 145.580  1.00  0.00           C
ATOM   1776  HB1 ASP A 124      88.410 124.220 145.660  1.00  0.00           H
ATOM   1777  HB2 ASP A 124      88.920 122.460 145.490  1.00  0.00           H
ATOM   1778  CG  ASP A 124      87.510 122.920 144.160  1.00  0.00           C
ATOM   1779  OD1 ASP A 124      86.280 122.810 143.970  1.00  0.00           O
ATOM   1780  OD2 ASP A 124      88.360 122.830 143.190  1.00  0.00           O
ATOM   1781  C   ASP A 124      85.900 123.940 146.630  1.00  0.00           C
ATOM   1782  O   ASP A 124      86.030 125.190 146.760  1.00  0.00           O
ATOM   1783  N   GLY A 125      84.670 123.450 146.450  1.00  0.00           N
ATOM   1784  HN  GLY A 125      84.390 122.520 146.240  1.00  0.00           H
ATOM   1785  CA  GLY A 125      83.480 124.280 146.200  1.00  0.00           C
ATOM   1786  HA1 GLY A 125      83.690 125.320 146.430  1.00  0.00           H
ATOM   1787  HA2 GLY A 125      82.690 123.920 146.840  1.00  0.00           H
ATOM   1788  C   GLY A 125      82.850 124.070 144.850  1.00  0.00           C
ATOM   1789  O   GLY A 125      81.710 124.400 144.630  1.00  0.00           O
ATOM   1790  N   GLN A 126      83.560 123.490 143.890  1.00  0.00           N
ATOM   1791  HN  GLN A 126      84.490 123.380 144.210  1.00  0.00           H
ATOM   1792  CA  GLN A 126      82.940 123.290 142.580  1.00  0.00           C
ATOM   1793  HA  GLN A 126      81.910 123.000 142.650  1.00  0.00           H
ATOM   1794  CB  GLN A 126      82.900 124.560 141.660  1.00  0.00           C
ATOM   1795  HB1 GLN A 126      82.020 124.500 140.980  1.00  0.00           H
ATOM   1796  HB2 GLN A 126      82.750 125.440 142.320  1.00  0.00           H
ATOM   1797  CG  GLN A 126      84.110 124.740 140.700  1.00  0.00           C
ATOM   1798  HG1 GLN A 126      84.240 123.900 139.990  1.00  0.00           H
ATOM   1799  HG2 GLN A 126      84.960 124.980 141.380  1.00  0.00           H
ATOM   1800  CD  GLN A 126      83.950 126.030 139.840  1.00  0.00           C
ATOM   1801  OE1 GLN A 126      84.420 127.100 140.170  1.00  0.00           O
ATOM   1802  NE2 GLN A 126      83.220 125.930 138.760  1.00  0.00           N
ATOM   1803 HE21 GLN A 126      82.850 125.040 138.490  1.00  0.00           H
ATOM   1804 HE22 GLN A 126      82.960 126.750 138.250  1.00  0.00           H
ATOM   1805  C   GLN A 126      83.590 122.100 141.840  1.00  0.00           C
ATOM   1806  O   GLN A 126      83.040 121.780 140.790  1.00  0.00           O
ATOM   1807  N   PHE A 127      84.640 121.460 142.300  1.00  0.00           N
ATOM   1808  HN  PHE A 127      85.340 121.800 142.930  1.00  0.00           H
ATOM   1809  CA  PHE A 127      85.150 120.310 141.610  1.00  0.00           C
ATOM   1810  HA  PHE A 127      84.390 119.870 140.970  1.00  0.00           H
ATOM   1811  CB  PHE A 127      86.470 120.710 140.910  1.00  0.00           C
ATOM   1812  HB1 PHE A 127      87.040 121.410 141.560  1.00  0.00           H
ATOM   1813  HB2 PHE A 127      87.110 119.810 140.750  1.00  0.00           H
ATOM   1814  CG  PHE A 127      86.150 121.300 139.600  1.00  0.00           C
ATOM   1815  CD1 PHE A 127      85.650 120.580 138.500  1.00  0.00           C
ATOM   1816  HD1 PHE A 127      85.550 119.510 138.590  1.00  0.00           H
ATOM   1817  CE1 PHE A 127      85.340 121.130 137.240  1.00  0.00           C
ATOM   1818  HE1 PHE A 127      84.990 120.570 136.390  1.00  0.00           H
ATOM   1819  CZ  PHE A 127      85.410 122.460 137.150  1.00  0.00           C
ATOM   1820  HZ  PHE A 127      85.200 122.930 136.210  1.00  0.00           H
ATOM   1821  CD2 PHE A 127      86.280 122.680 139.370  1.00  0.00           C
ATOM   1822  HD2 PHE A 127      86.600 123.330 140.170  1.00  0.00           H
ATOM   1823  CE2 PHE A 127      85.980 123.260 138.180  1.00  0.00           C
ATOM   1824  HE2 PHE A 127      86.210 124.290 137.970  1.00  0.00           H
ATOM   1825  C   PHE A 127      85.460 119.280 142.720  1.00  0.00           C
ATOM   1826  O   PHE A 127      86.050 119.600 143.720  1.00  0.00           O
ATOM   1827  N   MET A 128      85.030 118.050 142.600  1.00  0.00           N
ATOM   1828  HN  MET A 128      84.630 117.760 141.730  1.00  0.00           H
ATOM   1829  CA  MET A 128      85.410 116.940 143.470  1.00  0.00           C
ATOM   1830  HA  MET A 128      85.840 117.290 144.400  1.00  0.00           H
ATOM   1831  CB  MET A 128      84.240 116.010 143.710  1.00  0.00           C
ATOM   1832  HB1 MET A 128      84.570 115.420 144.590  1.00  0.00           H
ATOM   1833  HB2 MET A 128      83.450 116.620 144.200  1.00  0.00           H
ATOM   1834  CG  MET A 128      83.500 115.210 142.610  1.00  0.00           C
ATOM   1835  HG1 MET A 128      84.130 114.460 142.100  1.00  0.00           H
ATOM   1836  HG2 MET A 128      83.390 115.940 141.780  1.00  0.00           H
ATOM   1837  SD  MET A 128      81.920 114.530 143.080  1.00  0.00           S
ATOM   1838  CE  MET A 128      82.540 113.220 144.180  1.00  0.00           C
ATOM   1839  HE1 MET A 128      83.640 113.250 144.340  1.00  0.00           H
ATOM   1840  HE2 MET A 128      82.110 113.260 145.210  1.00  0.00           H
ATOM   1841  HE3 MET A 128      82.410 112.170 143.830  1.00  0.00           H
ATOM   1842  C   MET A 128      86.460 116.110 142.800  1.00  0.00           C
ATOM   1843  O   MET A 128      86.340 115.720 141.630  1.00  0.00           O
ATOM   1844  N   LYS A 129      87.530 115.820 143.570  1.00  0.00           N
ATOM   1845  HN  LYS A 129      87.610 116.230 144.480  1.00  0.00           H
ATOM   1846  CA  LYS A 129      88.740 115.280 143.090  1.00  0.00           C
ATOM   1847  HA  LYS A 129      88.570 114.950 142.080  1.00  0.00           H
ATOM   1848  CB  LYS A 129      89.800 116.290 143.070  1.00  0.00           C
ATOM   1849  HB1 LYS A 129      89.880 116.820 144.050  1.00  0.00           H
ATOM   1850  HB2 LYS A 129      90.810 115.840 142.890  1.00  0.00           H
ATOM   1851  CG  LYS A 129      89.460 117.340 142.020  1.00  0.00           C
ATOM   1852  HG1 LYS A 129      88.570 117.970 142.250  1.00  0.00           H
ATOM   1853  HG2 LYS A 129      89.120 116.800 141.120  1.00  0.00           H
ATOM   1854  CD  LYS A 129      90.650 118.280 141.740  1.00  0.00           C
ATOM   1855  HD1 LYS A 129      91.590 117.690 141.760  1.00  0.00           H
ATOM   1856  HD2 LYS A 129      90.730 118.990 142.580  1.00  0.00           H
ATOM   1857  CE  LYS A 129      90.490 119.140 140.510  1.00  0.00           C
ATOM   1858  HE1 LYS A 129      91.420 119.750 140.400  1.00  0.00           H
ATOM   1859  HE2 LYS A 129      89.630 119.840 140.600  1.00  0.00           H
ATOM   1860  NZ  LYS A 129      90.400 118.470 139.210  1.00  0.00           N
ATOM   1861  HZ1 LYS A 129      90.700 119.140 138.470  1.00  0.00           H
ATOM   1862  HZ2 LYS A 129      91.030 117.630 139.140  1.00  0.00           H
ATOM   1863  HZ3 LYS A 129      89.430 118.180 138.990  1.00  0.00           H
ATOM   1864  C   LYS A 129      89.070 114.010 143.910  1.00  0.00           C
ATOM   1865  O   LYS A 129      88.980 114.060 145.090  1.00  0.00           O
ATOM   1866  N   LEU A 130      89.370 112.880 143.260  1.00  0.00           N
ATOM   1867  HN  LEU A 130      89.490 112.850 142.270  1.00  0.00           H
ATOM   1868  CA  LEU A 130      89.750 111.640 143.910  1.00  0.00           C
ATOM   1869  HA  LEU A 130      89.810 111.720 144.990  1.00  0.00           H
ATOM   1870  CB  LEU A 130      88.800 110.440 143.590  1.00  0.00           C
ATOM   1871  HB1 LEU A 130      87.760 110.650 143.890  1.00  0.00           H
ATOM   1872  HB2 LEU A 130      88.860 110.390 142.480  1.00  0.00           H
ATOM   1873  CG  LEU A 130      89.220 109.080 144.130  1.00  0.00           C
ATOM   1874  HG  LEU A 130      90.260 108.860 143.800  1.00  0.00           H
ATOM   1875  CD1 LEU A 130      89.280 109.100 145.650  1.00  0.00           C
ATOM   1876 HD11 LEU A 130      90.250 109.570 145.940  1.00  0.00           H
ATOM   1877 HD12 LEU A 130      88.430 109.640 146.110  1.00  0.00           H
ATOM   1878 HD13 LEU A 130      89.180 108.060 146.000  1.00  0.00           H
ATOM   1879  CD2 LEU A 130      88.420 107.970 143.450  1.00  0.00           C
ATOM   1880 HD21 LEU A 130      88.280 108.120 142.350  1.00  0.00           H
ATOM   1881 HD22 LEU A 130      88.760 106.910 143.460  1.00  0.00           H
ATOM   1882 HD23 LEU A 130      87.420 107.820 143.920  1.00  0.00           H
ATOM   1883  C   LEU A 130      91.180 111.380 143.450  1.00  0.00           C
ATOM   1884  O   LEU A 130      91.480 111.510 142.220  1.00  0.00           O
ATOM   1885  N   TYR A 131      92.020 111.050 144.440  1.00  0.00           N
ATOM   1886  HN  TYR A 131      91.750 111.060 145.390  1.00  0.00           H
ATOM   1887  CA  TYR A 131      93.390 110.710 144.290  1.00  0.00           C
ATOM   1888  HA  TYR A 131      93.560 110.580 143.240  1.00  0.00           H
ATOM   1889  CB  TYR A 131      94.300 111.780 144.870  1.00  0.00           C
ATOM   1890  HB1 TYR A 131      94.240 111.820 145.980  1.00  0.00           H
ATOM   1891  HB2 TYR A 131      95.340 111.500 144.610  1.00  0.00           H
ATOM   1892  CG  TYR A 131      94.130 113.150 144.380  1.00  0.00           C
ATOM   1893  CD1 TYR A 131      94.890 113.660 143.360  1.00  0.00           C
ATOM   1894  HD1 TYR A 131      95.710 113.120 142.910  1.00  0.00           H
ATOM   1895  CE1 TYR A 131      94.780 114.950 142.890  1.00  0.00           C
ATOM   1896  HE1 TYR A 131      95.400 115.350 142.110  1.00  0.00           H
ATOM   1897  CZ  TYR A 131      93.840 115.830 143.460  1.00  0.00           C
ATOM   1898  OH  TYR A 131      93.650 117.040 142.870  1.00  0.00           O
ATOM   1899  HH  TYR A 131      93.350 117.620 143.580  1.00  0.00           H
ATOM   1900  CD2 TYR A 131      93.200 114.040 144.980  1.00  0.00           C
ATOM   1901  HD2 TYR A 131      92.710 113.800 145.910  1.00  0.00           H
ATOM   1902  CE2 TYR A 131      93.020 115.350 144.540  1.00  0.00           C
ATOM   1903  HE2 TYR A 131      92.250 115.930 145.020  1.00  0.00           H
ATOM   1904  C   TYR A 131      93.780 109.400 145.020  1.00  0.00           C
ATOM   1905  O   TYR A 131      93.470 109.010 146.130  1.00  0.00           O
ATOM   1906  N   VAL A 132      94.570 108.600 144.270  1.00  0.00           N
ATOM   1907  HN  VAL A 132      94.910 108.910 143.380  1.00  0.00           H
ATOM   1908  CA  VAL A 132      95.150 107.320 144.640  1.00  0.00           C
ATOM   1909  HA  VAL A 132      94.960 107.230 145.700  1.00  0.00           H
ATOM   1910  CB  VAL A 132      94.560 106.200 143.830  1.00  0.00           C
ATOM   1911  HB  VAL A 132      94.870 106.430 142.790  1.00  0.00           H
ATOM   1912  CG1 VAL A 132      95.180 104.840 144.100  1.00  0.00           C
ATOM   1913 HG11 VAL A 132      95.220 104.670 145.190  1.00  0.00           H
ATOM   1914 HG12 VAL A 132      94.540 104.070 143.620  1.00  0.00           H
ATOM   1915 HG13 VAL A 132      96.200 104.750 143.660  1.00  0.00           H
ATOM   1916  CG2 VAL A 132      93.010 106.180 143.950  1.00  0.00           C
ATOM   1917 HG21 VAL A 132      92.670 105.910 144.980  1.00  0.00           H
ATOM   1918 HG22 VAL A 132      92.700 107.190 143.590  1.00  0.00           H
ATOM   1919 HG23 VAL A 132      92.650 105.450 143.190  1.00  0.00           H
ATOM   1920  C   VAL A 132      96.690 107.420 144.510  1.00  0.00           C
ATOM   1921  O   VAL A 132      97.230 107.840 143.490  1.00  0.00           O
ATOM   1922  N   ASN A 133      97.350 107.150 145.640  1.00  0.00           N
ATOM   1923  HN  ASN A 133      96.870 106.890 146.470  1.00  0.00           H
ATOM   1924  CA  ASN A 133      98.840 107.280 145.890  1.00  0.00           C
ATOM   1925  HA  ASN A 133      98.940 107.350 146.970  1.00  0.00           H
ATOM   1926  CB  ASN A 133      99.650 106.010 145.470  1.00  0.00           C
ATOM   1927  HB1 ASN A 133      99.380 105.750 144.420  1.00  0.00           H
ATOM   1928  HB2 ASN A 133     100.740 106.210 145.610  1.00  0.00           H
ATOM   1929  CG  ASN A 133      99.470 104.840 146.470  1.00  0.00           C
ATOM   1930  OD1 ASN A 133      99.170 105.110 147.640  1.00  0.00           O
ATOM   1931  ND2 ASN A 133      99.510 103.540 146.100  1.00  0.00           N
ATOM   1932 HD21 ASN A 133      99.780 103.330 145.160  1.00  0.00           H
ATOM   1933 HD22 ASN A 133      99.640 102.870 146.830  1.00  0.00           H
ATOM   1934  C   ASN A 133      99.480 108.600 145.310  1.00  0.00           C
ATOM   1935  O   ASN A 133     100.570 108.660 144.670  1.00  0.00           O
ATOM   1936  N   GLY A 134      98.740 109.680 145.650  1.00  0.00           N
ATOM   1937  HN  GLY A 134      97.960 109.620 146.270  1.00  0.00           H
ATOM   1938  CA  GLY A 134      99.150 111.040 145.270  1.00  0.00           C
ATOM   1939  HA1 GLY A 134     100.220 111.040 145.400  1.00  0.00           H
ATOM   1940  HA2 GLY A 134      98.650 111.750 145.910  1.00  0.00           H
ATOM   1941  C   GLY A 134      98.890 111.440 143.800  1.00  0.00           C
ATOM   1942  O   GLY A 134      99.100 112.600 143.480  1.00  0.00           O
ATOM   1943  N   ALA A 135      98.410 110.460 143.070  1.00  0.00           N
ATOM   1944  HN  ALA A 135      98.160 109.580 143.470  1.00  0.00           H
ATOM   1945  CA  ALA A 135      98.130 110.660 141.640  1.00  0.00           C
ATOM   1946  HA  ALA A 135      98.550 111.590 141.290  1.00  0.00           H
ATOM   1947  CB  ALA A 135      98.510 109.460 140.800  1.00  0.00           C
ATOM   1948  HB1 ALA A 135      99.580 109.200 140.920  1.00  0.00           H
ATOM   1949  HB2 ALA A 135      98.020 108.480 140.960  1.00  0.00           H
ATOM   1950  HB3 ALA A 135      98.330 109.690 139.730  1.00  0.00           H
ATOM   1951  C   ALA A 135      96.610 110.770 141.590  1.00  0.00           C
ATOM   1952  O   ALA A 135      95.790 110.030 142.160  1.00  0.00           O
ATOM   1953  N   GLN A 136      96.200 111.720 140.740  1.00  0.00           N
ATOM   1954  HN  GLN A 136      96.840 112.140 140.090  1.00  0.00           H
ATOM   1955  CA  GLN A 136      94.800 111.990 140.470  1.00  0.00           C
ATOM   1956  HA  GLN A 136      94.300 112.070 141.420  1.00  0.00           H
ATOM   1957  CB  GLN A 136      94.510 113.420 139.740  1.00  0.00           C
ATOM   1958  HB1 GLN A 136      95.200 114.200 140.140  1.00  0.00           H
ATOM   1959  HB2 GLN A 136      94.780 113.340 138.660  1.00  0.00           H
ATOM   1960  CG  GLN A 136      93.080 113.860 139.900  1.00  0.00           C
ATOM   1961  HG1 GLN A 136      92.720 114.090 140.930  1.00  0.00           H
ATOM   1962  HG2 GLN A 136      92.390 113.020 139.710  1.00  0.00           H
ATOM   1963  CD  GLN A 136      92.640 115.020 138.940  1.00  0.00           C
ATOM   1964  OE1 GLN A 136      92.180 116.080 139.350  1.00  0.00           O
ATOM   1965  NE2 GLN A 136      92.780 114.790 137.620  1.00  0.00           N
ATOM   1966 HE21 GLN A 136      93.080 113.930 137.210  1.00  0.00           H
ATOM   1967 HE22 GLN A 136      92.370 115.430 136.960  1.00  0.00           H
ATOM   1968  C   GLN A 136      94.220 110.900 139.610  1.00  0.00           C
ATOM   1969  O   GLN A 136      94.750 110.680 138.540  1.00  0.00           O
ATOM   1970  N   VAL A 137      93.190 110.170 140.130  1.00  0.00           N
ATOM   1971  HN  VAL A 137      92.930 110.340 141.070  1.00  0.00           H
ATOM   1972  CA  VAL A 137      92.610 109.070 139.430  1.00  0.00           C
ATOM   1973  HA  VAL A 137      93.200 108.920 138.530  1.00  0.00           H
ATOM   1974  CB  VAL A 137      92.470 107.890 140.340  1.00  0.00           C
ATOM   1975  HB  VAL A 137      93.500 107.900 140.760  1.00  0.00           H
ATOM   1976  CG1 VAL A 137      91.270 108.090 141.310  1.00  0.00           C
ATOM   1977 HG11 VAL A 137      91.470 108.900 142.050  1.00  0.00           H
ATOM   1978 HG12 VAL A 137      90.320 108.160 140.740  1.00  0.00           H
ATOM   1979 HG13 VAL A 137      91.130 107.160 141.900  1.00  0.00           H
ATOM   1980  CG2 VAL A 137      92.360 106.600 139.520  1.00  0.00           C
ATOM   1981 HG21 VAL A 137      91.410 106.640 138.940  1.00  0.00           H
ATOM   1982 HG22 VAL A 137      93.120 106.380 138.740  1.00  0.00           H
ATOM   1983 HG23 VAL A 137      92.380 105.680 140.150  1.00  0.00           H
ATOM   1984  C   VAL A 137      91.290 109.460 138.880  1.00  0.00           C
ATOM   1985  O   VAL A 137      90.820 108.930 137.860  1.00  0.00           O
ATOM   1986  N   ALA A 138      90.610 110.480 139.410  1.00  0.00           N
ATOM   1987  HN  ALA A 138      90.900 111.010 140.200  1.00  0.00           H
ATOM   1988  CA  ALA A 138      89.320 110.940 138.900  1.00  0.00           C
ATOM   1989  HA  ALA A 138      89.320 110.950 137.820  1.00  0.00           H
ATOM   1990  CB  ALA A 138      88.200 110.040 139.380  1.00  0.00           C
ATOM   1991  HB1 ALA A 138      87.200 110.120 138.890  1.00  0.00           H
ATOM   1992  HB2 ALA A 138      88.480 108.970 139.270  1.00  0.00           H
ATOM   1993  HB3 ALA A 138      88.060 110.050 140.480  1.00  0.00           H
ATOM   1994  C   ALA A 138      89.060 112.390 139.310  1.00  0.00           C
ATOM   1995  O   ALA A 138      89.610 112.930 140.310  1.00  0.00           O
ATOM   1996  N   THR A 139      88.220 113.090 138.500  1.00  0.00           N
ATOM   1997  HN  THR A 139      87.950 112.750 137.610  1.00  0.00           H
ATOM   1998  CA  THR A 139      87.660 114.380 138.900  1.00  0.00           C
ATOM   1999  HA  THR A 139      87.510 114.360 139.970  1.00  0.00           H
ATOM   2000  CB  THR A 139      88.660 115.550 138.480  1.00  0.00           C
ATOM   2001  HB  THR A 139      89.630 115.430 139.020  1.00  0.00           H
ATOM   2002  OG1 THR A 139      88.180 116.840 138.620  1.00  0.00           O
ATOM   2003  HG1 THR A 139      87.660 117.070 137.850  1.00  0.00           H
ATOM   2004  CG2 THR A 139      88.990 115.440 137.030  1.00  0.00           C
ATOM   2005 HG21 THR A 139      89.430 114.430 136.850  1.00  0.00           H
ATOM   2006 HG22 THR A 139      88.080 115.660 136.420  1.00  0.00           H
ATOM   2007 HG23 THR A 139      89.780 116.170 136.740  1.00  0.00           H
ATOM   2008  C   THR A 139      86.240 114.590 138.290  1.00  0.00           C
ATOM   2009  O   THR A 139      85.880 113.990 137.300  1.00  0.00           O
ATOM   2010  N   SER A 140      85.340 115.350 138.980  1.00  0.00           N
ATOM   2011  HN  SER A 140      85.580 115.760 139.850  1.00  0.00           H
ATOM   2012  CA  SER A 140      84.050 115.710 138.450  1.00  0.00           C
ATOM   2013  HA  SER A 140      84.020 115.640 137.370  1.00  0.00           H
ATOM   2014  CB  SER A 140      82.870 114.820 139.020  1.00  0.00           C
ATOM   2015  HB1 SER A 140      82.990 114.700 140.110  1.00  0.00           H
ATOM   2016  HB2 SER A 140      82.890 113.790 138.610  1.00  0.00           H
ATOM   2017  OG  SER A 140      81.620 115.390 138.610  1.00  0.00           O
ATOM   2018  HG1 SER A 140      81.110 114.730 138.150  1.00  0.00           H
ATOM   2019  C   SER A 140      83.700 117.210 138.910  1.00  0.00           C
ATOM   2020  O   SER A 140      83.800 117.640 140.070  1.00  0.00           O
ATOM   2021  N   GLY A 141      83.100 118.050 137.980  1.00  0.00           N
ATOM   2022  HN  GLY A 141      83.000 117.780 137.020  1.00  0.00           H
ATOM   2023  CA  GLY A 141      82.610 119.440 138.350  1.00  0.00           C
ATOM   2024  HA1 GLY A 141      82.900 120.160 137.590  1.00  0.00           H
ATOM   2025  HA2 GLY A 141      82.960 119.720 139.340  1.00  0.00           H
ATOM   2026  C   GLY A 141      81.120 119.410 138.330  1.00  0.00           C
ATOM   2027  O   GLY A 141      80.520 120.440 138.080  1.00  0.00           O
ATOM   2028  N   GLU A 142      80.420 118.250 138.450  1.00  0.00           N
ATOM   2029  HN  GLU A 142      80.960 117.430 138.630  1.00  0.00           H
ATOM   2030  CA  GLU A 142      78.960 118.240 138.210  1.00  0.00           C
ATOM   2031  HA  GLU A 142      78.560 118.980 137.540  1.00  0.00           H
ATOM   2032  CB  GLU A 142      78.530 116.910 137.620  1.00  0.00           C
ATOM   2033  HB1 GLU A 142      78.910 116.150 138.330  1.00  0.00           H
ATOM   2034  HB2 GLU A 142      77.420 116.940 137.560  1.00  0.00           H
ATOM   2035  CG  GLU A 142      79.080 116.570 136.230  1.00  0.00           C
ATOM   2036  HG1 GLU A 142      80.160 116.330 136.300  1.00  0.00           H
ATOM   2037  HG2 GLU A 142      79.020 117.470 135.580  1.00  0.00           H
ATOM   2038  CD  GLU A 142      78.350 115.390 135.590  1.00  0.00           C
ATOM   2039  OE1 GLU A 142      77.880 114.490 136.290  1.00  0.00           O
ATOM   2040  OE2 GLU A 142      78.260 115.430 134.320  1.00  0.00           O
ATOM   2041  C   GLU A 142      78.230 118.420 139.500  1.00  0.00           C
ATOM   2042  O   GLU A 142      76.990 118.540 139.530  1.00  0.00           O
ATOM   2043  N   GLN A 143      78.950 118.600 140.600  1.00  0.00           N
ATOM   2044  HN  GLN A 143      79.930 118.650 140.450  1.00  0.00           H
ATOM   2045  CA  GLN A 143      78.460 118.770 141.900  1.00  0.00           C
ATOM   2046  HA  GLN A 143      77.400 118.620 142.010  1.00  0.00           H
ATOM   2047  CB  GLN A 143      79.160 117.770 142.840  1.00  0.00           C
ATOM   2048  HB1 GLN A 143      79.070 116.760 142.400  1.00  0.00           H
ATOM   2049  HB2 GLN A 143      80.260 117.950 142.870  1.00  0.00           H
ATOM   2050  CG  GLN A 143      78.430 117.580 144.240  1.00  0.00           C
ATOM   2051  HG1 GLN A 143      78.580 118.500 144.860  1.00  0.00           H
ATOM   2052  HG2 GLN A 143      79.000 116.850 144.850  1.00  0.00           H
ATOM   2053  CD  GLN A 143      76.950 117.230 144.190  1.00  0.00           C
ATOM   2054  OE1 GLN A 143      76.130 117.710 144.910  1.00  0.00           O
ATOM   2055  NE2 GLN A 143      76.550 116.400 143.210  1.00  0.00           N
ATOM   2056 HE21 GLN A 143      77.120 115.830 142.620  1.00  0.00           H
ATOM   2057 HE22 GLN A 143      75.570 116.220 143.150  1.00  0.00           H
ATOM   2058  C   GLN A 143      79.000 120.110 142.330  1.00  0.00           C
ATOM   2059  O   GLN A 143      80.160 120.400 142.240  1.00  0.00           O
ATOM   2060  N   VAL A 144      78.050 121.000 142.720  1.00  0.00           N
ATOM   2061  HN  VAL A 144      77.110 120.870 143.020  1.00  0.00           H
ATOM   2062  CA  VAL A 144      78.480 122.420 142.870  1.00  0.00           C
ATOM   2063  HA  VAL A 144      79.540 122.560 143.030  1.00  0.00           H
ATOM   2064  CB  VAL A 144      78.070 123.300 141.680  1.00  0.00           C
ATOM   2065  HB  VAL A 144      77.990 124.350 142.060  1.00  0.00           H
ATOM   2066  CG1 VAL A 144      79.190 123.140 140.600  1.00  0.00           C
ATOM   2067 HG11 VAL A 144      80.210 123.170 141.040  1.00  0.00           H
ATOM   2068 HG12 VAL A 144      79.060 122.120 140.180  1.00  0.00           H
ATOM   2069 HG13 VAL A 144      79.060 123.960 139.870  1.00  0.00           H
ATOM   2070  CG2 VAL A 144      76.640 123.010 141.320  1.00  0.00           C
ATOM   2071 HG21 VAL A 144      76.300 123.570 140.420  1.00  0.00           H
ATOM   2072 HG22 VAL A 144      76.540 121.930 141.080  1.00  0.00           H
ATOM   2073 HG23 VAL A 144      75.900 123.260 142.110  1.00  0.00           H
ATOM   2074  C   VAL A 144      77.760 122.980 144.090  1.00  0.00           C
ATOM   2075  O   VAL A 144      76.730 122.430 144.490  1.00  0.00           O
ATOM   2076  N   GLY A 145      78.390 124.060 144.680  1.00  0.00           N
ATOM   2077  HN  GLY A 145      79.220 124.410 144.240  1.00  0.00           H
ATOM   2078  CA  GLY A 145      77.940 124.740 145.900  1.00  0.00           C
ATOM   2079  HA1 GLY A 145      76.870 124.860 145.820  1.00  0.00           H
ATOM   2080  HA2 GLY A 145      78.450 125.690 145.880  1.00  0.00           H
ATOM   2081  C   GLY A 145      78.350 124.070 147.120  1.00  0.00           C
ATOM   2082  O   GLY A 145      78.640 122.890 147.140  1.00  0.00           O
ATOM   2083  N   GLY A 146      78.220 124.690 148.250  1.00  0.00           N
ATOM   2084  HN  GLY A 146      77.830 125.610 148.270  1.00  0.00           H
ATOM   2085  CA  GLY A 146      78.600 124.180 149.570  1.00  0.00           C
ATOM   2086  HA1 GLY A 146      78.290 124.950 150.250  1.00  0.00           H
ATOM   2087  HA2 GLY A 146      79.660 123.970 149.510  1.00  0.00           H
ATOM   2088  C   GLY A 146      77.850 122.970 150.080  1.00  0.00           C
ATOM   2089  O   GLY A 146      76.830 122.600 149.480  1.00  0.00           O
ATOM   2090  N   ILE A 147      78.220 122.390 151.160  1.00  0.00           N
ATOM   2091  HN  ILE A 147      78.920 122.690 151.800  1.00  0.00           H
ATOM   2092  CA  ILE A 147      77.710 121.130 151.630  1.00  0.00           C
ATOM   2093  HA  ILE A 147      77.470 120.600 150.720  1.00  0.00           H
ATOM   2094  CB  ILE A 147      78.660 120.350 152.490  1.00  0.00           C
ATOM   2095  HB  ILE A 147      78.740 120.830 153.490  1.00  0.00           H
ATOM   2096  CG2 ILE A 147      78.030 119.000 152.590  1.00  0.00           C
ATOM   2097 HG21 ILE A 147      76.990 118.920 153.000  1.00  0.00           H
ATOM   2098 HG22 ILE A 147      77.890 118.650 151.540  1.00  0.00           H
ATOM   2099 HG23 ILE A 147      78.710 118.290 153.110  1.00  0.00           H
ATOM   2100  CG1 ILE A 147      80.040 120.260 151.770  1.00  0.00           C
ATOM   2101 HG11 ILE A 147      80.690 119.510 152.270  1.00  0.00           H
ATOM   2102 HG12 ILE A 147      80.550 121.250 151.750  1.00  0.00           H
ATOM   2103  CD  ILE A 147      80.000 119.850 150.280  1.00  0.00           C
ATOM   2104  HD1 ILE A 147      81.040 119.740 149.890  1.00  0.00           H
ATOM   2105  HD2 ILE A 147      79.380 118.940 150.130  1.00  0.00           H
ATOM   2106  HD3 ILE A 147      79.520 120.640 149.670  1.00  0.00           H
ATOM   2107  C   ILE A 147      76.340 121.280 152.370  1.00  0.00           C
ATOM   2108  O   ILE A 147      75.330 120.640 151.990  1.00  0.00           O
ATOM   2109  N   PHE A 148      76.250 122.110 153.390  1.00  0.00           N
ATOM   2110  HN  PHE A 148      77.010 122.640 153.760  1.00  0.00           H
ATOM   2111  CA  PHE A 148      75.040 122.030 154.160  1.00  0.00           C
ATOM   2112  HA  PHE A 148      74.140 121.980 153.560  1.00  0.00           H
ATOM   2113  CB  PHE A 148      74.930 120.840 155.110  1.00  0.00           C
ATOM   2114  HB1 PHE A 148      74.120 120.910 155.870  1.00  0.00           H
ATOM   2115  HB2 PHE A 148      74.760 119.930 154.490  1.00  0.00           H
ATOM   2116  CG  PHE A 148      76.180 120.570 155.950  1.00  0.00           C
ATOM   2117  CD1 PHE A 148      76.590 121.390 157.010  1.00  0.00           C
ATOM   2118  HD1 PHE A 148      76.080 122.330 157.150  1.00  0.00           H
ATOM   2119  CE1 PHE A 148      77.550 120.930 157.920  1.00  0.00           C
ATOM   2120  HE1 PHE A 148      77.870 121.630 158.670  1.00  0.00           H
ATOM   2121  CZ  PHE A 148      78.240 119.730 157.700  1.00  0.00           C
ATOM   2122  HZ  PHE A 148      78.980 119.450 158.440  1.00  0.00           H
ATOM   2123  CD2 PHE A 148      76.720 119.270 155.780  1.00  0.00           C
ATOM   2124  HD2 PHE A 148      76.330 118.520 155.110  1.00  0.00           H
ATOM   2125  CE2 PHE A 148      77.790 118.860 156.640  1.00  0.00           C
ATOM   2126  HE2 PHE A 148      78.220 117.910 156.330  1.00  0.00           H
ATOM   2127  C   PHE A 148      74.730 123.330 154.980  1.00  0.00           C
ATOM   2128  O   PHE A 148      75.500 124.250 155.190  1.00  0.00           O
ATOM   2129  N   SER A 149      73.520 123.460 155.420  1.00  0.00           N
ATOM   2130  HN  SER A 149      72.810 122.850 155.080  1.00  0.00           H
ATOM   2131  CA  SER A 149      73.090 124.540 156.320  1.00  0.00           C
ATOM   2132  HA  SER A 149      73.410 125.460 155.870  1.00  0.00           H
ATOM   2133  CB  SER A 149      71.560 124.580 156.510  1.00  0.00           C
ATOM   2134  HB1 SER A 149      71.350 125.480 157.130  1.00  0.00           H
ATOM   2135  HB2 SER A 149      71.180 123.650 156.990  1.00  0.00           H
ATOM   2136  OG  SER A 149      70.930 124.940 155.270  1.00  0.00           O
ATOM   2137  HG1 SER A 149      70.840 124.140 154.750  1.00  0.00           H
ATOM   2138  C   SER A 149      73.620 124.520 157.730  1.00  0.00           C
ATOM   2139  O   SER A 149      73.940 123.460 158.300  1.00  0.00           O
ATOM   2140  N   PRO A 150      73.740 125.710 158.330  1.00  0.00           N
ATOM   2141  CD  PRO A 150      73.960 127.020 157.790  1.00  0.00           C
ATOM   2142  HD1 PRO A 150      73.050 127.380 157.270  1.00  0.00           H
ATOM   2143  HD2 PRO A 150      74.890 126.960 157.180  1.00  0.00           H
ATOM   2144  CA  PRO A 150      74.110 125.590 159.760  1.00  0.00           C
ATOM   2145  HA  PRO A 150      74.900 124.880 159.990  1.00  0.00           H
ATOM   2146  CB  PRO A 150      74.740 126.940 160.090  1.00  0.00           C
ATOM   2147  HB1 PRO A 150      74.400 127.210 161.120  1.00  0.00           H
ATOM   2148  HB2 PRO A 150      75.840 126.890 159.900  1.00  0.00           H
ATOM   2149  CG  PRO A 150      74.130 127.910 159.020  1.00  0.00           C
ATOM   2150  HG1 PRO A 150      74.610 128.880 158.800  1.00  0.00           H
ATOM   2151  HG2 PRO A 150      73.130 128.230 159.390  1.00  0.00           H
ATOM   2152  C   PRO A 150      72.940 125.040 160.640  1.00  0.00           C
ATOM   2153  O   PRO A 150      73.190 124.480 161.730  1.00  0.00           O
ATOM   2154  N   LEU A 151      71.710 125.310 160.180  1.00  0.00           N
ATOM   2155  HN  LEU A 151      71.550 125.860 159.360  1.00  0.00           H
ATOM   2156  CA  LEU A 151      70.410 124.940 160.810  1.00  0.00           C
ATOM   2157  HA  LEU A 151      70.380 125.440 161.770  1.00  0.00           H
ATOM   2158  CB  LEU A 151      69.170 125.390 160.010  1.00  0.00           C
ATOM   2159  HB1 LEU A 151      69.010 124.780 159.100  1.00  0.00           H
ATOM   2160  HB2 LEU A 151      68.290 125.310 160.690  1.00  0.00           H
ATOM   2161  CG  LEU A 151      69.240 126.890 159.490  1.00  0.00           C
ATOM   2162  HG  LEU A 151      69.910 126.900 158.610  1.00  0.00           H
ATOM   2163  CD1 LEU A 151      67.890 127.380 158.900  1.00  0.00           C
ATOM   2164 HD11 LEU A 151      67.020 127.220 159.580  1.00  0.00           H
ATOM   2165 HD12 LEU A 151      67.950 128.440 158.560  1.00  0.00           H
ATOM   2166 HD13 LEU A 151      67.670 126.800 157.980  1.00  0.00           H
ATOM   2167  CD2 LEU A 151      69.760 127.830 160.580  1.00  0.00           C
ATOM   2168 HD21 LEU A 151      69.480 128.860 160.280  1.00  0.00           H
ATOM   2169 HD22 LEU A 151      69.280 127.710 161.570  1.00  0.00           H
ATOM   2170 HD23 LEU A 151      70.820 127.660 160.830  1.00  0.00           H
ATOM   2171  C   LEU A 151      70.270 123.460 161.190  1.00  0.00           C
ATOM   2172  O   LEU A 151      69.850 123.090 162.290  1.00  0.00           O
ATOM   2173  N   THR A 152      70.730 122.590 160.230  1.00  0.00           N
ATOM   2174  HN  THR A 152      71.150 122.970 159.410  1.00  0.00           H
ATOM   2175  CA  THR A 152      70.690 121.120 160.400  1.00  0.00           C
ATOM   2176  HA  THR A 152      70.050 120.950 161.260  1.00  0.00           H
ATOM   2177  CB  THR A 152      70.120 120.430 159.120  1.00  0.00           C
ATOM   2178  HB  THR A 152      70.160 119.320 159.190  1.00  0.00           H
ATOM   2179  OG1 THR A 152      70.830 120.770 157.950  1.00  0.00           O
ATOM   2180  HG1 THR A 152      70.390 120.410 157.180  1.00  0.00           H
ATOM   2181  CG2 THR A 152      68.710 120.800 158.870  1.00  0.00           C
ATOM   2182 HG21 THR A 152      68.160 119.920 159.290  1.00  0.00           H
ATOM   2183 HG22 THR A 152      68.420 121.800 159.250  1.00  0.00           H
ATOM   2184 HG23 THR A 152      68.430 120.800 157.790  1.00  0.00           H
ATOM   2185  C   THR A 152      72.030 120.550 160.780  1.00  0.00           C
ATOM   2186  O   THR A 152      72.270 119.320 160.670  1.00  0.00           O
ATOM   2187  N   GLN A 153      73.030 121.400 161.140  1.00  0.00           N
ATOM   2188  HN  GLN A 153      72.770 122.360 161.150  1.00  0.00           H
ATOM   2189  CA  GLN A 153      74.390 120.980 161.340  1.00  0.00           C
ATOM   2190  HA  GLN A 153      74.600 120.410 160.450  1.00  0.00           H
ATOM   2191  CB  GLN A 153      75.420 122.170 161.380  1.00  0.00           C
ATOM   2192  HB1 GLN A 153      75.240 122.650 160.400  1.00  0.00           H
ATOM   2193  HB2 GLN A 153      75.240 123.000 162.100  1.00  0.00           H
ATOM   2194  CG  GLN A 153      76.950 121.760 161.550  1.00  0.00           C
ATOM   2195  HG1 GLN A 153      77.280 121.260 160.610  1.00  0.00           H
ATOM   2196  HG2 GLN A 153      77.040 121.180 162.490  1.00  0.00           H
ATOM   2197  CD  GLN A 153      77.880 123.060 161.610  1.00  0.00           C
ATOM   2198  OE1 GLN A 153      77.430 124.240 161.570  1.00  0.00           O
ATOM   2199  NE2 GLN A 153      79.190 122.740 161.590  1.00  0.00           N
ATOM   2200 HE21 GLN A 153      79.490 121.810 161.810  1.00  0.00           H
ATOM   2201 HE22 GLN A 153      79.830 123.480 161.390  1.00  0.00           H
ATOM   2202  C   GLN A 153      74.590 119.960 162.490  1.00  0.00           C
ATOM   2203  O   GLN A 153      75.430 119.080 162.430  1.00  0.00           O
ATOM   2204  N   LYS A 154      73.870 120.050 163.590  1.00  0.00           N
ATOM   2205  HN  LYS A 154      73.210 120.790 163.690  1.00  0.00           H
ATOM   2206  CA  LYS A 154      73.940 119.130 164.710  1.00  0.00           C
ATOM   2207  HA  LYS A 154      75.020 119.040 164.740  1.00  0.00           H
ATOM   2208  CB  LYS A 154      73.550 119.630 166.030  1.00  0.00           C
ATOM   2209  HB1 LYS A 154      72.460 119.840 166.090  1.00  0.00           H
ATOM   2210  HB2 LYS A 154      73.770 118.830 166.770  1.00  0.00           H
ATOM   2211  CG  LYS A 154      74.310 120.850 166.410  1.00  0.00           C
ATOM   2212  HG1 LYS A 154      74.090 121.630 165.660  1.00  0.00           H
ATOM   2213  HG2 LYS A 154      75.370 120.540 166.270  1.00  0.00           H
ATOM   2214  CD  LYS A 154      74.240 121.340 167.820  1.00  0.00           C
ATOM   2215  HD1 LYS A 154      74.510 120.570 168.580  1.00  0.00           H
ATOM   2216  HD2 LYS A 154      73.200 121.560 168.150  1.00  0.00           H
ATOM   2217  CE  LYS A 154      74.960 122.700 168.150  1.00  0.00           C
ATOM   2218  HE1 LYS A 154      75.100 122.950 169.220  1.00  0.00           H
ATOM   2219  HE2 LYS A 154      74.460 123.460 167.510  1.00  0.00           H
ATOM   2220  NZ  LYS A 154      76.310 122.580 167.670  1.00  0.00           N
ATOM   2221  HZ1 LYS A 154      76.270 122.640 166.630  1.00  0.00           H
ATOM   2222  HZ2 LYS A 154      76.850 123.390 168.040  1.00  0.00           H
ATOM   2223  HZ3 LYS A 154      76.780 121.670 167.860  1.00  0.00           H
ATOM   2224  C   LYS A 154      73.470 117.680 164.440  1.00  0.00           C
ATOM   2225  O   LYS A 154      73.870 116.790 165.160  1.00  0.00           O
ATOM   2226  N   CYS A 155      72.690 117.520 163.340  1.00  0.00           N
ATOM   2227  HN  CYS A 155      72.350 118.330 162.880  1.00  0.00           H
ATOM   2228  CA  CYS A 155      72.330 116.180 162.860  1.00  0.00           C
ATOM   2229  HA  CYS A 155      72.340 115.480 163.680  1.00  0.00           H
ATOM   2230  CB  CYS A 155      70.960 116.200 162.110  1.00  0.00           C
ATOM   2231  HB1 CYS A 155      70.720 115.190 161.720  1.00  0.00           H
ATOM   2232  HB2 CYS A 155      71.120 116.940 161.300  1.00  0.00           H
ATOM   2233  SG  CYS A 155      69.700 116.660 163.340  1.00  0.00           S
ATOM   2234  C   CYS A 155      73.280 115.620 161.790  1.00  0.00           C
ATOM   2235  O   CYS A 155      72.950 114.570 161.270  1.00  0.00           O
ATOM   2236  N   LYS A 156      74.400 116.230 161.420  1.00  0.00           N
ATOM   2237  HN  LYS A 156      74.650 117.050 161.930  1.00  0.00           H
ATOM   2238  CA  LYS A 156      75.340 115.670 160.530  1.00  0.00           C
ATOM   2239  HA  LYS A 156      74.890 114.920 159.910  1.00  0.00           H
ATOM   2240  CB  LYS A 156      75.950 116.750 159.630  1.00  0.00           C
ATOM   2241  HB1 LYS A 156      76.550 117.490 160.220  1.00  0.00           H
ATOM   2242  HB2 LYS A 156      76.530 116.300 158.800  1.00  0.00           H
ATOM   2243  CG  LYS A 156      74.940 117.670 158.860  1.00  0.00           C
ATOM   2244  HG1 LYS A 156      75.610 118.450 158.430  1.00  0.00           H
ATOM   2245  HG2 LYS A 156      74.260 118.210 159.550  1.00  0.00           H
ATOM   2246  CD  LYS A 156      74.070 117.040 157.800  1.00  0.00           C
ATOM   2247  HD1 LYS A 156      73.560 116.180 158.280  1.00  0.00           H
ATOM   2248  HD2 LYS A 156      74.780 116.630 157.050  1.00  0.00           H
ATOM   2249  CE  LYS A 156      73.090 118.020 157.140  1.00  0.00           C
ATOM   2250  HE1 LYS A 156      73.630 118.860 156.650  1.00  0.00           H
ATOM   2251  HE2 LYS A 156      72.470 118.370 158.000  1.00  0.00           H
ATOM   2252  NZ  LYS A 156      72.360 117.340 156.150  1.00  0.00           N
ATOM   2253  HZ1 LYS A 156      71.620 116.750 156.580  1.00  0.00           H
ATOM   2254  HZ2 LYS A 156      72.050 117.920 155.350  1.00  0.00           H
ATOM   2255  HZ3 LYS A 156      72.930 116.550 155.770  1.00  0.00           H
ATOM   2256  C   LYS A 156      76.320 114.960 161.360  1.00  0.00           C
ATOM   2257  O   LYS A 156      76.960 115.550 162.200  1.00  0.00           O
ATOM   2258  N   VAL A 157      76.590 113.610 161.170  1.00  0.00           N
ATOM   2259  HN  VAL A 157      76.130 113.140 160.420  1.00  0.00           H
ATOM   2260  CA  VAL A 157      77.420 112.760 162.050  1.00  0.00           C
ATOM   2261  HA  VAL A 157      78.020 113.420 162.660  1.00  0.00           H
ATOM   2262  CB  VAL A 157      76.570 111.750 162.870  1.00  0.00           C
ATOM   2263  HB  VAL A 157      75.930 111.210 162.140  1.00  0.00           H
ATOM   2264  CG1 VAL A 157      77.430 110.560 163.480  1.00  0.00           C
ATOM   2265 HG11 VAL A 157      77.810 109.890 162.680  1.00  0.00           H
ATOM   2266 HG12 VAL A 157      78.200 110.840 164.230  1.00  0.00           H
ATOM   2267 HG13 VAL A 157      76.650 109.980 164.030  1.00  0.00           H
ATOM   2268  CG2 VAL A 157      75.600 112.460 163.910  1.00  0.00           C
ATOM   2269 HG21 VAL A 157      74.820 111.780 164.330  1.00  0.00           H
ATOM   2270 HG22 VAL A 157      76.200 112.940 164.700  1.00  0.00           H
ATOM   2271 HG23 VAL A 157      75.150 113.300 163.340  1.00  0.00           H
ATOM   2272  C   VAL A 157      78.470 112.110 161.140  1.00  0.00           C
ATOM   2273  O   VAL A 157      78.230 111.630 160.020  1.00  0.00           O
ATOM   2274  N   LEU A 158      79.790 112.170 161.590  1.00  0.00           N
ATOM   2275  HN  LEU A 158      79.910 112.630 162.470  1.00  0.00           H
ATOM   2276  CA  LEU A 158      80.890 111.490 160.980  1.00  0.00           C
ATOM   2277  HA  LEU A 158      80.590 111.310 159.960  1.00  0.00           H
ATOM   2278  CB  LEU A 158      82.180 112.460 160.920  1.00  0.00           C
ATOM   2279  HB1 LEU A 158      81.870 113.510 160.750  1.00  0.00           H
ATOM   2280  HB2 LEU A 158      82.680 112.490 161.910  1.00  0.00           H
ATOM   2281  CG  LEU A 158      83.250 112.110 159.830  1.00  0.00           C
ATOM   2282  HG  LEU A 158      83.120 111.010 159.710  1.00  0.00           H
ATOM   2283  CD1 LEU A 158      83.050 112.710 158.470  1.00  0.00           C
ATOM   2284 HD11 LEU A 158      82.930 113.800 158.600  1.00  0.00           H
ATOM   2285 HD12 LEU A 158      83.960 112.450 157.890  1.00  0.00           H
ATOM   2286 HD13 LEU A 158      82.190 112.300 157.890  1.00  0.00           H
ATOM   2287  CD2 LEU A 158      84.650 112.500 160.410  1.00  0.00           C
ATOM   2288 HD21 LEU A 158      85.540 112.360 159.760  1.00  0.00           H
ATOM   2289 HD22 LEU A 158      84.540 113.560 160.720  1.00  0.00           H
ATOM   2290 HD23 LEU A 158      84.840 111.910 161.330  1.00  0.00           H
ATOM   2291  C   LEU A 158      81.230 110.130 161.610  1.00  0.00           C
ATOM   2292  O   LEU A 158      81.580 110.050 162.780  1.00  0.00           O
ATOM   2293  N   MET A 159      81.350 109.090 160.810  1.00  0.00           N
ATOM   2294  HN  MET A 159      81.190 109.140 159.830  1.00  0.00           H
ATOM   2295  CA  MET A 159      81.410 107.740 161.350  1.00  0.00           C
ATOM   2296  HA  MET A 159      81.820 107.720 162.350  1.00  0.00           H
ATOM   2297  CB  MET A 159      79.980 107.140 161.420  1.00  0.00           C
ATOM   2298  HB1 MET A 159      80.000 106.080 161.740  1.00  0.00           H
ATOM   2299  HB2 MET A 159      79.270 107.700 162.070  1.00  0.00           H
ATOM   2300  CG  MET A 159      79.360 107.170 160.090  1.00  0.00           C
ATOM   2301  HG1 MET A 159      80.040 107.440 159.260  1.00  0.00           H
ATOM   2302  HG2 MET A 159      78.680 108.050 160.080  1.00  0.00           H
ATOM   2303  SD  MET A 159      78.230 105.710 159.840  1.00  0.00           S
ATOM   2304  CE  MET A 159      76.680 106.530 160.520  1.00  0.00           C
ATOM   2305  HE1 MET A 159      76.770 106.900 161.560  1.00  0.00           H
ATOM   2306  HE2 MET A 159      76.500 107.450 159.940  1.00  0.00           H
ATOM   2307  HE3 MET A 159      75.830 105.840 160.320  1.00  0.00           H
ATOM   2308  C   MET A 159      82.340 106.890 160.510  1.00  0.00           C
ATOM   2309  O   MET A 159      82.700 107.250 159.370  1.00  0.00           O
ATOM   2310  N   LEU A 160      82.980 105.900 161.110  1.00  0.00           N
ATOM   2311  HN  LEU A 160      82.800 105.540 162.020  1.00  0.00           H
ATOM   2312  CA  LEU A 160      84.130 105.290 160.530  1.00  0.00           C
ATOM   2313  HA  LEU A 160      84.130 105.600 159.500  1.00  0.00           H
ATOM   2314  CB  LEU A 160      85.440 105.910 161.110  1.00  0.00           C
ATOM   2315  HB1 LEU A 160      85.260 107.000 161.020  1.00  0.00           H
ATOM   2316  HB2 LEU A 160      85.600 105.540 162.140  1.00  0.00           H
ATOM   2317  CG  LEU A 160      86.690 105.560 160.360  1.00  0.00           C
ATOM   2318  HG  LEU A 160      86.640 104.470 160.130  1.00  0.00           H
ATOM   2319  CD1 LEU A 160      87.000 106.360 159.080  1.00  0.00           C
ATOM   2320 HD11 LEU A 160      86.380 106.080 158.200  1.00  0.00           H
ATOM   2321 HD12 LEU A 160      86.740 107.390 159.410  1.00  0.00           H
ATOM   2322 HD13 LEU A 160      88.070 106.330 158.800  1.00  0.00           H
ATOM   2323  CD2 LEU A 160      87.900 105.590 161.250  1.00  0.00           C
ATOM   2324 HD21 LEU A 160      87.780 104.970 162.160  1.00  0.00           H
ATOM   2325 HD22 LEU A 160      88.830 105.360 160.670  1.00  0.00           H
ATOM   2326 HD23 LEU A 160      88.060 106.650 161.530  1.00  0.00           H
ATOM   2327  C   LEU A 160      84.050 103.820 160.600  1.00  0.00           C
ATOM   2328  O   LEU A 160      83.650 103.360 161.680  1.00  0.00           O
ATOM   2329  N   GLY A 161      84.350 103.100 159.550  1.00  0.00           N
ATOM   2330  HN  GLY A 161      84.700 103.610 158.770  1.00  0.00           H
ATOM   2331  CA  GLY A 161      84.460 101.660 159.470  1.00  0.00           C
ATOM   2332  HA1 GLY A 161      84.560 101.260 160.460  1.00  0.00           H
ATOM   2333  HA2 GLY A 161      85.260 101.390 158.800  1.00  0.00           H
ATOM   2334  C   GLY A 161      83.260 101.050 158.850  1.00  0.00           C
ATOM   2335  O   GLY A 161      83.310  99.880 158.440  1.00  0.00           O
ATOM   2336  N   GLY A 162      82.180 101.770 158.580  1.00  0.00           N
ATOM   2337  HN  GLY A 162      82.160 102.730 158.860  1.00  0.00           H
ATOM   2338  CA  GLY A 162      80.990 101.240 157.920  1.00  0.00           C
ATOM   2339  HA1 GLY A 162      80.770 100.360 158.500  1.00  0.00           H
ATOM   2340  HA2 GLY A 162      81.160 100.910 156.910  1.00  0.00           H
ATOM   2341  C   GLY A 162      79.850 102.230 157.790  1.00  0.00           C
ATOM   2342  O   GLY A 162      79.920 103.330 158.310  1.00  0.00           O
ATOM   2343  N   SER A 163      78.720 101.820 157.200  1.00  0.00           N
ATOM   2344  HN  SER A 163      78.680 100.880 156.850  1.00  0.00           H
ATOM   2345  CA  SER A 163      77.430 102.550 157.100  1.00  0.00           C
ATOM   2346  HA  SER A 163      77.540 103.620 157.150  1.00  0.00           H
ATOM   2347  CB  SER A 163      76.650 102.120 155.770  1.00  0.00           C
ATOM   2348  HB1 SER A 163      77.400 102.250 154.960  1.00  0.00           H
ATOM   2349  HB2 SER A 163      75.900 102.870 155.450  1.00  0.00           H
ATOM   2350  OG  SER A 163      76.270 100.710 155.710  1.00  0.00           O
ATOM   2351  HG1 SER A 163      75.840 100.600 154.860  1.00  0.00           H
ATOM   2352  C   SER A 163      76.590 102.210 158.300  1.00  0.00           C
ATOM   2353  O   SER A 163      76.790 101.200 158.990  1.00  0.00           O
ATOM   2354  N   ALA A 164      75.480 102.960 158.480  1.00  0.00           N
ATOM   2355  HN  ALA A 164      75.390 103.860 158.060  1.00  0.00           H
ATOM   2356  CA  ALA A 164      74.390 102.540 159.350  1.00  0.00           C
ATOM   2357  HA  ALA A 164      74.820 102.420 160.330  1.00  0.00           H
ATOM   2358  CB  ALA A 164      73.220 103.530 159.510  1.00  0.00           C
ATOM   2359  HB1 ALA A 164      73.540 104.530 159.880  1.00  0.00           H
ATOM   2360  HB2 ALA A 164      72.830 103.680 158.480  1.00  0.00           H
ATOM   2361  HB3 ALA A 164      72.470 103.040 160.160  1.00  0.00           H
ATOM   2362  C   ALA A 164      73.760 101.210 159.020  1.00  0.00           C
ATOM   2363  O   ALA A 164      73.360 100.480 159.910  1.00  0.00           O
ATOM   2364  N   LEU A 165      73.730 100.840 157.730  1.00  0.00           N
ATOM   2365  HN  LEU A 165      74.190 101.410 157.050  1.00  0.00           H
ATOM   2366  CA  LEU A 165      73.260  99.600 157.130  1.00  0.00           C
ATOM   2367  HA  LEU A 165      72.370  99.370 157.700  1.00  0.00           H
ATOM   2368  CB  LEU A 165      72.760  99.740 155.700  1.00  0.00           C
ATOM   2369  HB1 LEU A 165      73.630  99.810 155.020  1.00  0.00           H
ATOM   2370  HB2 LEU A 165      72.310  98.770 155.410  1.00  0.00           H
ATOM   2371  CG  LEU A 165      71.810 100.960 155.440  1.00  0.00           C
ATOM   2372  HG  LEU A 165      72.420 101.830 155.780  1.00  0.00           H
ATOM   2373  CD1 LEU A 165      71.390 101.100 153.980  1.00  0.00           C
ATOM   2374 HD11 LEU A 165      70.800 102.030 153.840  1.00  0.00           H
ATOM   2375 HD12 LEU A 165      72.300 101.180 153.360  1.00  0.00           H
ATOM   2376 HD13 LEU A 165      70.750 100.250 153.670  1.00  0.00           H
ATOM   2377  CD2 LEU A 165      70.470 100.890 156.290  1.00  0.00           C
ATOM   2378 HD21 LEU A 165      69.730 101.660 155.970  1.00  0.00           H
ATOM   2379 HD22 LEU A 165      70.040  99.910 156.000  1.00  0.00           H
ATOM   2380 HD23 LEU A 165      70.770 100.840 157.360  1.00  0.00           H
ATOM   2381  C   LEU A 165      74.280  98.490 157.080  1.00  0.00           C
ATOM   2382  O   LEU A 165      74.060  97.480 156.410  1.00  0.00           O
ATOM   2383  N   ASN A 166      75.340  98.600 157.870  1.00  0.00           N
ATOM   2384  HN  ASN A 166      75.440  99.460 158.360  1.00  0.00           H
ATOM   2385  CA  ASN A 166      76.270  97.480 158.030  1.00  0.00           C
ATOM   2386  HA  ASN A 166      76.840  97.810 158.890  1.00  0.00           H
ATOM   2387  CB  ASN A 166      75.620  96.070 158.390  1.00  0.00           C
ATOM   2388  HB1 ASN A 166      75.160  95.600 157.500  1.00  0.00           H
ATOM   2389  HB2 ASN A 166      76.530  95.540 158.740  1.00  0.00           H
ATOM   2390  CG  ASN A 166      74.550  96.140 159.470  1.00  0.00           C
ATOM   2391  OD1 ASN A 166      73.490  95.480 159.490  1.00  0.00           O
ATOM   2392  ND2 ASN A 166      74.910  96.960 160.490  1.00  0.00           N
ATOM   2393 HD21 ASN A 166      75.750  97.480 160.360  1.00  0.00           H
ATOM   2394 HD22 ASN A 166      74.350  97.070 161.300  1.00  0.00           H
ATOM   2395  C   ASN A 166      77.260  97.180 156.960  1.00  0.00           C
ATOM   2396  O   ASN A 166      77.880  96.140 156.990  1.00  0.00           O
ATOM   2397  N   HIS A 167      77.470  98.070 156.000  1.00  0.00           N
ATOM   2398  HN  HIS A 167      76.910  98.890 155.920  1.00  0.00           H
ATOM   2399  CA  HIS A 167      78.430  97.830 154.990  1.00  0.00           C
ATOM   2400  HA  HIS A 167      78.340  96.800 154.650  1.00  0.00           H
ATOM   2401  CB  HIS A 167      78.030  98.650 153.730  1.00  0.00           C
ATOM   2402  HB1 HIS A 167      78.090  99.740 153.920  1.00  0.00           H
ATOM   2403  HB2 HIS A 167      78.760  98.290 152.960  1.00  0.00           H
ATOM   2404  ND1 HIS A 167      75.590  99.060 153.330  1.00  0.00           N
ATOM   2405  CG  HIS A 167      76.730  98.280 153.270  1.00  0.00           C
ATOM   2406  CE1 HIS A 167      74.610  98.310 152.840  1.00  0.00           C
ATOM   2407  HE1 HIS A 167      73.610  98.660 152.570  1.00  0.00           H
ATOM   2408  NE2 HIS A 167      75.030  97.090 152.470  1.00  0.00           N
ATOM   2409  HE2 HIS A 167      74.500  96.360 152.040  1.00  0.00           H
ATOM   2410  CD2 HIS A 167      76.400  97.070 152.780  1.00  0.00           C
ATOM   2411  HD2 HIS A 167      76.840  96.100 152.560  1.00  0.00           H
ATOM   2412  C   HIS A 167      79.890  98.180 155.390  1.00  0.00           C
ATOM   2413  O   HIS A 167      80.430  99.100 154.860  1.00  0.00           O
ATOM   2414  N   ASN A 168      80.440  97.410 156.340  1.00  0.00           N
ATOM   2415  HN  ASN A 168      79.860  96.740 156.810  1.00  0.00           H
ATOM   2416  CA  ASN A 168      81.790  97.610 156.970  1.00  0.00           C
ATOM   2417  HA  ASN A 168      81.870  98.680 157.100  1.00  0.00           H
ATOM   2418  CB  ASN A 168      82.070  96.790 158.330  1.00  0.00           C
ATOM   2419  HB1 ASN A 168      81.730  95.740 158.230  1.00  0.00           H
ATOM   2420  HB2 ASN A 168      83.160  96.810 158.520  1.00  0.00           H
ATOM   2421  CG  ASN A 168      81.270  97.310 159.490  1.00  0.00           C
ATOM   2422  OD1 ASN A 168      80.360  98.140 159.450  1.00  0.00           O
ATOM   2423  ND2 ASN A 168      81.630  96.800 160.690  1.00  0.00           N
ATOM   2424 HD21 ASN A 168      82.590  96.530 160.710  1.00  0.00           H
ATOM   2425 HD22 ASN A 168      81.010  96.950 161.460  1.00  0.00           H
ATOM   2426  C   ASN A 168      82.860  97.350 156.000  1.00  0.00           C
ATOM   2427  O   ASN A 168      82.890  96.430 155.280  1.00  0.00           O
ATOM   2428  N   TYR A 169      83.910  98.250 156.030  1.00  0.00           N
ATOM   2429  HN  TYR A 169      83.760  99.130 156.480  1.00  0.00           H
ATOM   2430  CA  TYR A 169      85.220  98.050 155.530  1.00  0.00           C
ATOM   2431  HA  TYR A 169      85.070  97.690 154.520  1.00  0.00           H
ATOM   2432  CB  TYR A 169      86.010  99.400 155.320  1.00  0.00           C
ATOM   2433  HB1 TYR A 169      85.580  99.900 154.420  1.00  0.00           H
ATOM   2434  HB2 TYR A 169      85.830 100.000 156.230  1.00  0.00           H
ATOM   2435  CG  TYR A 169      87.430  99.180 155.190  1.00  0.00           C
ATOM   2436  CD1 TYR A 169      87.990  98.660 154.010  1.00  0.00           C
ATOM   2437  HD1 TYR A 169      87.410  98.430 153.130  1.00  0.00           H
ATOM   2438  CE1 TYR A 169      89.380  98.470 153.950  1.00  0.00           C
ATOM   2439  HE1 TYR A 169      89.800  97.960 153.090  1.00  0.00           H
ATOM   2440  CZ  TYR A 169      90.180  98.990 154.950  1.00  0.00           C
ATOM   2441  OH  TYR A 169      91.540  98.880 154.810  1.00  0.00           O
ATOM   2442  HH  TYR A 169      92.020  99.270 155.540  1.00  0.00           H
ATOM   2443  CD2 TYR A 169      88.280  99.690 156.190  1.00  0.00           C
ATOM   2444  HD2 TYR A 169      87.960 100.150 157.110  1.00  0.00           H
ATOM   2445  CE2 TYR A 169      89.680  99.550 156.120  1.00  0.00           C
ATOM   2446  HE2 TYR A 169      90.360  99.800 156.910  1.00  0.00           H
ATOM   2447  C   TYR A 169      85.940  96.940 156.280  1.00  0.00           C
ATOM   2448  O   TYR A 169      85.750  96.760 157.530  1.00  0.00           O
ATOM   2449  N   ARG A 170      86.720  96.000 155.650  1.00  0.00           N
ATOM   2450  HN  ARG A 170      86.820  95.960 154.660  1.00  0.00           H
ATOM   2451  CA  ARG A 170      87.600  95.160 156.420  1.00  0.00           C
ATOM   2452  HA  ARG A 170      87.610  95.500 157.450  1.00  0.00           H
ATOM   2453  CB  ARG A 170      87.090  93.700 156.360  1.00  0.00           C
ATOM   2454  HB1 ARG A 170      86.110  93.630 156.870  1.00  0.00           H
ATOM   2455  HB2 ARG A 170      86.980  93.270 155.340  1.00  0.00           H
ATOM   2456  CG  ARG A 170      88.000  92.590 157.000  1.00  0.00           C
ATOM   2457  HG1 ARG A 170      87.950  92.770 158.100  1.00  0.00           H
ATOM   2458  HG2 ARG A 170      89.010  92.640 156.530  1.00  0.00           H
ATOM   2459  CD  ARG A 170      87.330  91.270 156.820  1.00  0.00           C
ATOM   2460  HD1 ARG A 170      86.270  91.240 157.150  1.00  0.00           H
ATOM   2461  HD2 ARG A 170      87.840  90.410 157.310  1.00  0.00           H
ATOM   2462  NE  ARG A 170      87.290  90.880 155.360  1.00  0.00           N
ATOM   2463  HE  ARG A 170      86.590  91.210 154.720  1.00  0.00           H
ATOM   2464  CZ  ARG A 170      88.200  90.130 154.800  1.00  0.00           C
ATOM   2465  NH1 ARG A 170      89.060  89.370 155.330  1.00  0.00           N
ATOM   2466 HH11 ARG A 170      89.700  88.920 154.710  1.00  0.00           H
ATOM   2467 HH12 ARG A 170      88.960  89.090 156.280  1.00  0.00           H
ATOM   2468  NH2 ARG A 170      88.120  90.100 153.450  1.00  0.00           N
ATOM   2469 HH21 ARG A 170      88.800  89.490 153.030  1.00  0.00           H
ATOM   2470 HH22 ARG A 170      87.540  90.650 152.860  1.00  0.00           H
ATOM   2471  C   ARG A 170      89.110  95.320 156.070  1.00  0.00           C
ATOM   2472  O   ARG A 170      89.490  95.280 154.880  1.00  0.00           O
ATOM   2473  N   GLY A 171      90.000  95.560 157.070  1.00  0.00           N
ATOM   2474  HN  GLY A 171      89.650  95.530 158.010  1.00  0.00           H
ATOM   2475  CA  GLY A 171      91.410  95.940 156.740  1.00  0.00           C
ATOM   2476  HA1 GLY A 171      91.470  96.290 155.710  1.00  0.00           H
ATOM   2477  HA2 GLY A 171      92.040  95.100 156.970  1.00  0.00           H
ATOM   2478  C   GLY A 171      91.860  97.060 157.640  1.00  0.00           C
ATOM   2479  O   GLY A 171      91.110  97.490 158.500  1.00  0.00           O
ATOM   2480  N   TYR A 172      93.130  97.480 157.600  1.00  0.00           N
ATOM   2481  HN  TYR A 172      93.880  97.250 156.990  1.00  0.00           H
ATOM   2482  CA  TYR A 172      93.670  98.560 158.390  1.00  0.00           C
ATOM   2483  HA  TYR A 172      93.180  98.370 159.340  1.00  0.00           H
ATOM   2484  CB  TYR A 172      95.190  98.600 158.360  1.00  0.00           C
ATOM   2485  HB1 TYR A 172      95.610  98.700 157.340  1.00  0.00           H
ATOM   2486  HB2 TYR A 172      95.500  99.470 158.970  1.00  0.00           H
ATOM   2487  CG  TYR A 172      95.750  97.490 159.120  1.00  0.00           C
ATOM   2488  CD1 TYR A 172      96.210  96.360 158.420  1.00  0.00           C
ATOM   2489  HD1 TYR A 172      96.170  96.290 157.340  1.00  0.00           H
ATOM   2490  CE1 TYR A 172      96.780  95.330 159.090  1.00  0.00           C
ATOM   2491  HE1 TYR A 172      97.330  94.590 158.530  1.00  0.00           H
ATOM   2492  CZ  TYR A 172      96.960  95.460 160.480  1.00  0.00           C
ATOM   2493  OH  TYR A 172      97.690  94.510 161.240  1.00  0.00           O
ATOM   2494  HH  TYR A 172      98.010  93.800 160.680  1.00  0.00           H
ATOM   2495  CD2 TYR A 172      95.840  97.560 160.540  1.00  0.00           C
ATOM   2496  HD2 TYR A 172      95.480  98.360 161.170  1.00  0.00           H
ATOM   2497  CE2 TYR A 172      96.420  96.460 161.230  1.00  0.00           C
ATOM   2498  HE2 TYR A 172      96.410  96.580 162.300  1.00  0.00           H
ATOM   2499  C   TYR A 172      93.260  99.980 157.960  1.00  0.00           C
ATOM   2500  O   TYR A 172      92.950 100.150 156.750  1.00  0.00           O
ATOM   2501  N   ILE A 173      93.160 100.900 158.900  1.00  0.00           N
ATOM   2502  HN  ILE A 173      93.330 100.750 159.870  1.00  0.00           H
ATOM   2503  CA  ILE A 173      92.960 102.330 158.630  1.00  0.00           C
ATOM   2504  HA  ILE A 173      93.170 102.550 157.590  1.00  0.00           H
ATOM   2505  CB  ILE A 173      91.650 102.800 159.230  1.00  0.00           C
ATOM   2506  HB  ILE A 173      91.610 102.630 160.330  1.00  0.00           H
ATOM   2507  CG2 ILE A 173      91.440 104.270 158.890  1.00  0.00           C
ATOM   2508 HG21 ILE A 173      92.300 104.860 159.260  1.00  0.00           H
ATOM   2509 HG22 ILE A 173      91.190 104.390 157.810  1.00  0.00           H
ATOM   2510 HG23 ILE A 173      90.580 104.750 159.420  1.00  0.00           H
ATOM   2511  CG1 ILE A 173      90.510 102.010 158.560  1.00  0.00           C
ATOM   2512 HG11 ILE A 173      90.530 100.980 158.970  1.00  0.00           H
ATOM   2513 HG12 ILE A 173      90.730 102.120 157.480  1.00  0.00           H
ATOM   2514  CD  ILE A 173      89.090 102.410 158.920  1.00  0.00           C
ATOM   2515  HD1 ILE A 173      88.910 103.430 158.510  1.00  0.00           H
ATOM   2516  HD2 ILE A 173      88.370 101.680 158.500  1.00  0.00           H
ATOM   2517  HD3 ILE A 173      88.880 102.400 160.010  1.00  0.00           H
ATOM   2518  C   ILE A 173      94.040 103.110 159.510  1.00  0.00           C
ATOM   2519  O   ILE A 173      94.380 102.810 160.660  1.00  0.00           O
ATOM   2520  N   GLU A 174      94.720 104.090 158.960  1.00  0.00           N
ATOM   2521  HN  GLU A 174      94.660 104.170 157.970  1.00  0.00           H
ATOM   2522  CA  GLU A 174      95.680 104.830 159.690  1.00  0.00           C
ATOM   2523  HA  GLU A 174      95.280 104.920 160.690  1.00  0.00           H
ATOM   2524  CB  GLU A 174      97.120 104.210 159.810  1.00  0.00           C
ATOM   2525  HB1 GLU A 174      96.970 103.110 159.880  1.00  0.00           H
ATOM   2526  HB2 GLU A 174      97.700 104.280 158.870  1.00  0.00           H
ATOM   2527  CG  GLU A 174      97.990 104.590 161.040  1.00  0.00           C
ATOM   2528  HG1 GLU A 174      97.720 103.790 161.760  1.00  0.00           H
ATOM   2529  HG2 GLU A 174      97.740 105.570 161.500  1.00  0.00           H
ATOM   2530  CD  GLU A 174      99.490 104.420 160.860  1.00  0.00           C
ATOM   2531  OE1 GLU A 174      99.950 103.360 160.410  1.00  0.00           O
ATOM   2532  OE2 GLU A 174     100.220 105.390 161.320  1.00  0.00           O
ATOM   2533  C   GLU A 174      95.780 106.110 158.970  1.00  0.00           C
ATOM   2534  O   GLU A 174      95.490 106.340 157.810  1.00  0.00           O
ATOM   2535  N   HIS A 175      96.240 107.200 159.700  1.00  0.00           N
ATOM   2536  HN  HIS A 175      96.400 107.170 160.680  1.00  0.00           H
ATOM   2537  CA  HIS A 175      96.480 108.510 159.060  1.00  0.00           C
ATOM   2538  HA  HIS A 175      96.960 109.050 159.860  1.00  0.00           H
ATOM   2539  CB  HIS A 175      97.340 108.620 157.660  1.00  0.00           C
ATOM   2540  HB1 HIS A 175      98.250 108.010 157.860  1.00  0.00           H
ATOM   2541  HB2 HIS A 175      96.770 108.040 156.900  1.00  0.00           H
ATOM   2542  ND1 HIS A 175      98.710 110.590 157.400  1.00  0.00           N
ATOM   2543  CG  HIS A 175      97.590 109.960 156.980  1.00  0.00           C
ATOM   2544  CE1 HIS A 175      98.770 111.660 156.650  1.00  0.00           C
ATOM   2545  HE1 HIS A 175      99.490 112.480 156.680  1.00  0.00           H
ATOM   2546  NE2 HIS A 175      97.750 111.660 155.730  1.00  0.00           N
ATOM   2547  HE2 HIS A 175      97.570 112.260 154.960  1.00  0.00           H
ATOM   2548  CD2 HIS A 175      96.990 110.570 155.970  1.00  0.00           C
ATOM   2549  HD2 HIS A 175      96.090 110.320 155.420  1.00  0.00           H
ATOM   2550  C   HIS A 175      95.180 109.240 158.750  1.00  0.00           C
ATOM   2551  O   HIS A 175      95.110 110.000 157.800  1.00  0.00           O
ATOM   2552  N   PHE A 176      94.120 109.020 159.520  1.00  0.00           N
ATOM   2553  HN  PHE A 176      94.100 108.320 160.230  1.00  0.00           H
ATOM   2554  CA  PHE A 176      92.850 109.680 159.220  1.00  0.00           C
ATOM   2555  HA  PHE A 176      92.730 109.740 158.150  1.00  0.00           H
ATOM   2556  CB  PHE A 176      91.660 108.960 159.860  1.00  0.00           C
ATOM   2557  HB1 PHE A 176      91.480 107.910 159.540  1.00  0.00           H
ATOM   2558  HB2 PHE A 176      91.840 108.910 160.960  1.00  0.00           H
ATOM   2559  CG  PHE A 176      90.400 109.660 159.370  1.00  0.00           C
ATOM   2560  CD1 PHE A 176      89.730 109.230 158.190  1.00  0.00           C
ATOM   2561  HD1 PHE A 176      90.130 108.420 157.600  1.00  0.00           H
ATOM   2562  CE1 PHE A 176      88.540 109.760 157.710  1.00  0.00           C
ATOM   2563  HE1 PHE A 176      88.070 109.360 156.820  1.00  0.00           H
ATOM   2564  CZ  PHE A 176      87.910 110.720 158.520  1.00  0.00           C
ATOM   2565  HZ  PHE A 176      86.990 111.230 158.270  1.00  0.00           H
ATOM   2566  CD2 PHE A 176      89.770 110.720 160.050  1.00  0.00           C
ATOM   2567  HD2 PHE A 176      90.300 111.200 160.850  1.00  0.00           H
ATOM   2568  CE2 PHE A 176      88.550 111.240 159.710  1.00  0.00           C
ATOM   2569  HE2 PHE A 176      87.980 111.990 160.240  1.00  0.00           H
ATOM   2570  C   PHE A 176      92.880 111.180 159.590  1.00  0.00           C
ATOM   2571  O   PHE A 176      93.130 111.550 160.760  1.00  0.00           O
ATOM   2572  N   SER A 177      92.710 112.000 158.520  1.00  0.00           N
ATOM   2573  HN  SER A 177      92.410 111.660 157.640  1.00  0.00           H
ATOM   2574  CA  SER A 177      92.930 113.420 158.540  1.00  0.00           C
ATOM   2575  HA  SER A 177      92.820 113.730 159.570  1.00  0.00           H
ATOM   2576  CB  SER A 177      94.290 113.690 157.850  1.00  0.00           C
ATOM   2577  HB1 SER A 177      94.540 114.700 158.230  1.00  0.00           H
ATOM   2578  HB2 SER A 177      94.110 113.710 156.750  1.00  0.00           H
ATOM   2579  OG  SER A 177      95.300 112.770 158.290  1.00  0.00           O
ATOM   2580  HG1 SER A 177      94.990 111.870 158.180  1.00  0.00           H
ATOM   2581  C   SER A 177      91.910 114.070 157.730  1.00  0.00           C
ATOM   2582  O   SER A 177      91.640 113.670 156.610  1.00  0.00           O
ATOM   2583  N   LEU A 178      91.190 115.050 158.300  1.00  0.00           N
ATOM   2584  HN  LEU A 178      91.500 115.360 159.190  1.00  0.00           H
ATOM   2585  CA  LEU A 178      90.050 115.780 157.730  1.00  0.00           C
ATOM   2586  HA  LEU A 178      90.030 115.650 156.660  1.00  0.00           H
ATOM   2587  CB  LEU A 178      88.660 115.170 158.100  1.00  0.00           C
ATOM   2588  HB1 LEU A 178      88.580 114.160 157.640  1.00  0.00           H
ATOM   2589  HB2 LEU A 178      88.950 114.950 159.150  1.00  0.00           H
ATOM   2590  CG  LEU A 178      87.310 115.930 157.850  1.00  0.00           C
ATOM   2591  HG  LEU A 178      87.380 116.890 158.400  1.00  0.00           H
ATOM   2592  CD1 LEU A 178      87.090 116.200 156.340  1.00  0.00           C
ATOM   2593 HD11 LEU A 178      86.170 116.790 156.140  1.00  0.00           H
ATOM   2594 HD12 LEU A 178      87.950 116.770 155.940  1.00  0.00           H
ATOM   2595 HD13 LEU A 178      87.100 115.270 155.740  1.00  0.00           H
ATOM   2596  CD2 LEU A 178      86.000 115.260 158.360  1.00  0.00           C
ATOM   2597 HD21 LEU A 178      86.140 114.190 158.110  1.00  0.00           H
ATOM   2598 HD22 LEU A 178      85.870 115.540 159.430  1.00  0.00           H
ATOM   2599 HD23 LEU A 178      85.070 115.610 157.880  1.00  0.00           H
ATOM   2600  C   LEU A 178      90.190 117.260 157.960  1.00  0.00           C
ATOM   2601  O   LEU A 178      90.420 117.730 159.080  1.00  0.00           O
ATOM   2602  N   TRP A 179      90.210 118.040 156.900  1.00  0.00           N
ATOM   2603  HN  TRP A 179      89.940 117.710 156.000  1.00  0.00           H
ATOM   2604  CA  TRP A 179      90.630 119.370 157.060  1.00  0.00           C
ATOM   2605  HA  TRP A 179      90.650 119.740 158.080  1.00  0.00           H
ATOM   2606  CB  TRP A 179      92.080 119.610 156.400  1.00  0.00           C
ATOM   2607  HB1 TRP A 179      91.930 119.440 155.310  1.00  0.00           H
ATOM   2608  HB2 TRP A 179      92.330 120.670 156.620  1.00  0.00           H
ATOM   2609  CG  TRP A 179      93.140 118.680 156.860  1.00  0.00           C
ATOM   2610  CD1 TRP A 179      93.340 118.390 158.170  1.00  0.00           C
ATOM   2611  HD1 TRP A 179      92.670 118.620 158.990  1.00  0.00           H
ATOM   2612  NE1 TRP A 179      94.480 117.630 158.290  1.00  0.00           N
ATOM   2613  HE1 TRP A 179      94.760 117.100 159.060  1.00  0.00           H
ATOM   2614  CE2 TRP A 179      94.980 117.350 157.070  1.00  0.00           C
ATOM   2615  CD2 TRP A 179      94.250 118.090 156.200  1.00  0.00           C
ATOM   2616  CE3 TRP A 179      94.640 118.040 154.800  1.00  0.00           C
ATOM   2617  HE3 TRP A 179      93.970 118.590 154.150  1.00  0.00           H
ATOM   2618  CZ3 TRP A 179      95.720 117.220 154.380  1.00  0.00           C
ATOM   2619  HZ3 TRP A 179      96.150 117.230 153.380  1.00  0.00           H
ATOM   2620  CZ2 TRP A 179      96.140 116.680 156.730  1.00  0.00           C
ATOM   2621  HZ2 TRP A 179      96.650 116.100 157.490  1.00  0.00           H
ATOM   2622  CH2 TRP A 179      96.440 116.640 155.330  1.00  0.00           C
ATOM   2623  HH2 TRP A 179      97.390 116.170 155.130  1.00  0.00           H
ATOM   2624  C   TRP A 179      89.600 120.180 156.310  1.00  0.00           C
ATOM   2625  O   TRP A 179      88.910 119.720 155.370  1.00  0.00           O
ATOM   2626  N   LYS A 180      89.440 121.470 156.690  1.00  0.00           N
ATOM   2627  HN  LYS A 180      90.100 121.900 157.300  1.00  0.00           H
ATOM   2628  CA  LYS A 180      88.310 122.230 156.300  1.00  0.00           C
ATOM   2629  HA  LYS A 180      87.440 121.610 156.110  1.00  0.00           H
ATOM   2630  CB  LYS A 180      87.780 123.150 157.380  1.00  0.00           C
ATOM   2631  HB1 LYS A 180      86.770 123.560 157.170  1.00  0.00           H
ATOM   2632  HB2 LYS A 180      87.840 122.570 158.320  1.00  0.00           H
ATOM   2633  CG  LYS A 180      88.590 124.430 157.630  1.00  0.00           C
ATOM   2634  HG1 LYS A 180      88.400 125.270 156.920  1.00  0.00           H
ATOM   2635  HG2 LYS A 180      89.650 124.120 157.520  1.00  0.00           H
ATOM   2636  CD  LYS A 180      88.350 125.130 158.910  1.00  0.00           C
ATOM   2637  HD1 LYS A 180      89.150 125.890 159.030  1.00  0.00           H
ATOM   2638  HD2 LYS A 180      88.420 124.470 159.800  1.00  0.00           H
ATOM   2639  CE  LYS A 180      86.980 125.870 159.020  1.00  0.00           C
ATOM   2640  HE1 LYS A 180      86.060 125.250 159.150  1.00  0.00           H
ATOM   2641  HE2 LYS A 180      86.800 126.440 158.080  1.00  0.00           H
ATOM   2642  NZ  LYS A 180      86.970 126.770 160.160  1.00  0.00           N
ATOM   2643  HZ1 LYS A 180      86.640 127.680 159.780  1.00  0.00           H
ATOM   2644  HZ2 LYS A 180      86.320 126.460 160.920  1.00  0.00           H
ATOM   2645  HZ3 LYS A 180      87.910 126.940 160.570  1.00  0.00           H
ATOM   2646  C   LYS A 180      88.380 123.020 155.040  1.00  0.00           C
ATOM   2647  O   LYS A 180      87.490 123.830 154.730  1.00  0.00           O
ATOM   2648  N   VAL A 181      89.460 122.880 154.310  1.00  0.00           N
ATOM   2649  HN  VAL A 181      90.020 122.120 154.630  1.00  0.00           H
ATOM   2650  CA  VAL A 181      89.740 123.550 153.020  1.00  0.00           C
ATOM   2651  HA  VAL A 181      88.800 123.910 152.620  1.00  0.00           H
ATOM   2652  CB  VAL A 181      90.710 124.730 153.250  1.00  0.00           C
ATOM   2653  HB  VAL A 181      90.540 125.470 152.440  1.00  0.00           H
ATOM   2654  CG1 VAL A 181      90.370 125.480 154.560  1.00  0.00           C
ATOM   2655 HG11 VAL A 181      90.960 126.430 154.590  1.00  0.00           H
ATOM   2656 HG12 VAL A 181      89.300 125.760 154.480  1.00  0.00           H
ATOM   2657 HG13 VAL A 181      90.570 124.960 155.530  1.00  0.00           H
ATOM   2658  CG2 VAL A 181      92.170 124.360 153.320  1.00  0.00           C
ATOM   2659 HG21 VAL A 181      92.550 124.040 152.330  1.00  0.00           H
ATOM   2660 HG22 VAL A 181      92.800 125.240 153.570  1.00  0.00           H
ATOM   2661 HG23 VAL A 181      92.330 123.600 154.130  1.00  0.00           H
ATOM   2662  C   VAL A 181      90.360 122.580 152.070  1.00  0.00           C
ATOM   2663  O   VAL A 181      90.640 121.440 152.470  1.00  0.00           O
ATOM   2664  N   ALA A 182      90.560 122.980 150.750  1.00  0.00           N
ATOM   2665  HN  ALA A 182      90.440 123.940 150.530  1.00  0.00           H
ATOM   2666  CA  ALA A 182      91.000 122.120 149.760  1.00  0.00           C
ATOM   2667  HA  ALA A 182      90.810 121.080 149.940  1.00  0.00           H
ATOM   2668  CB  ALA A 182      90.340 122.520 148.450  1.00  0.00           C
ATOM   2669  HB1 ALA A 182      90.570 121.850 147.600  1.00  0.00           H
ATOM   2670  HB2 ALA A 182      89.260 122.420 148.660  1.00  0.00           H
ATOM   2671  HB3 ALA A 182      90.560 123.600 148.300  1.00  0.00           H
ATOM   2672  C   ALA A 182      92.510 122.260 149.480  1.00  0.00           C
ATOM   2673  O   ALA A 182      93.010 123.380 149.340  1.00  0.00           O
ATOM   2674  N   ARG A 183      93.220 121.120 149.320  1.00  0.00           N
ATOM   2675  HN  ARG A 183      92.700 120.290 149.450  1.00  0.00           H
ATOM   2676  CA  ARG A 183      94.650 120.930 149.120  1.00  0.00           C
ATOM   2677  HA  ARG A 183      95.160 121.880 149.230  1.00  0.00           H
ATOM   2678  CB  ARG A 183      95.180 119.870 150.130  1.00  0.00           C
ATOM   2679  HB1 ARG A 183      94.590 118.930 150.060  1.00  0.00           H
ATOM   2680  HB2 ARG A 183      96.230 119.670 149.840  1.00  0.00           H
ATOM   2681  CG  ARG A 183      95.040 120.260 151.600  1.00  0.00           C
ATOM   2682  HG1 ARG A 183      95.290 119.310 152.120  1.00  0.00           H
ATOM   2683  HG2 ARG A 183      93.960 120.470 151.730  1.00  0.00           H
ATOM   2684  CD  ARG A 183      95.910 121.410 151.950  1.00  0.00           C
ATOM   2685  HD1 ARG A 183      95.650 122.250 151.280  1.00  0.00           H
ATOM   2686  HD2 ARG A 183      96.980 121.250 151.730  1.00  0.00           H
ATOM   2687  NE  ARG A 183      95.640 121.650 153.410  1.00  0.00           N
ATOM   2688  HE  ARG A 183      95.860 120.890 154.020  1.00  0.00           H
ATOM   2689  CZ  ARG A 183      95.920 122.850 153.870  1.00  0.00           C
ATOM   2690  NH1 ARG A 183      95.850 124.040 153.170  1.00  0.00           N
ATOM   2691 HH11 ARG A 183      95.880 124.810 153.810  1.00  0.00           H
ATOM   2692 HH12 ARG A 183      95.630 124.140 152.200  1.00  0.00           H
ATOM   2693  NH2 ARG A 183      96.250 123.080 155.130  1.00  0.00           N
ATOM   2694 HH21 ARG A 183      96.690 123.950 155.360  1.00  0.00           H
ATOM   2695 HH22 ARG A 183      96.180 122.310 155.760  1.00  0.00           H
ATOM   2696  C   ARG A 183      94.930 120.450 147.740  1.00  0.00           C
ATOM   2697  O   ARG A 183      94.430 119.440 147.270  1.00  0.00           O
ATOM   2698  N   THR A 184      95.650 121.250 146.830  1.00  0.00           N
ATOM   2699  HN  THR A 184      96.050 122.090 147.170  1.00  0.00           H
ATOM   2700  CA  THR A 184      96.120 121.030 145.510  1.00  0.00           C
ATOM   2701  HA  THR A 184      95.240 120.820 144.910  1.00  0.00           H
ATOM   2702  CB  THR A 184      97.000 122.100 144.900  1.00  0.00           C
ATOM   2703  HB  THR A 184      97.140 121.820 143.840  1.00  0.00           H
ATOM   2704  OG1 THR A 184      98.190 122.400 145.580  1.00  0.00           O
ATOM   2705  HG1 THR A 184      98.060 122.490 146.530  1.00  0.00           H
ATOM   2706  CG2 THR A 184      96.200 123.440 144.920  1.00  0.00           C
ATOM   2707 HG21 THR A 184      95.450 123.480 144.100  1.00  0.00           H
ATOM   2708 HG22 THR A 184      95.780 123.690 145.910  1.00  0.00           H
ATOM   2709 HG23 THR A 184      96.890 124.300 144.870  1.00  0.00           H
ATOM   2710  C   THR A 184      96.920 119.790 145.560  1.00  0.00           C
ATOM   2711  O   THR A 184      97.490 119.420 146.620  1.00  0.00           O
ATOM   2712  N   GLN A 185      97.100 119.120 144.370  1.00  0.00           N
ATOM   2713  HN  GLN A 185      96.750 119.400 143.470  1.00  0.00           H
ATOM   2714  CA  GLN A 185      97.820 117.880 144.320  1.00  0.00           C
ATOM   2715  HA  GLN A 185      97.320 117.160 144.950  1.00  0.00           H
ATOM   2716  CB  GLN A 185      97.800 117.370 142.870  1.00  0.00           C
ATOM   2717  HB1 GLN A 185      96.730 117.410 142.590  1.00  0.00           H
ATOM   2718  HB2 GLN A 185      98.270 118.220 142.320  1.00  0.00           H
ATOM   2719  CG  GLN A 185      98.600 116.040 142.710  1.00  0.00           C
ATOM   2720  HG1 GLN A 185      98.190 115.200 143.320  1.00  0.00           H
ATOM   2721  HG2 GLN A 185      99.650 116.190 143.050  1.00  0.00           H
ATOM   2722  CD  GLN A 185      98.750 115.610 141.190  1.00  0.00           C
ATOM   2723  OE1 GLN A 185      98.640 116.480 140.380  1.00  0.00           O
ATOM   2724  NE2 GLN A 185      99.150 114.340 140.910  1.00  0.00           N
ATOM   2725 HE21 GLN A 185      99.570 113.880 141.690  1.00  0.00           H
ATOM   2726 HE22 GLN A 185      99.100 114.040 139.960  1.00  0.00           H
ATOM   2727  C   GLN A 185      99.270 117.930 144.840  1.00  0.00           C
ATOM   2728  O   GLN A 185      99.810 117.030 145.460  1.00  0.00           O
ATOM   2729  N   ARG A 186     100.020 119.070 144.570  1.00  0.00           N
ATOM   2730  HN  ARG A 186      99.700 119.770 143.930  1.00  0.00           H
ATOM   2731  CA  ARG A 186     101.300 119.320 145.220  1.00  0.00           C
ATOM   2732  HA  ARG A 186     101.970 118.550 144.860  1.00  0.00           H
ATOM   2733  CB  ARG A 186     101.820 120.720 144.830  1.00  0.00           C
ATOM   2734  HB1 ARG A 186     101.830 120.840 143.730  1.00  0.00           H
ATOM   2735  HB2 ARG A 186     101.030 121.420 145.160  1.00  0.00           H
ATOM   2736  CG  ARG A 186     103.290 120.950 145.200  1.00  0.00           C
ATOM   2737  HG1 ARG A 186     103.590 120.730 146.240  1.00  0.00           H
ATOM   2738  HG2 ARG A 186     103.410 122.050 145.040  1.00  0.00           H
ATOM   2739  CD  ARG A 186     104.320 120.200 144.250  1.00  0.00           C
ATOM   2740  HD1 ARG A 186     104.780 120.880 143.500  1.00  0.00           H
ATOM   2741  HD2 ARG A 186     103.680 119.440 143.740  1.00  0.00           H
ATOM   2742  NE  ARG A 186     105.400 119.580 145.070  1.00  0.00           N
ATOM   2743  HE  ARG A 186     105.620 119.970 145.970  1.00  0.00           H
ATOM   2744  CZ  ARG A 186     105.820 118.310 144.930  1.00  0.00           C
ATOM   2745  NH1 ARG A 186     105.590 117.520 143.900  1.00  0.00           N
ATOM   2746 HH11 ARG A 186     106.130 116.680 143.830  1.00  0.00           H
ATOM   2747 HH12 ARG A 186     105.400 117.990 143.040  1.00  0.00           H
ATOM   2748  NH2 ARG A 186     106.460 117.840 145.980  1.00  0.00           N
ATOM   2749 HH21 ARG A 186     106.850 116.930 145.830  1.00  0.00           H
ATOM   2750 HH22 ARG A 186     106.630 118.420 146.770  1.00  0.00           H
ATOM   2751  C   ARG A 186     101.310 119.340 146.760  1.00  0.00           C
ATOM   2752  O   ARG A 186     102.250 118.790 147.390  1.00  0.00           O
ATOM   2753  N   GLU A 187     100.340 119.980 147.380  1.00  0.00           N
ATOM   2754  HN  GLU A 187      99.550 120.330 146.890  1.00  0.00           H
ATOM   2755  CA  GLU A 187     100.140 119.820 148.800  1.00  0.00           C
ATOM   2756  HA  GLU A 187     101.050 120.060 149.320  1.00  0.00           H
ATOM   2757  CB  GLU A 187      99.030 120.770 149.310  1.00  0.00           C
ATOM   2758  HB1 GLU A 187      98.060 120.560 148.820  1.00  0.00           H
ATOM   2759  HB2 GLU A 187      98.840 120.670 150.400  1.00  0.00           H
ATOM   2760  CG  GLU A 187      99.510 122.180 149.070  1.00  0.00           C
ATOM   2761  HG1 GLU A 187     100.150 122.310 148.170  1.00  0.00           H
ATOM   2762  HG2 GLU A 187     100.130 122.430 149.960  1.00  0.00           H
ATOM   2763  CD  GLU A 187      98.390 123.210 149.000  1.00  0.00           C
ATOM   2764  OE1 GLU A 187      97.530 123.190 148.050  1.00  0.00           O
ATOM   2765  OE2 GLU A 187      98.360 124.160 149.830  1.00  0.00           O
ATOM   2766  C   GLU A 187      99.830 118.420 149.300  1.00  0.00           C
ATOM   2767  O   GLU A 187     100.410 117.960 150.280  1.00  0.00           O
ATOM   2768  N   ILE A 188      98.970 117.650 148.550  1.00  0.00           N
ATOM   2769  HN  ILE A 188      98.600 118.000 147.690  1.00  0.00           H
ATOM   2770  CA  ILE A 188      98.700 116.260 148.830  1.00  0.00           C
ATOM   2771  HA  ILE A 188      98.180 116.100 149.760  1.00  0.00           H
ATOM   2772  CB  ILE A 188      97.650 115.780 147.860  1.00  0.00           C
ATOM   2773  HB  ILE A 188      97.790 116.420 146.960  1.00  0.00           H
ATOM   2774  CG2 ILE A 188      97.650 114.260 147.350  1.00  0.00           C
ATOM   2775 HG21 ILE A 188      97.160 114.040 146.380  1.00  0.00           H
ATOM   2776 HG22 ILE A 188      98.670 113.850 147.200  1.00  0.00           H
ATOM   2777 HG23 ILE A 188      97.190 113.650 148.160  1.00  0.00           H
ATOM   2778  CG1 ILE A 188      96.240 116.190 148.370  1.00  0.00           C
ATOM   2779 HG11 ILE A 188      96.260 117.140 148.950  1.00  0.00           H
ATOM   2780 HG12 ILE A 188      95.810 115.390 149.010  1.00  0.00           H
ATOM   2781  CD  ILE A 188      95.290 116.280 147.210  1.00  0.00           C
ATOM   2782  HD1 ILE A 188      95.170 115.290 146.710  1.00  0.00           H
ATOM   2783  HD2 ILE A 188      94.230 116.530 147.450  1.00  0.00           H
ATOM   2784  HD3 ILE A 188      95.550 117.150 146.570  1.00  0.00           H
ATOM   2785  C   ILE A 188      99.940 115.360 148.770  1.00  0.00           C
ATOM   2786  O   ILE A 188     100.220 114.640 149.720  1.00  0.00           O
ATOM   2787  N   LEU A 189     100.860 115.490 147.840  1.00  0.00           N
ATOM   2788  HN  LEU A 189     100.630 116.070 147.060  1.00  0.00           H
ATOM   2789  CA  LEU A 189     102.160 114.800 147.840  1.00  0.00           C
ATOM   2790  HA  LEU A 189     101.980 113.740 147.940  1.00  0.00           H
ATOM   2791  CB  LEU A 189     102.970 115.090 146.540  1.00  0.00           C
ATOM   2792  HB1 LEU A 189     103.160 116.180 146.380  1.00  0.00           H
ATOM   2793  HB2 LEU A 189     103.970 114.650 146.700  1.00  0.00           H
ATOM   2794  CG  LEU A 189     102.250 114.480 145.320  1.00  0.00           C
ATOM   2795  HG  LEU A 189     101.170 114.700 145.330  1.00  0.00           H
ATOM   2796  CD1 LEU A 189     102.850 114.930 144.040  1.00  0.00           C
ATOM   2797 HD11 LEU A 189     102.440 114.480 143.110  1.00  0.00           H
ATOM   2798 HD12 LEU A 189     102.660 115.980 143.740  1.00  0.00           H
ATOM   2799 HD13 LEU A 189     103.960 114.930 144.090  1.00  0.00           H
ATOM   2800  CD2 LEU A 189     102.370 112.950 145.440  1.00  0.00           C
ATOM   2801 HD21 LEU A 189     101.560 112.580 146.110  1.00  0.00           H
ATOM   2802 HD22 LEU A 189     102.310 112.400 144.480  1.00  0.00           H
ATOM   2803 HD23 LEU A 189     103.330 112.670 145.940  1.00  0.00           H
ATOM   2804  C   LEU A 189     102.930 115.260 149.040  1.00  0.00           C
ATOM   2805  O   LEU A 189     103.490 114.450 149.770  1.00  0.00           O
ATOM   2806  N   SER A 190     102.990 116.520 149.360  1.00  0.00           N
ATOM   2807  HN  SER A 190     102.460 117.140 148.790  1.00  0.00           H
ATOM   2808  CA  SER A 190     103.840 117.100 150.450  1.00  0.00           C
ATOM   2809  HA  SER A 190     104.860 116.780 150.380  1.00  0.00           H
ATOM   2810  CB  SER A 190     103.970 118.640 150.420  1.00  0.00           C
ATOM   2811  HB1 SER A 190     104.800 118.910 151.100  1.00  0.00           H
ATOM   2812  HB2 SER A 190     103.160 119.360 150.660  1.00  0.00           H
ATOM   2813  OG  SER A 190     104.370 119.050 149.100  1.00  0.00           O
ATOM   2814  HG1 SER A 190     103.680 118.690 148.540  1.00  0.00           H
ATOM   2815  C   SER A 190     103.470 116.590 151.800  1.00  0.00           C
ATOM   2816  O   SER A 190     104.290 116.390 152.720  1.00  0.00           O
ATOM   2817  N   ASP A 191     102.190 116.200 151.960  1.00  0.00           N
ATOM   2818  HN  ASP A 191     101.660 116.300 151.120  1.00  0.00           H
ATOM   2819  CA  ASP A 191     101.490 115.630 153.130  1.00  0.00           C
ATOM   2820  HA  ASP A 191     102.080 115.760 154.020  1.00  0.00           H
ATOM   2821  CB  ASP A 191     100.130 116.260 153.310  1.00  0.00           C
ATOM   2822  HB1 ASP A 191      99.530 116.270 152.370  1.00  0.00           H
ATOM   2823  HB2 ASP A 191      99.440 115.700 153.960  1.00  0.00           H
ATOM   2824  CG  ASP A 191     100.220 117.670 153.950  1.00  0.00           C
ATOM   2825  OD1 ASP A 191     101.120 117.900 154.790  1.00  0.00           O
ATOM   2826  OD2 ASP A 191      99.290 118.470 153.700  1.00  0.00           O
ATOM   2827  C   ASP A 191     101.320 114.070 153.070  1.00  0.00           C
ATOM   2828  O   ASP A 191     101.250 113.380 154.060  1.00  0.00           O
ATOM   2829  N   MET A 192     101.570 113.400 151.970  1.00  0.00           N
ATOM   2830  HN  MET A 192     101.480 113.800 151.060  1.00  0.00           H
ATOM   2831  CA  MET A 192     101.830 111.950 151.950  1.00  0.00           C
ATOM   2832  HA  MET A 192     101.200 111.320 152.560  1.00  0.00           H
ATOM   2833  CB  MET A 192     101.910 111.610 150.420  1.00  0.00           C
ATOM   2834  HB1 MET A 192     101.160 112.160 149.810  1.00  0.00           H
ATOM   2835  HB2 MET A 192     102.930 111.830 150.030  1.00  0.00           H
ATOM   2836  CG  MET A 192     101.900 110.110 150.070  1.00  0.00           C
ATOM   2837  HG1 MET A 192     100.980 109.780 150.600  1.00  0.00           H
ATOM   2838  HG2 MET A 192     102.770 109.580 150.510  1.00  0.00           H
ATOM   2839  SD  MET A 192     101.840 109.830 148.360  1.00  0.00           S
ATOM   2840  CE  MET A 192     101.950 108.030 148.400  1.00  0.00           C
ATOM   2841  HE1 MET A 192     103.000 107.750 148.620  1.00  0.00           H
ATOM   2842  HE2 MET A 192     101.310 107.530 149.160  1.00  0.00           H
ATOM   2843  HE3 MET A 192     101.710 107.580 147.420  1.00  0.00           H
ATOM   2844  C   MET A 192     103.210 111.620 152.510  1.00  0.00           C
ATOM   2845  O   MET A 192     103.450 110.570 153.050  1.00  0.00           O
ATOM   2846  N   GLU A 193     104.220 112.510 152.360  1.00  0.00           N
ATOM   2847  HN  GLU A 193     103.920 113.410 152.070  1.00  0.00           H
ATOM   2848  CA  GLU A 193     105.600 112.220 152.600  1.00  0.00           C
ATOM   2849  HA  GLU A 193     105.720 111.210 152.240  1.00  0.00           H
ATOM   2850  CB  GLU A 193     106.680 113.180 152.040  1.00  0.00           C
ATOM   2851  HB1 GLU A 193     106.440 113.230 150.960  1.00  0.00           H
ATOM   2852  HB2 GLU A 193     106.540 114.210 152.430  1.00  0.00           H
ATOM   2853  CG  GLU A 193     108.120 112.780 152.300  1.00  0.00           C
ATOM   2854  HG1 GLU A 193     108.360 111.700 152.130  1.00  0.00           H
ATOM   2855  HG2 GLU A 193     108.410 113.020 153.340  1.00  0.00           H
ATOM   2856  CD  GLU A 193     108.970 113.590 151.370  1.00  0.00           C
ATOM   2857  OE1 GLU A 193     108.790 113.570 150.110  1.00  0.00           O
ATOM   2858  OE2 GLU A 193     109.920 114.350 151.800  1.00  0.00           O
ATOM   2859  C   GLU A 193     106.000 112.080 154.080  1.00  0.00           C
ATOM   2860  O   GLU A 193     106.760 111.250 154.540  1.00  0.00           O
ATOM   2861  N   THR A 194     105.340 112.920 154.850  1.00  0.00           N
ATOM   2862  HN  THR A 194     104.660 113.540 154.480  1.00  0.00           H
ATOM   2863  CA  THR A 194     105.610 113.040 156.280  1.00  0.00           C
ATOM   2864  HA  THR A 194     106.610 112.640 156.420  1.00  0.00           H
ATOM   2865  CB  THR A 194     105.500 114.440 156.790  1.00  0.00           C
ATOM   2866  HB  THR A 194     105.560 114.630 157.880  1.00  0.00           H
ATOM   2867  OG1 THR A 194     104.280 115.010 156.320  1.00  0.00           O
ATOM   2868  HG1 THR A 194     104.430 115.950 156.240  1.00  0.00           H
ATOM   2869  CG2 THR A 194     106.510 115.430 156.120  1.00  0.00           C
ATOM   2870 HG21 THR A 194     106.460 116.390 156.670  1.00  0.00           H
ATOM   2871 HG22 THR A 194     107.500 114.950 156.260  1.00  0.00           H
ATOM   2872 HG23 THR A 194     106.290 115.600 155.040  1.00  0.00           H
ATOM   2873  C   THR A 194     104.700 112.200 157.120  1.00  0.00           C
ATOM   2874  O   THR A 194     104.980 112.040 158.270  1.00  0.00           O
ATOM   2875  N   HIS A 195     103.610 111.660 156.560  1.00  0.00           N
ATOM   2876  HN  HIS A 195     103.570 111.810 155.570  1.00  0.00           H
ATOM   2877  CA  HIS A 195     102.610 110.820 157.240  1.00  0.00           C
ATOM   2878  HA  HIS A 195     101.640 110.920 156.790  1.00  0.00           H
ATOM   2879  CB  HIS A 195     102.940 109.380 156.900  1.00  0.00           C
ATOM   2880  HB1 HIS A 195     102.380 109.130 155.970  1.00  0.00           H
ATOM   2881  HB2 HIS A 195     104.010 109.270 156.610  1.00  0.00           H
ATOM   2882  ND1 HIS A 195     103.560 107.170 157.990  1.00  0.00           N
ATOM   2883  CG  HIS A 195     102.650 108.230 157.840  1.00  0.00           C
ATOM   2884  CE1 HIS A 195     102.960 106.310 158.750  1.00  0.00           C
ATOM   2885  HE1 HIS A 195     103.330 105.290 158.840  1.00  0.00           H
ATOM   2886  NE2 HIS A 195     101.750 106.660 159.080  1.00  0.00           N
ATOM   2887  HE2 HIS A 195     101.060 106.150 159.590  1.00  0.00           H
ATOM   2888  CD2 HIS A 195     101.560 107.960 158.550  1.00  0.00           C
ATOM   2889  HD2 HIS A 195     100.680 108.580 158.680  1.00  0.00           H
ATOM   2890  C   HIS A 195     102.300 111.180 158.680  1.00  0.00           C
ATOM   2891  O   HIS A 195     102.430 110.480 159.710  1.00  0.00           O
ATOM   2892  N   GLY A 196     101.730 112.400 158.770  1.00  0.00           N
ATOM   2893  HN  GLY A 196     101.480 112.840 157.910  1.00  0.00           H
ATOM   2894  CA  GLY A 196     100.950 112.880 159.930  1.00  0.00           C
ATOM   2895  HA1 GLY A 196     100.550 112.030 160.460  1.00  0.00           H
ATOM   2896  HA2 GLY A 196     100.150 113.500 159.560  1.00  0.00           H
ATOM   2897  C   GLY A 196     101.860 113.510 160.990  1.00  0.00           C
ATOM   2898  O   GLY A 196     101.540 113.730 162.160  1.00  0.00           O
ATOM   2899  N   ALA A 197     103.110 113.720 160.520  1.00  0.00           N
ATOM   2900  HN  ALA A 197     103.390 113.560 159.570  1.00  0.00           H
ATOM   2901  CA  ALA A 197     104.160 114.120 161.360  1.00  0.00           C
ATOM   2902  HA  ALA A 197     103.880 113.820 162.360  1.00  0.00           H
ATOM   2903  CB  ALA A 197     105.420 113.310 161.130  1.00  0.00           C
ATOM   2904  HB1 ALA A 197     105.960 113.460 160.160  1.00  0.00           H
ATOM   2905  HB2 ALA A 197     106.210 113.510 161.880  1.00  0.00           H
ATOM   2906  HB3 ALA A 197     105.190 112.220 161.140  1.00  0.00           H
ATOM   2907  C   ALA A 197     104.390 115.670 161.380  1.00  0.00           C
ATOM   2908  O   ALA A 197     105.420 116.190 161.050  1.00  0.00           O
ATOM   2909  N   HIS A 198     103.360 116.380 161.850  1.00  0.00           N
ATOM   2910  HN  HIS A 198     102.590 115.870 162.210  1.00  0.00           H
ATOM   2911  CA  HIS A 198     103.280 117.850 161.860  1.00  0.00           C
ATOM   2912  HA  HIS A 198     104.250 118.290 162.030  1.00  0.00           H
ATOM   2913  CB  HIS A 198     102.860 118.470 160.480  1.00  0.00           C
ATOM   2914  HB1 HIS A 198     102.370 119.470 160.560  1.00  0.00           H
ATOM   2915  HB2 HIS A 198     103.810 118.570 159.920  1.00  0.00           H
ATOM   2916  ND1 HIS A 198     100.580 117.600 159.920  1.00  0.00           N
ATOM   2917  CG  HIS A 198     101.960 117.510 159.740  1.00  0.00           C
ATOM   2918  CE1 HIS A 198     100.090 116.710 159.090  1.00  0.00           C
ATOM   2919  HE1 HIS A 198      99.040 116.560 158.840  1.00  0.00           H
ATOM   2920  NE2 HIS A 198     101.050 116.080 158.380  1.00  0.00           N
ATOM   2921  HE2 HIS A 198     100.890 115.470 157.610  1.00  0.00           H
ATOM   2922  CD2 HIS A 198     102.250 116.560 158.810  1.00  0.00           C
ATOM   2923  HD2 HIS A 198     103.240 116.170 158.570  1.00  0.00           H
ATOM   2924  C   HIS A 198     102.340 118.400 162.940  1.00  0.00           C
ATOM   2925  O   HIS A 198     101.560 117.610 163.500  1.00  0.00           O
ATOM   2926  N   THR A 199     102.510 119.720 163.310  1.00  0.00           N
ATOM   2927  HN  THR A 199     103.100 120.280 162.730  1.00  0.00           H
ATOM   2928  CA  THR A 199     101.810 120.470 164.310  1.00  0.00           C
ATOM   2929  HA  THR A 199     101.700 119.820 165.170  1.00  0.00           H
ATOM   2930  CB  THR A 199     102.490 121.760 164.740  1.00  0.00           C
ATOM   2931  HB  THR A 199     101.830 122.210 165.510  1.00  0.00           H
ATOM   2932  OG1 THR A 199     102.660 122.790 163.800  1.00  0.00           O
ATOM   2933  HG1 THR A 199     102.990 123.510 164.340  1.00  0.00           H
ATOM   2934  CG2 THR A 199     103.810 121.280 165.400  1.00  0.00           C
ATOM   2935 HG21 THR A 199     104.550 120.770 164.760  1.00  0.00           H
ATOM   2936 HG22 THR A 199     104.390 122.180 165.710  1.00  0.00           H
ATOM   2937 HG23 THR A 199     103.630 120.650 166.300  1.00  0.00           H
ATOM   2938  C   THR A 199     100.350 120.810 163.860  1.00  0.00           C
ATOM   2939  O   THR A 199     100.040 121.050 162.630  1.00  0.00           O
ATOM   2940  N   ALA A 200      99.330 120.980 164.790  1.00  0.00           N
ATOM   2941  HN  ALA A 200      99.500 120.820 165.760  1.00  0.00           H
ATOM   2942  CA  ALA A 200      97.950 121.400 164.470  1.00  0.00           C
ATOM   2943  HA  ALA A 200      97.420 120.700 163.840  1.00  0.00           H
ATOM   2944  CB  ALA A 200      97.220 121.520 165.870  1.00  0.00           C
ATOM   2945  HB1 ALA A 200      97.680 122.350 166.450  1.00  0.00           H
ATOM   2946  HB2 ALA A 200      96.150 121.840 165.830  1.00  0.00           H
ATOM   2947  HB3 ALA A 200      97.400 120.610 166.490  1.00  0.00           H
ATOM   2948  C   ALA A 200      97.990 122.770 163.770  1.00  0.00           C
ATOM   2949  O   ALA A 200      98.500 123.790 164.240  1.00  0.00           O
ATOM   2950  N   LEU A 201      97.470 122.770 162.560  1.00  0.00           N
ATOM   2951  HN  LEU A 201      97.260 121.870 162.190  1.00  0.00           H
ATOM   2952  CA  LEU A 201      97.280 123.960 161.710  1.00  0.00           C
ATOM   2953  HA  LEU A 201      98.020 124.650 162.080  1.00  0.00           H
ATOM   2954  CB  LEU A 201      97.520 123.590 160.230  1.00  0.00           C
ATOM   2955  HB1 LEU A 201      98.190 122.710 160.210  1.00  0.00           H
ATOM   2956  HB2 LEU A 201      96.530 123.170 159.950  1.00  0.00           H
ATOM   2957  CG  LEU A 201      97.830 124.770 159.290  1.00  0.00           C
ATOM   2958  HG  LEU A 201      97.010 125.510 159.320  1.00  0.00           H
ATOM   2959  CD1 LEU A 201      99.170 125.400 159.770  1.00  0.00           C
ATOM   2960 HD11 LEU A 201      99.570 126.260 159.190  1.00  0.00           H
ATOM   2961 HD12 LEU A 201      99.040 125.810 160.790  1.00  0.00           H
ATOM   2962 HD13 LEU A 201      99.920 124.610 159.970  1.00  0.00           H
ATOM   2963  CD2 LEU A 201      98.010 124.310 157.870  1.00  0.00           C
ATOM   2964 HD21 LEU A 201      97.040 123.870 157.540  1.00  0.00           H
ATOM   2965 HD22 LEU A 201      98.310 125.170 157.230  1.00  0.00           H
ATOM   2966 HD23 LEU A 201      98.850 123.600 157.710  1.00  0.00           H
ATOM   2967  C   LEU A 201      95.900 124.680 161.970  1.00  0.00           C
ATOM   2968  O   LEU A 201      94.960 123.930 162.130  1.00  0.00           O
ATOM   2969  N   PRO A 202      95.530 125.970 161.940  1.00  0.00           N
ATOM   2970  CD  PRO A 202      96.480 127.100 161.730  1.00  0.00           C
ATOM   2971  HD1 PRO A 202      97.280 126.890 160.990  1.00  0.00           H
ATOM   2972  HD2 PRO A 202      96.990 127.490 162.630  1.00  0.00           H
ATOM   2973  CA  PRO A 202      94.190 126.470 161.870  1.00  0.00           C
ATOM   2974  HA  PRO A 202      93.690 126.060 162.730  1.00  0.00           H
ATOM   2975  CB  PRO A 202      94.250 127.990 161.760  1.00  0.00           C
ATOM   2976  HB1 PRO A 202      93.400 128.410 161.200  1.00  0.00           H
ATOM   2977  HB2 PRO A 202      94.070 128.330 162.800  1.00  0.00           H
ATOM   2978  CG  PRO A 202      95.620 128.310 161.110  1.00  0.00           C
ATOM   2979  HG1 PRO A 202      95.940 129.300 161.500  1.00  0.00           H
ATOM   2980  HG2 PRO A 202      95.690 128.240 160.010  1.00  0.00           H
ATOM   2981  C   PRO A 202      93.290 125.980 160.750  1.00  0.00           C
ATOM   2982  O   PRO A 202      92.090 125.870 160.900  1.00  0.00           O
ATOM   2983  N   GLN A 203      93.720 125.540 159.520  1.00  0.00           N
ATOM   2984  HN  GLN A 203      94.600 125.810 159.150  1.00  0.00           H
ATOM   2985  CA  GLN A 203      92.890 124.830 158.520  1.00  0.00           C
ATOM   2986  HA  GLN A 203      91.880 125.200 158.610  1.00  0.00           H
ATOM   2987  CB  GLN A 203      93.380 125.070 157.120  1.00  0.00           C
ATOM   2988  HB1 GLN A 203      94.420 124.670 157.100  1.00  0.00           H
ATOM   2989  HB2 GLN A 203      92.870 124.340 156.460  1.00  0.00           H
ATOM   2990  CG  GLN A 203      93.330 126.500 156.560  1.00  0.00           C
ATOM   2991  HG1 GLN A 203      92.280 126.850 156.620  1.00  0.00           H
ATOM   2992  HG2 GLN A 203      93.420 126.410 155.460  1.00  0.00           H
ATOM   2993  CD  GLN A 203      94.380 127.380 157.290  1.00  0.00           C
ATOM   2994  OE1 GLN A 203      95.450 126.850 157.600  1.00  0.00           O
ATOM   2995  NE2 GLN A 203      94.070 128.590 157.770  1.00  0.00           N
ATOM   2996 HE21 GLN A 203      93.190 129.030 157.560  1.00  0.00           H
ATOM   2997 HE22 GLN A 203      94.770 129.170 158.170  1.00  0.00           H
ATOM   2998  C   GLN A 203      92.680 123.390 158.820  1.00  0.00           C
ATOM   2999  O   GLN A 203      91.800 122.770 158.230  1.00  0.00           O
ATOM   3000  N   LEU A 204      93.430 122.770 159.680  1.00  0.00           N
ATOM   3001  HN  LEU A 204      94.140 123.300 160.140  1.00  0.00           H
ATOM   3002  CA  LEU A 204      93.250 121.420 160.210  1.00  0.00           C
ATOM   3003  HA  LEU A 204      93.050 120.720 159.410  1.00  0.00           H
ATOM   3004  CB  LEU A 204      94.450 120.970 160.950  1.00  0.00           C
ATOM   3005  HB1 LEU A 204      95.300 121.100 160.250  1.00  0.00           H
ATOM   3006  HB2 LEU A 204      94.730 121.520 161.880  1.00  0.00           H
ATOM   3007  CG  LEU A 204      94.500 119.490 161.610  1.00  0.00           C
ATOM   3008  HG  LEU A 204      93.830 118.840 161.000  1.00  0.00           H
ATOM   3009  CD1 LEU A 204      95.950 118.990 161.370  1.00  0.00           C
ATOM   3010 HD11 LEU A 204      96.650 119.700 161.870  1.00  0.00           H
ATOM   3011 HD12 LEU A 204      96.130 117.960 161.740  1.00  0.00           H
ATOM   3012 HD13 LEU A 204      96.140 119.020 160.270  1.00  0.00           H
ATOM   3013  CD2 LEU A 204      94.040 119.420 163.110  1.00  0.00           C
ATOM   3014 HD21 LEU A 204      94.590 120.180 163.710  1.00  0.00           H
ATOM   3015 HD22 LEU A 204      92.960 119.700 163.140  1.00  0.00           H
ATOM   3016 HD23 LEU A 204      94.220 118.470 163.660  1.00  0.00           H
ATOM   3017  C   LEU A 204      92.060 121.280 161.210  1.00  0.00           C
ATOM   3018  O   LEU A 204      91.880 122.020 162.170  1.00  0.00           O
ATOM   3019  N   LEU A 205      91.130 120.260 161.090  1.00  0.00           N
ATOM   3020  HN  LEU A 205      91.150 119.650 160.310  1.00  0.00           H
ATOM   3021  CA  LEU A 205      89.990 120.050 161.970  1.00  0.00           C
ATOM   3022  HA  LEU A 205      89.830 120.970 162.530  1.00  0.00           H
ATOM   3023  CB  LEU A 205      88.680 119.820 161.250  1.00  0.00           C
ATOM   3024  HB1 LEU A 205      88.460 120.710 160.620  1.00  0.00           H
ATOM   3025  HB2 LEU A 205      88.650 119.020 160.470  1.00  0.00           H
ATOM   3026  CG  LEU A 205      87.460 119.610 162.210  1.00  0.00           C
ATOM   3027  HG  LEU A 205      87.750 118.930 163.040  1.00  0.00           H
ATOM   3028  CD1 LEU A 205      86.880 120.940 162.740  1.00  0.00           C
ATOM   3029 HD11 LEU A 205      86.030 120.700 163.400  1.00  0.00           H
ATOM   3030 HD12 LEU A 205      87.670 121.410 163.360  1.00  0.00           H
ATOM   3031 HD13 LEU A 205      86.630 121.620 161.900  1.00  0.00           H
ATOM   3032  CD2 LEU A 205      86.400 118.870 161.470  1.00  0.00           C
ATOM   3033 HD21 LEU A 205      85.580 118.590 162.170  1.00  0.00           H
ATOM   3034 HD22 LEU A 205      86.080 119.490 160.600  1.00  0.00           H
ATOM   3035 HD23 LEU A 205      86.700 117.910 161.000  1.00  0.00           H
ATOM   3036  C   LEU A 205      90.280 118.830 162.820  1.00  0.00           C
ATOM   3037  O   LEU A 205      90.180 118.840 164.050  1.00  0.00           O
ATOM   3038  N   LEU A 206      90.710 117.760 162.100  1.00  0.00           N
ATOM   3039  HN  LEU A 206      90.640 117.690 161.110  1.00  0.00           H
ATOM   3040  CA  LEU A 206      91.080 116.480 162.720  1.00  0.00           C
ATOM   3041  HA  LEU A 206      91.300 116.740 163.740  1.00  0.00           H
ATOM   3042  CB  LEU A 206      89.900 115.470 162.670  1.00  0.00           C
ATOM   3043  HB1 LEU A 206      89.110 115.910 163.320  1.00  0.00           H
ATOM   3044  HB2 LEU A 206      89.420 115.450 161.670  1.00  0.00           H
ATOM   3045  CG  LEU A 206      90.150 113.940 162.970  1.00  0.00           C
ATOM   3046  HG  LEU A 206      90.980 113.530 162.350  1.00  0.00           H
ATOM   3047  CD1 LEU A 206      90.310 113.660 164.530  1.00  0.00           C
ATOM   3048 HD11 LEU A 206      91.130 114.280 164.950  1.00  0.00           H
ATOM   3049 HD12 LEU A 206      89.350 114.050 164.930  1.00  0.00           H
ATOM   3050 HD13 LEU A 206      90.320 112.580 164.800  1.00  0.00           H
ATOM   3051  CD2 LEU A 206      88.850 113.120 162.640  1.00  0.00           C
ATOM   3052 HD21 LEU A 206      88.440 113.400 161.640  1.00  0.00           H
ATOM   3053 HD22 LEU A 206      89.030 112.040 162.800  1.00  0.00           H
ATOM   3054 HD23 LEU A 206      88.050 113.380 163.360  1.00  0.00           H
ATOM   3055  C   LEU A 206      92.330 115.960 162.040  1.00  0.00           C
ATOM   3056  O   LEU A 206      92.430 115.850 160.790  1.00  0.00           O
ATOM   3057  N   GLN A 207      93.330 115.550 162.870  1.00  0.00           N
ATOM   3058  HN  GLN A 207      93.410 115.670 163.850  1.00  0.00           H
ATOM   3059  CA  GLN A 207      94.260 114.550 162.350  1.00  0.00           C
ATOM   3060  HA  GLN A 207      93.820 114.000 161.540  1.00  0.00           H
ATOM   3061  CB  GLN A 207      95.530 115.250 161.990  1.00  0.00           C
ATOM   3062  HB1 GLN A 207      95.260 115.990 161.210  1.00  0.00           H
ATOM   3063  HB2 GLN A 207      95.900 115.820 162.870  1.00  0.00           H
ATOM   3064  CG  GLN A 207      96.590 114.210 161.490  1.00  0.00           C
ATOM   3065  HG1 GLN A 207      96.070 113.560 160.750  1.00  0.00           H
ATOM   3066  HG2 GLN A 207      96.980 113.740 162.420  1.00  0.00           H
ATOM   3067  CD  GLN A 207      97.780 114.920 160.720  1.00  0.00           C
ATOM   3068  OE1 GLN A 207      97.790 114.720 159.520  1.00  0.00           O
ATOM   3069  NE2 GLN A 207      98.590 115.740 161.430  1.00  0.00           N
ATOM   3070 HE21 GLN A 207      98.460 115.880 162.420  1.00  0.00           H
ATOM   3071 HE22 GLN A 207      99.440 116.010 160.990  1.00  0.00           H
ATOM   3072  C   GLN A 207      94.400 113.600 163.450  1.00  0.00           C
ATOM   3073  O   GLN A 207      94.690 114.020 164.540  1.00  0.00           O
ATOM   3074  N   GLU A 208      94.320 112.290 163.200  1.00  0.00           N
ATOM   3075  HN  GLU A 208      94.100 112.040 162.260  1.00  0.00           H
ATOM   3076  CA  GLU A 208      94.270 111.150 164.110  1.00  0.00           C
ATOM   3077  HA  GLU A 208      94.420 111.580 165.090  1.00  0.00           H
ATOM   3078  CB  GLU A 208      92.830 110.550 164.190  1.00  0.00           C
ATOM   3079  HB1 GLU A 208      92.080 111.350 164.400  1.00  0.00           H
ATOM   3080  HB2 GLU A 208      92.470 110.190 163.200  1.00  0.00           H
ATOM   3081  CG  GLU A 208      92.680 109.420 165.250  1.00  0.00           C
ATOM   3082  HG1 GLU A 208      93.170 108.450 165.030  1.00  0.00           H
ATOM   3083  HG2 GLU A 208      91.610 109.120 165.160  1.00  0.00           H
ATOM   3084  CD  GLU A 208      93.040 109.900 166.610  1.00  0.00           C
ATOM   3085  OE1 GLU A 208      92.240 110.620 167.260  1.00  0.00           O
ATOM   3086  OE2 GLU A 208      94.260 109.650 166.980  1.00  0.00           O
ATOM   3087  C   GLU A 208      95.300 110.050 163.760  1.00  0.00           C
ATOM   3088  O   GLU A 208      95.250 109.360 162.690  1.00  0.00           O
ATOM   3089  N   ASN A 209      96.380 109.980 164.550  1.00  0.00           N
ATOM   3090  HN  ASN A 209      96.440 110.730 165.200  1.00  0.00           H
ATOM   3091  CA  ASN A 209      97.470 109.020 164.420  1.00  0.00           C
ATOM   3092  HA  ASN A 209      97.520 108.680 163.390  1.00  0.00           H
ATOM   3093  CB  ASN A 209      98.820 109.810 164.740  1.00  0.00           C
ATOM   3094  HB1 ASN A 209      98.790 110.260 165.760  1.00  0.00           H
ATOM   3095  HB2 ASN A 209      99.660 109.090 164.640  1.00  0.00           H
ATOM   3096  CG  ASN A 209      98.910 111.030 163.760  1.00  0.00           C
ATOM   3097  OD1 ASN A 209      98.950 112.200 164.070  1.00  0.00           O
ATOM   3098  ND2 ASN A 209      98.910 110.690 162.480  1.00  0.00           N
ATOM   3099 HD21 ASN A 209      99.040 109.750 162.160  1.00  0.00           H
ATOM   3100 HD22 ASN A 209      98.960 111.420 161.800  1.00  0.00           H
ATOM   3101  C   ASN A 209      97.310 107.770 165.270  1.00  0.00           C
ATOM   3102  O   ASN A 209      98.220 106.940 165.280  1.00  0.00           O
ATOM   3103  N   TRP A 210      96.170 107.690 165.950  1.00  0.00           N
ATOM   3104  HN  TRP A 210      95.600 108.510 166.000  1.00  0.00           H
ATOM   3105  CA  TRP A 210      95.630 106.580 166.790  1.00  0.00           C
ATOM   3106  HA  TRP A 210      94.630 106.970 166.950  1.00  0.00           H
ATOM   3107  CB  TRP A 210      95.480 105.180 166.170  1.00  0.00           C
ATOM   3108  HB1 TRP A 210      96.510 104.780 166.090  1.00  0.00           H
ATOM   3109  HB2 TRP A 210      94.990 104.460 166.860  1.00  0.00           H
ATOM   3110  CG  TRP A 210      94.610 105.110 164.980  1.00  0.00           C
ATOM   3111  CD1 TRP A 210      94.910 104.620 163.710  1.00  0.00           C
ATOM   3112  HD1 TRP A 210      95.910 104.390 163.370  1.00  0.00           H
ATOM   3113  NE1 TRP A 210      93.740 104.650 162.940  1.00  0.00           N
ATOM   3114  HE1 TRP A 210      93.570 104.210 162.080  1.00  0.00           H
ATOM   3115  CE2 TRP A 210      92.670 105.130 163.730  1.00  0.00           C
ATOM   3116  CD2 TRP A 210      93.160 105.520 164.950  1.00  0.00           C
ATOM   3117  CE3 TRP A 210      92.320 105.920 165.930  1.00  0.00           C
ATOM   3118  HE3 TRP A 210      92.740 106.040 166.920  1.00  0.00           H
ATOM   3119  CZ3 TRP A 210      90.890 106.000 165.700  1.00  0.00           C
ATOM   3120  HZ3 TRP A 210      90.200 106.190 166.510  1.00  0.00           H
ATOM   3121  CZ2 TRP A 210      91.310 105.320 163.390  1.00  0.00           C
ATOM   3122  HZ2 TRP A 210      90.890 105.200 162.400  1.00  0.00           H
ATOM   3123  CH2 TRP A 210      90.430 105.760 164.440  1.00  0.00           C
ATOM   3124  HH2 TRP A 210      89.380 105.880 164.210  1.00  0.00           H
ATOM   3125  C   TRP A 210      96.360 106.550 168.180  1.00  0.00           C
ATOM   3126  O   TRP A 210      96.430 105.550 168.910  1.00  0.00           O
ATOM   3127  N   ASP A 211      96.850 107.760 168.620  1.00  0.00           N
ATOM   3128  HN  ASP A 211      96.780 108.580 168.060  1.00  0.00           H
ATOM   3129  CA  ASP A 211      97.520 107.940 169.850  1.00  0.00           C
ATOM   3130  HA  ASP A 211      98.220 107.130 169.970  1.00  0.00           H
ATOM   3131  CB  ASP A 211      98.230 109.350 169.900  1.00  0.00           C
ATOM   3132  HB1 ASP A 211      97.490 110.150 169.690  1.00  0.00           H
ATOM   3133  HB2 ASP A 211      98.840 109.480 170.820  1.00  0.00           H
ATOM   3134  CG  ASP A 211      99.220 109.480 168.760  1.00  0.00           C
ATOM   3135  OD1 ASP A 211      99.630 110.620 168.430  1.00  0.00           O
ATOM   3136  OD2 ASP A 211      99.870 108.470 168.290  1.00  0.00           O
ATOM   3137  C   ASP A 211      96.710 107.670 171.090  1.00  0.00           C
ATOM   3138  O   ASP A 211      97.190 107.190 172.090  1.00  0.00           O
ATOM   3139  N   ASN A 212      95.410 107.990 170.970  1.00  0.00           N
ATOM   3140  HN  ASN A 212      95.150 108.400 170.100  1.00  0.00           H
ATOM   3141  CA  ASN A 212      94.330 107.420 171.780  1.00  0.00           C
ATOM   3142  HA  ASN A 212      94.500 106.380 172.040  1.00  0.00           H
ATOM   3143  CB  ASN A 212      94.070 108.290 173.040  1.00  0.00           C
ATOM   3144  HB1 ASN A 212      94.990 108.360 173.650  1.00  0.00           H
ATOM   3145  HB2 ASN A 212      93.920 109.330 172.700  1.00  0.00           H
ATOM   3146  CG  ASN A 212      92.850 107.950 173.890  1.00  0.00           C
ATOM   3147  OD1 ASN A 212      92.070 107.080 173.490  1.00  0.00           O
ATOM   3148  ND2 ASN A 212      92.610 108.610 175.030  1.00  0.00           N
ATOM   3149 HD21 ASN A 212      93.200 109.390 175.250  1.00  0.00           H
ATOM   3150 HD22 ASN A 212      91.980 108.320 175.760  1.00  0.00           H
ATOM   3151  C   ASN A 212      93.160 107.320 170.780  1.00  0.00           C
ATOM   3152  O   ASN A 212      92.660 108.280 170.190  1.00  0.00           O
ATOM   3153  N   VAL A 213      92.740 106.090 170.600  1.00  0.00           N
ATOM   3154  HN  VAL A 213      93.220 105.300 170.980  1.00  0.00           H
ATOM   3155  CA  VAL A 213      91.600 105.720 169.740  1.00  0.00           C
ATOM   3156  HA  VAL A 213      91.790 106.190 168.790  1.00  0.00           H
ATOM   3157  CB  VAL A 213      91.350 104.200 169.580  1.00  0.00           C
ATOM   3158  HB  VAL A 213      91.280 103.840 170.620  1.00  0.00           H
ATOM   3159  CG1 VAL A 213      90.070 103.830 168.790  1.00  0.00           C
ATOM   3160 HG11 VAL A 213      90.110 102.780 168.440  1.00  0.00           H
ATOM   3161 HG12 VAL A 213      89.120 104.040 169.340  1.00  0.00           H
ATOM   3162 HG13 VAL A 213      90.060 104.480 167.890  1.00  0.00           H
ATOM   3163  CG2 VAL A 213      92.550 103.420 168.860  1.00  0.00           C
ATOM   3164 HG21 VAL A 213      92.460 102.320 168.980  1.00  0.00           H
ATOM   3165 HG22 VAL A 213      92.610 103.790 167.820  1.00  0.00           H
ATOM   3166 HG23 VAL A 213      93.540 103.710 169.270  1.00  0.00           H
ATOM   3167  C   VAL A 213      90.260 106.340 170.190  1.00  0.00           C
ATOM   3168  O   VAL A 213      89.460 106.800 169.320  1.00  0.00           O
ATOM   3169  N   LYS A 214      90.100 106.430 171.510  1.00  0.00           N
ATOM   3170  HN  LYS A 214      90.820 106.150 172.130  1.00  0.00           H
ATOM   3171  CA  LYS A 214      88.830 106.700 172.120  1.00  0.00           C
ATOM   3172  HA  LYS A 214      87.980 106.640 171.470  1.00  0.00           H
ATOM   3173  CB  LYS A 214      88.580 105.610 173.160  1.00  0.00           C
ATOM   3174  HB1 LYS A 214      89.500 105.660 173.790  1.00  0.00           H
ATOM   3175  HB2 LYS A 214      87.730 105.820 173.840  1.00  0.00           H
ATOM   3176  CG  LYS A 214      88.330 104.130 172.790  1.00  0.00           C
ATOM   3177  HG1 LYS A 214      89.360 103.860 172.450  1.00  0.00           H
ATOM   3178  HG2 LYS A 214      87.640 104.190 171.920  1.00  0.00           H
ATOM   3179  CD  LYS A 214      87.760 103.370 173.930  1.00  0.00           C
ATOM   3180  HD1 LYS A 214      87.010 103.920 174.530  1.00  0.00           H
ATOM   3181  HD2 LYS A 214      88.620 103.050 174.560  1.00  0.00           H
ATOM   3182  CE  LYS A 214      87.050 102.080 173.670  1.00  0.00           C
ATOM   3183  HE1 LYS A 214      87.590 101.510 172.890  1.00  0.00           H
ATOM   3184  HE2 LYS A 214      86.030 102.330 173.300  1.00  0.00           H
ATOM   3185  NZ  LYS A 214      86.790 101.160 174.830  1.00  0.00           N
ATOM   3186  HZ1 LYS A 214      87.670 101.250 175.370  1.00  0.00           H
ATOM   3187  HZ2 LYS A 214      85.920 101.460 175.320  1.00  0.00           H
ATOM   3188  HZ3 LYS A 214      86.640 100.180 174.510  1.00  0.00           H
ATOM   3189  C   LYS A 214      88.710 108.010 172.750  1.00  0.00           C
ATOM   3190  O   LYS A 214      87.740 108.320 173.470  1.00  0.00           O
ATOM   3191  N   HIS A 215      89.620 108.910 172.450  1.00  0.00           N
ATOM   3192  HN  HIS A 215      90.400 108.540 171.940  1.00  0.00           H
ATOM   3193  CA  HIS A 215      89.640 110.290 172.750  1.00  0.00           C
ATOM   3194  HA  HIS A 215      89.320 110.400 173.780  1.00  0.00           H
ATOM   3195  CB  HIS A 215      91.040 110.950 172.430  1.00  0.00           C
ATOM   3196  HB1 HIS A 215      91.830 110.580 173.110  1.00  0.00           H
ATOM   3197  HB2 HIS A 215      91.290 110.650 171.380  1.00  0.00           H
ATOM   3198  ND1 HIS A 215      90.740 113.100 173.570  1.00  0.00           N
ATOM   3199  CG  HIS A 215      91.000 112.400 172.470  1.00  0.00           C
ATOM   3200  CE1 HIS A 215      90.790 114.380 173.200  1.00  0.00           C
ATOM   3201  HE1 HIS A 215      90.470 115.240 173.790  1.00  0.00           H
ATOM   3202  NE2 HIS A 215      90.960 114.530 171.870  1.00  0.00           N
ATOM   3203  HE2 HIS A 215      90.960 115.310 171.260  1.00  0.00           H
ATOM   3204  CD2 HIS A 215      91.130 113.270 171.360  1.00  0.00           C
ATOM   3205  HD2 HIS A 215      91.310 113.110 170.310  1.00  0.00           H
ATOM   3206  C   HIS A 215      88.560 111.080 172.010  1.00  0.00           C
ATOM   3207  O   HIS A 215      87.720 111.750 172.630  1.00  0.00           O
ATOM   3208  N   ALA A 216      88.480 111.000 170.680  1.00  0.00           N
ATOM   3209  HN  ALA A 216      89.150 110.470 170.160  1.00  0.00           H
ATOM   3210  CA  ALA A 216      87.510 111.870 169.950  1.00  0.00           C
ATOM   3211  HA  ALA A 216      87.030 112.540 170.640  1.00  0.00           H
ATOM   3212  CB  ALA A 216      88.290 112.710 168.940  1.00  0.00           C
ATOM   3213  HB1 ALA A 216      88.900 112.050 168.290  1.00  0.00           H
ATOM   3214  HB2 ALA A 216      87.640 113.310 168.270  1.00  0.00           H
ATOM   3215  HB3 ALA A 216      89.000 113.370 169.480  1.00  0.00           H
ATOM   3216  C   ALA A 216      86.470 110.970 169.220  1.00  0.00           C
ATOM   3217  O   ALA A 216      85.580 111.480 168.520  1.00  0.00           O
ATOM   3218  N   TRP A 217      86.540 109.640 169.370  1.00  0.00           N
ATOM   3219  HN  TRP A 217      87.190 109.280 170.040  1.00  0.00           H
ATOM   3220  CA  TRP A 217      85.720 108.710 168.730  1.00  0.00           C
ATOM   3221  HA  TRP A 217      84.970 109.200 168.120  1.00  0.00           H
ATOM   3222  CB  TRP A 217      86.550 107.750 167.790  1.00  0.00           C
ATOM   3223  HB1 TRP A 217      87.360 107.340 168.430  1.00  0.00           H
ATOM   3224  HB2 TRP A 217      85.870 106.960 167.420  1.00  0.00           H
ATOM   3225  CG  TRP A 217      87.240 108.380 166.600  1.00  0.00           C
ATOM   3226  CD1 TRP A 217      88.590 108.590 166.390  1.00  0.00           C
ATOM   3227  HD1 TRP A 217      89.370 108.360 167.100  1.00  0.00           H
ATOM   3228  NE1 TRP A 217      88.720 109.040 165.100  1.00  0.00           N
ATOM   3229  HE1 TRP A 217      89.460 109.590 164.790  1.00  0.00           H
ATOM   3230  CE2 TRP A 217      87.470 109.020 164.520  1.00  0.00           C
ATOM   3231  CD2 TRP A 217      86.530 108.610 165.350  1.00  0.00           C
ATOM   3232  CE3 TRP A 217      85.200 108.470 164.920  1.00  0.00           C
ATOM   3233  HE3 TRP A 217      84.470 108.040 165.580  1.00  0.00           H
ATOM   3234  CZ3 TRP A 217      84.880 108.690 163.540  1.00  0.00           C
ATOM   3235  HZ3 TRP A 217      83.860 108.700 163.180  1.00  0.00           H
ATOM   3236  CZ2 TRP A 217      87.190 109.430 163.190  1.00  0.00           C
ATOM   3237  HZ2 TRP A 217      87.990 109.820 162.590  1.00  0.00           H
ATOM   3238  CH2 TRP A 217      85.930 109.210 162.740  1.00  0.00           C
ATOM   3239  HH2 TRP A 217      85.700 109.570 161.750  1.00  0.00           H
ATOM   3240  C   TRP A 217      85.100 107.760 169.780  1.00  0.00           C
ATOM   3241  O   TRP A 217      85.670 107.410 170.810  1.00  0.00           O
ATOM   3242  N   SER A 218      83.850 107.390 169.510  1.00  0.00           N
ATOM   3243  HN  SER A 218      83.660 107.490 168.540  1.00  0.00           H
ATOM   3244  CA  SER A 218      82.960 106.700 170.340  1.00  0.00           C
ATOM   3245  HA  SER A 218      83.380 106.500 171.310  1.00  0.00           H
ATOM   3246  CB  SER A 218      81.770 107.660 170.650  1.00  0.00           C
ATOM   3247  HB1 SER A 218      82.210 108.570 171.120  1.00  0.00           H
ATOM   3248  HB2 SER A 218      81.150 107.160 171.430  1.00  0.00           H
ATOM   3249  OG  SER A 218      81.040 108.090 169.540  1.00  0.00           O
ATOM   3250  HG1 SER A 218      81.670 108.520 168.950  1.00  0.00           H
ATOM   3251  C   SER A 218      82.530 105.380 169.720  1.00  0.00           C
ATOM   3252  O   SER A 218      82.330 105.350 168.510  1.00  0.00           O
ATOM   3253  N   PRO A 219      82.420 104.170 170.300  1.00  0.00           N
ATOM   3254  CD  PRO A 219      82.770 103.960 171.700  1.00  0.00           C
ATOM   3255  HD1 PRO A 219      81.880 104.360 172.230  1.00  0.00           H
ATOM   3256  HD2 PRO A 219      83.650 104.570 171.990  1.00  0.00           H
ATOM   3257  CA  PRO A 219      81.990 102.920 169.600  1.00  0.00           C
ATOM   3258  HA  PRO A 219      82.700 102.730 168.810  1.00  0.00           H
ATOM   3259  CB  PRO A 219      82.000 101.900 170.720  1.00  0.00           C
ATOM   3260  HB1 PRO A 219      80.990 101.880 171.190  1.00  0.00           H
ATOM   3261  HB2 PRO A 219      82.100 100.850 170.350  1.00  0.00           H
ATOM   3262  CG  PRO A 219      83.010 102.480 171.720  1.00  0.00           C
ATOM   3263  HG1 PRO A 219      84.030 102.320 171.310  1.00  0.00           H
ATOM   3264  HG2 PRO A 219      82.890 102.010 172.720  1.00  0.00           H
ATOM   3265  C   PRO A 219      80.710 102.760 168.870  1.00  0.00           C
ATOM   3266  O   PRO A 219      80.300 101.670 168.650  1.00  0.00           O
ATOM   3267  N   MET A 220      80.020 103.900 168.500  1.00  0.00           N
ATOM   3268  HN  MET A 220      80.440 104.770 168.720  1.00  0.00           H
ATOM   3269  CA  MET A 220      78.790 103.940 167.760  1.00  0.00           C
ATOM   3270  HA  MET A 220      78.570 104.990 167.770  1.00  0.00           H
ATOM   3271  CB  MET A 220      79.120 103.650 166.300  1.00  0.00           C
ATOM   3272  HB1 MET A 220      79.740 104.530 166.010  1.00  0.00           H
ATOM   3273  HB2 MET A 220      79.620 102.670 166.140  1.00  0.00           H
ATOM   3274  CG  MET A 220      77.910 103.760 165.310  1.00  0.00           C
ATOM   3275  HG1 MET A 220      77.320 104.650 165.630  1.00  0.00           H
ATOM   3276  HG2 MET A 220      77.370 102.830 165.590  1.00  0.00           H
ATOM   3277  SD  MET A 220      78.330 103.960 163.530  1.00  0.00           S
ATOM   3278  CE  MET A 220      76.660 103.630 162.890  1.00  0.00           C
ATOM   3279  HE1 MET A 220      76.390 102.700 163.430  1.00  0.00           H
ATOM   3280  HE2 MET A 220      76.060 104.570 162.940  1.00  0.00           H
ATOM   3281  HE3 MET A 220      76.650 103.400 161.800  1.00  0.00           H
ATOM   3282  C   MET A 220      77.660 103.150 168.390  1.00  0.00           C
ATOM   3283  O   MET A 220      76.710 102.800 167.680  1.00  0.00           O
ATOM   3284  N   LYS A 221      77.720 102.970 169.760  1.00  0.00           N
ATOM   3285  HN  LYS A 221      78.500 103.350 170.250  1.00  0.00           H
ATOM   3286  CA  LYS A 221      76.790 102.280 170.640  1.00  0.00           C
ATOM   3287  HA  LYS A 221      77.090 102.420 171.670  1.00  0.00           H
ATOM   3288  CB  LYS A 221      75.310 102.850 170.590  1.00  0.00           C
ATOM   3289  HB1 LYS A 221      75.050 103.070 169.540  1.00  0.00           H
ATOM   3290  HB2 LYS A 221      74.540 102.150 170.980  1.00  0.00           H
ATOM   3291  CG  LYS A 221      75.140 104.270 171.280  1.00  0.00           C
ATOM   3292  HG1 LYS A 221      76.030 104.920 171.110  1.00  0.00           H
ATOM   3293  HG2 LYS A 221      75.220 104.030 172.360  1.00  0.00           H
ATOM   3294  CD  LYS A 221      73.910 105.080 170.870  1.00  0.00           C
ATOM   3295  HD1 LYS A 221      74.050 105.160 169.770  1.00  0.00           H
ATOM   3296  HD2 LYS A 221      73.980 106.140 171.200  1.00  0.00           H
ATOM   3297  CE  LYS A 221      72.560 104.480 171.150  1.00  0.00           C
ATOM   3298  HE1 LYS A 221      72.420 103.420 170.860  1.00  0.00           H
ATOM   3299  HE2 LYS A 221      71.930 105.140 170.520  1.00  0.00           H
ATOM   3300  NZ  LYS A 221      72.110 104.700 172.550  1.00  0.00           N
ATOM   3301  HZ1 LYS A 221      72.360 105.660 172.870  1.00  0.00           H
ATOM   3302  HZ2 LYS A 221      71.090 104.520 172.670  1.00  0.00           H
ATOM   3303  HZ3 LYS A 221      72.570 103.970 173.120  1.00  0.00           H
ATOM   3304  C   LYS A 221      76.730 100.770 170.490  1.00  0.00           C
ATOM   3305  O   LYS A 221      76.330 100.120 171.460  1.00  0.00           O
ATOM   3306  N   ASP A 222      77.250 100.190 169.330  1.00  0.00           N
ATOM   3307  HN  ASP A 222      77.590 100.690 168.530  1.00  0.00           H
ATOM   3308  CA  ASP A 222      77.380  98.830 169.130  1.00  0.00           C
ATOM   3309  HA  ASP A 222      76.430  98.330 169.290  1.00  0.00           H
ATOM   3310  CB  ASP A 222      77.850  98.550 167.690  1.00  0.00           C
ATOM   3311  HB1 ASP A 222      78.550  99.360 167.380  1.00  0.00           H
ATOM   3312  HB2 ASP A 222      78.270  97.520 167.630  1.00  0.00           H
ATOM   3313  CG  ASP A 222      76.650  98.700 166.770  1.00  0.00           C
ATOM   3314  OD1 ASP A 222      76.880  98.900 165.550  1.00  0.00           O
ATOM   3315  OD2 ASP A 222      75.460  98.430 167.150  1.00  0.00           O
ATOM   3316  C   ASP A 222      78.320  98.110 170.140  1.00  0.00           C
ATOM   3317  O   ASP A 222      77.910  97.110 170.750  1.00  0.00           O
ATOM   3318  N   GLY A 223      79.480  98.590 170.420  1.00  0.00           N
ATOM   3319  HN  GLY A 223      79.790  99.280 169.770  1.00  0.00           H
ATOM   3320  CA  GLY A 223      80.320  98.210 171.560  1.00  0.00           C
ATOM   3321  HA1 GLY A 223      79.800  97.730 172.370  1.00  0.00           H
ATOM   3322  HA2 GLY A 223      80.820  99.150 171.780  1.00  0.00           H
ATOM   3323  C   GLY A 223      81.370  97.360 171.200  1.00  0.00           C
ATOM   3324  O   GLY A 223      82.160  96.990 172.080  1.00  0.00           O
ATOM   3325  N   SER A 224      81.450  96.860 169.940  1.00  0.00           N
ATOM   3326  HN  SER A 224      80.850  97.200 169.220  1.00  0.00           H
ATOM   3327  CA  SER A 224      82.670  96.080 169.570  1.00  0.00           C
ATOM   3328  HA  SER A 224      83.020  95.450 170.370  1.00  0.00           H
ATOM   3329  CB  SER A 224      82.390  95.030 168.500  1.00  0.00           C
ATOM   3330  HB1 SER A 224      81.720  94.260 168.940  1.00  0.00           H
ATOM   3331  HB2 SER A 224      83.220  94.400 168.100  1.00  0.00           H
ATOM   3332  OG  SER A 224      81.690  95.570 167.400  1.00  0.00           O
ATOM   3333  HG1 SER A 224      82.160  96.380 167.190  1.00  0.00           H
ATOM   3334  C   SER A 224      83.820  97.010 169.090  1.00  0.00           C
ATOM   3335  O   SER A 224      83.760  97.500 167.940  1.00  0.00           O
ATOM   3336  N   SER A 225      84.920  97.230 169.820  1.00  0.00           N
ATOM   3337  HN  SER A 225      85.110  96.990 170.770  1.00  0.00           H
ATOM   3338  CA  SER A 225      86.070  97.980 169.350  1.00  0.00           C
ATOM   3339  HA  SER A 225      85.560  98.880 169.060  1.00  0.00           H
ATOM   3340  CB  SER A 225      87.080  98.410 170.370  1.00  0.00           C
ATOM   3341  HB1 SER A 225      87.800  99.120 169.910  1.00  0.00           H
ATOM   3342  HB2 SER A 225      87.650  97.660 170.950  1.00  0.00           H
ATOM   3343  OG  SER A 225      86.420  99.240 171.360  1.00  0.00           O
ATOM   3344  HG1 SER A 225      86.290  98.760 172.180  1.00  0.00           H
ATOM   3345  C   SER A 225      86.780  97.430 168.150  1.00  0.00           C
ATOM   3346  O   SER A 225      86.960  96.190 168.210  1.00  0.00           O
ATOM   3347  N   PRO A 226      87.150  98.150 167.090  1.00  0.00           N
ATOM   3348  CD  PRO A 226      86.790  99.560 166.960  1.00  0.00           C
ATOM   3349  HD1 PRO A 226      86.850 100.100 167.930  1.00  0.00           H
ATOM   3350  HD2 PRO A 226      85.710  99.630 166.700  1.00  0.00           H
ATOM   3351  CA  PRO A 226      88.230  97.710 166.210  1.00  0.00           C
ATOM   3352  HA  PRO A 226      88.140  96.710 165.820  1.00  0.00           H
ATOM   3353  CB  PRO A 226      88.270  98.880 165.200  1.00  0.00           C
ATOM   3354  HB1 PRO A 226      89.260  99.060 164.730  1.00  0.00           H
ATOM   3355  HB2 PRO A 226      87.570  98.810 164.340  1.00  0.00           H
ATOM   3356  CG  PRO A 226      87.810 100.090 165.970  1.00  0.00           C
ATOM   3357  HG1 PRO A 226      87.370 100.770 165.200  1.00  0.00           H
ATOM   3358  HG2 PRO A 226      88.620 100.580 166.550  1.00  0.00           H
ATOM   3359  C   PRO A 226      89.500  97.640 166.980  1.00  0.00           C
ATOM   3360  O   PRO A 226      89.690  98.330 167.990  1.00  0.00           O
ATOM   3361  N   LYS A 227      90.520  96.830 166.560  1.00  0.00           N
ATOM   3362  HN  LYS A 227      90.500  96.470 165.630  1.00  0.00           H
ATOM   3363  CA  LYS A 227      91.710  96.410 167.360  1.00  0.00           C
ATOM   3364  HA  LYS A 227      91.380  96.730 168.330  1.00  0.00           H
ATOM   3365  CB  LYS A 227      91.940  94.870 167.150  1.00  0.00           C
ATOM   3366  HB1 LYS A 227      91.030  94.330 167.460  1.00  0.00           H
ATOM   3367  HB2 LYS A 227      92.040  94.660 166.070  1.00  0.00           H
ATOM   3368  CG  LYS A 227      93.050  94.210 167.970  1.00  0.00           C
ATOM   3369  HG1 LYS A 227      94.010  94.560 167.540  1.00  0.00           H
ATOM   3370  HG2 LYS A 227      93.010  93.130 167.740  1.00  0.00           H
ATOM   3371  CD  LYS A 227      93.160  94.730 169.390  1.00  0.00           C
ATOM   3372  HD1 LYS A 227      92.210  94.420 169.870  1.00  0.00           H
ATOM   3373  HD2 LYS A 227      93.390  95.810 169.510  1.00  0.00           H
ATOM   3374  CE  LYS A 227      94.400  94.030 170.070  1.00  0.00           C
ATOM   3375  HE1 LYS A 227      94.250  92.940 169.930  1.00  0.00           H
ATOM   3376  HE2 LYS A 227      94.370  94.220 171.160  1.00  0.00           H
ATOM   3377  NZ  LYS A 227      95.740  94.440 169.500  1.00  0.00           N
ATOM   3378  HZ1 LYS A 227      96.430  94.040 170.160  1.00  0.00           H
ATOM   3379  HZ2 LYS A 227      95.850  94.030 168.550  1.00  0.00           H
ATOM   3380  HZ3 LYS A 227      95.910  95.470 169.540  1.00  0.00           H
ATOM   3381  C   LYS A 227      93.000  97.150 166.870  1.00  0.00           C
ATOM   3382  O   LYS A 227      93.400  97.050 165.690  1.00  0.00           O
ATOM   3383  N   VAL A 228      93.740  97.850 167.750  1.00  0.00           N
ATOM   3384  HN  VAL A 228      93.660  97.810 168.740  1.00  0.00           H
ATOM   3385  CA  VAL A 228      94.890  98.660 167.410  1.00  0.00           C
ATOM   3386  HA  VAL A 228      94.920  99.060 166.410  1.00  0.00           H
ATOM   3387  CB  VAL A 228      95.040  99.860 168.280  1.00  0.00           C
ATOM   3388  HB  VAL A 228      94.070 100.400 168.220  1.00  0.00           H
ATOM   3389  CG1 VAL A 228      95.380  99.480 169.740  1.00  0.00           C
ATOM   3390 HG11 VAL A 228      96.380  99.000 169.780  1.00  0.00           H
ATOM   3391 HG12 VAL A 228      95.480 100.390 170.380  1.00  0.00           H
ATOM   3392 HG13 VAL A 228      94.600  98.810 170.150  1.00  0.00           H
ATOM   3393  CG2 VAL A 228      96.140 100.850 167.720  1.00  0.00           C
ATOM   3394 HG21 VAL A 228      97.180 100.480 167.840  1.00  0.00           H
ATOM   3395 HG22 VAL A 228      95.880 101.120 166.670  1.00  0.00           H
ATOM   3396 HG23 VAL A 228      96.090 101.800 168.290  1.00  0.00           H
ATOM   3397  C   VAL A 228      96.150  97.730 167.480  1.00  0.00           C
ATOM   3398  O   VAL A 228      96.120  96.880 168.360  1.00  0.00           O
ATOM   3399  N   GLU A 229      97.120  97.850 166.670  1.00  0.00           N
ATOM   3400  HN  GLU A 229      97.040  98.600 166.020  1.00  0.00           H
ATOM   3401  CA  GLU A 229      98.310  97.060 166.470  1.00  0.00           C
ATOM   3402  HA  GLU A 229      98.600  96.540 167.370  1.00  0.00           H
ATOM   3403  CB  GLU A 229      98.140  96.090 165.250  1.00  0.00           C
ATOM   3404  HB1 GLU A 229      97.900  96.520 164.260  1.00  0.00           H
ATOM   3405  HB2 GLU A 229      99.160  95.650 165.150  1.00  0.00           H
ATOM   3406  CG  GLU A 229      97.160  94.910 165.470  1.00  0.00           C
ATOM   3407  HG1 GLU A 229      97.250  94.150 164.670  1.00  0.00           H
ATOM   3408  HG2 GLU A 229      96.190  95.440 165.360  1.00  0.00           H
ATOM   3409  CD  GLU A 229      97.140  94.130 166.780  1.00  0.00           C
ATOM   3410  OE1 GLU A 229      96.200  93.350 167.050  1.00  0.00           O
ATOM   3411  OE2 GLU A 229      98.200  94.050 167.400  1.00  0.00           O
ATOM   3412  C   GLU A 229      99.420  97.980 165.960  1.00  0.00           C
ATOM   3413  O   GLU A 229      99.210  99.040 165.400  1.00  0.00           O
ATOM   3414  N   PHE A 230     100.710  97.500 166.110  1.00  0.00           N
ATOM   3415  HN  PHE A 230     100.850  96.630 166.590  1.00  0.00           H
ATOM   3416  CA  PHE A 230     101.880  98.090 165.560  1.00  0.00           C
ATOM   3417  HA  PHE A 230     101.770  99.110 165.910  1.00  0.00           H
ATOM   3418  CB  PHE A 230     103.170  97.410 166.130  1.00  0.00           C
ATOM   3419  HB1 PHE A 230     102.950  97.190 167.200  1.00  0.00           H
ATOM   3420  HB2 PHE A 230     103.360  96.440 165.640  1.00  0.00           H
ATOM   3421  CG  PHE A 230     104.390  98.190 165.840  1.00  0.00           C
ATOM   3422  CD1 PHE A 230     104.790  99.100 166.890  1.00  0.00           C
ATOM   3423  HD1 PHE A 230     104.320  99.120 167.860  1.00  0.00           H
ATOM   3424  CE1 PHE A 230     105.990  99.770 166.800  1.00  0.00           C
ATOM   3425  HE1 PHE A 230     106.340 100.430 167.580  1.00  0.00           H
ATOM   3426  CZ  PHE A 230     106.730  99.660 165.620  1.00  0.00           C
ATOM   3427  HZ  PHE A 230     107.640 100.230 165.490  1.00  0.00           H
ATOM   3428  CD2 PHE A 230     105.120  98.210 164.620  1.00  0.00           C
ATOM   3429  HD2 PHE A 230     104.730  97.720 163.740  1.00  0.00           H
ATOM   3430  CE2 PHE A 230     106.320  98.880 164.540  1.00  0.00           C
ATOM   3431  HE2 PHE A 230     106.910  98.800 163.640  1.00  0.00           H
ATOM   3432  C   PHE A 230     101.800  97.970 164.070  1.00  0.00           C
ATOM   3433  O   PHE A 230     101.690  96.910 163.470  1.00  0.00           O
ATOM   3434  N   SER A 231     101.940  99.130 163.390  1.00  0.00           N
ATOM   3435  HN  SER A 231     102.060  99.990 163.870  1.00  0.00           H
ATOM   3436  CA  SER A 231     101.860  99.260 161.920  1.00  0.00           C
ATOM   3437  HA  SER A 231     100.850  98.950 161.680  1.00  0.00           H
ATOM   3438  CB  SER A 231     102.050 100.760 161.380  1.00  0.00           C
ATOM   3439  HB1 SER A 231     101.840 100.790 160.290  1.00  0.00           H
ATOM   3440  HB2 SER A 231     103.070 101.110 161.670  1.00  0.00           H
ATOM   3441  OG  SER A 231     101.110 101.620 162.070  1.00  0.00           O
ATOM   3442  HG1 SER A 231     100.960 102.360 161.480  1.00  0.00           H
ATOM   3443  C   SER A 231     102.720  98.310 161.150  1.00  0.00           C
ATOM   3444  O   SER A 231     103.870  98.040 161.460  1.00  0.00           O
ATOM   3445  N   ASN A 232     102.180  97.790 160.070  1.00  0.00           N
ATOM   3446  HN  ASN A 232     101.200  97.840 159.890  1.00  0.00           H
ATOM   3447  CA  ASN A 232     102.960  97.270 159.050  1.00  0.00           C
ATOM   3448  HA  ASN A 232     103.800  96.670 159.380  1.00  0.00           H
ATOM   3449  CB  ASN A 232     102.020  96.450 158.110  1.00  0.00           C
ATOM   3450  HB1 ASN A 232     101.140  97.080 157.860  1.00  0.00           H
ATOM   3451  HB2 ASN A 232     102.500  95.970 157.220  1.00  0.00           H
ATOM   3452  CG  ASN A 232     101.490  95.280 158.930  1.00  0.00           C
ATOM   3453  OD1 ASN A 232     100.290  95.100 159.260  1.00  0.00           O
ATOM   3454  ND2 ASN A 232     102.420  94.360 159.290  1.00  0.00           N
ATOM   3455 HD21 ASN A 232     103.390  94.470 159.070  1.00  0.00           H
ATOM   3456 HD22 ASN A 232     102.060  93.510 159.680  1.00  0.00           H
ATOM   3457  C   ASN A 232     103.620  98.370 158.230  1.00  0.00           C
ATOM   3458  O   ASN A 232     102.920  99.090 157.530  1.00  0.00           O
ATOM   3459  N   ALA A 233     104.880  98.450 158.160  1.00  0.00           N
ATOM   3460  HN  ALA A 233     105.470  97.810 158.630  1.00  0.00           H
ATOM   3461  CA  ALA A 233     105.640  99.610 157.720  1.00  0.00           C
ATOM   3462  HA  ALA A 233     105.280 100.470 158.260  1.00  0.00           H
ATOM   3463  CB  ALA A 233     107.090  99.290 158.000  1.00  0.00           C
ATOM   3464  HB1 ALA A 233     107.450  98.400 157.440  1.00  0.00           H
ATOM   3465  HB2 ALA A 233     107.820 100.080 157.740  1.00  0.00           H
ATOM   3466  HB3 ALA A 233     107.200  99.100 159.090  1.00  0.00           H
ATOM   3467  C   ALA A 233     105.430  99.820 156.260  1.00  0.00           C
ATOM   3468  O   ALA A 233     105.850  99.020 155.490  1.00  0.00           O
ATOM   3469  N   HIS A 234     105.000 101.040 155.810  1.00  0.00           N
ATOM   3470  HN  HIS A 234     104.730 101.770 156.450  1.00  0.00           H
ATOM   3471  CA  HIS A 234     104.780 101.440 154.400  1.00  0.00           C
ATOM   3472  HA  HIS A 234     104.860 100.560 153.780  1.00  0.00           H
ATOM   3473  CB  HIS A 234     103.500 102.290 153.990  1.00  0.00           C
ATOM   3474  HB1 HIS A 234     103.590 102.820 153.010  1.00  0.00           H
ATOM   3475  HB2 HIS A 234     102.680 101.550 153.910  1.00  0.00           H
ATOM   3476  ND1 HIS A 234     104.060 104.460 155.130  1.00  0.00           N
ATOM   3477  CG  HIS A 234     103.160 103.440 154.920  1.00  0.00           C
ATOM   3478  CE1 HIS A 234     103.390 105.360 155.830  1.00  0.00           C
ATOM   3479  HE1 HIS A 234     103.720 106.380 156.050  1.00  0.00           H
ATOM   3480  NE2 HIS A 234     102.090 104.970 156.020  1.00  0.00           N
ATOM   3481  HE2 HIS A 234     101.280 105.490 156.280  1.00  0.00           H
ATOM   3482  CD2 HIS A 234     101.940 103.720 155.460  1.00  0.00           C
ATOM   3483  HD2 HIS A 234     101.020 103.150 155.520  1.00  0.00           H
ATOM   3484  C   HIS A 234     106.010 102.260 153.990  1.00  0.00           C
ATOM   3485  O   HIS A 234     106.020 102.850 152.940  1.00  0.00           O
ATOM   3486  N   GLY A 235     107.100 102.250 154.790  1.00  0.00           N
ATOM   3487  HN  GLY A 235     107.070 101.650 155.580  1.00  0.00           H
ATOM   3488  CA  GLY A 235     108.250 103.090 154.620  1.00  0.00           C
ATOM   3489  HA1 GLY A 235     108.650 103.080 155.630  1.00  0.00           H
ATOM   3490  HA2 GLY A 235     107.920 103.980 154.120  1.00  0.00           H
ATOM   3491  C   GLY A 235     109.400 102.400 153.830  1.00  0.00           C
ATOM   3492  O   GLY A 235     110.530 102.890 153.800  1.00  0.00           O
ATOM   3493  N   PHE A 236     108.970 101.370 153.080  1.00  0.00           N
ATOM   3494  HN  PHE A 236     108.010 101.090 153.110  1.00  0.00           H
ATOM   3495  CA  PHE A 236     109.760 100.860 151.920  1.00  0.00           C
ATOM   3496  HA  PHE A 236     110.760 100.690 152.280  1.00  0.00           H
ATOM   3497  CB  PHE A 236     109.320  99.440 151.620  1.00  0.00           C
ATOM   3498  HB1 PHE A 236     109.990  98.960 150.880  1.00  0.00           H
ATOM   3499  HB2 PHE A 236     109.260  98.790 152.530  1.00  0.00           H
ATOM   3500  CG  PHE A 236     107.960  99.350 151.000  1.00  0.00           C
ATOM   3501  CD1 PHE A 236     106.840  99.090 151.830  1.00  0.00           C
ATOM   3502  HD1 PHE A 236     106.870  98.940 152.900  1.00  0.00           H
ATOM   3503  CE1 PHE A 236     105.560  99.030 151.280  1.00  0.00           C
ATOM   3504  HE1 PHE A 236     104.790  98.660 151.930  1.00  0.00           H
ATOM   3505  CZ  PHE A 236     105.310  99.320 149.930  1.00  0.00           C
ATOM   3506  HZ  PHE A 236     104.320  99.380 149.490  1.00  0.00           H
ATOM   3507  CD2 PHE A 236     107.740  99.590 149.620  1.00  0.00           C
ATOM   3508  HD2 PHE A 236     108.570  99.930 149.010  1.00  0.00           H
ATOM   3509  CE2 PHE A 236     106.450  99.590 149.070  1.00  0.00           C
ATOM   3510  HE2 PHE A 236     106.300  99.770 148.020  1.00  0.00           H
ATOM   3511  C   PHE A 236     109.770 101.900 150.810  1.00  0.00           C
ATOM   3512  O   PHE A 236     108.790 102.530 150.480  1.00  0.00           O
ATOM   3513  N   LEU A 237     110.900 102.200 150.100  1.00  0.00           N
ATOM   3514  HN  LEU A 237     111.700 101.640 150.250  1.00  0.00           H
ATOM   3515  CA  LEU A 237     111.040 103.290 149.200  1.00  0.00           C
ATOM   3516  HA  LEU A 237     110.140 103.880 149.340  1.00  0.00           H
ATOM   3517  CB  LEU A 237     112.240 104.220 149.640  1.00  0.00           C
ATOM   3518  HB1 LEU A 237     113.110 103.550 149.500  1.00  0.00           H
ATOM   3519  HB2 LEU A 237     112.390 105.010 148.880  1.00  0.00           H
ATOM   3520  CG  LEU A 237     112.090 104.740 151.080  1.00  0.00           C
ATOM   3521  HG  LEU A 237     111.380 104.130 151.680  1.00  0.00           H
ATOM   3522  CD1 LEU A 237     113.480 104.880 151.720  1.00  0.00           C
ATOM   3523 HD11 LEU A 237     113.480 105.250 152.760  1.00  0.00           H
ATOM   3524 HD12 LEU A 237     113.990 103.900 151.690  1.00  0.00           H
ATOM   3525 HD13 LEU A 237     114.070 105.560 151.060  1.00  0.00           H
ATOM   3526  CD2 LEU A 237     111.340 106.080 150.970  1.00  0.00           C
ATOM   3527 HD21 LEU A 237     111.890 106.900 150.470  1.00  0.00           H
ATOM   3528 HD22 LEU A 237     110.370 105.840 150.480  1.00  0.00           H
ATOM   3529 HD23 LEU A 237     111.120 106.380 152.010  1.00  0.00           H
ATOM   3530  C   LEU A 237     111.170 102.830 147.760  1.00  0.00           C
ATOM   3531  O   LEU A 237     111.060 103.630 146.850  1.00  0.00           O
ATOM   3532  N   LEU A 238     111.360 101.500 147.540  1.00  0.00           N
ATOM   3533  HN  LEU A 238     111.420 100.950 148.360  1.00  0.00           H
ATOM   3534  CA  LEU A 238     111.470 100.870 146.220  1.00  0.00           C
ATOM   3535  HA  LEU A 238     111.210 101.550 145.420  1.00  0.00           H
ATOM   3536  CB  LEU A 238     112.930 100.380 145.990  1.00  0.00           C
ATOM   3537  HB1 LEU A 238     113.560 101.290 145.860  1.00  0.00           H
ATOM   3538  HB2 LEU A 238     113.280  99.850 146.900  1.00  0.00           H
ATOM   3539  CG  LEU A 238     113.260  99.410 144.830  1.00  0.00           C
ATOM   3540  HG  LEU A 238     112.560  98.560 144.690  1.00  0.00           H
ATOM   3541  CD1 LEU A 238     113.140 100.110 143.410  1.00  0.00           C
ATOM   3542 HD11 LEU A 238     112.140 100.520 143.160  1.00  0.00           H
ATOM   3543 HD12 LEU A 238     113.870 100.950 143.310  1.00  0.00           H
ATOM   3544 HD13 LEU A 238     113.420  99.350 142.650  1.00  0.00           H
ATOM   3545  CD2 LEU A 238     114.670  98.790 144.980  1.00  0.00           C
ATOM   3546 HD21 LEU A 238     115.430  99.600 145.030  1.00  0.00           H
ATOM   3547 HD22 LEU A 238     114.760  98.240 145.950  1.00  0.00           H
ATOM   3548 HD23 LEU A 238     114.930  98.150 144.110  1.00  0.00           H
ATOM   3549  C   LEU A 238     110.500  99.680 146.120  1.00  0.00           C
ATOM   3550  O   LEU A 238     110.300  98.880 147.010  1.00  0.00           O
ATOM   3551  N   ASP A 239     109.900  99.640 144.940  1.00  0.00           N
ATOM   3552  HN  ASP A 239     110.120 100.330 144.260  1.00  0.00           H
ATOM   3553  CA  ASP A 239     109.030  98.490 144.670  1.00  0.00           C
ATOM   3554  HA  ASP A 239     108.420  98.230 145.520  1.00  0.00           H
ATOM   3555  CB  ASP A 239     108.030  99.000 143.570  1.00  0.00           C
ATOM   3556  HB1 ASP A 239     107.610  99.960 143.940  1.00  0.00           H
ATOM   3557  HB2 ASP A 239     108.610  99.160 142.640  1.00  0.00           H
ATOM   3558  CG  ASP A 239     106.840  98.110 143.280  1.00  0.00           C
ATOM   3559  OD1 ASP A 239     106.790  96.980 143.850  1.00  0.00           O
ATOM   3560  OD2 ASP A 239     105.910  98.530 142.480  1.00  0.00           O
ATOM   3561  C   ASP A 239     109.790  97.260 144.120  1.00  0.00           C
ATOM   3562  O   ASP A 239     110.600  97.320 143.210  1.00  0.00           O
ATOM   3563  N   THR A 240     109.470  96.090 144.700  1.00  0.00           N
ATOM   3564  HN  THR A 240     108.790  96.110 145.440  1.00  0.00           H
ATOM   3565  CA  THR A 240     110.270  94.880 144.350  1.00  0.00           C
ATOM   3566  HA  THR A 240     110.980  95.050 143.560  1.00  0.00           H
ATOM   3567  CB  THR A 240     111.170  94.350 145.470  1.00  0.00           C
ATOM   3568  HB  THR A 240     111.710  93.460 145.070  1.00  0.00           H
ATOM   3569  OG1 THR A 240     110.420  94.020 146.580  1.00  0.00           O
ATOM   3570  HG1 THR A 240     110.070  93.150 146.400  1.00  0.00           H
ATOM   3571  CG2 THR A 240     112.180  95.460 145.850  1.00  0.00           C
ATOM   3572 HG21 THR A 240     112.990  95.000 146.460  1.00  0.00           H
ATOM   3573 HG22 THR A 240     112.670  95.940 144.980  1.00  0.00           H
ATOM   3574 HG23 THR A 240     111.730  96.260 146.470  1.00  0.00           H
ATOM   3575  C   THR A 240     109.350  93.810 143.680  1.00  0.00           C
ATOM   3576  O   THR A 240     109.760  92.720 143.360  1.00  0.00           O
ATOM   3577  N   SER A 241     108.130  94.220 143.310  1.00  0.00           N
ATOM   3578  HN  SER A 241     107.870  95.150 143.520  1.00  0.00           H
ATOM   3579  CA  SER A 241     107.130  93.540 142.580  1.00  0.00           C
ATOM   3580  HA  SER A 241     107.440  92.500 142.650  1.00  0.00           H
ATOM   3581  CB  SER A 241     105.730  93.680 143.340  1.00  0.00           C
ATOM   3582  HB1 SER A 241     106.080  93.460 144.370  1.00  0.00           H
ATOM   3583  HB2 SER A 241     105.000  92.880 143.070  1.00  0.00           H
ATOM   3584  OG  SER A 241     105.130  94.970 143.200  1.00  0.00           O
ATOM   3585  HG1 SER A 241     105.870  95.580 143.220  1.00  0.00           H
ATOM   3586  C   SER A 241     107.140  94.050 141.140  1.00  0.00           C
ATOM   3587  O   SER A 241     106.900  95.240 140.940  1.00  0.00           O
ATOM   3588  N   LEU A 242     107.450  93.220 140.220  1.00  0.00           N
ATOM   3589  HN  LEU A 242     107.620  92.270 140.470  1.00  0.00           H
ATOM   3590  CA  LEU A 242     107.460  93.490 138.840  1.00  0.00           C
ATOM   3591  HA  LEU A 242     107.340  94.560 138.700  1.00  0.00           H
ATOM   3592  CB  LEU A 242     108.830  93.070 138.120  1.00  0.00           C
ATOM   3593  HB1 LEU A 242     109.120  92.110 138.600  1.00  0.00           H
ATOM   3594  HB2 LEU A 242     108.750  93.040 137.010  1.00  0.00           H
ATOM   3595  CG  LEU A 242     109.960  94.060 138.500  1.00  0.00           C
ATOM   3596  HG  LEU A 242     109.860  94.170 139.610  1.00  0.00           H
ATOM   3597  CD1 LEU A 242     111.320  93.610 138.150  1.00  0.00           C
ATOM   3598 HD11 LEU A 242     112.210  94.190 138.470  1.00  0.00           H
ATOM   3599 HD12 LEU A 242     111.400  92.590 138.600  1.00  0.00           H
ATOM   3600 HD13 LEU A 242     111.520  93.500 137.060  1.00  0.00           H
ATOM   3601  CD2 LEU A 242     109.670  95.510 137.910  1.00  0.00           C
ATOM   3602 HD21 LEU A 242     108.690  95.930 138.220  1.00  0.00           H
ATOM   3603 HD22 LEU A 242     110.550  96.160 138.120  1.00  0.00           H
ATOM   3604 HD23 LEU A 242     109.710  95.370 136.810  1.00  0.00           H
ATOM   3605  C   LEU A 242     106.170  92.960 138.290  1.00  0.00           C
ATOM   3606  O   LEU A 242     105.740  91.890 138.750  1.00  0.00           O
ATOM   3607  N   GLU A 243     105.420  93.640 137.480  1.00  0.00           N
ATOM   3608  HN  GLU A 243     105.790  94.540 137.270  1.00  0.00           H
ATOM   3609  CA  GLU A 243     104.200  93.200 136.770  1.00  0.00           C
ATOM   3610  HA  GLU A 243     103.710  92.480 137.410  1.00  0.00           H
ATOM   3611  CB  GLU A 243     103.270  94.390 136.350  1.00  0.00           C
ATOM   3612  HB1 GLU A 243     103.930  95.020 135.700  1.00  0.00           H
ATOM   3613  HB2 GLU A 243     102.380  93.990 135.820  1.00  0.00           H
ATOM   3614  CG  GLU A 243     102.860  95.270 137.510  1.00  0.00           C
ATOM   3615  HG1 GLU A 243     103.680  95.510 138.230  1.00  0.00           H
ATOM   3616  HG2 GLU A 243     102.120  94.720 138.130  1.00  0.00           H
ATOM   3617  CD  GLU A 243     102.160  96.510 137.160  1.00  0.00           C
ATOM   3618  OE1 GLU A 243     102.810  97.500 136.810  1.00  0.00           O
ATOM   3619  OE2 GLU A 243     100.920  96.520 137.170  1.00  0.00           O
ATOM   3620  C   GLU A 243     104.610  92.440 135.450  1.00  0.00           C
ATOM   3621  O   GLU A 243     105.310  93.060 134.630  1.00  0.00           O
ATOM   3622  N   PRO A 244     104.350  91.200 135.210  1.00  0.00           N
ATOM   3623  CD  PRO A 244     103.940  90.230 136.150  1.00  0.00           C
ATOM   3624  HD1 PRO A 244     102.890  90.380 136.490  1.00  0.00           H
ATOM   3625  HD2 PRO A 244     104.470  90.330 137.120  1.00  0.00           H
ATOM   3626  CA  PRO A 244     104.290  90.690 133.910  1.00  0.00           C
ATOM   3627  HA  PRO A 244     105.310  90.730 133.560  1.00  0.00           H
ATOM   3628  CB  PRO A 244     104.070  89.140 133.990  1.00  0.00           C
ATOM   3629  HB1 PRO A 244     103.020  88.850 133.810  1.00  0.00           H
ATOM   3630  HB2 PRO A 244     104.890  88.560 133.520  1.00  0.00           H
ATOM   3631  CG  PRO A 244     104.150  88.890 135.500  1.00  0.00           C
ATOM   3632  HG1 PRO A 244     105.150  88.540 135.820  1.00  0.00           H
ATOM   3633  HG2 PRO A 244     103.380  88.150 135.790  1.00  0.00           H
ATOM   3634  C   PRO A 244     103.390  91.450 132.900  1.00  0.00           C
ATOM   3635  O   PRO A 244     102.400  91.890 133.360  1.00  0.00           O
ATOM   3636  N   PRO A 245     103.710  91.670 131.630  1.00  0.00           N
ATOM   3637  CD  PRO A 245     104.850  91.110 130.960  1.00  0.00           C
ATOM   3638  HD1 PRO A 245     104.910  90.010 131.100  1.00  0.00           H
ATOM   3639  HD2 PRO A 245     105.720  91.690 131.340  1.00  0.00           H
ATOM   3640  CA  PRO A 245     102.710  92.210 130.680  1.00  0.00           C
ATOM   3641  HA  PRO A 245     102.440  93.230 130.920  1.00  0.00           H
ATOM   3642  CB  PRO A 245     103.390  92.210 129.320  1.00  0.00           C
ATOM   3643  HB1 PRO A 245     102.860  92.050 128.360  1.00  0.00           H
ATOM   3644  HB2 PRO A 245     103.790  93.240 129.200  1.00  0.00           H
ATOM   3645  CG  PRO A 245     104.620  91.350 129.460  1.00  0.00           C
ATOM   3646  HG1 PRO A 245     105.540  91.790 129.020  1.00  0.00           H
ATOM   3647  HG2 PRO A 245     104.510  90.390 128.910  1.00  0.00           H
ATOM   3648  C   PRO A 245     101.370  91.360 130.530  1.00  0.00           C
ATOM   3649  O   PRO A 245     101.310  90.210 131.000  1.00  0.00           O
ATOM   3650  N   LEU A 246     100.360  91.860 129.820  1.00  0.00           N
ATOM   3651  HN  LEU A 246     100.400  92.790 129.470  1.00  0.00           H
ATOM   3652  CA  LEU A 246      99.110  91.020 129.670  1.00  0.00           C
ATOM   3653  HA  LEU A 246      98.780  90.720 130.650  1.00  0.00           H
ATOM   3654  CB  LEU A 246      97.990  91.760 128.990  1.00  0.00           C
ATOM   3655  HB1 LEU A 246      97.900  92.790 129.410  1.00  0.00           H
ATOM   3656  HB2 LEU A 246      98.210  91.880 127.910  1.00  0.00           H
ATOM   3657  CG  LEU A 246      96.640  91.060 129.130  1.00  0.00           C
ATOM   3658  HG  LEU A 246      96.710  89.950 129.080  1.00  0.00           H
ATOM   3659  CD1 LEU A 246      96.020  91.300 130.520  1.00  0.00           C
ATOM   3660 HD11 LEU A 246      96.450  90.600 131.270  1.00  0.00           H
ATOM   3661 HD12 LEU A 246      95.950  92.330 130.930  1.00  0.00           H
ATOM   3662 HD13 LEU A 246      94.950  90.990 130.460  1.00  0.00           H
ATOM   3663  CD2 LEU A 246      95.730  91.620 128.060  1.00  0.00           C
ATOM   3664 HD21 LEU A 246      96.170  91.310 127.090  1.00  0.00           H
ATOM   3665 HD22 LEU A 246      94.730  91.160 128.190  1.00  0.00           H
ATOM   3666 HD23 LEU A 246      95.700  92.730 128.140  1.00  0.00           H
ATOM   3667  C   LEU A 246      99.400  89.740 128.820  1.00  0.00           C
ATOM   3668  O   LEU A 246      98.770  88.680 129.000  1.00  0.00           O
ATOM   3669  N   CYS A 247     100.450  89.760 127.890  1.00  0.00           N
ATOM   3670  HN  CYS A 247     101.030  90.570 127.850  1.00  0.00           H
ATOM   3671  CA  CYS A 247     100.680  88.680 127.050  1.00  0.00           C
ATOM   3672  HA  CYS A 247      99.800  88.060 126.930  1.00  0.00           H
ATOM   3673  CB  CYS A 247     101.120  89.260 125.730  1.00  0.00           C
ATOM   3674  HB1 CYS A 247     101.290  88.530 124.920  1.00  0.00           H
ATOM   3675  HB2 CYS A 247     102.130  89.710 125.830  1.00  0.00           H
ATOM   3676  SG  CYS A 247      99.890  90.390 125.090  1.00  0.00           S
ATOM   3677  C   CYS A 247     101.820  87.760 127.530  1.00  0.00           C
ATOM   3678  O   CYS A 247     102.340  86.960 126.700  1.00  0.00           O
ATOM   3679  N   GLY A 248     102.270  87.840 128.810  1.00  0.00           N
ATOM   3680  HN  GLY A 248     101.690  88.430 129.360  1.00  0.00           H
ATOM   3681  CA  GLY A 248     103.220  86.990 129.430  1.00  0.00           C
ATOM   3682  HA1 GLY A 248     103.980  87.710 129.710  1.00  0.00           H
ATOM   3683  HA2 GLY A 248     103.560  86.190 128.800  1.00  0.00           H
ATOM   3684  C   GLY A 248     102.610  86.400 130.660  1.00  0.00           C
ATOM   3685  O   GLY A 248     101.370  86.390 130.830  1.00  0.00           O
ATOM   3686  N   GLN A 249     103.480  85.800 131.440  1.00  0.00           N
ATOM   3687  HN  GLN A 249     104.390  85.580 131.100  1.00  0.00           H
ATOM   3688  CA  GLN A 249     103.010  85.140 132.610  1.00  0.00           C
ATOM   3689  HA  GLN A 249     102.200  85.700 133.060  1.00  0.00           H
ATOM   3690  CB  GLN A 249     102.620  83.630 132.480  1.00  0.00           C
ATOM   3691  HB1 GLN A 249     103.130  83.310 131.550  1.00  0.00           H
ATOM   3692  HB2 GLN A 249     103.160  82.940 133.170  1.00  0.00           H
ATOM   3693  CG  GLN A 249     101.150  83.310 132.290  1.00  0.00           C
ATOM   3694  HG1 GLN A 249     100.830  82.400 131.740  1.00  0.00           H
ATOM   3695  HG2 GLN A 249     100.710  84.150 131.700  1.00  0.00           H
ATOM   3696  CD  GLN A 249     100.230  83.420 133.620  1.00  0.00           C
ATOM   3697  OE1 GLN A 249     100.090  84.580 134.150  1.00  0.00           O
ATOM   3698  NE2 GLN A 249      99.710  82.300 134.110  1.00  0.00           N
ATOM   3699 HE21 GLN A 249      99.860  81.430 133.630  1.00  0.00           H
ATOM   3700 HE22 GLN A 249      99.070  82.340 134.880  1.00  0.00           H
ATOM   3701  C   GLN A 249     104.040  85.200 133.780  1.00  0.00           C
ATOM   3702  O   GLN A 249     103.710  85.160 134.970  1.00  0.00           O
ATOM   3703  N   THR A 250     105.340  85.440 133.470  1.00  0.00           N
ATOM   3704  HN  THR A 250     105.600  85.510 132.510  1.00  0.00           H
ATOM   3705  CA  THR A 250     106.410  85.570 134.480  1.00  0.00           C
ATOM   3706  HA  THR A 250     105.910  85.660 135.430  1.00  0.00           H
ATOM   3707  CB  THR A 250     107.200  84.270 134.620  1.00  0.00           C
ATOM   3708  HB  THR A 250     107.540  84.070 135.660  1.00  0.00           H
ATOM   3709  OG1 THR A 250     108.440  84.150 133.820  1.00  0.00           O
ATOM   3710  HG1 THR A 250     108.020  84.180 132.960  1.00  0.00           H
ATOM   3711  CG2 THR A 250     106.440  82.950 134.260  1.00  0.00           C
ATOM   3712 HG21 THR A 250     107.110  82.070 134.230  1.00  0.00           H
ATOM   3713 HG22 THR A 250     105.720  82.770 135.080  1.00  0.00           H
ATOM   3714 HG23 THR A 250     106.050  83.090 133.230  1.00  0.00           H
ATOM   3715  C   THR A 250     107.290  86.760 134.370  1.00  0.00           C
ATOM   3716  O   THR A 250     107.440  87.430 133.380  1.00  0.00           O
ATOM   3717  N   LEU A 251     108.140  86.920 135.430  1.00  0.00           N
ATOM   3718  HN  LEU A 251     107.970  86.350 136.240  1.00  0.00           H
ATOM   3719  CA  LEU A 251     109.140  87.940 135.590  1.00  0.00           C
ATOM   3720  HA  LEU A 251     108.620  88.880 135.680  1.00  0.00           H
ATOM   3721  CB  LEU A 251     110.100  87.610 136.870  1.00  0.00           C
ATOM   3722  HB1 LEU A 251     109.450  87.510 137.760  1.00  0.00           H
ATOM   3723  HB2 LEU A 251     110.530  86.610 136.670  1.00  0.00           H
ATOM   3724  CG  LEU A 251     111.230  88.650 137.100  1.00  0.00           C
ATOM   3725  HG  LEU A 251     111.670  88.930 136.120  1.00  0.00           H
ATOM   3726  CD1 LEU A 251     110.650  89.900 137.710  1.00  0.00           C
ATOM   3727 HD11 LEU A 251     111.400  90.710 137.590  1.00  0.00           H
ATOM   3728 HD12 LEU A 251     109.700  90.150 137.180  1.00  0.00           H
ATOM   3729 HD13 LEU A 251     110.460  89.690 138.790  1.00  0.00           H
ATOM   3730  CD2 LEU A 251     112.350  88.190 138.050  1.00  0.00           C
ATOM   3731 HD21 LEU A 251     111.900  88.010 139.050  1.00  0.00           H
ATOM   3732 HD22 LEU A 251     112.900  87.300 137.690  1.00  0.00           H
ATOM   3733 HD23 LEU A 251     113.050  89.060 138.120  1.00  0.00           H
ATOM   3734  C   LEU A 251     110.150  88.090 134.410  1.00  0.00           C
ATOM   3735  O   LEU A 251     110.450  89.250 134.050  1.00  0.00           O
ATOM   3736  N   CYS A 252     110.560  86.990 133.790  1.00  0.00           N
ATOM   3737  HN  CYS A 252     110.460  86.090 134.200  1.00  0.00           H
ATOM   3738  CA  CYS A 252     111.270  86.900 132.520  1.00  0.00           C
ATOM   3739  HA  CYS A 252     112.160  87.490 132.630  1.00  0.00           H
ATOM   3740  CB  CYS A 252     111.610  85.440 132.250  1.00  0.00           C
ATOM   3741  HB1 CYS A 252     112.090  85.440 131.250  1.00  0.00           H
ATOM   3742  HB2 CYS A 252     110.610  84.960 132.210  1.00  0.00           H
ATOM   3743  SG  CYS A 252     112.780  84.830 133.480  1.00  0.00           S
ATOM   3744  C   CYS A 252     110.640  87.540 131.320  1.00  0.00           C
ATOM   3745  O   CYS A 252     111.350  87.890 130.400  1.00  0.00           O
ATOM   3746  N   ASP A 253     109.300  87.640 131.310  1.00  0.00           N
ATOM   3747  HN  ASP A 253     108.690  87.300 132.020  1.00  0.00           H
ATOM   3748  CA  ASP A 253     108.560  88.190 130.250  1.00  0.00           C
ATOM   3749  HA  ASP A 253     108.980  87.980 129.280  1.00  0.00           H
ATOM   3750  CB  ASP A 253     107.110  87.680 130.150  1.00  0.00           C
ATOM   3751  HB1 ASP A 253     106.480  87.980 131.010  1.00  0.00           H
ATOM   3752  HB2 ASP A 253     106.570  88.060 129.260  1.00  0.00           H
ATOM   3753  CG  ASP A 253     107.090  86.200 130.080  1.00  0.00           C
ATOM   3754  OD1 ASP A 253     108.040  85.620 129.510  1.00  0.00           O
ATOM   3755  OD2 ASP A 253     106.140  85.490 130.550  1.00  0.00           O
ATOM   3756  C   ASP A 253     108.450  89.710 130.310  1.00  0.00           C
ATOM   3757  O   ASP A 253     108.060  90.330 129.320  1.00  0.00           O
ATOM   3758  N   ASN A 254     108.730  90.320 131.460  1.00  0.00           N
ATOM   3759  HN  ASN A 254     109.290  89.840 132.140  1.00  0.00           H
ATOM   3760  CA  ASN A 254     108.770  91.750 131.620  1.00  0.00           C
ATOM   3761  HA  ASN A 254     107.810  92.150 131.340  1.00  0.00           H
ATOM   3762  CB  ASN A 254     109.060  92.100 133.190  1.00  0.00           C
ATOM   3763  HB1 ASN A 254     108.260  91.590 133.760  1.00  0.00           H
ATOM   3764  HB2 ASN A 254     110.020  91.710 133.590  1.00  0.00           H
ATOM   3765  CG  ASN A 254     109.070  93.510 133.580  1.00  0.00           C
ATOM   3766  OD1 ASN A 254     110.140  94.100 133.370  1.00  0.00           O
ATOM   3767  ND2 ASN A 254     108.060  94.040 134.320  1.00  0.00           N
ATOM   3768 HD21 ASN A 254     107.240  93.480 134.470  1.00  0.00           H
ATOM   3769 HD22 ASN A 254     108.140  94.810 134.950  1.00  0.00           H
ATOM   3770  C   ASN A 254     109.860  92.410 130.790  1.00  0.00           C
ATOM   3771  O   ASN A 254     111.000  91.830 130.660  1.00  0.00           O
ATOM   3772  N   THR A 255     109.560  93.560 130.320  1.00  0.00           N
ATOM   3773  HN  THR A 255     108.690  93.980 130.590  1.00  0.00           H
ATOM   3774  CA  THR A 255     110.360  94.280 129.310  1.00  0.00           C
ATOM   3775  HA  THR A 255     110.340  93.710 128.390  1.00  0.00           H
ATOM   3776  CB  THR A 255     109.720  95.600 128.930  1.00  0.00           C
ATOM   3777  HB  THR A 255     110.560  96.200 128.510  1.00  0.00           H
ATOM   3778  OG1 THR A 255     109.160  96.250 130.110  1.00  0.00           O
ATOM   3779  HG1 THR A 255     108.440  95.700 130.400  1.00  0.00           H
ATOM   3780  CG2 THR A 255     108.580  95.500 127.850  1.00  0.00           C
ATOM   3781 HG21 THR A 255     107.690  95.050 128.340  1.00  0.00           H
ATOM   3782 HG22 THR A 255     108.430  96.480 127.350  1.00  0.00           H
ATOM   3783 HG23 THR A 255     108.890  94.800 127.050  1.00  0.00           H
ATOM   3784  C   THR A 255     111.780  94.590 129.770  1.00  0.00           C
ATOM   3785  O   THR A 255     112.750  94.410 129.000  1.00  0.00           O
ATOM   3786  N   GLU A 256     111.890  95.050 131.000  1.00  0.00           N
ATOM   3787  HN  GLU A 256     111.080  95.120 131.580  1.00  0.00           H
ATOM   3788  CA  GLU A 256     113.110  95.460 131.660  1.00  0.00           C
ATOM   3789  HA  GLU A 256     113.600  96.150 130.990  1.00  0.00           H
ATOM   3790  CB  GLU A 256     112.730  96.160 133.000  1.00  0.00           C
ATOM   3791  HB1 GLU A 256     112.150  95.450 133.630  1.00  0.00           H
ATOM   3792  HB2 GLU A 256     113.690  96.260 133.540  1.00  0.00           H
ATOM   3793  CG  GLU A 256     112.020  97.510 132.720  1.00  0.00           C
ATOM   3794  HG1 GLU A 256     111.770  97.880 133.740  1.00  0.00           H
ATOM   3795  HG2 GLU A 256     110.990  97.410 132.310  1.00  0.00           H
ATOM   3796  CD  GLU A 256     112.890  98.600 132.110  1.00  0.00           C
ATOM   3797  OE1 GLU A 256     114.140  98.660 132.320  1.00  0.00           O
ATOM   3798  OE2 GLU A 256     112.320  99.360 131.340  1.00  0.00           O
ATOM   3799  C   GLU A 256     114.090  94.280 131.900  1.00  0.00           C
ATOM   3800  O   GLU A 256     115.290  94.420 131.710  1.00  0.00           O
ATOM   3801  N   VAL A 257     113.580  93.100 132.310  1.00  0.00           N
ATOM   3802  HN  VAL A 257     112.640  93.110 132.650  1.00  0.00           H
ATOM   3803  CA  VAL A 257     114.300  91.840 132.520  1.00  0.00           C
ATOM   3804  HA  VAL A 257     115.140  92.040 133.170  1.00  0.00           H
ATOM   3805  CB  VAL A 257     113.380  90.780 133.260  1.00  0.00           C
ATOM   3806  HB  VAL A 257     112.430  90.660 132.690  1.00  0.00           H
ATOM   3807  CG1 VAL A 257     114.060  89.430 133.530  1.00  0.00           C
ATOM   3808 HG11 VAL A 257     115.130  89.410 133.840  1.00  0.00           H
ATOM   3809 HG12 VAL A 257     113.590  88.830 134.330  1.00  0.00           H
ATOM   3810 HG13 VAL A 257     114.110  88.790 132.630  1.00  0.00           H
ATOM   3811  CG2 VAL A 257     112.940  91.370 134.670  1.00  0.00           C
ATOM   3812 HG21 VAL A 257     111.970  90.970 135.030  1.00  0.00           H
ATOM   3813 HG22 VAL A 257     113.690  91.100 135.440  1.00  0.00           H
ATOM   3814 HG23 VAL A 257     112.780  92.470 134.640  1.00  0.00           H
ATOM   3815  C   VAL A 257     114.900  91.250 131.250  1.00  0.00           C
ATOM   3816  O   VAL A 257     116.040  90.840 131.090  1.00  0.00           O
ATOM   3817  N   ILE A 258     114.020  91.230 130.210  1.00  0.00           N
ATOM   3818  HN  ILE A 258     113.060  91.440 130.350  1.00  0.00           H
ATOM   3819  CA  ILE A 258     114.440  90.670 128.930  1.00  0.00           C
ATOM   3820  HA  ILE A 258     114.960  89.760 129.210  1.00  0.00           H
ATOM   3821  CB  ILE A 258     113.290  90.220 128.050  1.00  0.00           C
ATOM   3822  HB  ILE A 258     112.610  89.640 128.720  1.00  0.00           H
ATOM   3823  CG2 ILE A 258     112.310  91.360 127.720  1.00  0.00           C
ATOM   3824 HG21 ILE A 258     112.750  92.170 127.110  1.00  0.00           H
ATOM   3825 HG22 ILE A 258     111.330  90.970 127.360  1.00  0.00           H
ATOM   3826 HG23 ILE A 258     112.090  91.900 128.670  1.00  0.00           H
ATOM   3827  CG1 ILE A 258     113.640  89.470 126.840  1.00  0.00           C
ATOM   3828 HG11 ILE A 258     114.380  90.020 126.220  1.00  0.00           H
ATOM   3829 HG12 ILE A 258     112.770  89.420 126.150  1.00  0.00           H
ATOM   3830  CD  ILE A 258     114.040  88.000 127.190  1.00  0.00           C
ATOM   3831  HD1 ILE A 258     113.310  87.500 127.860  1.00  0.00           H
ATOM   3832  HD2 ILE A 258     113.870  87.460 126.240  1.00  0.00           H
ATOM   3833  HD3 ILE A 258     115.120  87.850 127.390  1.00  0.00           H
ATOM   3834  C   ILE A 258     115.450  91.470 128.180  1.00  0.00           C
ATOM   3835  O   ILE A 258     116.420  90.890 127.670  1.00  0.00           O
ATOM   3836  N   ALA A 259     115.350  92.810 128.300  1.00  0.00           N
ATOM   3837  HN  ALA A 259     114.540  93.200 128.730  1.00  0.00           H
ATOM   3838  CA  ALA A 259     116.370  93.770 127.870  1.00  0.00           C
ATOM   3839  HA  ALA A 259     116.580  93.760 126.810  1.00  0.00           H
ATOM   3840  CB  ALA A 259     115.810  95.100 128.290  1.00  0.00           C
ATOM   3841  HB1 ALA A 259     114.920  95.440 127.710  1.00  0.00           H
ATOM   3842  HB2 ALA A 259     115.510  95.140 129.360  1.00  0.00           H
ATOM   3843  HB3 ALA A 259     116.530  95.920 128.120  1.00  0.00           H
ATOM   3844  C   ALA A 259     117.650  93.480 128.570  1.00  0.00           C
ATOM   3845  O   ALA A 259     118.670  93.460 127.890  1.00  0.00           O
ATOM   3846  N   SER A 260     117.640  93.310 129.910  1.00  0.00           N
ATOM   3847  HN  SER A 260     116.800  93.400 130.440  1.00  0.00           H
ATOM   3848  CA  SER A 260     118.870  92.990 130.570  1.00  0.00           C
ATOM   3849  HA  SER A 260     119.490  93.820 130.290  1.00  0.00           H
ATOM   3850  CB  SER A 260     118.740  92.650 132.080  1.00  0.00           C
ATOM   3851  HB1 SER A 260     119.760  92.500 132.520  1.00  0.00           H
ATOM   3852  HB2 SER A 260     118.080  91.760 132.180  1.00  0.00           H
ATOM   3853  OG  SER A 260     118.130  93.730 132.770  1.00  0.00           O
ATOM   3854  HG1 SER A 260     118.160  93.440 133.680  1.00  0.00           H
ATOM   3855  C   SER A 260     119.590  91.710 130.000  1.00  0.00           C
ATOM   3856  O   SER A 260     120.780  91.710 129.710  1.00  0.00           O
ATOM   3857  N   TYR A 261     118.840  90.590 129.830  1.00  0.00           N
ATOM   3858  HN  TYR A 261     117.870  90.470 130.010  1.00  0.00           H
ATOM   3859  CA  TYR A 261     119.450  89.330 129.290  1.00  0.00           C
ATOM   3860  HA  TYR A 261     120.270  89.220 129.980  1.00  0.00           H
ATOM   3861  CB  TYR A 261     118.510  88.150 129.430  1.00  0.00           C
ATOM   3862  HB1 TYR A 261     117.460  88.480 129.260  1.00  0.00           H
ATOM   3863  HB2 TYR A 261     118.680  87.300 128.740  1.00  0.00           H
ATOM   3864  CG  TYR A 261     118.560  87.530 130.770  1.00  0.00           C
ATOM   3865  CD1 TYR A 261     117.860  88.100 131.870  1.00  0.00           C
ATOM   3866  HD1 TYR A 261     117.380  89.070 131.800  1.00  0.00           H
ATOM   3867  CE1 TYR A 261     117.930  87.490 133.130  1.00  0.00           C
ATOM   3868  HE1 TYR A 261     117.590  87.950 134.030  1.00  0.00           H
ATOM   3869  CZ  TYR A 261     118.450  86.210 133.240  1.00  0.00           C
ATOM   3870  OH  TYR A 261     118.460  85.460 134.440  1.00  0.00           O
ATOM   3871  HH  TYR A 261     118.940  84.640 134.280  1.00  0.00           H
ATOM   3872  CD2 TYR A 261     118.970  86.180 130.880  1.00  0.00           C
ATOM   3873  HD2 TYR A 261     119.310  85.730 129.960  1.00  0.00           H
ATOM   3874  CE2 TYR A 261     118.900  85.520 132.160  1.00  0.00           C
ATOM   3875  HE2 TYR A 261     119.110  84.470 132.270  1.00  0.00           H
ATOM   3876  C   TYR A 261     119.860  89.450 127.820  1.00  0.00           C
ATOM   3877  O   TYR A 261     120.790  88.680 127.410  1.00  0.00           O
ATOM   3878  N   ASN A 262     119.280  90.350 126.980  1.00  0.00           N
ATOM   3879  HN  ASN A 262     118.570  90.940 127.370  1.00  0.00           H
ATOM   3880  CA  ASN A 262     119.800  90.620 125.640  1.00  0.00           C
ATOM   3881  HA  ASN A 262     120.130  89.670 125.250  1.00  0.00           H
ATOM   3882  CB  ASN A 262     118.690  91.260 124.690  1.00  0.00           C
ATOM   3883  HB1 ASN A 262     118.070  91.920 125.330  1.00  0.00           H
ATOM   3884  HB2 ASN A 262     119.160  91.840 123.860  1.00  0.00           H
ATOM   3885  CG  ASN A 262     117.760  90.210 124.160  1.00  0.00           C
ATOM   3886  OD1 ASN A 262     118.120  89.340 123.340  1.00  0.00           O
ATOM   3887  ND2 ASN A 262     116.510  90.180 124.710  1.00  0.00           N
ATOM   3888 HD21 ASN A 262     116.280  90.690 125.540  1.00  0.00           H
ATOM   3889 HD22 ASN A 262     115.810  89.560 124.360  1.00  0.00           H
ATOM   3890  C   ASN A 262     121.070  91.480 125.760  1.00  0.00           C
ATOM   3891  O   ASN A 262     122.010  91.300 124.980  1.00  0.00           O
ATOM   3892  N   GLN A 263     121.100  92.530 126.620  1.00  0.00           N
ATOM   3893  HN  GLN A 263     120.350  92.660 127.260  1.00  0.00           H
ATOM   3894  CA  GLN A 263     122.240  93.490 126.720  1.00  0.00           C
ATOM   3895  HA  GLN A 263     122.440  93.910 125.750  1.00  0.00           H
ATOM   3896  CB  GLN A 263     121.920  94.660 127.670  1.00  0.00           C
ATOM   3897  HB1 GLN A 263     121.380  94.310 128.580  1.00  0.00           H
ATOM   3898  HB2 GLN A 263     122.870  95.070 128.070  1.00  0.00           H
ATOM   3899  CG  GLN A 263     121.100  95.750 127.040  1.00  0.00           C
ATOM   3900  HG1 GLN A 263     120.780  96.450 127.840  1.00  0.00           H
ATOM   3901  HG2 GLN A 263     120.160  95.320 126.610  1.00  0.00           H
ATOM   3902  CD  GLN A 263     121.870  96.380 125.860  1.00  0.00           C
ATOM   3903  OE1 GLN A 263     122.950  96.950 126.070  1.00  0.00           O
ATOM   3904  NE2 GLN A 263     121.410  96.180 124.640  1.00  0.00           N
ATOM   3905 HE21 GLN A 263     120.520  95.720 124.580  1.00  0.00           H
ATOM   3906 HE22 GLN A 263     121.830  96.490 123.790  1.00  0.00           H
ATOM   3907  C   GLN A 263     123.560  92.830 127.220  1.00  0.00           C
ATOM   3908  O   GLN A 263     124.690  93.100 126.780  1.00  0.00           O
ATOM   3909  N   LEU A 264     123.460  91.900 128.140  1.00  0.00           N
ATOM   3910  HN  LEU A 264     122.540  91.690 128.470  1.00  0.00           H
ATOM   3911  CA  LEU A 264     124.620  91.320 128.750  1.00  0.00           C
ATOM   3912  HA  LEU A 264     125.550  91.790 128.490  1.00  0.00           H
ATOM   3913  CB  LEU A 264     124.390  91.200 130.260  1.00  0.00           C
ATOM   3914  HB1 LEU A 264     123.510  90.530 130.360  1.00  0.00           H
ATOM   3915  HB2 LEU A 264     125.210  90.620 130.740  1.00  0.00           H
ATOM   3916  CG  LEU A 264     124.050  92.520 131.070  1.00  0.00           C
ATOM   3917  HG  LEU A 264     123.510  93.230 130.400  1.00  0.00           H
ATOM   3918  CD1 LEU A 264     123.250  92.220 132.320  1.00  0.00           C
ATOM   3919 HD11 LEU A 264     123.690  91.260 132.680  1.00  0.00           H
ATOM   3920 HD12 LEU A 264     123.390  92.960 133.140  1.00  0.00           H
ATOM   3921 HD13 LEU A 264     122.190  92.010 132.060  1.00  0.00           H
ATOM   3922  CD2 LEU A 264     125.330  93.270 131.450  1.00  0.00           C
ATOM   3923 HD21 LEU A 264     125.930  92.750 132.230  1.00  0.00           H
ATOM   3924 HD22 LEU A 264     125.930  93.430 130.530  1.00  0.00           H
ATOM   3925 HD23 LEU A 264     125.130  94.290 131.850  1.00  0.00           H
ATOM   3926  C   LEU A 264     124.870  89.940 128.260  1.00  0.00           C
ATOM   3927  O   LEU A 264     123.950  89.130 128.300  1.00  0.00           O
ATOM   3928  N   SER A 265     126.080  89.610 127.680  1.00  0.00           N
ATOM   3929  HN  SER A 265     126.850  90.230 127.630  1.00  0.00           H
ATOM   3930  CA  SER A 265     126.370  88.200 127.320  1.00  0.00           C
ATOM   3931  HA  SER A 265     125.460  87.720 126.980  1.00  0.00           H
ATOM   3932  CB  SER A 265     127.590  88.140 126.280  1.00  0.00           C
ATOM   3933  HB1 SER A 265     127.300  88.700 125.360  1.00  0.00           H
ATOM   3934  HB2 SER A 265     127.850  87.100 125.980  1.00  0.00           H
ATOM   3935  OG  SER A 265     128.750  88.910 126.750  1.00  0.00           O
ATOM   3936  HG1 SER A 265     128.540  89.840 126.800  1.00  0.00           H
ATOM   3937  C   SER A 265     126.680  87.240 128.490  1.00  0.00           C
ATOM   3938  O   SER A 265     126.590  86.050 128.340  1.00  0.00           O
ATOM   3939  N   SER A 266     127.100  87.760 129.650  1.00  0.00           N
ATOM   3940  HN  SER A 266     127.380  88.710 129.590  1.00  0.00           H
ATOM   3941  CA  SER A 266     127.260  86.990 130.870  1.00  0.00           C
ATOM   3942  HA  SER A 266     127.970  86.210 130.640  1.00  0.00           H
ATOM   3943  CB  SER A 266     127.850  87.760 132.040  1.00  0.00           C
ATOM   3944  HB1 SER A 266     128.920  88.000 131.820  1.00  0.00           H
ATOM   3945  HB2 SER A 266     127.770  87.260 133.030  1.00  0.00           H
ATOM   3946  OG  SER A 266     127.070  88.940 132.150  1.00  0.00           O
ATOM   3947  HG1 SER A 266     127.280  89.590 131.480  1.00  0.00           H
ATOM   3948  C   SER A 266     126.130  86.170 131.480  1.00  0.00           C
ATOM   3949  O   SER A 266     126.440  85.070 132.000  1.00  0.00           O
ATOM   3950  N   PHE A 267     124.850  86.580 131.400  1.00  0.00           N
ATOM   3951  HN  PHE A 267     124.600  87.420 130.930  1.00  0.00           H
ATOM   3952  CA  PHE A 267     123.700  85.830 131.880  1.00  0.00           C
ATOM   3953  HA  PHE A 267     123.860  85.460 132.890  1.00  0.00           H
ATOM   3954  CB  PHE A 267     122.540  86.820 131.840  1.00  0.00           C
ATOM   3955  HB1 PHE A 267     122.630  87.550 131.000  1.00  0.00           H
ATOM   3956  HB2 PHE A 267     121.570  86.290 131.850  1.00  0.00           H
ATOM   3957  CG  PHE A 267     122.550  87.830 132.900  1.00  0.00           C
ATOM   3958  CD1 PHE A 267     123.620  87.890 133.900  1.00  0.00           C
ATOM   3959  HD1 PHE A 267     124.490  87.250 133.870  1.00  0.00           H
ATOM   3960  CE1 PHE A 267     123.540  88.800 134.900  1.00  0.00           C
ATOM   3961  HE1 PHE A 267     124.420  88.810 135.530  1.00  0.00           H
ATOM   3962  CZ  PHE A 267     122.420  89.560 135.120  1.00  0.00           C
ATOM   3963  HZ  PHE A 267     122.390  90.280 135.920  1.00  0.00           H
ATOM   3964  CD2 PHE A 267     121.440  88.650 133.070  1.00  0.00           C
ATOM   3965  HD2 PHE A 267     120.720  88.720 132.270  1.00  0.00           H
ATOM   3966  CE2 PHE A 267     121.410  89.600 134.100  1.00  0.00           C
ATOM   3967  HE2 PHE A 267     120.520  90.170 134.300  1.00  0.00           H
ATOM   3968  C   PHE A 267     123.380  84.650 130.950  1.00  0.00           C
ATOM   3969  O   PHE A 267     122.770  83.670 131.310  1.00  0.00           O
ATOM   3970  N   ARG A 268     123.980  84.700 129.770  1.00  0.00           N
ATOM   3971  HN  ARG A 268     124.580  85.450 129.500  1.00  0.00           H
ATOM   3972  CA  ARG A 268     123.810  83.620 128.780  1.00  0.00           C
ATOM   3973  HA  ARG A 268     122.920  83.050 129.000  1.00  0.00           H
ATOM   3974  CB  ARG A 268     123.830  84.330 127.410  1.00  0.00           C
ATOM   3975  HB1 ARG A 268     124.830  84.590 127.020  1.00  0.00           H
ATOM   3976  HB2 ARG A 268     123.300  83.550 126.820  1.00  0.00           H
ATOM   3977  CG  ARG A 268     122.860  85.520 127.420  1.00  0.00           C
ATOM   3978  HG1 ARG A 268     123.170  86.450 127.950  1.00  0.00           H
ATOM   3979  HG2 ARG A 268     121.890  85.380 127.930  1.00  0.00           H
ATOM   3980  CD  ARG A 268     122.340  85.940 126.040  1.00  0.00           C
ATOM   3981  HD1 ARG A 268     121.500  86.670 126.050  1.00  0.00           H
ATOM   3982  HD2 ARG A 268     121.880  85.080 125.510  1.00  0.00           H
ATOM   3983  NE  ARG A 268     123.530  86.430 125.240  1.00  0.00           N
ATOM   3984  HE  ARG A 268     124.240  85.760 125.020  1.00  0.00           H
ATOM   3985  CZ  ARG A 268     123.790  87.630 124.790  1.00  0.00           C
ATOM   3986  NH1 ARG A 268     123.190  88.710 125.280  1.00  0.00           N
ATOM   3987 HH11 ARG A 268     123.590  89.560 124.930  1.00  0.00           H
ATOM   3988 HH12 ARG A 268     122.740  88.690 126.170  1.00  0.00           H
ATOM   3989  NH2 ARG A 268     124.650  87.870 123.920  1.00  0.00           N
ATOM   3990 HH21 ARG A 268     124.840  88.810 123.620  1.00  0.00           H
ATOM   3991 HH22 ARG A 268     125.090  87.130 123.410  1.00  0.00           H
ATOM   3992  C   ARG A 268     125.020  82.680 128.740  1.00  0.00           C
ATOM   3993  O   ARG A 268     125.260  82.070 127.700  1.00  0.00           O
ATOM   3994  N   GLN A 269     125.900  82.660 129.720  1.00  0.00           N
ATOM   3995  HN  GLN A 269     125.760  83.230 130.520  1.00  0.00           H
ATOM   3996  CA  GLN A 269     127.110  81.880 129.790  1.00  0.00           C
ATOM   3997  HA  GLN A 269     127.580  81.900 128.820  1.00  0.00           H
ATOM   3998  CB  GLN A 269     128.130  82.490 130.760  1.00  0.00           C
ATOM   3999  HB1 GLN A 269     129.170  82.110 130.610  1.00  0.00           H
ATOM   4000  HB2 GLN A 269     128.160  83.550 130.440  1.00  0.00           H
ATOM   4001  CG  GLN A 269     127.990  82.290 132.280  1.00  0.00           C
ATOM   4002  HG1 GLN A 269     128.050  81.190 132.450  1.00  0.00           H
ATOM   4003  HG2 GLN A 269     127.000  82.630 132.660  1.00  0.00           H
ATOM   4004  CD  GLN A 269     129.140  83.000 133.010  1.00  0.00           C
ATOM   4005  OE1 GLN A 269     130.130  83.520 132.500  1.00  0.00           O
ATOM   4006  NE2 GLN A 269     128.970  83.140 134.340  1.00  0.00           N
ATOM   4007 HE21 GLN A 269     128.070  82.860 134.670  1.00  0.00           H
ATOM   4008 HE22 GLN A 269     129.490  83.810 134.880  1.00  0.00           H
ATOM   4009  C   GLN A 269     126.740  80.450 130.050  1.00  0.00           C
ATOM   4010  O   GLN A 269     125.670  80.130 130.540  1.00  0.00           O
ATOM   4011  N   PRO A 270     127.590  79.500 129.680  1.00  0.00           N
ATOM   4012  CD  PRO A 270     128.800  79.730 128.870  1.00  0.00           C
ATOM   4013  HD1 PRO A 270     129.520  80.260 129.530  1.00  0.00           H
ATOM   4014  HD2 PRO A 270     128.650  80.270 127.920  1.00  0.00           H
ATOM   4015  CA  PRO A 270     127.420  78.010 129.780  1.00  0.00           C
ATOM   4016  HA  PRO A 270     126.980  77.590 128.890  1.00  0.00           H
ATOM   4017  CB  PRO A 270     128.820  77.460 129.820  1.00  0.00           C
ATOM   4018  HB1 PRO A 270     129.320  77.490 130.810  1.00  0.00           H
ATOM   4019  HB2 PRO A 270     128.760  76.390 129.520  1.00  0.00           H
ATOM   4020  CG  PRO A 270     129.480  78.330 128.690  1.00  0.00           C
ATOM   4021  HG1 PRO A 270     129.270  77.890 127.690  1.00  0.00           H
ATOM   4022  HG2 PRO A 270     130.590  78.310 128.790  1.00  0.00           H
ATOM   4023  C   PRO A 270     126.690  77.420 130.970  1.00  0.00           C
ATOM   4024  O   PRO A 270     127.070  77.670 132.090  1.00  0.00           O
ATOM   4025  N   LYS A 271     125.630  76.650 130.620  1.00  0.00           N
ATOM   4026  HN  LYS A 271     125.370  76.620 129.660  1.00  0.00           H
ATOM   4027  CA  LYS A 271     124.800  75.940 131.600  1.00  0.00           C
ATOM   4028  HA  LYS A 271     125.300  75.850 132.550  1.00  0.00           H
ATOM   4029  CB  LYS A 271     123.430  76.670 131.840  1.00  0.00           C
ATOM   4030  HB1 LYS A 271     122.920  77.010 130.910  1.00  0.00           H
ATOM   4031  HB2 LYS A 271     122.750  76.020 132.430  1.00  0.00           H
ATOM   4032  CG  LYS A 271     123.600  77.990 132.710  1.00  0.00           C
ATOM   4033  HG1 LYS A 271     124.540  78.510 132.430  1.00  0.00           H
ATOM   4034  HG2 LYS A 271     123.730  77.730 133.780  1.00  0.00           H
ATOM   4035  CD  LYS A 271     122.420  78.970 132.440  1.00  0.00           C
ATOM   4036  HD1 LYS A 271     121.610  78.720 133.160  1.00  0.00           H
ATOM   4037  HD2 LYS A 271     122.040  78.760 131.420  1.00  0.00           H
ATOM   4038  CE  LYS A 271     122.790  80.510 132.430  1.00  0.00           C
ATOM   4039  HE1 LYS A 271     123.370  80.740 131.500  1.00  0.00           H
ATOM   4040  HE2 LYS A 271     123.570  80.720 133.180  1.00  0.00           H
ATOM   4041  NZ  LYS A 271     121.750  81.480 132.440  1.00  0.00           N
ATOM   4042  HZ1 LYS A 271     122.150  82.410 132.210  1.00  0.00           H
ATOM   4043  HZ2 LYS A 271     121.090  81.240 131.660  1.00  0.00           H
ATOM   4044  HZ3 LYS A 271     121.300  81.320 133.360  1.00  0.00           H
ATOM   4045  C   LYS A 271     124.560  74.480 131.200  1.00  0.00           C
ATOM   4046  O   LYS A 271     124.170  74.140 130.060  1.00  0.00           O
ATOM   4047  N   VAL A 272     124.830  73.520 132.160  1.00  0.00           N
ATOM   4048  HN  VAL A 272     125.110  73.730 133.100  1.00  0.00           H
ATOM   4049  CA  VAL A 272     124.710  72.050 131.870  1.00  0.00           C
ATOM   4050  HA  VAL A 272     124.660  71.930 130.800  1.00  0.00           H
ATOM   4051  CB  VAL A 272     125.800  71.200 132.430  1.00  0.00           C
ATOM   4052  HB  VAL A 272     125.930  71.460 133.500  1.00  0.00           H
ATOM   4053  CG1 VAL A 272     125.460  69.690 132.250  1.00  0.00           C
ATOM   4054 HG11 VAL A 272     126.370  69.080 132.440  1.00  0.00           H
ATOM   4055 HG12 VAL A 272     124.710  69.390 133.020  1.00  0.00           H
ATOM   4056 HG13 VAL A 272     125.200  69.490 131.190  1.00  0.00           H
ATOM   4057  CG2 VAL A 272     127.070  71.640 131.640  1.00  0.00           C
ATOM   4058 HG21 VAL A 272     126.860  71.350 130.580  1.00  0.00           H
ATOM   4059 HG22 VAL A 272     127.430  72.670 131.850  1.00  0.00           H
ATOM   4060 HG23 VAL A 272     127.840  70.930 132.010  1.00  0.00           H
ATOM   4061  C   VAL A 272     123.270  71.760 132.320  1.00  0.00           C
ATOM   4062  O   VAL A 272     122.880  72.000 133.470  1.00  0.00           O
ATOM   4063  N   VAL A 273     122.350  71.300 131.510  1.00  0.00           N
ATOM   4064  HN  VAL A 273     122.720  71.020 130.630  1.00  0.00           H
ATOM   4065  CA  VAL A 273     120.940  71.070 131.920  1.00  0.00           C
ATOM   4066  HA  VAL A 273     120.830  71.500 132.910  1.00  0.00           H
ATOM   4067  CB  VAL A 273     119.930  71.640 130.940  1.00  0.00           C
ATOM   4068  HB  VAL A 273     119.900  71.020 130.020  1.00  0.00           H
ATOM   4069  CG1 VAL A 273     118.510  71.670 131.620  1.00  0.00           C
ATOM   4070 HG11 VAL A 273     118.200  70.640 131.880  1.00  0.00           H
ATOM   4071 HG12 VAL A 273     118.590  72.260 132.560  1.00  0.00           H
ATOM   4072 HG13 VAL A 273     117.750  72.070 130.910  1.00  0.00           H
ATOM   4073  CG2 VAL A 273     120.320  73.010 130.430  1.00  0.00           C
ATOM   4074 HG21 VAL A 273     121.280  73.070 129.870  1.00  0.00           H
ATOM   4075 HG22 VAL A 273     119.490  73.200 129.710  1.00  0.00           H
ATOM   4076 HG23 VAL A 273     120.340  73.830 131.170  1.00  0.00           H
ATOM   4077  C   VAL A 273     120.710  69.530 131.980  1.00  0.00           C
ATOM   4078  O   VAL A 273     121.060  68.860 131.000  1.00  0.00           O
ATOM   4079  N   ARG A 274     120.270  68.950 133.050  1.00  0.00           N
ATOM   4080  HN  ARG A 274     119.840  69.440 133.810  1.00  0.00           H
ATOM   4081  CA  ARG A 274     120.110  67.510 133.190  1.00  0.00           C
ATOM   4082  HA  ARG A 274     120.890  67.010 132.630  1.00  0.00           H
ATOM   4083  CB  ARG A 274     120.250  67.120 134.700  1.00  0.00           C
ATOM   4084  HB1 ARG A 274     119.490  67.760 135.200  1.00  0.00           H
ATOM   4085  HB2 ARG A 274     120.030  66.030 134.750  1.00  0.00           H
ATOM   4086  CG  ARG A 274     121.610  67.180 135.200  1.00  0.00           C
ATOM   4087  HG1 ARG A 274     121.980  68.220 135.120  1.00  0.00           H
ATOM   4088  HG2 ARG A 274     122.310  66.550 134.600  1.00  0.00           H
ATOM   4089  CD  ARG A 274     121.670  66.790 136.720  1.00  0.00           C
ATOM   4090  HD1 ARG A 274     122.730  66.660 137.000  1.00  0.00           H
ATOM   4091  HD2 ARG A 274     121.120  65.840 136.860  1.00  0.00           H
ATOM   4092  NE  ARG A 274     121.150  67.860 137.710  1.00  0.00           N
ATOM   4093  HE  ARG A 274     120.950  68.740 137.290  1.00  0.00           H
ATOM   4094  CZ  ARG A 274     120.870  67.620 138.990  1.00  0.00           C
ATOM   4095  NH1 ARG A 274     121.070  66.410 139.510  1.00  0.00           N
ATOM   4096 HH11 ARG A 274     120.730  66.430 140.450  1.00  0.00           H
ATOM   4097 HH12 ARG A 274     121.390  65.740 138.840  1.00  0.00           H
ATOM   4098  NH2 ARG A 274     120.350  68.530 139.740  1.00  0.00           N
ATOM   4099 HH21 ARG A 274     120.050  68.370 140.680  1.00  0.00           H
ATOM   4100 HH22 ARG A 274     119.920  69.300 139.270  1.00  0.00           H
ATOM   4101  C   ARG A 274     118.790  67.010 132.690  1.00  0.00           C
ATOM   4102  O   ARG A 274     117.740  67.480 133.040  1.00  0.00           O
ATOM   4103  N   TYR A 275     118.740  65.870 131.960  1.00  0.00           N
ATOM   4104  HN  TYR A 275     119.500  65.230 131.900  1.00  0.00           H
ATOM   4105  CA  TYR A 275     117.430  65.380 131.510  1.00  0.00           C
ATOM   4106  HA  TYR A 275     116.620  65.750 132.120  1.00  0.00           H
ATOM   4107  CB  TYR A 275     116.850  65.760 130.010  1.00  0.00           C
ATOM   4108  HB1 TYR A 275     115.770  65.600 129.830  1.00  0.00           H
ATOM   4109  HB2 TYR A 275     117.110  66.840 129.970  1.00  0.00           H
ATOM   4110  CG  TYR A 275     117.600  65.170 128.810  1.00  0.00           C
ATOM   4111  CD1 TYR A 275     118.830  65.600 128.320  1.00  0.00           C
ATOM   4112  HD1 TYR A 275     119.400  66.320 128.880  1.00  0.00           H
ATOM   4113  CE1 TYR A 275     119.360  65.030 127.160  1.00  0.00           C
ATOM   4114  HE1 TYR A 275     120.280  65.410 126.750  1.00  0.00           H
ATOM   4115  CZ  TYR A 275     118.730  63.990 126.470  1.00  0.00           C
ATOM   4116  OH  TYR A 275     119.260  63.610 125.240  1.00  0.00           O
ATOM   4117  HH  TYR A 275     120.110  64.030 125.100  1.00  0.00           H
ATOM   4118  CD2 TYR A 275     116.910  64.130 128.080  1.00  0.00           C
ATOM   4119  HD2 TYR A 275     116.070  63.610 128.510  1.00  0.00           H
ATOM   4120  CE2 TYR A 275     117.530  63.500 126.960  1.00  0.00           C
ATOM   4121  HE2 TYR A 275     116.880  62.760 126.530  1.00  0.00           H
ATOM   4122  C   TYR A 275     117.380  63.880 131.650  1.00  0.00           C
ATOM   4123  O   TYR A 275     118.350  63.150 131.840  1.00  0.00           O
ATOM   4124  N   ARG A 276     116.220  63.280 131.640  1.00  0.00           N
ATOM   4125  HN  ARG A 276     115.400  63.830 131.550  1.00  0.00           H
ATOM   4126  CA  ARG A 276     116.020  61.930 131.920  1.00  0.00           C
ATOM   4127  HA  ARG A 276     116.930  61.360 131.870  1.00  0.00           H
ATOM   4128  CB  ARG A 276     115.540  61.750 133.380  1.00  0.00           C
ATOM   4129  HB1 ARG A 276     116.320  61.940 134.160  1.00  0.00           H
ATOM   4130  HB2 ARG A 276     114.770  62.480 133.720  1.00  0.00           H
ATOM   4131  CG  ARG A 276     114.770  60.390 133.670  1.00  0.00           C
ATOM   4132  HG1 ARG A 276     115.390  59.590 133.200  1.00  0.00           H
ATOM   4133  HG2 ARG A 276     113.750  60.410 133.230  1.00  0.00           H
ATOM   4134  CD  ARG A 276     114.700  60.020 135.160  1.00  0.00           C
ATOM   4135  HD1 ARG A 276     115.680  59.560 135.440  1.00  0.00           H
ATOM   4136  HD2 ARG A 276     113.910  59.250 135.190  1.00  0.00           H
ATOM   4137  NE  ARG A 276     114.270  61.210 135.980  1.00  0.00           N
ATOM   4138  HE  ARG A 276     113.640  61.860 135.560  1.00  0.00           H
ATOM   4139  CZ  ARG A 276     114.830  61.680 137.100  1.00  0.00           C
ATOM   4140  NH1 ARG A 276     116.040  61.190 137.470  1.00  0.00           N
ATOM   4141 HH11 ARG A 276     116.650  61.730 138.050  1.00  0.00           H
ATOM   4142 HH12 ARG A 276     116.470  60.410 137.010  1.00  0.00           H
ATOM   4143  NH2 ARG A 276     114.380  62.730 137.620  1.00  0.00           N
ATOM   4144 HH21 ARG A 276     114.860  63.080 138.430  1.00  0.00           H
ATOM   4145 HH22 ARG A 276     113.430  62.930 137.400  1.00  0.00           H
ATOM   4146  C   ARG A 276     115.020  61.290 130.980  1.00  0.00           C
ATOM   4147  O   ARG A 276     113.910  61.780 130.800  1.00  0.00           O
ATOM   4148  N   VAL A 277     115.420  60.180 130.410  1.00  0.00           N
ATOM   4149  HN  VAL A 277     116.320  59.820 130.650  1.00  0.00           H
ATOM   4150  CA  VAL A 277     114.690  59.420 129.400  1.00  0.00           C
ATOM   4151  HA  VAL A 277     113.870  60.020 129.040  1.00  0.00           H
ATOM   4152  CB  VAL A 277     115.620  58.840 128.330  1.00  0.00           C
ATOM   4153  HB  VAL A 277     116.440  58.270 128.820  1.00  0.00           H
ATOM   4154  CG1 VAL A 277     114.700  58.030 127.350  1.00  0.00           C
ATOM   4155 HG11 VAL A 277     114.660  56.990 127.740  1.00  0.00           H
ATOM   4156 HG12 VAL A 277     113.670  58.430 127.300  1.00  0.00           H
ATOM   4157 HG13 VAL A 277     115.160  58.090 126.340  1.00  0.00           H
ATOM   4158  CG2 VAL A 277     116.260  60.000 127.630  1.00  0.00           C
ATOM   4159 HG21 VAL A 277     116.670  59.720 126.640  1.00  0.00           H
ATOM   4160 HG22 VAL A 277     115.490  60.780 127.490  1.00  0.00           H
ATOM   4161 HG23 VAL A 277     117.030  60.470 128.280  1.00  0.00           H
ATOM   4162  C   VAL A 277     114.060  58.270 130.150  1.00  0.00           C
ATOM   4163  O   VAL A 277     114.740  57.600 130.920  1.00  0.00           O
ATOM   4164  N   VAL A 278     112.790  58.010 129.960  1.00  0.00           N
ATOM   4165  HN  VAL A 278     112.280  58.540 129.280  1.00  0.00           H
ATOM   4166  CA  VAL A 278     112.070  56.860 130.550  1.00  0.00           C
ATOM   4167  HA  VAL A 278     112.630  56.360 131.320  1.00  0.00           H
ATOM   4168  CB  VAL A 278     110.680  57.130 131.080  1.00  0.00           C
ATOM   4169  HB  VAL A 278     109.970  57.330 130.250  1.00  0.00           H
ATOM   4170  CG1 VAL A 278     110.050  55.800 131.730  1.00  0.00           C
ATOM   4171 HG11 VAL A 278     109.840  54.990 131.000  1.00  0.00           H
ATOM   4172 HG12 VAL A 278     110.820  55.470 132.460  1.00  0.00           H
ATOM   4173 HG13 VAL A 278     109.130  56.080 132.290  1.00  0.00           H
ATOM   4174  CG2 VAL A 278     110.760  58.280 132.100  1.00  0.00           C
ATOM   4175 HG21 VAL A 278     111.070  59.280 131.730  1.00  0.00           H
ATOM   4176 HG22 VAL A 278     109.780  58.330 132.640  1.00  0.00           H
ATOM   4177 HG23 VAL A 278     111.520  58.070 132.880  1.00  0.00           H
ATOM   4178  C   VAL A 278     111.980  55.780 129.470  1.00  0.00           C
ATOM   4179  O   VAL A 278     111.500  56.070 128.400  1.00  0.00           O
ATOM   4180  N   ASN A 279     112.400  54.580 129.740  1.00  0.00           N
ATOM   4181  HN  ASN A 279     113.040  54.500 130.510  1.00  0.00           H
ATOM   4182  CA  ASN A 279     112.040  53.470 128.770  1.00  0.00           C
ATOM   4183  HA  ASN A 279     111.170  53.770 128.200  1.00  0.00           H
ATOM   4184  CB  ASN A 279     113.220  53.180 127.810  1.00  0.00           C
ATOM   4185  HB1 ASN A 279     113.430  54.060 127.180  1.00  0.00           H
ATOM   4186  HB2 ASN A 279     114.180  53.010 128.330  1.00  0.00           H
ATOM   4187  CG  ASN A 279     113.030  52.130 126.750  1.00  0.00           C
ATOM   4188  OD1 ASN A 279     112.930  52.350 125.520  1.00  0.00           O
ATOM   4189  ND2 ASN A 279     112.870  50.890 127.200  1.00  0.00           N
ATOM   4190 HD21 ASN A 279     113.050  50.810 128.180  1.00  0.00           H
ATOM   4191 HD22 ASN A 279     112.450  50.270 126.550  1.00  0.00           H
ATOM   4192  C   ASN A 279     111.520  52.260 129.660  1.00  0.00           C
ATOM   4193  O   ASN A 279     112.200  51.790 130.540  1.00  0.00           O
ATOM   4194  N   LEU A 280     110.320  51.720 129.410  1.00  0.00           N
ATOM   4195  HN  LEU A 280     109.720  52.120 128.710  1.00  0.00           H
ATOM   4196  CA  LEU A 280     109.740  50.530 130.090  1.00  0.00           C
ATOM   4197  HA  LEU A 280     110.240  50.410 131.040  1.00  0.00           H
ATOM   4198  CB  LEU A 280     108.250  50.780 130.330  1.00  0.00           C
ATOM   4199  HB1 LEU A 280     108.230  51.510 131.170  1.00  0.00           H
ATOM   4200  HB2 LEU A 280     107.800  51.160 129.390  1.00  0.00           H
ATOM   4201  CG  LEU A 280     107.400  49.490 130.670  1.00  0.00           C
ATOM   4202  HG  LEU A 280     107.490  48.670 129.930  1.00  0.00           H
ATOM   4203  CD1 LEU A 280     107.700  49.040 132.050  1.00  0.00           C
ATOM   4204 HD11 LEU A 280     108.730  48.620 132.110  1.00  0.00           H
ATOM   4205 HD12 LEU A 280     107.660  49.760 132.890  1.00  0.00           H
ATOM   4206 HD13 LEU A 280     107.040  48.170 132.250  1.00  0.00           H
ATOM   4207  CD2 LEU A 280     105.850  49.810 130.660  1.00  0.00           C
ATOM   4208 HD21 LEU A 280     105.660  49.970 129.570  1.00  0.00           H
ATOM   4209 HD22 LEU A 280     105.270  48.910 130.960  1.00  0.00           H
ATOM   4210 HD23 LEU A 280     105.610  50.720 131.230  1.00  0.00           H
ATOM   4211  C   LEU A 280     110.010  49.290 129.230  1.00  0.00           C
ATOM   4212  O   LEU A 280     109.820  49.180 128.040  1.00  0.00           O
ATOM   4213  N   TYR A 281     110.330  48.250 129.990  1.00  0.00           N
ATOM   4214  HN  TYR A 281     110.350  48.400 130.980  1.00  0.00           H
ATOM   4215  CA  TYR A 281     110.620  46.870 129.620  1.00  0.00           C
ATOM   4216  HA  TYR A 281     110.510  46.730 128.550  1.00  0.00           H
ATOM   4217  CB  TYR A 281     112.020  46.440 130.090  1.00  0.00           C
ATOM   4218  HB1 TYR A 281     112.080  46.500 131.200  1.00  0.00           H
ATOM   4219  HB2 TYR A 281     112.180  45.410 129.720  1.00  0.00           H
ATOM   4220  CG  TYR A 281     113.040  47.280 129.390  1.00  0.00           C
ATOM   4221  CD1 TYR A 281     113.690  46.750 128.260  1.00  0.00           C
ATOM   4222  HD1 TYR A 281     113.440  45.770 127.870  1.00  0.00           H
ATOM   4223  CE1 TYR A 281     114.660  47.590 127.570  1.00  0.00           C
ATOM   4224  HE1 TYR A 281     115.200  47.190 126.720  1.00  0.00           H
ATOM   4225  CZ  TYR A 281     115.080  48.760 128.170  1.00  0.00           C
ATOM   4226  OH  TYR A 281     116.190  49.340 127.640  1.00  0.00           O
ATOM   4227  HH  TYR A 281     116.790  49.520 128.370  1.00  0.00           H
ATOM   4228  CD2 TYR A 281     113.480  48.440 129.960  1.00  0.00           C
ATOM   4229  HD2 TYR A 281     113.120  48.790 130.910  1.00  0.00           H
ATOM   4230  CE2 TYR A 281     114.520  49.210 129.440  1.00  0.00           C
ATOM   4231  HE2 TYR A 281     114.900  50.100 129.920  1.00  0.00           H
ATOM   4232  C   TYR A 281     109.620  45.890 130.260  1.00  0.00           C
ATOM   4233  O   TYR A 281     108.920  46.150 131.210  1.00  0.00           O
ATOM   4234  N   GLU A 282     109.540  44.790 129.590  1.00  0.00           N
ATOM   4235  HN  GLU A 282     110.100  44.700 128.770  1.00  0.00           H
ATOM   4236  CA  GLU A 282     108.880  43.610 130.200  1.00  0.00           C
ATOM   4237  HA  GLU A 282     108.090  43.890 130.880  1.00  0.00           H
ATOM   4238  CB  GLU A 282     108.230  42.650 129.070  1.00  0.00           C
ATOM   4239  HB1 GLU A 282     109.130  42.320 128.510  1.00  0.00           H
ATOM   4240  HB2 GLU A 282     107.650  41.790 129.460  1.00  0.00           H
ATOM   4241  CG  GLU A 282     107.350  43.390 128.090  1.00  0.00           C
ATOM   4242  HG1 GLU A 282     107.910  44.250 127.650  1.00  0.00           H
ATOM   4243  HG2 GLU A 282     106.540  43.890 128.660  1.00  0.00           H
ATOM   4244  CD  GLU A 282     106.750  42.580 126.900  1.00  0.00           C
ATOM   4245  OE1 GLU A 282     106.170  43.260 126.010  1.00  0.00           O
ATOM   4246  OE2 GLU A 282     106.730  41.370 126.950  1.00  0.00           O
ATOM   4247  C   GLU A 282     109.910  42.870 131.180  1.00  0.00           C
ATOM   4248  O   GLU A 282     111.130  43.020 131.060  1.00  0.00           O
ATOM   4249  N   ASP A 283     109.420  41.930 132.040  1.00  0.00           N
ATOM   4250  HN  ASP A 283     108.480  41.620 131.970  1.00  0.00           H
ATOM   4251  CA  ASP A 283     110.140  41.410 133.160  1.00  0.00           C
ATOM   4252  HA  ASP A 283     110.830  42.170 133.490  1.00  0.00           H
ATOM   4253  CB  ASP A 283     109.240  41.030 134.300  1.00  0.00           C
ATOM   4254  HB1 ASP A 283     108.580  40.160 134.110  1.00  0.00           H
ATOM   4255  HB2 ASP A 283     109.870  40.750 135.170  1.00  0.00           H
ATOM   4256  CG  ASP A 283     108.250  42.110 134.650  1.00  0.00           C
ATOM   4257  OD1 ASP A 283     108.740  43.140 135.210  1.00  0.00           O
ATOM   4258  OD2 ASP A 283     107.040  41.900 134.420  1.00  0.00           O
ATOM   4259  C   ASP A 283     111.110  40.310 132.690  1.00  0.00           C
ATOM   4260  O   ASP A 283     111.990  39.980 133.410  1.00  0.00           O
ATOM   4261  N   ASP A 284     111.070  39.870 131.450  1.00  0.00           N
ATOM   4262  HN  ASP A 284     110.370  40.030 130.760  1.00  0.00           H
ATOM   4263  CA  ASP A 284     111.990  38.910 130.870  1.00  0.00           C
ATOM   4264  HA  ASP A 284     112.500  38.320 131.620  1.00  0.00           H
ATOM   4265  CB  ASP A 284     111.240  37.890 129.950  1.00  0.00           C
ATOM   4266  HB1 ASP A 284     110.430  38.440 129.430  1.00  0.00           H
ATOM   4267  HB2 ASP A 284     111.880  37.350 129.220  1.00  0.00           H
ATOM   4268  CG  ASP A 284     110.580  36.850 130.710  1.00  0.00           C
ATOM   4269  OD1 ASP A 284     110.820  36.650 131.920  1.00  0.00           O
ATOM   4270  OD2 ASP A 284     109.760  36.030 130.120  1.00  0.00           O
ATOM   4271  C   ASP A 284     113.130  39.720 130.200  1.00  0.00           C
ATOM   4272  O   ASP A 284     113.890  39.200 129.380  1.00  0.00           O
ATOM   4273  N   HIS A 285     113.390  40.960 130.670  1.00  0.00           N
ATOM   4274  HN  HIS A 285     112.720  41.290 131.330  1.00  0.00           H
ATOM   4275  CA  HIS A 285     114.260  41.920 130.090  1.00  0.00           C
ATOM   4276  HA  HIS A 285     114.160  42.810 130.690  1.00  0.00           H
ATOM   4277  CB  HIS A 285     115.730  41.510 130.330  1.00  0.00           C
ATOM   4278  HB1 HIS A 285     115.910  40.540 129.830  1.00  0.00           H
ATOM   4279  HB2 HIS A 285     116.390  42.250 129.830  1.00  0.00           H
ATOM   4280  ND1 HIS A 285     116.590  42.340 132.520  1.00  0.00           N
ATOM   4281  CG  HIS A 285     116.100  41.300 131.790  1.00  0.00           C
ATOM   4282  CE1 HIS A 285     117.020  41.810 133.630  1.00  0.00           C
ATOM   4283  HE1 HIS A 285     117.530  42.370 134.420  1.00  0.00           H
ATOM   4284  NE2 HIS A 285     116.840  40.510 133.650  1.00  0.00           N
ATOM   4285  HE2 HIS A 285     116.930  39.960 134.480  1.00  0.00           H
ATOM   4286  CD2 HIS A 285     116.260  40.170 132.470  1.00  0.00           C
ATOM   4287  HD2 HIS A 285     116.080  39.130 132.230  1.00  0.00           H
ATOM   4288  C   HIS A 285     114.110  42.310 128.600  1.00  0.00           C
ATOM   4289  O   HIS A 285     115.080  42.710 127.910  1.00  0.00           O
ATOM   4290  N   LYS A 286     112.830  42.330 128.170  1.00  0.00           N
ATOM   4291  HN  LYS A 286     112.030  42.190 128.750  1.00  0.00           H
ATOM   4292  CA  LYS A 286     112.510  42.320 126.730  1.00  0.00           C
ATOM   4293  HA  LYS A 286     113.440  42.330 126.180  1.00  0.00           H
ATOM   4294  CB  LYS A 286     111.710  41.070 126.280  1.00  0.00           C
ATOM   4295  HB1 LYS A 286     110.770  40.950 126.850  1.00  0.00           H
ATOM   4296  HB2 LYS A 286     111.450  41.270 125.210  1.00  0.00           H
ATOM   4297  CG  LYS A 286     112.430  39.740 126.370  1.00  0.00           C
ATOM   4298  HG1 LYS A 286     112.420  39.420 127.430  1.00  0.00           H
ATOM   4299  HG2 LYS A 286     113.460  39.890 125.970  1.00  0.00           H
ATOM   4300  CD  LYS A 286     111.680  38.650 125.470  1.00  0.00           C
ATOM   4301  HD1 LYS A 286     111.840  38.810 124.380  1.00  0.00           H
ATOM   4302  HD2 LYS A 286     110.600  38.750 125.700  1.00  0.00           H
ATOM   4303  CE  LYS A 286     112.270  37.230 125.790  1.00  0.00           C
ATOM   4304  HE1 LYS A 286     112.180  37.070 126.880  1.00  0.00           H
ATOM   4305  HE2 LYS A 286     113.340  37.070 125.540  1.00  0.00           H
ATOM   4306  NZ  LYS A 286     111.510  36.180 125.050  1.00  0.00           N
ATOM   4307  HZ1 LYS A 286     112.000  35.260 125.000  1.00  0.00           H
ATOM   4308  HZ2 LYS A 286     110.580  36.030 125.500  1.00  0.00           H
ATOM   4309  HZ3 LYS A 286     111.400  36.440 124.050  1.00  0.00           H
ATOM   4310  C   LYS A 286     111.660  43.500 126.370  1.00  0.00           C
ATOM   4311  O   LYS A 286     111.110  44.110 127.260  1.00  0.00           O
ATOM   4312  N   ASN A 287     111.610  43.780 125.070  1.00  0.00           N
ATOM   4313  HN  ASN A 287     112.080  43.080 124.540  1.00  0.00           H
ATOM   4314  CA  ASN A 287     110.860  44.810 124.410  1.00  0.00           C
ATOM   4315  HA  ASN A 287     110.800  44.640 123.340  1.00  0.00           H
ATOM   4316  CB  ASN A 287     109.310  44.760 124.880  1.00  0.00           C
ATOM   4317  HB1 ASN A 287     109.110  43.670 124.990  1.00  0.00           H
ATOM   4318  HB2 ASN A 287     109.120  45.240 125.860  1.00  0.00           H
ATOM   4319  CG  ASN A 287     108.290  45.420 123.930  1.00  0.00           C
ATOM   4320  OD1 ASN A 287     108.630  46.000 122.890  1.00  0.00           O
ATOM   4321  ND2 ASN A 287     107.030  45.220 124.320  1.00  0.00           N
ATOM   4322 HD21 ASN A 287     106.840  44.560 125.040  1.00  0.00           H
ATOM   4323 HD22 ASN A 287     106.320  45.380 123.620  1.00  0.00           H
ATOM   4324  C   ASN A 287     111.380  46.200 124.490  1.00  0.00           C
ATOM   4325  O   ASN A 287     110.500  47.000 124.850  1.00  0.00           O
ATOM   4326  N   PRO A 288     112.600  46.770 124.310  1.00  0.00           N
ATOM   4327  CD  PRO A 288     113.800  46.030 123.960  1.00  0.00           C
ATOM   4328  HD1 PRO A 288     113.620  45.180 123.270  1.00  0.00           H
ATOM   4329  HD2 PRO A 288     114.280  45.800 124.930  1.00  0.00           H
ATOM   4330  CA  PRO A 288     112.840  48.230 124.320  1.00  0.00           C
ATOM   4331  HA  PRO A 288     112.660  48.570 125.320  1.00  0.00           H
ATOM   4332  CB  PRO A 288     114.260  48.400 123.950  1.00  0.00           C
ATOM   4333  HB1 PRO A 288     114.460  49.310 123.350  1.00  0.00           H
ATOM   4334  HB2 PRO A 288     114.810  48.380 124.910  1.00  0.00           H
ATOM   4335  CG  PRO A 288     114.580  47.110 123.190  1.00  0.00           C
ATOM   4336  HG1 PRO A 288     115.650  46.850 123.010  1.00  0.00           H
ATOM   4337  HG2 PRO A 288     114.190  47.330 122.170  1.00  0.00           H
ATOM   4338  C   PRO A 288     111.890  49.040 123.520  1.00  0.00           C
ATOM   4339  O   PRO A 288     111.310  48.570 122.540  1.00  0.00           O
ATOM   4340  N   THR A 289     111.630  50.290 123.900  1.00  0.00           N
ATOM   4341  HN  THR A 289     112.080  50.780 124.640  1.00  0.00           H
ATOM   4342  CA  THR A 289     110.800  51.230 123.110  1.00  0.00           C
ATOM   4343  HA  THR A 289     110.000  50.730 122.580  1.00  0.00           H
ATOM   4344  CB  THR A 289     110.190  52.360 124.000  1.00  0.00           C
ATOM   4345  HB  THR A 289     110.900  53.170 124.280  1.00  0.00           H
ATOM   4346  OG1 THR A 289     109.670  51.780 125.210  1.00  0.00           O
ATOM   4347  HG1 THR A 289     109.640  50.850 124.970  1.00  0.00           H
ATOM   4348  CG2 THR A 289     108.990  52.980 123.380  1.00  0.00           C
ATOM   4349 HG21 THR A 289     108.180  52.310 123.020  1.00  0.00           H
ATOM   4350 HG22 THR A 289     108.570  53.650 124.160  1.00  0.00           H
ATOM   4351 HG23 THR A 289     109.130  53.640 122.500  1.00  0.00           H
ATOM   4352  C   THR A 289     111.660  51.880 122.030  1.00  0.00           C
ATOM   4353  O   THR A 289     111.320  51.780 120.910  1.00  0.00           O
ATOM   4354  N   VAL A 290     112.730  52.530 122.400  1.00  0.00           N
ATOM   4355  HN  VAL A 290     112.810  52.340 123.380  1.00  0.00           H
ATOM   4356  CA  VAL A 290     113.630  53.300 121.530  1.00  0.00           C
ATOM   4357  HA  VAL A 290     113.750  52.820 120.570  1.00  0.00           H
ATOM   4358  CB  VAL A 290     113.200  54.770 121.290  1.00  0.00           C
ATOM   4359  HB  VAL A 290     114.040  55.330 120.840  1.00  0.00           H
ATOM   4360  CG1 VAL A 290     112.190  54.930 120.070  1.00  0.00           C
ATOM   4361 HG11 VAL A 290     111.670  55.890 119.880  1.00  0.00           H
ATOM   4362 HG12 VAL A 290     112.650  54.600 119.110  1.00  0.00           H
ATOM   4363 HG13 VAL A 290     111.350  54.230 120.280  1.00  0.00           H
ATOM   4364  CG2 VAL A 290     112.660  55.300 122.620  1.00  0.00           C
ATOM   4365 HG21 VAL A 290     111.800  54.740 123.050  1.00  0.00           H
ATOM   4366 HG22 VAL A 290     113.420  55.270 123.420  1.00  0.00           H
ATOM   4367 HG23 VAL A 290     112.420  56.380 122.530  1.00  0.00           H
ATOM   4368  C   VAL A 290     115.060  53.320 122.120  1.00  0.00           C
ATOM   4369  O   VAL A 290     115.940  53.910 121.560  1.00  0.00           O
ATOM   4370  N   THR A 291     115.270  52.790 123.310  1.00  0.00           N
ATOM   4371  HN  THR A 291     114.560  52.270 123.800  1.00  0.00           H
ATOM   4372  CA  THR A 291     116.660  52.620 123.830  1.00  0.00           C
ATOM   4373  HA  THR A 291     117.010  53.630 123.970  1.00  0.00           H
ATOM   4374  CB  THR A 291     116.680  52.020 125.260  1.00  0.00           C
ATOM   4375  HB  THR A 291     117.550  51.430 125.600  1.00  0.00           H
ATOM   4376  OG1 THR A 291     115.640  51.110 125.540  1.00  0.00           O
ATOM   4377  HG1 THR A 291     115.950  50.590 126.280  1.00  0.00           H
ATOM   4378  CG2 THR A 291     116.410  53.170 126.190  1.00  0.00           C
ATOM   4379 HG21 THR A 291     117.190  53.960 126.090  1.00  0.00           H
ATOM   4380 HG22 THR A 291     115.440  53.660 125.970  1.00  0.00           H
ATOM   4381 HG23 THR A 291     116.360  52.850 127.250  1.00  0.00           H
ATOM   4382  C   THR A 291     117.590  51.840 122.980  1.00  0.00           C
ATOM   4383  O   THR A 291     117.170  50.910 122.350  1.00  0.00           O
ATOM   4384  N   ARG A 292     118.880  52.180 123.030  1.00  0.00           N
ATOM   4385  HN  ARG A 292     119.100  53.040 123.480  1.00  0.00           H
ATOM   4386  CA  ARG A 292     119.920  51.400 122.440  1.00  0.00           C
ATOM   4387  HA  ARG A 292     120.800  51.780 122.940  1.00  0.00           H
ATOM   4388  CB  ARG A 292     119.990  49.820 122.660  1.00  0.00           C
ATOM   4389  HB1 ARG A 292     119.310  49.170 122.080  1.00  0.00           H
ATOM   4390  HB2 ARG A 292     120.990  49.520 122.280  1.00  0.00           H
ATOM   4391  CG  ARG A 292     119.850  49.440 124.150  1.00  0.00           C
ATOM   4392  HG1 ARG A 292     119.720  48.340 124.260  1.00  0.00           H
ATOM   4393  HG2 ARG A 292     118.870  49.830 124.500  1.00  0.00           H
ATOM   4394  CD  ARG A 292     120.970  49.960 125.060  1.00  0.00           C
ATOM   4395  HD1 ARG A 292     120.720  51.030 125.220  1.00  0.00           H
ATOM   4396  HD2 ARG A 292     122.000  49.800 124.680  1.00  0.00           H
ATOM   4397  NE  ARG A 292     120.910  49.370 126.450  1.00  0.00           N
ATOM   4398  HE  ARG A 292     120.170  49.780 126.980  1.00  0.00           H
ATOM   4399  CZ  ARG A 292     121.340  48.170 126.820  1.00  0.00           C
ATOM   4400  NH1 ARG A 292     122.180  47.520 126.090  1.00  0.00           N
ATOM   4401 HH11 ARG A 292     122.370  46.600 126.440  1.00  0.00           H
ATOM   4402 HH12 ARG A 292     122.420  47.900 125.200  1.00  0.00           H
ATOM   4403  NH2 ARG A 292     120.860  47.650 127.950  1.00  0.00           N
ATOM   4404 HH21 ARG A 292     121.220  46.790 128.290  1.00  0.00           H
ATOM   4405 HH22 ARG A 292     120.670  48.360 128.630  1.00  0.00           H
ATOM   4406  C   ARG A 292     119.980  51.660 120.960  1.00  0.00           C
ATOM   4407  O   ARG A 292     120.610  50.890 120.230  1.00  0.00           O
ATOM   4408  N   GLU A 293     119.270  52.750 120.490  1.00  0.00           N
ATOM   4409  HN  GLU A 293     118.790  53.310 121.160  1.00  0.00           H
ATOM   4410  CA  GLU A 293     119.180  52.980 119.060  1.00  0.00           C
ATOM   4411  HA  GLU A 293     120.150  52.850 118.600  1.00  0.00           H
ATOM   4412  CB  GLU A 293     118.160  52.140 118.190  1.00  0.00           C
ATOM   4413  HB1 GLU A 293     117.180  52.080 118.720  1.00  0.00           H
ATOM   4414  HB2 GLU A 293     118.160  52.590 117.180  1.00  0.00           H
ATOM   4415  CG  GLU A 293     118.570  50.630 118.020  1.00  0.00           C
ATOM   4416  HG1 GLU A 293     118.140  50.090 118.890  1.00  0.00           H
ATOM   4417  HG2 GLU A 293     119.670  50.700 118.110  1.00  0.00           H
ATOM   4418  CD  GLU A 293     118.090  49.990 116.740  1.00  0.00           C
ATOM   4419  OE1 GLU A 293     118.160  50.580 115.620  1.00  0.00           O
ATOM   4420  OE2 GLU A 293     117.470  48.890 116.850  1.00  0.00           O
ATOM   4421  C   GLU A 293     118.930  54.420 118.890  1.00  0.00           C
ATOM   4422  O   GLU A 293     119.810  55.210 118.570  1.00  0.00           O
ATOM   4423  N   GLN A 294     117.680  54.900 119.020  1.00  0.00           N
ATOM   4424  HN  GLN A 294     116.920  54.280 119.210  1.00  0.00           H
ATOM   4425  CA  GLN A 294     117.210  56.240 118.770  1.00  0.00           C
ATOM   4426  HA  GLN A 294     117.660  56.490 117.820  1.00  0.00           H
ATOM   4427  CB  GLN A 294     115.670  56.200 118.530  1.00  0.00           C
ATOM   4428  HB1 GLN A 294     115.280  55.550 119.340  1.00  0.00           H
ATOM   4429  HB2 GLN A 294     115.260  57.210 118.770  1.00  0.00           H
ATOM   4430  CG  GLN A 294     115.070  55.690 117.220  1.00  0.00           C
ATOM   4431  HG1 GLN A 294     114.540  56.500 116.670  1.00  0.00           H
ATOM   4432  HG2 GLN A 294     114.250  54.950 117.360  1.00  0.00           H
ATOM   4433  CD  GLN A 294     116.100  55.200 116.270  1.00  0.00           C
ATOM   4434  OE1 GLN A 294     116.290  54.010 116.160  1.00  0.00           O
ATOM   4435  NE2 GLN A 294     116.770  56.080 115.560  1.00  0.00           N
ATOM   4436 HE21 GLN A 294     116.560  57.050 115.670  1.00  0.00           H
ATOM   4437 HE22 GLN A 294     117.460  55.820 114.890  1.00  0.00           H
ATOM   4438  C   GLN A 294     117.650  57.220 119.850  1.00  0.00           C
ATOM   4439  O   GLN A 294     117.830  58.370 119.580  1.00  0.00           O
ATOM   4440  N   VAL A 295     117.870  56.790 121.130  1.00  0.00           N
ATOM   4441  HN  VAL A 295     117.750  55.840 121.400  1.00  0.00           H
ATOM   4442  CA  VAL A 295     118.170  57.780 122.170  1.00  0.00           C
ATOM   4443  HA  VAL A 295     117.500  58.620 122.100  1.00  0.00           H
ATOM   4444  CB  VAL A 295     117.860  57.220 123.570  1.00  0.00           C
ATOM   4445  HB  VAL A 295     118.550  56.350 123.670  1.00  0.00           H
ATOM   4446  CG1 VAL A 295     118.340  58.190 124.660  1.00  0.00           C
ATOM   4447 HG11 VAL A 295     117.580  58.970 124.880  1.00  0.00           H
ATOM   4448 HG12 VAL A 295     118.390  57.660 125.640  1.00  0.00           H
ATOM   4449 HG13 VAL A 295     119.370  58.610 124.680  1.00  0.00           H
ATOM   4450  CG2 VAL A 295     116.410  56.740 123.900  1.00  0.00           C
ATOM   4451 HG21 VAL A 295     115.760  57.630 124.080  1.00  0.00           H
ATOM   4452 HG22 VAL A 295     116.060  56.090 123.080  1.00  0.00           H
ATOM   4453 HG23 VAL A 295     116.400  56.190 124.870  1.00  0.00           H
ATOM   4454  C   VAL A 295     119.560  58.450 122.110  1.00  0.00           C
ATOM   4455  O   VAL A 295     119.700  59.650 122.250  1.00  0.00           O
ATOM   4456  N   ASP A 296     120.610  57.670 121.770  1.00  0.00           N
ATOM   4457  HN  ASP A 296     120.540  56.680 121.690  1.00  0.00           H
ATOM   4458  CA  ASP A 296     121.920  58.090 121.350  1.00  0.00           C
ATOM   4459  HA  ASP A 296     122.280  58.650 122.190  1.00  0.00           H
ATOM   4460  CB  ASP A 296     122.660  56.820 120.910  1.00  0.00           C
ATOM   4461  HB1 ASP A 296     122.080  56.290 120.120  1.00  0.00           H
ATOM   4462  HB2 ASP A 296     123.670  57.070 120.540  1.00  0.00           H
ATOM   4463  CG  ASP A 296     122.880  55.880 122.050  1.00  0.00           C
ATOM   4464  OD1 ASP A 296     122.940  56.380 123.190  1.00  0.00           O
ATOM   4465  OD2 ASP A 296     123.050  54.660 121.810  1.00  0.00           O
ATOM   4466  C   ASP A 296     121.840  59.110 120.190  1.00  0.00           C
ATOM   4467  O   ASP A 296     122.330  60.220 120.300  1.00  0.00           O
ATOM   4468  N   PHE A 297     121.150  58.670 119.100  1.00  0.00           N
ATOM   4469  HN  PHE A 297     120.630  57.820 119.150  1.00  0.00           H
ATOM   4470  CA  PHE A 297     121.010  59.390 117.810  1.00  0.00           C
ATOM   4471  HA  PHE A 297     122.020  59.670 117.550  1.00  0.00           H
ATOM   4472  CB  PHE A 297     120.410  58.560 116.670  1.00  0.00           C
ATOM   4473  HB1 PHE A 297     121.160  57.820 116.320  1.00  0.00           H
ATOM   4474  HB2 PHE A 297     119.490  58.120 117.100  1.00  0.00           H
ATOM   4475  CG  PHE A 297     120.070  59.410 115.430  1.00  0.00           C
ATOM   4476  CD1 PHE A 297     121.050  59.930 114.620  1.00  0.00           C
ATOM   4477  HD1 PHE A 297     122.090  59.750 114.860  1.00  0.00           H
ATOM   4478  CE1 PHE A 297     120.700  60.650 113.460  1.00  0.00           C
ATOM   4479  HE1 PHE A 297     121.460  61.000 112.780  1.00  0.00           H
ATOM   4480  CZ  PHE A 297     119.350  60.890 113.190  1.00  0.00           C
ATOM   4481  HZ  PHE A 297     119.060  61.350 112.250  1.00  0.00           H
ATOM   4482  CD2 PHE A 297     118.750  59.600 115.130  1.00  0.00           C
ATOM   4483  HD2 PHE A 297     118.030  59.270 115.870  1.00  0.00           H
ATOM   4484  CE2 PHE A 297     118.370  60.340 114.020  1.00  0.00           C
ATOM   4485  HE2 PHE A 297     117.320  60.390 113.780  1.00  0.00           H
ATOM   4486  C   PHE A 297     120.340  60.720 118.070  1.00  0.00           C
ATOM   4487  O   PHE A 297     120.780  61.770 117.680  1.00  0.00           O
ATOM   4488  N   GLN A 298     119.250  60.730 118.900  1.00  0.00           N
ATOM   4489  HN  GLN A 298     118.860  59.890 119.240  1.00  0.00           H
ATOM   4490  CA  GLN A 298     118.590  61.990 119.420  1.00  0.00           C
ATOM   4491  HA  GLN A 298     118.360  62.630 118.580  1.00  0.00           H
ATOM   4492  CB  GLN A 298     117.370  61.570 120.320  1.00  0.00           C
ATOM   4493  HB1 GLN A 298     116.810  60.730 119.840  1.00  0.00           H
ATOM   4494  HB2 GLN A 298     117.790  61.180 121.270  1.00  0.00           H
ATOM   4495  CG  GLN A 298     116.250  62.600 120.600  1.00  0.00           C
ATOM   4496  HG1 GLN A 298     116.720  63.480 121.090  1.00  0.00           H
ATOM   4497  HG2 GLN A 298     115.580  62.050 121.290  1.00  0.00           H
ATOM   4498  CD  GLN A 298     115.520  63.040 119.380  1.00  0.00           C
ATOM   4499  OE1 GLN A 298     116.080  63.540 118.400  1.00  0.00           O
ATOM   4500  NE2 GLN A 298     114.200  62.760 119.340  1.00  0.00           N
ATOM   4501 HE21 GLN A 298     113.840  62.220 120.100  1.00  0.00           H
ATOM   4502 HE22 GLN A 298     113.670  62.890 118.500  1.00  0.00           H
ATOM   4503  C   GLN A 298     119.500  62.880 120.250  1.00  0.00           C
ATOM   4504  O   GLN A 298     119.610  64.090 119.990  1.00  0.00           O
ATOM   4505  N   HIS A 299     120.350  62.260 121.120  1.00  0.00           N
ATOM   4506  HN  HIS A 299     120.550  61.290 121.220  1.00  0.00           H
ATOM   4507  CA  HIS A 299     121.170  62.970 122.060  1.00  0.00           C
ATOM   4508  HA  HIS A 299     120.560  63.700 122.560  1.00  0.00           H
ATOM   4509  CB  HIS A 299     121.540  62.100 123.210  1.00  0.00           C
ATOM   4510  HB1 HIS A 299     120.650  61.720 123.750  1.00  0.00           H
ATOM   4511  HB2 HIS A 299     122.130  61.230 122.860  1.00  0.00           H
ATOM   4512  ND1 HIS A 299     122.030  63.830 124.970  1.00  0.00           N
ATOM   4513  CG  HIS A 299     122.460  62.770 124.230  1.00  0.00           C
ATOM   4514  CE1 HIS A 299     123.000  64.110 125.820  1.00  0.00           C
ATOM   4515  HE1 HIS A 299     122.980  64.990 126.460  1.00  0.00           H
ATOM   4516  NE2 HIS A 299     123.910  63.090 125.740  1.00  0.00           N
ATOM   4517  HE2 HIS A 299     124.710  62.900 126.310  1.00  0.00           H
ATOM   4518  CD2 HIS A 299     123.590  62.260 124.720  1.00  0.00           C
ATOM   4519  HD2 HIS A 299     124.100  61.330 124.530  1.00  0.00           H
ATOM   4520  C   HIS A 299     122.370  63.770 121.310  1.00  0.00           C
ATOM   4521  O   HIS A 299     122.710  64.920 121.570  1.00  0.00           O
ATOM   4522  N   HIS A 300     122.880  63.080 120.350  1.00  0.00           N
ATOM   4523  HN  HIS A 300     122.580  62.130 120.270  1.00  0.00           H
ATOM   4524  CA  HIS A 300     123.950  63.500 119.530  1.00  0.00           C
ATOM   4525  HA  HIS A 300     124.690  63.930 120.190  1.00  0.00           H
ATOM   4526  CB  HIS A 300     124.680  62.370 118.780  1.00  0.00           C
ATOM   4527  HB1 HIS A 300     123.960  61.880 118.100  1.00  0.00           H
ATOM   4528  HB2 HIS A 300     125.450  62.740 118.070  1.00  0.00           H
ATOM   4529  ND1 HIS A 300     125.960  60.270 119.080  1.00  0.00           N
ATOM   4530  CG  HIS A 300     125.260  61.310 119.670  1.00  0.00           C
ATOM   4531  CE1 HIS A 300     126.130  59.390 120.050  1.00  0.00           C
ATOM   4532  HE1 HIS A 300     126.520  58.370 120.070  1.00  0.00           H
ATOM   4533  NE2 HIS A 300     125.590  59.800 121.210  1.00  0.00           N
ATOM   4534  HE2 HIS A 300     125.700  59.370 122.100  1.00  0.00           H
ATOM   4535  CD2 HIS A 300     124.980  61.020 120.990  1.00  0.00           C
ATOM   4536  HD2 HIS A 300     124.410  61.560 121.740  1.00  0.00           H
ATOM   4537  C   HIS A 300     123.490  64.600 118.570  1.00  0.00           C
ATOM   4538  O   HIS A 300     124.250  65.510 118.270  1.00  0.00           O
ATOM   4539  N   GLN A 301     122.150  64.560 118.160  1.00  0.00           N
ATOM   4540  HN  GLN A 301     121.610  63.790 118.510  1.00  0.00           H
ATOM   4541  CA  GLN A 301     121.480  65.590 117.410  1.00  0.00           C
ATOM   4542  HA  GLN A 301     122.150  65.890 116.620  1.00  0.00           H
ATOM   4543  CB  GLN A 301     120.290  64.940 116.810  1.00  0.00           C
ATOM   4544  HB1 GLN A 301     119.810  64.220 117.500  1.00  0.00           H
ATOM   4545  HB2 GLN A 301     119.470  65.660 116.610  1.00  0.00           H
ATOM   4546  CG  GLN A 301     120.310  64.260 115.430  1.00  0.00           C
ATOM   4547  HG1 GLN A 301     119.780  64.900 114.690  1.00  0.00           H
ATOM   4548  HG2 GLN A 301     119.870  63.240 115.440  1.00  0.00           H
ATOM   4549  CD  GLN A 301     121.680  64.090 114.820  1.00  0.00           C
ATOM   4550  OE1 GLN A 301     122.180  64.840 113.930  1.00  0.00           O
ATOM   4551  NE2 GLN A 301     122.400  63.130 115.380  1.00  0.00           N
ATOM   4552 HE21 GLN A 301     121.970  62.470 115.990  1.00  0.00           H
ATOM   4553 HE22 GLN A 301     123.380  63.130 115.170  1.00  0.00           H
ATOM   4554  C   GLN A 301     121.270  66.890 118.080  1.00  0.00           C
ATOM   4555  O   GLN A 301     121.310  67.920 117.420  1.00  0.00           O
ATOM   4556  N   LEU A 302     120.990  66.880 119.400  1.00  0.00           N
ATOM   4557  HN  LEU A 302     120.780  66.000 119.810  1.00  0.00           H
ATOM   4558  CA  LEU A 302     120.870  68.070 120.190  1.00  0.00           C
ATOM   4559  HA  LEU A 302     120.080  68.660 119.740  1.00  0.00           H
ATOM   4560  CB  LEU A 302     120.400  67.840 121.720  1.00  0.00           C
ATOM   4561  HB1 LEU A 302     121.270  67.650 122.390  1.00  0.00           H
ATOM   4562  HB2 LEU A 302     119.920  68.770 122.100  1.00  0.00           H
ATOM   4563  CG  LEU A 302     119.330  66.770 121.920  1.00  0.00           C
ATOM   4564  HG  LEU A 302     119.760  65.910 121.380  1.00  0.00           H
ATOM   4565  CD1 LEU A 302     119.140  66.360 123.390  1.00  0.00           C
ATOM   4566 HD11 LEU A 302     118.850  67.250 124.000  1.00  0.00           H
ATOM   4567 HD12 LEU A 302     118.340  65.600 123.480  1.00  0.00           H
ATOM   4568 HD13 LEU A 302     120.120  65.990 123.760  1.00  0.00           H
ATOM   4569  CD2 LEU A 302     118.010  67.120 121.350  1.00  0.00           C
ATOM   4570 HD21 LEU A 302     117.430  67.930 121.830  1.00  0.00           H
ATOM   4571 HD22 LEU A 302     118.090  67.370 120.270  1.00  0.00           H
ATOM   4572 HD23 LEU A 302     117.270  66.290 121.280  1.00  0.00           H
ATOM   4573  C   LEU A 302     122.110  68.920 120.240  1.00  0.00           C
ATOM   4574  O   LEU A 302     122.050  70.150 120.160  1.00  0.00           O
ATOM   4575  N   ALA A 303     123.360  68.380 120.350  1.00  0.00           N
ATOM   4576  HN  ALA A 303     123.440  67.380 120.360  1.00  0.00           H
ATOM   4577  CA  ALA A 303     124.580  69.100 120.520  1.00  0.00           C
ATOM   4578  HA  ALA A 303     124.460  69.720 121.400  1.00  0.00           H
ATOM   4579  CB  ALA A 303     125.810  68.160 120.480  1.00  0.00           C
ATOM   4580  HB1 ALA A 303     126.770  68.700 120.540  1.00  0.00           H
ATOM   4581  HB2 ALA A 303     125.670  67.520 121.380  1.00  0.00           H
ATOM   4582  HB3 ALA A 303     125.950  67.490 119.610  1.00  0.00           H
ATOM   4583  C   ALA A 303     124.870  70.030 119.360  1.00  0.00           C
ATOM   4584  O   ALA A 303     125.370  71.140 119.640  1.00  0.00           O
ATOM   4585  N   GLU A 304     124.560  69.570 118.120  1.00  0.00           N
ATOM   4586  HN  GLU A 304     124.280  68.610 118.110  1.00  0.00           H
ATOM   4587  CA  GLU A 304     124.680  70.360 116.940  1.00  0.00           C
ATOM   4588  HA  GLU A 304     125.730  70.480 116.720  1.00  0.00           H
ATOM   4589  CB  GLU A 304     124.220  69.440 115.830  1.00  0.00           C
ATOM   4590  HB1 GLU A 304     123.140  69.190 115.810  1.00  0.00           H
ATOM   4591  HB2 GLU A 304     124.380  69.900 114.830  1.00  0.00           H
ATOM   4592  CG  GLU A 304     125.060  68.100 115.640  1.00  0.00           C
ATOM   4593  HG1 GLU A 304     124.390  67.460 115.020  1.00  0.00           H
ATOM   4594  HG2 GLU A 304     125.190  67.540 116.580  1.00  0.00           H
ATOM   4595  CD  GLU A 304     126.440  68.290 115.040  1.00  0.00           C
ATOM   4596  OE1 GLU A 304     126.580  69.020 114.030  1.00  0.00           O
ATOM   4597  OE2 GLU A 304     127.370  67.670 115.530  1.00  0.00           O
ATOM   4598  C   GLU A 304     123.910  71.690 116.910  1.00  0.00           C
ATOM   4599  O   GLU A 304     124.310  72.620 116.220  1.00  0.00           O
ATOM   4600  N   ALA A 305     122.750  71.740 117.660  1.00  0.00           N
ATOM   4601  HN  ALA A 305     122.390  70.890 118.040  1.00  0.00           H
ATOM   4602  CA  ALA A 305     121.870  72.850 117.570  1.00  0.00           C
ATOM   4603  HA  ALA A 305     122.150  73.540 116.790  1.00  0.00           H
ATOM   4604  CB  ALA A 305     120.510  72.240 117.310  1.00  0.00           C
ATOM   4605  HB1 ALA A 305     120.340  71.440 118.070  1.00  0.00           H
ATOM   4606  HB2 ALA A 305     119.660  72.950 117.440  1.00  0.00           H
ATOM   4607  HB3 ALA A 305     120.530  71.800 116.290  1.00  0.00           H
ATOM   4608  C   ALA A 305     122.020  73.780 118.740  1.00  0.00           C
ATOM   4609  O   ALA A 305     121.640  74.930 118.690  1.00  0.00           O
ATOM   4610  N   PHE A 306     122.600  73.330 119.920  1.00  0.00           N
ATOM   4611  HN  PHE A 306     122.760  72.350 120.050  1.00  0.00           H
ATOM   4612  CA  PHE A 306     122.630  74.080 121.180  1.00  0.00           C
ATOM   4613  HA  PHE A 306     122.050  74.970 121.020  1.00  0.00           H
ATOM   4614  CB  PHE A 306     121.970  73.330 122.290  1.00  0.00           C
ATOM   4615  HB1 PHE A 306     122.320  72.270 122.310  1.00  0.00           H
ATOM   4616  HB2 PHE A 306     122.250  73.650 123.310  1.00  0.00           H
ATOM   4617  CG  PHE A 306     120.460  73.300 122.150  1.00  0.00           C
ATOM   4618  CD1 PHE A 306     119.780  72.050 121.920  1.00  0.00           C
ATOM   4619  HD1 PHE A 306     120.280  71.090 121.850  1.00  0.00           H
ATOM   4620  CE1 PHE A 306     118.360  72.030 121.750  1.00  0.00           C
ATOM   4621  HE1 PHE A 306     117.880  71.090 121.530  1.00  0.00           H
ATOM   4622  CZ  PHE A 306     117.620  73.240 121.850  1.00  0.00           C
ATOM   4623  HZ  PHE A 306     116.580  73.290 121.590  1.00  0.00           H
ATOM   4624  CD2 PHE A 306     119.720  74.430 122.120  1.00  0.00           C
ATOM   4625  HD2 PHE A 306     120.180  75.410 122.180  1.00  0.00           H
ATOM   4626  CE2 PHE A 306     118.320  74.420 122.010  1.00  0.00           C
ATOM   4627  HE2 PHE A 306     117.780  75.350 121.930  1.00  0.00           H
ATOM   4628  C   PHE A 306     123.980  74.560 121.660  1.00  0.00           C
ATOM   4629  O   PHE A 306     124.060  75.550 122.390  1.00  0.00           O
ATOM   4630  N   LYS A 307     125.090  73.830 121.290  1.00  0.00           N
ATOM   4631  HN  LYS A 307     124.990  73.050 120.690  1.00  0.00           H
ATOM   4632  CA  LYS A 307     126.400  74.200 121.800  1.00  0.00           C
ATOM   4633  HA  LYS A 307     126.420  74.080 122.870  1.00  0.00           H
ATOM   4634  CB  LYS A 307     127.490  73.210 121.280  1.00  0.00           C
ATOM   4635  HB1 LYS A 307     127.150  73.080 120.230  1.00  0.00           H
ATOM   4636  HB2 LYS A 307     128.520  73.590 121.440  1.00  0.00           H
ATOM   4637  CG  LYS A 307     127.520  71.880 121.980  1.00  0.00           C
ATOM   4638  HG1 LYS A 307     127.930  71.100 121.300  1.00  0.00           H
ATOM   4639  HG2 LYS A 307     126.480  71.600 122.260  1.00  0.00           H
ATOM   4640  CD  LYS A 307     128.430  71.930 123.270  1.00  0.00           C
ATOM   4641  HD1 LYS A 307     128.180  72.810 123.900  1.00  0.00           H
ATOM   4642  HD2 LYS A 307     129.480  72.080 122.970  1.00  0.00           H
ATOM   4643  CE  LYS A 307     128.190  70.690 124.100  1.00  0.00           C
ATOM   4644  HE1 LYS A 307     128.240  69.710 123.580  1.00  0.00           H
ATOM   4645  HE2 LYS A 307     127.220  70.680 124.640  1.00  0.00           H
ATOM   4646  NZ  LYS A 307     129.080  70.570 125.320  1.00  0.00           N
ATOM   4647  HZ1 LYS A 307     130.040  70.280 125.050  1.00  0.00           H
ATOM   4648  HZ2 LYS A 307     129.180  71.380 125.980  1.00  0.00           H
ATOM   4649  HZ3 LYS A 307     128.670  69.760 125.830  1.00  0.00           H
ATOM   4650  C   LYS A 307     126.870  75.680 121.550  1.00  0.00           C
ATOM   4651  O   LYS A 307     127.520  76.380 122.370  1.00  0.00           O
ATOM   4652  N   GLN A 308     126.510  76.200 120.330  1.00  0.00           N
ATOM   4653  HN  GLN A 308     126.200  75.660 119.550  1.00  0.00           H
ATOM   4654  CA  GLN A 308     126.860  77.560 119.970  1.00  0.00           C
ATOM   4655  HA  GLN A 308     127.840  77.750 120.390  1.00  0.00           H
ATOM   4656  CB  GLN A 308     126.980  77.900 118.470  1.00  0.00           C
ATOM   4657  HB1 GLN A 308     125.980  77.730 118.000  1.00  0.00           H
ATOM   4658  HB2 GLN A 308     127.300  78.950 118.360  1.00  0.00           H
ATOM   4659  CG  GLN A 308     128.060  77.020 117.720  1.00  0.00           C
ATOM   4660  HG1 GLN A 308     128.080  77.580 116.760  1.00  0.00           H
ATOM   4661  HG2 GLN A 308     127.660  75.990 117.580  1.00  0.00           H
ATOM   4662  CD  GLN A 308     129.500  76.950 118.290  1.00  0.00           C
ATOM   4663  OE1 GLN A 308     130.180  77.940 118.540  1.00  0.00           O
ATOM   4664  NE2 GLN A 308     129.850  75.740 118.630  1.00  0.00           N
ATOM   4665 HE21 GLN A 308     129.470  74.960 118.130  1.00  0.00           H
ATOM   4666 HE22 GLN A 308     130.780  75.650 119.000  1.00  0.00           H
ATOM   4667  C   GLN A 308     126.000  78.600 120.720  1.00  0.00           C
ATOM   4668  O   GLN A 308     126.380  79.760 120.730  1.00  0.00           O
ATOM   4669  N   TYR A 309     124.890  78.280 121.400  1.00  0.00           N
ATOM   4670  HN  TYR A 309     124.490  77.410 121.110  1.00  0.00           H
ATOM   4671  CA  TYR A 309     124.020  79.160 122.150  1.00  0.00           C
ATOM   4672  HA  TYR A 309     124.070  80.200 121.850  1.00  0.00           H
ATOM   4673  CB  TYR A 309     122.520  78.670 121.930  1.00  0.00           C
ATOM   4674  HB1 TYR A 309     122.480  77.610 122.260  1.00  0.00           H
ATOM   4675  HB2 TYR A 309     121.840  79.180 122.640  1.00  0.00           H
ATOM   4676  CG  TYR A 309     122.090  78.860 120.550  1.00  0.00           C
ATOM   4677  CD1 TYR A 309     122.340  80.060 119.880  1.00  0.00           C
ATOM   4678  HD1 TYR A 309     122.840  80.920 120.300  1.00  0.00           H
ATOM   4679  CE1 TYR A 309     122.040  80.140 118.520  1.00  0.00           C
ATOM   4680  HE1 TYR A 309     122.240  81.130 118.120  1.00  0.00           H
ATOM   4681  CZ  TYR A 309     121.600  79.080 117.800  1.00  0.00           C
ATOM   4682  OH  TYR A 309     121.380  79.230 116.400  1.00  0.00           O
ATOM   4683  HH  TYR A 309     121.960  79.960 116.130  1.00  0.00           H
ATOM   4684  CD2 TYR A 309     121.570  77.810 119.870  1.00  0.00           C
ATOM   4685  HD2 TYR A 309     121.260  76.910 120.390  1.00  0.00           H
ATOM   4686  CE2 TYR A 309     121.290  77.890 118.480  1.00  0.00           C
ATOM   4687  HE2 TYR A 309     120.800  77.070 117.970  1.00  0.00           H
ATOM   4688  C   TYR A 309     124.360  78.960 123.600  1.00  0.00           C
ATOM   4689  O   TYR A 309     123.630  79.540 124.450  1.00  0.00           O
ATOM   4690  N   ASN A 310     125.360  78.160 124.000  1.00  0.00           N
ATOM   4691  HN  ASN A 310     125.910  77.610 123.380  1.00  0.00           H
ATOM   4692  CA  ASN A 310     125.860  78.040 125.360  1.00  0.00           C
ATOM   4693  HA  ASN A 310     126.820  77.580 125.220  1.00  0.00           H
ATOM   4694  CB  ASN A 310     126.140  79.350 126.070  1.00  0.00           C
ATOM   4695  HB1 ASN A 310     125.280  80.010 126.300  1.00  0.00           H
ATOM   4696  HB2 ASN A 310     126.610  79.100 127.050  1.00  0.00           H
ATOM   4697  CG  ASN A 310     127.090  80.290 125.220  1.00  0.00           C
ATOM   4698  OD1 ASN A 310     127.940  79.830 124.470  1.00  0.00           O
ATOM   4699  ND2 ASN A 310     126.840  81.600 125.270  1.00  0.00           N
ATOM   4700 HD21 ASN A 310     126.110  81.860 125.900  1.00  0.00           H
ATOM   4701 HD22 ASN A 310     127.210  82.210 124.570  1.00  0.00           H
ATOM   4702  C   ASN A 310     125.090  77.070 126.260  1.00  0.00           C
ATOM   4703  O   ASN A 310     125.100  77.150 127.490  1.00  0.00           O
ATOM   4704  N   ILE A 311     124.310  76.120 125.620  1.00  0.00           N
ATOM   4705  HN  ILE A 311     124.370  75.860 124.660  1.00  0.00           H
ATOM   4706  CA  ILE A 311     123.530  75.210 126.430  1.00  0.00           C
ATOM   4707  HA  ILE A 311     123.550  75.410 127.490  1.00  0.00           H
ATOM   4708  CB  ILE A 311     122.080  75.390 125.960  1.00  0.00           C
ATOM   4709  HB  ILE A 311     122.000  75.190 124.880  1.00  0.00           H
ATOM   4710  CG2 ILE A 311     121.130  74.380 126.710  1.00  0.00           C
ATOM   4711 HG21 ILE A 311     120.140  74.550 126.220  1.00  0.00           H
ATOM   4712 HG22 ILE A 311     121.290  73.290 126.640  1.00  0.00           H
ATOM   4713 HG23 ILE A 311     120.940  74.620 127.780  1.00  0.00           H
ATOM   4714  CG1 ILE A 311     121.630  76.850 126.200  1.00  0.00           C
ATOM   4715 HG11 ILE A 311     122.370  77.680 126.090  1.00  0.00           H
ATOM   4716 HG12 ILE A 311     121.310  76.890 127.260  1.00  0.00           H
ATOM   4717  CD  ILE A 311     120.410  77.200 125.320  1.00  0.00           C
ATOM   4718  HD1 ILE A 311     120.730  77.450 124.280  1.00  0.00           H
ATOM   4719  HD2 ILE A 311     119.810  76.270 125.260  1.00  0.00           H
ATOM   4720  HD3 ILE A 311     119.820  78.050 125.730  1.00  0.00           H
ATOM   4721  C   ILE A 311     124.120  73.800 126.180  1.00  0.00           C
ATOM   4722  O   ILE A 311     124.410  73.440 125.010  1.00  0.00           O
ATOM   4723  N   SER A 312     124.330  73.040 127.270  1.00  0.00           N
ATOM   4724  HN  SER A 312     124.070  73.320 128.190  1.00  0.00           H
ATOM   4725  CA  SER A 312     124.870  71.660 127.150  1.00  0.00           C
ATOM   4726  HA  SER A 312     124.880  71.400 126.100  1.00  0.00           H
ATOM   4727  CB  SER A 312     126.370  71.620 127.450  1.00  0.00           C
ATOM   4728  HB1 SER A 312     126.390  72.050 128.470  1.00  0.00           H
ATOM   4729  HB2 SER A 312     126.890  72.290 126.730  1.00  0.00           H
ATOM   4730  OG  SER A 312     126.810  70.330 127.310  1.00  0.00           O
ATOM   4731  HG1 SER A 312     126.540  69.880 128.110  1.00  0.00           H
ATOM   4732  C   SER A 312     124.000  70.710 128.000  1.00  0.00           C
ATOM   4733  O   SER A 312     123.360  71.120 129.010  1.00  0.00           O
ATOM   4734  N   TRP A 313     123.850  69.480 127.560  1.00  0.00           N
ATOM   4735  HN  TRP A 313     124.570  69.200 126.920  1.00  0.00           H
ATOM   4736  CA  TRP A 313     122.810  68.560 127.970  1.00  0.00           C
ATOM   4737  HA  TRP A 313     122.200  69.100 128.670  1.00  0.00           H
ATOM   4738  CB  TRP A 313     121.760  68.170 126.870  1.00  0.00           C
ATOM   4739  HB1 TRP A 313     122.310  67.860 125.960  1.00  0.00           H
ATOM   4740  HB2 TRP A 313     121.260  67.220 127.150  1.00  0.00           H
ATOM   4741  CG  TRP A 313     120.780  69.170 126.400  1.00  0.00           C
ATOM   4742  CD1 TRP A 313     121.050  69.970 125.290  1.00  0.00           C
ATOM   4743  HD1 TRP A 313     121.730  69.870 124.460  1.00  0.00           H
ATOM   4744  NE1 TRP A 313     120.030  70.890 125.180  1.00  0.00           N
ATOM   4745  HE1 TRP A 313     120.120  71.650 124.560  1.00  0.00           H
ATOM   4746  CE2 TRP A 313     119.150  70.790 126.260  1.00  0.00           C
ATOM   4747  CD2 TRP A 313     119.530  69.650 126.970  1.00  0.00           C
ATOM   4748  CE3 TRP A 313     118.780  69.280 128.130  1.00  0.00           C
ATOM   4749  HE3 TRP A 313     119.140  68.550 128.840  1.00  0.00           H
ATOM   4750  CZ3 TRP A 313     117.510  69.840 128.230  1.00  0.00           C
ATOM   4751  HZ3 TRP A 313     116.770  69.460 128.930  1.00  0.00           H
ATOM   4752  CZ2 TRP A 313     117.990  71.590 126.630  1.00  0.00           C
ATOM   4753  HZ2 TRP A 313     117.690  72.470 126.080  1.00  0.00           H
ATOM   4754  CH2 TRP A 313     117.190  71.010 127.510  1.00  0.00           C
ATOM   4755  HH2 TRP A 313     116.250  71.430 127.840  1.00  0.00           H
ATOM   4756  C   TRP A 313     123.450  67.330 128.620  1.00  0.00           C
ATOM   4757  O   TRP A 313     124.220  66.630 128.000  1.00  0.00           O
ATOM   4758  N   GLU A 314     123.040  67.050 129.890  1.00  0.00           N
ATOM   4759  HN  GLU A 314     122.430  67.690 130.350  1.00  0.00           H
ATOM   4760  CA  GLU A 314     123.370  65.830 130.710  1.00  0.00           C
ATOM   4761  HA  GLU A 314     124.220  65.390 130.200  1.00  0.00           H
ATOM   4762  CB  GLU A 314     123.680  66.230 132.190  1.00  0.00           C
ATOM   4763  HB1 GLU A 314     123.410  67.290 132.390  1.00  0.00           H
ATOM   4764  HB2 GLU A 314     123.120  65.660 132.960  1.00  0.00           H
ATOM   4765  CG  GLU A 314     125.080  66.090 132.610  1.00  0.00           C
ATOM   4766  HG1 GLU A 314     125.350  66.440 133.620  1.00  0.00           H
ATOM   4767  HG2 GLU A 314     125.740  66.760 132.030  1.00  0.00           H
ATOM   4768  CD  GLU A 314     125.610  64.690 132.360  1.00  0.00           C
ATOM   4769  OE1 GLU A 314     126.000  64.360 131.240  1.00  0.00           O
ATOM   4770  OE2 GLU A 314     125.580  63.850 133.310  1.00  0.00           O
ATOM   4771  C   GLU A 314     122.250  64.850 130.720  1.00  0.00           C
ATOM   4772  O   GLU A 314     121.230  64.910 131.370  1.00  0.00           O
ATOM   4773  N   LEU A 315     122.440  63.750 129.970  1.00  0.00           N
ATOM   4774  HN  LEU A 315     123.330  63.740 129.520  1.00  0.00           H
ATOM   4775  CA  LEU A 315     121.460  62.700 129.750  1.00  0.00           C
ATOM   4776  HA  LEU A 315     120.440  63.050 129.820  1.00  0.00           H
ATOM   4777  CB  LEU A 315     121.790  62.060 128.370  1.00  0.00           C
ATOM   4778  HB1 LEU A 315     121.310  62.830 127.720  1.00  0.00           H
ATOM   4779  HB2 LEU A 315     122.870  62.090 128.110  1.00  0.00           H
ATOM   4780  CG  LEU A 315     121.220  60.660 128.060  1.00  0.00           C
ATOM   4781  HG  LEU A 315     121.180  59.950 128.910  1.00  0.00           H
ATOM   4782  CD1 LEU A 315     119.860  60.810 127.380  1.00  0.00           C
ATOM   4783 HD11 LEU A 315     119.550  59.840 126.940  1.00  0.00           H
ATOM   4784 HD12 LEU A 315     119.110  61.060 128.170  1.00  0.00           H
ATOM   4785 HD13 LEU A 315     119.890  61.590 126.600  1.00  0.00           H
ATOM   4786  CD2 LEU A 315     122.030  59.980 126.950  1.00  0.00           C
ATOM   4787 HD21 LEU A 315     123.110  59.990 127.190  1.00  0.00           H
ATOM   4788 HD22 LEU A 315     121.690  58.950 126.720  1.00  0.00           H
ATOM   4789 HD23 LEU A 315     121.990  60.540 125.990  1.00  0.00           H
ATOM   4790  C   LEU A 315     121.520  61.580 130.790  1.00  0.00           C
ATOM   4791  O   LEU A 315     122.600  61.180 131.200  1.00  0.00           O
ATOM   4792  N   ASP A 316     120.390  61.070 131.230  1.00  0.00           N
ATOM   4793  HN  ASP A 316     119.560  61.540 130.940  1.00  0.00           H
ATOM   4794  CA  ASP A 316     120.240  60.040 132.170  1.00  0.00           C
ATOM   4795  HA  ASP A 316     121.170  59.480 132.150  1.00  0.00           H
ATOM   4796  CB  ASP A 316     120.120  60.570 133.610  1.00  0.00           C
ATOM   4797  HB1 ASP A 316     120.900  61.350 133.700  1.00  0.00           H
ATOM   4798  HB2 ASP A 316     119.120  61.010 133.820  1.00  0.00           H
ATOM   4799  CG  ASP A 316     120.540  59.560 134.720  1.00  0.00           C
ATOM   4800  OD1 ASP A 316     120.610  59.980 135.880  1.00  0.00           O
ATOM   4801  OD2 ASP A 316     120.790  58.330 134.470  1.00  0.00           O
ATOM   4802  C   ASP A 316     119.150  59.090 131.880  1.00  0.00           C
ATOM   4803  O   ASP A 316     118.170  59.550 131.320  1.00  0.00           O
ATOM   4804  N   VAL A 317     119.120  57.780 132.090  1.00  0.00           N
ATOM   4805  HN  VAL A 317     119.970  57.370 132.410  1.00  0.00           H
ATOM   4806  CA  VAL A 317     118.040  56.900 131.680  1.00  0.00           C
ATOM   4807  HA  VAL A 317     117.210  57.470 131.290  1.00  0.00           H
ATOM   4808  CB  VAL A 317     118.560  55.950 130.580  1.00  0.00           C
ATOM   4809  HB  VAL A 317     119.300  55.220 130.980  1.00  0.00           H
ATOM   4810  CG1 VAL A 317     117.360  55.290 129.930  1.00  0.00           C
ATOM   4811 HG11 VAL A 317     117.760  54.600 129.150  1.00  0.00           H
ATOM   4812 HG12 VAL A 317     116.760  54.720 130.670  1.00  0.00           H
ATOM   4813 HG13 VAL A 317     116.770  56.080 129.430  1.00  0.00           H
ATOM   4814  CG2 VAL A 317     119.440  56.710 129.520  1.00  0.00           C
ATOM   4815 HG21 VAL A 317     118.910  57.630 129.180  1.00  0.00           H
ATOM   4816 HG22 VAL A 317     120.410  56.940 130.000  1.00  0.00           H
ATOM   4817 HG23 VAL A 317     119.610  56.070 128.630  1.00  0.00           H
ATOM   4818  C   VAL A 317     117.440  56.230 132.910  1.00  0.00           C
ATOM   4819  O   VAL A 317     118.140  55.560 133.730  1.00  0.00           O
ATOM   4820  N   LEU A 318     116.070  56.380 133.080  1.00  0.00           N
ATOM   4821  HN  LEU A 318     115.590  56.970 132.430  1.00  0.00           H
ATOM   4822  CA  LEU A 318     115.300  55.470 133.930  1.00  0.00           C
ATOM   4823  HA  LEU A 318     115.940  55.190 134.760  1.00  0.00           H
ATOM   4824  CB  LEU A 318     114.020  56.280 134.470  1.00  0.00           C
ATOM   4825  HB1 LEU A 318     114.390  57.100 135.130  1.00  0.00           H
ATOM   4826  HB2 LEU A 318     113.700  56.760 133.530  1.00  0.00           H
ATOM   4827  CG  LEU A 318     112.890  55.490 135.210  1.00  0.00           C
ATOM   4828  HG  LEU A 318     112.560  54.660 134.550  1.00  0.00           H
ATOM   4829  CD1 LEU A 318     113.480  54.860 136.490  1.00  0.00           C
ATOM   4830 HD11 LEU A 318     114.040  53.900 136.410  1.00  0.00           H
ATOM   4831 HD12 LEU A 318     114.240  55.530 136.950  1.00  0.00           H
ATOM   4832 HD13 LEU A 318     112.680  54.590 137.220  1.00  0.00           H
ATOM   4833  CD2 LEU A 318     111.670  56.390 135.490  1.00  0.00           C
ATOM   4834 HD21 LEU A 318     111.150  56.820 134.610  1.00  0.00           H
ATOM   4835 HD22 LEU A 318     110.940  55.910 136.170  1.00  0.00           H
ATOM   4836 HD23 LEU A 318     112.010  57.220 136.140  1.00  0.00           H
ATOM   4837  C   LEU A 318     114.950  54.240 133.210  1.00  0.00           C
ATOM   4838  O   LEU A 318     114.320  54.340 132.140  1.00  0.00           O
ATOM   4839  N   GLU A 319     115.310  53.090 133.850  1.00  0.00           N
ATOM   4840  HN  GLU A 319     115.870  53.000 134.660  1.00  0.00           H
ATOM   4841  CA  GLU A 319     114.790  51.840 133.300  1.00  0.00           C
ATOM   4842  HA  GLU A 319     114.240  52.060 132.400  1.00  0.00           H
ATOM   4843  CB  GLU A 319     115.930  51.050 132.650  1.00  0.00           C
ATOM   4844  HB1 GLU A 319     116.750  50.810 133.360  1.00  0.00           H
ATOM   4845  HB2 GLU A 319     115.490  50.110 132.240  1.00  0.00           H
ATOM   4846  CG  GLU A 319     116.630  51.740 131.500  1.00  0.00           C
ATOM   4847  HG1 GLU A 319     117.020  52.740 131.790  1.00  0.00           H
ATOM   4848  HG2 GLU A 319     115.940  51.860 130.630  1.00  0.00           H
ATOM   4849  CD  GLU A 319     117.720  50.850 130.880  1.00  0.00           C
ATOM   4850  OE1 GLU A 319     117.540  50.360 129.780  1.00  0.00           O
ATOM   4851  OE2 GLU A 319     118.690  50.600 131.580  1.00  0.00           O
ATOM   4852  C   GLU A 319     113.860  51.110 134.220  1.00  0.00           C
ATOM   4853  O   GLU A 319     114.150  50.690 135.350  1.00  0.00           O
ATOM   4854  N   VAL A 320     112.660  50.870 133.700  1.00  0.00           N
ATOM   4855  HN  VAL A 320     112.460  51.010 132.730  1.00  0.00           H
ATOM   4856  CA  VAL A 320     111.610  50.350 134.550  1.00  0.00           C
ATOM   4857  HA  VAL A 320     111.950  50.050 135.530  1.00  0.00           H
ATOM   4858  CB  VAL A 320     110.610  51.460 134.820  1.00  0.00           C
ATOM   4859  HB  VAL A 320     111.020  52.400 135.240  1.00  0.00           H
ATOM   4860  CG1 VAL A 320     109.820  51.920 133.560  1.00  0.00           C
ATOM   4861 HG11 VAL A 320     109.620  51.020 132.940  1.00  0.00           H
ATOM   4862 HG12 VAL A 320     108.860  52.420 133.820  1.00  0.00           H
ATOM   4863 HG13 VAL A 320     110.460  52.560 132.910  1.00  0.00           H
ATOM   4864  CG2 VAL A 320     109.630  50.950 135.900  1.00  0.00           C
ATOM   4865 HG21 VAL A 320     109.020  51.850 136.140  1.00  0.00           H
ATOM   4866 HG22 VAL A 320     108.990  50.120 135.540  1.00  0.00           H
ATOM   4867 HG23 VAL A 320     110.150  50.530 136.780  1.00  0.00           H
ATOM   4868  C   VAL A 320     111.030  49.050 134.000  1.00  0.00           C
ATOM   4869  O   VAL A 320     111.080  48.830 132.780  1.00  0.00           O
ATOM   4870  N   SER A 321     110.530  48.120 134.870  1.00  0.00           N
ATOM   4871  HN  SER A 321     110.570  48.340 135.840  1.00  0.00           H
ATOM   4872  CA  SER A 321     110.190  46.720 134.400  1.00  0.00           C
ATOM   4873  HA  SER A 321     110.300  46.590 133.330  1.00  0.00           H
ATOM   4874  CB  SER A 321     111.150  45.680 134.920  1.00  0.00           C
ATOM   4875  HB1 SER A 321     111.250  45.670 136.020  1.00  0.00           H
ATOM   4876  HB2 SER A 321     112.190  46.030 134.730  1.00  0.00           H
ATOM   4877  OG  SER A 321     111.000  44.370 134.340  1.00  0.00           O
ATOM   4878  HG1 SER A 321     110.200  44.010 134.740  1.00  0.00           H
ATOM   4879  C   SER A 321     108.770  46.360 134.880  1.00  0.00           C
ATOM   4880  O   SER A 321     108.460  46.460 136.070  1.00  0.00           O
ATOM   4881  N   ASN A 322     107.890  46.040 133.970  1.00  0.00           N
ATOM   4882  HN  ASN A 322     108.080  45.990 132.990  1.00  0.00           H
ATOM   4883  CA  ASN A 322     106.570  45.630 134.350  1.00  0.00           C
ATOM   4884  HA  ASN A 322     106.670  44.730 134.950  1.00  0.00           H
ATOM   4885  CB  ASN A 322     105.690  46.670 135.180  1.00  0.00           C
ATOM   4886  HB1 ASN A 322     106.130  46.600 136.200  1.00  0.00           H
ATOM   4887  HB2 ASN A 322     105.870  47.700 134.800  1.00  0.00           H
ATOM   4888  CG  ASN A 322     104.220  46.360 135.400  1.00  0.00           C
ATOM   4889  OD1 ASN A 322     103.440  45.760 134.640  1.00  0.00           O
ATOM   4890  ND2 ASN A 322     103.710  46.790 136.520  1.00  0.00           N
ATOM   4891 HD21 ASN A 322     104.320  46.980 137.290  1.00  0.00           H
ATOM   4892 HD22 ASN A 322     102.730  46.680 136.680  1.00  0.00           H
ATOM   4893  C   ASN A 322     105.790  45.350 133.070  1.00  0.00           C
ATOM   4894  O   ASN A 322     105.490  46.310 132.310  1.00  0.00           O
ATOM   4895  N   SER A 323     105.620  44.040 132.810  1.00  0.00           N
ATOM   4896  HN  SER A 323     105.920  43.370 133.490  1.00  0.00           H
ATOM   4897  CA  SER A 323     105.100  43.490 131.570  1.00  0.00           C
ATOM   4898  HA  SER A 323     105.630  43.840 130.690  1.00  0.00           H
ATOM   4899  CB  SER A 323     105.100  41.990 131.550  1.00  0.00           C
ATOM   4900  HB1 SER A 323     104.900  41.630 130.520  1.00  0.00           H
ATOM   4901  HB2 SER A 323     104.370  41.540 132.250  1.00  0.00           H
ATOM   4902  OG  SER A 323     106.410  41.500 131.910  1.00  0.00           O
ATOM   4903  HG1 SER A 323     106.520  41.690 132.850  1.00  0.00           H
ATOM   4904  C   SER A 323     103.660  43.820 131.300  1.00  0.00           C
ATOM   4905  O   SER A 323     103.180  44.090 130.210  1.00  0.00           O
ATOM   4906  N   SER A 324     102.840  43.840 132.390  1.00  0.00           N
ATOM   4907  HN  SER A 324     103.170  43.540 133.280  1.00  0.00           H
ATOM   4908  CA  SER A 324     101.450  44.140 132.400  1.00  0.00           C
ATOM   4909  HA  SER A 324     101.080  43.430 131.670  1.00  0.00           H
ATOM   4910  CB  SER A 324     100.690  43.990 133.750  1.00  0.00           C
ATOM   4911  HB1 SER A 324     100.980  44.760 134.500  1.00  0.00           H
ATOM   4912  HB2 SER A 324     100.940  42.980 134.120  1.00  0.00           H
ATOM   4913  OG  SER A 324      99.270  43.920 133.480  1.00  0.00           O
ATOM   4914  HG1 SER A 324      99.060  43.080 133.050  1.00  0.00           H
ATOM   4915  C   SER A 324     101.160  45.560 131.890  1.00  0.00           C
ATOM   4916  O   SER A 324     100.270  45.770 131.070  1.00  0.00           O
ATOM   4917  N   LEU A 325     101.950  46.610 132.350  1.00  0.00           N
ATOM   4918  HN  LEU A 325     102.630  46.440 133.060  1.00  0.00           H
ATOM   4919  CA  LEU A 325     101.800  48.000 132.010  1.00  0.00           C
ATOM   4920  HA  LEU A 325     100.760  48.300 132.050  1.00  0.00           H
ATOM   4921  CB  LEU A 325     102.550  48.940 133.070  1.00  0.00           C
ATOM   4922  HB1 LEU A 325     102.050  48.900 134.060  1.00  0.00           H
ATOM   4923  HB2 LEU A 325     103.510  48.410 133.220  1.00  0.00           H
ATOM   4924  CG  LEU A 325     102.860  50.400 132.790  1.00  0.00           C
ATOM   4925  HG  LEU A 325     103.300  50.430 131.780  1.00  0.00           H
ATOM   4926  CD1 LEU A 325     101.620  51.310 132.840  1.00  0.00           C
ATOM   4927 HD11 LEU A 325     101.040  51.270 133.790  1.00  0.00           H
ATOM   4928 HD12 LEU A 325     102.000  52.340 132.700  1.00  0.00           H
ATOM   4929 HD13 LEU A 325     100.940  51.150 131.980  1.00  0.00           H
ATOM   4930  CD2 LEU A 325     104.040  50.790 133.760  1.00  0.00           C
ATOM   4931 HD21 LEU A 325     104.490  51.770 133.470  1.00  0.00           H
ATOM   4932 HD22 LEU A 325     103.680  50.650 134.800  1.00  0.00           H
ATOM   4933 HD23 LEU A 325     104.920  50.170 133.500  1.00  0.00           H
ATOM   4934  C   LEU A 325     102.310  48.310 130.580  1.00  0.00           C
ATOM   4935  O   LEU A 325     101.730  49.190 129.930  1.00  0.00           O
ATOM   4936  N   ARG A 326     103.350  47.540 130.100  1.00  0.00           N
ATOM   4937  HN  ARG A 326     103.590  46.730 130.620  1.00  0.00           H
ATOM   4938  CA  ARG A 326     103.840  47.680 128.750  1.00  0.00           C
ATOM   4939  HA  ARG A 326     103.950  48.730 128.510  1.00  0.00           H
ATOM   4940  CB  ARG A 326     105.160  46.930 128.420  1.00  0.00           C
ATOM   4941  HB1 ARG A 326     105.850  47.010 129.290  1.00  0.00           H
ATOM   4942  HB2 ARG A 326     104.960  45.840 128.300  1.00  0.00           H
ATOM   4943  CG  ARG A 326     105.870  47.270 127.110  1.00  0.00           C
ATOM   4944  HG1 ARG A 326     105.460  46.710 126.240  1.00  0.00           H
ATOM   4945  HG2 ARG A 326     106.910  46.910 127.240  1.00  0.00           H
ATOM   4946  CD  ARG A 326     106.010  48.720 126.690  1.00  0.00           C
ATOM   4947  HD1 ARG A 326     106.630  49.330 127.380  1.00  0.00           H
ATOM   4948  HD2 ARG A 326     105.010  49.210 126.760  1.00  0.00           H
ATOM   4949  NE  ARG A 326     106.460  48.860 125.250  1.00  0.00           N
ATOM   4950  HE  ARG A 326     107.430  49.070 125.080  1.00  0.00           H
ATOM   4951  CZ  ARG A 326     105.680  48.670 124.200  1.00  0.00           C
ATOM   4952  NH1 ARG A 326     104.460  48.220 124.340  1.00  0.00           N
ATOM   4953 HH11 ARG A 326     103.900  48.230 123.500  1.00  0.00           H
ATOM   4954 HH12 ARG A 326     103.960  48.280 125.200  1.00  0.00           H
ATOM   4955  NH2 ARG A 326     106.150  48.690 122.970  1.00  0.00           N
ATOM   4956 HH21 ARG A 326     105.790  48.080 122.260  1.00  0.00           H
ATOM   4957 HH22 ARG A 326     107.090  48.940 122.770  1.00  0.00           H
ATOM   4958  C   ARG A 326     102.840  47.300 127.640  1.00  0.00           C
ATOM   4959  O   ARG A 326     102.880  47.790 126.540  1.00  0.00           O
ATOM   4960  N   ARG A 327     101.870  46.380 127.930  1.00  0.00           N
ATOM   4961  HN  ARG A 327     101.820  46.050 128.860  1.00  0.00           H
ATOM   4962  CA  ARG A 327     100.950  45.800 127.010  1.00  0.00           C
ATOM   4963  HA  ARG A 327     101.340  45.860 126.000  1.00  0.00           H
ATOM   4964  CB  ARG A 327     100.690  44.350 127.550  1.00  0.00           C
ATOM   4965  HB1 ARG A 327     100.450  44.220 128.630  1.00  0.00           H
ATOM   4966  HB2 ARG A 327      99.840  43.980 126.940  1.00  0.00           H
ATOM   4967  CG  ARG A 327     101.890  43.410 127.220  1.00  0.00           C
ATOM   4968  HG1 ARG A 327     102.860  43.940 127.350  1.00  0.00           H
ATOM   4969  HG2 ARG A 327     101.780  43.090 126.160  1.00  0.00           H
ATOM   4970  CD  ARG A 327     101.900  42.170 128.070  1.00  0.00           C
ATOM   4971  HD1 ARG A 327     100.900  41.690 127.960  1.00  0.00           H
ATOM   4972  HD2 ARG A 327     101.890  42.460 129.140  1.00  0.00           H
ATOM   4973  NE  ARG A 327     103.080  41.320 127.690  1.00  0.00           N
ATOM   4974  HE  ARG A 327     103.350  41.120 126.750  1.00  0.00           H
ATOM   4975  CZ  ARG A 327     103.510  40.280 128.510  1.00  0.00           C
ATOM   4976  NH1 ARG A 327     102.710  39.730 129.360  1.00  0.00           N
ATOM   4977 HH11 ARG A 327     103.050  39.250 130.170  1.00  0.00           H
ATOM   4978 HH12 ARG A 327     101.760  40.030 129.450  1.00  0.00           H
ATOM   4979  NH2 ARG A 327     104.760  39.860 128.400  1.00  0.00           N
ATOM   4980 HH21 ARG A 327     104.890  38.910 128.700  1.00  0.00           H
ATOM   4981 HH22 ARG A 327     105.330  40.400 127.790  1.00  0.00           H
ATOM   4982  C   ARG A 327      99.720  46.790 126.770  1.00  0.00           C
ATOM   4983  O   ARG A 327      99.030  46.760 125.770  1.00  0.00           O
ATOM   4984  N   ARG A 328      99.470  47.630 127.760  1.00  0.00           N
ATOM   4985  HN  ARG A 328      99.970  47.590 128.630  1.00  0.00           H
ATOM   4986  CA  ARG A 328      98.550  48.700 127.650  1.00  0.00           C
ATOM   4987  HA  ARG A 328      97.560  48.280 127.560  1.00  0.00           H
ATOM   4988  CB  ARG A 328      98.380  49.440 128.990  1.00  0.00           C
ATOM   4989  HB1 ARG A 328      99.420  49.680 129.310  1.00  0.00           H
ATOM   4990  HB2 ARG A 328      97.820  50.400 128.960  1.00  0.00           H
ATOM   4991  CG  ARG A 328      98.050  48.610 130.280  1.00  0.00           C
ATOM   4992  HG1 ARG A 328      98.590  49.220 131.040  1.00  0.00           H
ATOM   4993  HG2 ARG A 328      98.510  47.600 130.320  1.00  0.00           H
ATOM   4994  CD  ARG A 328      96.520  48.490 130.640  1.00  0.00           C
ATOM   4995  HD1 ARG A 328      95.830  47.900 130.000  1.00  0.00           H
ATOM   4996  HD2 ARG A 328      96.160  49.540 130.630  1.00  0.00           H
ATOM   4997  NE  ARG A 328      96.480  47.880 131.980  1.00  0.00           N
ATOM   4998  HE  ARG A 328      97.340  47.640 132.420  1.00  0.00           H
ATOM   4999  CZ  ARG A 328      95.510  48.090 132.810  1.00  0.00           C
ATOM   5000  NH1 ARG A 328      94.380  48.680 132.490  1.00  0.00           N
ATOM   5001 HH11 ARG A 328      93.680  48.810 133.190  1.00  0.00           H
ATOM   5002 HH12 ARG A 328      94.220  48.830 131.520  1.00  0.00           H
ATOM   5003  NH2 ARG A 328      95.690  47.760 134.020  1.00  0.00           N
ATOM   5004 HH21 ARG A 328      94.840  47.740 134.540  1.00  0.00           H
ATOM   5005 HH22 ARG A 328      96.540  47.260 134.200  1.00  0.00           H
ATOM   5006  C   ARG A 328      98.920  49.760 126.590  1.00  0.00           C
ATOM   5007  O   ARG A 328     100.040  49.920 126.250  1.00  0.00           O
ATOM   5008  N   LEU A 329      97.930  50.590 126.220  1.00  0.00           N
ATOM   5009  HN  LEU A 329      96.970  50.350 126.400  1.00  0.00           H
ATOM   5010  CA  LEU A 329      98.070  51.640 125.220  1.00  0.00           C
ATOM   5011  HA  LEU A 329      99.070  51.620 124.820  1.00  0.00           H
ATOM   5012  CB  LEU A 329      97.210  51.390 124.050  1.00  0.00           C
ATOM   5013  HB1 LEU A 329      97.270  50.390 123.560  1.00  0.00           H
ATOM   5014  HB2 LEU A 329      96.160  51.380 124.410  1.00  0.00           H
ATOM   5015  CG  LEU A 329      97.420  52.470 122.940  1.00  0.00           C
ATOM   5016  HG  LEU A 329      97.430  53.460 123.440  1.00  0.00           H
ATOM   5017  CD1 LEU A 329      98.700  52.340 122.220  1.00  0.00           C
ATOM   5018 HD11 LEU A 329      98.730  51.470 121.520  1.00  0.00           H
ATOM   5019 HD12 LEU A 329      98.790  53.230 121.560  1.00  0.00           H
ATOM   5020 HD13 LEU A 329      99.590  52.260 122.870  1.00  0.00           H
ATOM   5021  CD2 LEU A 329      96.230  52.490 122.060  1.00  0.00           C
ATOM   5022 HD21 LEU A 329      95.290  52.260 122.610  1.00  0.00           H
ATOM   5023 HD22 LEU A 329      96.130  53.440 121.500  1.00  0.00           H
ATOM   5024 HD23 LEU A 329      96.280  51.610 121.370  1.00  0.00           H
ATOM   5025  C   LEU A 329      97.800  53.000 125.910  1.00  0.00           C
ATOM   5026  O   LEU A 329      96.880  53.400 126.550  1.00  0.00           O
ATOM   5027  N   ILE A 330      98.810  53.950 125.800  1.00  0.00           N
ATOM   5028  HN  ILE A 330      99.700  53.800 125.380  1.00  0.00           H
ATOM   5029  CA  ILE A 330      98.770  55.240 126.440  1.00  0.00           C
ATOM   5030  HA  ILE A 330      98.150  55.190 127.320  1.00  0.00           H
ATOM   5031  CB  ILE A 330     100.110  55.640 127.040  1.00  0.00           C
ATOM   5032  HB  ILE A 330     100.770  55.900 126.180  1.00  0.00           H
ATOM   5033  CG2 ILE A 330      99.940  56.950 127.770  1.00  0.00           C
ATOM   5034 HG21 ILE A 330      99.550  57.760 127.130  1.00  0.00           H
ATOM   5035 HG22 ILE A 330      99.410  56.900 128.750  1.00  0.00           H
ATOM   5036 HG23 ILE A 330     100.980  57.260 128.010  1.00  0.00           H
ATOM   5037  CG1 ILE A 330     100.840  54.590 127.900  1.00  0.00           C
ATOM   5038 HG11 ILE A 330     101.880  54.810 128.230  1.00  0.00           H
ATOM   5039 HG12 ILE A 330     101.070  53.720 127.240  1.00  0.00           H
ATOM   5040  CD  ILE A 330     100.000  54.030 129.160  1.00  0.00           C
ATOM   5041  HD1 ILE A 330     100.590  53.220 129.640  1.00  0.00           H
ATOM   5042  HD2 ILE A 330      99.990  54.780 129.980  1.00  0.00           H
ATOM   5043  HD3 ILE A 330      98.950  53.830 128.840  1.00  0.00           H
ATOM   5044  C   ILE A 330      98.250  56.270 125.510  1.00  0.00           C
ATOM   5045  O   ILE A 330      98.740  56.350 124.400  1.00  0.00           O
ATOM   5046  N   LEU A 331      97.200  57.030 125.880  1.00  0.00           N
ATOM   5047  HN  LEU A 331      96.790  56.740 126.740  1.00  0.00           H
ATOM   5048  CA  LEU A 331      96.510  57.850 124.960  1.00  0.00           C
ATOM   5049  HA  LEU A 331      96.940  57.670 123.980  1.00  0.00           H
ATOM   5050  CB  LEU A 331      95.040  57.580 124.750  1.00  0.00           C
ATOM   5051  HB1 LEU A 331      94.610  57.420 125.760  1.00  0.00           H
ATOM   5052  HB2 LEU A 331      94.440  58.300 124.160  1.00  0.00           H
ATOM   5053  CG  LEU A 331      94.670  56.140 124.170  1.00  0.00           C
ATOM   5054  HG  LEU A 331      95.150  55.350 124.780  1.00  0.00           H
ATOM   5055  CD1 LEU A 331      93.110  55.970 124.130  1.00  0.00           C
ATOM   5056 HD11 LEU A 331      92.660  56.890 123.700  1.00  0.00           H
ATOM   5057 HD12 LEU A 331      92.800  55.170 123.410  1.00  0.00           H
ATOM   5058 HD13 LEU A 331      92.750  55.820 125.160  1.00  0.00           H
ATOM   5059  CD2 LEU A 331      95.210  55.950 122.720  1.00  0.00           C
ATOM   5060 HD21 LEU A 331      94.820  55.060 122.180  1.00  0.00           H
[truncated: 3,341,080 more chars]
