# Supplementary material for: Structure of the PAPP-ABP5 complex reveals mechanism of substrate recognition
Source: Nat Commun. 2022 Sep 20;13:5500. doi: 10.1038/s41467-022-33175-2 (PMC9489782; doi:10.1038/s41467-022-33175-2)
Supplement: Supplementary file 5 — Supplementary Data 2 [file 41467_2022_33175_MOESM5_ESM.zip › simulation Finals/Final_4.pdb]

REMARK    GENERATED BY TRJCONV
TITLE     active-agonist+G_alpha in water
REMARK    THIS IS A SIMULATION BOX
CRYST1  187.719  187.719  187.719  90.00  90.00  90.00 P 1           1
MODEL        1
ATOM      1  N   ARG A  15     100.810 102.830 164.830  1.00  0.00           N
ATOM      2  HT1 ARG A  15     100.820 102.150 164.110  1.00  0.00           H
ATOM      3  HT2 ARG A  15     100.650 103.750 164.460  1.00  0.00           H
ATOM      4  CA  ARG A  15      99.560 102.430 165.730  1.00  0.00           C
ATOM      5  HA  ARG A  15      99.910 101.520 166.190  1.00  0.00           H
ATOM      6  CB  ARG A  15      99.260 103.630 166.730  1.00  0.00           C
ATOM      7  HB1 ARG A  15      99.420 104.510 166.080  1.00  0.00           H
ATOM      8  HB2 ARG A  15      98.210 103.680 167.110  1.00  0.00           H
ATOM      9  CG  ARG A  15     100.310 103.670 167.870  1.00  0.00           C
ATOM     10  HG1 ARG A  15     101.350 103.670 167.470  1.00  0.00           H
ATOM     11  HG2 ARG A  15     100.110 102.690 168.360  1.00  0.00           H
ATOM     12  CD  ARG A  15     100.310 104.820 168.890  1.00  0.00           C
ATOM     13  HD1 ARG A  15      99.360 104.900 169.460  1.00  0.00           H
ATOM     14  HD2 ARG A  15     100.350 105.870 168.510  1.00  0.00           H
ATOM     15  NE  ARG A  15     101.560 104.560 169.720  1.00  0.00           N
ATOM     16  HE  ARG A  15     102.440 104.880 169.360  1.00  0.00           H
ATOM     17  CZ  ARG A  15     101.640 104.270 171.050  1.00  0.00           C
ATOM     18  NH1 ARG A  15     100.570 103.650 171.600  1.00  0.00           N
ATOM     19 HH11 ARG A  15     100.660 103.260 172.520  1.00  0.00           H
ATOM     20 HH12 ARG A  15     100.030 103.180 170.910  1.00  0.00           H
ATOM     21  NH2 ARG A  15     102.680 104.580 171.750  1.00  0.00           N
ATOM     22 HH21 ARG A  15     102.710 104.170 172.660  1.00  0.00           H
ATOM     23 HH22 ARG A  15     103.500 104.850 171.260  1.00  0.00           H
ATOM     24  C   ARG A  15      98.300 102.120 164.900  1.00  0.00           C
ATOM     25  O   ARG A  15      97.250 102.620 165.260  1.00  0.00           O
ATOM     26  N   ALA A  16      98.400 101.410 163.730  1.00  0.00           N
ATOM     27  HN  ALA A  16      99.210 100.910 163.460  1.00  0.00           H
ATOM     28  CA  ALA A  16      97.270 101.150 162.890  1.00  0.00           C
ATOM     29  HA  ALA A  16      96.900 102.110 162.560  1.00  0.00           H
ATOM     30  CB  ALA A  16      97.700 100.470 161.600  1.00  0.00           C
ATOM     31  HB1 ALA A  16      96.860 100.360 160.890  1.00  0.00           H
ATOM     32  HB2 ALA A  16      98.390 101.150 161.060  1.00  0.00           H
ATOM     33  HB3 ALA A  16      98.230  99.500 161.750  1.00  0.00           H
ATOM     34  C   ALA A  16      96.130 100.320 163.410  1.00  0.00           C
ATOM     35  O   ALA A  16      96.190  99.400 164.220  1.00  0.00           O
ATOM     36  N   LEU A  17      94.990 100.670 162.890  1.00  0.00           N
ATOM     37  HN  LEU A  17      94.970 101.350 162.170  1.00  0.00           H
ATOM     38  CA  LEU A  17      93.780 100.190 163.440  1.00  0.00           C
ATOM     39  HA  LEU A  17      93.980  99.690 164.380  1.00  0.00           H
ATOM     40  CB  LEU A  17      92.800 101.370 163.640  1.00  0.00           C
ATOM     41  HB1 LEU A  17      93.320 102.180 164.190  1.00  0.00           H
ATOM     42  HB2 LEU A  17      92.470 101.820 162.680  1.00  0.00           H
ATOM     43  CG  LEU A  17      91.570 101.110 164.490  1.00  0.00           C
ATOM     44  HG  LEU A  17      90.930 100.320 164.040  1.00  0.00           H
ATOM     45  CD1 LEU A  17      91.860 100.740 165.970  1.00  0.00           C
ATOM     46 HD11 LEU A  17      90.970 100.130 166.240  1.00  0.00           H
ATOM     47 HD12 LEU A  17      92.810 100.160 166.030  1.00  0.00           H
ATOM     48 HD13 LEU A  17      91.950 101.680 166.550  1.00  0.00           H
ATOM     49  CD2 LEU A  17      90.660 102.370 164.580  1.00  0.00           C
ATOM     50 HD21 LEU A  17      89.750 102.010 165.110  1.00  0.00           H
ATOM     51 HD22 LEU A  17      91.130 103.220 165.120  1.00  0.00           H
ATOM     52 HD23 LEU A  17      90.430 102.700 163.550  1.00  0.00           H
ATOM     53  C   LEU A  17      93.170  99.260 162.410  1.00  0.00           C
ATOM     54  O   LEU A  17      93.110  99.540 161.190  1.00  0.00           O
ATOM     55  N   TYR A  18      92.640  98.090 162.890  1.00  0.00           N
ATOM     56  HN  TYR A  18      92.660  97.950 163.880  1.00  0.00           H
ATOM     57  CA  TYR A  18      92.110  97.030 162.020  1.00  0.00           C
ATOM     58  HA  TYR A  18      92.340  97.370 161.020  1.00  0.00           H
ATOM     59  CB  TYR A  18      92.770  95.700 162.440  1.00  0.00           C
ATOM     60  HB1 TYR A  18      93.860  95.910 162.560  1.00  0.00           H
ATOM     61  HB2 TYR A  18      92.460  95.300 163.430  1.00  0.00           H
ATOM     62  CG  TYR A  18      92.570  94.820 161.290  1.00  0.00           C
ATOM     63  CD1 TYR A  18      91.510  93.890 161.320  1.00  0.00           C
ATOM     64  HD1 TYR A  18      90.860  93.770 162.180  1.00  0.00           H
ATOM     65  CE1 TYR A  18      91.390  92.940 160.330  1.00  0.00           C
ATOM     66  HE1 TYR A  18      90.560  92.250 160.410  1.00  0.00           H
ATOM     67  CZ  TYR A  18      92.160  93.060 159.140  1.00  0.00           C
ATOM     68  OH  TYR A  18      91.970  92.070 158.140  1.00  0.00           O
ATOM     69  HH  TYR A  18      92.630  92.310 157.490  1.00  0.00           H
ATOM     70  CD2 TYR A  18      93.410  94.850 160.120  1.00  0.00           C
ATOM     71  HD2 TYR A  18      94.160  95.630 160.130  1.00  0.00           H
ATOM     72  CE2 TYR A  18      93.240  93.950 159.060  1.00  0.00           C
ATOM     73  HE2 TYR A  18      93.680  94.050 158.080  1.00  0.00           H
ATOM     74  C   TYR A  18      90.560  96.940 162.150  1.00  0.00           C
ATOM     75  O   TYR A  18      90.050  96.780 163.260  1.00  0.00           O
ATOM     76  N   PHE A  19      89.750  96.930 161.090  1.00  0.00           N
ATOM     77  HN  PHE A  19      90.150  96.970 160.180  1.00  0.00           H
ATOM     78  CA  PHE A  19      88.330  96.650 161.030  1.00  0.00           C
ATOM     79  HA  PHE A  19      87.920  96.640 162.030  1.00  0.00           H
ATOM     80  CB  PHE A  19      87.530  97.620 160.220  1.00  0.00           C
ATOM     81  HB1 PHE A  19      87.990  97.720 159.210  1.00  0.00           H
ATOM     82  HB2 PHE A  19      86.490  97.310 160.000  1.00  0.00           H
ATOM     83  CG  PHE A  19      87.600  99.030 160.790  1.00  0.00           C
ATOM     84  CD1 PHE A  19      86.510  99.410 161.560  1.00  0.00           C
ATOM     85  HD1 PHE A  19      85.630  98.790 161.530  1.00  0.00           H
ATOM     86  CE1 PHE A  19      86.440 100.660 162.200  1.00  0.00           C
ATOM     87  HE1 PHE A  19      85.530 101.010 162.660  1.00  0.00           H
ATOM     88  CZ  PHE A  19      87.520 101.520 162.080  1.00  0.00           C
ATOM     89  HZ  PHE A  19      87.430 102.500 162.530  1.00  0.00           H
ATOM     90  CD2 PHE A  19      88.680  99.890 160.780  1.00  0.00           C
ATOM     91  HD2 PHE A  19      89.540  99.490 160.270  1.00  0.00           H
ATOM     92  CE2 PHE A  19      88.740 101.140 161.380  1.00  0.00           C
ATOM     93  HE2 PHE A  19      89.570 101.820 161.310  1.00  0.00           H
ATOM     94  C   PHE A  19      88.150  95.260 160.580  1.00  0.00           C
ATOM     95  O   PHE A  19      88.640  94.880 159.550  1.00  0.00           O
ATOM     96  N   SER A  20      87.530  94.380 161.360  1.00  0.00           N
ATOM     97  HN  SER A  20      87.040  94.630 162.190  1.00  0.00           H
ATOM     98  CA  SER A  20      87.470  92.950 161.070  1.00  0.00           C
ATOM     99  HA  SER A  20      88.340  92.680 160.490  1.00  0.00           H
ATOM    100  CB  SER A  20      87.480  92.170 162.360  1.00  0.00           C
ATOM    101  HB1 SER A  20      88.380  92.530 162.910  1.00  0.00           H
ATOM    102  HB2 SER A  20      87.620  91.080 162.230  1.00  0.00           H
ATOM    103  OG  SER A  20      86.260  92.330 163.130  1.00  0.00           O
ATOM    104  HG1 SER A  20      86.180  93.240 163.430  1.00  0.00           H
ATOM    105  C   SER A  20      86.270  92.590 160.240  1.00  0.00           C
ATOM    106  O   SER A  20      86.290  91.490 159.660  1.00  0.00           O
ATOM    107  N   GLY A  21      85.420  93.590 159.990  1.00  0.00           N
ATOM    108  HN  GLY A  21      85.530  94.470 160.440  1.00  0.00           H
ATOM    109  CA  GLY A  21      84.320  93.540 159.010  1.00  0.00           C
ATOM    110  HA1 GLY A  21      84.640  93.000 158.130  1.00  0.00           H
ATOM    111  HA2 GLY A  21      84.090  94.550 158.700  1.00  0.00           H
ATOM    112  C   GLY A  21      83.100  92.910 159.550  1.00  0.00           C
ATOM    113  O   GLY A  21      82.210  92.520 158.770  1.00  0.00           O
ATOM    114  N   ARG A  22      83.030  92.710 160.880  1.00  0.00           N
ATOM    115  HN  ARG A  22      83.840  92.970 161.400  1.00  0.00           H
ATOM    116  CA  ARG A  22      81.950  91.880 161.400  1.00  0.00           C
ATOM    117  HA  ARG A  22      81.470  91.300 160.630  1.00  0.00           H
ATOM    118  CB  ARG A  22      82.470  90.960 162.570  1.00  0.00           C
ATOM    119  HB1 ARG A  22      83.100  91.500 163.300  1.00  0.00           H
ATOM    120  HB2 ARG A  22      81.630  90.500 163.140  1.00  0.00           H
ATOM    121  CG  ARG A  22      83.260  89.880 161.920  1.00  0.00           C
ATOM    122  HG1 ARG A  22      84.210  90.260 161.480  1.00  0.00           H
ATOM    123  HG2 ARG A  22      82.660  89.400 161.120  1.00  0.00           H
ATOM    124  CD  ARG A  22      83.550  88.740 162.880  1.00  0.00           C
ATOM    125  HD1 ARG A  22      82.610  88.280 163.250  1.00  0.00           H
ATOM    126  HD2 ARG A  22      84.020  89.150 163.800  1.00  0.00           H
ATOM    127  NE  ARG A  22      84.450  87.780 162.170  1.00  0.00           N
ATOM    128  HE  ARG A  22      84.980  88.150 161.410  1.00  0.00           H
ATOM    129  CZ  ARG A  22      84.810  86.610 162.650  1.00  0.00           C
ATOM    130  NH1 ARG A  22      84.010  86.010 163.540  1.00  0.00           N
ATOM    131 HH11 ARG A  22      84.350  85.110 163.820  1.00  0.00           H
ATOM    132 HH12 ARG A  22      83.140  86.360 163.890  1.00  0.00           H
ATOM    133  NH2 ARG A  22      85.890  85.920 162.310  1.00  0.00           N
ATOM    134 HH21 ARG A  22      86.080  85.100 162.840  1.00  0.00           H
ATOM    135 HH22 ARG A  22      86.440  86.250 161.540  1.00  0.00           H
ATOM    136  C   ARG A  22      80.910  92.840 162.030  1.00  0.00           C
ATOM    137  O   ARG A  22      79.690  92.720 162.040  1.00  0.00           O
ATOM    138  N   GLY A  23      81.380  93.950 162.680  1.00  0.00           N
ATOM    139  HN  GLY A  23      82.360  94.090 162.780  1.00  0.00           H
ATOM    140  CA  GLY A  23      80.390  94.820 163.340  1.00  0.00           C
ATOM    141  HA1 GLY A  23      79.930  94.290 164.170  1.00  0.00           H
ATOM    142  HA2 GLY A  23      79.640  95.130 162.620  1.00  0.00           H
ATOM    143  C   GLY A  23      81.000  96.060 163.940  1.00  0.00           C
ATOM    144  O   GLY A  23      80.300  97.080 164.120  1.00  0.00           O
ATOM    145  N   GLU A  24      82.260  96.100 164.160  1.00  0.00           N
ATOM    146  HN  GLU A  24      82.840  95.340 163.890  1.00  0.00           H
ATOM    147  CA  GLU A  24      82.970  97.260 164.750  1.00  0.00           C
ATOM    148  HA  GLU A  24      82.440  97.490 165.670  1.00  0.00           H
ATOM    149  CB  GLU A  24      84.470  97.120 164.990  1.00  0.00           C
ATOM    150  HB1 GLU A  24      84.970  97.230 164.000  1.00  0.00           H
ATOM    151  HB2 GLU A  24      84.870  97.970 165.580  1.00  0.00           H
ATOM    152  CG  GLU A  24      84.950  95.830 165.610  1.00  0.00           C
ATOM    153  HG1 GLU A  24      84.310  95.520 166.460  1.00  0.00           H
ATOM    154  HG2 GLU A  24      85.960  96.000 166.060  1.00  0.00           H
ATOM    155  CD  GLU A  24      85.230  94.890 164.410  1.00  0.00           C
ATOM    156  OE1 GLU A  24      84.290  94.490 163.680  1.00  0.00           O
ATOM    157  OE2 GLU A  24      86.380  94.640 164.080  1.00  0.00           O
ATOM    158  C   GLU A  24      82.910  98.550 163.870  1.00  0.00           C
ATOM    159  O   GLU A  24      83.140  98.610 162.700  1.00  0.00           O
ATOM    160  N   GLN A  25      82.630  99.710 164.550  1.00  0.00           N
ATOM    161  HN  GLN A  25      82.350  99.650 165.500  1.00  0.00           H
ATOM    162  CA  GLN A  25      82.660 101.050 163.910  1.00  0.00           C
ATOM    163  HA  GLN A  25      83.340 101.090 163.070  1.00  0.00           H
ATOM    164  CB  GLN A  25      81.270 101.440 163.340  1.00  0.00           C
ATOM    165  HB1 GLN A  25      80.540 101.360 164.180  1.00  0.00           H
ATOM    166  HB2 GLN A  25      81.360 102.470 162.930  1.00  0.00           H
ATOM    167  CG  GLN A  25      80.900 100.580 162.100  1.00  0.00           C
ATOM    168  HG1 GLN A  25      80.620  99.540 162.360  1.00  0.00           H
ATOM    169  HG2 GLN A  25      81.800 100.590 161.440  1.00  0.00           H
ATOM    170  CD  GLN A  25      79.820 101.130 161.210  1.00  0.00           C
ATOM    171  OE1 GLN A  25      79.030 100.400 160.550  1.00  0.00           O
ATOM    172  NE2 GLN A  25      79.850 102.470 161.000  1.00  0.00           N
ATOM    173 HE21 GLN A  25      80.440 103.050 161.560  1.00  0.00           H
ATOM    174 HE22 GLN A  25      79.170 102.700 160.290  1.00  0.00           H
ATOM    175  C   GLN A  25      83.130 102.100 164.880  1.00  0.00           C
ATOM    176  O   GLN A  25      83.260 101.820 166.060  1.00  0.00           O
ATOM    177  N   LEU A  26      83.370 103.260 164.390  1.00  0.00           N
ATOM    178  HN  LEU A  26      83.490 103.420 163.410  1.00  0.00           H
ATOM    179  CA  LEU A  26      83.540 104.330 165.300  1.00  0.00           C
ATOM    180  HA  LEU A  26      83.320 104.180 166.350  1.00  0.00           H
ATOM    181  CB  LEU A  26      85.040 104.770 165.340  1.00  0.00           C
ATOM    182  HB1 LEU A  26      85.260 104.840 164.250  1.00  0.00           H
ATOM    183  HB2 LEU A  26      85.130 105.790 165.780  1.00  0.00           H
ATOM    184  CG  LEU A  26      86.100 103.840 165.840  1.00  0.00           C
ATOM    185  HG  LEU A  26      86.060 102.940 165.190  1.00  0.00           H
ATOM    186  CD1 LEU A  26      87.500 104.410 165.730  1.00  0.00           C
ATOM    187 HD11 LEU A  26      87.680 104.600 164.650  1.00  0.00           H
ATOM    188 HD12 LEU A  26      87.610 105.440 166.130  1.00  0.00           H
ATOM    189 HD13 LEU A  26      88.230 103.780 166.270  1.00  0.00           H
ATOM    190  CD2 LEU A  26      85.800 103.510 167.320  1.00  0.00           C
ATOM    191 HD21 LEU A  26      85.810 104.400 167.990  1.00  0.00           H
ATOM    192 HD22 LEU A  26      84.790 103.060 167.440  1.00  0.00           H
ATOM    193 HD23 LEU A  26      86.550 102.830 167.770  1.00  0.00           H
ATOM    194  C   LEU A  26      82.700 105.520 164.840  1.00  0.00           C
ATOM    195  O   LEU A  26      82.450 105.750 163.680  1.00  0.00           O
ATOM    196  N   ARG A  27      82.140 106.320 165.800  1.00  0.00           N
ATOM    197  HN  ARG A  27      82.110 105.920 166.710  1.00  0.00           H
ATOM    198  CA  ARG A  27      81.280 107.530 165.550  1.00  0.00           C
ATOM    199  HA  ARG A  27      81.170 107.580 164.480  1.00  0.00           H
ATOM    200  CB  ARG A  27      79.890 107.290 166.140  1.00  0.00           C
ATOM    201  HB1 ARG A  27      79.430 106.510 165.510  1.00  0.00           H
ATOM    202  HB2 ARG A  27      80.080 106.850 167.140  1.00  0.00           H
ATOM    203  CG  ARG A  27      79.000 108.570 166.350  1.00  0.00           C
ATOM    204  HG1 ARG A  27      78.990 109.120 165.380  1.00  0.00           H
ATOM    205  HG2 ARG A  27      79.530 109.160 167.130  1.00  0.00           H
ATOM    206  CD  ARG A  27      77.650 108.220 166.770  1.00  0.00           C
ATOM    207  HD1 ARG A  27      77.560 107.500 167.610  1.00  0.00           H
ATOM    208  HD2 ARG A  27      77.070 107.870 165.890  1.00  0.00           H
ATOM    209  NE  ARG A  27      77.010 109.470 167.280  1.00  0.00           N
ATOM    210  HE  ARG A  27      77.640 110.210 167.540  1.00  0.00           H
ATOM    211  CZ  ARG A  27      75.680 109.730 167.320  1.00  0.00           C
ATOM    212  NH1 ARG A  27      74.930 108.670 167.280  1.00  0.00           N
ATOM    213 HH11 ARG A  27      73.940 108.770 167.410  1.00  0.00           H
ATOM    214 HH12 ARG A  27      75.410 107.790 167.310  1.00  0.00           H
ATOM    215  NH2 ARG A  27      75.210 110.890 167.640  1.00  0.00           N
ATOM    216 HH21 ARG A  27      74.240 110.950 167.860  1.00  0.00           H
ATOM    217 HH22 ARG A  27      75.780 111.700 167.490  1.00  0.00           H
ATOM    218  C   ARG A  27      81.900 108.740 166.100  1.00  0.00           C
ATOM    219  O   ARG A  27      82.300 108.760 167.270  1.00  0.00           O
ATOM    220  N   LEU A  28      82.040 109.920 165.340  1.00  0.00           N
ATOM    221  HN  LEU A  28      81.790 109.940 164.370  1.00  0.00           H
ATOM    222  CA  LEU A  28      82.910 111.020 165.760  1.00  0.00           C
ATOM    223  HA  LEU A  28      83.720 110.610 166.350  1.00  0.00           H
ATOM    224  CB  LEU A  28      83.430 111.830 164.530  1.00  0.00           C
ATOM    225  HB1 LEU A  28      83.880 111.130 163.790  1.00  0.00           H
ATOM    226  HB2 LEU A  28      82.570 112.190 163.930  1.00  0.00           H
ATOM    227  CG  LEU A  28      84.470 112.900 164.880  1.00  0.00           C
ATOM    228  HG  LEU A  28      84.170 113.550 165.740  1.00  0.00           H
ATOM    229  CD1 LEU A  28      85.890 112.320 165.190  1.00  0.00           C
ATOM    230 HD11 LEU A  28      86.120 111.370 164.660  1.00  0.00           H
ATOM    231 HD12 LEU A  28      86.660 113.020 164.810  1.00  0.00           H
ATOM    232 HD13 LEU A  28      85.990 112.140 166.280  1.00  0.00           H
ATOM    233  CD2 LEU A  28      84.660 113.790 163.650  1.00  0.00           C
ATOM    234 HD21 LEU A  28      83.630 114.100 163.380  1.00  0.00           H
ATOM    235 HD22 LEU A  28      85.330 114.670 163.780  1.00  0.00           H
ATOM    236 HD23 LEU A  28      85.090 113.050 162.930  1.00  0.00           H
ATOM    237  C   LEU A  28      82.170 111.870 166.780  1.00  0.00           C
ATOM    238  O   LEU A  28      80.960 112.090 166.710  1.00  0.00           O
ATOM    239  N   ARG A  29      82.890 112.390 167.760  1.00  0.00           N
ATOM    240  HN  ARG A  29      83.780 111.980 167.910  1.00  0.00           H
ATOM    241  CA  ARG A  29      82.380 113.360 168.710  1.00  0.00           C
ATOM    242  HA  ARG A  29      81.560 112.880 169.230  1.00  0.00           H
ATOM    243  CB  ARG A  29      83.490 113.620 169.850  1.00  0.00           C
ATOM    244  HB1 ARG A  29      84.530 113.720 169.480  1.00  0.00           H
ATOM    245  HB2 ARG A  29      83.200 114.610 170.280  1.00  0.00           H
ATOM    246  CG  ARG A  29      83.400 112.640 171.070  1.00  0.00           C
ATOM    247  HG1 ARG A  29      83.540 111.610 170.700  1.00  0.00           H
ATOM    248  HG2 ARG A  29      82.360 112.680 171.470  1.00  0.00           H
ATOM    249  CD  ARG A  29      84.410 113.050 172.110  1.00  0.00           C
ATOM    250  HD1 ARG A  29      84.140 114.110 172.290  1.00  0.00           H
ATOM    251  HD2 ARG A  29      85.480 113.180 171.850  1.00  0.00           H
ATOM    252  NE  ARG A  29      84.200 112.070 173.220  1.00  0.00           N
ATOM    253  HE  ARG A  29      84.400 111.120 173.020  1.00  0.00           H
ATOM    254  CZ  ARG A  29      83.470 112.250 174.340  1.00  0.00           C
ATOM    255  NH1 ARG A  29      82.930 113.370 174.680  1.00  0.00           N
ATOM    256 HH11 ARG A  29      82.380 113.450 175.510  1.00  0.00           H
ATOM    257 HH12 ARG A  29      82.980 114.130 174.030  1.00  0.00           H
ATOM    258  NH2 ARG A  29      83.290 111.180 175.110  1.00  0.00           N
ATOM    259 HH21 ARG A  29      82.760 111.230 175.950  1.00  0.00           H
ATOM    260 HH22 ARG A  29      83.810 110.410 174.740  1.00  0.00           H
ATOM    261  C   ARG A  29      81.870 114.630 168.100  1.00  0.00           C
ATOM    262  O   ARG A  29      82.390 115.170 167.070  1.00  0.00           O
ATOM    263  N   ALA A  30      80.810 115.240 168.730  1.00  0.00           N
ATOM    264  HN  ALA A  30      80.390 114.910 169.570  1.00  0.00           H
ATOM    265  CA  ALA A  30      80.040 116.300 168.140  1.00  0.00           C
ATOM    266  HA  ALA A  30      79.890 116.250 167.070  1.00  0.00           H
ATOM    267  CB  ALA A  30      78.560 116.260 168.680  1.00  0.00           C
ATOM    268  HB1 ALA A  30      78.120 115.330 168.270  1.00  0.00           H
ATOM    269  HB2 ALA A  30      78.510 116.310 169.790  1.00  0.00           H
ATOM    270  HB3 ALA A  30      78.020 117.130 168.240  1.00  0.00           H
ATOM    271  C   ALA A  30      80.690 117.750 168.210  1.00  0.00           C
ATOM    272  O   ALA A  30      80.260 118.690 167.610  1.00  0.00           O
ATOM    273  N   ASP A  31      81.780 117.830 169.000  1.00  0.00           N
ATOM    274  HN  ASP A  31      82.040 117.000 169.470  1.00  0.00           H
ATOM    275  CA  ASP A  31      82.590 118.960 169.310  1.00  0.00           C
ATOM    276  HA  ASP A  31      81.960 119.700 169.790  1.00  0.00           H
ATOM    277  CB  ASP A  31      83.520 118.510 170.450  1.00  0.00           C
ATOM    278  HB1 ASP A  31      84.240 117.740 170.100  1.00  0.00           H
ATOM    279  HB2 ASP A  31      84.160 119.380 170.700  1.00  0.00           H
ATOM    280  CG  ASP A  31      82.840 118.170 171.780  1.00  0.00           C
ATOM    281  OD1 ASP A  31      83.580 117.580 172.590  1.00  0.00           O
ATOM    282  OD2 ASP A  31      81.670 118.550 172.130  1.00  0.00           O
ATOM    283  C   ASP A  31      83.320 119.550 168.100  1.00  0.00           C
ATOM    284  O   ASP A  31      83.370 120.750 167.890  1.00  0.00           O
ATOM    285  N   LEU A  32      83.850 118.660 167.280  1.00  0.00           N
ATOM    286  HN  LEU A  32      83.890 117.740 167.660  1.00  0.00           H
ATOM    287  CA  LEU A  32      84.470 118.850 166.060  1.00  0.00           C
ATOM    288  HA  LEU A  32      85.150 119.650 166.290  1.00  0.00           H
ATOM    289  CB  LEU A  32      85.220 117.630 165.550  1.00  0.00           C
ATOM    290  HB1 LEU A  32      84.640 116.690 165.360  1.00  0.00           H
ATOM    291  HB2 LEU A  32      85.580 118.040 164.580  1.00  0.00           H
ATOM    292  CG  LEU A  32      86.510 117.110 166.210  1.00  0.00           C
ATOM    293  HG  LEU A  32      86.920 116.290 165.580  1.00  0.00           H
ATOM    294  CD1 LEU A  32      87.510 118.280 166.360  1.00  0.00           C
ATOM    295 HD11 LEU A  32      87.540 118.970 165.490  1.00  0.00           H
ATOM    296 HD12 LEU A  32      87.140 118.840 167.250  1.00  0.00           H
ATOM    297 HD13 LEU A  32      88.500 118.010 166.800  1.00  0.00           H
ATOM    298  CD2 LEU A  32      86.290 116.520 167.680  1.00  0.00           C
ATOM    299 HD21 LEU A  32      86.120 117.380 168.370  1.00  0.00           H
ATOM    300 HD22 LEU A  32      85.350 115.930 167.650  1.00  0.00           H
ATOM    301 HD23 LEU A  32      87.120 115.840 167.960  1.00  0.00           H
ATOM    302  C   LEU A  32      83.590 119.440 164.930  1.00  0.00           C
ATOM    303  O   LEU A  32      82.770 118.700 164.410  1.00  0.00           O
ATOM    304  N   GLU A  33      83.750 120.690 164.480  1.00  0.00           N
ATOM    305  HN  GLU A  33      84.520 121.240 164.780  1.00  0.00           H
ATOM    306  CA  GLU A  33      82.870 121.260 163.510  1.00  0.00           C
ATOM    307  HA  GLU A  33      81.860 120.930 163.700  1.00  0.00           H
ATOM    308  CB  GLU A  33      83.060 122.800 163.510  1.00  0.00           C
ATOM    309  HB1 GLU A  33      83.050 123.190 164.560  1.00  0.00           H
ATOM    310  HB2 GLU A  33      84.050 122.980 163.040  1.00  0.00           H
ATOM    311  CG  GLU A  33      81.930 123.490 162.730  1.00  0.00           C
ATOM    312  HG1 GLU A  33      80.930 123.110 163.020  1.00  0.00           H
ATOM    313  HG2 GLU A  33      82.240 123.260 161.680  1.00  0.00           H
ATOM    314  CD  GLU A  33      82.060 124.990 162.860  1.00  0.00           C
ATOM    315  OE1 GLU A  33      82.950 125.600 162.210  1.00  0.00           O
ATOM    316  OE2 GLU A  33      81.240 125.620 163.560  1.00  0.00           O
ATOM    317  C   GLU A  33      83.170 120.780 162.100  1.00  0.00           C
ATOM    318  O   GLU A  33      84.190 121.070 161.460  1.00  0.00           O
ATOM    319  N   LEU A  34      82.190 120.060 161.460  1.00  0.00           N
ATOM    320  HN  LEU A  34      81.310 119.870 161.890  1.00  0.00           H
ATOM    321  CA  LEU A  34      82.450 119.440 160.120  1.00  0.00           C
ATOM    322  HA  LEU A  34      83.430 119.010 160.200  1.00  0.00           H
ATOM    323  CB  LEU A  34      81.300 118.420 159.880  1.00  0.00           C
ATOM    324  HB1 LEU A  34      80.360 119.000 159.930  1.00  0.00           H
ATOM    325  HB2 LEU A  34      81.340 117.860 158.920  1.00  0.00           H
ATOM    326  CG  LEU A  34      81.380 117.190 160.880  1.00  0.00           C
ATOM    327  HG  LEU A  34      81.820 117.580 161.820  1.00  0.00           H
ATOM    328  CD1 LEU A  34      79.980 116.570 161.110  1.00  0.00           C
ATOM    329 HD11 LEU A  34      79.510 116.250 160.160  1.00  0.00           H
ATOM    330 HD12 LEU A  34      80.030 115.730 161.840  1.00  0.00           H
ATOM    331 HD13 LEU A  34      79.370 117.430 161.450  1.00  0.00           H
ATOM    332  CD2 LEU A  34      82.370 116.120 160.310  1.00  0.00           C
ATOM    333 HD21 LEU A  34      83.290 116.570 159.880  1.00  0.00           H
ATOM    334 HD22 LEU A  34      82.620 115.510 161.210  1.00  0.00           H
ATOM    335 HD23 LEU A  34      81.810 115.550 159.540  1.00  0.00           H
ATOM    336  C   LEU A  34      82.540 120.560 158.980  1.00  0.00           C
ATOM    337  O   LEU A  34      81.900 121.610 159.140  1.00  0.00           O
ATOM    338  N   PRO A  35      83.310 120.340 157.910  1.00  0.00           N
ATOM    339  CD  PRO A  35      84.160 119.110 157.730  1.00  0.00           C
ATOM    340  HD1 PRO A  35      83.450 118.260 157.680  1.00  0.00           H
ATOM    341  HD2 PRO A  35      84.820 119.000 158.620  1.00  0.00           H
ATOM    342  CA  PRO A  35      83.420 121.180 156.710  1.00  0.00           C
ATOM    343  HA  PRO A  35      83.980 122.030 157.070  1.00  0.00           H
ATOM    344  CB  PRO A  35      84.190 120.350 155.660  1.00  0.00           C
ATOM    345  HB1 PRO A  35      83.510 119.640 155.150  1.00  0.00           H
ATOM    346  HB2 PRO A  35      84.830 120.990 155.010  1.00  0.00           H
ATOM    347  CG  PRO A  35      85.100 119.310 156.460  1.00  0.00           C
ATOM    348  HG1 PRO A  35      86.090 119.760 156.690  1.00  0.00           H
ATOM    349  HG2 PRO A  35      85.190 118.360 155.890  1.00  0.00           H
ATOM    350  C   PRO A  35      82.100 121.620 156.090  1.00  0.00           C
ATOM    351  O   PRO A  35      81.190 120.740 155.930  1.00  0.00           O
ATOM    352  N   ARG A  36      81.840 122.880 155.620  1.00  0.00           N
ATOM    353  HN  ARG A  36      82.470 123.640 155.740  1.00  0.00           H
ATOM    354  CA  ARG A  36      80.500 123.280 155.120  1.00  0.00           C
ATOM    355  HA  ARG A  36      79.840 122.420 155.170  1.00  0.00           H
ATOM    356  CB  ARG A  36      80.000 124.460 156.010  1.00  0.00           C
ATOM    357  HB1 ARG A  36      78.950 124.640 155.680  1.00  0.00           H
ATOM    358  HB2 ARG A  36      79.960 124.090 157.060  1.00  0.00           H
ATOM    359  CG  ARG A  36      80.830 125.700 155.880  1.00  0.00           C
ATOM    360  HG1 ARG A  36      80.800 126.040 154.820  1.00  0.00           H
ATOM    361  HG2 ARG A  36      81.890 125.620 156.180  1.00  0.00           H
ATOM    362  CD  ARG A  36      80.400 126.910 156.640  1.00  0.00           C
ATOM    363  HD1 ARG A  36      80.380 126.570 157.690  1.00  0.00           H
ATOM    364  HD2 ARG A  36      79.440 127.250 156.170  1.00  0.00           H
ATOM    365  NE  ARG A  36      81.540 127.870 156.470  1.00  0.00           N
ATOM    366  HE  ARG A  36      82.280 127.760 155.800  1.00  0.00           H
ATOM    367  CZ  ARG A  36      81.390 129.120 156.760  1.00  0.00           C
ATOM    368  NH1 ARG A  36      80.500 129.450 157.760  1.00  0.00           N
ATOM    369 HH11 ARG A  36      80.400 130.450 157.820  1.00  0.00           H
ATOM    370 HH12 ARG A  36      79.960 128.790 158.280  1.00  0.00           H
ATOM    371  NH2 ARG A  36      82.120 130.100 156.230  1.00  0.00           N
ATOM    372 HH21 ARG A  36      81.940 131.040 156.500  1.00  0.00           H
ATOM    373 HH22 ARG A  36      82.740 130.000 155.450  1.00  0.00           H
ATOM    374  C   ARG A  36      80.450 123.700 153.670  1.00  0.00           C
ATOM    375  O   ARG A  36      79.380 123.850 153.050  1.00  0.00           O
ATOM    376  N   ASP A  37      81.610 123.770 153.000  1.00  0.00           N
ATOM    377  HN  ASP A  37      82.400 123.460 153.520  1.00  0.00           H
ATOM    378  CA  ASP A  37      81.710 124.410 151.680  1.00  0.00           C
ATOM    379  HA  ASP A  37      80.900 124.040 151.070  1.00  0.00           H
ATOM    380  CB  ASP A  37      81.530 125.980 151.640  1.00  0.00           C
ATOM    381  HB1 ASP A  37      81.820 126.440 150.670  1.00  0.00           H
ATOM    382  HB2 ASP A  37      80.470 126.180 151.910  1.00  0.00           H
ATOM    383  CG  ASP A  37      82.410 126.720 152.640  1.00  0.00           C
ATOM    384  OD1 ASP A  37      83.420 126.210 153.180  1.00  0.00           O
ATOM    385  OD2 ASP A  37      82.030 127.890 152.950  1.00  0.00           O
ATOM    386  C   ASP A  37      82.930 123.880 150.900  1.00  0.00           C
ATOM    387  O   ASP A  37      83.000 123.950 149.700  1.00  0.00           O
ATOM    388  N   ALA A  38      83.970 123.340 151.590  1.00  0.00           N
ATOM    389  HN  ALA A  38      84.090 123.610 152.550  1.00  0.00           H
ATOM    390  CA  ALA A  38      85.070 122.620 150.870  1.00  0.00           C
ATOM    391  HA  ALA A  38      84.680 122.040 150.050  1.00  0.00           H
ATOM    392  CB  ALA A  38      86.020 123.650 150.220  1.00  0.00           C
ATOM    393  HB1 ALA A  38      85.380 124.350 149.650  1.00  0.00           H
ATOM    394  HB2 ALA A  38      86.490 124.260 151.020  1.00  0.00           H
ATOM    395  HB3 ALA A  38      86.770 123.190 149.540  1.00  0.00           H
ATOM    396  C   ALA A  38      85.840 121.780 151.920  1.00  0.00           C
ATOM    397  O   ALA A  38      85.860 122.080 153.110  1.00  0.00           O
ATOM    398  N   PHE A  39      86.450 120.670 151.450  1.00  0.00           N
ATOM    399  HN  PHE A  39      86.520 120.540 150.470  1.00  0.00           H
ATOM    400  CA  PHE A  39      87.200 119.800 152.310  1.00  0.00           C
ATOM    401  HA  PHE A  39      87.670 120.400 153.070  1.00  0.00           H
ATOM    402  CB  PHE A  39      86.280 118.700 152.970  1.00  0.00           C
ATOM    403  HB1 PHE A  39      86.770 118.010 153.700  1.00  0.00           H
ATOM    404  HB2 PHE A  39      85.440 119.250 153.440  1.00  0.00           H
ATOM    405  CG  PHE A  39      85.490 117.750 152.050  1.00  0.00           C
ATOM    406  CD1 PHE A  39      84.170 118.010 151.680  1.00  0.00           C
ATOM    407  HD1 PHE A  39      83.690 118.940 151.940  1.00  0.00           H
ATOM    408  CE1 PHE A  39      83.390 117.070 151.030  1.00  0.00           C
ATOM    409  HE1 PHE A  39      82.330 117.250 150.910  1.00  0.00           H
ATOM    410  CZ  PHE A  39      83.980 115.900 150.620  1.00  0.00           C
ATOM    411  HZ  PHE A  39      83.430 115.070 150.180  1.00  0.00           H
ATOM    412  CD2 PHE A  39      86.070 116.600 151.550  1.00  0.00           C
ATOM    413  HD2 PHE A  39      87.090 116.350 151.790  1.00  0.00           H
ATOM    414  CE2 PHE A  39      85.360 115.690 150.850  1.00  0.00           C
ATOM    415  HE2 PHE A  39      85.820 114.720 150.720  1.00  0.00           H
ATOM    416  C   PHE A  39      88.350 119.120 151.640  1.00  0.00           C
ATOM    417  O   PHE A  39      88.430 119.020 150.350  1.00  0.00           O
ATOM    418  N   THR A  40      89.360 118.680 152.450  1.00  0.00           N
ATOM    419  HN  THR A  40      89.490 119.030 153.380  1.00  0.00           H
ATOM    420  CA  THR A  40      90.360 117.700 152.080  1.00  0.00           C
ATOM    421  HA  THR A  40      90.100 117.340 151.090  1.00  0.00           H
ATOM    422  CB  THR A  40      91.790 118.280 152.100  1.00  0.00           C
ATOM    423  HB  THR A  40      92.040 118.860 153.010  1.00  0.00           H
ATOM    424  OG1 THR A  40      91.910 119.250 151.060  1.00  0.00           O
ATOM    425  HG1 THR A  40      91.650 120.070 151.490  1.00  0.00           H
ATOM    426  CG2 THR A  40      92.870 117.270 151.720  1.00  0.00           C
ATOM    427 HG21 THR A  40      92.800 116.920 150.670  1.00  0.00           H
ATOM    428 HG22 THR A  40      93.890 117.690 151.900  1.00  0.00           H
ATOM    429 HG23 THR A  40      92.980 116.450 152.460  1.00  0.00           H
ATOM    430  C   THR A  40      90.400 116.500 152.980  1.00  0.00           C
ATOM    431  O   THR A  40      90.530 116.700 154.220  1.00  0.00           O
ATOM    432  N   LEU A  41      90.180 115.300 152.510  1.00  0.00           N
ATOM    433  HN  LEU A  41      89.920 115.180 151.560  1.00  0.00           H
ATOM    434  CA  LEU A  41      90.050 114.040 153.250  1.00  0.00           C
ATOM    435  HA  LEU A  41      90.110 114.210 154.320  1.00  0.00           H
ATOM    436  CB  LEU A  41      88.580 113.440 152.860  1.00  0.00           C
ATOM    437  HB1 LEU A  41      87.880 114.170 153.350  1.00  0.00           H
ATOM    438  HB2 LEU A  41      88.450 113.530 151.760  1.00  0.00           H
ATOM    439  CG  LEU A  41      88.140 112.110 153.340  1.00  0.00           C
ATOM    440  HG  LEU A  41      88.900 111.330 153.100  1.00  0.00           H
ATOM    441  CD1 LEU A  41      88.000 112.150 154.860  1.00  0.00           C
ATOM    442 HD11 LEU A  41      87.030 112.550 155.220  1.00  0.00           H
ATOM    443 HD12 LEU A  41      87.850 111.110 155.240  1.00  0.00           H
ATOM    444 HD13 LEU A  41      88.890 112.690 155.240  1.00  0.00           H
ATOM    445  CD2 LEU A  41      86.870 111.600 152.610  1.00  0.00           C
ATOM    446 HD21 LEU A  41      86.560 110.570 152.880  1.00  0.00           H
ATOM    447 HD22 LEU A  41      86.050 112.290 152.910  1.00  0.00           H
ATOM    448 HD23 LEU A  41      86.840 111.710 151.510  1.00  0.00           H
ATOM    449  C   LEU A  41      91.130 113.020 152.820  1.00  0.00           C
ATOM    450  O   LEU A  41      91.180 112.570 151.660  1.00  0.00           O
ATOM    451  N   GLN A  42      91.970 112.500 153.740  1.00  0.00           N
ATOM    452  HN  GLN A  42      92.010 112.790 154.690  1.00  0.00           H
ATOM    453  CA  GLN A  42      93.000 111.590 153.380  1.00  0.00           C
ATOM    454  HA  GLN A  42      92.680 111.040 152.510  1.00  0.00           H
ATOM    455  CB  GLN A  42      94.420 112.160 152.940  1.00  0.00           C
ATOM    456  HB1 GLN A  42      95.020 111.260 152.690  1.00  0.00           H
ATOM    457  HB2 GLN A  42      94.270 112.750 152.020  1.00  0.00           H
ATOM    458  CG  GLN A  42      95.030 113.060 154.170  1.00  0.00           C
ATOM    459  HG1 GLN A  42      95.180 112.380 155.040  1.00  0.00           H
ATOM    460  HG2 GLN A  42      94.200 113.780 154.380  1.00  0.00           H
ATOM    461  CD  GLN A  42      96.350 113.720 153.940  1.00  0.00           C
ATOM    462  OE1 GLN A  42      97.280 113.490 154.750  1.00  0.00           O
ATOM    463  NE2 GLN A  42      96.580 114.440 152.810  1.00  0.00           N
ATOM    464 HE21 GLN A  42      95.770 114.610 152.240  1.00  0.00           H
ATOM    465 HE22 GLN A  42      97.550 114.410 152.580  1.00  0.00           H
ATOM    466  C   GLN A  42      93.100 110.460 154.470  1.00  0.00           C
ATOM    467  O   GLN A  42      92.720 110.630 155.580  1.00  0.00           O
ATOM    468  N   VAL A  43      93.660 109.300 154.030  1.00  0.00           N
ATOM    469  HN  VAL A  43      94.080 109.190 153.130  1.00  0.00           H
ATOM    470  CA  VAL A  43      93.790 108.170 154.890  1.00  0.00           C
ATOM    471  HA  VAL A  43      93.990 108.530 155.880  1.00  0.00           H
ATOM    472  CB  VAL A  43      92.500 107.360 154.960  1.00  0.00           C
ATOM    473  HB  VAL A  43      91.670 108.060 155.200  1.00  0.00           H
ATOM    474  CG1 VAL A  43      92.150 106.600 153.630  1.00  0.00           C
ATOM    475 HG11 VAL A  43      92.720 105.680 153.400  1.00  0.00           H
ATOM    476 HG12 VAL A  43      91.120 106.260 153.880  1.00  0.00           H
ATOM    477 HG13 VAL A  43      92.040 107.290 152.760  1.00  0.00           H
ATOM    478  CG2 VAL A  43      92.640 106.330 156.090  1.00  0.00           C
ATOM    479 HG21 VAL A  43      93.290 105.490 155.770  1.00  0.00           H
ATOM    480 HG22 VAL A  43      93.030 106.770 157.030  1.00  0.00           H
ATOM    481 HG23 VAL A  43      91.690 105.870 156.400  1.00  0.00           H
ATOM    482  C   VAL A  43      94.920 107.270 154.300  1.00  0.00           C
ATOM    483  O   VAL A  43      95.370 107.500 153.150  1.00  0.00           O
ATOM    484  N   TRP A  44      95.630 106.430 155.080  1.00  0.00           N
ATOM    485  HN  TRP A  44      95.600 106.370 156.070  1.00  0.00           H
ATOM    486  CA  TRP A  44      96.540 105.410 154.520  1.00  0.00           C
ATOM    487  HA  TRP A  44      96.570 105.380 153.440  1.00  0.00           H
ATOM    488  CB  TRP A  44      97.920 105.440 155.220  1.00  0.00           C
ATOM    489  HB1 TRP A  44      97.780 105.790 156.260  1.00  0.00           H
ATOM    490  HB2 TRP A  44      98.320 104.410 155.350  1.00  0.00           H
ATOM    491  CG  TRP A  44      98.940 106.240 154.460  1.00  0.00           C
ATOM    492  CD1 TRP A  44      99.370 107.510 154.740  1.00  0.00           C
ATOM    493  HD1 TRP A  44      98.910 108.070 155.540  1.00  0.00           H
ATOM    494  NE1 TRP A  44     100.360 107.870 153.860  1.00  0.00           N
ATOM    495  HE1 TRP A  44     100.780 108.750 153.840  1.00  0.00           H
ATOM    496  CE2 TRP A  44     100.630 106.810 153.040  1.00  0.00           C
ATOM    497  CD2 TRP A  44      99.710 105.820 153.370  1.00  0.00           C
ATOM    498  CE3 TRP A  44      99.660 104.680 152.560  1.00  0.00           C
ATOM    499  HE3 TRP A  44      98.930 103.910 152.780  1.00  0.00           H
ATOM    500  CZ3 TRP A  44     100.630 104.530 151.580  1.00  0.00           C
ATOM    501  HZ3 TRP A  44     100.490 103.660 150.950  1.00  0.00           H
ATOM    502  CZ2 TRP A  44     101.630 106.660 152.100  1.00  0.00           C
ATOM    503  HZ2 TRP A  44     102.390 107.420 151.950  1.00  0.00           H
ATOM    504  CH2 TRP A  44     101.660 105.440 151.380  1.00  0.00           C
ATOM    505  HH2 TRP A  44     102.380 105.230 150.600  1.00  0.00           H
ATOM    506  C   TRP A  44      95.870 104.100 154.900  1.00  0.00           C
ATOM    507  O   TRP A  44      95.580 103.830 156.060  1.00  0.00           O
ATOM    508  N   LEU A  45      95.490 103.220 154.000  1.00  0.00           N
ATOM    509  HN  LEU A  45      95.800 103.370 153.070  1.00  0.00           H
ATOM    510  CA  LEU A  45      94.820 101.970 154.260  1.00  0.00           C
ATOM    511  HA  LEU A  45      94.810 101.710 155.310  1.00  0.00           H
ATOM    512  CB  LEU A  45      93.300 102.200 153.810  1.00  0.00           C
ATOM    513  HB1 LEU A  45      92.630 101.350 154.050  1.00  0.00           H
ATOM    514  HB2 LEU A  45      92.950 103.110 154.330  1.00  0.00           H
ATOM    515  CG  LEU A  45      92.940 102.460 152.360  1.00  0.00           C
ATOM    516  HG  LEU A  45      93.750 103.090 151.930  1.00  0.00           H
ATOM    517  CD1 LEU A  45      92.860 101.170 151.480  1.00  0.00           C
ATOM    518 HD11 LEU A  45      92.280 101.310 150.540  1.00  0.00           H
ATOM    519 HD12 LEU A  45      93.890 100.900 151.180  1.00  0.00           H
ATOM    520 HD13 LEU A  45      92.350 100.300 151.930  1.00  0.00           H
ATOM    521  CD2 LEU A  45      91.560 103.030 152.230  1.00  0.00           C
ATOM    522 HD21 LEU A  45      91.530 103.450 151.200  1.00  0.00           H
ATOM    523 HD22 LEU A  45      90.790 102.250 152.430  1.00  0.00           H
ATOM    524 HD23 LEU A  45      91.300 103.840 152.950  1.00  0.00           H
ATOM    525  C   LEU A  45      95.520 100.820 153.530  1.00  0.00           C
ATOM    526  O   LEU A  45      96.370 101.000 152.690  1.00  0.00           O
ATOM    527  N   ARG A  46      95.140  99.600 154.010  1.00  0.00           N
ATOM    528  HN  ARG A  46      94.360  99.750 154.620  1.00  0.00           H
ATOM    529  CA  ARG A  46      95.450  98.330 153.370  1.00  0.00           C
ATOM    530  HA  ARG A  46      95.620  98.500 152.320  1.00  0.00           H
ATOM    531  CB  ARG A  46      96.530  97.650 154.270  1.00  0.00           C
ATOM    532  HB1 ARG A  46      97.350  98.400 154.260  1.00  0.00           H
ATOM    533  HB2 ARG A  46      96.160  97.450 155.300  1.00  0.00           H
ATOM    534  CG  ARG A  46      97.170  96.390 153.690  1.00  0.00           C
ATOM    535  HG1 ARG A  46      97.510  96.700 152.680  1.00  0.00           H
ATOM    536  HG2 ARG A  46      96.350  95.670 153.500  1.00  0.00           H
ATOM    537  CD  ARG A  46      98.370  95.900 154.560  1.00  0.00           C
ATOM    538  HD1 ARG A  46      98.190  95.810 155.650  1.00  0.00           H
ATOM    539  HD2 ARG A  46      99.140  96.690 154.400  1.00  0.00           H
ATOM    540  NE  ARG A  46      98.960  94.620 154.000  1.00  0.00           N
ATOM    541  HE  ARG A  46      99.910  94.680 153.690  1.00  0.00           H
ATOM    542  CZ  ARG A  46      98.490  93.370 154.130  1.00  0.00           C
ATOM    543  NH1 ARG A  46      97.230  93.010 154.380  1.00  0.00           N
ATOM    544 HH11 ARG A  46      96.900  92.120 154.060  1.00  0.00           H
ATOM    545 HH12 ARG A  46      96.530  93.630 154.730  1.00  0.00           H
ATOM    546  NH2 ARG A  46      99.210  92.400 153.770  1.00  0.00           N
ATOM    547 HH21 ARG A  46      98.810  91.510 154.010  1.00  0.00           H
ATOM    548 HH22 ARG A  46     100.200  92.530 153.670  1.00  0.00           H
ATOM    549  C   ARG A  46      94.240  97.430 153.450  1.00  0.00           C
ATOM    550  O   ARG A  46      93.840  96.990 154.540  1.00  0.00           O
ATOM    551  N   ALA A  47      93.550  97.250 152.340  1.00  0.00           N
ATOM    552  HN  ALA A  47      93.790  97.560 151.430  1.00  0.00           H
ATOM    553  CA  ALA A  47      92.250  96.650 152.350  1.00  0.00           C
ATOM    554  HA  ALA A  47      91.930  96.770 153.380  1.00  0.00           H
ATOM    555  CB  ALA A  47      91.360  97.430 151.480  1.00  0.00           C
ATOM    556  HB1 ALA A  47      91.570  97.310 150.390  1.00  0.00           H
ATOM    557  HB2 ALA A  47      90.260  97.360 151.610  1.00  0.00           H
ATOM    558  HB3 ALA A  47      91.470  98.530 151.560  1.00  0.00           H
ATOM    559  C   ALA A  47      92.360  95.190 152.000  1.00  0.00           C
ATOM    560  O   ALA A  47      93.040  94.830 151.050  1.00  0.00           O
ATOM    561  N   GLU A  48      91.770  94.270 152.830  1.00  0.00           N
ATOM    562  HN  GLU A  48      91.120  94.640 153.480  1.00  0.00           H
ATOM    563  CA  GLU A  48      91.580  92.900 152.560  1.00  0.00           C
ATOM    564  HA  GLU A  48      92.560  92.460 152.470  1.00  0.00           H
ATOM    565  CB  GLU A  48      90.730  92.130 153.610  1.00  0.00           C
ATOM    566  HB1 GLU A  48      89.710  92.510 153.820  1.00  0.00           H
ATOM    567  HB2 GLU A  48      90.560  91.090 153.260  1.00  0.00           H
ATOM    568  CG  GLU A  48      91.370  92.140 155.010  1.00  0.00           C
ATOM    569  HG1 GLU A  48      90.790  91.420 155.620  1.00  0.00           H
ATOM    570  HG2 GLU A  48      91.300  93.140 155.500  1.00  0.00           H
ATOM    571  CD  GLU A  48      92.770  91.630 155.100  1.00  0.00           C
ATOM    572  OE1 GLU A  48      93.490  92.320 155.830  1.00  0.00           O
ATOM    573  OE2 GLU A  48      93.100  90.510 154.510  1.00  0.00           O
ATOM    574  C   GLU A  48      90.850  92.580 151.240  1.00  0.00           C
ATOM    575  O   GLU A  48      90.000  93.270 150.750  1.00  0.00           O
ATOM    576  N   GLY A  49      91.280  91.470 150.580  1.00  0.00           N
ATOM    577  HN  GLY A  49      91.900  90.860 151.070  1.00  0.00           H
ATOM    578  CA  GLY A  49      90.530  90.770 149.590  1.00  0.00           C
ATOM    579  HA1 GLY A  49      91.070  89.860 149.400  1.00  0.00           H
ATOM    580  HA2 GLY A  49      90.390  91.450 148.760  1.00  0.00           H
ATOM    581  C   GLY A  49      89.100  90.280 149.940  1.00  0.00           C
ATOM    582  O   GLY A  49      88.800  89.510 150.870  1.00  0.00           O
ATOM    583  N   GLY A  50      88.110  90.750 149.130  1.00  0.00           N
ATOM    584  HN  GLY A  50      88.260  91.440 148.420  1.00  0.00           H
ATOM    585  CA  GLY A  50      86.710  90.560 149.490  1.00  0.00           C
ATOM    586  HA1 GLY A  50      86.530  89.660 150.060  1.00  0.00           H
ATOM    587  HA2 GLY A  50      86.210  90.610 148.530  1.00  0.00           H
ATOM    588  C   GLY A  50      86.230  91.660 150.400  1.00  0.00           C
ATOM    589  O   GLY A  50      86.910  91.920 151.330  1.00  0.00           O
ATOM    590  N   GLN A  51      85.090  92.340 150.110  1.00  0.00           N
ATOM    591  HN  GLN A  51      84.500  92.050 149.360  1.00  0.00           H
ATOM    592  CA  GLN A  51      84.560  93.410 150.820  1.00  0.00           C
ATOM    593  HA  GLN A  51      84.900  93.300 151.840  1.00  0.00           H
ATOM    594  CB  GLN A  51      85.040  94.810 150.220  1.00  0.00           C
ATOM    595  HB1 GLN A  51      84.780  94.870 149.140  1.00  0.00           H
ATOM    596  HB2 GLN A  51      84.350  95.560 150.650  1.00  0.00           H
ATOM    597  CG  GLN A  51      86.540  95.150 150.430  1.00  0.00           C
ATOM    598  HG1 GLN A  51      86.640  96.050 149.780  1.00  0.00           H
ATOM    599  HG2 GLN A  51      87.260  94.360 150.120  1.00  0.00           H
ATOM    600  CD  GLN A  51      86.850  95.420 151.900  1.00  0.00           C
ATOM    601  OE1 GLN A  51      86.050  95.980 152.660  1.00  0.00           O
ATOM    602  NE2 GLN A  51      88.040  95.080 152.320  1.00  0.00           N
ATOM    603 HE21 GLN A  51      88.690  94.670 151.680  1.00  0.00           H
ATOM    604 HE22 GLN A  51      88.290  95.380 153.240  1.00  0.00           H
ATOM    605  C   GLN A  51      83.010  93.360 150.830  1.00  0.00           C
ATOM    606  O   GLN A  51      82.390  93.000 149.810  1.00  0.00           O
ATOM    607  N   ARG A  52      82.420  93.900 151.880  1.00  0.00           N
ATOM    608  HN  ARG A  52      82.860  94.110 152.760  1.00  0.00           H
ATOM    609  CA  ARG A  52      81.000  94.130 151.970  1.00  0.00           C
ATOM    610  HA  ARG A  52      80.420  93.330 151.540  1.00  0.00           H
ATOM    611  CB  ARG A  52      80.620  94.350 153.460  1.00  0.00           C
ATOM    612  HB1 ARG A  52      81.280  95.160 153.860  1.00  0.00           H
ATOM    613  HB2 ARG A  52      79.560  94.680 153.480  1.00  0.00           H
ATOM    614  CG  ARG A  52      80.890  93.060 154.230  1.00  0.00           C
ATOM    615  HG1 ARG A  52      81.980  92.860 154.250  1.00  0.00           H
ATOM    616  HG2 ARG A  52      80.400  92.170 153.780  1.00  0.00           H
ATOM    617  CD  ARG A  52      80.620  93.260 155.700  1.00  0.00           C
ATOM    618  HD1 ARG A  52      80.790  94.320 155.990  1.00  0.00           H
ATOM    619  HD2 ARG A  52      81.290  92.580 156.280  1.00  0.00           H
ATOM    620  NE  ARG A  52      79.210  92.860 155.990  1.00  0.00           N
ATOM    621  HE  ARG A  52      78.510  93.190 155.350  1.00  0.00           H
ATOM    622  CZ  ARG A  52      78.810  92.010 156.890  1.00  0.00           C
ATOM    623  NH1 ARG A  52      79.650  91.490 157.780  1.00  0.00           N
ATOM    624 HH11 ARG A  52      79.220  90.900 158.460  1.00  0.00           H
ATOM    625 HH12 ARG A  52      80.540  91.930 157.890  1.00  0.00           H
ATOM    626  NH2 ARG A  52      77.560  91.670 157.010  1.00  0.00           N
ATOM    627 HH21 ARG A  52      77.390  91.070 157.790  1.00  0.00           H
ATOM    628 HH22 ARG A  52      76.890  91.990 156.340  1.00  0.00           H
ATOM    629  C   ARG A  52      80.520  95.320 151.130  1.00  0.00           C
ATOM    630  O   ARG A  52      80.240  96.390 151.730  1.00  0.00           O
ATOM    631  N   SER A  53      80.530  95.290 149.800  1.00  0.00           N
ATOM    632  HN  SER A  53      80.780  94.350 149.580  1.00  0.00           H
ATOM    633  CA  SER A  53      80.280  96.310 148.810  1.00  0.00           C
ATOM    634  HA  SER A  53      80.980  97.120 148.950  1.00  0.00           H
ATOM    635  CB  SER A  53      80.560  95.710 147.430  1.00  0.00           C
ATOM    636  HB1 SER A  53      80.030  94.760 147.190  1.00  0.00           H
ATOM    637  HB2 SER A  53      81.660  95.570 147.380  1.00  0.00           H
ATOM    638  OG  SER A  53      80.200  96.630 146.390  1.00  0.00           O
ATOM    639  HG1 SER A  53      79.370  96.340 146.010  1.00  0.00           H
ATOM    640  C   SER A  53      78.820  96.790 148.880  1.00  0.00           C
ATOM    641  O   SER A  53      77.890  95.980 149.020  1.00  0.00           O
ATOM    642  N   PRO A  54      78.630  98.110 148.650  1.00  0.00           N
ATOM    643  CD  PRO A  54      77.320  98.610 148.160  1.00  0.00           C
ATOM    644  HD1 PRO A  54      76.650  98.750 149.040  1.00  0.00           H
ATOM    645  HD2 PRO A  54      76.770  98.020 147.390  1.00  0.00           H
ATOM    646  CA  PRO A  54      79.550  99.240 148.830  1.00  0.00           C
ATOM    647  HA  PRO A  54      80.380  99.000 148.180  1.00  0.00           H
ATOM    648  CB  PRO A  54      78.830 100.550 148.320  1.00  0.00           C
ATOM    649  HB1 PRO A  54      78.410 101.170 149.140  1.00  0.00           H
ATOM    650  HB2 PRO A  54      79.490 101.100 147.610  1.00  0.00           H
ATOM    651  CG  PRO A  54      77.710  99.970 147.480  1.00  0.00           C
ATOM    652  HG1 PRO A  54      77.980  99.760 146.430  1.00  0.00           H
ATOM    653  HG2 PRO A  54      76.840 100.660 147.590  1.00  0.00           H
ATOM    654  C   PRO A  54      80.070  99.320 150.210  1.00  0.00           C
ATOM    655  O   PRO A  54      79.290  99.720 151.110  1.00  0.00           O
ATOM    656  N   ALA A  55      81.390  99.080 150.360  1.00  0.00           N
ATOM    657  HN  ALA A  55      82.080  98.970 149.650  1.00  0.00           H
ATOM    658  CA  ALA A  55      82.030  98.900 151.660  1.00  0.00           C
ATOM    659  HA  ALA A  55      81.300  98.600 152.390  1.00  0.00           H
ATOM    660  CB  ALA A  55      83.130  97.790 151.730  1.00  0.00           C
ATOM    661  HB1 ALA A  55      82.730  96.760 151.590  1.00  0.00           H
ATOM    662  HB2 ALA A  55      83.930  97.920 150.960  1.00  0.00           H
ATOM    663  HB3 ALA A  55      83.580  97.730 152.740  1.00  0.00           H
ATOM    664  C   ALA A  55      82.650 100.210 152.080  1.00  0.00           C
ATOM    665  O   ALA A  55      83.590 100.730 151.410  1.00  0.00           O
ATOM    666  N   VAL A  56      82.070 100.860 153.120  1.00  0.00           N
ATOM    667  HN  VAL A  56      81.460 100.340 153.710  1.00  0.00           H
ATOM    668  CA  VAL A  56      82.350 102.220 153.490  1.00  0.00           C
ATOM    669  HA  VAL A  56      82.630 102.760 152.600  1.00  0.00           H
ATOM    670  CB  VAL A  56      81.150 103.070 153.910  1.00  0.00           C
ATOM    671  HB  VAL A  56      80.730 102.640 154.840  1.00  0.00           H
ATOM    672  CG1 VAL A  56      81.650 104.470 154.310  1.00  0.00           C
ATOM    673 HG11 VAL A  56      82.310 104.490 155.210  1.00  0.00           H
ATOM    674 HG12 VAL A  56      82.210 105.040 153.540  1.00  0.00           H
ATOM    675 HG13 VAL A  56      80.730 105.070 154.480  1.00  0.00           H
ATOM    676  CG2 VAL A  56      80.000 103.000 152.800  1.00  0.00           C
ATOM    677 HG21 VAL A  56      79.650 101.960 152.610  1.00  0.00           H
ATOM    678 HG22 VAL A  56      79.110 103.580 153.110  1.00  0.00           H
ATOM    679 HG23 VAL A  56      80.370 103.440 151.850  1.00  0.00           H
ATOM    680  C   VAL A  56      83.500 102.310 154.440  1.00  0.00           C
ATOM    681  O   VAL A  56      83.590 101.700 155.520  1.00  0.00           O
ATOM    682  N   ILE A  57      84.430 103.210 154.130  1.00  0.00           N
ATOM    683  HN  ILE A  57      84.430 103.680 153.260  1.00  0.00           H
ATOM    684  CA  ILE A  57      85.680 103.540 154.900  1.00  0.00           C
ATOM    685  HA  ILE A  57      86.010 102.650 155.410  1.00  0.00           H
ATOM    686  CB  ILE A  57      86.850 103.910 153.950  1.00  0.00           C
ATOM    687  HB  ILE A  57      86.480 104.790 153.390  1.00  0.00           H
ATOM    688  CG2 ILE A  57      88.030 104.470 154.790  1.00  0.00           C
ATOM    689 HG21 ILE A  57      88.150 103.930 155.750  1.00  0.00           H
ATOM    690 HG22 ILE A  57      88.970 104.230 154.240  1.00  0.00           H
ATOM    691 HG23 ILE A  57      87.870 105.520 155.110  1.00  0.00           H
ATOM    692  CG1 ILE A  57      87.270 102.700 153.100  1.00  0.00           C
ATOM    693 HG11 ILE A  57      86.360 102.140 152.830  1.00  0.00           H
ATOM    694 HG12 ILE A  57      88.000 102.050 153.620  1.00  0.00           H
ATOM    695  CD  ILE A  57      87.910 103.100 151.800  1.00  0.00           C
ATOM    696  HD1 ILE A  57      88.830 103.650 152.080  1.00  0.00           H
ATOM    697  HD2 ILE A  57      88.180 102.270 151.100  1.00  0.00           H
ATOM    698  HD3 ILE A  57      87.330 103.850 151.220  1.00  0.00           H
ATOM    699  C   ILE A  57      85.420 104.640 155.890  1.00  0.00           C
ATOM    700  O   ILE A  57      85.490 104.460 157.080  1.00  0.00           O
ATOM    701  N   THR A  58      84.870 105.720 155.410  1.00  0.00           N
ATOM    702  HN  THR A  58      84.590 105.740 154.450  1.00  0.00           H
ATOM    703  CA  THR A  58      84.440 106.940 156.190  1.00  0.00           C
ATOM    704  HA  THR A  58      84.120 106.800 157.210  1.00  0.00           H
ATOM    705  CB  THR A  58      85.510 108.060 156.290  1.00  0.00           C
ATOM    706  HB  THR A  58      86.370 107.710 156.890  1.00  0.00           H
ATOM    707  OG1 THR A  58      85.020 109.220 156.870  1.00  0.00           O
ATOM    708  HG1 THR A  58      85.340 109.350 157.760  1.00  0.00           H
ATOM    709  CG2 THR A  58      86.000 108.330 154.840  1.00  0.00           C
ATOM    710 HG21 THR A  58      85.160 108.460 154.120  1.00  0.00           H
ATOM    711 HG22 THR A  58      86.510 109.320 154.890  1.00  0.00           H
ATOM    712 HG23 THR A  58      86.700 107.550 154.470  1.00  0.00           H
ATOM    713  C   THR A  58      83.220 107.460 155.520  1.00  0.00           C
ATOM    714  O   THR A  58      83.020 107.290 154.280  1.00  0.00           O
ATOM    715  N   GLY A  59      82.310 108.170 156.250  1.00  0.00           N
ATOM    716  HN  GLY A  59      82.500 108.420 157.190  1.00  0.00           H
ATOM    717  CA  GLY A  59      81.280 108.890 155.620  1.00  0.00           C
ATOM    718  HA1 GLY A  59      80.510 108.170 155.390  1.00  0.00           H
ATOM    719  HA2 GLY A  59      81.580 109.390 154.700  1.00  0.00           H
ATOM    720  C   GLY A  59      80.660 109.910 156.500  1.00  0.00           C
ATOM    721  O   GLY A  59      80.730 109.780 157.700  1.00  0.00           O
ATOM    722  N   LEU A  60      80.010 110.960 155.990  1.00  0.00           N
ATOM    723  HN  LEU A  60      80.010 110.960 154.990  1.00  0.00           H
ATOM    724  CA  LEU A  60      79.270 112.020 156.660  1.00  0.00           C
ATOM    725  HA  LEU A  60      79.400 112.060 157.730  1.00  0.00           H
ATOM    726  CB  LEU A  60      79.760 113.310 155.920  1.00  0.00           C
ATOM    727  HB1 LEU A  60      80.860 113.360 156.110  1.00  0.00           H
ATOM    728  HB2 LEU A  60      79.590 113.080 154.850  1.00  0.00           H
ATOM    729  CG  LEU A  60      79.200 114.700 156.310  1.00  0.00           C
ATOM    730  HG  LEU A  60      80.020 115.440 156.190  1.00  0.00           H
ATOM    731  CD1 LEU A  60      78.140 115.120 155.350  1.00  0.00           C
ATOM    732 HD11 LEU A  60      77.440 114.270 155.190  1.00  0.00           H
ATOM    733 HD12 LEU A  60      77.530 115.960 155.750  1.00  0.00           H
ATOM    734 HD13 LEU A  60      78.600 115.350 154.360  1.00  0.00           H
ATOM    735  CD2 LEU A  60      78.670 114.740 157.750  1.00  0.00           C
ATOM    736 HD21 LEU A  60      78.430 115.780 158.050  1.00  0.00           H
ATOM    737 HD22 LEU A  60      77.760 114.120 157.900  1.00  0.00           H
ATOM    738 HD23 LEU A  60      79.420 114.450 158.520  1.00  0.00           H
ATOM    739  C   LEU A  60      77.820 111.770 156.400  1.00  0.00           C
ATOM    740  O   LEU A  60      77.340 111.830 155.260  1.00  0.00           O
ATOM    741  N   TYR A  61      77.080 111.440 157.410  1.00  0.00           N
ATOM    742  HN  TYR A  61      77.460 111.500 158.330  1.00  0.00           H
ATOM    743  CA  TYR A  61      75.690 111.050 157.390  1.00  0.00           C
ATOM    744  HA  TYR A  61      75.320 111.000 156.370  1.00  0.00           H
ATOM    745  CB  TYR A  61      75.620 109.650 158.090  1.00  0.00           C
ATOM    746  HB1 TYR A  61      76.140 109.730 159.060  1.00  0.00           H
ATOM    747  HB2 TYR A  61      74.620 109.220 158.310  1.00  0.00           H
ATOM    748  CG  TYR A  61      76.400 108.650 157.310  1.00  0.00           C
ATOM    749  CD1 TYR A  61      75.740 107.950 156.350  1.00  0.00           C
ATOM    750  HD1 TYR A  61      74.790 108.370 156.050  1.00  0.00           H
ATOM    751  CE1 TYR A  61      76.340 106.960 155.640  1.00  0.00           C
ATOM    752  HE1 TYR A  61      75.720 106.450 154.920  1.00  0.00           H
ATOM    753  CZ  TYR A  61      77.700 106.580 155.970  1.00  0.00           C
ATOM    754  OH  TYR A  61      78.320 105.580 155.250  1.00  0.00           O
ATOM    755  HH  TYR A  61      77.820 105.200 154.520  1.00  0.00           H
ATOM    756  CD2 TYR A  61      77.700 108.170 157.680  1.00  0.00           C
ATOM    757  HD2 TYR A  61      78.290 108.670 158.440  1.00  0.00           H
ATOM    758  CE2 TYR A  61      78.370 107.240 156.930  1.00  0.00           C
ATOM    759  HE2 TYR A  61      79.360 106.880 157.190  1.00  0.00           H
ATOM    760  C   TYR A  61      74.870 111.990 158.090  1.00  0.00           C
ATOM    761  O   TYR A  61      75.300 112.780 158.890  1.00  0.00           O
ATOM    762  N   ASP A  62      73.570 111.850 157.920  1.00  0.00           N
ATOM    763  HN  ASP A  62      73.200 111.220 157.250  1.00  0.00           H
ATOM    764  CA  ASP A  62      72.550 112.700 158.390  1.00  0.00           C
ATOM    765  HA  ASP A  62      72.970 113.410 159.090  1.00  0.00           H
ATOM    766  CB  ASP A  62      72.060 113.460 157.110  1.00  0.00           C
ATOM    767  HB1 ASP A  62      72.950 113.970 156.690  1.00  0.00           H
ATOM    768  HB2 ASP A  62      71.580 112.820 156.340  1.00  0.00           H
ATOM    769  CG  ASP A  62      71.090 114.550 157.430  1.00  0.00           C
ATOM    770  OD1 ASP A  62      70.500 114.600 158.570  1.00  0.00           O
ATOM    771  OD2 ASP A  62      70.870 115.360 156.470  1.00  0.00           O
ATOM    772  C   ASP A  62      71.450 111.830 159.020  1.00  0.00           C
ATOM    773  O   ASP A  62      70.870 110.930 158.450  1.00  0.00           O
ATOM    774  N   LYS A  63      71.290 112.150 160.280  1.00  0.00           N
ATOM    775  HN  LYS A  63      71.750 112.950 160.660  1.00  0.00           H
ATOM    776  CA  LYS A  63      70.580 111.370 161.160  1.00  0.00           C
ATOM    777  HA  LYS A  63      70.590 110.350 160.800  1.00  0.00           H
ATOM    778  CB  LYS A  63      71.250 111.400 162.560  1.00  0.00           C
ATOM    779  HB1 LYS A  63      70.890 110.610 163.260  1.00  0.00           H
ATOM    780  HB2 LYS A  63      72.280 111.110 162.260  1.00  0.00           H
ATOM    781  CG  LYS A  63      71.200 112.740 163.300  1.00  0.00           C
ATOM    782  HG1 LYS A  63      70.190 112.840 163.760  1.00  0.00           H
ATOM    783  HG2 LYS A  63      71.320 113.650 162.680  1.00  0.00           H
ATOM    784  CD  LYS A  63      72.250 112.860 164.410  1.00  0.00           C
ATOM    785  HD1 LYS A  63      72.160 113.930 164.710  1.00  0.00           H
ATOM    786  HD2 LYS A  63      73.210 112.760 163.850  1.00  0.00           H
ATOM    787  CE  LYS A  63      72.100 111.760 165.500  1.00  0.00           C
ATOM    788  HE1 LYS A  63      73.090 112.000 165.940  1.00  0.00           H
ATOM    789  HE2 LYS A  63      72.030 110.710 165.120  1.00  0.00           H
ATOM    790  NZ  LYS A  63      71.070 112.020 166.550  1.00  0.00           N
ATOM    791  HZ1 LYS A  63      70.150 112.380 166.230  1.00  0.00           H
ATOM    792  HZ2 LYS A  63      70.790 111.140 167.040  1.00  0.00           H
ATOM    793  HZ3 LYS A  63      71.310 112.660 167.330  1.00  0.00           H
ATOM    794  C   LYS A  63      69.140 111.900 161.220  1.00  0.00           C
ATOM    795  O   LYS A  63      68.210 111.290 161.690  1.00  0.00           O
ATOM    796  N   CYS A  64      68.900 113.070 160.520  1.00  0.00           N
ATOM    797  HN  CYS A  64      69.610 113.510 159.980  1.00  0.00           H
ATOM    798  CA  CYS A  64      67.580 113.590 160.520  1.00  0.00           C
ATOM    799  HA  CYS A  64      66.840 112.920 160.950  1.00  0.00           H
ATOM    800  CB  CYS A  64      67.580 114.940 161.210  1.00  0.00           C
ATOM    801  HB1 CYS A  64      66.560 115.360 161.300  1.00  0.00           H
ATOM    802  HB2 CYS A  64      68.110 115.750 160.670  1.00  0.00           H
ATOM    803  SG  CYS A  64      68.280 114.940 162.920  1.00  0.00           S
ATOM    804  C   CYS A  64      67.150 113.820 159.130  1.00  0.00           C
ATOM    805  O   CYS A  64      66.100 114.360 158.850  1.00  0.00           O
ATOM    806  N   SER A  65      67.840 113.290 158.130  1.00  0.00           N
ATOM    807  HN  SER A  65      68.720 112.830 158.160  1.00  0.00           H
ATOM    808  CA  SER A  65      67.180 113.110 156.830  1.00  0.00           C
ATOM    809  HA  SER A  65      66.720 114.050 156.560  1.00  0.00           H
ATOM    810  CB  SER A  65      68.170 112.770 155.650  1.00  0.00           C
ATOM    811  HB1 SER A  65      67.650 112.310 154.780  1.00  0.00           H
ATOM    812  HB2 SER A  65      68.990 112.040 155.850  1.00  0.00           H
ATOM    813  OG  SER A  65      68.700 113.970 155.140  1.00  0.00           O
ATOM    814  HG1 SER A  65      69.320 114.330 155.780  1.00  0.00           H
ATOM    815  C   SER A  65      66.050 112.070 156.770  1.00  0.00           C
ATOM    816  O   SER A  65      66.390 110.910 156.780  1.00  0.00           O
ATOM    817  N   TYR A  66      64.860 112.560 156.600  1.00  0.00           N
ATOM    818  HN  TYR A  66      64.890 113.560 156.650  1.00  0.00           H
ATOM    819  CA  TYR A  66      63.710 111.750 156.650  1.00  0.00           C
ATOM    820  HA  TYR A  66      63.950 110.720 156.860  1.00  0.00           H
ATOM    821  CB  TYR A  66      62.670 112.230 157.720  1.00  0.00           C
ATOM    822  HB1 TYR A  66      62.420 113.310 157.640  1.00  0.00           H
ATOM    823  HB2 TYR A  66      61.690 111.750 157.530  1.00  0.00           H
ATOM    824  CG  TYR A  66      63.050 111.910 159.110  1.00  0.00           C
ATOM    825  CD1 TYR A  66      63.140 110.580 159.490  1.00  0.00           C
ATOM    826  HD1 TYR A  66      63.030 109.730 158.830  1.00  0.00           H
ATOM    827  CE1 TYR A  66      63.510 110.250 160.820  1.00  0.00           C
ATOM    828  HE1 TYR A  66      63.510 109.190 161.030  1.00  0.00           H
ATOM    829  CZ  TYR A  66      63.740 111.260 161.750  1.00  0.00           C
ATOM    830  OH  TYR A  66      63.980 111.040 163.110  1.00  0.00           O
ATOM    831  HH  TYR A  66      63.990 110.090 163.250  1.00  0.00           H
ATOM    832  CD2 TYR A  66      63.480 112.910 160.030  1.00  0.00           C
ATOM    833  HD2 TYR A  66      63.650 113.920 159.700  1.00  0.00           H
ATOM    834  CE2 TYR A  66      63.860 112.530 161.340  1.00  0.00           C
ATOM    835  HE2 TYR A  66      64.170 113.260 162.060  1.00  0.00           H
ATOM    836  C   TYR A  66      63.020 111.650 155.220  1.00  0.00           C
ATOM    837  O   TYR A  66      61.970 111.000 155.070  1.00  0.00           O
ATOM    838  N   ILE A  67      63.560 112.380 154.180  1.00  0.00           N
ATOM    839  HN  ILE A  67      64.420 112.840 154.360  1.00  0.00           H
ATOM    840  CA  ILE A  67      62.980 112.360 152.810  1.00  0.00           C
ATOM    841  HA  ILE A  67      62.010 111.900 152.830  1.00  0.00           H
ATOM    842  CB  ILE A  67      62.920 113.740 152.140  1.00  0.00           C
ATOM    843  HB  ILE A  67      63.910 114.100 151.820  1.00  0.00           H
ATOM    844  CG2 ILE A  67      62.130 113.580 150.760  1.00  0.00           C
ATOM    845 HG21 ILE A  67      62.090 114.550 150.220  1.00  0.00           H
ATOM    846 HG22 ILE A  67      62.650 113.000 149.980  1.00  0.00           H
ATOM    847 HG23 ILE A  67      61.110 113.260 151.050  1.00  0.00           H
ATOM    848  CG1 ILE A  67      62.360 114.800 153.150  1.00  0.00           C
ATOM    849 HG11 ILE A  67      62.880 114.790 154.130  1.00  0.00           H
ATOM    850 HG12 ILE A  67      61.290 114.560 153.310  1.00  0.00           H
ATOM    851  CD  ILE A  67      62.460 116.220 152.580  1.00  0.00           C
ATOM    852  HD1 ILE A  67      61.680 116.440 151.820  1.00  0.00           H
ATOM    853  HD2 ILE A  67      62.450 117.080 153.290  1.00  0.00           H
ATOM    854  HD3 ILE A  67      63.440 116.150 152.060  1.00  0.00           H
ATOM    855  C   ILE A  67      63.830 111.400 151.950  1.00  0.00           C
ATOM    856  O   ILE A  67      63.400 110.320 151.620  1.00  0.00           O
ATOM    857  N   SER A  68      65.110 111.670 151.780  1.00  0.00           N
ATOM    858  HN  SER A  68      65.470 112.560 152.070  1.00  0.00           H
ATOM    859  CA  SER A  68      66.030 110.840 151.090  1.00  0.00           C
ATOM    860  HA  SER A  68      65.720 109.810 151.180  1.00  0.00           H
ATOM    861  CB  SER A  68      66.290 111.200 149.580  1.00  0.00           C
ATOM    862  HB1 SER A  68      65.340 111.510 149.100  1.00  0.00           H
ATOM    863  HB2 SER A  68      66.740 110.340 149.030  1.00  0.00           H
ATOM    864  OG  SER A  68      67.170 112.320 149.380  1.00  0.00           O
ATOM    865  HG1 SER A  68      68.040 111.910 149.320  1.00  0.00           H
ATOM    866  C   SER A  68      67.330 110.900 151.830  1.00  0.00           C
ATOM    867  O   SER A  68      67.810 111.950 152.240  1.00  0.00           O
ATOM    868  N   ARG A  69      67.890 109.670 152.050  1.00  0.00           N
ATOM    869  HN  ARG A  69      67.720 108.880 151.470  1.00  0.00           H
ATOM    870  CA  ARG A  69      69.000 109.600 153.000  1.00  0.00           C
ATOM    871  HA  ARG A  69      68.990 110.480 153.630  1.00  0.00           H
ATOM    872  CB  ARG A  69      68.860 108.380 153.900  1.00  0.00           C
ATOM    873  HB1 ARG A  69      68.960 107.440 153.320  1.00  0.00           H
ATOM    874  HB2 ARG A  69      69.690 108.350 154.640  1.00  0.00           H
ATOM    875  CG  ARG A  69      67.620 108.420 154.830  1.00  0.00           C
ATOM    876  HG1 ARG A  69      67.690 109.340 155.440  1.00  0.00           H
ATOM    877  HG2 ARG A  69      67.820 107.630 155.590  1.00  0.00           H
ATOM    878  CD  ARG A  69      66.100 108.470 154.330  1.00  0.00           C
ATOM    879  HD1 ARG A  69      65.910 107.510 153.820  1.00  0.00           H
ATOM    880  HD2 ARG A  69      65.870 109.350 153.700  1.00  0.00           H
ATOM    881  NE  ARG A  69      65.350 108.460 155.650  1.00  0.00           N
ATOM    882  HE  ARG A  69      65.810 108.950 156.390  1.00  0.00           H
ATOM    883  CZ  ARG A  69      64.080 108.190 155.850  1.00  0.00           C
ATOM    884  NH1 ARG A  69      63.190 108.080 154.920  1.00  0.00           N
ATOM    885 HH11 ARG A  69      62.200 108.000 155.080  1.00  0.00           H
ATOM    886 HH12 ARG A  69      63.480 108.130 153.970  1.00  0.00           H
ATOM    887  NH2 ARG A  69      63.630 108.020 157.100  1.00  0.00           N
ATOM    888 HH21 ARG A  69      62.680 107.750 157.230  1.00  0.00           H
ATOM    889 HH22 ARG A  69      64.250 107.860 157.870  1.00  0.00           H
ATOM    890  C   ARG A  69      70.420 109.550 152.380  1.00  0.00           C
ATOM    891  O   ARG A  69      71.430 109.130 152.890  1.00  0.00           O
ATOM    892  N   ASP A  70      70.470 110.020 151.170  1.00  0.00           N
ATOM    893  HN  ASP A  70      69.720 110.550 150.790  1.00  0.00           H
ATOM    894  CA  ASP A  70      71.550 109.920 150.300  1.00  0.00           C
ATOM    895  HA  ASP A  70      72.190 109.110 150.610  1.00  0.00           H
ATOM    896  CB  ASP A  70      71.100 109.560 148.870  1.00  0.00           C
ATOM    897  HB1 ASP A  70      71.920 109.590 148.110  1.00  0.00           H
ATOM    898  HB2 ASP A  70      70.600 108.570 148.850  1.00  0.00           H
ATOM    899  CG  ASP A  70      70.020 110.480 148.280  1.00  0.00           C
ATOM    900  OD1 ASP A  70      69.690 111.560 148.810  1.00  0.00           O
ATOM    901  OD2 ASP A  70      69.610 110.140 147.120  1.00  0.00           O
ATOM    902  C   ASP A  70      72.340 111.230 150.230  1.00  0.00           C
ATOM    903  O   ASP A  70      73.500 111.260 149.730  1.00  0.00           O
ATOM    904  N   ARG A  71      71.880 112.370 150.870  1.00  0.00           N
ATOM    905  HN  ARG A  71      70.990 112.410 151.300  1.00  0.00           H
ATOM    906  CA  ARG A  71      72.650 113.570 151.140  1.00  0.00           C
ATOM    907  HA  ARG A  71      72.980 114.020 150.210  1.00  0.00           H
ATOM    908  CB  ARG A  71      71.750 114.590 151.950  1.00  0.00           C
ATOM    909  HB1 ARG A  71      71.360 114.030 152.820  1.00  0.00           H
ATOM    910  HB2 ARG A  71      72.330 115.400 152.440  1.00  0.00           H
ATOM    911  CG  ARG A  71      70.650 115.220 151.080  1.00  0.00           C
ATOM    912  HG1 ARG A  71      70.110 114.440 150.510  1.00  0.00           H
ATOM    913  HG2 ARG A  71      71.190 115.900 150.400  1.00  0.00           H
ATOM    914  CD  ARG A  71      69.680 115.990 151.940  1.00  0.00           C
ATOM    915  HD1 ARG A  71      70.270 116.520 152.720  1.00  0.00           H
ATOM    916  HD2 ARG A  71      69.090 115.280 152.550  1.00  0.00           H
ATOM    917  NE  ARG A  71      68.900 116.850 151.010  1.00  0.00           N
ATOM    918  HE  ARG A  71      69.150 116.810 150.040  1.00  0.00           H
ATOM    919  CZ  ARG A  71      67.750 117.370 151.380  1.00  0.00           C
ATOM    920  NH1 ARG A  71      67.340 117.350 152.660  1.00  0.00           N
ATOM    921 HH11 ARG A  71      66.520 117.860 152.920  1.00  0.00           H
ATOM    922 HH12 ARG A  71      68.000 117.100 153.360  1.00  0.00           H
ATOM    923  NH2 ARG A  71      66.910 117.780 150.420  1.00  0.00           N
ATOM    924 HH21 ARG A  71      65.960 117.980 150.670  1.00  0.00           H
ATOM    925 HH22 ARG A  71      67.190 117.580 149.480  1.00  0.00           H
ATOM    926  C   ARG A  71      73.930 113.270 151.940  1.00  0.00           C
ATOM    927  O   ARG A  71      73.900 112.510 152.960  1.00  0.00           O
ATOM    928  N   GLY A  72      75.050 113.820 151.500  1.00  0.00           N
ATOM    929  HN  GLY A  72      74.850 114.430 150.730  1.00  0.00           H
ATOM    930  CA  GLY A  72      76.290 113.750 152.210  1.00  0.00           C
ATOM    931  HA1 GLY A  72      76.250 112.960 152.950  1.00  0.00           H
ATOM    932  HA2 GLY A  72      76.520 114.760 152.500  1.00  0.00           H
ATOM    933  C   GLY A  72      77.390 113.210 151.250  1.00  0.00           C
ATOM    934  O   GLY A  72      77.200 112.970 150.010  1.00  0.00           O
ATOM    935  N   TRP A  73      78.610 113.060 151.730  1.00  0.00           N
ATOM    936  HN  TRP A  73      78.780 113.240 152.700  1.00  0.00           H
ATOM    937  CA  TRP A  73      79.700 112.370 151.090  1.00  0.00           C
ATOM    938  HA  TRP A  73      79.390 112.120 150.090  1.00  0.00           H
ATOM    939  CB  TRP A  73      80.940 113.280 150.940  1.00  0.00           C
ATOM    940  HB1 TRP A  73      81.830 112.720 150.590  1.00  0.00           H
ATOM    941  HB2 TRP A  73      80.710 114.010 150.130  1.00  0.00           H
ATOM    942  CG  TRP A  73      81.240 114.070 152.150  1.00  0.00           C
ATOM    943  CD1 TRP A  73      80.810 115.370 152.550  1.00  0.00           C
ATOM    944  HD1 TRP A  73      80.230 116.100 152.010  1.00  0.00           H
ATOM    945  NE1 TRP A  73      81.550 115.680 153.680  1.00  0.00           N
ATOM    946  HE1 TRP A  73      81.550 116.510 154.190  1.00  0.00           H
ATOM    947  CE2 TRP A  73      82.350 114.670 154.070  1.00  0.00           C
ATOM    948  CD2 TRP A  73      82.180 113.620 153.190  1.00  0.00           C
ATOM    949  CE3 TRP A  73      83.040 112.480 153.340  1.00  0.00           C
ATOM    950  HE3 TRP A  73      83.070 111.670 152.620  1.00  0.00           H
ATOM    951  CZ3 TRP A  73      83.850 112.410 154.500  1.00  0.00           C
ATOM    952  HZ3 TRP A  73      84.470 111.530 154.620  1.00  0.00           H
ATOM    953  CZ2 TRP A  73      83.220 114.600 155.160  1.00  0.00           C
ATOM    954  HZ2 TRP A  73      83.200 115.390 155.890  1.00  0.00           H
ATOM    955  CH2 TRP A  73      83.970 113.460 155.370  1.00  0.00           C
ATOM    956  HH2 TRP A  73      84.690 113.320 156.170  1.00  0.00           H
ATOM    957  C   TRP A  73      80.190 111.100 151.800  1.00  0.00           C
ATOM    958  O   TRP A  73      80.240 111.040 152.990  1.00  0.00           O
ATOM    959  N   VAL A  74      80.530 110.060 151.010  1.00  0.00           N
ATOM    960  HN  VAL A  74      80.410 110.000 150.020  1.00  0.00           H
ATOM    961  CA  VAL A  74      80.970 108.730 151.430  1.00  0.00           C
ATOM    962  HA  VAL A  74      81.260 108.750 152.460  1.00  0.00           H
ATOM    963  CB  VAL A  74      79.790 107.740 151.270  1.00  0.00           C
ATOM    964  HB  VAL A  74      79.450 107.640 150.220  1.00  0.00           H
ATOM    965  CG1 VAL A  74      80.260 106.300 151.760  1.00  0.00           C
ATOM    966 HG11 VAL A  74      80.760 106.530 152.730  1.00  0.00           H
ATOM    967 HG12 VAL A  74      79.350 105.680 151.890  1.00  0.00           H
ATOM    968 HG13 VAL A  74      81.010 105.800 151.120  1.00  0.00           H
ATOM    969  CG2 VAL A  74      78.630 108.200 152.160  1.00  0.00           C
ATOM    970 HG21 VAL A  74      78.920 108.120 153.230  1.00  0.00           H
ATOM    971 HG22 VAL A  74      78.180 109.200 151.980  1.00  0.00           H
ATOM    972 HG23 VAL A  74      77.820 107.440 152.250  1.00  0.00           H
ATOM    973  C   VAL A  74      82.080 108.280 150.500  1.00  0.00           C
ATOM    974  O   VAL A  74      82.100 108.380 149.270  1.00  0.00           O
ATOM    975  N   VAL A  75      83.070 107.640 151.190  1.00  0.00           N
ATOM    976  HN  VAL A  75      83.000 107.420 152.160  1.00  0.00           H
ATOM    977  CA  VAL A  75      84.260 107.130 150.470  1.00  0.00           C
ATOM    978  HA  VAL A  75      83.960 107.110 149.430  1.00  0.00           H
ATOM    979  CB  VAL A  75      85.530 108.000 150.650  1.00  0.00           C
ATOM    980  HB  VAL A  75      85.950 107.900 151.680  1.00  0.00           H
ATOM    981  CG1 VAL A  75      86.670 107.360 149.760  1.00  0.00           C
ATOM    982 HG11 VAL A  75      87.530 108.050 149.900  1.00  0.00           H
ATOM    983 HG12 VAL A  75      86.970 106.360 150.150  1.00  0.00           H
ATOM    984 HG13 VAL A  75      86.370 107.290 148.690  1.00  0.00           H
ATOM    985  CG2 VAL A  75      85.320 109.500 150.310  1.00  0.00           C
ATOM    986 HG21 VAL A  75      86.310 109.980 150.130  1.00  0.00           H
ATOM    987 HG22 VAL A  75      84.670 109.510 149.410  1.00  0.00           H
ATOM    988 HG23 VAL A  75      84.840 109.900 151.230  1.00  0.00           H
ATOM    989  C   VAL A  75      84.360 105.650 150.810  1.00  0.00           C
ATOM    990  O   VAL A  75      84.200 105.280 151.980  1.00  0.00           O
ATOM    991  N   GLY A  76      84.610 104.760 149.840  1.00  0.00           N
ATOM    992  HN  GLY A  76      84.780 105.100 148.930  1.00  0.00           H
ATOM    993  CA  GLY A  76      84.540 103.350 150.100  1.00  0.00           C
ATOM    994  HA1 GLY A  76      83.540 103.040 150.360  1.00  0.00           H
ATOM    995  HA2 GLY A  76      85.170 103.210 150.960  1.00  0.00           H
ATOM    996  C   GLY A  76      85.010 102.540 148.930  1.00  0.00           C
ATOM    997  O   GLY A  76      85.600 103.070 148.030  1.00  0.00           O
ATOM    998  N   ILE A  77      84.720 101.250 148.880  1.00  0.00           N
ATOM    999  HN  ILE A  77      84.070 100.890 149.540  1.00  0.00           H
ATOM   1000  CA  ILE A  77      85.070 100.420 147.760  1.00  0.00           C
ATOM   1001  HA  ILE A  77      85.420 100.930 146.870  1.00  0.00           H
ATOM   1002  CB  ILE A  77      86.020  99.330 148.210  1.00  0.00           C
ATOM   1003  HB  ILE A  77      85.730  98.960 149.220  1.00  0.00           H
ATOM   1004  CG2 ILE A  77      86.200  98.260 147.120  1.00  0.00           C
ATOM   1005 HG21 ILE A  77      86.300  98.640 146.080  1.00  0.00           H
ATOM   1006 HG22 ILE A  77      87.060  97.570 147.300  1.00  0.00           H
ATOM   1007 HG23 ILE A  77      85.350  97.550 147.200  1.00  0.00           H
ATOM   1008  CG1 ILE A  77      87.480  99.910 148.340  1.00  0.00           C
ATOM   1009 HG11 ILE A  77      87.440 100.830 148.960  1.00  0.00           H
ATOM   1010 HG12 ILE A  77      87.940 100.120 147.350  1.00  0.00           H
ATOM   1011  CD  ILE A  77      88.440  98.920 149.080  1.00  0.00           C
ATOM   1012  HD1 ILE A  77      89.370  99.430 149.390  1.00  0.00           H
ATOM   1013  HD2 ILE A  77      87.880  98.400 149.890  1.00  0.00           H
ATOM   1014  HD3 ILE A  77      88.800  98.230 148.290  1.00  0.00           H
ATOM   1015  C   ILE A  77      83.770  99.740 147.310  1.00  0.00           C
ATOM   1016  O   ILE A  77      82.950  99.440 148.130  1.00  0.00           O
ATOM   1017  N   HIS A  78      83.570  99.690 146.010  1.00  0.00           N
ATOM   1018  HN  HIS A  78      84.250 100.100 145.390  1.00  0.00           H
ATOM   1019  CA  HIS A  78      82.380  99.100 145.470  1.00  0.00           C
ATOM   1020  HA  HIS A  78      82.100  98.230 146.050  1.00  0.00           H
ATOM   1021  CB  HIS A  78      81.270 100.100 145.510  1.00  0.00           C
ATOM   1022  HB1 HIS A  78      80.380  99.430 145.500  1.00  0.00           H
ATOM   1023  HB2 HIS A  78      81.110 100.640 146.460  1.00  0.00           H
ATOM   1024  ND1 HIS A  78      80.060 101.380 143.700  1.00  0.00           N
ATOM   1025  CG  HIS A  78      81.300 101.130 144.360  1.00  0.00           C
ATOM   1026  CE1 HIS A  78      80.470 102.210 142.730  1.00  0.00           C
ATOM   1027  HE1 HIS A  78      79.730 102.640 142.050  1.00  0.00           H
ATOM   1028  NE2 HIS A  78      81.780 102.560 142.720  1.00  0.00           N
ATOM   1029  HE2 HIS A  78      82.330 103.100 142.080  1.00  0.00           H
ATOM   1030  CD2 HIS A  78      82.320 101.840 143.730  1.00  0.00           C
ATOM   1031  HD2 HIS A  78      83.370 101.920 143.980  1.00  0.00           H
ATOM   1032  C   HIS A  78      82.660  98.520 144.080  1.00  0.00           C
ATOM   1033  O   HIS A  78      83.490  98.960 143.240  1.00  0.00           O
ATOM   1034  N   THR A  79      81.850  97.470 143.850  1.00  0.00           N
ATOM   1035  HN  THR A  79      81.190  97.110 144.510  1.00  0.00           H
ATOM   1036  CA  THR A  79      81.760  96.830 142.530  1.00  0.00           C
ATOM   1037  HA  THR A  79      82.770  96.780 142.150  1.00  0.00           H
ATOM   1038  CB  THR A  79      81.230  95.430 142.690  1.00  0.00           C
ATOM   1039  HB  THR A  79      80.990  94.850 141.770  1.00  0.00           H
ATOM   1040  OG1 THR A  79      80.160  95.490 143.650  1.00  0.00           O
ATOM   1041  HG1 THR A  79      79.990  94.580 143.910  1.00  0.00           H
ATOM   1042  CG2 THR A  79      82.290  94.680 143.510  1.00  0.00           C
ATOM   1043 HG21 THR A  79      82.620  95.230 144.410  1.00  0.00           H
ATOM   1044 HG22 THR A  79      81.940  93.630 143.680  1.00  0.00           H
ATOM   1045 HG23 THR A  79      83.160  94.720 142.820  1.00  0.00           H
ATOM   1046  C   THR A  79      81.010  97.660 141.460  1.00  0.00           C
ATOM   1047  O   THR A  79      79.780  97.730 141.320  1.00  0.00           O
ATOM   1048  N   ILE A  80      81.710  98.260 140.490  1.00  0.00           N
ATOM   1049  HN  ILE A  80      82.700  98.200 140.510  1.00  0.00           H
ATOM   1050  CA  ILE A  80      81.070  98.620 139.250  1.00  0.00           C
ATOM   1051  HA  ILE A  80      80.200  99.240 139.390  1.00  0.00           H
ATOM   1052  CB  ILE A  80      81.990  99.500 138.380  1.00  0.00           C
ATOM   1053  HB  ILE A  80      82.900  98.930 138.090  1.00  0.00           H
ATOM   1054  CG2 ILE A  80      81.290  99.710 137.000  1.00  0.00           C
ATOM   1055 HG21 ILE A  80      80.260 100.140 137.000  1.00  0.00           H
ATOM   1056 HG22 ILE A  80      81.910 100.460 136.470  1.00  0.00           H
ATOM   1057 HG23 ILE A  80      81.250  98.740 136.480  1.00  0.00           H
ATOM   1058  CG1 ILE A  80      82.390 100.850 138.980  1.00  0.00           C
ATOM   1059 HG11 ILE A  80      81.510 101.500 139.170  1.00  0.00           H
ATOM   1060 HG12 ILE A  80      82.890 101.360 138.130  1.00  0.00           H
ATOM   1061  CD  ILE A  80      83.370 100.790 140.220  1.00  0.00           C
ATOM   1062  HD1 ILE A  80      84.100  99.950 140.230  1.00  0.00           H
ATOM   1063  HD2 ILE A  80      83.940 101.750 140.200  1.00  0.00           H
ATOM   1064  HD3 ILE A  80      82.870 100.720 141.210  1.00  0.00           H
ATOM   1065  C   ILE A  80      80.740  97.310 138.530  1.00  0.00           C
ATOM   1066  O   ILE A  80      81.670  96.560 138.270  1.00  0.00           O
ATOM   1067  N   SER A  81      79.490  97.060 138.140  1.00  0.00           N
ATOM   1068  HN  SER A  81      78.770  97.680 138.460  1.00  0.00           H
ATOM   1069  CA  SER A  81      79.020  95.900 137.440  1.00  0.00           C
ATOM   1070  HA  SER A  81      79.840  95.210 137.280  1.00  0.00           H
ATOM   1071  CB  SER A  81      78.010  95.290 138.410  1.00  0.00           C
ATOM   1072  HB1 SER A  81      77.110  95.940 138.510  1.00  0.00           H
ATOM   1073  HB2 SER A  81      78.300  95.140 139.470  1.00  0.00           H
ATOM   1074  OG  SER A  81      77.630  94.000 137.820  1.00  0.00           O
ATOM   1075  HG1 SER A  81      77.370  94.180 136.910  1.00  0.00           H
ATOM   1076  C   SER A  81      78.350  96.210 136.120  1.00  0.00           C
ATOM   1077  O   SER A  81      77.280  96.840 136.120  1.00  0.00           O
ATOM   1078  N   ASP A  82      79.000  95.870 134.970  1.00  0.00           N
ATOM   1079  HN  ASP A  82      79.950  95.640 135.120  1.00  0.00           H
ATOM   1080  CA  ASP A  82      78.420  95.730 133.610  1.00  0.00           C
ATOM   1081  HA  ASP A  82      77.350  95.850 133.640  1.00  0.00           H
ATOM   1082  CB  ASP A  82      78.950  96.570 132.440  1.00  0.00           C
ATOM   1083  HB1 ASP A  82      80.060  96.550 132.430  1.00  0.00           H
ATOM   1084  HB2 ASP A  82      78.590  96.190 131.460  1.00  0.00           H
ATOM   1085  CG  ASP A  82      78.430  97.960 132.670  1.00  0.00           C
ATOM   1086  OD1 ASP A  82      77.200  98.140 132.960  1.00  0.00           O
ATOM   1087  OD2 ASP A  82      79.200  98.950 132.500  1.00  0.00           O
ATOM   1088  C   ASP A  82      78.610  94.330 133.260  1.00  0.00           C
ATOM   1089  O   ASP A  82      79.620  93.690 133.420  1.00  0.00           O
ATOM   1090  N   GLN A  83      77.620  93.740 132.620  1.00  0.00           N
ATOM   1091  HN  GLN A  83      76.930  94.400 132.330  1.00  0.00           H
ATOM   1092  CA  GLN A  83      77.540  92.370 132.120  1.00  0.00           C
ATOM   1093  HA  GLN A  83      76.580  92.290 131.630  1.00  0.00           H
ATOM   1094  CB  GLN A  83      78.680  92.100 131.080  1.00  0.00           C
ATOM   1095  HB1 GLN A  83      79.630  92.150 131.650  1.00  0.00           H
ATOM   1096  HB2 GLN A  83      78.560  91.050 130.740  1.00  0.00           H
ATOM   1097  CG  GLN A  83      78.860  93.070 129.940  1.00  0.00           C
ATOM   1098  HG1 GLN A  83      78.940  94.110 130.320  1.00  0.00           H
ATOM   1099  HG2 GLN A  83      77.910  92.990 129.360  1.00  0.00           H
ATOM   1100  CD  GLN A  83      80.020  92.610 128.900  1.00  0.00           C
ATOM   1101  OE1 GLN A  83      79.680  91.680 128.180  1.00  0.00           O
ATOM   1102  NE2 GLN A  83      81.230  93.190 128.990  1.00  0.00           N
ATOM   1103 HE21 GLN A  83      81.550  93.440 129.900  1.00  0.00           H
ATOM   1104 HE22 GLN A  83      81.930  93.170 128.270  1.00  0.00           H
ATOM   1105  C   GLN A  83      77.410  91.300 133.130  1.00  0.00           C
ATOM   1106  O   GLN A  83      77.350  90.090 132.860  1.00  0.00           O
ATOM   1107  N   ASP A  84      77.100  91.750 134.390  1.00  0.00           N
ATOM   1108  HN  ASP A  84      76.760  92.680 134.490  1.00  0.00           H
ATOM   1109  CA  ASP A  84      77.200  90.970 135.580  1.00  0.00           C
ATOM   1110  HA  ASP A  84      76.830  91.550 136.410  1.00  0.00           H
ATOM   1111  CB  ASP A  84      76.120  89.800 135.590  1.00  0.00           C
ATOM   1112  HB1 ASP A  84      76.140  89.110 134.720  1.00  0.00           H
ATOM   1113  HB2 ASP A  84      76.300  89.240 136.530  1.00  0.00           H
ATOM   1114  CG  ASP A  84      74.710  90.270 135.790  1.00  0.00           C
ATOM   1115  OD1 ASP A  84      74.320  91.270 136.520  1.00  0.00           O
ATOM   1116  OD2 ASP A  84      73.870  89.610 135.150  1.00  0.00           O
ATOM   1117  C   ASP A  84      78.580  90.530 135.990  1.00  0.00           C
ATOM   1118  O   ASP A  84      78.780  89.510 136.620  1.00  0.00           O
ATOM   1119  N   ASN A  85      79.570  91.290 135.630  1.00  0.00           N
ATOM   1120  HN  ASN A  85      79.410  92.190 135.210  1.00  0.00           H
ATOM   1121  CA  ASN A  85      80.980  91.060 136.030  1.00  0.00           C
ATOM   1122  HA  ASN A  85      81.050  90.080 136.490  1.00  0.00           H
ATOM   1123  CB  ASN A  85      81.880  91.290 134.800  1.00  0.00           C
ATOM   1124  HB1 ASN A  85      81.480  90.740 133.920  1.00  0.00           H
ATOM   1125  HB2 ASN A  85      81.720  92.360 134.540  1.00  0.00           H
ATOM   1126  CG  ASN A  85      83.280  90.870 135.120  1.00  0.00           C
ATOM   1127  OD1 ASN A  85      83.680  90.710 136.280  1.00  0.00           O
ATOM   1128  ND2 ASN A  85      84.080  90.580 134.040  1.00  0.00           N
ATOM   1129 HD21 ASN A  85      83.730  90.460 133.120  1.00  0.00           H
ATOM   1130 HD22 ASN A  85      85.020  90.310 134.260  1.00  0.00           H
ATOM   1131  C   ASN A  85      81.250  92.150 137.060  1.00  0.00           C
ATOM   1132  O   ASN A  85      81.050  93.340 136.750  1.00  0.00           O
ATOM   1133  N   LYS A  86      81.740  91.800 138.240  1.00  0.00           N
ATOM   1134  HN  LYS A  86      82.060  90.870 138.370  1.00  0.00           H
ATOM   1135  CA  LYS A  86      82.120  92.840 139.180  1.00  0.00           C
ATOM   1136  HA  LYS A  86      81.430  93.670 139.090  1.00  0.00           H
ATOM   1137  CB  LYS A  86      81.970  92.270 140.660  1.00  0.00           C
ATOM   1138  HB1 LYS A  86      82.720  91.520 140.990  1.00  0.00           H
ATOM   1139  HB2 LYS A  86      82.100  93.200 141.250  1.00  0.00           H
ATOM   1140  CG  LYS A  86      80.540  91.820 141.120  1.00  0.00           C
ATOM   1141  HG1 LYS A  86      80.580  91.780 142.220  1.00  0.00           H
ATOM   1142  HG2 LYS A  86      80.530  90.760 140.790  1.00  0.00           H
ATOM   1143  CD  LYS A  86      79.320  92.630 140.640  1.00  0.00           C
ATOM   1144  HD1 LYS A  86      79.350  92.510 139.540  1.00  0.00           H
ATOM   1145  HD2 LYS A  86      79.540  93.720 140.650  1.00  0.00           H
ATOM   1146  CE  LYS A  86      77.910  92.340 141.280  1.00  0.00           C
ATOM   1147  HE1 LYS A  86      77.160  92.840 140.630  1.00  0.00           H
ATOM   1148  HE2 LYS A  86      77.900  92.720 142.330  1.00  0.00           H
ATOM   1149  NZ  LYS A  86      77.520  90.970 141.200  1.00  0.00           N
ATOM   1150  HZ1 LYS A  86      77.830  90.400 142.010  1.00  0.00           H
ATOM   1151  HZ2 LYS A  86      76.480  90.840 141.170  1.00  0.00           H
ATOM   1152  HZ3 LYS A  86      77.840  90.480 140.340  1.00  0.00           H
ATOM   1153  C   LYS A  86      83.560  93.330 138.940  1.00  0.00           C
ATOM   1154  O   LYS A  86      84.500  92.550 138.850  1.00  0.00           O
ATOM   1155  N   ASP A  87      83.820  94.680 138.830  1.00  0.00           N
ATOM   1156  HN  ASP A  87      83.070  95.320 138.700  1.00  0.00           H
ATOM   1157  CA  ASP A  87      85.200  95.170 138.980  1.00  0.00           C
ATOM   1158  HA  ASP A  87      85.880  94.330 139.060  1.00  0.00           H
ATOM   1159  CB  ASP A  87      85.490  95.950 137.700  1.00  0.00           C
ATOM   1160  HB1 ASP A  87      85.170  95.320 136.840  1.00  0.00           H
ATOM   1161  HB2 ASP A  87      84.840  96.820 137.450  1.00  0.00           H
ATOM   1162  CG  ASP A  87      86.900  96.420 137.580  1.00  0.00           C
ATOM   1163  OD1 ASP A  87      87.660  96.700 138.520  1.00  0.00           O
ATOM   1164  OD2 ASP A  87      87.370  96.620 136.440  1.00  0.00           O
ATOM   1165  C   ASP A  87      85.230  96.000 140.230  1.00  0.00           C
ATOM   1166  O   ASP A  87      84.630  97.070 140.240  1.00  0.00           O
ATOM   1167  N   PRO A  88      85.910  95.650 141.370  1.00  0.00           N
ATOM   1168  CD  PRO A  88      86.290  94.260 141.640  1.00  0.00           C
ATOM   1169  HD1 PRO A  88      87.100  93.860 140.990  1.00  0.00           H
ATOM   1170  HD2 PRO A  88      85.350  93.660 141.560  1.00  0.00           H
ATOM   1171  CA  PRO A  88      85.790  96.380 142.610  1.00  0.00           C
ATOM   1172  HA  PRO A  88      84.830  96.870 142.690  1.00  0.00           H
ATOM   1173  CB  PRO A  88      85.960  95.280 143.740  1.00  0.00           C
ATOM   1174  HB1 PRO A  88      86.260  95.620 144.750  1.00  0.00           H
ATOM   1175  HB2 PRO A  88      84.930  94.910 143.910  1.00  0.00           H
ATOM   1176  CG  PRO A  88      86.780  94.220 143.030  1.00  0.00           C
ATOM   1177  HG1 PRO A  88      86.680  93.200 143.450  1.00  0.00           H
ATOM   1178  HG2 PRO A  88      87.870  94.440 143.160  1.00  0.00           H
ATOM   1179  C   PRO A  88      86.770  97.460 142.690  1.00  0.00           C
ATOM   1180  O   PRO A  88      87.960  97.240 142.530  1.00  0.00           O
ATOM   1181  N   ARG A  89      86.300  98.710 142.920  1.00  0.00           N
ATOM   1182  HN  ARG A  89      85.330  98.920 142.860  1.00  0.00           H
ATOM   1183  CA  ARG A  89      87.080  99.870 142.890  1.00  0.00           C
ATOM   1184  HA  ARG A  89      88.120  99.720 143.130  1.00  0.00           H
ATOM   1185  CB  ARG A  89      86.870 100.540 141.530  1.00  0.00           C
ATOM   1186  HB1 ARG A  89      85.850 100.990 141.540  1.00  0.00           H
ATOM   1187  HB2 ARG A  89      87.600 101.370 141.490  1.00  0.00           H
ATOM   1188  CG  ARG A  89      87.030  99.740 140.310  1.00  0.00           C
ATOM   1189  HG1 ARG A  89      86.230  98.980 140.330  1.00  0.00           H
ATOM   1190  HG2 ARG A  89      88.040  99.300 140.450  1.00  0.00           H
ATOM   1191  CD  ARG A  89      87.040 100.540 139.060  1.00  0.00           C
ATOM   1192  HD1 ARG A  89      87.770 101.370 139.210  1.00  0.00           H
ATOM   1193  HD2 ARG A  89      86.160 101.130 138.730  1.00  0.00           H
ATOM   1194  NE  ARG A  89      87.490  99.690 137.940  1.00  0.00           N
ATOM   1195  HE  ARG A  89      87.510  98.690 138.030  1.00  0.00           H
ATOM   1196  CZ  ARG A  89      88.030 100.090 136.810  1.00  0.00           C
ATOM   1197  NH1 ARG A  89      87.860 101.320 136.470  1.00  0.00           N
ATOM   1198 HH11 ARG A  89      88.290 101.720 135.660  1.00  0.00           H
ATOM   1199 HH12 ARG A  89      87.540 101.940 137.180  1.00  0.00           H
ATOM   1200  NH2 ARG A  89      88.630  99.210 136.040  1.00  0.00           N
ATOM   1201 HH21 ARG A  89      88.870  99.500 135.110  1.00  0.00           H
ATOM   1202 HH22 ARG A  89      88.640  98.220 136.110  1.00  0.00           H
ATOM   1203  C   ARG A  89      86.730 100.900 143.980  1.00  0.00           C
ATOM   1204  O   ARG A  89      85.630 100.890 144.530  1.00  0.00           O
ATOM   1205  N   TYR A  90      87.630 101.810 144.250  1.00  0.00           N
ATOM   1206  HN  TYR A  90      88.580 101.760 143.970  1.00  0.00           H
ATOM   1207  CA  TYR A  90      87.390 102.970 145.140  1.00  0.00           C
ATOM   1208  HA  TYR A  90      87.030 102.680 146.110  1.00  0.00           H
ATOM   1209  CB  TYR A  90      88.620 103.780 145.460  1.00  0.00           C
ATOM   1210  HB1 TYR A  90      89.020 104.200 144.510  1.00  0.00           H
ATOM   1211  HB2 TYR A  90      88.410 104.620 146.160  1.00  0.00           H
ATOM   1212  CG  TYR A  90      89.580 103.000 146.270  1.00  0.00           C
ATOM   1213  CD1 TYR A  90      89.390 102.700 147.600  1.00  0.00           C
ATOM   1214  HD1 TYR A  90      88.530 103.150 148.080  1.00  0.00           H
ATOM   1215  CE1 TYR A  90      90.340 101.950 148.280  1.00  0.00           C
ATOM   1216  HE1 TYR A  90      90.250 101.860 149.350  1.00  0.00           H
ATOM   1217  CZ  TYR A  90      91.340 101.320 147.580  1.00  0.00           C
ATOM   1218  OH  TYR A  90      92.350 100.510 148.200  1.00  0.00           O
ATOM   1219  HH  TYR A  90      93.070 100.710 147.590  1.00  0.00           H
ATOM   1220  CD2 TYR A  90      90.700 102.470 145.630  1.00  0.00           C
ATOM   1221  HD2 TYR A  90      90.870 102.640 144.570  1.00  0.00           H
ATOM   1222  CE2 TYR A  90      91.530 101.610 146.270  1.00  0.00           C
ATOM   1223  HE2 TYR A  90      92.330 101.190 145.700  1.00  0.00           H
ATOM   1224  C   TYR A  90      86.430 103.930 144.620  1.00  0.00           C
ATOM   1225  O   TYR A  90      86.460 104.170 143.420  1.00  0.00           O
ATOM   1226  N   PHE A  91      85.550 104.460 145.500  1.00  0.00           N
ATOM   1227  HN  PHE A  91      85.480 104.230 146.470  1.00  0.00           H
ATOM   1228  CA  PHE A  91      84.580 105.410 145.000  1.00  0.00           C
ATOM   1229  HA  PHE A  91      84.880 105.840 144.060  1.00  0.00           H
ATOM   1230  CB  PHE A  91      83.110 104.870 144.920  1.00  0.00           C
ATOM   1231  HB1 PHE A  91      82.470 105.540 144.310  1.00  0.00           H
ATOM   1232  HB2 PHE A  91      83.260 103.900 144.410  1.00  0.00           H
ATOM   1233  CG  PHE A  91      82.370 104.640 146.250  1.00  0.00           C
ATOM   1234  CD1 PHE A  91      82.270 103.350 146.750  1.00  0.00           C
ATOM   1235  HD1 PHE A  91      82.660 102.560 146.110  1.00  0.00           H
ATOM   1236  CE1 PHE A  91      81.630 103.050 147.970  1.00  0.00           C
ATOM   1237  HE1 PHE A  91      81.650 102.040 148.360  1.00  0.00           H
ATOM   1238  CZ  PHE A  91      81.050 104.120 148.730  1.00  0.00           C
ATOM   1239  HZ  PHE A  91      80.560 103.910 149.670  1.00  0.00           H
ATOM   1240  CD2 PHE A  91      81.670 105.630 146.920  1.00  0.00           C
ATOM   1241  HD2 PHE A  91      81.670 106.670 146.640  1.00  0.00           H
ATOM   1242  CE2 PHE A  91      81.030 105.390 148.170  1.00  0.00           C
ATOM   1243  HE2 PHE A  91      80.600 106.180 148.760  1.00  0.00           H
ATOM   1244  C   PHE A  91      84.610 106.640 145.950  1.00  0.00           C
ATOM   1245  O   PHE A  91      84.750 106.530 147.190  1.00  0.00           O
ATOM   1246  N   PHE A  92      84.290 107.830 145.410  1.00  0.00           N
ATOM   1247  HN  PHE A  92      84.240 107.930 144.420  1.00  0.00           H
ATOM   1248  CA  PHE A  92      84.050 109.050 146.180  1.00  0.00           C
ATOM   1249  HA  PHE A  92      83.790 108.760 147.190  1.00  0.00           H
ATOM   1250  CB  PHE A  92      85.240 109.980 146.030  1.00  0.00           C
ATOM   1251  HB1 PHE A  92      86.130 109.510 146.510  1.00  0.00           H
ATOM   1252  HB2 PHE A  92      85.520 110.110 144.960  1.00  0.00           H
ATOM   1253  CG  PHE A  92      85.070 111.350 146.550  1.00  0.00           C
ATOM   1254  CD1 PHE A  92      84.140 111.720 147.610  1.00  0.00           C
ATOM   1255  HD1 PHE A  92      83.590 110.930 148.080  1.00  0.00           H
ATOM   1256  CE1 PHE A  92      83.990 112.990 148.040  1.00  0.00           C
ATOM   1257  HE1 PHE A  92      83.280 113.240 148.810  1.00  0.00           H
ATOM   1258  CZ  PHE A  92      84.850 113.990 147.460  1.00  0.00           C
ATOM   1259  HZ  PHE A  92      84.690 114.990 147.840  1.00  0.00           H
ATOM   1260  CD2 PHE A  92      85.840 112.410 145.990  1.00  0.00           C
ATOM   1261  HD2 PHE A  92      86.630 112.210 145.280  1.00  0.00           H
ATOM   1262  CE2 PHE A  92      85.670 113.730 146.440  1.00  0.00           C
ATOM   1263  HE2 PHE A  92      86.230 114.550 146.010  1.00  0.00           H
ATOM   1264  C   PHE A  92      82.760 109.680 145.710  1.00  0.00           C
ATOM   1265  O   PHE A  92      82.640 110.040 144.530  1.00  0.00           O
ATOM   1266  N   SER A  93      81.720 109.580 146.540  1.00  0.00           N
ATOM   1267  HN  SER A  93      81.880 109.370 147.500  1.00  0.00           H
ATOM   1268  CA  SER A  93      80.430 110.070 146.140  1.00  0.00           C
ATOM   1269  HA  SER A  93      80.290 110.240 145.090  1.00  0.00           H
ATOM   1270  CB  SER A  93      79.330 108.950 146.370  1.00  0.00           C
ATOM   1271  HB1 SER A  93      79.740 108.020 145.920  1.00  0.00           H
ATOM   1272  HB2 SER A  93      78.450 109.120 145.710  1.00  0.00           H
ATOM   1273  OG  SER A  93      78.860 108.710 147.760  1.00  0.00           O
ATOM   1274  HG1 SER A  93      78.010 108.270 147.700  1.00  0.00           H
ATOM   1275  C   SER A  93      80.070 111.260 146.920  1.00  0.00           C
ATOM   1276  O   SER A  93      80.370 111.380 148.110  1.00  0.00           O
ATOM   1277  N   LEU A  94      79.460 112.250 146.310  1.00  0.00           N
ATOM   1278  HN  LEU A  94      79.140 112.130 145.370  1.00  0.00           H
ATOM   1279  CA  LEU A  94      79.020 113.510 146.930  1.00  0.00           C
ATOM   1280  HA  LEU A  94      78.980 113.330 147.990  1.00  0.00           H
ATOM   1281  CB  LEU A  94      79.990 114.700 146.670  1.00  0.00           C
ATOM   1282  HB1 LEU A  94      80.960 114.370 147.110  1.00  0.00           H
ATOM   1283  HB2 LEU A  94      80.120 114.750 145.570  1.00  0.00           H
ATOM   1284  CG  LEU A  94      79.550 116.130 147.140  1.00  0.00           C
ATOM   1285  HG  LEU A  94      78.510 116.430 146.880  1.00  0.00           H
ATOM   1286  CD1 LEU A  94      79.500 116.330 148.660  1.00  0.00           C
ATOM   1287 HD11 LEU A  94      80.550 116.420 148.990  1.00  0.00           H
ATOM   1288 HD12 LEU A  94      79.000 117.300 148.870  1.00  0.00           H
ATOM   1289 HD13 LEU A  94      78.980 115.480 149.160  1.00  0.00           H
ATOM   1290  CD2 LEU A  94      80.590 117.200 146.700  1.00  0.00           C
ATOM   1291 HD21 LEU A  94      81.610 116.880 146.990  1.00  0.00           H
ATOM   1292 HD22 LEU A  94      80.610 117.230 145.590  1.00  0.00           H
ATOM   1293 HD23 LEU A  94      80.460 118.250 147.050  1.00  0.00           H
ATOM   1294  C   LEU A  94      77.590 113.830 146.420  1.00  0.00           C
ATOM   1295  O   LEU A  94      77.310 113.930 145.210  1.00  0.00           O
ATOM   1296  N   LYS A  95      76.730 114.070 147.370  1.00  0.00           N
ATOM   1297  HN  LYS A  95      76.920 113.780 148.300  1.00  0.00           H
ATOM   1298  CA  LYS A  95      75.480 114.780 147.170  1.00  0.00           C
ATOM   1299  HA  LYS A  95      75.610 115.160 146.170  1.00  0.00           H
ATOM   1300  CB  LYS A  95      74.350 113.740 147.300  1.00  0.00           C
ATOM   1301  HB1 LYS A  95      74.530 112.910 146.580  1.00  0.00           H
ATOM   1302  HB2 LYS A  95      74.280 113.270 148.310  1.00  0.00           H
ATOM   1303  CG  LYS A  95      73.040 114.410 147.010  1.00  0.00           C
ATOM   1304  HG1 LYS A  95      73.080 114.960 146.040  1.00  0.00           H
ATOM   1305  HG2 LYS A  95      72.860 115.200 147.770  1.00  0.00           H
ATOM   1306  CD  LYS A  95      71.820 113.430 147.030  1.00  0.00           C
ATOM   1307  HD1 LYS A  95      71.720 112.840 147.960  1.00  0.00           H
ATOM   1308  HD2 LYS A  95      71.940 112.640 146.260  1.00  0.00           H
ATOM   1309  CE  LYS A  95      70.480 114.200 146.870  1.00  0.00           C
ATOM   1310  HE1 LYS A  95      70.480 114.880 145.990  1.00  0.00           H
ATOM   1311  HE2 LYS A  95      70.300 114.680 147.850  1.00  0.00           H
ATOM   1312  NZ  LYS A  95      69.480 113.140 146.640  1.00  0.00           N
ATOM   1313  HZ1 LYS A  95      69.520 112.540 147.490  1.00  0.00           H
ATOM   1314  HZ2 LYS A  95      68.500 113.490 146.520  1.00  0.00           H
ATOM   1315  HZ3 LYS A  95      69.620 112.410 145.910  1.00  0.00           H
ATOM   1316  C   LYS A  95      75.260 115.930 148.160  1.00  0.00           C
ATOM   1317  O   LYS A  95      75.080 115.700 149.380  1.00  0.00           O
ATOM   1318  N   THR A  96      75.160 117.180 147.680  1.00  0.00           N
ATOM   1319  HN  THR A  96      75.380 117.530 146.770  1.00  0.00           H
ATOM   1320  CA  THR A  96      74.900 118.330 148.670  1.00  0.00           C
ATOM   1321  HA  THR A  96      75.620 118.210 149.470  1.00  0.00           H
ATOM   1322  CB  THR A  96      75.150 119.750 148.200  1.00  0.00           C
ATOM   1323  HB  THR A  96      75.310 120.500 149.010  1.00  0.00           H
ATOM   1324  OG1 THR A  96      74.120 120.240 147.280  1.00  0.00           O
ATOM   1325  HG1 THR A  96      74.450 121.130 147.240  1.00  0.00           H
ATOM   1326  CG2 THR A  96      76.490 119.740 147.330  1.00  0.00           C
ATOM   1327 HG21 THR A  96      76.350 119.150 146.400  1.00  0.00           H
ATOM   1328 HG22 THR A  96      76.790 120.810 147.240  1.00  0.00           H
ATOM   1329 HG23 THR A  96      77.360 119.260 147.830  1.00  0.00           H
ATOM   1330  C   THR A  96      73.460 118.250 149.230  1.00  0.00           C
ATOM   1331  O   THR A  96      72.530 117.570 148.760  1.00  0.00           O
ATOM   1332  N   ASP A  97      73.210 119.200 150.210  1.00  0.00           N
ATOM   1333  HN  ASP A  97      73.820 119.860 150.630  1.00  0.00           H
ATOM   1334  CA  ASP A  97      71.820 119.380 150.620  1.00  0.00           C
ATOM   1335  HA  ASP A  97      71.320 118.430 150.710  1.00  0.00           H
ATOM   1336  CB  ASP A  97      71.690 120.000 152.000  1.00  0.00           C
ATOM   1337  HB1 ASP A  97      72.400 120.860 152.040  1.00  0.00           H
ATOM   1338  HB2 ASP A  97      70.660 120.390 152.170  1.00  0.00           H
ATOM   1339  CG  ASP A  97      72.120 118.970 153.060  1.00  0.00           C
ATOM   1340  OD1 ASP A  97      72.590 117.840 152.790  1.00  0.00           O
ATOM   1341  OD2 ASP A  97      71.910 119.360 154.240  1.00  0.00           O
ATOM   1342  C   ASP A  97      70.990 120.250 149.600  1.00  0.00           C
ATOM   1343  O   ASP A  97      69.790 120.420 149.760  1.00  0.00           O
ATOM   1344  N   ARG A  98      71.600 120.810 148.510  1.00  0.00           N
ATOM   1345  HN  ARG A  98      72.510 120.570 148.190  1.00  0.00           H
ATOM   1346  CA  ARG A  98      70.850 121.480 147.480  1.00  0.00           C
ATOM   1347  HA  ARG A  98      69.820 121.690 147.710  1.00  0.00           H
ATOM   1348  CB  ARG A  98      71.590 122.580 146.780  1.00  0.00           C
ATOM   1349  HB1 ARG A  98      72.440 122.110 146.250  1.00  0.00           H
ATOM   1350  HB2 ARG A  98      70.970 123.210 146.100  1.00  0.00           H
ATOM   1351  CG  ARG A  98      72.080 123.700 147.740  1.00  0.00           C
ATOM   1352  HG1 ARG A  98      72.850 123.080 148.250  1.00  0.00           H
ATOM   1353  HG2 ARG A  98      71.210 124.010 148.360  1.00  0.00           H
ATOM   1354  CD  ARG A  98      72.690 124.890 146.950  1.00  0.00           C
ATOM   1355  HD1 ARG A  98      71.940 125.300 146.240  1.00  0.00           H
ATOM   1356  HD2 ARG A  98      73.460 124.430 146.290  1.00  0.00           H
ATOM   1357  NE  ARG A  98      73.360 125.910 147.760  1.00  0.00           N
ATOM   1358  HE  ARG A  98      72.880 126.070 148.610  1.00  0.00           H
ATOM   1359  CZ  ARG A  98      74.290 126.670 147.240  1.00  0.00           C
ATOM   1360  NH1 ARG A  98      74.820 126.590 146.080  1.00  0.00           N
ATOM   1361 HH11 ARG A  98      75.680 127.050 145.900  1.00  0.00           H
ATOM   1362 HH12 ARG A  98      74.400 126.030 145.350  1.00  0.00           H
ATOM   1363  NH2 ARG A  98      74.660 127.690 148.020  1.00  0.00           N
ATOM   1364 HH21 ARG A  98      75.090 128.450 147.540  1.00  0.00           H
ATOM   1365 HH22 ARG A  98      74.070 127.990 148.780  1.00  0.00           H
ATOM   1366  C   ARG A  98      70.550 120.460 146.400  1.00  0.00           C
ATOM   1367  O   ARG A  98      69.460 120.510 145.830  1.00  0.00           O
ATOM   1368  N   ALA A  99      71.480 119.470 146.090  1.00  0.00           N
ATOM   1369  HN  ALA A  99      72.360 119.600 146.540  1.00  0.00           H
ATOM   1370  CA  ALA A  99      71.360 118.580 144.950  1.00  0.00           C
ATOM   1371  HA  ALA A  99      71.270 119.210 144.080  1.00  0.00           H
ATOM   1372  CB  ALA A  99      72.650 117.780 144.720  1.00  0.00           C
ATOM   1373  HB1 ALA A  99      72.530 116.930 144.010  1.00  0.00           H
ATOM   1374  HB2 ALA A  99      73.370 118.550 144.360  1.00  0.00           H
ATOM   1375  HB3 ALA A  99      72.960 117.300 145.670  1.00  0.00           H
ATOM   1376  C   ALA A  99      70.100 117.650 144.860  1.00  0.00           C
ATOM   1377  O   ALA A  99      69.470 117.170 145.810  1.00  0.00           O
ATOM   1378  N   ARG A 100      69.670 117.450 143.610  1.00  0.00           N
ATOM   1379  HN  ARG A 100      70.270 117.700 142.850  1.00  0.00           H
ATOM   1380  CA  ARG A 100      68.750 116.410 143.350  1.00  0.00           C
ATOM   1381  HA  ARG A 100      68.110 116.380 144.220  1.00  0.00           H
ATOM   1382  CB  ARG A 100      67.840 116.810 142.130  1.00  0.00           C
ATOM   1383  HB1 ARG A 100      68.510 116.850 141.250  1.00  0.00           H
ATOM   1384  HB2 ARG A 100      67.110 115.980 142.020  1.00  0.00           H
ATOM   1385  CG  ARG A 100      67.040 118.160 142.280  1.00  0.00           C
ATOM   1386  HG1 ARG A 100      66.650 118.530 141.310  1.00  0.00           H
ATOM   1387  HG2 ARG A 100      67.740 118.990 142.510  1.00  0.00           H
ATOM   1388  CD  ARG A 100      65.820 118.070 143.280  1.00  0.00           C
ATOM   1389  HD1 ARG A 100      66.270 117.840 144.270  1.00  0.00           H
ATOM   1390  HD2 ARG A 100      65.070 117.270 143.140  1.00  0.00           H
ATOM   1391  NE  ARG A 100      65.070 119.390 143.270  1.00  0.00           N
ATOM   1392  HE  ARG A 100      65.550 120.230 143.020  1.00  0.00           H
ATOM   1393  CZ  ARG A 100      63.940 119.460 143.930  1.00  0.00           C
ATOM   1394  NH1 ARG A 100      63.540 118.450 144.690  1.00  0.00           N
ATOM   1395 HH11 ARG A 100      62.660 118.640 145.130  1.00  0.00           H
ATOM   1396 HH12 ARG A 100      64.120 117.650 144.810  1.00  0.00           H
ATOM   1397  NH2 ARG A 100      63.250 120.500 143.890  1.00  0.00           N
ATOM   1398 HH21 ARG A 100      62.500 120.620 144.530  1.00  0.00           H
ATOM   1399 HH22 ARG A 100      63.610 121.290 143.390  1.00  0.00           H
ATOM   1400  C   ARG A 100      69.330 115.030 143.230  1.00  0.00           C
ATOM   1401  O   ARG A 100      68.750 113.990 143.660  1.00  0.00           O
ATOM   1402  N   GLN A 101      70.630 114.900 142.820  1.00  0.00           N
ATOM   1403  HN  GLN A 101      71.130 115.640 142.370  1.00  0.00           H
ATOM   1404  CA  GLN A 101      71.190 113.640 142.650  1.00  0.00           C
ATOM   1405  HA  GLN A 101      70.700 112.940 143.330  1.00  0.00           H
ATOM   1406  CB  GLN A 101      71.140 113.070 141.130  1.00  0.00           C
ATOM   1407  HB1 GLN A 101      71.200 111.970 141.170  1.00  0.00           H
ATOM   1408  HB2 GLN A 101      70.190 113.370 140.640  1.00  0.00           H
ATOM   1409  CG  GLN A 101      72.260 113.640 140.120  1.00  0.00           C
ATOM   1410  HG1 GLN A 101      72.180 113.140 139.130  1.00  0.00           H
ATOM   1411  HG2 GLN A 101      73.180 113.140 140.490  1.00  0.00           H
ATOM   1412  CD  GLN A 101      72.630 115.120 140.000  1.00  0.00           C
ATOM   1413  OE1 GLN A 101      71.690 115.940 139.990  1.00  0.00           O
ATOM   1414  NE2 GLN A 101      73.900 115.440 139.940  1.00  0.00           N
ATOM   1415 HE21 GLN A 101      74.650 114.790 139.800  1.00  0.00           H
ATOM   1416 HE22 GLN A 101      74.110 116.400 140.140  1.00  0.00           H
ATOM   1417  C   GLN A 101      72.610 113.540 143.160  1.00  0.00           C
ATOM   1418  O   GLN A 101      73.410 114.510 143.190  1.00  0.00           O
ATOM   1419  N   VAL A 102      72.930 112.330 143.600  1.00  0.00           N
ATOM   1420  HN  VAL A 102      72.330 111.560 143.780  1.00  0.00           H
ATOM   1421  CA  VAL A 102      74.330 111.960 143.880  1.00  0.00           C
ATOM   1422  HA  VAL A 102      74.680 112.760 144.520  1.00  0.00           H
ATOM   1423  CB  VAL A 102      74.360 110.610 144.660  1.00  0.00           C
ATOM   1424  HB  VAL A 102      73.670 110.760 145.520  1.00  0.00           H
ATOM   1425  CG1 VAL A 102      73.730 109.400 143.880  1.00  0.00           C
ATOM   1426 HG11 VAL A 102      74.470 109.190 143.080  1.00  0.00           H
ATOM   1427 HG12 VAL A 102      73.570 108.570 144.600  1.00  0.00           H
ATOM   1428 HG13 VAL A 102      72.760 109.580 143.360  1.00  0.00           H
ATOM   1429  CG2 VAL A 102      75.790 110.280 145.170  1.00  0.00           C
ATOM   1430 HG21 VAL A 102      76.330 109.770 144.350  1.00  0.00           H
ATOM   1431 HG22 VAL A 102      76.430 111.070 145.620  1.00  0.00           H
ATOM   1432 HG23 VAL A 102      75.780 109.450 145.910  1.00  0.00           H
ATOM   1433  C   VAL A 102      75.250 112.010 142.650  1.00  0.00           C
ATOM   1434  O   VAL A 102      74.900 111.500 141.550  1.00  0.00           O
ATOM   1435  N   THR A 103      76.540 112.500 142.790  1.00  0.00           N
ATOM   1436  HN  THR A 103      76.570 113.040 143.630  1.00  0.00           H
ATOM   1437  CA  THR A 103      77.560 112.490 141.770  1.00  0.00           C
ATOM   1438  HA  THR A 103      77.250 112.080 140.830  1.00  0.00           H
ATOM   1439  CB  THR A 103      78.110 113.880 141.460  1.00  0.00           C
ATOM   1440  HB  THR A 103      78.230 114.230 142.510  1.00  0.00           H
ATOM   1441  OG1 THR A 103      77.110 114.670 140.930  1.00  0.00           O
ATOM   1442  HG1 THR A 103      76.860 114.260 140.100  1.00  0.00           H
ATOM   1443  CG2 THR A 103      79.330 113.830 140.550  1.00  0.00           C
ATOM   1444 HG21 THR A 103      79.270 113.040 139.770  1.00  0.00           H
ATOM   1445 HG22 THR A 103      79.390 114.840 140.100  1.00  0.00           H
ATOM   1446 HG23 THR A 103      80.300 113.660 141.050  1.00  0.00           H
ATOM   1447  C   THR A 103      78.690 111.590 142.330  1.00  0.00           C
ATOM   1448  O   THR A 103      79.040 111.610 143.510  1.00  0.00           O
ATOM   1449  N   THR A 104      79.170 110.570 141.540  1.00  0.00           N
ATOM   1450  HN  THR A 104      78.860 110.420 140.600  1.00  0.00           H
ATOM   1451  CA  THR A 104      80.170 109.680 142.010  1.00  0.00           C
ATOM   1452  HA  THR A 104      80.620 109.950 142.960  1.00  0.00           H
ATOM   1453  CB  THR A 104      79.550 108.290 142.320  1.00  0.00           C
ATOM   1454  HB  THR A 104      79.110 107.800 141.430  1.00  0.00           H
ATOM   1455  OG1 THR A 104      78.490 108.340 143.260  1.00  0.00           O
ATOM   1456  HG1 THR A 104      77.900 108.990 142.860  1.00  0.00           H
ATOM   1457  CG2 THR A 104      80.480 107.180 142.840  1.00  0.00           C
ATOM   1458 HG21 THR A 104      80.960 107.520 143.790  1.00  0.00           H
ATOM   1459 HG22 THR A 104      79.950 106.230 143.080  1.00  0.00           H
ATOM   1460 HG23 THR A 104      81.270 107.160 142.070  1.00  0.00           H
ATOM   1461  C   THR A 104      81.320 109.580 141.060  1.00  0.00           C
ATOM   1462  O   THR A 104      81.140 109.710 139.850  1.00  0.00           O
ATOM   1463  N   ILE A 105      82.580 109.430 141.590  1.00  0.00           N
ATOM   1464  HN  ILE A 105      82.630 109.340 142.580  1.00  0.00           H
ATOM   1465  CA  ILE A 105      83.760 109.270 140.720  1.00  0.00           C
ATOM   1466  HA  ILE A 105      83.450 109.060 139.700  1.00  0.00           H
ATOM   1467  CB  ILE A 105      84.650 110.560 140.720  1.00  0.00           C
ATOM   1468  HB  ILE A 105      85.620 110.260 140.280  1.00  0.00           H
ATOM   1469  CG2 ILE A 105      83.950 111.660 139.860  1.00  0.00           C
ATOM   1470 HG21 ILE A 105      83.070 112.060 140.410  1.00  0.00           H
ATOM   1471 HG22 ILE A 105      84.700 112.430 139.550  1.00  0.00           H
ATOM   1472 HG23 ILE A 105      83.450 111.230 138.970  1.00  0.00           H
ATOM   1473  CG1 ILE A 105      84.960 111.110 142.100  1.00  0.00           C
ATOM   1474 HG11 ILE A 105      85.540 110.310 142.600  1.00  0.00           H
ATOM   1475 HG12 ILE A 105      84.110 111.150 142.820  1.00  0.00           H
ATOM   1476  CD  ILE A 105      85.780 112.440 142.220  1.00  0.00           C
ATOM   1477  HD1 ILE A 105      86.670 112.500 141.560  1.00  0.00           H
ATOM   1478  HD2 ILE A 105      85.190 113.260 141.740  1.00  0.00           H
ATOM   1479  HD3 ILE A 105      86.050 112.720 143.260  1.00  0.00           H
ATOM   1480  C   ILE A 105      84.500 108.020 141.200  1.00  0.00           C
ATOM   1481  O   ILE A 105      84.560 107.750 142.430  1.00  0.00           O
ATOM   1482  N   ASN A 106      85.080 107.230 140.340  1.00  0.00           N
ATOM   1483  HN  ASN A 106      85.170 107.540 139.400  1.00  0.00           H
ATOM   1484  CA  ASN A 106      85.690 105.920 140.680  1.00  0.00           C
ATOM   1485  HA  ASN A 106      85.770 105.810 141.750  1.00  0.00           H
ATOM   1486  CB  ASN A 106      84.850 104.730 140.050  1.00  0.00           C
ATOM   1487  HB1 ASN A 106      84.590 104.890 138.980  1.00  0.00           H
ATOM   1488  HB2 ASN A 106      85.340 103.770 140.320  1.00  0.00           H
ATOM   1489  CG  ASN A 106      83.540 104.710 140.840  1.00  0.00           C
ATOM   1490  OD1 ASN A 106      83.430 104.950 142.070  1.00  0.00           O
ATOM   1491  ND2 ASN A 106      82.510 104.350 140.100  1.00  0.00           N
ATOM   1492 HD21 ASN A 106      82.650 103.930 139.200  1.00  0.00           H
ATOM   1493 HD22 ASN A 106      81.620 104.740 140.330  1.00  0.00           H
ATOM   1494  C   ASN A 106      87.060 105.800 140.070  1.00  0.00           C
ATOM   1495  O   ASN A 106      87.460 106.400 139.070  1.00  0.00           O
ATOM   1496  N   ALA A 107      87.840 104.870 140.610  1.00  0.00           N
ATOM   1497  HN  ALA A 107      87.410 104.450 141.410  1.00  0.00           H
ATOM   1498  CA  ALA A 107      89.270 104.650 140.200  1.00  0.00           C
ATOM   1499  HA  ALA A 107      89.720 105.620 140.040  1.00  0.00           H
ATOM   1500  CB  ALA A 107      90.030 103.750 141.260  1.00  0.00           C
ATOM   1501  HB1 ALA A 107      89.540 102.780 141.470  1.00  0.00           H
ATOM   1502  HB2 ALA A 107      91.140 103.710 141.260  1.00  0.00           H
ATOM   1503  HB3 ALA A 107      89.780 104.280 142.200  1.00  0.00           H
ATOM   1504  C   ALA A 107      89.430 103.960 138.850  1.00  0.00           C
ATOM   1505  O   ALA A 107      88.470 103.400 138.290  1.00  0.00           O
ATOM   1506  N   HIS A 108      90.700 104.010 138.210  1.00  0.00           N
ATOM   1507  HN  HIS A 108      91.480 104.510 138.570  1.00  0.00           H
ATOM   1508  CA  HIS A 108      90.850 103.550 136.850  1.00  0.00           C
ATOM   1509  HA  HIS A 108      89.930 103.750 136.330  1.00  0.00           H
ATOM   1510  CB  HIS A 108      91.870 104.350 135.990  1.00  0.00           C
ATOM   1511  HB1 HIS A 108      91.650 104.100 134.930  1.00  0.00           H
ATOM   1512  HB2 HIS A 108      91.780 105.450 136.130  1.00  0.00           H
ATOM   1513  ND1 HIS A 108      93.820 103.700 137.430  1.00  0.00           N
ATOM   1514  CG  HIS A 108      93.290 103.750 136.140  1.00  0.00           C
ATOM   1515  CE1 HIS A 108      94.910 102.970 137.340  1.00  0.00           C
ATOM   1516  HE1 HIS A 108      95.510 102.690 138.210  1.00  0.00           H
ATOM   1517  NE2 HIS A 108      95.120 102.470 136.070  1.00  0.00           N
ATOM   1518  HE2 HIS A 108      95.660 101.650 135.900  1.00  0.00           H
ATOM   1519  CD2 HIS A 108      94.120 103.020 135.320  1.00  0.00           C
ATOM   1520  HD2 HIS A 108      93.940 102.840 134.270  1.00  0.00           H
ATOM   1521  C   HIS A 108      91.190 102.030 136.740  1.00  0.00           C
ATOM   1522  O   HIS A 108      91.300 101.450 135.640  1.00  0.00           O
ATOM   1523  N   ARG A 109      91.340 101.370 137.880  1.00  0.00           N
ATOM   1524  HN  ARG A 109      91.310 101.860 138.750  1.00  0.00           H
ATOM   1525  CA  ARG A 109      91.570  99.950 137.890  1.00  0.00           C
ATOM   1526  HA  ARG A 109      90.930  99.390 137.230  1.00  0.00           H
ATOM   1527  CB  ARG A 109      93.090  99.560 137.660  1.00  0.00           C
ATOM   1528  HB1 ARG A 109      93.210  98.460 137.520  1.00  0.00           H
ATOM   1529  HB2 ARG A 109      93.560 100.040 136.770  1.00  0.00           H
ATOM   1530  CG  ARG A 109      93.980 100.020 138.860  1.00  0.00           C
ATOM   1531  HG1 ARG A 109      93.640  99.500 139.780  1.00  0.00           H
ATOM   1532  HG2 ARG A 109      93.880 101.120 139.010  1.00  0.00           H
ATOM   1533  CD  ARG A 109      95.490  99.780 138.650  1.00  0.00           C
ATOM   1534  HD1 ARG A 109      95.970  99.870 139.650  1.00  0.00           H
ATOM   1535  HD2 ARG A 109      95.990 100.500 137.960  1.00  0.00           H
ATOM   1536  NE  ARG A 109      95.730  98.500 138.020  1.00  0.00           N
ATOM   1537  HE  ARG A 109      94.990  97.850 138.150  1.00  0.00           H
ATOM   1538  CZ  ARG A 109      96.880  97.900 137.650  1.00  0.00           C
ATOM   1539  NH1 ARG A 109      98.040  98.440 137.890  1.00  0.00           N
ATOM   1540 HH11 ARG A 109      98.830  97.870 137.660  1.00  0.00           H
ATOM   1541 HH12 ARG A 109      98.100  99.280 138.440  1.00  0.00           H
ATOM   1542  NH2 ARG A 109      96.950  96.650 137.280  1.00  0.00           N
ATOM   1543 HH21 ARG A 109      97.790  96.160 137.030  1.00  0.00           H
ATOM   1544 HH22 ARG A 109      96.110  96.180 137.030  1.00  0.00           H
ATOM   1545  C   ARG A 109      91.080  99.340 139.210  1.00  0.00           C
ATOM   1546  O   ARG A 109      90.890 100.060 140.150  1.00  0.00           O
ATOM   1547  N   SER A 110      90.880  98.000 139.250  1.00  0.00           N
ATOM   1548  HN  SER A 110      90.990  97.400 138.450  1.00  0.00           H
ATOM   1549  CA  SER A 110      90.560  97.300 140.520  1.00  0.00           C
ATOM   1550  HA  SER A 110      89.620  97.750 140.790  1.00  0.00           H
ATOM   1551  CB  SER A 110      90.330  95.740 140.450  1.00  0.00           C
ATOM   1552  HB1 SER A 110      89.750  95.420 141.340  1.00  0.00           H
ATOM   1553  HB2 SER A 110      91.270  95.160 140.420  1.00  0.00           H
ATOM   1554  OG  SER A 110      89.790  95.410 139.140  1.00  0.00           O
ATOM   1555  HG1 SER A 110      88.990  95.910 138.980  1.00  0.00           H
ATOM   1556  C   SER A 110      91.470  97.600 141.690  1.00  0.00           C
ATOM   1557  O   SER A 110      92.730  97.680 141.580  1.00  0.00           O
ATOM   1558  N   TYR A 111      90.910  97.630 142.910  1.00  0.00           N
ATOM   1559  HN  TYR A 111      89.930  97.500 143.060  1.00  0.00           H
ATOM   1560  CA  TYR A 111      91.760  97.950 144.050  1.00  0.00           C
ATOM   1561  HA  TYR A 111      92.300  98.860 143.850  1.00  0.00           H
ATOM   1562  CB  TYR A 111      90.850  98.220 145.370  1.00  0.00           C
ATOM   1563  HB1 TYR A 111      91.490  98.850 146.020  1.00  0.00           H
ATOM   1564  HB2 TYR A 111      89.990  98.860 145.100  1.00  0.00           H
ATOM   1565  CG  TYR A 111      90.430  96.990 146.100  1.00  0.00           C
ATOM   1566  CD1 TYR A 111      89.410  96.260 145.500  1.00  0.00           C
ATOM   1567  HD1 TYR A 111      88.950  96.480 144.550  1.00  0.00           H
ATOM   1568  CE1 TYR A 111      88.950  95.110 146.180  1.00  0.00           C
ATOM   1569  HE1 TYR A 111      88.320  94.360 145.730  1.00  0.00           H
ATOM   1570  CZ  TYR A 111      89.370  94.850 147.500  1.00  0.00           C
ATOM   1571  OH  TYR A 111      89.040  93.750 148.240  1.00  0.00           O
ATOM   1572  HH  TYR A 111      89.490  93.780 149.090  1.00  0.00           H
ATOM   1573  CD2 TYR A 111      90.830  96.770 147.450  1.00  0.00           C
ATOM   1574  HD2 TYR A 111      91.310  97.550 148.020  1.00  0.00           H
ATOM   1575  CE2 TYR A 111      90.220  95.730 148.160  1.00  0.00           C
ATOM   1576  HE2 TYR A 111      90.520  95.470 149.170  1.00  0.00           H
ATOM   1577  C   TYR A 111      92.760  96.840 144.290  1.00  0.00           C
ATOM   1578  O   TYR A 111      92.460  95.690 143.980  1.00  0.00           O
ATOM   1579  N   LEU A 112      94.010  97.080 144.780  1.00  0.00           N
ATOM   1580  HN  LEU A 112      94.240  98.050 144.820  1.00  0.00           H
ATOM   1581  CA  LEU A 112      94.960  96.000 144.980  1.00  0.00           C
ATOM   1582  HA  LEU A 112      94.680  95.330 144.180  1.00  0.00           H
ATOM   1583  CB  LEU A 112      96.370  96.420 144.700  1.00  0.00           C
ATOM   1584  HB1 LEU A 112      96.370  96.830 143.660  1.00  0.00           H
ATOM   1585  HB2 LEU A 112      96.840  97.210 145.330  1.00  0.00           H
ATOM   1586  CG  LEU A 112      97.440  95.180 144.610  1.00  0.00           C
ATOM   1587  HG  LEU A 112      97.120  94.430 145.360  1.00  0.00           H
ATOM   1588  CD1 LEU A 112      97.380  94.500 143.220  1.00  0.00           C
ATOM   1589 HD11 LEU A 112      96.360  94.110 143.050  1.00  0.00           H
ATOM   1590 HD12 LEU A 112      97.720  95.190 142.420  1.00  0.00           H
ATOM   1591 HD13 LEU A 112      98.100  93.650 143.170  1.00  0.00           H
ATOM   1592  CD2 LEU A 112      98.790  95.690 144.960  1.00  0.00           C
ATOM   1593 HD21 LEU A 112      99.040  96.370 144.130  1.00  0.00           H
ATOM   1594 HD22 LEU A 112      98.790  96.320 145.870  1.00  0.00           H
ATOM   1595 HD23 LEU A 112      99.560  94.890 144.960  1.00  0.00           H
ATOM   1596  C   LEU A 112      94.860  95.380 146.370  1.00  0.00           C
ATOM   1597  O   LEU A 112      94.990  96.120 147.350  1.00  0.00           O
ATOM   1598  N   PRO A 113      94.500  94.130 146.580  1.00  0.00           N
ATOM   1599  CD  PRO A 113      94.180  93.230 145.520  1.00  0.00           C
ATOM   1600  HD1 PRO A 113      95.000  93.090 144.790  1.00  0.00           H
ATOM   1601  HD2 PRO A 113      93.260  93.710 145.130  1.00  0.00           H
ATOM   1602  CA  PRO A 113      94.250  93.630 147.880  1.00  0.00           C
ATOM   1603  HA  PRO A 113      93.540  94.230 148.440  1.00  0.00           H
ATOM   1604  CB  PRO A 113      93.410  92.360 147.670  1.00  0.00           C
ATOM   1605  HB1 PRO A 113      93.740  91.550 148.360  1.00  0.00           H
ATOM   1606  HB2 PRO A 113      92.320  92.570 147.690  1.00  0.00           H
ATOM   1607  CG  PRO A 113      93.810  91.910 146.230  1.00  0.00           C
ATOM   1608  HG1 PRO A 113      93.010  91.350 145.710  1.00  0.00           H
ATOM   1609  HG2 PRO A 113      94.680  91.220 146.300  1.00  0.00           H
ATOM   1610  C   PRO A 113      95.610  93.510 148.680  1.00  0.00           C
ATOM   1611  O   PRO A 113      96.610  93.050 148.160  1.00  0.00           O
ATOM   1612  N   GLY A 114      95.540  94.010 149.940  1.00  0.00           N
ATOM   1613  HN  GLY A 114      94.700  94.420 150.270  1.00  0.00           H
ATOM   1614  CA  GLY A 114      96.690  93.740 150.820  1.00  0.00           C
ATOM   1615  HA1 GLY A 114      96.900  92.680 150.780  1.00  0.00           H
ATOM   1616  HA2 GLY A 114      96.230  94.030 151.750  1.00  0.00           H
ATOM   1617  C   GLY A 114      97.990  94.520 150.710  1.00  0.00           C
ATOM   1618  O   GLY A 114      99.040  93.920 150.910  1.00  0.00           O
ATOM   1619  N   GLN A 115      97.920  95.790 150.390  1.00  0.00           N
ATOM   1620  HN  GLN A 115      97.010  96.060 150.070  1.00  0.00           H
ATOM   1621  CA  GLN A 115      99.150  96.600 150.220  1.00  0.00           C
ATOM   1622  HA  GLN A 115      99.960  96.430 150.920  1.00  0.00           H
ATOM   1623  CB  GLN A 115      99.670  96.580 148.700  1.00  0.00           C
ATOM   1624  HB1 GLN A 115      99.630  95.470 148.570  1.00  0.00           H
ATOM   1625  HB2 GLN A 115      98.990  97.000 147.920  1.00  0.00           H
ATOM   1626  CG  GLN A 115     101.100  96.950 148.350  1.00  0.00           C
ATOM   1627  HG1 GLN A 115     101.100  97.970 147.900  1.00  0.00           H
ATOM   1628  HG2 GLN A 115     101.530  96.260 147.600  1.00  0.00           H
ATOM   1629  CD  GLN A 115     102.140  96.960 149.530  1.00  0.00           C
ATOM   1630  OE1 GLN A 115     102.030  97.620 150.570  1.00  0.00           O
ATOM   1631  NE2 GLN A 115     103.200  96.200 149.320  1.00  0.00           N
ATOM   1632 HE21 GLN A 115     103.200  95.660 148.480  1.00  0.00           H
ATOM   1633 HE22 GLN A 115     103.980  96.290 149.950  1.00  0.00           H
ATOM   1634  C   GLN A 115      98.710  97.970 150.620  1.00  0.00           C
ATOM   1635  O   GLN A 115      97.530  98.320 150.580  1.00  0.00           O
ATOM   1636  N   TRP A 116      99.680  98.810 151.020  1.00  0.00           N
ATOM   1637  HN  TRP A 116     100.650  98.590 150.960  1.00  0.00           H
ATOM   1638  CA  TRP A 116      99.250 100.140 151.450  1.00  0.00           C
ATOM   1639  HA  TRP A 116      98.340 100.060 152.020  1.00  0.00           H
ATOM   1640  CB  TRP A 116     100.310 100.780 152.450  1.00  0.00           C
ATOM   1641  HB1 TRP A 116     101.270 100.870 151.910  1.00  0.00           H
ATOM   1642  HB2 TRP A 116     100.130 101.830 152.740  1.00  0.00           H
ATOM   1643  CG  TRP A 116     100.450 100.010 153.680  1.00  0.00           C
ATOM   1644  CD1 TRP A 116     101.370  99.050 154.020  1.00  0.00           C
ATOM   1645  HD1 TRP A 116     102.100  98.680 153.320  1.00  0.00           H
ATOM   1646  NE1 TRP A 116     101.250  98.790 155.410  1.00  0.00           N
ATOM   1647  HE1 TRP A 116     101.880  98.270 155.950  1.00  0.00           H
ATOM   1648  CE2 TRP A 116     100.180  99.400 155.950  1.00  0.00           C
ATOM   1649  CD2 TRP A 116      99.630 100.220 154.930  1.00  0.00           C
ATOM   1650  CE3 TRP A 116      98.410 100.870 155.140  1.00  0.00           C
ATOM   1651  HE3 TRP A 116      98.010 101.530 154.390  1.00  0.00           H
ATOM   1652  CZ3 TRP A 116      97.870 100.820 156.430  1.00  0.00           C
ATOM   1653  HZ3 TRP A 116      96.960 101.390 156.590  1.00  0.00           H
ATOM   1654  CZ2 TRP A 116      99.540  99.330 157.210  1.00  0.00           C
ATOM   1655  HZ2 TRP A 116      99.920  98.800 158.070  1.00  0.00           H
ATOM   1656  CH2 TRP A 116      98.370 100.050 157.450  1.00  0.00           C
ATOM   1657  HH2 TRP A 116      97.940 100.020 158.440  1.00  0.00           H
ATOM   1658  C   TRP A 116      98.930 101.070 150.290  1.00  0.00           C
ATOM   1659  O   TRP A 116      99.740 101.150 149.340  1.00  0.00           O
ATOM   1660  N   VAL A 117      97.760 101.640 150.400  1.00  0.00           N
ATOM   1661  HN  VAL A 117      97.380 101.490 151.320  1.00  0.00           H
ATOM   1662  CA  VAL A 117      97.170 102.620 149.530  1.00  0.00           C
ATOM   1663  HA  VAL A 117      97.880 102.840 148.740  1.00  0.00           H
ATOM   1664  CB  VAL A 117      95.870 102.160 148.920  1.00  0.00           C
ATOM   1665  HB  VAL A 117      95.150 102.060 149.750  1.00  0.00           H
ATOM   1666  CG1 VAL A 117      95.300 103.110 147.840  1.00  0.00           C
ATOM   1667 HG11 VAL A 117      95.000 104.120 148.190  1.00  0.00           H
ATOM   1668 HG12 VAL A 117      96.040 103.260 147.020  1.00  0.00           H
ATOM   1669 HG13 VAL A 117      94.400 102.680 147.360  1.00  0.00           H
ATOM   1670  CG2 VAL A 117      96.130 100.710 148.430  1.00  0.00           C
ATOM   1671 HG21 VAL A 117      96.970 100.800 147.710  1.00  0.00           H
ATOM   1672 HG22 VAL A 117      96.360  99.990 149.250  1.00  0.00           H
ATOM   1673 HG23 VAL A 117      95.330 100.110 147.950  1.00  0.00           H
ATOM   1674  C   VAL A 117      96.900 103.890 150.260  1.00  0.00           C
ATOM   1675  O   VAL A 117      96.310 103.860 151.340  1.00  0.00           O
ATOM   1676  N   TYR A 118      97.410 105.060 149.730  1.00  0.00           N
ATOM   1677  HN  TYR A 118      97.880 104.900 148.870  1.00  0.00           H
ATOM   1678  CA  TYR A 118      97.170 106.410 150.190  1.00  0.00           C
ATOM   1679  HA  TYR A 118      96.870 106.330 151.220  1.00  0.00           H
ATOM   1680  CB  TYR A 118      98.470 107.350 149.990  1.00  0.00           C
ATOM   1681  HB1 TYR A 118      99.290 107.040 150.670  1.00  0.00           H
ATOM   1682  HB2 TYR A 118      98.790 107.240 148.930  1.00  0.00           H
ATOM   1683  CG  TYR A 118      98.240 108.800 150.310  1.00  0.00           C
ATOM   1684  CD1 TYR A 118      97.980 109.250 151.660  1.00  0.00           C
ATOM   1685  HD1 TYR A 118      97.610 108.540 152.390  1.00  0.00           H
ATOM   1686  CE1 TYR A 118      98.090 110.630 152.000  1.00  0.00           C
ATOM   1687  HE1 TYR A 118      97.920 110.990 153.010  1.00  0.00           H
ATOM   1688  CZ  TYR A 118      98.430 111.580 151.030  1.00  0.00           C
ATOM   1689  OH  TYR A 118      98.660 112.920 151.490  1.00  0.00           O
ATOM   1690  HH  TYR A 118      98.940 113.430 150.740  1.00  0.00           H
ATOM   1691  CD2 TYR A 118      98.500 109.800 149.290  1.00  0.00           C
ATOM   1692  HD2 TYR A 118      98.720 109.500 148.280  1.00  0.00           H
ATOM   1693  CE2 TYR A 118      98.540 111.170 149.680  1.00  0.00           C
ATOM   1694  HE2 TYR A 118      98.980 111.890 149.010  1.00  0.00           H
ATOM   1695  C   TYR A 118      95.930 106.910 149.430  1.00  0.00           C
ATOM   1696  O   TYR A 118      95.940 107.250 148.260  1.00  0.00           O
ATOM   1697  N   LEU A 119      94.800 107.000 150.090  1.00  0.00           N
ATOM   1698  HN  LEU A 119      94.840 106.860 151.080  1.00  0.00           H
ATOM   1699  CA  LEU A 119      93.560 107.350 149.390  1.00  0.00           C
ATOM   1700  HA  LEU A 119      93.710 107.270 148.330  1.00  0.00           H
ATOM   1701  CB  LEU A 119      92.460 106.300 149.780  1.00  0.00           C
ATOM   1702  HB1 LEU A 119      92.770 105.260 149.540  1.00  0.00           H
ATOM   1703  HB2 LEU A 119      92.350 106.330 150.890  1.00  0.00           H
ATOM   1704  CG  LEU A 119      91.090 106.440 149.030  1.00  0.00           C
ATOM   1705  HG  LEU A 119      90.910 107.530 149.150  1.00  0.00           H
ATOM   1706  CD1 LEU A 119      91.380 106.090 147.520  1.00  0.00           C
ATOM   1707 HD11 LEU A 119      90.470 106.390 146.960  1.00  0.00           H
ATOM   1708 HD12 LEU A 119      92.220 106.580 146.980  1.00  0.00           H
ATOM   1709 HD13 LEU A 119      91.550 105.000 147.360  1.00  0.00           H
ATOM   1710  CD2 LEU A 119      90.050 105.530 149.640  1.00  0.00           C
ATOM   1711 HD21 LEU A 119      89.920 105.620 150.740  1.00  0.00           H
ATOM   1712 HD22 LEU A 119      89.050 105.740 149.210  1.00  0.00           H
ATOM   1713 HD23 LEU A 119      90.380 104.490 149.400  1.00  0.00           H
ATOM   1714  C   LEU A 119      93.190 108.780 149.860  1.00  0.00           C
ATOM   1715  O   LEU A 119      93.300 109.120 151.030  1.00  0.00           O
ATOM   1716  N   ALA A 120      92.820 109.670 148.970  1.00  0.00           N
ATOM   1717  HN  ALA A 120      92.670 109.530 147.990  1.00  0.00           H
ATOM   1718  CA  ALA A 120      92.600 111.090 149.200  1.00  0.00           C
ATOM   1719  HA  ALA A 120      92.280 111.270 150.210  1.00  0.00           H
ATOM   1720  CB  ALA A 120      93.900 111.930 149.070  1.00  0.00           C
ATOM   1721  HB1 ALA A 120      93.820 112.940 149.500  1.00  0.00           H
ATOM   1722  HB2 ALA A 120      94.740 111.480 149.650  1.00  0.00           H
ATOM   1723  HB3 ALA A 120      94.260 111.920 148.020  1.00  0.00           H
ATOM   1724  C   ALA A 120      91.530 111.740 148.320  1.00  0.00           C
ATOM   1725  O   ALA A 120      91.510 111.610 147.100  1.00  0.00           O
ATOM   1726  N   ALA A 121      90.510 112.400 148.940  1.00  0.00           N
ATOM   1727  HN  ALA A 121      90.540 112.370 149.940  1.00  0.00           H
ATOM   1728  CA  ALA A 121      89.310 112.970 148.330  1.00  0.00           C
ATOM   1729  HA  ALA A 121      89.440 112.870 147.260  1.00  0.00           H
ATOM   1730  CB  ALA A 121      88.060 112.070 148.780  1.00  0.00           C
ATOM   1731  HB1 ALA A 121      88.090 111.850 149.870  1.00  0.00           H
ATOM   1732  HB2 ALA A 121      87.120 112.570 148.450  1.00  0.00           H
ATOM   1733  HB3 ALA A 121      88.080 111.050 148.350  1.00  0.00           H
ATOM   1734  C   ALA A 121      89.170 114.410 148.650  1.00  0.00           C
ATOM   1735  O   ALA A 121      89.310 114.870 149.810  1.00  0.00           O
ATOM   1736  N   THR A 122      89.080 115.200 147.620  1.00  0.00           N
ATOM   1737  HN  THR A 122      89.110 114.860 146.690  1.00  0.00           H
ATOM   1738  CA  THR A 122      89.030 116.680 147.890  1.00  0.00           C
ATOM   1739  HA  THR A 122      88.810 116.960 148.910  1.00  0.00           H
ATOM   1740  CB  THR A 122      90.190 117.480 147.260  1.00  0.00           C
ATOM   1741  HB  THR A 122      90.050 117.480 146.160  1.00  0.00           H
ATOM   1742  OG1 THR A 122      91.390 116.830 147.610  1.00  0.00           O
ATOM   1743  HG1 THR A 122      92.030 116.990 146.910  1.00  0.00           H
ATOM   1744  CG2 THR A 122      90.400 118.890 147.770  1.00  0.00           C
ATOM   1745 HG21 THR A 122      90.400 119.050 148.870  1.00  0.00           H
ATOM   1746 HG22 THR A 122      91.320 119.360 147.350  1.00  0.00           H
ATOM   1747 HG23 THR A 122      89.580 119.530 147.400  1.00  0.00           H
ATOM   1748  C   THR A 122      87.790 117.220 147.170  1.00  0.00           C
ATOM   1749  O   THR A 122      87.340 116.720 146.120  1.00  0.00           O
ATOM   1750  N   TYR A 123      87.300 118.350 147.730  1.00  0.00           N
ATOM   1751  HN  TYR A 123      87.630 118.660 148.620  1.00  0.00           H
ATOM   1752  CA  TYR A 123      86.170 119.150 147.120  1.00  0.00           C
ATOM   1753  HA  TYR A 123      86.290 119.040 146.050  1.00  0.00           H
ATOM   1754  CB  TYR A 123      84.820 118.620 147.660  1.00  0.00           C
ATOM   1755  HB1 TYR A 123      84.540 117.580 147.400  1.00  0.00           H
ATOM   1756  HB2 TYR A 123      84.770 118.680 148.760  1.00  0.00           H
ATOM   1757  CG  TYR A 123      83.760 119.520 147.120  1.00  0.00           C
ATOM   1758  CD1 TYR A 123      83.520 119.500 145.790  1.00  0.00           C
ATOM   1759  HD1 TYR A 123      84.130 118.870 145.150  1.00  0.00           H
ATOM   1760  CE1 TYR A 123      82.420 120.080 145.180  1.00  0.00           C
ATOM   1761  HE1 TYR A 123      82.220 119.890 144.140  1.00  0.00           H
ATOM   1762  CZ  TYR A 123      81.520 120.780 145.950  1.00  0.00           C
ATOM   1763  OH  TYR A 123      80.300 121.270 145.450  1.00  0.00           O
ATOM   1764  HH  TYR A 123      79.840 121.810 146.080  1.00  0.00           H
ATOM   1765  CD2 TYR A 123      82.810 120.210 147.930  1.00  0.00           C
ATOM   1766  HD2 TYR A 123      82.860 120.050 149.000  1.00  0.00           H
ATOM   1767  CE2 TYR A 123      81.770 120.890 147.340  1.00  0.00           C
ATOM   1768  HE2 TYR A 123      81.060 121.290 148.050  1.00  0.00           H
ATOM   1769  C   TYR A 123      86.380 120.590 147.480  1.00  0.00           C
ATOM   1770  O   TYR A 123      86.570 120.880 148.670  1.00  0.00           O
ATOM   1771  N   ASP A 124      86.430 121.570 146.490  1.00  0.00           N
ATOM   1772  HN  ASP A 124      86.220 121.300 145.550  1.00  0.00           H
ATOM   1773  CA  ASP A 124      86.830 122.970 146.590  1.00  0.00           C
ATOM   1774  HA  ASP A 124      87.160 123.120 147.600  1.00  0.00           H
ATOM   1775  CB  ASP A 124      87.990 123.220 145.570  1.00  0.00           C
ATOM   1776  HB1 ASP A 124      88.400 124.250 145.620  1.00  0.00           H
ATOM   1777  HB2 ASP A 124      88.780 122.510 145.900  1.00  0.00           H
ATOM   1778  CG  ASP A 124      87.640 122.900 144.130  1.00  0.00           C
ATOM   1779  OD1 ASP A 124      86.420 122.810 143.800  1.00  0.00           O
ATOM   1780  OD2 ASP A 124      88.600 122.720 143.310  1.00  0.00           O
ATOM   1781  C   ASP A 124      85.640 123.900 146.370  1.00  0.00           C
ATOM   1782  O   ASP A 124      85.840 125.110 146.380  1.00  0.00           O
ATOM   1783  N   GLY A 125      84.370 123.410 146.260  1.00  0.00           N
ATOM   1784  HN  GLY A 125      84.190 122.440 146.170  1.00  0.00           H
ATOM   1785  CA  GLY A 125      83.170 124.300 146.050  1.00  0.00           C
ATOM   1786  HA1 GLY A 125      83.370 125.360 146.140  1.00  0.00           H
ATOM   1787  HA2 GLY A 125      82.420 123.940 146.730  1.00  0.00           H
ATOM   1788  C   GLY A 125      82.600 124.070 144.610  1.00  0.00           C
ATOM   1789  O   GLY A 125      81.410 124.300 144.420  1.00  0.00           O
ATOM   1790  N   GLN A 126      83.380 123.410 143.750  1.00  0.00           N
ATOM   1791  HN  GLN A 126      84.360 123.260 143.880  1.00  0.00           H
ATOM   1792  CA  GLN A 126      82.790 123.170 142.410  1.00  0.00           C
ATOM   1793  HA  GLN A 126      81.780 122.800 142.540  1.00  0.00           H
ATOM   1794  CB  GLN A 126      82.830 124.490 141.620  1.00  0.00           C
ATOM   1795  HB1 GLN A 126      82.250 124.290 140.690  1.00  0.00           H
ATOM   1796  HB2 GLN A 126      82.330 125.360 142.100  1.00  0.00           H
ATOM   1797  CG  GLN A 126      84.200 124.990 141.170  1.00  0.00           C
ATOM   1798  HG1 GLN A 126      84.630 124.290 140.430  1.00  0.00           H
ATOM   1799  HG2 GLN A 126      84.880 124.940 142.040  1.00  0.00           H
ATOM   1800  CD  GLN A 126      84.240 126.380 140.500  1.00  0.00           C
ATOM   1801  OE1 GLN A 126      84.120 126.550 139.290  1.00  0.00           O
ATOM   1802  NE2 GLN A 126      84.600 127.350 141.410  1.00  0.00           N
ATOM   1803 HE21 GLN A 126      84.720 127.150 142.380  1.00  0.00           H
ATOM   1804 HE22 GLN A 126      84.550 128.300 141.090  1.00  0.00           H
ATOM   1805  C   GLN A 126      83.540 122.040 141.620  1.00  0.00           C
ATOM   1806  O   GLN A 126      83.010 121.640 140.590  1.00  0.00           O
ATOM   1807  N   PHE A 127      84.660 121.450 142.080  1.00  0.00           N
ATOM   1808  HN  PHE A 127      85.250 121.830 142.800  1.00  0.00           H
ATOM   1809  CA  PHE A 127      85.250 120.220 141.570  1.00  0.00           C
ATOM   1810  HA  PHE A 127      84.510 119.710 140.960  1.00  0.00           H
ATOM   1811  CB  PHE A 127      86.620 120.390 140.900  1.00  0.00           C
ATOM   1812  HB1 PHE A 127      87.370 120.960 141.480  1.00  0.00           H
ATOM   1813  HB2 PHE A 127      87.080 119.400 140.680  1.00  0.00           H
ATOM   1814  CG  PHE A 127      86.390 121.190 139.650  1.00  0.00           C
ATOM   1815  CD1 PHE A 127      86.170 120.400 138.450  1.00  0.00           C
ATOM   1816  HD1 PHE A 127      86.060 119.330 138.540  1.00  0.00           H
ATOM   1817  CE1 PHE A 127      86.080 120.990 137.170  1.00  0.00           C
ATOM   1818  HE1 PHE A 127      85.780 120.480 136.260  1.00  0.00           H
ATOM   1819  CZ  PHE A 127      86.240 122.380 137.100  1.00  0.00           C
ATOM   1820  HZ  PHE A 127      86.190 122.790 136.100  1.00  0.00           H
ATOM   1821  CD2 PHE A 127      86.640 122.590 139.560  1.00  0.00           C
ATOM   1822  HD2 PHE A 127      87.040 123.120 140.410  1.00  0.00           H
ATOM   1823  CE2 PHE A 127      86.490 123.160 138.250  1.00  0.00           C
ATOM   1824  HE2 PHE A 127      86.760 124.200 138.120  1.00  0.00           H
ATOM   1825  C   PHE A 127      85.390 119.230 142.630  1.00  0.00           C
ATOM   1826  O   PHE A 127      85.870 119.520 143.760  1.00  0.00           O
ATOM   1827  N   MET A 128      85.020 117.970 142.430  1.00  0.00           N
ATOM   1828  HN  MET A 128      84.830 117.690 141.500  1.00  0.00           H
ATOM   1829  CA  MET A 128      85.370 116.840 143.290  1.00  0.00           C
ATOM   1830  HA  MET A 128      85.720 117.170 144.260  1.00  0.00           H
ATOM   1831  CB  MET A 128      84.050 116.000 143.580  1.00  0.00           C
ATOM   1832  HB1 MET A 128      84.310 115.070 144.130  1.00  0.00           H
ATOM   1833  HB2 MET A 128      83.460 116.640 144.260  1.00  0.00           H
ATOM   1834  CG  MET A 128      83.180 115.570 142.410  1.00  0.00           C
ATOM   1835  HG1 MET A 128      83.790 115.040 141.650  1.00  0.00           H
ATOM   1836  HG2 MET A 128      82.840 116.530 141.970  1.00  0.00           H
ATOM   1837  SD  MET A 128      81.710 114.640 143.030  1.00  0.00           S
ATOM   1838  CE  MET A 128      82.460 113.160 143.920  1.00  0.00           C
ATOM   1839  HE1 MET A 128      82.920 113.480 144.880  1.00  0.00           H
ATOM   1840  HE2 MET A 128      81.670 112.400 144.090  1.00  0.00           H
ATOM   1841  HE3 MET A 128      83.170 112.650 143.230  1.00  0.00           H
ATOM   1842  C   MET A 128      86.520 115.970 142.800  1.00  0.00           C
ATOM   1843  O   MET A 128      86.500 115.490 141.640  1.00  0.00           O
ATOM   1844  N   LYS A 129      87.560 115.730 143.570  1.00  0.00           N
ATOM   1845  HN  LYS A 129      87.530 116.190 144.460  1.00  0.00           H
ATOM   1846  CA  LYS A 129      88.770 115.130 143.030  1.00  0.00           C
ATOM   1847  HA  LYS A 129      88.640 114.720 142.040  1.00  0.00           H
ATOM   1848  CB  LYS A 129      89.880 116.180 142.910  1.00  0.00           C
ATOM   1849  HB1 LYS A 129      90.150 116.740 143.820  1.00  0.00           H
ATOM   1850  HB2 LYS A 129      90.860 115.680 142.760  1.00  0.00           H
ATOM   1851  CG  LYS A 129      89.670 117.240 141.810  1.00  0.00           C
ATOM   1852  HG1 LYS A 129      88.780 117.780 142.190  1.00  0.00           H
ATOM   1853  HG2 LYS A 129      89.350 116.840 140.830  1.00  0.00           H
ATOM   1854  CD  LYS A 129      90.770 118.340 141.560  1.00  0.00           C
ATOM   1855  HD1 LYS A 129      91.740 117.830 141.770  1.00  0.00           H
ATOM   1856  HD2 LYS A 129      90.640 119.010 142.440  1.00  0.00           H
ATOM   1857  CE  LYS A 129      90.680 119.200 140.300  1.00  0.00           C
ATOM   1858  HE1 LYS A 129      89.710 119.750 140.310  1.00  0.00           H
ATOM   1859  HE2 LYS A 129      90.790 118.520 139.430  1.00  0.00           H
ATOM   1860  NZ  LYS A 129      91.800 120.120 140.280  1.00  0.00           N
ATOM   1861  HZ1 LYS A 129      91.990 120.580 139.360  1.00  0.00           H
ATOM   1862  HZ2 LYS A 129      91.690 120.780 141.070  1.00  0.00           H
ATOM   1863  HZ3 LYS A 129      92.630 119.520 140.450  1.00  0.00           H
ATOM   1864  C   LYS A 129      89.150 113.970 143.900  1.00  0.00           C
ATOM   1865  O   LYS A 129      89.170 114.060 145.140  1.00  0.00           O
ATOM   1866  N   LEU A 130      89.460 112.820 143.270  1.00  0.00           N
ATOM   1867  HN  LEU A 130      89.340 112.910 142.290  1.00  0.00           H
ATOM   1868  CA  LEU A 130      89.810 111.620 143.930  1.00  0.00           C
ATOM   1869  HA  LEU A 130      89.940 111.720 144.990  1.00  0.00           H
ATOM   1870  CB  LEU A 130      88.710 110.510 143.590  1.00  0.00           C
ATOM   1871  HB1 LEU A 130      87.760 110.800 144.070  1.00  0.00           H
ATOM   1872  HB2 LEU A 130      88.600 110.470 142.490  1.00  0.00           H
ATOM   1873  CG  LEU A 130      88.950 109.040 144.030  1.00  0.00           C
ATOM   1874  HG  LEU A 130      89.900 108.730 143.540  1.00  0.00           H
ATOM   1875  CD1 LEU A 130      89.220 108.990 145.520  1.00  0.00           C
ATOM   1876 HD11 LEU A 130      90.130 109.560 145.790  1.00  0.00           H
ATOM   1877 HD12 LEU A 130      88.320 109.480 145.960  1.00  0.00           H
ATOM   1878 HD13 LEU A 130      89.370 107.980 145.950  1.00  0.00           H
ATOM   1879  CD2 LEU A 130      87.870 108.120 143.560  1.00  0.00           C
ATOM   1880 HD21 LEU A 130      87.000 108.170 144.250  1.00  0.00           H
ATOM   1881 HD22 LEU A 130      87.510 108.150 142.510  1.00  0.00           H
ATOM   1882 HD23 LEU A 130      88.300 107.090 143.600  1.00  0.00           H
ATOM   1883  C   LEU A 130      91.270 111.280 143.450  1.00  0.00           C
ATOM   1884  O   LEU A 130      91.630 111.260 142.310  1.00  0.00           O
ATOM   1885  N   TYR A 131      92.110 110.970 144.440  1.00  0.00           N
ATOM   1886  HN  TYR A 131      91.820 110.920 145.390  1.00  0.00           H
ATOM   1887  CA  TYR A 131      93.490 110.630 144.190  1.00  0.00           C
ATOM   1888  HA  TYR A 131      93.710 110.530 143.140  1.00  0.00           H
ATOM   1889  CB  TYR A 131      94.500 111.560 144.780  1.00  0.00           C
ATOM   1890  HB1 TYR A 131      94.350 111.550 145.880  1.00  0.00           H
ATOM   1891  HB2 TYR A 131      95.540 111.260 144.500  1.00  0.00           H
ATOM   1892  CG  TYR A 131      94.300 112.970 144.320  1.00  0.00           C
ATOM   1893  CD1 TYR A 131      95.260 113.610 143.500  1.00  0.00           C
ATOM   1894  HD1 TYR A 131      96.150 113.080 143.190  1.00  0.00           H
ATOM   1895  CE1 TYR A 131      95.240 115.050 143.220  1.00  0.00           C
ATOM   1896  HE1 TYR A 131      96.050 115.420 142.620  1.00  0.00           H
ATOM   1897  CZ  TYR A 131      94.210 115.780 143.770  1.00  0.00           C
ATOM   1898  OH  TYR A 131      94.230 117.150 143.650  1.00  0.00           O
ATOM   1899  HH  TYR A 131      93.760 117.520 144.390  1.00  0.00           H
ATOM   1900  CD2 TYR A 131      93.210 113.720 144.800  1.00  0.00           C
ATOM   1901  HD2 TYR A 131      92.460 113.380 145.500  1.00  0.00           H
ATOM   1902  CE2 TYR A 131      93.250 115.090 144.540  1.00  0.00           C
ATOM   1903  HE2 TYR A 131      92.410 115.650 144.940  1.00  0.00           H
ATOM   1904  C   TYR A 131      93.810 109.330 144.830  1.00  0.00           C
ATOM   1905  O   TYR A 131      93.540 109.050 146.000  1.00  0.00           O
ATOM   1906  N   VAL A 132      94.630 108.530 144.130  1.00  0.00           N
ATOM   1907  HN  VAL A 132      94.930 108.900 143.250  1.00  0.00           H
ATOM   1908  CA  VAL A 132      95.180 107.260 144.620  1.00  0.00           C
ATOM   1909  HA  VAL A 132      94.960 107.080 145.670  1.00  0.00           H
ATOM   1910  CB  VAL A 132      94.760 106.090 143.770  1.00  0.00           C
ATOM   1911  HB  VAL A 132      95.020 106.170 142.690  1.00  0.00           H
ATOM   1912  CG1 VAL A 132      95.280 104.680 144.320  1.00  0.00           C
ATOM   1913 HG11 VAL A 132      94.810 103.920 143.650  1.00  0.00           H
ATOM   1914 HG12 VAL A 132      96.380 104.590 144.410  1.00  0.00           H
ATOM   1915 HG13 VAL A 132      94.710 104.470 145.250  1.00  0.00           H
ATOM   1916  CG2 VAL A 132      93.150 106.110 143.950  1.00  0.00           C
ATOM   1917 HG21 VAL A 132      92.760 106.600 143.030  1.00  0.00           H
ATOM   1918 HG22 VAL A 132      92.660 105.120 143.950  1.00  0.00           H
ATOM   1919 HG23 VAL A 132      92.960 106.700 144.870  1.00  0.00           H
ATOM   1920  C   VAL A 132      96.710 107.360 144.580  1.00  0.00           C
ATOM   1921  O   VAL A 132      97.380 107.530 143.550  1.00  0.00           O
ATOM   1922  N   ASN A 133      97.380 107.240 145.760  1.00  0.00           N
ATOM   1923  HN  ASN A 133      96.880 107.070 146.600  1.00  0.00           H
ATOM   1924  CA  ASN A 133      98.810 107.420 146.010  1.00  0.00           C
ATOM   1925  HA  ASN A 133      98.930 107.510 147.080  1.00  0.00           H
ATOM   1926  CB  ASN A 133      99.680 106.250 145.590  1.00  0.00           C
ATOM   1927  HB1 ASN A 133      99.420 106.160 144.520  1.00  0.00           H
ATOM   1928  HB2 ASN A 133     100.780 106.300 145.730  1.00  0.00           H
ATOM   1929  CG  ASN A 133      99.220 105.000 146.320  1.00  0.00           C
ATOM   1930  OD1 ASN A 133      98.540 105.000 147.320  1.00  0.00           O
ATOM   1931  ND2 ASN A 133      99.670 103.790 145.930  1.00  0.00           N
ATOM   1932 HD21 ASN A 133     100.230 103.700 145.100  1.00  0.00           H
ATOM   1933 HD22 ASN A 133      99.440 102.950 146.410  1.00  0.00           H
ATOM   1934  C   ASN A 133      99.380 108.730 145.510  1.00  0.00           C
ATOM   1935  O   ASN A 133     100.570 108.890 145.140  1.00  0.00           O
ATOM   1936  N   GLY A 134      98.520 109.760 145.650  1.00  0.00           N
ATOM   1937  HN  GLY A 134      97.590 109.650 146.010  1.00  0.00           H
ATOM   1938  CA  GLY A 134      98.870 111.090 145.280  1.00  0.00           C
ATOM   1939  HA1 GLY A 134      99.920 111.240 145.490  1.00  0.00           H
ATOM   1940  HA2 GLY A 134      98.290 111.830 145.810  1.00  0.00           H
ATOM   1941  C   GLY A 134      98.730 111.390 143.810  1.00  0.00           C
ATOM   1942  O   GLY A 134      99.050 112.530 143.470  1.00  0.00           O
ATOM   1943  N   ALA A 135      98.300 110.420 142.920  1.00  0.00           N
ATOM   1944  HN  ALA A 135      98.200 109.480 143.220  1.00  0.00           H
ATOM   1945  CA  ALA A 135      98.110 110.600 141.520  1.00  0.00           C
ATOM   1946  HA  ALA A 135      98.490 111.550 141.190  1.00  0.00           H
ATOM   1947  CB  ALA A 135      98.580 109.270 140.840  1.00  0.00           C
ATOM   1948  HB1 ALA A 135      98.770 109.430 139.760  1.00  0.00           H
ATOM   1949  HB2 ALA A 135      99.590 108.980 141.210  1.00  0.00           H
ATOM   1950  HB3 ALA A 135      97.960 108.420 141.210  1.00  0.00           H
ATOM   1951  C   ALA A 135      96.570 110.710 141.320  1.00  0.00           C
ATOM   1952  O   ALA A 135      95.740 109.990 141.940  1.00  0.00           O
ATOM   1953  N   GLN A 136      96.090 111.690 140.500  1.00  0.00           N
ATOM   1954  HN  GLN A 136      96.710 112.260 139.960  1.00  0.00           H
ATOM   1955  CA  GLN A 136      94.710 111.990 140.340  1.00  0.00           C
ATOM   1956  HA  GLN A 136      94.160 111.800 141.260  1.00  0.00           H
ATOM   1957  CB  GLN A 136      94.360 113.450 140.040  1.00  0.00           C
ATOM   1958  HB1 GLN A 136      94.810 114.190 140.740  1.00  0.00           H
ATOM   1959  HB2 GLN A 136      94.880 113.720 139.090  1.00  0.00           H
ATOM   1960  CG  GLN A 136      92.840 113.890 140.010  1.00  0.00           C
ATOM   1961  HG1 GLN A 136      92.390 114.080 141.010  1.00  0.00           H
ATOM   1962  HG2 GLN A 136      92.380 113.070 139.420  1.00  0.00           H
ATOM   1963  CD  GLN A 136      92.720 115.190 139.250  1.00  0.00           C
ATOM   1964  OE1 GLN A 136      93.210 116.210 139.680  1.00  0.00           O
ATOM   1965  NE2 GLN A 136      91.990 115.170 138.110  1.00  0.00           N
ATOM   1966 HE21 GLN A 136      91.590 114.310 137.800  1.00  0.00           H
ATOM   1967 HE22 GLN A 136      92.150 115.960 137.510  1.00  0.00           H
ATOM   1968  C   GLN A 136      94.100 110.960 139.370  1.00  0.00           C
ATOM   1969  O   GLN A 136      94.400 110.880 138.170  1.00  0.00           O
ATOM   1970  N   VAL A 137      93.240 110.100 139.940  1.00  0.00           N
ATOM   1971  HN  VAL A 137      92.900 110.220 140.860  1.00  0.00           H
ATOM   1972  CA  VAL A 137      92.600 109.050 139.130  1.00  0.00           C
ATOM   1973  HA  VAL A 137      93.200 108.850 138.250  1.00  0.00           H
ATOM   1974  CB  VAL A 137      92.500 107.870 139.970  1.00  0.00           C
ATOM   1975  HB  VAL A 137      93.470 107.830 140.520  1.00  0.00           H
ATOM   1976  CG1 VAL A 137      91.500 108.010 141.160  1.00  0.00           C
ATOM   1977 HG11 VAL A 137      91.410 107.010 141.650  1.00  0.00           H
ATOM   1978 HG12 VAL A 137      91.860 108.790 141.870  1.00  0.00           H
ATOM   1979 HG13 VAL A 137      90.490 108.250 140.790  1.00  0.00           H
ATOM   1980  CG2 VAL A 137      92.510 106.670 139.010  1.00  0.00           C
ATOM   1981 HG21 VAL A 137      93.300 106.700 138.220  1.00  0.00           H
ATOM   1982 HG22 VAL A 137      92.680 105.760 139.620  1.00  0.00           H
ATOM   1983 HG23 VAL A 137      91.490 106.630 138.570  1.00  0.00           H
ATOM   1984  C   VAL A 137      91.220 109.430 138.640  1.00  0.00           C
ATOM   1985  O   VAL A 137      90.680 108.750 137.780  1.00  0.00           O
ATOM   1986  N   ALA A 138      90.660 110.540 139.150  1.00  0.00           N
ATOM   1987  HN  ALA A 138      91.190 111.180 139.700  1.00  0.00           H
ATOM   1988  CA  ALA A 138      89.320 110.970 138.830  1.00  0.00           C
ATOM   1989  HA  ALA A 138      89.220 110.930 137.750  1.00  0.00           H
ATOM   1990  CB  ALA A 138      88.260 109.930 139.420  1.00  0.00           C
ATOM   1991  HB1 ALA A 138      88.210 109.870 140.530  1.00  0.00           H
ATOM   1992  HB2 ALA A 138      87.290 110.280 139.010  1.00  0.00           H
ATOM   1993  HB3 ALA A 138      88.390 108.850 139.160  1.00  0.00           H
ATOM   1994  C   ALA A 138      89.040 112.450 139.160  1.00  0.00           C
ATOM   1995  O   ALA A 138      89.590 113.010 140.100  1.00  0.00           O
ATOM   1996  N   THR A 139      88.160 113.080 138.350  1.00  0.00           N
ATOM   1997  HN  THR A 139      87.780 112.620 137.550  1.00  0.00           H
ATOM   1998  CA  THR A 139      87.650 114.410 138.690  1.00  0.00           C
ATOM   1999  HA  THR A 139      87.560 114.430 139.760  1.00  0.00           H
ATOM   2000  CB  THR A 139      88.460 115.520 138.120  1.00  0.00           C
ATOM   2001  HB  THR A 139      89.510 115.390 138.460  1.00  0.00           H
ATOM   2002  OG1 THR A 139      88.020 116.750 138.710  1.00  0.00           O
ATOM   2003  HG1 THR A 139      88.540 117.460 138.340  1.00  0.00           H
ATOM   2004  CG2 THR A 139      88.450 115.720 136.600  1.00  0.00           C
ATOM   2005 HG21 THR A 139      89.140 116.570 136.430  1.00  0.00           H
ATOM   2006 HG22 THR A 139      88.870 114.810 136.120  1.00  0.00           H
ATOM   2007 HG23 THR A 139      87.470 116.100 136.230  1.00  0.00           H
ATOM   2008  C   THR A 139      86.200 114.420 138.240  1.00  0.00           C
ATOM   2009  O   THR A 139      85.740 113.760 137.320  1.00  0.00           O
ATOM   2010  N   SER A 140      85.440 115.390 138.760  1.00  0.00           N
ATOM   2011  HN  SER A 140      85.820 116.030 139.420  1.00  0.00           H
ATOM   2012  CA  SER A 140      84.150 115.840 138.210  1.00  0.00           C
ATOM   2013  HA  SER A 140      84.330 115.840 137.140  1.00  0.00           H
ATOM   2014  CB  SER A 140      83.000 114.770 138.610  1.00  0.00           C
ATOM   2015  HB1 SER A 140      82.910 114.650 139.710  1.00  0.00           H
ATOM   2016  HB2 SER A 140      83.380 113.790 138.240  1.00  0.00           H
ATOM   2017  OG  SER A 140      81.800 115.130 138.030  1.00  0.00           O
ATOM   2018  HG1 SER A 140      81.740 114.530 137.280  1.00  0.00           H
ATOM   2019  C   SER A 140      83.940 117.250 138.710  1.00  0.00           C
ATOM   2020  O   SER A 140      84.360 117.680 139.740  1.00  0.00           O
ATOM   2021  N   GLY A 141      83.190 117.990 137.900  1.00  0.00           N
ATOM   2022  HN  GLY A 141      82.910 117.590 137.030  1.00  0.00           H
ATOM   2023  CA  GLY A 141      82.610 119.300 138.160  1.00  0.00           C
ATOM   2024  HA1 GLY A 141      83.000 119.970 137.410  1.00  0.00           H
ATOM   2025  HA2 GLY A 141      82.890 119.730 139.110  1.00  0.00           H
ATOM   2026  C   GLY A 141      81.060 119.320 138.070  1.00  0.00           C
ATOM   2027  O   GLY A 141      80.490 120.390 137.810  1.00  0.00           O
ATOM   2028  N   GLU A 142      80.410 118.180 138.180  1.00  0.00           N
ATOM   2029  HN  GLU A 142      80.880 117.300 138.250  1.00  0.00           H
ATOM   2030  CA  GLU A 142      79.020 117.950 138.020  1.00  0.00           C
ATOM   2031  HA  GLU A 142      78.680 118.750 137.380  1.00  0.00           H
ATOM   2032  CB  GLU A 142      78.640 116.520 137.600  1.00  0.00           C
ATOM   2033  HB1 GLU A 142      79.080 115.770 138.300  1.00  0.00           H
ATOM   2034  HB2 GLU A 142      77.560 116.320 137.720  1.00  0.00           H
ATOM   2035  CG  GLU A 142      79.040 116.170 136.080  1.00  0.00           C
ATOM   2036  HG1 GLU A 142      78.810 115.120 135.820  1.00  0.00           H
ATOM   2037  HG2 GLU A 142      80.150 116.210 136.030  1.00  0.00           H
ATOM   2038  CD  GLU A 142      78.490 117.100 134.950  1.00  0.00           C
ATOM   2039  OE1 GLU A 142      79.300 117.770 134.280  1.00  0.00           O
ATOM   2040  OE2 GLU A 142      77.200 117.230 134.900  1.00  0.00           O
ATOM   2041  C   GLU A 142      78.260 118.280 139.320  1.00  0.00           C
ATOM   2042  O   GLU A 142      77.040 118.320 139.400  1.00  0.00           O
ATOM   2043  N   GLN A 143      79.010 118.520 140.470  1.00  0.00           N
ATOM   2044  HN  GLN A 143      80.000 118.550 140.400  1.00  0.00           H
ATOM   2045  CA  GLN A 143      78.440 118.540 141.800  1.00  0.00           C
ATOM   2046  HA  GLN A 143      77.380 118.680 141.670  1.00  0.00           H
ATOM   2047  CB  GLN A 143      78.830 117.330 142.610  1.00  0.00           C
ATOM   2048  HB1 GLN A 143      78.690 116.360 142.080  1.00  0.00           H
ATOM   2049  HB2 GLN A 143      79.920 117.310 142.820  1.00  0.00           H
ATOM   2050  CG  GLN A 143      78.160 117.200 144.050  1.00  0.00           C
ATOM   2051  HG1 GLN A 143      78.380 118.040 144.740  1.00  0.00           H
ATOM   2052  HG2 GLN A 143      78.600 116.280 144.470  1.00  0.00           H
ATOM   2053  CD  GLN A 143      76.650 117.070 144.060  1.00  0.00           C
ATOM   2054  OE1 GLN A 143      75.980 117.800 144.680  1.00  0.00           O
ATOM   2055  NE2 GLN A 143      76.110 116.160 143.170  1.00  0.00           N
ATOM   2056 HE21 GLN A 143      76.680 115.690 142.500  1.00  0.00           H
ATOM   2057 HE22 GLN A 143      75.110 116.180 143.110  1.00  0.00           H
ATOM   2058  C   GLN A 143      79.060 119.820 142.360  1.00  0.00           C
ATOM   2059  O   GLN A 143      80.230 120.040 142.420  1.00  0.00           O
ATOM   2060  N   VAL A 144      78.110 120.790 142.660  1.00  0.00           N
ATOM   2061  HN  VAL A 144      77.160 120.500 142.650  1.00  0.00           H
ATOM   2062  CA  VAL A 144      78.470 122.230 142.740  1.00  0.00           C
ATOM   2063  HA  VAL A 144      79.520 122.360 142.940  1.00  0.00           H
ATOM   2064  CB  VAL A 144      78.080 122.990 141.490  1.00  0.00           C
ATOM   2065  HB  VAL A 144      77.990 124.080 141.690  1.00  0.00           H
ATOM   2066  CG1 VAL A 144      79.200 122.790 140.470  1.00  0.00           C
ATOM   2067 HG11 VAL A 144      80.210 123.060 140.860  1.00  0.00           H
ATOM   2068 HG12 VAL A 144      79.210 121.750 140.090  1.00  0.00           H
ATOM   2069 HG13 VAL A 144      79.030 123.540 139.670  1.00  0.00           H
ATOM   2070  CG2 VAL A 144      76.680 122.540 140.950  1.00  0.00           C
ATOM   2071 HG21 VAL A 144      76.350 123.160 140.080  1.00  0.00           H
ATOM   2072 HG22 VAL A 144      76.760 121.510 140.560  1.00  0.00           H
ATOM   2073 HG23 VAL A 144      75.870 122.600 141.710  1.00  0.00           H
ATOM   2074  C   VAL A 144      77.780 122.930 143.960  1.00  0.00           C
ATOM   2075  O   VAL A 144      76.660 122.510 144.370  1.00  0.00           O
ATOM   2076  N   GLY A 145      78.340 124.090 144.480  1.00  0.00           N
ATOM   2077  HN  GLY A 145      79.240 124.330 144.120  1.00  0.00           H
ATOM   2078  CA  GLY A 145      77.940 124.620 145.750  1.00  0.00           C
ATOM   2079  HA1 GLY A 145      76.860 124.560 145.740  1.00  0.00           H
ATOM   2080  HA2 GLY A 145      78.320 125.630 145.750  1.00  0.00           H
ATOM   2081  C   GLY A 145      78.420 123.920 146.990  1.00  0.00           C
ATOM   2082  O   GLY A 145      78.930 122.760 146.880  1.00  0.00           O
ATOM   2083  N   GLY A 146      78.340 124.590 148.190  1.00  0.00           N
ATOM   2084  HN  GLY A 146      78.210 125.580 148.190  1.00  0.00           H
ATOM   2085  CA  GLY A 146      78.540 123.990 149.520  1.00  0.00           C
ATOM   2086  HA1 GLY A 146      78.360 124.760 150.260  1.00  0.00           H
ATOM   2087  HA2 GLY A 146      79.610 123.830 149.520  1.00  0.00           H
ATOM   2088  C   GLY A 146      77.850 122.760 149.940  1.00  0.00           C
ATOM   2089  O   GLY A 146      76.980 122.280 149.230  1.00  0.00           O
ATOM   2090  N   ILE A 147      78.020 122.220 151.160  1.00  0.00           N
ATOM   2091  HN  ILE A 147      78.690 122.590 151.810  1.00  0.00           H
ATOM   2092  CA  ILE A 147      77.490 120.960 151.550  1.00  0.00           C
ATOM   2093  HA  ILE A 147      77.290 120.410 150.640  1.00  0.00           H
ATOM   2094  CB  ILE A 147      78.420 120.180 152.420  1.00  0.00           C
ATOM   2095  HB  ILE A 147      78.520 120.770 153.350  1.00  0.00           H
ATOM   2096  CG2 ILE A 147      78.030 118.730 152.610  1.00  0.00           C
ATOM   2097 HG21 ILE A 147      77.740 118.110 151.730  1.00  0.00           H
ATOM   2098 HG22 ILE A 147      78.820 118.190 153.190  1.00  0.00           H
ATOM   2099 HG23 ILE A 147      77.140 118.680 153.280  1.00  0.00           H
ATOM   2100  CG1 ILE A 147      79.870 120.200 151.960  1.00  0.00           C
ATOM   2101 HG11 ILE A 147      80.570 119.660 152.630  1.00  0.00           H
ATOM   2102 HG12 ILE A 147      80.170 121.270 151.880  1.00  0.00           H
ATOM   2103  CD  ILE A 147      80.050 119.730 150.470  1.00  0.00           C
ATOM   2104  HD1 ILE A 147      79.480 120.380 149.770  1.00  0.00           H
ATOM   2105  HD2 ILE A 147      81.130 119.630 150.230  1.00  0.00           H
ATOM   2106  HD3 ILE A 147      79.490 118.800 150.260  1.00  0.00           H
ATOM   2107  C   ILE A 147      76.070 121.110 152.190  1.00  0.00           C
ATOM   2108  O   ILE A 147      75.060 120.680 151.580  1.00  0.00           O
ATOM   2109  N   PHE A 148      76.080 121.720 153.360  1.00  0.00           N
ATOM   2110  HN  PHE A 148      76.900 122.210 153.650  1.00  0.00           H
ATOM   2111  CA  PHE A 148      74.920 121.890 154.170  1.00  0.00           C
ATOM   2112  HA  PHE A 148      74.000 121.850 153.600  1.00  0.00           H
ATOM   2113  CB  PHE A 148      74.830 120.810 155.310  1.00  0.00           C
ATOM   2114  HB1 PHE A 148      74.000 120.970 156.030  1.00  0.00           H
ATOM   2115  HB2 PHE A 148      74.720 119.870 154.740  1.00  0.00           H
ATOM   2116  CG  PHE A 148      76.190 120.660 156.030  1.00  0.00           C
ATOM   2117  CD1 PHE A 148      76.690 121.590 156.910  1.00  0.00           C
ATOM   2118  HD1 PHE A 148      76.280 122.590 156.990  1.00  0.00           H
ATOM   2119  CE1 PHE A 148      77.850 121.340 157.630  1.00  0.00           C
ATOM   2120  HE1 PHE A 148      78.220 122.100 158.300  1.00  0.00           H
ATOM   2121  CZ  PHE A 148      78.600 120.190 157.380  1.00  0.00           C
ATOM   2122  HZ  PHE A 148      79.490 119.910 157.920  1.00  0.00           H
ATOM   2123  CD2 PHE A 148      76.820 119.410 155.920  1.00  0.00           C
ATOM   2124  HD2 PHE A 148      76.370 118.690 155.260  1.00  0.00           H
ATOM   2125  CE2 PHE A 148      78.040 119.190 156.590  1.00  0.00           C
ATOM   2126  HE2 PHE A 148      78.640 118.340 156.290  1.00  0.00           H
ATOM   2127  C   PHE A 148      74.900 123.210 154.850  1.00  0.00           C
ATOM   2128  O   PHE A 148      75.870 124.010 154.820  1.00  0.00           O
ATOM   2129  N   SER A 149      73.790 123.530 155.440  1.00  0.00           N
ATOM   2130  HN  SER A 149      73.040 122.880 155.320  1.00  0.00           H
ATOM   2131  CA  SER A 149      73.430 124.680 156.270  1.00  0.00           C
ATOM   2132  HA  SER A 149      73.940 125.540 155.880  1.00  0.00           H
ATOM   2133  CB  SER A 149      71.940 124.810 156.180  1.00  0.00           C
ATOM   2134  HB1 SER A 149      71.540 123.820 156.490  1.00  0.00           H
ATOM   2135  HB2 SER A 149      71.620 124.900 155.110  1.00  0.00           H
ATOM   2136  OG  SER A 149      71.510 125.870 156.980  1.00  0.00           O
ATOM   2137  HG1 SER A 149      71.620 126.610 156.380  1.00  0.00           H
ATOM   2138  C   SER A 149      73.870 124.540 157.700  1.00  0.00           C
ATOM   2139  O   SER A 149      74.100 123.420 158.190  1.00  0.00           O
ATOM   2140  N   PRO A 150      74.060 125.630 158.440  1.00  0.00           N
ATOM   2141  CD  PRO A 150      74.590 126.880 157.870  1.00  0.00           C
ATOM   2142  HD1 PRO A 150      73.690 127.420 157.510  1.00  0.00           H
ATOM   2143  HD2 PRO A 150      75.340 126.780 157.060  1.00  0.00           H
ATOM   2144  CA  PRO A 150      74.230 125.500 159.850  1.00  0.00           C
ATOM   2145  HA  PRO A 150      74.990 124.760 160.050  1.00  0.00           H
ATOM   2146  CB  PRO A 150      74.630 126.880 160.360  1.00  0.00           C
ATOM   2147  HB1 PRO A 150      73.790 127.480 160.760  1.00  0.00           H
ATOM   2148  HB2 PRO A 150      75.450 126.860 161.120  1.00  0.00           H
ATOM   2149  CG  PRO A 150      75.220 127.490 159.100  1.00  0.00           C
ATOM   2150  HG1 PRO A 150      76.320 127.410 158.980  1.00  0.00           H
ATOM   2151  HG2 PRO A 150      75.160 128.600 159.190  1.00  0.00           H
ATOM   2152  C   PRO A 150      72.920 125.010 160.600  1.00  0.00           C
ATOM   2153  O   PRO A 150      73.130 124.600 161.720  1.00  0.00           O
ATOM   2154  N   LEU A 151      71.690 125.170 160.000  1.00  0.00           N
ATOM   2155  HN  LEU A 151      71.650 125.680 159.140  1.00  0.00           H
ATOM   2156  CA  LEU A 151      70.490 124.820 160.650  1.00  0.00           C
ATOM   2157  HA  LEU A 151      70.370 125.300 161.610  1.00  0.00           H
ATOM   2158  CB  LEU A 151      69.320 125.230 159.720  1.00  0.00           C
ATOM   2159  HB1 LEU A 151      69.540 124.830 158.710  1.00  0.00           H
ATOM   2160  HB2 LEU A 151      68.430 124.690 160.110  1.00  0.00           H
ATOM   2161  CG  LEU A 151      69.140 126.730 159.710  1.00  0.00           C
ATOM   2162  HG  LEU A 151      70.100 127.280 159.850  1.00  0.00           H
ATOM   2163  CD1 LEU A 151      68.510 127.360 158.460  1.00  0.00           C
ATOM   2164 HD11 LEU A 151      68.970 126.860 157.590  1.00  0.00           H
ATOM   2165 HD12 LEU A 151      67.440 127.090 158.310  1.00  0.00           H
ATOM   2166 HD13 LEU A 151      68.670 128.460 158.480  1.00  0.00           H
ATOM   2167  CD2 LEU A 151      68.190 127.120 160.860  1.00  0.00           C
ATOM   2168 HD21 LEU A 151      68.430 126.670 161.850  1.00  0.00           H
ATOM   2169 HD22 LEU A 151      68.110 128.220 160.970  1.00  0.00           H
ATOM   2170 HD23 LEU A 151      67.190 126.770 160.510  1.00  0.00           H
ATOM   2171  C   LEU A 151      70.280 123.370 160.950  1.00  0.00           C
ATOM   2172  O   LEU A 151      69.700 122.990 161.950  1.00  0.00           O
ATOM   2173  N   THR A 152      70.680 122.520 160.040  1.00  0.00           N
ATOM   2174  HN  THR A 152      70.890 122.820 159.110  1.00  0.00           H
ATOM   2175  CA  THR A 152      70.620 121.090 160.340  1.00  0.00           C
ATOM   2176  HA  THR A 152      69.900 120.780 161.090  1.00  0.00           H
ATOM   2177  CB  THR A 152      70.180 120.360 159.070  1.00  0.00           C
ATOM   2178  HB  THR A 152      70.070 119.260 159.060  1.00  0.00           H
ATOM   2179  OG1 THR A 152      70.950 120.730 157.940  1.00  0.00           O
ATOM   2180  HG1 THR A 152      70.590 120.120 157.290  1.00  0.00           H
ATOM   2181  CG2 THR A 152      68.770 120.920 158.680  1.00  0.00           C
ATOM   2182 HG21 THR A 152      68.060 120.700 159.510  1.00  0.00           H
ATOM   2183 HG22 THR A 152      68.840 121.960 158.320  1.00  0.00           H
ATOM   2184 HG23 THR A 152      68.410 120.330 157.810  1.00  0.00           H
ATOM   2185  C   THR A 152      71.890 120.460 160.800  1.00  0.00           C
ATOM   2186  O   THR A 152      72.010 119.230 160.880  1.00  0.00           O
ATOM   2187  N   GLN A 153      72.860 121.290 161.210  1.00  0.00           N
ATOM   2188  HN  GLN A 153      72.710 122.230 160.920  1.00  0.00           H
ATOM   2189  CA  GLN A 153      74.250 120.870 161.370  1.00  0.00           C
ATOM   2190  HA  GLN A 153      74.490 120.370 160.440  1.00  0.00           H
ATOM   2191  CB  GLN A 153      75.110 122.110 161.530  1.00  0.00           C
ATOM   2192  HB1 GLN A 153      74.950 122.590 160.540  1.00  0.00           H
ATOM   2193  HB2 GLN A 153      74.650 122.800 162.280  1.00  0.00           H
ATOM   2194  CG  GLN A 153      76.660 122.060 161.690  1.00  0.00           C
ATOM   2195  HG1 GLN A 153      77.080 121.410 160.890  1.00  0.00           H
ATOM   2196  HG2 GLN A 153      76.890 121.680 162.710  1.00  0.00           H
ATOM   2197  CD  GLN A 153      77.280 123.500 161.650  1.00  0.00           C
ATOM   2198  OE1 GLN A 153      77.330 124.180 162.610  1.00  0.00           O
ATOM   2199  NE2 GLN A 153      77.770 123.910 160.480  1.00  0.00           N
ATOM   2200 HE21 GLN A 153      77.770 123.430 159.600  1.00  0.00           H
ATOM   2201 HE22 GLN A 153      78.270 124.770 160.520  1.00  0.00           H
ATOM   2202  C   GLN A 153      74.480 119.910 162.520  1.00  0.00           C
ATOM   2203  O   GLN A 153      75.480 119.140 162.490  1.00  0.00           O
ATOM   2204  N   LYS A 154      73.620 119.870 163.550  1.00  0.00           N
ATOM   2205  HN  LYS A 154      72.830 120.470 163.610  1.00  0.00           H
ATOM   2206  CA  LYS A 154      73.820 118.930 164.630  1.00  0.00           C
ATOM   2207  HA  LYS A 154      74.870 118.700 164.730  1.00  0.00           H
ATOM   2208  CB  LYS A 154      73.310 119.390 165.990  1.00  0.00           C
ATOM   2209  HB1 LYS A 154      72.210 119.250 166.080  1.00  0.00           H
ATOM   2210  HB2 LYS A 154      73.730 118.810 166.840  1.00  0.00           H
ATOM   2211  CG  LYS A 154      73.590 120.940 166.260  1.00  0.00           C
ATOM   2212  HG1 LYS A 154      73.390 121.100 167.340  1.00  0.00           H
ATOM   2213  HG2 LYS A 154      72.920 121.570 165.640  1.00  0.00           H
ATOM   2214  CD  LYS A 154      75.020 121.390 166.050  1.00  0.00           C
ATOM   2215  HD1 LYS A 154      75.360 121.000 165.060  1.00  0.00           H
ATOM   2216  HD2 LYS A 154      75.650 121.100 166.920  1.00  0.00           H
ATOM   2217  CE  LYS A 154      75.270 122.900 165.970  1.00  0.00           C
ATOM   2218  HE1 LYS A 154      74.750 123.450 165.160  1.00  0.00           H
ATOM   2219  HE2 LYS A 154      76.360 123.100 165.870  1.00  0.00           H
ATOM   2220  NZ  LYS A 154      74.790 123.500 167.180  1.00  0.00           N
ATOM   2221  HZ1 LYS A 154      74.860 124.530 167.100  1.00  0.00           H
ATOM   2222  HZ2 LYS A 154      73.810 123.220 167.380  1.00  0.00           H
ATOM   2223  HZ3 LYS A 154      75.330 123.150 168.000  1.00  0.00           H
ATOM   2224  C   LYS A 154      73.160 117.620 164.310  1.00  0.00           C
ATOM   2225  O   LYS A 154      73.270 116.660 165.060  1.00  0.00           O
ATOM   2226  N   CYS A 155      72.500 117.450 163.080  1.00  0.00           N
ATOM   2227  HN  CYS A 155      72.340 118.160 162.400  1.00  0.00           H
ATOM   2228  CA  CYS A 155      72.070 116.160 162.610  1.00  0.00           C
ATOM   2229  HA  CYS A 155      71.860 115.550 163.470  1.00  0.00           H
ATOM   2230  CB  CYS A 155      70.710 116.200 161.850  1.00  0.00           C
ATOM   2231  HB1 CYS A 155      70.460 115.220 161.390  1.00  0.00           H
ATOM   2232  HB2 CYS A 155      70.650 116.960 161.040  1.00  0.00           H
ATOM   2233  SG  CYS A 155      69.380 116.650 163.000  1.00  0.00           S
ATOM   2234  C   CYS A 155      73.160 115.600 161.740  1.00  0.00           C
ATOM   2235  O   CYS A 155      72.980 114.460 161.280  1.00  0.00           O
ATOM   2236  N   LYS A 156      74.350 116.210 161.540  1.00  0.00           N
ATOM   2237  HN  LYS A 156      74.540 117.050 162.050  1.00  0.00           H
ATOM   2238  CA  LYS A 156      75.300 115.750 160.550  1.00  0.00           C
ATOM   2239  HA  LYS A 156      74.860 115.070 159.840  1.00  0.00           H
ATOM   2240  CB  LYS A 156      75.980 116.940 159.650  1.00  0.00           C
ATOM   2241  HB1 LYS A 156      76.630 117.680 160.160  1.00  0.00           H
ATOM   2242  HB2 LYS A 156      76.650 116.610 158.820  1.00  0.00           H
ATOM   2243  CG  LYS A 156      74.890 117.830 158.980  1.00  0.00           C
ATOM   2244  HG1 LYS A 156      75.510 118.550 158.400  1.00  0.00           H
ATOM   2245  HG2 LYS A 156      74.300 118.460 159.680  1.00  0.00           H
ATOM   2246  CD  LYS A 156      73.890 117.060 158.050  1.00  0.00           C
ATOM   2247  HD1 LYS A 156      73.240 116.420 158.680  1.00  0.00           H
ATOM   2248  HD2 LYS A 156      74.530 116.410 157.410  1.00  0.00           H
ATOM   2249  CE  LYS A 156      73.110 118.050 157.200  1.00  0.00           C
ATOM   2250  HE1 LYS A 156      73.650 118.890 156.710  1.00  0.00           H
ATOM   2251  HE2 LYS A 156      72.280 118.440 157.820  1.00  0.00           H
ATOM   2252  NZ  LYS A 156      72.330 117.410 156.090  1.00  0.00           N
ATOM   2253  HZ1 LYS A 156      71.660 116.660 156.340  1.00  0.00           H
ATOM   2254  HZ2 LYS A 156      71.890 118.110 155.460  1.00  0.00           H
ATOM   2255  HZ3 LYS A 156      72.990 116.880 155.490  1.00  0.00           H
ATOM   2256  C   LYS A 156      76.320 114.980 161.440  1.00  0.00           C
ATOM   2257  O   LYS A 156      76.880 115.570 162.350  1.00  0.00           O
ATOM   2258  N   VAL A 157      76.560 113.650 161.110  1.00  0.00           N
ATOM   2259  HN  VAL A 157      76.040 113.180 160.400  1.00  0.00           H
ATOM   2260  CA  VAL A 157      77.400 112.830 161.940  1.00  0.00           C
ATOM   2261  HA  VAL A 157      77.930 113.490 162.620  1.00  0.00           H
ATOM   2262  CB  VAL A 157      76.540 111.930 162.850  1.00  0.00           C
ATOM   2263  HB  VAL A 157      75.890 112.510 163.540  1.00  0.00           H
ATOM   2264  CG1 VAL A 157      75.480 111.000 162.080  1.00  0.00           C
ATOM   2265 HG11 VAL A 157      76.090 110.360 161.400  1.00  0.00           H
ATOM   2266 HG12 VAL A 157      75.010 110.260 162.760  1.00  0.00           H
ATOM   2267 HG13 VAL A 157      74.770 111.620 161.500  1.00  0.00           H
ATOM   2268  CG2 VAL A 157      77.510 111.080 163.650  1.00  0.00           C
ATOM   2269 HG21 VAL A 157      78.140 111.750 164.270  1.00  0.00           H
ATOM   2270 HG22 VAL A 157      76.950 110.460 164.380  1.00  0.00           H
ATOM   2271 HG23 VAL A 157      78.090 110.400 163.000  1.00  0.00           H
ATOM   2272  C   VAL A 157      78.500 112.100 161.180  1.00  0.00           C
ATOM   2273  O   VAL A 157      78.340 111.360 160.220  1.00  0.00           O
ATOM   2274  N   LEU A 158      79.740 112.180 161.620  1.00  0.00           N
ATOM   2275  HN  LEU A 158      79.950 112.720 162.430  1.00  0.00           H
ATOM   2276  CA  LEU A 158      80.780 111.480 160.910  1.00  0.00           C
ATOM   2277  HA  LEU A 158      80.540 111.390 159.860  1.00  0.00           H
ATOM   2278  CB  LEU A 158      82.150 112.120 161.010  1.00  0.00           C
ATOM   2279  HB1 LEU A 158      82.090 113.220 161.110  1.00  0.00           H
ATOM   2280  HB2 LEU A 158      82.540 111.870 162.020  1.00  0.00           H
ATOM   2281  CG  LEU A 158      83.060 111.750 159.790  1.00  0.00           C
ATOM   2282  HG  LEU A 158      82.890 110.690 159.500  1.00  0.00           H
ATOM   2283  CD1 LEU A 158      82.650 112.560 158.570  1.00  0.00           C
ATOM   2284 HD11 LEU A 158      81.540 112.610 158.490  1.00  0.00           H
ATOM   2285 HD12 LEU A 158      83.010 113.610 158.610  1.00  0.00           H
ATOM   2286 HD13 LEU A 158      83.130 112.080 157.690  1.00  0.00           H
ATOM   2287  CD2 LEU A 158      84.420 112.030 160.220  1.00  0.00           C
ATOM   2288 HD21 LEU A 158      84.690 111.460 161.130  1.00  0.00           H
ATOM   2289 HD22 LEU A 158      85.120 111.810 159.380  1.00  0.00           H
ATOM   2290 HD23 LEU A 158      84.370 113.120 160.420  1.00  0.00           H
ATOM   2291  C   LEU A 158      80.910 110.060 161.420  1.00  0.00           C
ATOM   2292  O   LEU A 158      80.770 109.830 162.640  1.00  0.00           O
ATOM   2293  N   MET A 159      81.170 109.100 160.580  1.00  0.00           N
ATOM   2294  HN  MET A 159      81.280 109.180 159.590  1.00  0.00           H
ATOM   2295  CA  MET A 159      81.330 107.700 160.980  1.00  0.00           C
ATOM   2296  HA  MET A 159      81.370 107.720 162.060  1.00  0.00           H
ATOM   2297  CB  MET A 159      80.220 106.750 160.490  1.00  0.00           C
ATOM   2298  HB1 MET A 159      80.060 106.900 159.400  1.00  0.00           H
ATOM   2299  HB2 MET A 159      80.460 105.680 160.670  1.00  0.00           H
ATOM   2300  CG  MET A 159      78.850 106.970 161.170  1.00  0.00           C
ATOM   2301  HG1 MET A 159      78.620 108.040 160.980  1.00  0.00           H
ATOM   2302  HG2 MET A 159      78.930 106.980 162.280  1.00  0.00           H
ATOM   2303  SD  MET A 159      77.560 105.780 160.530  1.00  0.00           S
ATOM   2304  CE  MET A 159      76.310 106.440 161.580  1.00  0.00           C
ATOM   2305  HE1 MET A 159      75.330 106.050 161.210  1.00  0.00           H
ATOM   2306  HE2 MET A 159      76.440 106.150 162.650  1.00  0.00           H
ATOM   2307  HE3 MET A 159      76.240 107.540 161.510  1.00  0.00           H
ATOM   2308  C   MET A 159      82.600 107.160 160.360  1.00  0.00           C
ATOM   2309  O   MET A 159      83.130 107.750 159.430  1.00  0.00           O
ATOM   2310  N   LEU A 160      83.180 106.040 160.880  1.00  0.00           N
ATOM   2311  HN  LEU A 160      82.750 105.690 161.710  1.00  0.00           H
ATOM   2312  CA  LEU A 160      84.280 105.330 160.390  1.00  0.00           C
ATOM   2313  HA  LEU A 160      84.400 105.590 159.350  1.00  0.00           H
ATOM   2314  CB  LEU A 160      85.620 105.870 161.030  1.00  0.00           C
ATOM   2315  HB1 LEU A 160      85.590 106.980 161.030  1.00  0.00           H
ATOM   2316  HB2 LEU A 160      85.560 105.700 162.120  1.00  0.00           H
ATOM   2317  CG  LEU A 160      86.960 105.470 160.450  1.00  0.00           C
ATOM   2318  HG  LEU A 160      87.020 104.370 160.360  1.00  0.00           H
ATOM   2319  CD1 LEU A 160      87.370 106.050 159.040  1.00  0.00           C
ATOM   2320 HD11 LEU A 160      88.070 105.440 158.440  1.00  0.00           H
ATOM   2321 HD12 LEU A 160      86.380 106.080 158.540  1.00  0.00           H
ATOM   2322 HD13 LEU A 160      87.750 107.090 158.910  1.00  0.00           H
ATOM   2323  CD2 LEU A 160      87.990 105.870 161.540  1.00  0.00           C
ATOM   2324 HD21 LEU A 160      88.280 106.930 161.370  1.00  0.00           H
ATOM   2325 HD22 LEU A 160      87.610 105.820 162.590  1.00  0.00           H
ATOM   2326 HD23 LEU A 160      88.900 105.250 161.410  1.00  0.00           H
ATOM   2327  C   LEU A 160      84.020 103.910 160.530  1.00  0.00           C
ATOM   2328  O   LEU A 160      83.540 103.470 161.550  1.00  0.00           O
ATOM   2329  N   GLY A 161      84.260 103.150 159.450  1.00  0.00           N
ATOM   2330  HN  GLY A 161      84.560 103.600 158.610  1.00  0.00           H
ATOM   2331  CA  GLY A 161      84.440 101.710 159.400  1.00  0.00           C
ATOM   2332  HA1 GLY A 161      84.620 101.180 160.320  1.00  0.00           H
ATOM   2333  HA2 GLY A 161      85.260 101.520 158.720  1.00  0.00           H
ATOM   2334  C   GLY A 161      83.250 101.020 158.790  1.00  0.00           C
ATOM   2335  O   GLY A 161      83.240  99.810 158.650  1.00  0.00           O
ATOM   2336  N   GLY A 162      82.280 101.770 158.400  1.00  0.00           N
ATOM   2337  HN  GLY A 162      82.350 102.760 158.510  1.00  0.00           H
ATOM   2338  CA  GLY A 162      81.080 101.280 157.760  1.00  0.00           C
ATOM   2339  HA1 GLY A 162      80.840 100.410 158.350  1.00  0.00           H
ATOM   2340  HA2 GLY A 162      81.350 101.120 156.730  1.00  0.00           H
ATOM   2341  C   GLY A 162      79.850 102.170 157.820  1.00  0.00           C
ATOM   2342  O   GLY A 162      79.810 103.320 158.220  1.00  0.00           O
ATOM   2343  N   SER A 163      78.770 101.720 157.210  1.00  0.00           N
ATOM   2344  HN  SER A 163      78.740 100.820 156.780  1.00  0.00           H
ATOM   2345  CA  SER A 163      77.510 102.400 157.090  1.00  0.00           C
ATOM   2346  HA  SER A 163      77.550 103.470 157.020  1.00  0.00           H
ATOM   2347  CB  SER A 163      76.760 102.050 155.790  1.00  0.00           C
ATOM   2348  HB1 SER A 163      77.490 102.300 154.990  1.00  0.00           H
ATOM   2349  HB2 SER A 163      75.850 102.660 155.600  1.00  0.00           H
ATOM   2350  OG  SER A 163      76.520 100.610 155.800  1.00  0.00           O
ATOM   2351  HG1 SER A 163      76.150 100.370 154.940  1.00  0.00           H
ATOM   2352  C   SER A 163      76.630 102.210 158.320  1.00  0.00           C
ATOM   2353  O   SER A 163      76.930 101.340 159.110  1.00  0.00           O
ATOM   2354  N   ALA A 164      75.510 102.920 158.480  1.00  0.00           N
ATOM   2355  HN  ALA A 164      75.220 103.520 157.740  1.00  0.00           H
ATOM   2356  CA  ALA A 164      74.610 102.460 159.450  1.00  0.00           C
ATOM   2357  HA  ALA A 164      75.080 102.270 160.410  1.00  0.00           H
ATOM   2358  CB  ALA A 164      73.540 103.570 159.610  1.00  0.00           C
ATOM   2359  HB1 ALA A 164      72.750 103.270 160.330  1.00  0.00           H
ATOM   2360  HB2 ALA A 164      73.860 104.610 159.830  1.00  0.00           H
ATOM   2361  HB3 ALA A 164      72.920 103.730 158.700  1.00  0.00           H
ATOM   2362  C   ALA A 164      73.890 101.210 159.130  1.00  0.00           C
ATOM   2363  O   ALA A 164      73.420 100.470 159.970  1.00  0.00           O
ATOM   2364  N   LEU A 165      73.940 100.900 157.830  1.00  0.00           N
ATOM   2365  HN  LEU A 165      74.380 101.540 157.210  1.00  0.00           H
ATOM   2366  CA  LEU A 165      73.200  99.780 157.330  1.00  0.00           C
ATOM   2367  HA  LEU A 165      72.280  99.730 157.910  1.00  0.00           H
ATOM   2368  CB  LEU A 165      72.820 100.170 155.850  1.00  0.00           C
ATOM   2369  HB1 LEU A 165      73.760 100.520 155.370  1.00  0.00           H
ATOM   2370  HB2 LEU A 165      72.430  99.330 155.240  1.00  0.00           H
ATOM   2371  CG  LEU A 165      71.680 101.220 155.850  1.00  0.00           C
ATOM   2372  HG  LEU A 165      72.020 102.090 156.450  1.00  0.00           H
ATOM   2373  CD1 LEU A 165      71.530 101.870 154.470  1.00  0.00           C
ATOM   2374 HD11 LEU A 165      71.030 102.850 154.620  1.00  0.00           H
ATOM   2375 HD12 LEU A 165      72.510 102.160 154.030  1.00  0.00           H
ATOM   2376 HD13 LEU A 165      70.990 101.270 153.710  1.00  0.00           H
ATOM   2377  CD2 LEU A 165      70.290 100.680 156.370  1.00  0.00           C
ATOM   2378 HD21 LEU A 165      70.310 100.480 157.460  1.00  0.00           H
ATOM   2379 HD22 LEU A 165      69.560 101.450 156.010  1.00  0.00           H
ATOM   2380 HD23 LEU A 165      70.160  99.720 155.830  1.00  0.00           H
ATOM   2381  C   LEU A 165      73.960  98.450 157.370  1.00  0.00           C
ATOM   2382  O   LEU A 165      73.430  97.420 156.920  1.00  0.00           O
ATOM   2383  N   ASN A 166      75.220  98.530 157.860  1.00  0.00           N
ATOM   2384  HN  ASN A 166      75.510  99.430 158.190  1.00  0.00           H
ATOM   2385  CA  ASN A 166      76.170  97.450 158.150  1.00  0.00           C
ATOM   2386  HA  ASN A 166      76.780  97.780 158.980  1.00  0.00           H
ATOM   2387  CB  ASN A 166      75.400  96.160 158.570  1.00  0.00           C
ATOM   2388  HB1 ASN A 166      74.830  95.840 157.660  1.00  0.00           H
ATOM   2389  HB2 ASN A 166      76.050  95.310 158.850  1.00  0.00           H
ATOM   2390  CG  ASN A 166      74.520  96.430 159.830  1.00  0.00           C
ATOM   2391  OD1 ASN A 166      73.290  96.150 159.860  1.00  0.00           O
ATOM   2392  ND2 ASN A 166      75.110  97.040 160.910  1.00  0.00           N
ATOM   2393 HD21 ASN A 166      76.050  97.370 160.860  1.00  0.00           H
ATOM   2394 HD22 ASN A 166      74.460  97.270 161.630  1.00  0.00           H
ATOM   2395  C   ASN A 166      77.160  97.150 156.970  1.00  0.00           C
ATOM   2396  O   ASN A 166      77.680  96.010 156.810  1.00  0.00           O
ATOM   2397  N   HIS A 167      77.440  98.120 156.140  1.00  0.00           N
ATOM   2398  HN  HIS A 167      76.810  98.900 156.120  1.00  0.00           H
ATOM   2399  CA  HIS A 167      78.320  97.810 155.020  1.00  0.00           C
ATOM   2400  HA  HIS A 167      78.360  96.790 154.690  1.00  0.00           H
ATOM   2401  CB  HIS A 167      78.000  98.490 153.680  1.00  0.00           C
ATOM   2402  HB1 HIS A 167      78.180  99.580 153.810  1.00  0.00           H
ATOM   2403  HB2 HIS A 167      78.770  98.100 152.990  1.00  0.00           H
ATOM   2404  ND1 HIS A 167      75.550  99.160 153.400  1.00  0.00           N
ATOM   2405  CG  HIS A 167      76.560  98.290 153.190  1.00  0.00           C
ATOM   2406  CE1 HIS A 167      74.610  98.710 152.550  1.00  0.00           C
ATOM   2407  HE1 HIS A 167      73.600  99.110 152.400  1.00  0.00           H
ATOM   2408  NE2 HIS A 167      75.030  97.720 151.770  1.00  0.00           N
ATOM   2409  HE2 HIS A 167      74.420  97.040 151.350  1.00  0.00           H
ATOM   2410  CD2 HIS A 167      76.270  97.480 152.180  1.00  0.00           C
ATOM   2411  HD2 HIS A 167      76.850  96.670 151.760  1.00  0.00           H
ATOM   2412  C   HIS A 167      79.800  97.900 155.400  1.00  0.00           C
ATOM   2413  O   HIS A 167      80.540  98.710 154.760  1.00  0.00           O
ATOM   2414  N   ASN A 168      80.290  97.120 156.410  1.00  0.00           N
ATOM   2415  HN  ASN A 168      79.710  96.480 156.900  1.00  0.00           H
ATOM   2416  CA  ASN A 168      81.620  97.390 157.060  1.00  0.00           C
ATOM   2417  HA  ASN A 168      81.570  98.440 157.280  1.00  0.00           H
ATOM   2418  CB  ASN A 168      81.860  96.630 158.330  1.00  0.00           C
ATOM   2419  HB1 ASN A 168      81.760  95.550 158.110  1.00  0.00           H
ATOM   2420  HB2 ASN A 168      82.850  96.770 158.830  1.00  0.00           H
ATOM   2421  CG  ASN A 168      80.690  96.930 159.350  1.00  0.00           C
ATOM   2422  OD1 ASN A 168      79.650  96.300 159.420  1.00  0.00           O
ATOM   2423  ND2 ASN A 168      80.820  98.090 160.080  1.00  0.00           N
ATOM   2424 HD21 ASN A 168      81.740  98.480 160.120  1.00  0.00           H
ATOM   2425 HD22 ASN A 168      79.980  98.460 160.480  1.00  0.00           H
ATOM   2426  C   ASN A 168      82.790  97.160 156.170  1.00  0.00           C
ATOM   2427  O   ASN A 168      82.830  96.020 155.610  1.00  0.00           O
ATOM   2428  N   TYR A 169      83.800  98.040 156.090  1.00  0.00           N
ATOM   2429  HN  TYR A 169      83.810  98.890 156.610  1.00  0.00           H
ATOM   2430  CA  TYR A 169      85.140  97.900 155.520  1.00  0.00           C
ATOM   2431  HA  TYR A 169      85.120  97.660 154.470  1.00  0.00           H
ATOM   2432  CB  TYR A 169      85.800  99.240 155.740  1.00  0.00           C
ATOM   2433  HB1 TYR A 169      85.290 100.000 155.100  1.00  0.00           H
ATOM   2434  HB2 TYR A 169      85.660  99.610 156.780  1.00  0.00           H
ATOM   2435  CG  TYR A 169      87.290  99.220 155.400  1.00  0.00           C
ATOM   2436  CD1 TYR A 169      87.680  99.080 154.080  1.00  0.00           C
ATOM   2437  HD1 TYR A 169      86.930  98.960 153.300  1.00  0.00           H
ATOM   2438  CE1 TYR A 169      89.030  99.030 153.710  1.00  0.00           C
ATOM   2439  HE1 TYR A 169      89.240  98.870 152.660  1.00  0.00           H
ATOM   2440  CZ  TYR A 169      89.970  99.310 154.700  1.00  0.00           C
ATOM   2441  OH  TYR A 169      91.310  99.380 154.490  1.00  0.00           O
ATOM   2442  HH  TYR A 169      91.730  99.630 155.320  1.00  0.00           H
ATOM   2443  CD2 TYR A 169      88.260  99.360 156.410  1.00  0.00           C
ATOM   2444  HD2 TYR A 169      87.960  99.400 157.450  1.00  0.00           H
ATOM   2445  CE2 TYR A 169      89.590  99.340 156.040  1.00  0.00           C
ATOM   2446  HE2 TYR A 169      90.360  99.350 156.800  1.00  0.00           H
ATOM   2447  C   TYR A 169      85.890  96.770 156.220  1.00  0.00           C
ATOM   2448  O   TYR A 169      85.650  96.470 157.400  1.00  0.00           O
ATOM   2449  N   ARG A 170      86.850  96.080 155.560  1.00  0.00           N
ATOM   2450  HN  ARG A 170      87.030  96.430 154.640  1.00  0.00           H
ATOM   2451  CA  ARG A 170      87.680  95.070 156.220  1.00  0.00           C
ATOM   2452  HA  ARG A 170      87.670  95.230 157.290  1.00  0.00           H
ATOM   2453  CB  ARG A 170      87.170  93.650 155.850  1.00  0.00           C
ATOM   2454  HB1 ARG A 170      86.130  93.580 156.230  1.00  0.00           H
ATOM   2455  HB2 ARG A 170      87.100  93.430 154.760  1.00  0.00           H
ATOM   2456  CG  ARG A 170      88.010  92.540 156.590  1.00  0.00           C
ATOM   2457  HG1 ARG A 170      88.300  92.960 157.580  1.00  0.00           H
ATOM   2458  HG2 ARG A 170      88.940  92.330 156.020  1.00  0.00           H
ATOM   2459  CD  ARG A 170      87.190  91.290 156.730  1.00  0.00           C
ATOM   2460  HD1 ARG A 170      86.170  91.650 156.970  1.00  0.00           H
ATOM   2461  HD2 ARG A 170      87.680  90.580 157.420  1.00  0.00           H
ATOM   2462  NE  ARG A 170      87.090  90.810 155.320  1.00  0.00           N
ATOM   2463  HE  ARG A 170      86.370  91.250 154.780  1.00  0.00           H
ATOM   2464  CZ  ARG A 170      87.880  89.980 154.680  1.00  0.00           C
ATOM   2465  NH1 ARG A 170      88.830  89.310 155.250  1.00  0.00           N
ATOM   2466 HH11 ARG A 170      89.470  88.850 154.640  1.00  0.00           H
ATOM   2467 HH12 ARG A 170      89.120  89.480 156.190  1.00  0.00           H
ATOM   2468  NH2 ARG A 170      87.800  89.960 153.380  1.00  0.00           N
ATOM   2469 HH21 ARG A 170      88.440  89.510 152.760  1.00  0.00           H
ATOM   2470 HH22 ARG A 170      87.160  90.580 152.930  1.00  0.00           H
ATOM   2471  C   ARG A 170      89.130  95.230 155.870  1.00  0.00           C
ATOM   2472  O   ARG A 170      89.490  95.360 154.700  1.00  0.00           O
ATOM   2473  N   GLY A 171      90.020  95.410 156.830  1.00  0.00           N
ATOM   2474  HN  GLY A 171      89.860  95.350 157.810  1.00  0.00           H
ATOM   2475  CA  GLY A 171      91.450  95.750 156.520  1.00  0.00           C
ATOM   2476  HA1 GLY A 171      91.510  96.170 155.520  1.00  0.00           H
ATOM   2477  HA2 GLY A 171      92.040  94.860 156.650  1.00  0.00           H
ATOM   2478  C   GLY A 171      91.950  96.820 157.480  1.00  0.00           C
ATOM   2479  O   GLY A 171      91.300  97.070 158.500  1.00  0.00           O
ATOM   2480  N   TYR A 172      93.080  97.470 157.190  1.00  0.00           N
ATOM   2481  HN  TYR A 172      93.490  97.270 156.310  1.00  0.00           H
ATOM   2482  CA  TYR A 172      93.690  98.380 158.100  1.00  0.00           C
ATOM   2483  HA  TYR A 172      93.260  98.220 159.080  1.00  0.00           H
ATOM   2484  CB  TYR A 172      95.230  98.410 158.020  1.00  0.00           C
ATOM   2485  HB1 TYR A 172      95.520  98.370 156.950  1.00  0.00           H
ATOM   2486  HB2 TYR A 172      95.680  99.280 158.550  1.00  0.00           H
ATOM   2487  CG  TYR A 172      95.840  97.210 158.700  1.00  0.00           C
ATOM   2488  CD1 TYR A 172      96.040  96.020 158.070  1.00  0.00           C
ATOM   2489  HD1 TYR A 172      95.860  95.940 157.010  1.00  0.00           H
ATOM   2490  CE1 TYR A 172      96.430  94.860 158.740  1.00  0.00           C
ATOM   2491  HE1 TYR A 172      96.420  93.850 158.370  1.00  0.00           H
ATOM   2492  CZ  TYR A 172      96.740  94.930 160.110  1.00  0.00           C
ATOM   2493  OH  TYR A 172      97.140  93.760 160.820  1.00  0.00           O
ATOM   2494  HH  TYR A 172      97.230  93.870 161.760  1.00  0.00           H
ATOM   2495  CD2 TYR A 172      96.230  97.320 160.090  1.00  0.00           C
ATOM   2496  HD2 TYR A 172      95.910  98.210 160.610  1.00  0.00           H
ATOM   2497  CE2 TYR A 172      96.530  96.150 160.830  1.00  0.00           C
ATOM   2498  HE2 TYR A 172      96.520  96.170 161.910  1.00  0.00           H
ATOM   2499  C   TYR A 172      93.380  99.870 157.730  1.00  0.00           C
ATOM   2500  O   TYR A 172      93.210 100.190 156.550  1.00  0.00           O
ATOM   2501  N   ILE A 173      93.380 100.820 158.710  1.00  0.00           N
ATOM   2502  HN  ILE A 173      93.420 100.500 159.650  1.00  0.00           H
ATOM   2503  CA  ILE A 173      93.110 102.220 158.600  1.00  0.00           C
ATOM   2504  HA  ILE A 173      93.250 102.560 157.580  1.00  0.00           H
ATOM   2505  CB  ILE A 173      91.760 102.540 159.040  1.00  0.00           C
ATOM   2506  HB  ILE A 173      91.680 102.240 160.110  1.00  0.00           H
ATOM   2507  CG2 ILE A 173      91.620 104.090 159.080  1.00  0.00           C
ATOM   2508 HG21 ILE A 173      90.600 104.340 159.460  1.00  0.00           H
ATOM   2509 HG22 ILE A 173      92.350 104.550 159.770  1.00  0.00           H
ATOM   2510 HG23 ILE A 173      91.720 104.370 158.010  1.00  0.00           H
ATOM   2511  CG1 ILE A 173      90.740 101.810 158.100  1.00  0.00           C
ATOM   2512 HG11 ILE A 173      90.700 100.770 158.480  1.00  0.00           H
ATOM   2513 HG12 ILE A 173      91.160 101.850 157.070  1.00  0.00           H
ATOM   2514  CD  ILE A 173      89.350 102.460 158.070  1.00  0.00           C
ATOM   2515  HD1 ILE A 173      88.720 101.980 157.280  1.00  0.00           H
ATOM   2516  HD2 ILE A 173      88.790 102.360 159.020  1.00  0.00           H
ATOM   2517  HD3 ILE A 173      89.410 103.510 157.700  1.00  0.00           H
ATOM   2518  C   ILE A 173      94.170 102.810 159.460  1.00  0.00           C
ATOM   2519  O   ILE A 173      94.350 102.480 160.600  1.00  0.00           O
ATOM   2520  N   GLU A 174      94.960 103.730 158.930  1.00  0.00           N
ATOM   2521  HN  GLU A 174      95.080 103.840 157.950  1.00  0.00           H
ATOM   2522  CA  GLU A 174      95.600 104.710 159.830  1.00  0.00           C
ATOM   2523  HA  GLU A 174      94.920 104.980 160.630  1.00  0.00           H
ATOM   2524  CB  GLU A 174      97.050 104.260 160.340  1.00  0.00           C
ATOM   2525  HB1 GLU A 174      97.290 104.990 161.140  1.00  0.00           H
ATOM   2526  HB2 GLU A 174      96.970 103.240 160.770  1.00  0.00           H
ATOM   2527  CG  GLU A 174      98.170 104.140 159.330  1.00  0.00           C
ATOM   2528  HG1 GLU A 174      98.320 105.090 158.780  1.00  0.00           H
ATOM   2529  HG2 GLU A 174      98.190 103.310 158.590  1.00  0.00           H
ATOM   2530  CD  GLU A 174      99.460 103.980 160.040  1.00  0.00           C
ATOM   2531  OE1 GLU A 174     100.040 102.780 160.160  1.00  0.00           O
ATOM   2532  OE2 GLU A 174      99.960 104.980 160.540  1.00  0.00           O
ATOM   2533  C   GLU A 174      95.720 106.090 159.120  1.00  0.00           C
ATOM   2534  O   GLU A 174      95.510 106.200 157.920  1.00  0.00           O
ATOM   2535  N   HIS A 175      96.060 107.150 159.850  1.00  0.00           N
ATOM   2536  HN  HIS A 175      96.300 107.100 160.820  1.00  0.00           H
ATOM   2537  CA  HIS A 175      96.340 108.430 159.200  1.00  0.00           C
ATOM   2538  HA  HIS A 175      96.900 109.000 159.930  1.00  0.00           H
ATOM   2539  CB  HIS A 175      97.390 108.340 158.080  1.00  0.00           C
ATOM   2540  HB1 HIS A 175      98.250 107.670 158.290  1.00  0.00           H
ATOM   2541  HB2 HIS A 175      96.770 107.890 157.270  1.00  0.00           H
ATOM   2542  ND1 HIS A 175      99.040 110.050 157.610  1.00  0.00           N
ATOM   2543  CG  HIS A 175      97.780 109.550 157.300  1.00  0.00           C
ATOM   2544  CE1 HIS A 175      99.170 111.120 156.830  1.00  0.00           C
ATOM   2545  HE1 HIS A 175     100.160 111.580 156.750  1.00  0.00           H
ATOM   2546  NE2 HIS A 175      98.110 111.230 155.990  1.00  0.00           N
ATOM   2547  HE2 HIS A 175      97.950 111.980 155.350  1.00  0.00           H
ATOM   2548  CD2 HIS A 175      97.210 110.220 156.260  1.00  0.00           C
ATOM   2549  HD2 HIS A 175      96.220 110.220 155.820  1.00  0.00           H
ATOM   2550  C   HIS A 175      95.060 109.160 158.920  1.00  0.00           C
ATOM   2551  O   HIS A 175      95.040 110.040 158.030  1.00  0.00           O
ATOM   2552  N   PHE A 176      94.010 108.960 159.640  1.00  0.00           N
ATOM   2553  HN  PHE A 176      94.080 108.340 160.420  1.00  0.00           H
ATOM   2554  CA  PHE A 176      92.700 109.630 159.280  1.00  0.00           C
ATOM   2555  HA  PHE A 176      92.500 109.470 158.230  1.00  0.00           H
ATOM   2556  CB  PHE A 176      91.540 108.770 159.900  1.00  0.00           C
ATOM   2557  HB1 PHE A 176      91.610 107.750 159.460  1.00  0.00           H
ATOM   2558  HB2 PHE A 176      91.630 108.760 161.010  1.00  0.00           H
ATOM   2559  CG  PHE A 176      90.300 109.400 159.370  1.00  0.00           C
ATOM   2560  CD1 PHE A 176      89.900 109.130 158.040  1.00  0.00           C
ATOM   2561  HD1 PHE A 176      90.480 108.480 157.390  1.00  0.00           H
ATOM   2562  CE1 PHE A 176      88.740 109.640 157.550  1.00  0.00           C
ATOM   2563  HE1 PHE A 176      88.390 109.310 156.590  1.00  0.00           H
ATOM   2564  CZ  PHE A 176      88.070 110.670 158.210  1.00  0.00           C
ATOM   2565  HZ  PHE A 176      87.220 111.170 157.770  1.00  0.00           H
ATOM   2566  CD2 PHE A 176      89.600 110.430 160.050  1.00  0.00           C
ATOM   2567  HD2 PHE A 176      89.860 110.730 161.060  1.00  0.00           H
ATOM   2568  CE2 PHE A 176      88.410 110.970 159.500  1.00  0.00           C
ATOM   2569  HE2 PHE A 176      87.800 111.630 160.110  1.00  0.00           H
ATOM   2570  C   PHE A 176      92.830 111.080 159.530  1.00  0.00           C
ATOM   2571  O   PHE A 176      93.080 111.620 160.580  1.00  0.00           O
ATOM   2572  N   SER A 177      92.610 111.850 158.450  1.00  0.00           N
ATOM   2573  HN  SER A 177      92.480 111.510 157.520  1.00  0.00           H
ATOM   2574  CA  SER A 177      92.860 113.220 158.390  1.00  0.00           C
ATOM   2575  HA  SER A 177      92.970 113.590 159.400  1.00  0.00           H
ATOM   2576  CB  SER A 177      94.120 113.570 157.670  1.00  0.00           C
ATOM   2577  HB1 SER A 177      94.410 114.620 157.880  1.00  0.00           H
ATOM   2578  HB2 SER A 177      94.010 113.520 156.560  1.00  0.00           H
ATOM   2579  OG  SER A 177      95.250 112.780 158.030  1.00  0.00           O
ATOM   2580  HG1 SER A 177      95.150 111.830 157.910  1.00  0.00           H
ATOM   2581  C   SER A 177      91.740 113.940 157.690  1.00  0.00           C
ATOM   2582  O   SER A 177      91.420 113.600 156.530  1.00  0.00           O
ATOM   2583  N   LEU A 178      91.070 114.970 158.250  1.00  0.00           N
ATOM   2584  HN  LEU A 178      91.370 115.290 159.150  1.00  0.00           H
ATOM   2585  CA  LEU A 178      90.000 115.700 157.650  1.00  0.00           C
ATOM   2586  HA  LEU A 178      90.070 115.530 156.580  1.00  0.00           H
ATOM   2587  CB  LEU A 178      88.650 115.170 158.190  1.00  0.00           C
ATOM   2588  HB1 LEU A 178      88.700 114.060 158.150  1.00  0.00           H
ATOM   2589  HB2 LEU A 178      88.650 115.490 159.250  1.00  0.00           H
ATOM   2590  CG  LEU A 178      87.430 115.860 157.390  1.00  0.00           C
ATOM   2591  HG  LEU A 178      87.340 116.950 157.590  1.00  0.00           H
ATOM   2592  CD1 LEU A 178      87.500 115.520 155.870  1.00  0.00           C
ATOM   2593 HD11 LEU A 178      87.640 114.420 155.740  1.00  0.00           H
ATOM   2594 HD12 LEU A 178      86.620 115.880 155.290  1.00  0.00           H
ATOM   2595 HD13 LEU A 178      88.430 116.030 155.550  1.00  0.00           H
ATOM   2596  CD2 LEU A 178      86.220 115.190 157.970  1.00  0.00           C
ATOM   2597 HD21 LEU A 178      85.360 115.320 157.270  1.00  0.00           H
ATOM   2598 HD22 LEU A 178      86.320 114.100 158.140  1.00  0.00           H
ATOM   2599 HD23 LEU A 178      86.000 115.620 158.970  1.00  0.00           H
ATOM   2600  C   LEU A 178      90.110 117.170 157.950  1.00  0.00           C
ATOM   2601  O   LEU A 178      90.250 117.510 159.140  1.00  0.00           O
ATOM   2602  N   TRP A 179      90.230 118.030 156.880  1.00  0.00           N
ATOM   2603  HN  TRP A 179      90.050 117.710 155.960  1.00  0.00           H
ATOM   2604  CA  TRP A 179      90.570 119.470 157.000  1.00  0.00           C
ATOM   2605  HA  TRP A 179      90.600 119.750 158.040  1.00  0.00           H
ATOM   2606  CB  TRP A 179      91.970 119.790 156.470  1.00  0.00           C
ATOM   2607  HB1 TRP A 179      92.110 120.000 155.390  1.00  0.00           H
ATOM   2608  HB2 TRP A 179      92.230 120.790 156.880  1.00  0.00           H
ATOM   2609  CG  TRP A 179      93.040 118.900 156.960  1.00  0.00           C
ATOM   2610  CD1 TRP A 179      93.130 118.520 158.290  1.00  0.00           C
ATOM   2611  HD1 TRP A 179      92.420 118.610 159.090  1.00  0.00           H
ATOM   2612  NE1 TRP A 179      94.330 117.810 158.380  1.00  0.00           N
ATOM   2613  HE1 TRP A 179      94.680 117.280 159.110  1.00  0.00           H
ATOM   2614  CE2 TRP A 179      94.900 117.630 157.180  1.00  0.00           C
ATOM   2615  CD2 TRP A 179      94.120 118.370 156.210  1.00  0.00           C
ATOM   2616  CE3 TRP A 179      94.390 118.360 154.910  1.00  0.00           C
ATOM   2617  HE3 TRP A 179      93.790 118.990 154.260  1.00  0.00           H
ATOM   2618  CZ3 TRP A 179      95.440 117.560 154.440  1.00  0.00           C
ATOM   2619  HZ3 TRP A 179      95.580 117.400 153.380  1.00  0.00           H
ATOM   2620  CZ2 TRP A 179      96.040 116.970 156.760  1.00  0.00           C
ATOM   2621  HZ2 TRP A 179      96.700 116.410 157.410  1.00  0.00           H
ATOM   2622  CH2 TRP A 179      96.260 116.840 155.330  1.00  0.00           C
ATOM   2623  HH2 TRP A 179      97.090 116.250 154.990  1.00  0.00           H
ATOM   2624  C   TRP A 179      89.530 120.260 156.240  1.00  0.00           C
ATOM   2625  O   TRP A 179      88.850 119.740 155.360  1.00  0.00           O
ATOM   2626  N   LYS A 180      89.320 121.510 156.580  1.00  0.00           N
ATOM   2627  HN  LYS A 180      89.960 121.900 157.240  1.00  0.00           H
ATOM   2628  CA  LYS A 180      88.150 122.290 156.090  1.00  0.00           C
ATOM   2629  HA  LYS A 180      87.420 121.550 155.820  1.00  0.00           H
ATOM   2630  CB  LYS A 180      87.570 123.170 157.190  1.00  0.00           C
ATOM   2631  HB1 LYS A 180      88.410 123.810 157.510  1.00  0.00           H
ATOM   2632  HB2 LYS A 180      86.890 123.960 156.800  1.00  0.00           H
ATOM   2633  CG  LYS A 180      86.980 122.260 158.340  1.00  0.00           C
ATOM   2634  HG1 LYS A 180      87.810 121.560 158.590  1.00  0.00           H
ATOM   2635  HG2 LYS A 180      86.140 121.630 157.990  1.00  0.00           H
ATOM   2636  CD  LYS A 180      86.580 123.060 159.590  1.00  0.00           C
ATOM   2637  HD1 LYS A 180      87.320 123.820 159.930  1.00  0.00           H
ATOM   2638  HD2 LYS A 180      86.520 122.300 160.410  1.00  0.00           H
ATOM   2639  CE  LYS A 180      85.180 123.700 159.430  1.00  0.00           C
ATOM   2640  HE1 LYS A 180      84.460 122.900 159.190  1.00  0.00           H
ATOM   2641  HE2 LYS A 180      85.160 124.390 158.550  1.00  0.00           H
ATOM   2642  NZ  LYS A 180      84.860 124.480 160.620  1.00  0.00           N
ATOM   2643  HZ1 LYS A 180      85.260 125.440 160.530  1.00  0.00           H
ATOM   2644  HZ2 LYS A 180      83.890 124.570 160.980  1.00  0.00           H
ATOM   2645  HZ3 LYS A 180      85.370 124.020 161.400  1.00  0.00           H
ATOM   2646  C   LYS A 180      88.450 123.120 154.880  1.00  0.00           C
ATOM   2647  O   LYS A 180      87.590 123.940 154.500  1.00  0.00           O
ATOM   2648  N   VAL A 181      89.610 122.920 154.180  1.00  0.00           N
ATOM   2649  HN  VAL A 181      90.130 122.150 154.550  1.00  0.00           H
ATOM   2650  CA  VAL A 181      89.980 123.550 152.970  1.00  0.00           C
ATOM   2651  HA  VAL A 181      89.050 123.990 152.660  1.00  0.00           H
ATOM   2652  CB  VAL A 181      90.950 124.690 153.150  1.00  0.00           C
ATOM   2653  HB  VAL A 181      90.950 125.180 152.160  1.00  0.00           H
ATOM   2654  CG1 VAL A 181      90.550 125.680 154.310  1.00  0.00           C
ATOM   2655 HG11 VAL A 181      89.500 125.940 154.090  1.00  0.00           H
ATOM   2656 HG12 VAL A 181      90.640 125.240 155.320  1.00  0.00           H
ATOM   2657 HG13 VAL A 181      91.180 126.600 154.350  1.00  0.00           H
ATOM   2658  CG2 VAL A 181      92.450 124.180 153.370  1.00  0.00           C
ATOM   2659 HG21 VAL A 181      93.040 125.090 153.590  1.00  0.00           H
ATOM   2660 HG22 VAL A 181      92.600 123.420 154.160  1.00  0.00           H
ATOM   2661 HG23 VAL A 181      92.860 123.800 152.410  1.00  0.00           H
ATOM   2662  C   VAL A 181      90.520 122.610 151.960  1.00  0.00           C
ATOM   2663  O   VAL A 181      91.070 121.520 152.260  1.00  0.00           O
ATOM   2664  N   ALA A 182      90.490 122.950 150.650  1.00  0.00           N
ATOM   2665  HN  ALA A 182      90.030 123.800 150.400  1.00  0.00           H
ATOM   2666  CA  ALA A 182      91.070 122.120 149.650  1.00  0.00           C
ATOM   2667  HA  ALA A 182      90.800 121.120 149.960  1.00  0.00           H
ATOM   2668  CB  ALA A 182      90.360 122.450 148.310  1.00  0.00           C
ATOM   2669  HB1 ALA A 182      89.280 122.180 148.290  1.00  0.00           H
ATOM   2670  HB2 ALA A 182      90.560 123.480 147.940  1.00  0.00           H
ATOM   2671  HB3 ALA A 182      90.780 121.770 147.530  1.00  0.00           H
ATOM   2672  C   ALA A 182      92.590 122.200 149.500  1.00  0.00           C
ATOM   2673  O   ALA A 182      93.150 123.380 149.580  1.00  0.00           O
ATOM   2674  N   ARG A 183      93.250 121.070 149.150  1.00  0.00           N
ATOM   2675  HN  ARG A 183      92.780 120.190 149.160  1.00  0.00           H
ATOM   2676  CA  ARG A 183      94.650 120.910 148.950  1.00  0.00           C
ATOM   2677  HA  ARG A 183      95.140 121.860 149.120  1.00  0.00           H
ATOM   2678  CB  ARG A 183      95.250 119.760 149.810  1.00  0.00           C
ATOM   2679  HB1 ARG A 183      94.580 118.870 149.770  1.00  0.00           H
ATOM   2680  HB2 ARG A 183      96.300 119.510 149.550  1.00  0.00           H
ATOM   2681  CG  ARG A 183      95.160 120.090 151.330  1.00  0.00           C
ATOM   2682  HG1 ARG A 183      95.450 119.170 151.890  1.00  0.00           H
ATOM   2683  HG2 ARG A 183      94.090 120.300 151.520  1.00  0.00           H
ATOM   2684  CD  ARG A 183      96.000 121.260 151.710  1.00  0.00           C
ATOM   2685  HD1 ARG A 183      95.720 122.180 151.160  1.00  0.00           H
ATOM   2686  HD2 ARG A 183      97.090 121.160 151.500  1.00  0.00           H
ATOM   2687  NE  ARG A 183      95.820 121.530 153.200  1.00  0.00           N
ATOM   2688  HE  ARG A 183      95.750 120.750 153.810  1.00  0.00           H
ATOM   2689  CZ  ARG A 183      96.350 122.620 153.730  1.00  0.00           C
ATOM   2690  NH1 ARG A 183      96.440 123.790 153.140  1.00  0.00           N
ATOM   2691 HH11 ARG A 183      96.850 124.530 153.670  1.00  0.00           H
ATOM   2692 HH12 ARG A 183      96.080 123.850 152.210  1.00  0.00           H
ATOM   2693  NH2 ARG A 183      96.720 122.620 154.980  1.00  0.00           N
ATOM   2694 HH21 ARG A 183      97.170 123.450 155.310  1.00  0.00           H
ATOM   2695 HH22 ARG A 183      97.150 121.750 155.230  1.00  0.00           H
ATOM   2696  C   ARG A 183      94.920 120.520 147.530  1.00  0.00           C
ATOM   2697  O   ARG A 183      94.390 119.530 147.040  1.00  0.00           O
ATOM   2698  N   THR A 184      95.710 121.330 146.810  1.00  0.00           N
ATOM   2699  HN  THR A 184      95.950 122.260 147.100  1.00  0.00           H
ATOM   2700  CA  THR A 184      96.210 120.960 145.480  1.00  0.00           C
ATOM   2701  HA  THR A 184      95.390 121.050 144.790  1.00  0.00           H
ATOM   2702  CB  THR A 184      97.140 122.060 144.890  1.00  0.00           C
ATOM   2703  HB  THR A 184      97.430 121.660 143.900  1.00  0.00           H
ATOM   2704  OG1 THR A 184      98.280 122.210 145.710  1.00  0.00           O
ATOM   2705  HG1 THR A 184      98.010 122.560 146.570  1.00  0.00           H
ATOM   2706  CG2 THR A 184      96.340 123.330 144.700  1.00  0.00           C
ATOM   2707 HG21 THR A 184      96.000 123.830 145.630  1.00  0.00           H
ATOM   2708 HG22 THR A 184      96.890 124.070 144.080  1.00  0.00           H
ATOM   2709 HG23 THR A 184      95.450 123.070 144.090  1.00  0.00           H
ATOM   2710  C   THR A 184      96.970 119.570 145.420  1.00  0.00           C
ATOM   2711  O   THR A 184      97.370 119.100 146.450  1.00  0.00           O
ATOM   2712  N   GLN A 185      97.170 118.980 144.240  1.00  0.00           N
ATOM   2713  HN  GLN A 185      96.800 119.280 143.370  1.00  0.00           H
ATOM   2714  CA  GLN A 185      98.010 117.780 144.120  1.00  0.00           C
ATOM   2715  HA  GLN A 185      97.460 117.000 144.630  1.00  0.00           H
ATOM   2716  CB  GLN A 185      98.040 117.420 142.660  1.00  0.00           C
ATOM   2717  HB1 GLN A 185      97.050 117.390 142.180  1.00  0.00           H
ATOM   2718  HB2 GLN A 185      98.630 118.250 142.200  1.00  0.00           H
ATOM   2719  CG  GLN A 185      98.920 116.080 142.400  1.00  0.00           C
ATOM   2720  HG1 GLN A 185      98.620 115.300 143.140  1.00  0.00           H
ATOM   2721  HG2 GLN A 185      99.960 116.460 142.340  1.00  0.00           H
ATOM   2722  CD  GLN A 185      98.660 115.480 141.030  1.00  0.00           C
ATOM   2723  OE1 GLN A 185      98.310 116.090 140.040  1.00  0.00           O
ATOM   2724  NE2 GLN A 185      98.870 114.160 141.000  1.00  0.00           N
ATOM   2725 HE21 GLN A 185      99.390 113.790 141.770  1.00  0.00           H
ATOM   2726 HE22 GLN A 185      98.870 113.810 140.060  1.00  0.00           H
ATOM   2727  C   GLN A 185      99.410 117.800 144.720  1.00  0.00           C
ATOM   2728  O   GLN A 185      99.840 116.980 145.510  1.00  0.00           O
ATOM   2729  N   ARG A 186     100.250 118.910 144.500  1.00  0.00           N
ATOM   2730  HN  ARG A 186     100.010 119.510 143.730  1.00  0.00           H
ATOM   2731  CA  ARG A 186     101.500 119.130 145.190  1.00  0.00           C
ATOM   2732  HA  ARG A 186     102.170 118.310 144.970  1.00  0.00           H
ATOM   2733  CB  ARG A 186     102.190 120.370 144.550  1.00  0.00           C
ATOM   2734  HB1 ARG A 186     102.370 120.150 143.480  1.00  0.00           H
ATOM   2735  HB2 ARG A 186     101.570 121.290 144.560  1.00  0.00           H
ATOM   2736  CG  ARG A 186     103.480 120.900 145.120  1.00  0.00           C
ATOM   2737  HG1 ARG A 186     103.450 120.990 146.230  1.00  0.00           H
ATOM   2738  HG2 ARG A 186     103.730 121.950 144.830  1.00  0.00           H
ATOM   2739  CD  ARG A 186     104.650 119.950 144.640  1.00  0.00           C
ATOM   2740  HD1 ARG A 186     105.640 120.460 144.640  1.00  0.00           H
ATOM   2741  HD2 ARG A 186     104.410 119.650 143.600  1.00  0.00           H
ATOM   2742  NE  ARG A 186     104.870 118.710 145.460  1.00  0.00           N
ATOM   2743  HE  ARG A 186     105.070 118.840 146.430  1.00  0.00           H
ATOM   2744  CZ  ARG A 186     105.080 117.540 145.010  1.00  0.00           C
ATOM   2745  NH1 ARG A 186     105.080 117.290 143.740  1.00  0.00           N
ATOM   2746 HH11 ARG A 186     105.480 116.400 143.510  1.00  0.00           H
ATOM   2747 HH12 ARG A 186     104.600 117.890 143.100  1.00  0.00           H
ATOM   2748  NH2 ARG A 186     105.540 116.620 145.830  1.00  0.00           N
ATOM   2749 HH21 ARG A 186     105.740 115.670 145.580  1.00  0.00           H
ATOM   2750 HH22 ARG A 186     105.890 116.920 146.710  1.00  0.00           H
ATOM   2751  C   ARG A 186     101.390 119.070 146.720  1.00  0.00           C
ATOM   2752  O   ARG A 186     102.080 118.320 147.390  1.00  0.00           O
ATOM   2753  N   GLU A 187     100.330 119.690 147.290  1.00  0.00           N
ATOM   2754  HN  GLU A 187      99.620 120.090 146.720  1.00  0.00           H
ATOM   2755  CA  GLU A 187     100.080 119.670 148.750  1.00  0.00           C
ATOM   2756  HA  GLU A 187     100.980 120.060 149.220  1.00  0.00           H
ATOM   2757  CB  GLU A 187      98.920 120.670 149.070  1.00  0.00           C
ATOM   2758  HB1 GLU A 187      98.140 120.600 148.290  1.00  0.00           H
ATOM   2759  HB2 GLU A 187      98.350 120.400 149.980  1.00  0.00           H
ATOM   2760  CG  GLU A 187      99.350 122.170 149.290  1.00  0.00           C
ATOM   2761  HG1 GLU A 187     100.110 122.350 148.510  1.00  0.00           H
ATOM   2762  HG2 GLU A 187      99.900 122.400 150.230  1.00  0.00           H
ATOM   2763  CD  GLU A 187      98.250 123.220 149.210  1.00  0.00           C
ATOM   2764  OE1 GLU A 187      98.040 123.990 150.180  1.00  0.00           O
ATOM   2765  OE2 GLU A 187      97.580 123.330 148.160  1.00  0.00           O
ATOM   2766  C   GLU A 187      99.660 118.260 149.240  1.00  0.00           C
ATOM   2767  O   GLU A 187     100.140 117.810 150.360  1.00  0.00           O
ATOM   2768  N   ILE A 188      98.860 117.500 148.450  1.00  0.00           N
ATOM   2769  HN  ILE A 188      98.470 117.840 147.590  1.00  0.00           H
ATOM   2770  CA  ILE A 188      98.480 116.170 148.850  1.00  0.00           C
ATOM   2771  HA  ILE A 188      98.300 116.070 149.910  1.00  0.00           H
ATOM   2772  CB  ILE A 188      97.250 115.680 148.060  1.00  0.00           C
ATOM   2773  HB  ILE A 188      97.430 116.070 147.030  1.00  0.00           H
ATOM   2774  CG2 ILE A 188      97.060 114.160 148.270  1.00  0.00           C
ATOM   2775 HG21 ILE A 188      96.180 113.780 147.710  1.00  0.00           H
ATOM   2776 HG22 ILE A 188      97.780 113.550 147.680  1.00  0.00           H
ATOM   2777 HG23 ILE A 188      97.110 113.740 149.300  1.00  0.00           H
ATOM   2778  CG1 ILE A 188      96.120 116.620 148.530  1.00  0.00           C
ATOM   2779 HG11 ILE A 188      96.430 117.650 148.240  1.00  0.00           H
ATOM   2780 HG12 ILE A 188      96.000 116.650 149.630  1.00  0.00           H
ATOM   2781  CD  ILE A 188      94.850 116.250 147.770  1.00  0.00           C
ATOM   2782  HD1 ILE A 188      94.030 116.980 147.930  1.00  0.00           H
ATOM   2783  HD2 ILE A 188      95.160 116.410 146.720  1.00  0.00           H
ATOM   2784  HD3 ILE A 188      94.430 115.230 147.880  1.00  0.00           H
ATOM   2785  C   ILE A 188      99.640 115.270 148.740  1.00  0.00           C
ATOM   2786  O   ILE A 188      99.910 114.450 149.570  1.00  0.00           O
ATOM   2787  N   LEU A 189     100.530 115.380 147.740  1.00  0.00           N
ATOM   2788  HN  LEU A 189     100.280 116.060 147.050  1.00  0.00           H
ATOM   2789  CA  LEU A 189     101.770 114.660 147.700  1.00  0.00           C
ATOM   2790  HA  LEU A 189     101.650 113.590 147.760  1.00  0.00           H
ATOM   2791  CB  LEU A 189     102.570 115.090 146.430  1.00  0.00           C
ATOM   2792  HB1 LEU A 189     102.500 116.160 146.130  1.00  0.00           H
ATOM   2793  HB2 LEU A 189     103.640 114.820 146.540  1.00  0.00           H
ATOM   2794  CG  LEU A 189     102.070 114.210 145.290  1.00  0.00           C
ATOM   2795  HG  LEU A 189     100.980 114.010 145.370  1.00  0.00           H
ATOM   2796  CD1 LEU A 189     102.290 114.870 143.900  1.00  0.00           C
ATOM   2797 HD11 LEU A 189     101.980 114.110 143.150  1.00  0.00           H
ATOM   2798 HD12 LEU A 189     101.780 115.840 143.720  1.00  0.00           H
ATOM   2799 HD13 LEU A 189     103.370 115.130 143.920  1.00  0.00           H
ATOM   2800  CD2 LEU A 189     102.810 112.810 145.390  1.00  0.00           C
ATOM   2801 HD21 LEU A 189     103.810 112.890 144.890  1.00  0.00           H
ATOM   2802 HD22 LEU A 189     102.840 112.280 146.360  1.00  0.00           H
ATOM   2803 HD23 LEU A 189     102.160 112.260 144.680  1.00  0.00           H
ATOM   2804  C   LEU A 189     102.700 115.020 148.900  1.00  0.00           C
ATOM   2805  O   LEU A 189     103.380 114.190 149.530  1.00  0.00           O
ATOM   2806  N   SER A 190     102.770 116.300 149.260  1.00  0.00           N
ATOM   2807  HN  SER A 190     102.400 117.000 148.650  1.00  0.00           H
ATOM   2808  CA  SER A 190     103.620 116.810 150.390  1.00  0.00           C
ATOM   2809  HA  SER A 190     104.610 116.400 150.250  1.00  0.00           H
ATOM   2810  CB  SER A 190     103.590 118.350 150.540  1.00  0.00           C
ATOM   2811  HB1 SER A 190     102.580 118.740 150.770  1.00  0.00           H
ATOM   2812  HB2 SER A 190     103.720 118.820 149.550  1.00  0.00           H
ATOM   2813  OG  SER A 190     104.440 118.880 151.560  1.00  0.00           O
ATOM   2814  HG1 SER A 190     105.350 118.640 151.390  1.00  0.00           H
ATOM   2815  C   SER A 190     103.270 116.200 151.790  1.00  0.00           C
ATOM   2816  O   SER A 190     104.090 115.590 152.470  1.00  0.00           O
ATOM   2817  N   ASP A 191     101.990 116.200 152.100  1.00  0.00           N
ATOM   2818  HN  ASP A 191     101.250 116.670 151.620  1.00  0.00           H
ATOM   2819  CA  ASP A 191     101.460 115.540 153.260  1.00  0.00           C
ATOM   2820  HA  ASP A 191     102.000 115.740 154.170  1.00  0.00           H
ATOM   2821  CB  ASP A 191     100.010 116.090 153.490  1.00  0.00           C
ATOM   2822  HB1 ASP A 191      99.560 115.860 152.500  1.00  0.00           H
ATOM   2823  HB2 ASP A 191      99.510 115.470 154.270  1.00  0.00           H
ATOM   2824  CG  ASP A 191     100.100 117.560 153.930  1.00  0.00           C
ATOM   2825  OD1 ASP A 191     101.150 118.040 154.440  1.00  0.00           O
ATOM   2826  OD2 ASP A 191      99.020 118.170 153.910  1.00  0.00           O
ATOM   2827  C   ASP A 191     101.410 113.990 153.170  1.00  0.00           C
ATOM   2828  O   ASP A 191     101.350 113.380 154.230  1.00  0.00           O
ATOM   2829  N   MET A 192     101.620 113.360 151.990  1.00  0.00           N
ATOM   2830  HN  MET A 192     101.550 113.880 151.140  1.00  0.00           H
ATOM   2831  CA  MET A 192     101.990 111.950 151.920  1.00  0.00           C
ATOM   2832  HA  MET A 192     101.200 111.410 152.430  1.00  0.00           H
ATOM   2833  CB  MET A 192     102.050 111.490 150.410  1.00  0.00           C
ATOM   2834  HB1 MET A 192     101.160 111.870 149.870  1.00  0.00           H
ATOM   2835  HB2 MET A 192     103.030 111.830 150.010  1.00  0.00           H
ATOM   2836  CG  MET A 192     102.100 109.900 150.120  1.00  0.00           C
ATOM   2837  HG1 MET A 192     101.200 109.400 150.540  1.00  0.00           H
ATOM   2838  HG2 MET A 192     103.040 109.550 150.600  1.00  0.00           H
ATOM   2839  SD  MET A 192     102.240 109.490 148.290  1.00  0.00           S
ATOM   2840  CE  MET A 192     102.270 107.660 148.390  1.00  0.00           C
ATOM   2841  HE1 MET A 192     103.250 107.310 148.780  1.00  0.00           H
ATOM   2842  HE2 MET A 192     101.480 107.110 148.940  1.00  0.00           H
ATOM   2843  HE3 MET A 192     102.270 107.120 147.420  1.00  0.00           H
ATOM   2844  C   MET A 192     103.430 111.560 152.460  1.00  0.00           C
ATOM   2845  O   MET A 192     103.500 110.560 153.120  1.00  0.00           O
ATOM   2846  N   GLU A 193     104.470 112.420 152.220  1.00  0.00           N
ATOM   2847  HN  GLU A 193     104.340 113.330 151.860  1.00  0.00           H
ATOM   2848  CA  GLU A 193     105.800 112.180 152.700  1.00  0.00           C
ATOM   2849  HA  GLU A 193     106.050 111.210 152.280  1.00  0.00           H
ATOM   2850  CB  GLU A 193     106.690 113.260 152.130  1.00  0.00           C
ATOM   2851  HB1 GLU A 193     106.280 114.210 152.530  1.00  0.00           H
ATOM   2852  HB2 GLU A 193     107.690 113.190 152.600  1.00  0.00           H
ATOM   2853  CG  GLU A 193     106.810 113.440 150.570  1.00  0.00           C
ATOM   2854  HG1 GLU A 193     105.830 113.380 150.040  1.00  0.00           H
ATOM   2855  HG2 GLU A 193     107.450 112.660 150.100  1.00  0.00           H
ATOM   2856  CD  GLU A 193     107.490 114.720 150.110  1.00  0.00           C
ATOM   2857  OE1 GLU A 193     107.710 115.000 148.930  1.00  0.00           O
ATOM   2858  OE2 GLU A 193     107.950 115.470 150.990  1.00  0.00           O
ATOM   2859  C   GLU A 193     105.910 112.060 154.270  1.00  0.00           C
ATOM   2860  O   GLU A 193     106.500 111.100 154.850  1.00  0.00           O
ATOM   2861  N   THR A 194     105.300 112.980 154.990  1.00  0.00           N
ATOM   2862  HN  THR A 194     104.960 113.830 154.590  1.00  0.00           H
ATOM   2863  CA  THR A 194     105.350 113.160 156.450  1.00  0.00           C
ATOM   2864  HA  THR A 194     106.360 112.860 156.680  1.00  0.00           H
ATOM   2865  CB  THR A 194     105.020 114.580 156.850  1.00  0.00           C
ATOM   2866  HB  THR A 194     104.600 114.670 157.880  1.00  0.00           H
ATOM   2867  OG1 THR A 194     104.050 115.130 155.960  1.00  0.00           O
ATOM   2868  HG1 THR A 194     103.240 114.930 156.420  1.00  0.00           H
ATOM   2869  CG2 THR A 194     106.350 115.380 156.830  1.00  0.00           C
ATOM   2870 HG21 THR A 194     106.160 116.460 157.020  1.00  0.00           H
ATOM   2871 HG22 THR A 194     107.160 115.080 157.530  1.00  0.00           H
ATOM   2872 HG23 THR A 194     106.750 115.390 155.790  1.00  0.00           H
ATOM   2873  C   THR A 194     104.510 112.140 157.270  1.00  0.00           C
ATOM   2874  O   THR A 194     104.810 111.920 158.430  1.00  0.00           O
ATOM   2875  N   HIS A 195     103.590 111.420 156.640  1.00  0.00           N
ATOM   2876  HN  HIS A 195     103.490 111.410 155.650  1.00  0.00           H
ATOM   2877  CA  HIS A 195     102.670 110.500 157.300  1.00  0.00           C
ATOM   2878  HA  HIS A 195     101.780 110.630 156.700  1.00  0.00           H
ATOM   2879  CB  HIS A 195     103.080 109.020 157.000  1.00  0.00           C
ATOM   2880  HB1 HIS A 195     102.710 108.720 156.000  1.00  0.00           H
ATOM   2881  HB2 HIS A 195     104.170 109.030 156.770  1.00  0.00           H
ATOM   2882  ND1 HIS A 195     103.630 107.500 158.870  1.00  0.00           N
ATOM   2883  CG  HIS A 195     102.620 108.110 158.090  1.00  0.00           C
ATOM   2884  CE1 HIS A 195     103.030 106.500 159.450  1.00  0.00           C
ATOM   2885  HE1 HIS A 195     103.530 105.600 159.820  1.00  0.00           H
ATOM   2886  NE2 HIS A 195     101.730 106.410 159.120  1.00  0.00           N
ATOM   2887  HE2 HIS A 195     101.140 105.680 159.460  1.00  0.00           H
ATOM   2888  CD2 HIS A 195     101.430 107.440 158.220  1.00  0.00           C
ATOM   2889  HD2 HIS A 195     100.460 107.610 157.790  1.00  0.00           H
ATOM   2890  C   HIS A 195     102.120 110.930 158.720  1.00  0.00           C
ATOM   2891  O   HIS A 195     101.960 110.210 159.690  1.00  0.00           O
ATOM   2892  N   GLY A 196     101.630 112.140 158.760  1.00  0.00           N
ATOM   2893  HN  GLY A 196     101.570 112.670 157.920  1.00  0.00           H
ATOM   2894  CA  GLY A 196     100.970 112.810 159.910  1.00  0.00           C
ATOM   2895  HA1 GLY A 196     100.330 112.150 160.460  1.00  0.00           H
ATOM   2896  HA2 GLY A 196     100.460 113.660 159.480  1.00  0.00           H
ATOM   2897  C   GLY A 196     101.930 113.490 160.860  1.00  0.00           C
ATOM   2898  O   GLY A 196     101.470 114.020 161.830  1.00  0.00           O
ATOM   2899  N   ALA A 197     103.220 113.490 160.700  1.00  0.00           N
ATOM   2900  HN  ALA A 197     103.600 113.020 159.910  1.00  0.00           H
ATOM   2901  CA  ALA A 197     104.210 114.110 161.550  1.00  0.00           C
ATOM   2902  HA  ALA A 197     103.850 114.050 162.570  1.00  0.00           H
ATOM   2903  CB  ALA A 197     105.590 113.390 161.410  1.00  0.00           C
ATOM   2904  HB1 ALA A 197     105.750 113.190 160.320  1.00  0.00           H
ATOM   2905  HB2 ALA A 197     106.430 114.060 161.680  1.00  0.00           H
ATOM   2906  HB3 ALA A 197     105.630 112.530 162.110  1.00  0.00           H
ATOM   2907  C   ALA A 197     104.270 115.630 161.290  1.00  0.00           C
ATOM   2908  O   ALA A 197     105.280 116.190 160.860  1.00  0.00           O
ATOM   2909  N   HIS A 198     103.250 116.360 161.640  1.00  0.00           N
ATOM   2910  HN  HIS A 198     102.430 115.970 162.050  1.00  0.00           H
ATOM   2911  CA  HIS A 198     103.160 117.840 161.580  1.00  0.00           C
ATOM   2912  HA  HIS A 198     104.100 118.240 161.930  1.00  0.00           H
ATOM   2913  CB  HIS A 198     102.770 118.400 160.120  1.00  0.00           C
ATOM   2914  HB1 HIS A 198     102.860 119.510 160.120  1.00  0.00           H
ATOM   2915  HB2 HIS A 198     103.570 118.010 159.450  1.00  0.00           H
ATOM   2916  ND1 HIS A 198     101.120 117.090 158.870  1.00  0.00           N
ATOM   2917  CG  HIS A 198     101.370 118.240 159.680  1.00  0.00           C
ATOM   2918  CE1 HIS A 198      99.850 117.260 158.450  1.00  0.00           C
ATOM   2919  HE1 HIS A 198      99.400 116.520 157.800  1.00  0.00           H
ATOM   2920  NE2 HIS A 198      99.410 118.510 158.790  1.00  0.00           N
ATOM   2921  HE2 HIS A 198      98.530 118.870 158.460  1.00  0.00           H
ATOM   2922  CD2 HIS A 198     100.320 119.110 159.650  1.00  0.00           C
ATOM   2923  HD2 HIS A 198     100.130 120.110 160.020  1.00  0.00           H
ATOM   2924  C   HIS A 198     102.140 118.210 162.650  1.00  0.00           C
ATOM   2925  O   HIS A 198     101.450 117.330 163.220  1.00  0.00           O
ATOM   2926  N   THR A 199     102.170 119.530 162.990  1.00  0.00           N
ATOM   2927  HN  THR A 199     102.700 120.160 162.420  1.00  0.00           H
ATOM   2928  CA  THR A 199     101.580 120.100 164.160  1.00  0.00           C
ATOM   2929  HA  THR A 199     101.710 119.330 164.920  1.00  0.00           H
ATOM   2930  CB  THR A 199     102.460 121.330 164.390  1.00  0.00           C
ATOM   2931  HB  THR A 199     103.540 121.070 164.300  1.00  0.00           H
ATOM   2932  OG1 THR A 199     102.130 121.830 165.680  1.00  0.00           O
ATOM   2933  HG1 THR A 199     102.450 121.210 166.350  1.00  0.00           H
ATOM   2934  CG2 THR A 199     102.180 122.510 163.380  1.00  0.00           C
ATOM   2935 HG21 THR A 199     101.120 122.830 163.430  1.00  0.00           H
ATOM   2936 HG22 THR A 199     102.790 123.360 163.760  1.00  0.00           H
ATOM   2937 HG23 THR A 199     102.430 122.200 162.340  1.00  0.00           H
ATOM   2938  C   THR A 199     100.110 120.490 163.770  1.00  0.00           C
ATOM   2939  O   THR A 199      99.710 120.260 162.620  1.00  0.00           O
ATOM   2940  N   ALA A 200      99.300 120.960 164.730  1.00  0.00           N
ATOM   2941  HN  ALA A 200      99.710 121.040 165.640  1.00  0.00           H
ATOM   2942  CA  ALA A 200      97.880 121.290 164.660  1.00  0.00           C
ATOM   2943  HA  ALA A 200      97.360 120.590 164.020  1.00  0.00           H
ATOM   2944  CB  ALA A 200      97.220 121.220 166.070  1.00  0.00           C
ATOM   2945  HB1 ALA A 200      96.190 121.640 166.050  1.00  0.00           H
ATOM   2946  HB2 ALA A 200      97.120 120.130 166.270  1.00  0.00           H
ATOM   2947  HB3 ALA A 200      97.870 121.680 166.850  1.00  0.00           H
ATOM   2948  C   ALA A 200      97.770 122.610 163.980  1.00  0.00           C
ATOM   2949  O   ALA A 200      97.990 123.660 164.520  1.00  0.00           O
ATOM   2950  N   LEU A 201      97.330 122.540 162.700  1.00  0.00           N
ATOM   2951  HN  LEU A 201      97.480 121.670 162.240  1.00  0.00           H
ATOM   2952  CA  LEU A 201      97.160 123.710 161.840  1.00  0.00           C
ATOM   2953  HA  LEU A 201      98.040 124.300 162.050  1.00  0.00           H
ATOM   2954  CB  LEU A 201      97.340 123.360 160.320  1.00  0.00           C
ATOM   2955  HB1 LEU A 201      96.430 122.970 159.830  1.00  0.00           H
ATOM   2956  HB2 LEU A 201      97.600 124.370 159.920  1.00  0.00           H
ATOM   2957  CG  LEU A 201      98.460 122.420 159.940  1.00  0.00           C
ATOM   2958  HG  LEU A 201      98.330 121.500 160.540  1.00  0.00           H
ATOM   2959  CD1 LEU A 201      98.260 122.070 158.400  1.00  0.00           C
ATOM   2960 HD11 LEU A 201      99.200 121.620 158.010  1.00  0.00           H
ATOM   2961 HD12 LEU A 201      97.430 121.330 158.350  1.00  0.00           H
ATOM   2962 HD13 LEU A 201      98.030 122.990 157.830  1.00  0.00           H
ATOM   2963  CD2 LEU A 201      99.860 123.020 160.180  1.00  0.00           C
ATOM   2964 HD21 LEU A 201     100.570 122.190 159.980  1.00  0.00           H
ATOM   2965 HD22 LEU A 201     100.110 123.880 159.530  1.00  0.00           H
ATOM   2966 HD23 LEU A 201      99.970 123.390 161.230  1.00  0.00           H
ATOM   2967  C   LEU A 201      95.790 124.430 162.090  1.00  0.00           C
ATOM   2968  O   LEU A 201      94.780 123.830 162.570  1.00  0.00           O
ATOM   2969  N   PRO A 202      95.710 125.760 161.740  1.00  0.00           N
ATOM   2970  CD  PRO A 202      96.860 126.690 161.620  1.00  0.00           C
ATOM   2971  HD1 PRO A 202      97.540 126.350 160.810  1.00  0.00           H
ATOM   2972  HD2 PRO A 202      97.350 126.890 162.600  1.00  0.00           H
ATOM   2973  CA  PRO A 202      94.380 126.460 161.700  1.00  0.00           C
ATOM   2974  HA  PRO A 202      93.840 126.220 162.610  1.00  0.00           H
ATOM   2975  CB  PRO A 202      94.750 127.920 161.550  1.00  0.00           C
ATOM   2976  HB1 PRO A 202      93.950 128.510 161.050  1.00  0.00           H
ATOM   2977  HB2 PRO A 202      94.900 128.290 162.590  1.00  0.00           H
ATOM   2978  CG  PRO A 202      96.100 127.830 160.920  1.00  0.00           C
ATOM   2979  HG1 PRO A 202      96.710 128.750 161.100  1.00  0.00           H
ATOM   2980  HG2 PRO A 202      96.090 127.730 159.810  1.00  0.00           H
ATOM   2981  C   PRO A 202      93.430 126.000 160.690  1.00  0.00           C
ATOM   2982  O   PRO A 202      92.280 126.090 160.920  1.00  0.00           O
ATOM   2983  N   GLN A 203      93.850 125.480 159.510  1.00  0.00           N
ATOM   2984  HN  GLN A 203      94.830 125.440 159.320  1.00  0.00           H
ATOM   2985  CA  GLN A 203      92.870 124.920 158.560  1.00  0.00           C
ATOM   2986  HA  GLN A 203      91.860 125.260 158.710  1.00  0.00           H
ATOM   2987  CB  GLN A 203      93.280 125.260 157.100  1.00  0.00           C
ATOM   2988  HB1 GLN A 203      92.600 124.730 156.400  1.00  0.00           H
ATOM   2989  HB2 GLN A 203      93.230 126.340 156.840  1.00  0.00           H
ATOM   2990  CG  GLN A 203      94.720 124.870 156.580  1.00  0.00           C
ATOM   2991  HG1 GLN A 203      94.720 125.030 155.480  1.00  0.00           H
ATOM   2992  HG2 GLN A 203      94.920 123.830 156.910  1.00  0.00           H
ATOM   2993  CD  GLN A 203      95.720 125.840 157.210  1.00  0.00           C
ATOM   2994  OE1 GLN A 203      96.480 125.520 158.160  1.00  0.00           O
ATOM   2995  NE2 GLN A 203      95.840 127.110 156.700  1.00  0.00           N
ATOM   2996 HE21 GLN A 203      95.090 127.390 156.110  1.00  0.00           H
ATOM   2997 HE22 GLN A 203      96.490 127.760 157.080  1.00  0.00           H
ATOM   2998  C   GLN A 203      92.620 123.460 158.720  1.00  0.00           C
ATOM   2999  O   GLN A 203      91.700 122.950 158.050  1.00  0.00           O
ATOM   3000  N   LEU A 204      93.350 122.830 159.610  1.00  0.00           N
ATOM   3001  HN  LEU A 204      94.070 123.400 159.990  1.00  0.00           H
ATOM   3002  CA  LEU A 204      93.180 121.460 160.090  1.00  0.00           C
ATOM   3003  HA  LEU A 204      92.960 120.810 159.250  1.00  0.00           H
ATOM   3004  CB  LEU A 204      94.450 120.820 160.750  1.00  0.00           C
ATOM   3005  HB1 LEU A 204      95.010 120.370 159.900  1.00  0.00           H
ATOM   3006  HB2 LEU A 204      95.110 121.650 161.060  1.00  0.00           H
ATOM   3007  CG  LEU A 204      94.500 119.760 161.910  1.00  0.00           C
ATOM   3008  HG  LEU A 204      93.820 118.950 161.580  1.00  0.00           H
ATOM   3009  CD1 LEU A 204      95.870 119.080 162.010  1.00  0.00           C
ATOM   3010 HD11 LEU A 204      95.820 118.260 162.750  1.00  0.00           H
ATOM   3011 HD12 LEU A 204      96.080 118.520 161.080  1.00  0.00           H
ATOM   3012 HD13 LEU A 204      96.620 119.880 162.160  1.00  0.00           H
ATOM   3013  CD2 LEU A 204      93.940 120.200 163.220  1.00  0.00           C
ATOM   3014 HD21 LEU A 204      92.850 120.430 163.200  1.00  0.00           H
ATOM   3015 HD22 LEU A 204      94.060 119.380 163.960  1.00  0.00           H
ATOM   3016 HD23 LEU A 204      94.450 121.110 163.590  1.00  0.00           H
ATOM   3017  C   LEU A 204      91.870 121.390 160.960  1.00  0.00           C
ATOM   3018  O   LEU A 204      91.440 122.340 161.580  1.00  0.00           O
ATOM   3019  N   LEU A 205      91.120 120.210 160.900  1.00  0.00           N
ATOM   3020  HN  LEU A 205      91.380 119.470 160.270  1.00  0.00           H
ATOM   3021  CA  LEU A 205      90.060 119.970 161.840  1.00  0.00           C
ATOM   3022  HA  LEU A 205      90.090 120.760 162.570  1.00  0.00           H
ATOM   3023  CB  LEU A 205      88.680 119.760 161.120  1.00  0.00           C
ATOM   3024  HB1 LEU A 205      88.360 120.760 160.740  1.00  0.00           H
ATOM   3025  HB2 LEU A 205      88.850 119.050 160.280  1.00  0.00           H
ATOM   3026  CG  LEU A 205      87.530 119.140 161.960  1.00  0.00           C
ATOM   3027  HG  LEU A 205      87.880 118.190 162.420  1.00  0.00           H
ATOM   3028  CD1 LEU A 205      87.020 120.100 162.960  1.00  0.00           C
ATOM   3029 HD11 LEU A 205      87.720 120.180 163.830  1.00  0.00           H
ATOM   3030 HD12 LEU A 205      87.040 121.120 162.520  1.00  0.00           H
ATOM   3031 HD13 LEU A 205      86.020 119.930 163.420  1.00  0.00           H
ATOM   3032  CD2 LEU A 205      86.390 118.700 160.940  1.00  0.00           C
ATOM   3033 HD21 LEU A 205      85.970 119.560 160.390  1.00  0.00           H
ATOM   3034 HD22 LEU A 205      86.780 117.890 160.280  1.00  0.00           H
ATOM   3035 HD23 LEU A 205      85.490 118.350 161.490  1.00  0.00           H
ATOM   3036  C   LEU A 205      90.460 118.780 162.730  1.00  0.00           C
ATOM   3037  O   LEU A 205      90.580 118.830 163.970  1.00  0.00           O
ATOM   3038  N   LEU A 206      90.600 117.640 162.090  1.00  0.00           N
ATOM   3039  HN  LEU A 206      90.180 117.410 161.210  1.00  0.00           H
ATOM   3040  CA  LEU A 206      90.830 116.400 162.690  1.00  0.00           C
ATOM   3041  HA  LEU A 206      91.000 116.510 163.750  1.00  0.00           H
ATOM   3042  CB  LEU A 206      89.620 115.460 162.460  1.00  0.00           C
ATOM   3043  HB1 LEU A 206      88.700 115.980 162.800  1.00  0.00           H
ATOM   3044  HB2 LEU A 206      89.330 115.160 161.430  1.00  0.00           H
ATOM   3045  CG  LEU A 206      89.750 114.060 163.090  1.00  0.00           C
ATOM   3046  HG  LEU A 206      90.790 113.740 162.880  1.00  0.00           H
ATOM   3047  CD1 LEU A 206      89.390 114.050 164.630  1.00  0.00           C
ATOM   3048 HD11 LEU A 206      88.420 114.560 164.830  1.00  0.00           H
ATOM   3049 HD12 LEU A 206      89.280 113.010 164.990  1.00  0.00           H
ATOM   3050 HD13 LEU A 206      90.160 114.660 165.150  1.00  0.00           H
ATOM   3051  CD2 LEU A 206      88.910 113.020 162.360  1.00  0.00           C
ATOM   3052 HD21 LEU A 206      87.840 113.130 162.640  1.00  0.00           H
ATOM   3053 HD22 LEU A 206      89.090 113.060 161.260  1.00  0.00           H
ATOM   3054 HD23 LEU A 206      89.160 111.990 162.710  1.00  0.00           H
ATOM   3055  C   LEU A 206      92.030 115.810 162.060  1.00  0.00           C
ATOM   3056  O   LEU A 206      92.050 115.630 160.820  1.00  0.00           O
ATOM   3057  N   GLN A 207      93.070 115.450 162.820  1.00  0.00           N
ATOM   3058  HN  GLN A 207      93.000 115.650 163.800  1.00  0.00           H
ATOM   3059  CA  GLN A 207      94.130 114.560 162.360  1.00  0.00           C
ATOM   3060  HA  GLN A 207      93.660 114.020 161.550  1.00  0.00           H
ATOM   3061  CB  GLN A 207      95.310 115.260 161.620  1.00  0.00           C
ATOM   3062  HB1 GLN A 207      94.890 115.760 160.720  1.00  0.00           H
ATOM   3063  HB2 GLN A 207      95.730 115.960 162.370  1.00  0.00           H
ATOM   3064  CG  GLN A 207      96.450 114.300 161.160  1.00  0.00           C
ATOM   3065  HG1 GLN A 207      96.060 113.660 160.340  1.00  0.00           H
ATOM   3066  HG2 GLN A 207      96.870 113.710 162.000  1.00  0.00           H
ATOM   3067  CD  GLN A 207      97.530 115.180 160.620  1.00  0.00           C
ATOM   3068  OE1 GLN A 207      97.790 115.380 159.430  1.00  0.00           O
ATOM   3069  NE2 GLN A 207      98.260 115.890 161.520  1.00  0.00           N
ATOM   3070 HE21 GLN A 207      98.230 115.700 162.500  1.00  0.00           H
ATOM   3071 HE22 GLN A 207      99.020 116.460 161.190  1.00  0.00           H
ATOM   3072  C   GLN A 207      94.580 113.480 163.400  1.00  0.00           C
ATOM   3073  O   GLN A 207      95.290 113.700 164.410  1.00  0.00           O
ATOM   3074  N   GLU A 208      94.000 112.200 163.220  1.00  0.00           N
ATOM   3075  HN  GLU A 208      93.440 111.870 162.460  1.00  0.00           H
ATOM   3076  CA  GLU A 208      94.190 111.170 164.210  1.00  0.00           C
ATOM   3077  HA  GLU A 208      94.560 111.660 165.100  1.00  0.00           H
ATOM   3078  CB  GLU A 208      92.780 110.430 164.560  1.00  0.00           C
ATOM   3079  HB1 GLU A 208      92.310 109.920 163.690  1.00  0.00           H
ATOM   3080  HB2 GLU A 208      93.030 109.590 165.240  1.00  0.00           H
ATOM   3081  CG  GLU A 208      91.790 111.450 165.240  1.00  0.00           C
ATOM   3082  HG1 GLU A 208      90.900 110.860 165.540  1.00  0.00           H
ATOM   3083  HG2 GLU A 208      91.660 112.390 164.660  1.00  0.00           H
ATOM   3084  CD  GLU A 208      92.240 111.950 166.600  1.00  0.00           C
ATOM   3085  OE1 GLU A 208      92.390 111.130 167.530  1.00  0.00           O
ATOM   3086  OE2 GLU A 208      92.640 113.130 166.700  1.00  0.00           O
ATOM   3087  C   GLU A 208      95.080 110.060 163.700  1.00  0.00           C
ATOM   3088  O   GLU A 208      94.770 109.290 162.780  1.00  0.00           O
ATOM   3089  N   ASN A 209      96.210 109.920 164.440  1.00  0.00           N
ATOM   3090  HN  ASN A 209      96.510 110.670 165.020  1.00  0.00           H
ATOM   3091  CA  ASN A 209      97.200 108.990 164.110  1.00  0.00           C
ATOM   3092  HA  ASN A 209      97.070 108.690 163.080  1.00  0.00           H
ATOM   3093  CB  ASN A 209      98.710 109.480 164.220  1.00  0.00           C
ATOM   3094  HB1 ASN A 209      98.990 109.590 165.290  1.00  0.00           H
ATOM   3095  HB2 ASN A 209      99.400 108.720 163.800  1.00  0.00           H
ATOM   3096  CG  ASN A 209      98.930 110.870 163.580  1.00  0.00           C
ATOM   3097  OD1 ASN A 209      99.170 111.890 164.300  1.00  0.00           O
ATOM   3098  ND2 ASN A 209      98.630 110.950 162.280  1.00  0.00           N
ATOM   3099 HD21 ASN A 209      98.520 110.030 161.910  1.00  0.00           H
ATOM   3100 HD22 ASN A 209      98.370 111.800 161.830  1.00  0.00           H
ATOM   3101  C   ASN A 209      97.100 107.730 164.990  1.00  0.00           C
ATOM   3102  O   ASN A 209      97.670 106.690 164.710  1.00  0.00           O
ATOM   3103  N   TRP A 210      96.120 107.730 165.860  1.00  0.00           N
ATOM   3104  HN  TRP A 210      95.690 108.630 165.970  1.00  0.00           H
ATOM   3105  CA  TRP A 210      95.610 106.690 166.750  1.00  0.00           C
ATOM   3106  HA  TRP A 210      94.690 107.030 167.190  1.00  0.00           H
ATOM   3107  CB  TRP A 210      95.410 105.310 166.010  1.00  0.00           C
ATOM   3108  HB1 TRP A 210      96.380 104.910 165.650  1.00  0.00           H
ATOM   3109  HB2 TRP A 210      95.010 104.600 166.760  1.00  0.00           H
ATOM   3110  CG  TRP A 210      94.500 105.250 164.890  1.00  0.00           C
ATOM   3111  CD1 TRP A 210      94.770 104.600 163.710  1.00  0.00           C
ATOM   3112  HD1 TRP A 210      95.670 104.020 163.540  1.00  0.00           H
ATOM   3113  NE1 TRP A 210      93.620 104.530 162.920  1.00  0.00           N
ATOM   3114  HE1 TRP A 210      93.470 104.030 162.100  1.00  0.00           H
ATOM   3115  CE2 TRP A 210      92.660 105.250 163.540  1.00  0.00           C
ATOM   3116  CD2 TRP A 210      93.160 105.800 164.770  1.00  0.00           C
ATOM   3117  CE3 TRP A 210      92.400 106.600 165.620  1.00  0.00           C
ATOM   3118  HE3 TRP A 210      92.690 106.850 166.630  1.00  0.00           H
ATOM   3119  CZ3 TRP A 210      91.100 106.870 165.170  1.00  0.00           C
ATOM   3120  HZ3 TRP A 210      90.490 107.540 165.760  1.00  0.00           H
ATOM   3121  CZ2 TRP A 210      91.410 105.580 163.070  1.00  0.00           C
ATOM   3122  HZ2 TRP A 210      91.140 105.220 162.090  1.00  0.00           H
ATOM   3123  CH2 TRP A 210      90.630 106.400 163.930  1.00  0.00           C
ATOM   3124  HH2 TRP A 210      89.670 106.650 163.500  1.00  0.00           H
ATOM   3125  C   TRP A 210      96.530 106.530 167.970  1.00  0.00           C
ATOM   3126  O   TRP A 210      96.610 105.430 168.460  1.00  0.00           O
ATOM   3127  N   ASP A 211      97.170 107.580 168.430  1.00  0.00           N
ATOM   3128  HN  ASP A 211      97.210 108.470 167.990  1.00  0.00           H
ATOM   3129  CA  ASP A 211      97.800 107.720 169.700  1.00  0.00           C
ATOM   3130  HA  ASP A 211      98.620 107.030 169.630  1.00  0.00           H
ATOM   3131  CB  ASP A 211      98.370 109.160 169.800  1.00  0.00           C
ATOM   3132  HB1 ASP A 211      97.620 109.980 169.890  1.00  0.00           H
ATOM   3133  HB2 ASP A 211      99.010 109.050 170.700  1.00  0.00           H
ATOM   3134  CG  ASP A 211      99.360 109.490 168.680  1.00  0.00           C
ATOM   3135  OD1 ASP A 211     100.280 110.320 168.940  1.00  0.00           O
ATOM   3136  OD2 ASP A 211      99.250 109.010 167.510  1.00  0.00           O
ATOM   3137  C   ASP A 211      96.780 107.460 170.880  1.00  0.00           C
ATOM   3138  O   ASP A 211      97.120 106.860 171.880  1.00  0.00           O
ATOM   3139  N   ASN A 212      95.510 107.960 170.740  1.00  0.00           N
ATOM   3140  HN  ASN A 212      95.270 108.480 169.930  1.00  0.00           H
ATOM   3141  CA  ASN A 212      94.430 107.660 171.660  1.00  0.00           C
ATOM   3142  HA  ASN A 212      94.500 106.690 172.120  1.00  0.00           H
ATOM   3143  CB  ASN A 212      94.260 108.690 172.820  1.00  0.00           C
ATOM   3144  HB1 ASN A 212      95.170 108.690 173.450  1.00  0.00           H
ATOM   3145  HB2 ASN A 212      94.080 109.670 172.340  1.00  0.00           H
ATOM   3146  CG  ASN A 212      93.110 108.450 173.850  1.00  0.00           C
ATOM   3147  OD1 ASN A 212      92.370 107.520 173.630  1.00  0.00           O
ATOM   3148  ND2 ASN A 212      93.010 109.180 174.970  1.00  0.00           N
ATOM   3149 HD21 ASN A 212      93.710 109.830 175.270  1.00  0.00           H
ATOM   3150 HD22 ASN A 212      92.120 109.060 175.400  1.00  0.00           H
ATOM   3151  C   ASN A 212      93.230 107.490 170.760  1.00  0.00           C
ATOM   3152  O   ASN A 212      92.750 108.500 170.230  1.00  0.00           O
ATOM   3153  N   VAL A 213      92.670 106.290 170.560  1.00  0.00           N
ATOM   3154  HN  VAL A 213      92.990 105.430 170.930  1.00  0.00           H
ATOM   3155  CA  VAL A 213      91.400 106.070 169.730  1.00  0.00           C
ATOM   3156  HA  VAL A 213      91.450 106.450 168.720  1.00  0.00           H
ATOM   3157  CB  VAL A 213      91.290 104.570 169.400  1.00  0.00           C
ATOM   3158  HB  VAL A 213      91.210 103.950 170.320  1.00  0.00           H
ATOM   3159  CG1 VAL A 213      90.030 104.210 168.610  1.00  0.00           C
ATOM   3160 HG11 VAL A 213      90.030 103.150 168.260  1.00  0.00           H
ATOM   3161 HG12 VAL A 213      89.060 104.370 169.110  1.00  0.00           H
ATOM   3162 HG13 VAL A 213      89.960 104.850 167.700  1.00  0.00           H
ATOM   3163  CG2 VAL A 213      92.590 104.040 168.740  1.00  0.00           C
ATOM   3164 HG21 VAL A 213      93.520 104.130 169.350  1.00  0.00           H
ATOM   3165 HG22 VAL A 213      92.460 102.970 168.450  1.00  0.00           H
ATOM   3166 HG23 VAL A 213      92.750 104.550 167.760  1.00  0.00           H
ATOM   3167  C   VAL A 213      90.100 106.530 170.420  1.00  0.00           C
ATOM   3168  O   VAL A 213      89.110 106.900 169.790  1.00  0.00           O
ATOM   3169  N   LYS A 214      90.130 106.560 171.710  1.00  0.00           N
ATOM   3170  HN  LYS A 214      90.870 106.270 172.320  1.00  0.00           H
ATOM   3171  CA  LYS A 214      88.890 106.740 172.440  1.00  0.00           C
ATOM   3172  HA  LYS A 214      88.070 106.390 171.820  1.00  0.00           H
ATOM   3173  CB  LYS A 214      88.940 105.980 173.830  1.00  0.00           C
ATOM   3174  HB1 LYS A 214      89.860 106.260 174.390  1.00  0.00           H
ATOM   3175  HB2 LYS A 214      88.070 106.190 174.480  1.00  0.00           H
ATOM   3176  CG  LYS A 214      89.090 104.450 173.750  1.00  0.00           C
ATOM   3177  HG1 LYS A 214      90.100 104.160 173.380  1.00  0.00           H
ATOM   3178  HG2 LYS A 214      88.250 104.020 173.170  1.00  0.00           H
ATOM   3179  CD  LYS A 214      88.970 103.780 175.130  1.00  0.00           C
ATOM   3180  HD1 LYS A 214      88.270 104.280 175.830  1.00  0.00           H
ATOM   3181  HD2 LYS A 214      89.970 103.970 175.560  1.00  0.00           H
ATOM   3182  CE  LYS A 214      88.460 102.260 175.110  1.00  0.00           C
ATOM   3183  HE1 LYS A 214      87.470 102.190 174.610  1.00  0.00           H
ATOM   3184  HE2 LYS A 214      88.290 101.870 176.140  1.00  0.00           H
ATOM   3185  NZ  LYS A 214      89.370 101.450 174.310  1.00  0.00           N
ATOM   3186  HZ1 LYS A 214      89.070 100.470 174.430  1.00  0.00           H
ATOM   3187  HZ2 LYS A 214      89.290 101.800 173.340  1.00  0.00           H
ATOM   3188  HZ3 LYS A 214      90.300 101.550 174.770  1.00  0.00           H
ATOM   3189  C   LYS A 214      88.670 108.210 172.770  1.00  0.00           C
ATOM   3190  O   LYS A 214      87.660 108.690 173.310  1.00  0.00           O
ATOM   3191  N   HIS A 215      89.730 109.070 172.470  1.00  0.00           N
ATOM   3192  HN  HIS A 215      90.610 108.720 172.160  1.00  0.00           H
ATOM   3193  CA  HIS A 215      89.720 110.470 172.780  1.00  0.00           C
ATOM   3194  HA  HIS A 215      89.460 110.530 173.830  1.00  0.00           H
ATOM   3195  CB  HIS A 215      91.060 111.110 172.470  1.00  0.00           C
ATOM   3196  HB1 HIS A 215      91.860 110.660 173.090  1.00  0.00           H
ATOM   3197  HB2 HIS A 215      91.350 110.700 171.480  1.00  0.00           H
ATOM   3198  ND1 HIS A 215      91.230 113.390 173.520  1.00  0.00           N
ATOM   3199  CG  HIS A 215      91.050 112.620 172.320  1.00  0.00           C
ATOM   3200  CE1 HIS A 215      91.190 114.660 173.040  1.00  0.00           C
ATOM   3201  HE1 HIS A 215      91.270 115.580 173.610  1.00  0.00           H
ATOM   3202  NE2 HIS A 215      91.080 114.740 171.740  1.00  0.00           N
ATOM   3203  HE2 HIS A 215      91.090 115.630 171.280  1.00  0.00           H
ATOM   3204  CD2 HIS A 215      91.010 113.420 171.240  1.00  0.00           C
ATOM   3205  HD2 HIS A 215      90.980 113.200 170.180  1.00  0.00           H
ATOM   3206  C   HIS A 215      88.540 111.160 172.140  1.00  0.00           C
ATOM   3207  O   HIS A 215      87.820 111.840 172.890  1.00  0.00           O
ATOM   3208  N   ALA A 216      88.480 111.020 170.770  1.00  0.00           N
ATOM   3209  HN  ALA A 216      89.100 110.450 170.230  1.00  0.00           H
ATOM   3210  CA  ALA A 216      87.570 111.720 169.920  1.00  0.00           C
ATOM   3211  HA  ALA A 216      87.230 112.550 170.520  1.00  0.00           H
ATOM   3212  CB  ALA A 216      88.370 112.380 168.850  1.00  0.00           C
ATOM   3213  HB1 ALA A 216      88.810 111.590 168.200  1.00  0.00           H
ATOM   3214  HB2 ALA A 216      87.720 113.060 168.260  1.00  0.00           H
ATOM   3215  HB3 ALA A 216      89.270 112.880 169.270  1.00  0.00           H
ATOM   3216  C   ALA A 216      86.500 110.850 169.280  1.00  0.00           C
ATOM   3217  O   ALA A 216      85.620 111.290 168.590  1.00  0.00           O
ATOM   3218  N   TRP A 217      86.630 109.520 169.540  1.00  0.00           N
ATOM   3219  HN  TRP A 217      87.390 109.150 170.070  1.00  0.00           H
ATOM   3220  CA  TRP A 217      85.750 108.530 168.910  1.00  0.00           C
ATOM   3221  HA  TRP A 217      84.980 109.060 168.370  1.00  0.00           H
ATOM   3222  CB  TRP A 217      86.410 107.590 167.830  1.00  0.00           C
ATOM   3223  HB1 TRP A 217      87.180 107.040 168.400  1.00  0.00           H
ATOM   3224  HB2 TRP A 217      85.680 106.840 167.440  1.00  0.00           H
ATOM   3225  CG  TRP A 217      87.060 108.270 166.640  1.00  0.00           C
ATOM   3226  CD1 TRP A 217      88.340 108.800 166.640  1.00  0.00           C
ATOM   3227  HD1 TRP A 217      89.130 108.570 167.340  1.00  0.00           H
ATOM   3228  NE1 TRP A 217      88.600 109.240 165.360  1.00  0.00           N
ATOM   3229  HE1 TRP A 217      89.420 109.680 165.060  1.00  0.00           H
ATOM   3230  CE2 TRP A 217      87.480 109.180 164.580  1.00  0.00           C
ATOM   3231  CD2 TRP A 217      86.490 108.600 165.390  1.00  0.00           C
ATOM   3232  CE3 TRP A 217      85.230 108.400 164.820  1.00  0.00           C
ATOM   3233  HE3 TRP A 217      84.460 107.840 165.320  1.00  0.00           H
ATOM   3234  CZ3 TRP A 217      85.060 108.720 163.460  1.00  0.00           C
ATOM   3235  HZ3 TRP A 217      84.060 108.650 163.080  1.00  0.00           H
ATOM   3236  CZ2 TRP A 217      87.280 109.620 163.260  1.00  0.00           C
ATOM   3237  HZ2 TRP A 217      88.020 110.250 162.790  1.00  0.00           H
ATOM   3238  CH2 TRP A 217      86.000 109.410 162.730  1.00  0.00           C
ATOM   3239  HH2 TRP A 217      85.750 109.850 161.780  1.00  0.00           H
ATOM   3240  C   TRP A 217      84.940 107.660 169.900  1.00  0.00           C
ATOM   3241  O   TRP A 217      85.270 107.290 170.970  1.00  0.00           O
ATOM   3242  N   SER A 218      83.720 107.360 169.510  1.00  0.00           N
ATOM   3243  HN  SER A 218      83.390 107.630 168.610  1.00  0.00           H
ATOM   3244  CA  SER A 218      82.700 106.610 170.260  1.00  0.00           C
ATOM   3245  HA  SER A 218      83.140 106.410 171.230  1.00  0.00           H
ATOM   3246  CB  SER A 218      81.420 107.490 170.580  1.00  0.00           C
ATOM   3247  HB1 SER A 218      81.790 108.410 171.070  1.00  0.00           H
ATOM   3248  HB2 SER A 218      80.720 106.970 171.270  1.00  0.00           H
ATOM   3249  OG  SER A 218      80.870 107.910 169.330  1.00  0.00           O
ATOM   3250  HG1 SER A 218      81.450 108.560 168.920  1.00  0.00           H
ATOM   3251  C   SER A 218      82.460 105.280 169.620  1.00  0.00           C
ATOM   3252  O   SER A 218      82.640 105.220 168.400  1.00  0.00           O
ATOM   3253  N   PRO A 219      82.140 104.220 170.230  1.00  0.00           N
ATOM   3254  CD  PRO A 219      82.230 104.070 171.660  1.00  0.00           C
ATOM   3255  HD1 PRO A 219      81.810 104.990 172.120  1.00  0.00           H
ATOM   3256  HD2 PRO A 219      83.310 103.990 171.910  1.00  0.00           H
ATOM   3257  CA  PRO A 219      81.930 102.930 169.450  1.00  0.00           C
ATOM   3258  HA  PRO A 219      82.790 102.770 168.810  1.00  0.00           H
ATOM   3259  CB  PRO A 219      82.040 101.910 170.640  1.00  0.00           C
ATOM   3260  HB1 PRO A 219      81.440 101.000 170.410  1.00  0.00           H
ATOM   3261  HB2 PRO A 219      83.120 101.650 170.760  1.00  0.00           H
ATOM   3262  CG  PRO A 219      81.570 102.710 171.880  1.00  0.00           C
ATOM   3263  HG1 PRO A 219      81.980 102.280 172.820  1.00  0.00           H
ATOM   3264  HG2 PRO A 219      80.460 102.640 171.980  1.00  0.00           H
ATOM   3265  C   PRO A 219      80.690 102.790 168.610  1.00  0.00           C
ATOM   3266  O   PRO A 219      80.360 101.660 168.260  1.00  0.00           O
ATOM   3267  N   MET A 220      79.930 103.850 168.290  1.00  0.00           N
ATOM   3268  HN  MET A 220      80.210 104.760 168.590  1.00  0.00           H
ATOM   3269  CA  MET A 220      78.820 103.840 167.340  1.00  0.00           C
ATOM   3270  HA  MET A 220      78.660 104.870 167.070  1.00  0.00           H
ATOM   3271  CB  MET A 220      79.270 103.250 165.990  1.00  0.00           C
ATOM   3272  HB1 MET A 220      80.050 103.880 165.520  1.00  0.00           H
ATOM   3273  HB2 MET A 220      79.720 102.230 166.070  1.00  0.00           H
ATOM   3274  CG  MET A 220      78.200 102.900 164.970  1.00  0.00           C
ATOM   3275  HG1 MET A 220      77.570 102.030 165.240  1.00  0.00           H
ATOM   3276  HG2 MET A 220      78.780 102.510 164.110  1.00  0.00           H
ATOM   3277  SD  MET A 220      77.320 104.350 164.300  1.00  0.00           S
ATOM   3278  CE  MET A 220      76.050 103.320 163.330  1.00  0.00           C
ATOM   3279  HE1 MET A 220      76.480 102.520 162.690  1.00  0.00           H
ATOM   3280  HE2 MET A 220      75.380 102.860 164.090  1.00  0.00           H
ATOM   3281  HE3 MET A 220      75.490 103.990 162.650  1.00  0.00           H
ATOM   3282  C   MET A 220      77.520 103.220 168.020  1.00  0.00           C
ATOM   3283  O   MET A 220      76.520 103.010 167.320  1.00  0.00           O
ATOM   3284  N   LYS A 221      77.580 102.940 169.320  1.00  0.00           N
ATOM   3285  HN  LYS A 221      78.420 103.230 169.770  1.00  0.00           H
ATOM   3286  CA  LYS A 221      76.520 102.290 170.130  1.00  0.00           C
ATOM   3287  HA  LYS A 221      76.740 102.500 171.170  1.00  0.00           H
ATOM   3288  CB  LYS A 221      75.110 102.920 170.060  1.00  0.00           C
ATOM   3289  HB1 LYS A 221      74.830 102.770 169.000  1.00  0.00           H
ATOM   3290  HB2 LYS A 221      74.420 102.250 170.610  1.00  0.00           H
ATOM   3291  CG  LYS A 221      75.020 104.410 170.430  1.00  0.00           C
ATOM   3292  HG1 LYS A 221      74.060 104.780 170.010  1.00  0.00           H
ATOM   3293  HG2 LYS A 221      75.720 105.020 169.830  1.00  0.00           H
ATOM   3294  CD  LYS A 221      75.230 104.780 171.890  1.00  0.00           C
ATOM   3295  HD1 LYS A 221      75.380 105.880 171.850  1.00  0.00           H
ATOM   3296  HD2 LYS A 221      76.190 104.340 172.230  1.00  0.00           H
ATOM   3297  CE  LYS A 221      74.070 104.370 172.810  1.00  0.00           C
ATOM   3298  HE1 LYS A 221      74.120 103.280 173.040  1.00  0.00           H
ATOM   3299  HE2 LYS A 221      73.100 104.520 172.280  1.00  0.00           H
ATOM   3300  NZ  LYS A 221      74.130 105.060 174.080  1.00  0.00           N
ATOM   3301  HZ1 LYS A 221      73.430 104.610 174.700  1.00  0.00           H
ATOM   3302  HZ2 LYS A 221      75.120 104.960 174.400  1.00  0.00           H
ATOM   3303  HZ3 LYS A 221      73.870 106.070 174.020  1.00  0.00           H
ATOM   3304  C   LYS A 221      76.630 100.810 170.150  1.00  0.00           C
ATOM   3305  O   LYS A 221      76.040 100.170 171.000  1.00  0.00           O
ATOM   3306  N   ASP A 222      77.460 100.200 169.320  1.00  0.00           N
ATOM   3307  HN  ASP A 222      78.030 100.740 168.700  1.00  0.00           H
ATOM   3308  CA  ASP A 222      77.600  98.750 169.210  1.00  0.00           C
ATOM   3309  HA  ASP A 222      76.660  98.260 169.420  1.00  0.00           H
ATOM   3310  CB  ASP A 222      77.890  98.400 167.740  1.00  0.00           C
ATOM   3311  HB1 ASP A 222      76.890  98.440 167.260  1.00  0.00           H
ATOM   3312  HB2 ASP A 222      78.510  99.160 167.210  1.00  0.00           H
ATOM   3313  CG  ASP A 222      78.710  97.070 167.530  1.00  0.00           C
ATOM   3314  OD1 ASP A 222      79.890  97.130 167.950  1.00  0.00           O
ATOM   3315  OD2 ASP A 222      78.140  96.090 167.020  1.00  0.00           O
ATOM   3316  C   ASP A 222      78.450  98.120 170.270  1.00  0.00           C
ATOM   3317  O   ASP A 222      78.080  97.130 170.930  1.00  0.00           O
ATOM   3318  N   GLY A 223      79.650  98.670 170.610  1.00  0.00           N
ATOM   3319  HN  GLY A 223      79.960  99.470 170.100  1.00  0.00           H
ATOM   3320  CA  GLY A 223      80.540  98.160 171.650  1.00  0.00           C
ATOM   3321  HA1 GLY A 223      79.960  97.620 172.380  1.00  0.00           H
ATOM   3322  HA2 GLY A 223      81.080  99.020 172.030  1.00  0.00           H
ATOM   3323  C   GLY A 223      81.560  97.230 171.330  1.00  0.00           C
ATOM   3324  O   GLY A 223      82.490  97.010 172.160  1.00  0.00           O
ATOM   3325  N   SER A 224      81.570  96.700 170.160  1.00  0.00           N
ATOM   3326  HN  SER A 224      80.820  96.850 169.520  1.00  0.00           H
ATOM   3327  CA  SER A 224      82.770  96.000 169.670  1.00  0.00           C
ATOM   3328  HA  SER A 224      83.200  95.360 170.430  1.00  0.00           H
ATOM   3329  CB  SER A 224      82.530  94.980 168.530  1.00  0.00           C
ATOM   3330  HB1 SER A 224      81.900  94.160 168.950  1.00  0.00           H
ATOM   3331  HB2 SER A 224      83.400  94.480 168.060  1.00  0.00           H
ATOM   3332  OG  SER A 224      81.850  95.410 167.330  1.00  0.00           O
ATOM   3333  HG1 SER A 224      81.270  96.130 167.620  1.00  0.00           H
ATOM   3334  C   SER A 224      83.770  96.910 169.200  1.00  0.00           C
ATOM   3335  O   SER A 224      83.500  97.690 168.260  1.00  0.00           O
ATOM   3336  N   SER A 225      84.920  97.000 169.820  1.00  0.00           N
ATOM   3337  HN  SER A 225      85.260  96.330 170.470  1.00  0.00           H
ATOM   3338  CA  SER A 225      85.980  97.920 169.440  1.00  0.00           C
ATOM   3339  HA  SER A 225      85.490  98.700 168.880  1.00  0.00           H
ATOM   3340  CB  SER A 225      86.900  98.360 170.580  1.00  0.00           C
ATOM   3341  HB1 SER A 225      87.860  98.850 170.320  1.00  0.00           H
ATOM   3342  HB2 SER A 225      87.120  97.450 171.190  1.00  0.00           H
ATOM   3343  OG  SER A 225      86.170  99.230 171.420  1.00  0.00           O
ATOM   3344  HG1 SER A 225      86.140 100.110 171.040  1.00  0.00           H
ATOM   3345  C   SER A 225      86.970  97.340 168.430  1.00  0.00           C
ATOM   3346  O   SER A 225      87.440  96.240 168.660  1.00  0.00           O
ATOM   3347  N   PRO A 226      87.400  98.060 167.390  1.00  0.00           N
ATOM   3348  CD  PRO A 226      87.130  99.450 167.240  1.00  0.00           C
ATOM   3349  HD1 PRO A 226      87.430 100.100 168.090  1.00  0.00           H
ATOM   3350  HD2 PRO A 226      86.040  99.550 167.070  1.00  0.00           H
ATOM   3351  CA  PRO A 226      88.390  97.570 166.460  1.00  0.00           C
ATOM   3352  HA  PRO A 226      88.090  96.610 166.070  1.00  0.00           H
ATOM   3353  CB  PRO A 226      88.470  98.590 165.370  1.00  0.00           C
ATOM   3354  HB1 PRO A 226      89.530  98.750 165.070  1.00  0.00           H
ATOM   3355  HB2 PRO A 226      87.730  98.380 164.570  1.00  0.00           H
ATOM   3356  CG  PRO A 226      87.940  99.910 166.030  1.00  0.00           C
ATOM   3357  HG1 PRO A 226      87.360 100.440 165.250  1.00  0.00           H
ATOM   3358  HG2 PRO A 226      88.760 100.530 166.440  1.00  0.00           H
ATOM   3359  C   PRO A 226      89.730  97.490 167.120  1.00  0.00           C
ATOM   3360  O   PRO A 226      90.060  98.280 167.970  1.00  0.00           O
ATOM   3361  N   LYS A 227      90.430  96.420 166.870  1.00  0.00           N
ATOM   3362  HN  LYS A 227      89.990  95.720 166.310  1.00  0.00           H
ATOM   3363  CA  LYS A 227      91.740  96.080 167.400  1.00  0.00           C
ATOM   3364  HA  LYS A 227      91.670  96.280 168.460  1.00  0.00           H
ATOM   3365  CB  LYS A 227      92.100  94.630 167.160  1.00  0.00           C
ATOM   3366  HB1 LYS A 227      92.140  94.470 166.060  1.00  0.00           H
ATOM   3367  HB2 LYS A 227      93.090  94.380 167.590  1.00  0.00           H
ATOM   3368  CG  LYS A 227      90.970  93.640 167.670  1.00  0.00           C
ATOM   3369  HG1 LYS A 227      91.260  92.660 167.220  1.00  0.00           H
ATOM   3370  HG2 LYS A 227      90.050  93.940 167.140  1.00  0.00           H
ATOM   3371  CD  LYS A 227      90.810  93.690 169.170  1.00  0.00           C
ATOM   3372  HD1 LYS A 227      90.630  94.740 169.500  1.00  0.00           H
ATOM   3373  HD2 LYS A 227      91.740  93.340 169.660  1.00  0.00           H
ATOM   3374  CE  LYS A 227      89.620  92.910 169.780  1.00  0.00           C
ATOM   3375  HE1 LYS A 227      88.690  93.340 169.340  1.00  0.00           H
ATOM   3376  HE2 LYS A 227      89.390  93.090 170.850  1.00  0.00           H
ATOM   3377  NZ  LYS A 227      89.700  91.410 169.610  1.00  0.00           N
ATOM   3378  HZ1 LYS A 227      90.170  91.010 170.440  1.00  0.00           H
ATOM   3379  HZ2 LYS A 227      88.760  90.970 169.470  1.00  0.00           H
ATOM   3380  HZ3 LYS A 227      90.190  91.130 168.730  1.00  0.00           H
ATOM   3381  C   LYS A 227      92.850  96.970 166.870  1.00  0.00           C
ATOM   3382  O   LYS A 227      93.000  97.190 165.640  1.00  0.00           O
ATOM   3383  N   VAL A 228      93.680  97.580 167.750  1.00  0.00           N
ATOM   3384  HN  VAL A 228      93.550  97.300 168.700  1.00  0.00           H
ATOM   3385  CA  VAL A 228      94.830  98.470 167.420  1.00  0.00           C
ATOM   3386  HA  VAL A 228      94.570  98.820 166.440  1.00  0.00           H
ATOM   3387  CB  VAL A 228      95.120  99.630 168.400  1.00  0.00           C
ATOM   3388  HB  VAL A 228      95.930  99.280 169.070  1.00  0.00           H
ATOM   3389  CG1 VAL A 228      95.420 100.870 167.530  1.00  0.00           C
ATOM   3390 HG11 VAL A 228      96.250 100.500 166.890  1.00  0.00           H
ATOM   3391 HG12 VAL A 228      94.510 101.220 167.000  1.00  0.00           H
ATOM   3392 HG13 VAL A 228      95.760 101.690 168.200  1.00  0.00           H
ATOM   3393  CG2 VAL A 228      93.910  99.920 169.320  1.00  0.00           C
ATOM   3394 HG21 VAL A 228      94.160 100.710 170.070  1.00  0.00           H
ATOM   3395 HG22 VAL A 228      92.960 100.160 168.800  1.00  0.00           H
ATOM   3396 HG23 VAL A 228      93.630  99.050 169.950  1.00  0.00           H
ATOM   3397  C   VAL A 228      96.090  97.520 167.450  1.00  0.00           C
ATOM   3398  O   VAL A 228      96.200  96.690 168.330  1.00  0.00           O
ATOM   3399  N   GLU A 229      96.960  97.720 166.440  1.00  0.00           N
ATOM   3400  HN  GLU A 229      96.690  98.440 165.810  1.00  0.00           H
ATOM   3401  CA  GLU A 229      98.280  97.100 166.320  1.00  0.00           C
ATOM   3402  HA  GLU A 229      98.530  96.660 167.270  1.00  0.00           H
ATOM   3403  CB  GLU A 229      98.260  96.020 165.230  1.00  0.00           C
ATOM   3404  HB1 GLU A 229      97.770  96.370 164.300  1.00  0.00           H
ATOM   3405  HB2 GLU A 229      99.260  95.590 164.990  1.00  0.00           H
ATOM   3406  CG  GLU A 229      97.330  94.820 165.580  1.00  0.00           C
ATOM   3407  HG1 GLU A 229      96.250  95.080 165.660  1.00  0.00           H
ATOM   3408  HG2 GLU A 229      97.560  94.430 166.590  1.00  0.00           H
ATOM   3409  CD  GLU A 229      97.600  93.640 164.640  1.00  0.00           C
ATOM   3410  OE1 GLU A 229      97.740  92.490 165.210  1.00  0.00           O
ATOM   3411  OE2 GLU A 229      97.710  93.720 163.390  1.00  0.00           O
ATOM   3412  C   GLU A 229      99.450  98.050 166.030  1.00  0.00           C
ATOM   3413  O   GLU A 229      99.250  99.170 165.660  1.00  0.00           O
ATOM   3414  N   PHE A 230     100.620  97.410 166.130  1.00  0.00           N
ATOM   3415  HN  PHE A 230     100.690  96.490 166.490  1.00  0.00           H
ATOM   3416  CA  PHE A 230     101.860  98.050 165.780  1.00  0.00           C
ATOM   3417  HA  PHE A 230     101.850  99.130 165.900  1.00  0.00           H
ATOM   3418  CB  PHE A 230     103.090  97.490 166.540  1.00  0.00           C
ATOM   3419  HB1 PHE A 230     103.150  96.410 166.270  1.00  0.00           H
ATOM   3420  HB2 PHE A 230     104.050  97.960 166.230  1.00  0.00           H
ATOM   3421  CG  PHE A 230     103.040  97.740 167.960  1.00  0.00           C
ATOM   3422  CD1 PHE A 230     103.360  96.800 168.910  1.00  0.00           C
ATOM   3423  HD1 PHE A 230     103.820  95.850 168.640  1.00  0.00           H
ATOM   3424  CE1 PHE A 230     103.030  96.980 170.200  1.00  0.00           C
ATOM   3425  HE1 PHE A 230     103.230  96.140 170.860  1.00  0.00           H
ATOM   3426  CZ  PHE A 230     102.530  98.140 170.680  1.00  0.00           C
ATOM   3427  HZ  PHE A 230     102.390  98.180 171.750  1.00  0.00           H
ATOM   3428  CD2 PHE A 230     102.570  98.990 168.400  1.00  0.00           C
ATOM   3429  HD2 PHE A 230     102.290  99.740 167.680  1.00  0.00           H
ATOM   3430  CE2 PHE A 230     102.240  99.130 169.750  1.00  0.00           C
ATOM   3431  HE2 PHE A 230     101.800 100.090 169.980  1.00  0.00           H
ATOM   3432  C   PHE A 230     101.990  97.870 164.270  1.00  0.00           C
ATOM   3433  O   PHE A 230     101.770  96.770 163.760  1.00  0.00           O
ATOM   3434  N   SER A 231     102.110  98.980 163.500  1.00  0.00           N
ATOM   3435  HN  SER A 231     102.300  99.860 163.910  1.00  0.00           H
ATOM   3436  CA  SER A 231     101.850  99.040 162.100  1.00  0.00           C
ATOM   3437  HA  SER A 231     100.830  98.700 161.980  1.00  0.00           H
ATOM   3438  CB  SER A 231     101.910 100.500 161.660  1.00  0.00           C
ATOM   3439  HB1 SER A 231     101.810 100.750 160.580  1.00  0.00           H
ATOM   3440  HB2 SER A 231     102.850 100.990 162.010  1.00  0.00           H
ATOM   3441  OG  SER A 231     100.870 101.260 162.230  1.00  0.00           O
ATOM   3442  HG1 SER A 231     100.730 101.850 161.480  1.00  0.00           H
ATOM   3443  C   SER A 231     102.850  98.240 161.270  1.00  0.00           C
ATOM   3444  O   SER A 231     104.030  98.050 161.560  1.00  0.00           O
ATOM   3445  N   ASN A 232     102.360  97.790 160.120  1.00  0.00           N
ATOM   3446  HN  ASN A 232     101.370  97.740 160.000  1.00  0.00           H
ATOM   3447  CA  ASN A 232     103.080  97.330 158.930  1.00  0.00           C
ATOM   3448  HA  ASN A 232     103.860  96.680 159.280  1.00  0.00           H
ATOM   3449  CB  ASN A 232     102.220  96.560 157.870  1.00  0.00           C
ATOM   3450  HB1 ASN A 232     101.600  95.760 158.340  1.00  0.00           H
ATOM   3451  HB2 ASN A 232     101.430  97.290 157.580  1.00  0.00           H
ATOM   3452  CG  ASN A 232     103.120  96.080 156.710  1.00  0.00           C
ATOM   3453  OD1 ASN A 232     102.810  96.460 155.590  1.00  0.00           O
ATOM   3454  ND2 ASN A 232     104.160  95.240 156.970  1.00  0.00           N
ATOM   3455 HD21 ASN A 232     104.310  94.880 157.890  1.00  0.00           H
ATOM   3456 HD22 ASN A 232     104.570  94.830 156.150  1.00  0.00           H
ATOM   3457  C   ASN A 232     103.700  98.620 158.350  1.00  0.00           C
ATOM   3458  O   ASN A 232     102.980  99.590 158.090  1.00  0.00           O
ATOM   3459  N   ALA A 233     104.940  98.560 158.150  1.00  0.00           N
ATOM   3460  HN  ALA A 233     105.450  97.720 158.300  1.00  0.00           H
ATOM   3461  CA  ALA A 233     105.770  99.590 157.620  1.00  0.00           C
ATOM   3462  HA  ALA A 233     105.610 100.510 158.170  1.00  0.00           H
ATOM   3463  CB  ALA A 233     107.270  99.260 157.850  1.00  0.00           C
ATOM   3464  HB1 ALA A 233     107.590  98.410 157.200  1.00  0.00           H
ATOM   3465  HB2 ALA A 233     107.910 100.140 157.620  1.00  0.00           H
ATOM   3466  HB3 ALA A 233     107.290  98.990 158.930  1.00  0.00           H
ATOM   3467  C   ALA A 233     105.470  99.890 156.160  1.00  0.00           C
ATOM   3468  O   ALA A 233     105.790  99.110 155.240  1.00  0.00           O
ATOM   3469  N   HIS A 234     104.870 101.050 155.820  1.00  0.00           N
ATOM   3470  HN  HIS A 234     104.700 101.730 156.540  1.00  0.00           H
ATOM   3471  CA  HIS A 234     104.660 101.450 154.470  1.00  0.00           C
ATOM   3472  HA  HIS A 234     104.400 100.620 153.830  1.00  0.00           H
ATOM   3473  CB  HIS A 234     103.390 102.350 154.400  1.00  0.00           C
ATOM   3474  HB1 HIS A 234     103.150 102.600 153.340  1.00  0.00           H
ATOM   3475  HB2 HIS A 234     102.580 101.700 154.810  1.00  0.00           H
ATOM   3476  ND1 HIS A 234     104.370 104.200 155.720  1.00  0.00           N
ATOM   3477  CG  HIS A 234     103.290 103.610 155.220  1.00  0.00           C
ATOM   3478  CE1 HIS A 234     103.910 105.340 156.260  1.00  0.00           C
ATOM   3479  HE1 HIS A 234     104.510 106.120 156.730  1.00  0.00           H
ATOM   3480  NE2 HIS A 234     102.580 105.480 156.130  1.00  0.00           N
ATOM   3481  HE2 HIS A 234     101.950 105.990 156.710  1.00  0.00           H
ATOM   3482  CD2 HIS A 234     102.160 104.350 155.470  1.00  0.00           C
ATOM   3483  HD2 HIS A 234     101.210 104.100 155.000  1.00  0.00           H
ATOM   3484  C   HIS A 234     105.900 102.110 153.880  1.00  0.00           C
ATOM   3485  O   HIS A 234     106.070 102.150 152.670  1.00  0.00           O
ATOM   3486  N   GLY A 235     106.890 102.460 154.720  1.00  0.00           N
ATOM   3487  HN  GLY A 235     106.890 102.440 155.710  1.00  0.00           H
ATOM   3488  CA  GLY A 235     108.150 103.180 154.300  1.00  0.00           C
ATOM   3489  HA1 GLY A 235     108.540 103.630 155.190  1.00  0.00           H
ATOM   3490  HA2 GLY A 235     107.840 103.900 153.550  1.00  0.00           H
ATOM   3491  C   GLY A 235     109.250 102.400 153.600  1.00  0.00           C
ATOM   3492  O   GLY A 235     110.440 102.690 153.600  1.00  0.00           O
ATOM   3493  N   PHE A 236     108.810 101.380 152.920  1.00  0.00           N
ATOM   3494  HN  PHE A 236     107.830 101.210 152.960  1.00  0.00           H
ATOM   3495  CA  PHE A 236     109.560 100.920 151.760  1.00  0.00           C
ATOM   3496  HA  PHE A 236     110.580 100.790 152.070  1.00  0.00           H
ATOM   3497  CB  PHE A 236     109.030  99.650 151.150  1.00  0.00           C
ATOM   3498  HB1 PHE A 236     109.590  99.240 150.280  1.00  0.00           H
ATOM   3499  HB2 PHE A 236     109.140  98.840 151.910  1.00  0.00           H
ATOM   3500  CG  PHE A 236     107.570  99.610 150.740  1.00  0.00           C
ATOM   3501  CD1 PHE A 236     106.560  99.150 151.530  1.00  0.00           C
ATOM   3502  HD1 PHE A 236     106.690  98.780 152.530  1.00  0.00           H
ATOM   3503  CE1 PHE A 236     105.190  99.170 151.060  1.00  0.00           C
ATOM   3504  HE1 PHE A 236     104.520  98.830 151.850  1.00  0.00           H
ATOM   3505  CZ  PHE A 236     104.950  99.350 149.750  1.00  0.00           C
ATOM   3506  HZ  PHE A 236     103.960  99.340 149.320  1.00  0.00           H
ATOM   3507  CD2 PHE A 236     107.270  99.960 149.450  1.00  0.00           C
ATOM   3508  HD2 PHE A 236     108.030 100.310 148.780  1.00  0.00           H
ATOM   3509  CE2 PHE A 236     105.990  99.700 148.890  1.00  0.00           C
ATOM   3510  HE2 PHE A 236     105.800  99.860 147.830  1.00  0.00           H
ATOM   3511  C   PHE A 236     109.720 101.940 150.680  1.00  0.00           C
ATOM   3512  O   PHE A 236     108.760 102.640 150.220  1.00  0.00           O
ATOM   3513  N   LEU A 237     110.970 102.090 150.100  1.00  0.00           N
ATOM   3514  HN  LEU A 237     111.740 101.510 150.320  1.00  0.00           H
ATOM   3515  CA  LEU A 237     111.080 103.160 149.070  1.00  0.00           C
ATOM   3516  HA  LEU A 237     110.280 103.880 148.960  1.00  0.00           H
ATOM   3517  CB  LEU A 237     112.150 104.200 149.550  1.00  0.00           C
ATOM   3518  HB1 LEU A 237     113.010 103.590 149.910  1.00  0.00           H
ATOM   3519  HB2 LEU A 237     112.320 104.860 148.680  1.00  0.00           H
ATOM   3520  CG  LEU A 237     111.760 105.060 150.830  1.00  0.00           C
ATOM   3521  HG  LEU A 237     111.600 104.350 151.670  1.00  0.00           H
ATOM   3522  CD1 LEU A 237     112.990 105.830 151.390  1.00  0.00           C
ATOM   3523 HD11 LEU A 237     113.710 105.140 151.870  1.00  0.00           H
ATOM   3524 HD12 LEU A 237     113.610 106.380 150.660  1.00  0.00           H
ATOM   3525 HD13 LEU A 237     112.840 106.660 152.120  1.00  0.00           H
ATOM   3526  CD2 LEU A 237     110.640 106.050 150.630  1.00  0.00           C
ATOM   3527 HD21 LEU A 237     110.280 106.350 151.640  1.00  0.00           H
ATOM   3528 HD22 LEU A 237     110.980 106.950 150.070  1.00  0.00           H
ATOM   3529 HD23 LEU A 237     109.730 105.560 150.220  1.00  0.00           H
ATOM   3530  C   LEU A 237     111.280 102.620 147.660  1.00  0.00           C
ATOM   3531  O   LEU A 237     111.410 103.460 146.760  1.00  0.00           O
ATOM   3532  N   LEU A 238     111.290 101.260 147.460  1.00  0.00           N
ATOM   3533  HN  LEU A 238     111.190 100.640 148.230  1.00  0.00           H
ATOM   3534  CA  LEU A 238     111.550 100.650 146.180  1.00  0.00           C
ATOM   3535  HA  LEU A 238     111.460 101.350 145.360  1.00  0.00           H
ATOM   3536  CB  LEU A 238     112.990 100.080 146.180  1.00  0.00           C
ATOM   3537  HB1 LEU A 238     113.690 100.940 146.310  1.00  0.00           H
ATOM   3538  HB2 LEU A 238     113.090  99.400 147.050  1.00  0.00           H
ATOM   3539  CG  LEU A 238     113.300  99.320 144.850  1.00  0.00           C
ATOM   3540  HG  LEU A 238     112.530  98.530 144.700  1.00  0.00           H
ATOM   3541  CD1 LEU A 238     113.390 100.310 143.640  1.00  0.00           C
ATOM   3542 HD11 LEU A 238     112.520 101.000 143.650  1.00  0.00           H
ATOM   3543 HD12 LEU A 238     114.280 100.980 143.640  1.00  0.00           H
ATOM   3544 HD13 LEU A 238     113.320  99.810 142.650  1.00  0.00           H
ATOM   3545  CD2 LEU A 238     114.580  98.440 145.050  1.00  0.00           C
ATOM   3546 HD21 LEU A 238     114.690  97.860 144.110  1.00  0.00           H
ATOM   3547 HD22 LEU A 238     115.460  99.120 145.020  1.00  0.00           H
ATOM   3548 HD23 LEU A 238     114.500  97.770 145.930  1.00  0.00           H
ATOM   3549  C   LEU A 238     110.510  99.550 146.120  1.00  0.00           C
ATOM   3550  O   LEU A 238     110.470  98.700 147.050  1.00  0.00           O
ATOM   3551  N   ASP A 239     109.690  99.430 145.090  1.00  0.00           N
ATOM   3552  HN  ASP A 239     109.600 100.110 144.360  1.00  0.00           H
ATOM   3553  CA  ASP A 239     108.790  98.310 145.060  1.00  0.00           C
ATOM   3554  HA  ASP A 239     108.530  98.010 146.070  1.00  0.00           H
ATOM   3555  CB  ASP A 239     107.530  98.920 144.310  1.00  0.00           C
ATOM   3556  HB1 ASP A 239     107.390  99.910 144.790  1.00  0.00           H
ATOM   3557  HB2 ASP A 239     107.810  99.020 143.240  1.00  0.00           H
ATOM   3558  CG  ASP A 239     106.250  98.080 144.380  1.00  0.00           C
ATOM   3559  OD1 ASP A 239     106.300  97.090 145.130  1.00  0.00           O
ATOM   3560  OD2 ASP A 239     105.200  98.470 143.850  1.00  0.00           O
ATOM   3561  C   ASP A 239     109.420  97.080 144.360  1.00  0.00           C
ATOM   3562  O   ASP A 239     109.860  97.170 143.210  1.00  0.00           O
ATOM   3563  N   THR A 240     109.310  95.910 144.980  1.00  0.00           N
ATOM   3564  HN  THR A 240     108.750  95.790 145.790  1.00  0.00           H
ATOM   3565  CA  THR A 240     110.100  94.790 144.560  1.00  0.00           C
ATOM   3566  HA  THR A 240     110.830  95.140 143.840  1.00  0.00           H
ATOM   3567  CB  THR A 240     110.830  94.180 145.640  1.00  0.00           C
ATOM   3568  HB  THR A 240     111.270  93.190 145.410  1.00  0.00           H
ATOM   3569  OG1 THR A 240     110.040  94.110 146.840  1.00  0.00           O
ATOM   3570  HG1 THR A 240     109.190  94.540 146.810  1.00  0.00           H
ATOM   3571  CG2 THR A 240     111.970  95.180 145.950  1.00  0.00           C
ATOM   3572 HG21 THR A 240     112.610  95.450 145.080  1.00  0.00           H
ATOM   3573 HG22 THR A 240     111.620  96.110 146.460  1.00  0.00           H
ATOM   3574 HG23 THR A 240     112.670  94.700 146.670  1.00  0.00           H
ATOM   3575  C   THR A 240     109.330  93.790 143.780  1.00  0.00           C
ATOM   3576  O   THR A 240     109.860  92.850 143.220  1.00  0.00           O
ATOM   3577  N   SER A 241     108.040  94.110 143.590  1.00  0.00           N
ATOM   3578  HN  SER A 241     107.620  94.900 144.020  1.00  0.00           H
ATOM   3579  CA  SER A 241     107.080  93.380 142.780  1.00  0.00           C
ATOM   3580  HA  SER A 241     107.460  92.370 142.770  1.00  0.00           H
ATOM   3581  CB  SER A 241     105.650  93.460 143.400  1.00  0.00           C
ATOM   3582  HB1 SER A 241     105.320  94.440 143.800  1.00  0.00           H
ATOM   3583  HB2 SER A 241     105.670  92.740 144.240  1.00  0.00           H
ATOM   3584  OG  SER A 241     104.690  93.010 142.400  1.00  0.00           O
ATOM   3585  HG1 SER A 241     104.910  92.100 142.210  1.00  0.00           H
ATOM   3586  C   SER A 241     107.140  94.050 141.430  1.00  0.00           C
ATOM   3587  O   SER A 241     107.120  95.220 141.320  1.00  0.00           O
ATOM   3588  N   LEU A 242     107.330  93.230 140.420  1.00  0.00           N
ATOM   3589  HN  LEU A 242     107.520  92.270 140.600  1.00  0.00           H
ATOM   3590  CA  LEU A 242     107.430  93.610 139.010  1.00  0.00           C
ATOM   3591  HA  LEU A 242     107.050  94.620 138.910  1.00  0.00           H
ATOM   3592  CB  LEU A 242     108.850  93.530 138.380  1.00  0.00           C
ATOM   3593  HB1 LEU A 242     109.320  92.610 138.780  1.00  0.00           H
ATOM   3594  HB2 LEU A 242     108.840  93.400 137.280  1.00  0.00           H
ATOM   3595  CG  LEU A 242     109.710  94.740 138.800  1.00  0.00           C
ATOM   3596  HG  LEU A 242     109.790  94.810 139.910  1.00  0.00           H
ATOM   3597  CD1 LEU A 242     111.170  94.590 138.280  1.00  0.00           C
ATOM   3598 HD11 LEU A 242     111.110  94.410 137.190  1.00  0.00           H
ATOM   3599 HD12 LEU A 242     111.790  95.500 138.450  1.00  0.00           H
ATOM   3600 HD13 LEU A 242     111.710  93.720 138.710  1.00  0.00           H
ATOM   3601  CD2 LEU A 242     109.180  96.170 138.400  1.00  0.00           C
ATOM   3602 HD21 LEU A 242     109.080  96.350 137.310  1.00  0.00           H
ATOM   3603 HD22 LEU A 242     108.190  96.400 138.870  1.00  0.00           H
ATOM   3604 HD23 LEU A 242     109.930  96.860 138.840  1.00  0.00           H
ATOM   3605  C   LEU A 242     106.300  92.830 138.340  1.00  0.00           C
ATOM   3606  O   LEU A 242     106.120  91.680 138.620  1.00  0.00           O
ATOM   3607  N   GLU A 243     105.450  93.470 137.490  1.00  0.00           N
ATOM   3608  HN  GLU A 243     105.580  94.440 137.310  1.00  0.00           H
ATOM   3609  CA  GLU A 243     104.290  92.790 136.940  1.00  0.00           C
ATOM   3610  HA  GLU A 243     104.130  91.890 137.530  1.00  0.00           H
ATOM   3611  CB  GLU A 243     102.960  93.650 137.150  1.00  0.00           C
ATOM   3612  HB1 GLU A 243     103.080  94.550 136.500  1.00  0.00           H
ATOM   3613  HB2 GLU A 243     102.050  93.110 136.820  1.00  0.00           H
ATOM   3614  CG  GLU A 243     102.820  94.010 138.650  1.00  0.00           C
ATOM   3615  HG1 GLU A 243     103.720  94.530 139.040  1.00  0.00           H
ATOM   3616  HG2 GLU A 243     102.890  93.030 139.170  1.00  0.00           H
ATOM   3617  CD  GLU A 243     101.530  94.760 139.040  1.00  0.00           C
ATOM   3618  OE1 GLU A 243     101.640  95.850 139.690  1.00  0.00           O
ATOM   3619  OE2 GLU A 243     100.460  94.290 138.670  1.00  0.00           O
ATOM   3620  C   GLU A 243     104.580  92.150 135.610  1.00  0.00           C
ATOM   3621  O   GLU A 243     105.200  92.730 134.780  1.00  0.00           O
ATOM   3622  N   PRO A 244     104.210  90.960 135.250  1.00  0.00           N
ATOM   3623  CD  PRO A 244     103.830  89.900 136.200  1.00  0.00           C
ATOM   3624  HD1 PRO A 244     102.770  90.130 136.410  1.00  0.00           H
ATOM   3625  HD2 PRO A 244     104.560  89.880 137.040  1.00  0.00           H
ATOM   3626  CA  PRO A 244     104.120  90.570 133.850  1.00  0.00           C
ATOM   3627  HA  PRO A 244     105.160  90.500 133.550  1.00  0.00           H
ATOM   3628  CB  PRO A 244     103.450  89.190 133.940  1.00  0.00           C
ATOM   3629  HB1 PRO A 244     102.350  89.310 133.830  1.00  0.00           H
ATOM   3630  HB2 PRO A 244     103.760  88.470 133.150  1.00  0.00           H
ATOM   3631  CG  PRO A 244     103.900  88.590 135.310  1.00  0.00           C
ATOM   3632  HG1 PRO A 244     104.860  88.030 135.290  1.00  0.00           H
ATOM   3633  HG2 PRO A 244     103.130  87.870 135.670  1.00  0.00           H
ATOM   3634  C   PRO A 244     103.400  91.460 132.900  1.00  0.00           C
ATOM   3635  O   PRO A 244     102.560  92.190 133.390  1.00  0.00           O
ATOM   3636  N   PRO A 245     103.700  91.510 131.660  1.00  0.00           N
ATOM   3637  CD  PRO A 245     104.980  91.030 131.050  1.00  0.00           C
ATOM   3638  HD1 PRO A 245     105.280  90.010 131.400  1.00  0.00           H
ATOM   3639  HD2 PRO A 245     105.710  91.750 131.480  1.00  0.00           H
ATOM   3640  CA  PRO A 245     102.800  92.060 130.650  1.00  0.00           C
ATOM   3641  HA  PRO A 245     102.520  93.050 130.960  1.00  0.00           H
ATOM   3642  CB  PRO A 245     103.690  92.080 129.310  1.00  0.00           C
ATOM   3643  HB1 PRO A 245     103.130  91.880 128.380  1.00  0.00           H
ATOM   3644  HB2 PRO A 245     104.070  93.110 129.200  1.00  0.00           H
ATOM   3645  CG  PRO A 245     104.820  91.090 129.530  1.00  0.00           C
ATOM   3646  HG1 PRO A 245     105.720  91.550 129.090  1.00  0.00           H
ATOM   3647  HG2 PRO A 245     104.620  90.080 129.100  1.00  0.00           H
ATOM   3648  C   PRO A 245     101.430  91.290 130.510  1.00  0.00           C
ATOM   3649  O   PRO A 245     101.240  90.280 131.090  1.00  0.00           O
ATOM   3650  N   LEU A 246     100.470  91.800 129.730  1.00  0.00           N
ATOM   3651  HN  LEU A 246     100.580  92.720 129.380  1.00  0.00           H
ATOM   3652  CA  LEU A 246      99.220  91.190 129.450  1.00  0.00           C
ATOM   3653  HA  LEU A 246      98.850  90.860 130.410  1.00  0.00           H
ATOM   3654  CB  LEU A 246      98.170  92.260 128.980  1.00  0.00           C
ATOM   3655  HB1 LEU A 246      97.900  93.130 129.610  1.00  0.00           H
ATOM   3656  HB2 LEU A 246      98.540  92.580 127.980  1.00  0.00           H
ATOM   3657  CG  LEU A 246      96.800  91.810 128.860  1.00  0.00           C
ATOM   3658  HG  LEU A 246      96.650  90.980 128.130  1.00  0.00           H
ATOM   3659  CD1 LEU A 246      96.180  91.200 130.190  1.00  0.00           C
ATOM   3660 HD11 LEU A 246      96.710  90.250 130.410  1.00  0.00           H
ATOM   3661 HD12 LEU A 246      96.150  91.970 130.990  1.00  0.00           H
ATOM   3662 HD13 LEU A 246      95.140  90.930 129.890  1.00  0.00           H
ATOM   3663  CD2 LEU A 246      95.900  92.980 128.400  1.00  0.00           C
ATOM   3664 HD21 LEU A 246      96.250  93.490 127.470  1.00  0.00           H
ATOM   3665 HD22 LEU A 246      94.880  92.630 128.160  1.00  0.00           H
ATOM   3666 HD23 LEU A 246      95.650  93.590 129.290  1.00  0.00           H
ATOM   3667  C   LEU A 246      99.390  89.950 128.580  1.00  0.00           C
ATOM   3668  O   LEU A 246      98.580  89.040 128.560  1.00  0.00           O
ATOM   3669  N   CYS A 247     100.540  89.900 127.870  1.00  0.00           N
ATOM   3670  HN  CYS A 247     101.100  90.730 127.830  1.00  0.00           H
ATOM   3671  CA  CYS A 247     100.770  88.810 126.930  1.00  0.00           C
ATOM   3672  HA  CYS A 247      99.890  88.210 126.780  1.00  0.00           H
ATOM   3673  CB  CYS A 247     101.170  89.430 125.530  1.00  0.00           C
ATOM   3674  HB1 CYS A 247     101.260  88.560 124.850  1.00  0.00           H
ATOM   3675  HB2 CYS A 247     102.180  89.900 125.510  1.00  0.00           H
ATOM   3676  SG  CYS A 247      99.750  90.490 125.090  1.00  0.00           S
ATOM   3677  C   CYS A 247     101.870  87.860 127.460  1.00  0.00           C
ATOM   3678  O   CYS A 247     102.310  86.990 126.740  1.00  0.00           O
ATOM   3679  N   GLY A 248     102.290  88.000 128.730  1.00  0.00           N
ATOM   3680  HN  GLY A 248     101.740  88.490 129.390  1.00  0.00           H
ATOM   3681  CA  GLY A 248     103.260  87.190 129.480  1.00  0.00           C
ATOM   3682  HA1 GLY A 248     104.160  87.720 129.730  1.00  0.00           H
ATOM   3683  HA2 GLY A 248     103.490  86.360 128.820  1.00  0.00           H
ATOM   3684  C   GLY A 248     102.570  86.580 130.680  1.00  0.00           C
ATOM   3685  O   GLY A 248     101.350  86.670 130.830  1.00  0.00           O
ATOM   3686  N   GLN A 249     103.420  85.930 131.540  1.00  0.00           N
ATOM   3687  HN  GLN A 249     104.400  85.900 131.390  1.00  0.00           H
ATOM   3688  CA  GLN A 249     102.980  85.260 132.770  1.00  0.00           C
ATOM   3689  HA  GLN A 249     102.070  85.660 133.190  1.00  0.00           H
ATOM   3690  CB  GLN A 249     102.770  83.720 132.560  1.00  0.00           C
ATOM   3691  HB1 GLN A 249     103.710  83.240 132.210  1.00  0.00           H
ATOM   3692  HB2 GLN A 249     102.500  83.170 133.490  1.00  0.00           H
ATOM   3693  CG  GLN A 249     101.650  83.420 131.590  1.00  0.00           C
ATOM   3694  HG1 GLN A 249     101.660  82.330 131.410  1.00  0.00           H
ATOM   3695  HG2 GLN A 249     101.910  83.800 130.570  1.00  0.00           H
ATOM   3696  CD  GLN A 249     100.380  83.880 132.060  1.00  0.00           C
ATOM   3697  OE1 GLN A 249     100.150  84.470 133.150  1.00  0.00           O
ATOM   3698  NE2 GLN A 249      99.280  83.570 131.310  1.00  0.00           N
ATOM   3699 HE21 GLN A 249      99.360  82.820 130.650  1.00  0.00           H
ATOM   3700 HE22 GLN A 249      98.370  83.770 131.690  1.00  0.00           H
ATOM   3701  C   GLN A 249     103.980  85.240 133.830  1.00  0.00           C
ATOM   3702  O   GLN A 249     103.670  84.970 134.990  1.00  0.00           O
ATOM   3703  N   THR A 250     105.230  85.470 133.470  1.00  0.00           N
ATOM   3704  HN  THR A 250     105.560  85.810 132.590  1.00  0.00           H
ATOM   3705  CA  THR A 250     106.350  85.240 134.490  1.00  0.00           C
ATOM   3706  HA  THR A 250     105.960  85.390 135.480  1.00  0.00           H
ATOM   3707  CB  THR A 250     106.960  83.830 134.490  1.00  0.00           C
ATOM   3708  HB  THR A 250     108.060  83.900 134.500  1.00  0.00           H
ATOM   3709  OG1 THR A 250     106.480  83.130 133.310  1.00  0.00           O
ATOM   3710  HG1 THR A 250     106.880  83.600 132.570  1.00  0.00           H
ATOM   3711  CG2 THR A 250     106.370  83.140 135.790  1.00  0.00           C
ATOM   3712 HG21 THR A 250     106.300  83.830 136.660  1.00  0.00           H
ATOM   3713 HG22 THR A 250     105.350  82.700 135.700  1.00  0.00           H
ATOM   3714 HG23 THR A 250     107.050  82.310 136.050  1.00  0.00           H
ATOM   3715  C   THR A 250     107.350  86.370 134.360  1.00  0.00           C
ATOM   3716  O   THR A 250     107.280  87.100 133.400  1.00  0.00           O
ATOM   3717  N   LEU A 251     108.180  86.590 135.350  1.00  0.00           N
ATOM   3718  HN  LEU A 251     108.270  85.940 136.100  1.00  0.00           H
ATOM   3719  CA  LEU A 251     109.050  87.790 135.460  1.00  0.00           C
ATOM   3720  HA  LEU A 251     108.430  88.670 135.370  1.00  0.00           H
ATOM   3721  CB  LEU A 251     109.720  87.740 136.910  1.00  0.00           C
ATOM   3722  HB1 LEU A 251     108.930  87.640 137.680  1.00  0.00           H
ATOM   3723  HB2 LEU A 251     110.300  86.800 137.050  1.00  0.00           H
ATOM   3724  CG  LEU A 251     110.580  88.980 137.290  1.00  0.00           C
ATOM   3725  HG  LEU A 251     111.320  89.170 136.490  1.00  0.00           H
ATOM   3726  CD1 LEU A 251     109.660  90.260 137.330  1.00  0.00           C
ATOM   3727 HD11 LEU A 251     109.220  90.650 136.390  1.00  0.00           H
ATOM   3728 HD12 LEU A 251     108.730  90.130 137.920  1.00  0.00           H
ATOM   3729 HD13 LEU A 251     110.250  91.110 137.740  1.00  0.00           H
ATOM   3730  CD2 LEU A 251     111.280  88.850 138.640  1.00  0.00           C
ATOM   3731 HD21 LEU A 251     110.640  88.580 139.500  1.00  0.00           H
ATOM   3732 HD22 LEU A 251     112.020  88.020 138.580  1.00  0.00           H
ATOM   3733 HD23 LEU A 251     111.790  89.800 138.880  1.00  0.00           H
ATOM   3734  C   LEU A 251     110.060  87.960 134.310  1.00  0.00           C
ATOM   3735  O   LEU A 251     110.400  89.070 133.920  1.00  0.00           O
ATOM   3736  N   CYS A 252     110.570  86.900 133.570  1.00  0.00           N
ATOM   3737  HN  CYS A 252     110.410  86.020 134.010  1.00  0.00           H
ATOM   3738  CA  CYS A 252     111.310  86.890 132.290  1.00  0.00           C
ATOM   3739  HA  CYS A 252     112.210  87.450 132.500  1.00  0.00           H
ATOM   3740  CB  CYS A 252     111.700  85.430 131.960  1.00  0.00           C
ATOM   3741  HB1 CYS A 252     112.060  85.350 130.910  1.00  0.00           H
ATOM   3742  HB2 CYS A 252     110.830  84.740 131.990  1.00  0.00           H
ATOM   3743  SG  CYS A 252     113.060  85.050 133.170  1.00  0.00           S
ATOM   3744  C   CYS A 252     110.630  87.520 131.120  1.00  0.00           C
ATOM   3745  O   CYS A 252     111.230  88.050 130.150  1.00  0.00           O
ATOM   3746  N   ASP A 253     109.320  87.570 131.180  1.00  0.00           N
ATOM   3747  HN  ASP A 253     108.810  87.110 131.900  1.00  0.00           H
ATOM   3748  CA  ASP A 253     108.470  88.210 130.190  1.00  0.00           C
ATOM   3749  HA  ASP A 253     108.820  87.870 129.220  1.00  0.00           H
ATOM   3750  CB  ASP A 253     107.020  87.670 130.280  1.00  0.00           C
ATOM   3751  HB1 ASP A 253     106.650  88.010 131.270  1.00  0.00           H
ATOM   3752  HB2 ASP A 253     106.390  88.130 129.490  1.00  0.00           H
ATOM   3753  CG  ASP A 253     107.010  86.140 130.160  1.00  0.00           C
ATOM   3754  OD1 ASP A 253     107.960  85.560 129.610  1.00  0.00           O
ATOM   3755  OD2 ASP A 253     105.950  85.590 130.450  1.00  0.00           O
ATOM   3756  C   ASP A 253     108.440  89.690 130.350  1.00  0.00           C
ATOM   3757  O   ASP A 253     108.180  90.440 129.370  1.00  0.00           O
ATOM   3758  N   ASN A 254     108.740  90.320 131.520  1.00  0.00           N
ATOM   3759  HN  ASN A 254     109.010  89.740 132.280  1.00  0.00           H
ATOM   3760  CA  ASN A 254     108.900  91.710 131.750  1.00  0.00           C
ATOM   3761  HA  ASN A 254     108.010  92.250 131.470  1.00  0.00           H
ATOM   3762  CB  ASN A 254     109.210  91.900 133.290  1.00  0.00           C
ATOM   3763  HB1 ASN A 254     108.590  91.240 133.940  1.00  0.00           H
ATOM   3764  HB2 ASN A 254     110.250  91.580 133.490  1.00  0.00           H
ATOM   3765  CG  ASN A 254     109.190  93.370 133.740  1.00  0.00           C
ATOM   3766  OD1 ASN A 254     110.220  94.080 133.520  1.00  0.00           O
ATOM   3767  ND2 ASN A 254     108.050  93.790 134.330  1.00  0.00           N
ATOM   3768 HD21 ASN A 254     107.210  93.250 134.390  1.00  0.00           H
ATOM   3769 HD22 ASN A 254     108.190  94.540 134.970  1.00  0.00           H
ATOM   3770  C   ASN A 254     109.920  92.380 130.770  1.00  0.00           C
ATOM   3771  O   ASN A 254     110.930  91.790 130.320  1.00  0.00           O
ATOM   3772  N   THR A 255     109.670  93.600 130.280  1.00  0.00           N
ATOM   3773  HN  THR A 255     108.860  94.130 130.520  1.00  0.00           H
ATOM   3774  CA  THR A 255     110.470  94.300 129.300  1.00  0.00           C
ATOM   3775  HA  THR A 255     110.650  93.680 128.430  1.00  0.00           H
ATOM   3776  CB  THR A 255     109.770  95.540 128.770  1.00  0.00           C
ATOM   3777  HB  THR A 255     109.090  95.860 129.590  1.00  0.00           H
ATOM   3778  OG1 THR A 255     108.940  95.070 127.670  1.00  0.00           O
ATOM   3779  HG1 THR A 255     108.500  94.260 127.940  1.00  0.00           H
ATOM   3780  CG2 THR A 255     110.660  96.660 128.190  1.00  0.00           C
ATOM   3781 HG21 THR A 255     111.180  96.350 127.260  1.00  0.00           H
ATOM   3782 HG22 THR A 255     109.840  97.360 127.910  1.00  0.00           H
ATOM   3783 HG23 THR A 255     111.370  97.030 128.970  1.00  0.00           H
ATOM   3784  C   THR A 255     111.860  94.600 129.730  1.00  0.00           C
ATOM   3785  O   THR A 255     112.860  94.390 129.100  1.00  0.00           O
ATOM   3786  N   GLU A 256     112.000  95.090 130.940  1.00  0.00           N
ATOM   3787  HN  GLU A 256     111.180  95.230 131.490  1.00  0.00           H
ATOM   3788  CA  GLU A 256     113.360  95.320 131.450  1.00  0.00           C
ATOM   3789  HA  GLU A 256     113.920  95.880 130.710  1.00  0.00           H
ATOM   3790  CB  GLU A 256     113.300  96.090 132.860  1.00  0.00           C
ATOM   3791  HB1 GLU A 256     112.570  95.540 133.490  1.00  0.00           H
ATOM   3792  HB2 GLU A 256     114.260  96.110 133.420  1.00  0.00           H
ATOM   3793  CG  GLU A 256     112.980  97.540 132.860  1.00  0.00           C
ATOM   3794  HG1 GLU A 256     113.340  98.120 133.740  1.00  0.00           H
ATOM   3795  HG2 GLU A 256     111.870  97.530 132.800  1.00  0.00           H
ATOM   3796  CD  GLU A 256     113.460  98.340 131.600  1.00  0.00           C
ATOM   3797  OE1 GLU A 256     114.700  98.510 131.470  1.00  0.00           O
ATOM   3798  OE2 GLU A 256     112.590  98.850 130.770  1.00  0.00           O
ATOM   3799  C   GLU A 256     114.120  94.050 131.770  1.00  0.00           C
ATOM   3800  O   GLU A 256     115.330  93.990 131.660  1.00  0.00           O
ATOM   3801  N   VAL A 257     113.460  92.910 132.160  1.00  0.00           N
ATOM   3802  HN  VAL A 257     112.470  92.900 132.250  1.00  0.00           H
ATOM   3803  CA  VAL A 257     114.150  91.700 132.420  1.00  0.00           C
ATOM   3804  HA  VAL A 257     115.000  91.890 133.060  1.00  0.00           H
ATOM   3805  CB  VAL A 257     113.190  90.720 133.080  1.00  0.00           C
ATOM   3806  HB  VAL A 257     112.300  90.550 132.440  1.00  0.00           H
ATOM   3807  CG1 VAL A 257     113.790  89.350 133.360  1.00  0.00           C
ATOM   3808 HG11 VAL A 257     114.190  88.790 132.490  1.00  0.00           H
ATOM   3809 HG12 VAL A 257     114.620  89.530 134.080  1.00  0.00           H
ATOM   3810 HG13 VAL A 257     112.970  88.780 133.840  1.00  0.00           H
ATOM   3811  CG2 VAL A 257     112.760  91.380 134.370  1.00  0.00           C
ATOM   3812 HG21 VAL A 257     112.400  92.420 134.330  1.00  0.00           H
ATOM   3813 HG22 VAL A 257     111.860  90.900 134.820  1.00  0.00           H
ATOM   3814 HG23 VAL A 257     113.640  91.340 135.060  1.00  0.00           H
ATOM   3815  C   VAL A 257     114.730  91.010 131.180  1.00  0.00           C
ATOM   3816  O   VAL A 257     115.900  90.610 131.140  1.00  0.00           O
ATOM   3817  N   ILE A 258     113.920  90.960 130.120  1.00  0.00           N
ATOM   3818  HN  ILE A 258     112.990  91.300 130.140  1.00  0.00           H
ATOM   3819  CA  ILE A 258     114.370  90.360 128.860  1.00  0.00           C
ATOM   3820  HA  ILE A 258     114.970  89.510 129.150  1.00  0.00           H
ATOM   3821  CB  ILE A 258     113.160  89.960 127.930  1.00  0.00           C
ATOM   3822  HB  ILE A 258     112.330  89.560 128.550  1.00  0.00           H
ATOM   3823  CG2 ILE A 258     112.520  91.120 127.180  1.00  0.00           C
ATOM   3824 HG21 ILE A 258     111.640  90.600 126.740  1.00  0.00           H
ATOM   3825 HG22 ILE A 258     112.190  91.940 127.850  1.00  0.00           H
ATOM   3826 HG23 ILE A 258     113.230  91.440 126.390  1.00  0.00           H
ATOM   3827  CG1 ILE A 258     113.580  88.900 126.980  1.00  0.00           C
ATOM   3828 HG11 ILE A 258     114.430  89.360 126.430  1.00  0.00           H
ATOM   3829 HG12 ILE A 258     112.820  88.620 126.220  1.00  0.00           H
ATOM   3830  CD  ILE A 258     113.930  87.510 127.520  1.00  0.00           C
ATOM   3831  HD1 ILE A 258     114.630  87.470 128.380  1.00  0.00           H
ATOM   3832  HD2 ILE A 258     113.060  86.950 127.920  1.00  0.00           H
ATOM   3833  HD3 ILE A 258     114.150  86.860 126.650  1.00  0.00           H
ATOM   3834  C   ILE A 258     115.400  91.290 128.170  1.00  0.00           C
ATOM   3835  O   ILE A 258     116.290  90.760 127.520  1.00  0.00           O
ATOM   3836  N   ALA A 259     115.190  92.610 128.310  1.00  0.00           N
ATOM   3837  HN  ALA A 259     114.380  92.950 128.780  1.00  0.00           H
ATOM   3838  CA  ALA A 259     116.170  93.630 127.900  1.00  0.00           C
ATOM   3839  HA  ALA A 259     116.340  93.440 126.850  1.00  0.00           H
ATOM   3840  CB  ALA A 259     115.660  95.060 128.140  1.00  0.00           C
ATOM   3841  HB1 ALA A 259     116.330  95.900 127.890  1.00  0.00           H
ATOM   3842  HB2 ALA A 259     114.680  95.190 127.630  1.00  0.00           H
ATOM   3843  HB3 ALA A 259     115.470  95.110 129.240  1.00  0.00           H
ATOM   3844  C   ALA A 259     117.550  93.420 128.560  1.00  0.00           C
ATOM   3845  O   ALA A 259     118.550  93.340 127.900  1.00  0.00           O
ATOM   3846  N   SER A 260     117.500  93.200 129.910  1.00  0.00           N
ATOM   3847  HN  SER A 260     116.640  93.400 130.370  1.00  0.00           H
ATOM   3848  CA  SER A 260     118.810  93.020 130.620  1.00  0.00           C
ATOM   3849  HA  SER A 260     119.450  93.870 130.440  1.00  0.00           H
ATOM   3850  CB  SER A 260     118.510  92.810 132.120  1.00  0.00           C
ATOM   3851  HB1 SER A 260     117.790  91.980 132.310  1.00  0.00           H
ATOM   3852  HB2 SER A 260     117.870  93.620 132.520  1.00  0.00           H
ATOM   3853  OG  SER A 260     119.690  92.700 132.910  1.00  0.00           O
ATOM   3854  HG1 SER A 260     119.430  92.390 133.780  1.00  0.00           H
ATOM   3855  C   SER A 260     119.530  91.770 130.090  1.00  0.00           C
ATOM   3856  O   SER A 260     120.750  91.860 129.800  1.00  0.00           O
ATOM   3857  N   TYR A 261     118.800  90.640 129.910  1.00  0.00           N
ATOM   3858  HN  TYR A 261     117.830  90.630 130.120  1.00  0.00           H
ATOM   3859  CA  TYR A 261     119.470  89.380 129.310  1.00  0.00           C
ATOM   3860  HA  TYR A 261     120.340  89.150 129.900  1.00  0.00           H
ATOM   3861  CB  TYR A 261     118.610  88.060 129.360  1.00  0.00           C
ATOM   3862  HB1 TYR A 261     117.570  88.370 129.140  1.00  0.00           H
ATOM   3863  HB2 TYR A 261     118.870  87.390 128.510  1.00  0.00           H
ATOM   3864  CG  TYR A 261     118.760  87.350 130.650  1.00  0.00           C
ATOM   3865  CD1 TYR A 261     118.110  87.880 131.740  1.00  0.00           C
ATOM   3866  HD1 TYR A 261     117.560  88.810 131.660  1.00  0.00           H
ATOM   3867  CE1 TYR A 261     118.130  87.230 133.010  1.00  0.00           C
ATOM   3868  HE1 TYR A 261     117.600  87.710 133.820  1.00  0.00           H
ATOM   3869  CZ  TYR A 261     118.640  85.920 133.100  1.00  0.00           C
ATOM   3870  OH  TYR A 261     118.520  85.190 134.290  1.00  0.00           O
ATOM   3871  HH  TYR A 261     119.080  84.420 134.140  1.00  0.00           H
ATOM   3872  CD2 TYR A 261     119.500  86.160 130.820  1.00  0.00           C
ATOM   3873  HD2 TYR A 261     120.210  85.820 130.070  1.00  0.00           H
ATOM   3874  CE2 TYR A 261     119.380  85.390 132.000  1.00  0.00           C
ATOM   3875  HE2 TYR A 261     120.030  84.550 132.160  1.00  0.00           H
ATOM   3876  C   TYR A 261     120.000  89.580 127.880  1.00  0.00           C
ATOM   3877  O   TYR A 261     121.050  89.130 127.560  1.00  0.00           O
ATOM   3878  N   ASN A 262     119.270  90.280 127.010  1.00  0.00           N
ATOM   3879  HN  ASN A 262     118.450  90.810 127.230  1.00  0.00           H
ATOM   3880  CA  ASN A 262     119.670  90.600 125.680  1.00  0.00           C
ATOM   3881  HA  ASN A 262     119.970  89.700 125.170  1.00  0.00           H
ATOM   3882  CB  ASN A 262     118.620  91.280 124.770  1.00  0.00           C
ATOM   3883  HB1 ASN A 262     118.180  92.180 125.240  1.00  0.00           H
ATOM   3884  HB2 ASN A 262     119.070  91.590 123.800  1.00  0.00           H
ATOM   3885  CG  ASN A 262     117.550  90.280 124.400  1.00  0.00           C
ATOM   3886  OD1 ASN A 262     117.820  89.180 123.890  1.00  0.00           O
ATOM   3887  ND2 ASN A 262     116.270  90.610 124.740  1.00  0.00           N
ATOM   3888 HD21 ASN A 262     116.010  91.180 125.530  1.00  0.00           H
ATOM   3889 HD22 ASN A 262     115.660  89.850 124.530  1.00  0.00           H
ATOM   3890  C   ASN A 262     120.830  91.620 125.650  1.00  0.00           C
ATOM   3891  O   ASN A 262     121.660  91.530 124.790  1.00  0.00           O
ATOM   3892  N   GLN A 263     120.930  92.570 126.580  1.00  0.00           N
ATOM   3893  HN  GLN A 263     120.250  92.800 127.280  1.00  0.00           H
ATOM   3894  CA  GLN A 263     122.120  93.400 126.610  1.00  0.00           C
ATOM   3895  HA  GLN A 263     122.350  93.630 125.570  1.00  0.00           H
ATOM   3896  CB  GLN A 263     121.940  94.510 127.650  1.00  0.00           C
ATOM   3897  HB1 GLN A 263     121.020  95.110 127.470  1.00  0.00           H
ATOM   3898  HB2 GLN A 263     121.690  94.040 128.620  1.00  0.00           H
ATOM   3899  CG  GLN A 263     123.070  95.540 127.780  1.00  0.00           C
ATOM   3900  HG1 GLN A 263     123.880  95.140 128.430  1.00  0.00           H
ATOM   3901  HG2 GLN A 263     122.680  96.470 128.230  1.00  0.00           H
ATOM   3902  CD  GLN A 263     123.720  95.940 126.450  1.00  0.00           C
ATOM   3903  OE1 GLN A 263     124.890  95.780 126.210  1.00  0.00           O
ATOM   3904  NE2 GLN A 263     122.850  96.460 125.530  1.00  0.00           N
ATOM   3905 HE21 GLN A 263     121.900  96.700 125.720  1.00  0.00           H
ATOM   3906 HE22 GLN A 263     123.270  96.800 124.680  1.00  0.00           H
ATOM   3907  C   GLN A 263     123.410  92.760 127.010  1.00  0.00           C
ATOM   3908  O   GLN A 263     124.470  92.900 126.370  1.00  0.00           O
ATOM   3909  N   LEU A 264     123.290  91.890 127.980  1.00  0.00           N
ATOM   3910  HN  LEU A 264     122.380  91.770 128.360  1.00  0.00           H
ATOM   3911  CA  LEU A 264     124.410  91.210 128.590  1.00  0.00           C
ATOM   3912  HA  LEU A 264     125.360  91.660 128.360  1.00  0.00           H
ATOM   3913  CB  LEU A 264     124.260  91.410 130.180  1.00  0.00           C
ATOM   3914  HB1 LEU A 264     123.280  91.000 130.520  1.00  0.00           H
ATOM   3915  HB2 LEU A 264     125.230  90.960 130.480  1.00  0.00           H
ATOM   3916  CG  LEU A 264     124.130  92.960 130.620  1.00  0.00           C
ATOM   3917  HG  LEU A 264     123.390  93.470 129.970  1.00  0.00           H
ATOM   3918  CD1 LEU A 264     123.600  93.130 131.980  1.00  0.00           C
ATOM   3919 HD11 LEU A 264     122.560  92.740 131.990  1.00  0.00           H
ATOM   3920 HD12 LEU A 264     124.170  92.440 132.630  1.00  0.00           H
ATOM   3921 HD13 LEU A 264     123.690  94.160 132.400  1.00  0.00           H
ATOM   3922  CD2 LEU A 264     125.520  93.630 130.480  1.00  0.00           C
ATOM   3923 HD21 LEU A 264     126.160  93.120 131.230  1.00  0.00           H
ATOM   3924 HD22 LEU A 264     125.880  93.440 129.450  1.00  0.00           H
ATOM   3925 HD23 LEU A 264     125.510  94.710 130.780  1.00  0.00           H
ATOM   3926  C   LEU A 264     124.660  89.720 128.220  1.00  0.00           C
ATOM   3927  O   LEU A 264     123.830  88.820 128.470  1.00  0.00           O
ATOM   3928  N   SER A 265     125.880  89.460 127.720  1.00  0.00           N
ATOM   3929  HN  SER A 265     126.500  90.240 127.630  1.00  0.00           H
ATOM   3930  CA  SER A 265     126.420  88.080 127.410  1.00  0.00           C
ATOM   3931  HA  SER A 265     125.720  87.590 126.750  1.00  0.00           H
ATOM   3932  CB  SER A 265     127.830  88.050 126.740  1.00  0.00           C
ATOM   3933  HB1 SER A 265     128.220  87.020 126.650  1.00  0.00           H
ATOM   3934  HB2 SER A 265     128.620  88.400 127.440  1.00  0.00           H
ATOM   3935  OG  SER A 265     127.820  88.670 125.480  1.00  0.00           O
ATOM   3936  HG1 SER A 265     127.680  89.610 125.600  1.00  0.00           H
ATOM   3937  C   SER A 265     126.540  87.220 128.600  1.00  0.00           C
ATOM   3938  O   SER A 265     126.400  85.990 128.530  1.00  0.00           O
ATOM   3939  N   SER A 266     126.850  87.840 129.790  1.00  0.00           N
ATOM   3940  HN  SER A 266     127.080  88.800 129.880  1.00  0.00           H
ATOM   3941  CA  SER A 266     127.090  87.100 131.040  1.00  0.00           C
ATOM   3942  HA  SER A 266     128.060  86.630 130.950  1.00  0.00           H
ATOM   3943  CB  SER A 266     127.150  88.040 132.290  1.00  0.00           C
ATOM   3944  HB1 SER A 266     127.480  87.510 133.210  1.00  0.00           H
ATOM   3945  HB2 SER A 266     126.160  88.510 132.430  1.00  0.00           H
ATOM   3946  OG  SER A 266     128.070  89.120 132.150  1.00  0.00           O
ATOM   3947  HG1 SER A 266     127.590  89.800 132.630  1.00  0.00           H
ATOM   3948  C   SER A 266     126.120  86.070 131.390  1.00  0.00           C
ATOM   3949  O   SER A 266     126.480  84.980 131.880  1.00  0.00           O
ATOM   3950  N   PHE A 267     124.820  86.340 131.210  1.00  0.00           N
ATOM   3951  HN  PHE A 267     124.580  87.150 130.690  1.00  0.00           H
ATOM   3952  CA  PHE A 267     123.810  85.580 131.900  1.00  0.00           C
ATOM   3953  HA  PHE A 267     124.320  85.050 132.690  1.00  0.00           H
ATOM   3954  CB  PHE A 267     122.560  86.460 132.280  1.00  0.00           C
ATOM   3955  HB1 PHE A 267     121.990  86.740 131.370  1.00  0.00           H
ATOM   3956  HB2 PHE A 267     121.950  85.760 132.890  1.00  0.00           H
ATOM   3957  CG  PHE A 267     122.920  87.670 133.100  1.00  0.00           C
ATOM   3958  CD1 PHE A 267     123.900  87.590 134.050  1.00  0.00           C
ATOM   3959  HD1 PHE A 267     124.560  86.730 134.030  1.00  0.00           H
ATOM   3960  CE1 PHE A 267     124.290  88.770 134.760  1.00  0.00           C
ATOM   3961  HE1 PHE A 267     125.190  88.810 135.350  1.00  0.00           H
ATOM   3962  CZ  PHE A 267     123.620  89.920 134.570  1.00  0.00           C
ATOM   3963  HZ  PHE A 267     123.880  90.780 135.160  1.00  0.00           H
ATOM   3964  CD2 PHE A 267     122.270  88.900 132.880  1.00  0.00           C
ATOM   3965  HD2 PHE A 267     121.560  88.920 132.070  1.00  0.00           H
ATOM   3966  CE2 PHE A 267     122.550  90.060 133.620  1.00  0.00           C
ATOM   3967  HE2 PHE A 267     121.980  90.930 133.340  1.00  0.00           H
ATOM   3968  C   PHE A 267     123.330  84.560 130.830  1.00  0.00           C
ATOM   3969  O   PHE A 267     122.520  83.710 131.050  1.00  0.00           O
ATOM   3970  N   ARG A 268     123.990  84.650 129.630  1.00  0.00           N
ATOM   3971  HN  ARG A 268     124.580  85.400 129.350  1.00  0.00           H
ATOM   3972  CA  ARG A 268     123.850  83.570 128.620  1.00  0.00           C
ATOM   3973  HA  ARG A 268     123.010  82.940 128.880  1.00  0.00           H
ATOM   3974  CB  ARG A 268     123.380  84.260 127.270  1.00  0.00           C
ATOM   3975  HB1 ARG A 268     124.100  85.050 126.960  1.00  0.00           H
ATOM   3976  HB2 ARG A 268     123.530  83.470 126.500  1.00  0.00           H
ATOM   3977  CG  ARG A 268     121.910  84.720 127.300  1.00  0.00           C
ATOM   3978  HG1 ARG A 268     121.540  84.730 128.350  1.00  0.00           H
ATOM   3979  HG2 ARG A 268     121.240  84.030 126.750  1.00  0.00           H
ATOM   3980  CD  ARG A 268     121.790  86.170 126.800  1.00  0.00           C
ATOM   3981  HD1 ARG A 268     122.440  86.790 127.460  1.00  0.00           H
ATOM   3982  HD2 ARG A 268     120.760  86.570 126.890  1.00  0.00           H
ATOM   3983  NE  ARG A 268     122.410  86.190 125.410  1.00  0.00           N
ATOM   3984  HE  ARG A 268     122.770  85.360 124.990  1.00  0.00           H
ATOM   3985  CZ  ARG A 268     122.930  87.290 124.870  1.00  0.00           C
ATOM   3986  NH1 ARG A 268     122.600  88.540 125.320  1.00  0.00           N
ATOM   3987 HH11 ARG A 268     123.310  89.210 125.150  1.00  0.00           H
ATOM   3988 HH12 ARG A 268     122.180  88.670 126.220  1.00  0.00           H
ATOM   3989  NH2 ARG A 268     123.690  87.140 123.850  1.00  0.00           N
ATOM   3990 HH21 ARG A 268     124.210  87.910 123.480  1.00  0.00           H
ATOM   3991 HH22 ARG A 268     123.770  86.170 123.600  1.00  0.00           H
ATOM   3992  C   ARG A 268     125.070  82.680 128.480  1.00  0.00           C
ATOM   3993  O   ARG A 268     125.410  82.180 127.410  1.00  0.00           O
ATOM   3994  N   GLN A 269     125.930  82.670 129.530  1.00  0.00           N
ATOM   3995  HN  GLN A 269     125.910  83.430 130.170  1.00  0.00           H
ATOM   3996  CA  GLN A 269     127.030  81.760 129.850  1.00  0.00           C
ATOM   3997  HA  GLN A 269     127.800  81.990 129.130  1.00  0.00           H
ATOM   3998  CB  GLN A 269     127.720  82.120 131.200  1.00  0.00           C
ATOM   3999  HB1 GLN A 269     128.550  81.420 131.410  1.00  0.00           H
ATOM   4000  HB2 GLN A 269     128.280  83.070 131.100  1.00  0.00           H
ATOM   4001  CG  GLN A 269     126.830  82.300 132.450  1.00  0.00           C
ATOM   4002  HG1 GLN A 269     125.750  82.480 132.230  1.00  0.00           H
ATOM   4003  HG2 GLN A 269     127.060  83.200 133.060  1.00  0.00           H
ATOM   4004  CD  GLN A 269     126.740  80.990 133.300  1.00  0.00           C
ATOM   4005  OE1 GLN A 269     125.670  80.540 133.680  1.00  0.00           O
ATOM   4006  NE2 GLN A 269     127.940  80.410 133.590  1.00  0.00           N
ATOM   4007 HE21 GLN A 269     128.760  80.950 133.360  1.00  0.00           H
ATOM   4008 HE22 GLN A 269     127.960  79.560 134.110  1.00  0.00           H
ATOM   4009  C   GLN A 269     126.820  80.210 129.710  1.00  0.00           C
ATOM   4010  O   GLN A 269     125.620  79.790 129.600  1.00  0.00           O
ATOM   4011  N   PRO A 270     127.780  79.320 129.670  1.00  0.00           N
ATOM   4012  CD  PRO A 270     129.130  79.610 129.280  1.00  0.00           C
ATOM   4013  HD1 PRO A 270     129.690  80.080 130.110  1.00  0.00           H
ATOM   4014  HD2 PRO A 270     129.210  80.250 128.380  1.00  0.00           H
ATOM   4015  CA  PRO A 270     127.540  77.890 129.700  1.00  0.00           C
ATOM   4016  HA  PRO A 270     127.060  77.650 128.750  1.00  0.00           H
ATOM   4017  CB  PRO A 270     128.900  77.250 129.810  1.00  0.00           C
ATOM   4018  HB1 PRO A 270     129.180  77.360 130.880  1.00  0.00           H
ATOM   4019  HB2 PRO A 270     128.840  76.220 129.420  1.00  0.00           H
ATOM   4020  CG  PRO A 270     129.790  78.220 128.990  1.00  0.00           C
ATOM   4021  HG1 PRO A 270     129.820  78.020 127.900  1.00  0.00           H
ATOM   4022  HG2 PRO A 270     130.830  78.130 129.360  1.00  0.00           H
ATOM   4023  C   PRO A 270     126.720  77.420 130.890  1.00  0.00           C
ATOM   4024  O   PRO A 270     127.010  77.720 132.040  1.00  0.00           O
ATOM   4025  N   LYS A 271     125.690  76.580 130.610  1.00  0.00           N
ATOM   4026  HN  LYS A 271     125.370  76.540 129.670  1.00  0.00           H
ATOM   4027  CA  LYS A 271     124.780  76.010 131.600  1.00  0.00           C
ATOM   4028  HA  LYS A 271     125.280  75.950 132.560  1.00  0.00           H
ATOM   4029  CB  LYS A 271     123.350  76.630 131.770  1.00  0.00           C
ATOM   4030  HB1 LYS A 271     123.100  76.990 130.750  1.00  0.00           H
ATOM   4031  HB2 LYS A 271     122.520  75.930 132.000  1.00  0.00           H
ATOM   4032  CG  LYS A 271     123.240  77.840 132.730  1.00  0.00           C
ATOM   4033  HG1 LYS A 271     124.140  78.400 132.400  1.00  0.00           H
ATOM   4034  HG2 LYS A 271     123.460  77.600 133.800  1.00  0.00           H
ATOM   4035  CD  LYS A 271     122.100  78.830 132.560  1.00  0.00           C
ATOM   4036  HD1 LYS A 271     121.380  78.480 133.330  1.00  0.00           H
ATOM   4037  HD2 LYS A 271     121.740  78.670 131.530  1.00  0.00           H
ATOM   4038  CE  LYS A 271     122.640  80.250 132.570  1.00  0.00           C
ATOM   4039  HE1 LYS A 271     123.320  80.370 131.700  1.00  0.00           H
ATOM   4040  HE2 LYS A 271     123.210  80.370 133.520  1.00  0.00           H
ATOM   4041  NZ  LYS A 271     121.640  81.310 132.530  1.00  0.00           N
ATOM   4042  HZ1 LYS A 271     121.220  81.490 131.590  1.00  0.00           H
ATOM   4043  HZ2 LYS A 271     120.950  81.070 133.270  1.00  0.00           H
ATOM   4044  HZ3 LYS A 271     122.090  82.190 132.840  1.00  0.00           H
ATOM   4045  C   LYS A 271     124.590  74.560 131.170  1.00  0.00           C
ATOM   4046  O   LYS A 271     124.410  74.210 130.000  1.00  0.00           O
ATOM   4047  N   VAL A 272     124.850  73.570 132.000  1.00  0.00           N
ATOM   4048  HN  VAL A 272     125.220  73.710 132.920  1.00  0.00           H
ATOM   4049  CA  VAL A 272     124.410  72.190 131.750  1.00  0.00           C
ATOM   4050  HA  VAL A 272     124.510  71.900 130.710  1.00  0.00           H
ATOM   4051  CB  VAL A 272     125.360  71.160 132.560  1.00  0.00           C
ATOM   4052  HB  VAL A 272     125.270  71.420 133.630  1.00  0.00           H
ATOM   4053  CG1 VAL A 272     125.040  69.700 132.270  1.00  0.00           C
ATOM   4054 HG11 VAL A 272     125.920  69.080 132.520  1.00  0.00           H
ATOM   4055 HG12 VAL A 272     124.160  69.310 132.830  1.00  0.00           H
ATOM   4056 HG13 VAL A 272     124.930  69.510 131.180  1.00  0.00           H
ATOM   4057  CG2 VAL A 272     126.830  71.270 132.030  1.00  0.00           C
ATOM   4058 HG21 VAL A 272     127.160  72.330 132.080  1.00  0.00           H
ATOM   4059 HG22 VAL A 272     127.610  70.830 132.690  1.00  0.00           H
ATOM   4060 HG23 VAL A 272     126.890  70.980 130.950  1.00  0.00           H
ATOM   4061  C   VAL A 272     122.960  71.990 132.250  1.00  0.00           C
ATOM   4062  O   VAL A 272     122.620  72.380 133.350  1.00  0.00           O
ATOM   4063  N   VAL A 273     122.100  71.380 131.450  1.00  0.00           N
ATOM   4064  HN  VAL A 273     122.440  71.040 130.580  1.00  0.00           H
ATOM   4065  CA  VAL A 273     120.700  71.080 131.860  1.00  0.00           C
ATOM   4066  HA  VAL A 273     120.520  71.460 132.860  1.00  0.00           H
ATOM   4067  CB  VAL A 273     119.690  71.760 130.960  1.00  0.00           C
ATOM   4068  HB  VAL A 273     119.720  71.280 129.960  1.00  0.00           H
ATOM   4069  CG1 VAL A 273     118.240  71.520 131.480  1.00  0.00           C
ATOM   4070 HG11 VAL A 273     118.030  71.700 132.550  1.00  0.00           H
ATOM   4071 HG12 VAL A 273     117.620  72.270 130.940  1.00  0.00           H
ATOM   4072 HG13 VAL A 273     117.780  70.520 131.350  1.00  0.00           H
ATOM   4073  CG2 VAL A 273     120.020  73.350 130.820  1.00  0.00           C
ATOM   4074 HG21 VAL A 273     119.990  73.830 131.820  1.00  0.00           H
ATOM   4075 HG22 VAL A 273     120.980  73.520 130.280  1.00  0.00           H
ATOM   4076 HG23 VAL A 273     119.280  73.880 130.180  1.00  0.00           H
ATOM   4077  C   VAL A 273     120.490  69.560 131.910  1.00  0.00           C
ATOM   4078  O   VAL A 273     120.690  68.880 130.870  1.00  0.00           O
ATOM   4079  N   ARG A 274     120.300  68.920 133.100  1.00  0.00           N
ATOM   4080  HN  ARG A 274     120.260  69.360 133.990  1.00  0.00           H
ATOM   4081  CA  ARG A 274     120.130  67.490 133.260  1.00  0.00           C
ATOM   4082  HA  ARG A 274     120.870  67.010 132.640  1.00  0.00           H
ATOM   4083  CB  ARG A 274     120.290  67.050 134.720  1.00  0.00           C
ATOM   4084  HB1 ARG A 274     119.500  67.520 135.360  1.00  0.00           H
ATOM   4085  HB2 ARG A 274     120.140  65.960 134.870  1.00  0.00           H
ATOM   4086  CG  ARG A 274     121.700  67.430 135.250  1.00  0.00           C
ATOM   4087  HG1 ARG A 274     121.770  68.530 135.140  1.00  0.00           H
ATOM   4088  HG2 ARG A 274     122.490  67.120 134.540  1.00  0.00           H
ATOM   4089  CD  ARG A 274     122.070  67.030 136.680  1.00  0.00           C
ATOM   4090  HD1 ARG A 274     123.140  67.170 136.910  1.00  0.00           H
ATOM   4091  HD2 ARG A 274     121.810  65.970 136.900  1.00  0.00           H
ATOM   4092  NE  ARG A 274     121.180  67.920 137.500  1.00  0.00           N
ATOM   4093  HE  ARG A 274     120.790  68.730 137.060  1.00  0.00           H
ATOM   4094  CZ  ARG A 274     121.040  67.810 138.810  1.00  0.00           C
ATOM   4095  NH1 ARG A 274     121.340  66.770 139.520  1.00  0.00           N
ATOM   4096 HH11 ARG A 274     120.800  66.790 140.360  1.00  0.00           H
ATOM   4097 HH12 ARG A 274     121.570  65.870 139.140  1.00  0.00           H
ATOM   4098  NH2 ARG A 274     120.560  68.860 139.500  1.00  0.00           N
ATOM   4099 HH21 ARG A 274     120.170  68.660 140.400  1.00  0.00           H
ATOM   4100 HH22 ARG A 274     120.440  69.720 139.000  1.00  0.00           H
ATOM   4101  C   ARG A 274     118.760  67.070 132.790  1.00  0.00           C
ATOM   4102  O   ARG A 274     117.730  67.690 133.100  1.00  0.00           O
ATOM   4103  N   TYR A 275     118.790  66.060 131.900  1.00  0.00           N
ATOM   4104  HN  TYR A 275     119.660  65.670 131.600  1.00  0.00           H
ATOM   4105  CA  TYR A 275     117.500  65.570 131.360  1.00  0.00           C
ATOM   4106  HA  TYR A 275     116.710  65.640 132.090  1.00  0.00           H
ATOM   4107  CB  TYR A 275     117.100  66.240 130.000  1.00  0.00           C
ATOM   4108  HB1 TYR A 275     116.000  66.220 129.930  1.00  0.00           H
ATOM   4109  HB2 TYR A 275     117.340  67.320 129.950  1.00  0.00           H
ATOM   4110  CG  TYR A 275     117.610  65.560 128.760  1.00  0.00           C
ATOM   4111  CD1 TYR A 275     119.000  65.680 128.450  1.00  0.00           C
ATOM   4112  HD1 TYR A 275     119.650  66.280 129.080  1.00  0.00           H
ATOM   4113  CE1 TYR A 275     119.500  64.920 127.350  1.00  0.00           C
ATOM   4114  HE1 TYR A 275     120.510  65.120 127.020  1.00  0.00           H
ATOM   4115  CZ  TYR A 275     118.590  64.120 126.520  1.00  0.00           C
ATOM   4116  OH  TYR A 275     118.910  63.640 125.220  1.00  0.00           O
ATOM   4117  HH  TYR A 275     119.870  63.590 125.160  1.00  0.00           H
ATOM   4118  CD2 TYR A 275     116.820  64.730 127.990  1.00  0.00           C
ATOM   4119  HD2 TYR A 275     115.770  64.710 128.200  1.00  0.00           H
ATOM   4120  CE2 TYR A 275     117.290  64.010 126.850  1.00  0.00           C
ATOM   4121  HE2 TYR A 275     116.610  63.430 126.260  1.00  0.00           H
ATOM   4122  C   TYR A 275     117.570  64.020 131.320  1.00  0.00           C
ATOM   4123  O   TYR A 275     118.630  63.430 131.280  1.00  0.00           O
ATOM   4124  N   ARG A 276     116.420  63.430 131.530  1.00  0.00           N
ATOM   4125  HN  ARG A 276     115.600  64.010 131.570  1.00  0.00           H
ATOM   4126  CA  ARG A 276     116.160  62.030 131.860  1.00  0.00           C
ATOM   4127  HA  ARG A 276     117.050  61.540 131.510  1.00  0.00           H
ATOM   4128  CB  ARG A 276     116.160  61.850 133.370  1.00  0.00           C
ATOM   4129  HB1 ARG A 276     117.190  61.950 133.770  1.00  0.00           H
ATOM   4130  HB2 ARG A 276     115.510  62.650 133.790  1.00  0.00           H
ATOM   4131  CG  ARG A 276     115.600  60.530 133.910  1.00  0.00           C
ATOM   4132  HG1 ARG A 276     116.280  59.810 133.400  1.00  0.00           H
ATOM   4133  HG2 ARG A 276     114.550  60.320 133.630  1.00  0.00           H
ATOM   4134  CD  ARG A 276     115.790  60.310 135.420  1.00  0.00           C
ATOM   4135  HD1 ARG A 276     116.880  60.360 135.660  1.00  0.00           H
ATOM   4136  HD2 ARG A 276     115.370  59.310 135.670  1.00  0.00           H
ATOM   4137  NE  ARG A 276     115.060  61.430 136.080  1.00  0.00           N
ATOM   4138  HE  ARG A 276     114.390  61.960 135.560  1.00  0.00           H
ATOM   4139  CZ  ARG A 276     115.140  61.610 137.370  1.00  0.00           C
ATOM   4140  NH1 ARG A 276     116.070  60.950 138.110  1.00  0.00           N
ATOM   4141 HH11 ARG A 276     116.030  61.180 139.080  1.00  0.00           H
ATOM   4142 HH12 ARG A 276     116.810  60.470 137.640  1.00  0.00           H
ATOM   4143  NH2 ARG A 276     114.360  62.410 138.080  1.00  0.00           N
ATOM   4144 HH21 ARG A 276     114.480  62.340 139.070  1.00  0.00           H
ATOM   4145 HH22 ARG A 276     113.570  62.940 137.760  1.00  0.00           H
ATOM   4146  C   ARG A 276     115.110  61.300 131.040  1.00  0.00           C
ATOM   4147  O   ARG A 276     113.980  61.840 130.900  1.00  0.00           O
ATOM   4148  N   VAL A 277     115.470  60.130 130.410  1.00  0.00           N
ATOM   4149  HN  VAL A 277     116.240  59.580 130.720  1.00  0.00           H
ATOM   4150  CA  VAL A 277     114.810  59.470 129.290  1.00  0.00           C
ATOM   4151  HA  VAL A 277     114.070  60.120 128.840  1.00  0.00           H
ATOM   4152  CB  VAL A 277     115.640  59.000 128.160  1.00  0.00           C
ATOM   4153  HB  VAL A 277     116.590  58.510 128.470  1.00  0.00           H
ATOM   4154  CG1 VAL A 277     114.970  57.870 127.330  1.00  0.00           C
ATOM   4155 HG11 VAL A 277     114.100  58.310 126.790  1.00  0.00           H
ATOM   4156 HG12 VAL A 277     115.730  57.590 126.560  1.00  0.00           H
ATOM   4157 HG13 VAL A 277     114.650  57.060 128.020  1.00  0.00           H
ATOM   4158  CG2 VAL A 277     116.120  60.180 127.260  1.00  0.00           C
ATOM   4159 HG21 VAL A 277     115.420  60.540 126.480  1.00  0.00           H
ATOM   4160 HG22 VAL A 277     116.250  61.020 127.970  1.00  0.00           H
ATOM   4161 HG23 VAL A 277     117.100  59.970 126.780  1.00  0.00           H
ATOM   4162  C   VAL A 277     114.210  58.300 130.000  1.00  0.00           C
ATOM   4163  O   VAL A 277     114.930  57.570 130.650  1.00  0.00           O
ATOM   4164  N   VAL A 278     112.840  58.040 129.780  1.00  0.00           N
ATOM   4165  HN  VAL A 278     112.260  58.720 129.340  1.00  0.00           H
ATOM   4166  CA  VAL A 278     112.170  57.000 130.550  1.00  0.00           C
ATOM   4167  HA  VAL A 278     112.740  56.560 131.350  1.00  0.00           H
ATOM   4168  CB  VAL A 278     110.930  57.550 131.360  1.00  0.00           C
ATOM   4169  HB  VAL A 278     110.280  58.160 130.690  1.00  0.00           H
ATOM   4170  CG1 VAL A 278     110.130  56.380 132.080  1.00  0.00           C
ATOM   4171 HG11 VAL A 278     109.250  56.860 132.550  1.00  0.00           H
ATOM   4172 HG12 VAL A 278     109.800  55.770 131.210  1.00  0.00           H
ATOM   4173 HG13 VAL A 278     110.740  55.920 132.890  1.00  0.00           H
ATOM   4174  CG2 VAL A 278     111.560  58.450 132.470  1.00  0.00           C
ATOM   4175 HG21 VAL A 278     110.740  58.780 133.140  1.00  0.00           H
ATOM   4176 HG22 VAL A 278     112.340  57.830 132.970  1.00  0.00           H
ATOM   4177 HG23 VAL A 278     112.070  59.370 132.120  1.00  0.00           H
ATOM   4178  C   VAL A 278     111.730  55.870 129.600  1.00  0.00           C
ATOM   4179  O   VAL A 278     111.040  56.110 128.680  1.00  0.00           O
ATOM   4180  N   ASN A 279     112.090  54.580 129.870  1.00  0.00           N
ATOM   4181  HN  ASN A 279     112.700  54.410 130.650  1.00  0.00           H
ATOM   4182  CA  ASN A 279     111.780  53.450 128.970  1.00  0.00           C
ATOM   4183  HA  ASN A 279     110.950  53.680 128.320  1.00  0.00           H
ATOM   4184  CB  ASN A 279     113.040  53.130 128.010  1.00  0.00           C
ATOM   4185  HB1 ASN A 279     113.140  54.120 127.520  1.00  0.00           H
ATOM   4186  HB2 ASN A 279     114.000  52.830 128.480  1.00  0.00           H
ATOM   4187  CG  ASN A 279     112.650  52.150 126.940  1.00  0.00           C
ATOM   4188  OD1 ASN A 279     112.700  52.430 125.740  1.00  0.00           O
ATOM   4189  ND2 ASN A 279     112.460  50.890 127.380  1.00  0.00           N
ATOM   4190 HD21 ASN A 279     112.260  50.190 126.690  1.00  0.00           H
ATOM   4191 HD22 ASN A 279     112.610  50.640 128.340  1.00  0.00           H
ATOM   4192  C   ASN A 279     111.290  52.230 129.770  1.00  0.00           C
ATOM   4193  O   ASN A 279     112.060  51.820 130.650  1.00  0.00           O
ATOM   4194  N   LEU A 280     110.170  51.670 129.370  1.00  0.00           N
ATOM   4195  HN  LEU A 280     109.730  51.940 128.520  1.00  0.00           H
ATOM   4196  CA  LEU A 280     109.540  50.570 130.140  1.00  0.00           C
ATOM   4197  HA  LEU A 280     109.920  50.480 131.140  1.00  0.00           H
ATOM   4198  CB  LEU A 280     107.970  50.830 130.230  1.00  0.00           C
ATOM   4199  HB1 LEU A 280     107.720  51.660 130.920  1.00  0.00           H
ATOM   4200  HB2 LEU A 280     107.580  51.130 129.230  1.00  0.00           H
ATOM   4201  CG  LEU A 280     107.080  49.670 130.760  1.00  0.00           C
ATOM   4202  HG  LEU A 280     107.310  48.700 130.270  1.00  0.00           H
ATOM   4203  CD1 LEU A 280     107.250  49.380 132.240  1.00  0.00           C
ATOM   4204 HD11 LEU A 280     106.510  48.620 132.570  1.00  0.00           H
ATOM   4205 HD12 LEU A 280     108.280  49.020 132.450  1.00  0.00           H
ATOM   4206 HD13 LEU A 280     107.070  50.240 132.910  1.00  0.00           H
ATOM   4207  CD2 LEU A 280     105.600  50.030 130.510  1.00  0.00           C
ATOM   4208 HD21 LEU A 280     105.270  50.960 131.010  1.00  0.00           H
ATOM   4209 HD22 LEU A 280     105.350  50.120 129.430  1.00  0.00           H
ATOM   4210 HD23 LEU A 280     104.890  49.280 130.900  1.00  0.00           H
ATOM   4211  C   LEU A 280     109.870  49.260 129.390  1.00  0.00           C
ATOM   4212  O   LEU A 280     109.700  49.240 128.150  1.00  0.00           O
ATOM   4213  N   TYR A 281     110.360  48.250 130.120  1.00  0.00           N
ATOM   4214  HN  TYR A 281     110.450  48.480 131.080  1.00  0.00           H
ATOM   4215  CA  TYR A 281     110.760  46.960 129.620  1.00  0.00           C
ATOM   4216  HA  TYR A 281     110.680  46.980 128.540  1.00  0.00           H
ATOM   4217  CB  TYR A 281     112.210  46.670 130.110  1.00  0.00           C
ATOM   4218  HB1 TYR A 281     112.210  46.900 131.200  1.00  0.00           H
ATOM   4219  HB2 TYR A 281     112.600  45.690 129.750  1.00  0.00           H
ATOM   4220  CG  TYR A 281     113.100  47.710 129.510  1.00  0.00           C
ATOM   4221  CD1 TYR A 281     113.760  47.470 128.280  1.00  0.00           C
ATOM   4222  HD1 TYR A 281     113.340  46.690 127.670  1.00  0.00           H
ATOM   4223  CE1 TYR A 281     114.900  48.180 127.940  1.00  0.00           C
ATOM   4224  HE1 TYR A 281     115.340  47.900 127.000  1.00  0.00           H
ATOM   4225  CZ  TYR A 281     115.080  49.400 128.530  1.00  0.00           C
ATOM   4226  OH  TYR A 281     116.070  50.170 127.990  1.00  0.00           O
ATOM   4227  HH  TYR A 281     116.700  50.300 128.710  1.00  0.00           H
ATOM   4228  CD2 TYR A 281     113.470  48.860 130.190  1.00  0.00           C
ATOM   4229  HD2 TYR A 281     113.030  49.160 131.130  1.00  0.00           H
ATOM   4230  CE2 TYR A 281     114.450  49.760 129.710  1.00  0.00           C
ATOM   4231  HE2 TYR A 281     114.740  50.620 130.300  1.00  0.00           H
ATOM   4232  C   TYR A 281     109.800  45.930 130.130  1.00  0.00           C
ATOM   4233  O   TYR A 281     109.160  46.040 131.180  1.00  0.00           O
ATOM   4234  N   GLU A 282     109.670  44.740 129.560  1.00  0.00           N
ATOM   4235  HN  GLU A 282     110.280  44.540 128.790  1.00  0.00           H
ATOM   4236  CA  GLU A 282     108.910  43.660 130.140  1.00  0.00           C
ATOM   4237  HA  GLU A 282     108.120  43.970 130.800  1.00  0.00           H
ATOM   4238  CB  GLU A 282     108.230  42.840 129.050  1.00  0.00           C
ATOM   4239  HB1 GLU A 282     109.000  42.370 128.400  1.00  0.00           H
ATOM   4240  HB2 GLU A 282     107.600  42.070 129.530  1.00  0.00           H
ATOM   4241  CG  GLU A 282     107.330  43.650 128.030  1.00  0.00           C
ATOM   4242  HG1 GLU A 282     108.040  44.070 127.280  1.00  0.00           H
ATOM   4243  HG2 GLU A 282     106.830  44.460 128.610  1.00  0.00           H
ATOM   4244  CD  GLU A 282     106.200  42.890 127.310  1.00  0.00           C
ATOM   4245  OE1 GLU A 282     106.270  41.650 127.210  1.00  0.00           O
ATOM   4246  OE2 GLU A 282     105.230  43.500 126.810  1.00  0.00           O
ATOM   4247  C   GLU A 282     109.890  42.770 131.000  1.00  0.00           C
ATOM   4248  O   GLU A 282     111.100  42.970 131.100  1.00  0.00           O
ATOM   4249  N   ASP A 283     109.280  41.840 131.850  1.00  0.00           N
ATOM   4250  HN  ASP A 283     108.290  41.740 131.830  1.00  0.00           H
ATOM   4251  CA  ASP A 283     110.000  41.370 133.040  1.00  0.00           C
ATOM   4252  HA  ASP A 283     110.660  42.150 133.390  1.00  0.00           H
ATOM   4253  CB  ASP A 283     109.000  41.000 134.050  1.00  0.00           C
ATOM   4254  HB1 ASP A 283     108.320  40.230 133.630  1.00  0.00           H
ATOM   4255  HB2 ASP A 283     109.490  40.500 134.910  1.00  0.00           H
ATOM   4256  CG  ASP A 283     108.140  42.160 134.570  1.00  0.00           C
ATOM   4257  OD1 ASP A 283     106.980  41.880 134.680  1.00  0.00           O
ATOM   4258  OD2 ASP A 283     108.660  43.300 134.860  1.00  0.00           O
ATOM   4259  C   ASP A 283     110.950  40.220 132.750  1.00  0.00           C
ATOM   4260  O   ASP A 283     111.730  39.790 133.550  1.00  0.00           O
ATOM   4261  N   ASP A 284     110.980  39.770 131.470  1.00  0.00           N
ATOM   4262  HN  ASP A 284     110.220  39.990 130.870  1.00  0.00           H
ATOM   4263  CA  ASP A 284     112.040  38.940 130.970  1.00  0.00           C
ATOM   4264  HA  ASP A 284     112.430  38.310 131.760  1.00  0.00           H
ATOM   4265  CB  ASP A 284     111.360  37.950 129.920  1.00  0.00           C
ATOM   4266  HB1 ASP A 284     110.560  38.440 129.320  1.00  0.00           H
ATOM   4267  HB2 ASP A 284     112.180  37.460 129.360  1.00  0.00           H
ATOM   4268  CG  ASP A 284     110.660  36.730 130.540  1.00  0.00           C
ATOM   4269  OD1 ASP A 284     111.070  36.100 131.520  1.00  0.00           O
ATOM   4270  OD2 ASP A 284     109.840  36.230 129.720  1.00  0.00           O
ATOM   4271  C   ASP A 284     113.130  39.660 130.210  1.00  0.00           C
ATOM   4272  O   ASP A 284     114.010  39.120 129.560  1.00  0.00           O
ATOM   4273  N   HIS A 285     113.120  40.970 130.420  1.00  0.00           N
ATOM   4274  HN  HIS A 285     112.400  41.270 131.050  1.00  0.00           H
ATOM   4275  CA  HIS A 285     114.070  41.940 130.050  1.00  0.00           C
ATOM   4276  HA  HIS A 285     113.910  42.850 130.610  1.00  0.00           H
ATOM   4277  CB  HIS A 285     115.550  41.510 130.470  1.00  0.00           C
ATOM   4278  HB1 HIS A 285     116.000  40.760 129.790  1.00  0.00           H
ATOM   4279  HB2 HIS A 285     116.210  42.390 130.310  1.00  0.00           H
ATOM   4280  ND1 HIS A 285     115.150  41.890 132.910  1.00  0.00           N
ATOM   4281  CG  HIS A 285     115.630  41.110 131.860  1.00  0.00           C
ATOM   4282  CE1 HIS A 285     115.320  41.160 133.990  1.00  0.00           C
ATOM   4283  HE1 HIS A 285     114.880  41.400 134.960  1.00  0.00           H
ATOM   4284  NE2 HIS A 285     115.940  39.980 133.700  1.00  0.00           N
ATOM   4285  HE2 HIS A 285     116.240  39.260 134.320  1.00  0.00           H
ATOM   4286  CD2 HIS A 285     116.080  39.960 132.330  1.00  0.00           C
ATOM   4287  HD2 HIS A 285     116.410  39.060 131.820  1.00  0.00           H
ATOM   4288  C   HIS A 285     113.900  42.430 128.660  1.00  0.00           C
ATOM   4289  O   HIS A 285     114.830  42.860 128.020  1.00  0.00           O
ATOM   4290  N   LYS A 286     112.710  42.200 128.180  1.00  0.00           N
ATOM   4291  HN  LYS A 286     111.990  42.000 128.830  1.00  0.00           H
ATOM   4292  CA  LYS A 286     112.340  42.290 126.780  1.00  0.00           C
ATOM   4293  HA  LYS A 286     113.200  42.140 126.150  1.00  0.00           H
ATOM   4294  CB  LYS A 286     111.290  41.110 126.440  1.00  0.00           C
ATOM   4295  HB1 LYS A 286     110.350  41.290 126.990  1.00  0.00           H
ATOM   4296  HB2 LYS A 286     111.130  41.260 125.350  1.00  0.00           H
ATOM   4297  CG  LYS A 286     111.820  39.660 126.570  1.00  0.00           C
ATOM   4298  HG1 LYS A 286     112.040  39.340 127.610  1.00  0.00           H
ATOM   4299  HG2 LYS A 286     112.780  39.640 126.020  1.00  0.00           H
ATOM   4300  CD  LYS A 286     110.860  38.550 126.040  1.00  0.00           C
ATOM   4301  HD1 LYS A 286     110.420  38.880 125.080  1.00  0.00           H
ATOM   4302  HD2 LYS A 286     110.060  38.280 126.770  1.00  0.00           H
ATOM   4303  CE  LYS A 286     111.600  37.200 125.950  1.00  0.00           C
ATOM   4304  HE1 LYS A 286     111.970  37.040 126.990  1.00  0.00           H
ATOM   4305  HE2 LYS A 286     112.380  37.330 125.170  1.00  0.00           H
ATOM   4306  NZ  LYS A 286     110.670  36.090 125.540  1.00  0.00           N
ATOM   4307  HZ1 LYS A 286     110.030  35.920 126.350  1.00  0.00           H
ATOM   4308  HZ2 LYS A 286     110.040  36.310 124.740  1.00  0.00           H
ATOM   4309  HZ3 LYS A 286     111.210  35.240 125.280  1.00  0.00           H
ATOM   4310  C   LYS A 286     111.810  43.580 126.300  1.00  0.00           C
ATOM   4311  O   LYS A 286     111.420  44.390 127.060  1.00  0.00           O
ATOM   4312  N   ASN A 287     111.800  43.720 124.970  1.00  0.00           N
ATOM   4313  HN  ASN A 287     112.170  42.980 124.430  1.00  0.00           H
ATOM   4314  CA  ASN A 287     111.040  44.730 124.210  1.00  0.00           C
ATOM   4315  HA  ASN A 287     111.250  44.610 123.160  1.00  0.00           H
ATOM   4316  CB  ASN A 287     109.490  44.530 124.440  1.00  0.00           C
ATOM   4317  HB1 ASN A 287     109.230  44.690 125.510  1.00  0.00           H
ATOM   4318  HB2 ASN A 287     108.970  45.220 123.750  1.00  0.00           H
ATOM   4319  CG  ASN A 287     109.140  43.120 124.210  1.00  0.00           C
ATOM   4320  OD1 ASN A 287     109.750  42.500 123.370  1.00  0.00           O
ATOM   4321  ND2 ASN A 287     108.240  42.490 124.940  1.00  0.00           N
ATOM   4322 HD21 ASN A 287     107.540  43.030 125.410  1.00  0.00           H
ATOM   4323 HD22 ASN A 287     108.290  41.490 124.890  1.00  0.00           H
ATOM   4324  C   ASN A 287     111.480  46.140 124.540  1.00  0.00           C
ATOM   4325  O   ASN A 287     110.750  46.860 125.220  1.00  0.00           O
ATOM   4326  N   PRO A 288     112.740  46.600 124.180  1.00  0.00           N
ATOM   4327  CD  PRO A 288     113.560  45.990 123.180  1.00  0.00           C
ATOM   4328  HD1 PRO A 288     112.890  45.470 122.460  1.00  0.00           H
ATOM   4329  HD2 PRO A 288     114.260  45.260 123.630  1.00  0.00           H
ATOM   4330  CA  PRO A 288     113.040  48.070 124.200  1.00  0.00           C
ATOM   4331  HA  PRO A 288     112.950  48.470 125.200  1.00  0.00           H
ATOM   4332  CB  PRO A 288     114.460  48.190 123.670  1.00  0.00           C
ATOM   4333  HB1 PRO A 288     114.910  49.140 123.310  1.00  0.00           H
ATOM   4334  HB2 PRO A 288     115.130  47.810 124.470  1.00  0.00           H
ATOM   4335  CG  PRO A 288     114.460  47.040 122.620  1.00  0.00           C
ATOM   4336  HG1 PRO A 288     115.470  46.700 122.320  1.00  0.00           H
ATOM   4337  HG2 PRO A 288     113.970  47.450 121.710  1.00  0.00           H
ATOM   4338  C   PRO A 288     112.040  48.830 123.340  1.00  0.00           C
ATOM   4339  O   PRO A 288     111.350  48.270 122.530  1.00  0.00           O
ATOM   4340  N   THR A 289     111.670  50.120 123.660  1.00  0.00           N
ATOM   4341  HN  THR A 289     112.230  50.540 124.370  1.00  0.00           H
ATOM   4342  CA  THR A 289     110.710  50.910 122.880  1.00  0.00           C
ATOM   4343  HA  THR A 289     109.970  50.370 122.310  1.00  0.00           H
ATOM   4344  CB  THR A 289     109.880  51.850 123.710  1.00  0.00           C
ATOM   4345  HB  THR A 289     110.500  52.460 124.410  1.00  0.00           H
ATOM   4346  OG1 THR A 289     108.830  51.200 124.390  1.00  0.00           O
ATOM   4347  HG1 THR A 289     109.140  50.340 124.710  1.00  0.00           H
ATOM   4348  CG2 THR A 289     109.030  52.880 122.840  1.00  0.00           C
ATOM   4349 HG21 THR A 289     109.740  53.420 122.180  1.00  0.00           H
ATOM   4350 HG22 THR A 289     108.300  52.390 122.160  1.00  0.00           H
ATOM   4351 HG23 THR A 289     108.410  53.450 123.570  1.00  0.00           H
ATOM   4352  C   THR A 289     111.540  51.730 121.870  1.00  0.00           C
ATOM   4353  O   THR A 289     111.260  51.720 120.690  1.00  0.00           O
ATOM   4354  N   VAL A 290     112.550  52.460 122.270  1.00  0.00           N
ATOM   4355  HN  VAL A 290     112.750  52.440 123.250  1.00  0.00           H
ATOM   4356  CA  VAL A 290     113.480  53.300 121.440  1.00  0.00           C
ATOM   4357  HA  VAL A 290     113.440  53.000 120.410  1.00  0.00           H
ATOM   4358  CB  VAL A 290     113.030  54.740 121.380  1.00  0.00           C
ATOM   4359  HB  VAL A 290     113.780  55.430 120.950  1.00  0.00           H
ATOM   4360  CG1 VAL A 290     111.810  54.930 120.370  1.00  0.00           C
ATOM   4361 HG11 VAL A 290     111.270  55.900 120.430  1.00  0.00           H
ATOM   4362 HG12 VAL A 290     112.060  54.800 119.300  1.00  0.00           H
ATOM   4363 HG13 VAL A 290     111.060  54.170 120.690  1.00  0.00           H
ATOM   4364  CG2 VAL A 290     112.740  55.250 122.820  1.00  0.00           C
ATOM   4365 HG21 VAL A 290     112.010  54.640 123.400  1.00  0.00           H
ATOM   4366 HG22 VAL A 290     113.630  55.310 123.470  1.00  0.00           H
ATOM   4367 HG23 VAL A 290     112.400  56.300 122.780  1.00  0.00           H
ATOM   4368  C   VAL A 290     114.950  53.260 121.920  1.00  0.00           C
ATOM   4369  O   VAL A 290     115.900  53.740 121.290  1.00  0.00           O
ATOM   4370  N   THR A 291     115.160  52.630 123.110  1.00  0.00           N
ATOM   4371  HN  THR A 291     114.360  52.190 123.520  1.00  0.00           H
ATOM   4372  CA  THR A 291     116.470  52.560 123.760  1.00  0.00           C
ATOM   4373  HA  THR A 291     116.990  53.500 123.810  1.00  0.00           H
ATOM   4374  CB  THR A 291     116.450  52.020 125.120  1.00  0.00           C
ATOM   4375  HB  THR A 291     117.320  51.390 125.380  1.00  0.00           H
ATOM   4376  OG1 THR A 291     115.290  51.240 125.360  1.00  0.00           O
ATOM   4377  HG1 THR A 291     115.620  50.450 125.780  1.00  0.00           H
ATOM   4378  CG2 THR A 291     116.380  53.250 126.020  1.00  0.00           C
ATOM   4379 HG21 THR A 291     115.470  53.860 125.790  1.00  0.00           H
ATOM   4380 HG22 THR A 291     116.340  53.010 127.100  1.00  0.00           H
ATOM   4381 HG23 THR A 291     117.220  53.950 125.820  1.00  0.00           H
ATOM   4382  C   THR A 291     117.430  51.750 122.890  1.00  0.00           C
ATOM   4383  O   THR A 291     117.000  50.900 122.040  1.00  0.00           O
ATOM   4384  N   ARG A 292     118.730  51.990 123.120  1.00  0.00           N
ATOM   4385  HN  ARG A 292     119.020  52.660 123.800  1.00  0.00           H
ATOM   4386  CA  ARG A 292     119.820  51.310 122.520  1.00  0.00           C
ATOM   4387  HA  ARG A 292     120.740  51.780 122.840  1.00  0.00           H
ATOM   4388  CB  ARG A 292     119.940  49.800 123.030  1.00  0.00           C
ATOM   4389  HB1 ARG A 292     118.880  49.480 123.110  1.00  0.00           H
ATOM   4390  HB2 ARG A 292     120.430  49.170 122.250  1.00  0.00           H
ATOM   4391  CG  ARG A 292     120.610  49.560 124.410  1.00  0.00           C
ATOM   4392  HG1 ARG A 292     120.600  48.490 124.700  1.00  0.00           H
ATOM   4393  HG2 ARG A 292     120.110  50.150 125.200  1.00  0.00           H
ATOM   4394  CD  ARG A 292     122.080  50.080 124.360  1.00  0.00           C
ATOM   4395  HD1 ARG A 292     122.080  51.180 124.190  1.00  0.00           H
ATOM   4396  HD2 ARG A 292     122.700  49.600 123.570  1.00  0.00           H
ATOM   4397  NE  ARG A 292     122.680  49.660 125.660  1.00  0.00           N
ATOM   4398  HE  ARG A 292     122.320  48.860 126.130  1.00  0.00           H
ATOM   4399  CZ  ARG A 292     123.940  50.050 126.110  1.00  0.00           C
ATOM   4400  NH1 ARG A 292     124.580  50.940 125.450  1.00  0.00           N
ATOM   4401 HH11 ARG A 292     125.330  51.470 125.840  1.00  0.00           H
ATOM   4402 HH12 ARG A 292     124.120  51.330 124.650  1.00  0.00           H
ATOM   4403  NH2 ARG A 292     124.370  49.620 127.260  1.00  0.00           N
ATOM   4404 HH21 ARG A 292     125.300  49.850 127.540  1.00  0.00           H
ATOM   4405 HH22 ARG A 292     123.830  49.070 127.900  1.00  0.00           H
ATOM   4406  C   ARG A 292     120.000  51.540 121.000  1.00  0.00           C
ATOM   4407  O   ARG A 292     120.870  51.000 120.390  1.00  0.00           O
ATOM   4408  N   GLU A 293     119.240  52.480 120.460  1.00  0.00           N
ATOM   4409  HN  GLU A 293     118.610  52.970 121.050  1.00  0.00           H
ATOM   4410  CA  GLU A 293     119.140  52.750 119.090  1.00  0.00           C
ATOM   4411  HA  GLU A 293     120.020  52.460 118.540  1.00  0.00           H
ATOM   4412  CB  GLU A 293     117.930  51.980 118.500  1.00  0.00           C
ATOM   4413  HB1 GLU A 293     117.080  52.170 119.200  1.00  0.00           H
ATOM   4414  HB2 GLU A 293     117.670  52.340 117.480  1.00  0.00           H
ATOM   4415  CG  GLU A 293     118.220  50.490 118.260  1.00  0.00           C
ATOM   4416  HG1 GLU A 293     118.790  49.950 119.050  1.00  0.00           H
ATOM   4417  HG2 GLU A 293     118.990  50.410 117.460  1.00  0.00           H
ATOM   4418  CD  GLU A 293     116.960  49.780 117.860  1.00  0.00           C
ATOM   4419  OE1 GLU A 293     116.430  50.040 116.740  1.00  0.00           O
ATOM   4420  OE2 GLU A 293     116.370  49.060 118.760  1.00  0.00           O
ATOM   4421  C   GLU A 293     118.930  54.230 118.900  1.00  0.00           C
ATOM   4422  O   GLU A 293     119.840  55.000 118.590  1.00  0.00           O
ATOM   4423  N   GLN A 294     117.670  54.710 119.120  1.00  0.00           N
ATOM   4424  HN  GLN A 294     116.900  54.110 119.350  1.00  0.00           H
ATOM   4425  CA  GLN A 294     117.260  56.070 118.790  1.00  0.00           C
ATOM   4426  HA  GLN A 294     117.810  56.500 117.970  1.00  0.00           H
ATOM   4427  CB  GLN A 294     115.730  56.100 118.570  1.00  0.00           C
ATOM   4428  HB1 GLN A 294     115.160  55.830 119.490  1.00  0.00           H
ATOM   4429  HB2 GLN A 294     115.350  57.100 118.260  1.00  0.00           H
ATOM   4430  CG  GLN A 294     115.280  55.040 117.500  1.00  0.00           C
ATOM   4431  HG1 GLN A 294     114.210  55.200 117.230  1.00  0.00           H
ATOM   4432  HG2 GLN A 294     115.300  54.040 117.970  1.00  0.00           H
ATOM   4433  CD  GLN A 294     116.170  54.760 116.290  1.00  0.00           C
ATOM   4434  OE1 GLN A 294     116.500  53.630 116.010  1.00  0.00           O
ATOM   4435  NE2 GLN A 294     116.510  55.860 115.520  1.00  0.00           N
ATOM   4436 HE21 GLN A 294     116.350  56.780 115.890  1.00  0.00           H
ATOM   4437 HE22 GLN A 294     117.000  55.610 114.680  1.00  0.00           H
ATOM   4438  C   GLN A 294     117.610  57.080 119.930  1.00  0.00           C
ATOM   4439  O   GLN A 294     117.830  58.270 119.690  1.00  0.00           O
ATOM   4440  N   VAL A 295     117.720  56.660 121.170  1.00  0.00           N
ATOM   4441  HN  VAL A 295     117.600  55.670 121.230  1.00  0.00           H
ATOM   4442  CA  VAL A 295     118.040  57.530 122.280  1.00  0.00           C
ATOM   4443  HA  VAL A 295     117.300  58.300 122.460  1.00  0.00           H
ATOM   4444  CB  VAL A 295     117.890  56.730 123.610  1.00  0.00           C
ATOM   4445  HB  VAL A 295     118.460  55.790 123.510  1.00  0.00           H
ATOM   4446  CG1 VAL A 295     118.210  57.600 124.840  1.00  0.00           C
ATOM   4447 HG11 VAL A 295     117.400  58.350 124.940  1.00  0.00           H
ATOM   4448 HG12 VAL A 295     118.220  56.980 125.760  1.00  0.00           H
ATOM   4449 HG13 VAL A 295     119.190  58.120 124.790  1.00  0.00           H
ATOM   4450  CG2 VAL A 295     116.460  56.250 123.670  1.00  0.00           C
ATOM   4451 HG21 VAL A 295     116.260  55.640 124.570  1.00  0.00           H
ATOM   4452 HG22 VAL A 295     115.710  57.080 123.630  1.00  0.00           H
ATOM   4453 HG23 VAL A 295     116.240  55.610 122.790  1.00  0.00           H
ATOM   4454  C   VAL A 295     119.410  58.310 122.070  1.00  0.00           C
ATOM   4455  O   VAL A 295     119.570  59.520 122.230  1.00  0.00           O
ATOM   4456  N   ASP A 296     120.520  57.560 121.730  1.00  0.00           N
ATOM   4457  HN  ASP A 296     120.460  56.560 121.700  1.00  0.00           H
ATOM   4458  CA  ASP A 296     121.860  58.090 121.470  1.00  0.00           C
ATOM   4459  HA  ASP A 296     122.120  58.710 122.310  1.00  0.00           H
ATOM   4460  CB  ASP A 296     122.980  57.010 121.200  1.00  0.00           C
ATOM   4461  HB1 ASP A 296     122.870  56.470 120.230  1.00  0.00           H
ATOM   4462  HB2 ASP A 296     123.990  57.440 121.040  1.00  0.00           H
ATOM   4463  CG  ASP A 296     123.220  56.050 122.310  1.00  0.00           C
ATOM   4464  OD1 ASP A 296     123.200  54.790 122.100  1.00  0.00           O
ATOM   4465  OD2 ASP A 296     123.220  56.450 123.480  1.00  0.00           O
ATOM   4466  C   ASP A 296     121.890  58.960 120.240  1.00  0.00           C
ATOM   4467  O   ASP A 296     122.430  60.020 120.370  1.00  0.00           O
ATOM   4468  N   PHE A 297     121.230  58.510 119.120  1.00  0.00           N
ATOM   4469  HN  PHE A 297     120.760  57.630 119.060  1.00  0.00           H
ATOM   4470  CA  PHE A 297     121.140  59.460 117.990  1.00  0.00           C
ATOM   4471  HA  PHE A 297     122.120  59.710 117.630  1.00  0.00           H
ATOM   4472  CB  PHE A 297     120.430  58.710 116.840  1.00  0.00           C
ATOM   4473  HB1 PHE A 297     120.770  57.710 116.500  1.00  0.00           H
ATOM   4474  HB2 PHE A 297     119.350  58.550 117.010  1.00  0.00           H
ATOM   4475  CG  PHE A 297     120.320  59.510 115.510  1.00  0.00           C
ATOM   4476  CD1 PHE A 297     121.430  59.380 114.650  1.00  0.00           C
ATOM   4477  HD1 PHE A 297     122.340  58.830 114.860  1.00  0.00           H
ATOM   4478  CE1 PHE A 297     121.340  59.960 113.360  1.00  0.00           C
ATOM   4479  HE1 PHE A 297     122.160  59.620 112.740  1.00  0.00           H
ATOM   4480  CZ  PHE A 297     120.210  60.690 112.960  1.00  0.00           C
ATOM   4481  HZ  PHE A 297     120.290  61.200 112.010  1.00  0.00           H
ATOM   4482  CD2 PHE A 297     119.170  60.230 115.130  1.00  0.00           C
ATOM   4483  HD2 PHE A 297     118.320  60.280 115.800  1.00  0.00           H
ATOM   4484  CE2 PHE A 297     119.130  60.730 113.840  1.00  0.00           C
ATOM   4485  HE2 PHE A 297     118.330  61.400 113.570  1.00  0.00           H
ATOM   4486  C   PHE A 297     120.410  60.830 118.220  1.00  0.00           C
ATOM   4487  O   PHE A 297     120.900  61.840 117.730  1.00  0.00           O
ATOM   4488  N   GLN A 298     119.280  60.840 118.930  1.00  0.00           N
ATOM   4489  HN  GLN A 298     118.780  59.980 119.040  1.00  0.00           H
ATOM   4490  CA  GLN A 298     118.590  62.010 119.330  1.00  0.00           C
ATOM   4491  HA  GLN A 298     118.300  62.530 118.430  1.00  0.00           H
ATOM   4492  CB  GLN A 298     117.310  61.600 120.140  1.00  0.00           C
ATOM   4493  HB1 GLN A 298     116.690  60.840 119.620  1.00  0.00           H
ATOM   4494  HB2 GLN A 298     117.500  61.240 121.170  1.00  0.00           H
ATOM   4495  CG  GLN A 298     116.460  62.770 120.610  1.00  0.00           C
ATOM   4496  HG1 GLN A 298     117.060  63.630 120.960  1.00  0.00           H
ATOM   4497  HG2 GLN A 298     115.780  62.550 121.460  1.00  0.00           H
ATOM   4498  CD  GLN A 298     115.700  63.240 119.380  1.00  0.00           C
ATOM   4499  OE1 GLN A 298     116.220  63.750 118.440  1.00  0.00           O
ATOM   4500  NE2 GLN A 298     114.340  63.000 119.460  1.00  0.00           N
ATOM   4501 HE21 GLN A 298     114.000  62.700 120.350  1.00  0.00           H
ATOM   4502 HE22 GLN A 298     113.790  63.140 118.640  1.00  0.00           H
ATOM   4503  C   GLN A 298     119.400  62.900 120.150  1.00  0.00           C
ATOM   4504  O   GLN A 298     119.390  64.150 119.890  1.00  0.00           O
ATOM   4505  N   HIS A 299     120.140  62.360 121.200  1.00  0.00           N
ATOM   4506  HN  HIS A 299     119.920  61.450 121.540  1.00  0.00           H
ATOM   4507  CA  HIS A 299     121.060  63.030 121.990  1.00  0.00           C
ATOM   4508  HA  HIS A 299     120.440  63.830 122.370  1.00  0.00           H
ATOM   4509  CB  HIS A 299     121.440  62.200 123.240  1.00  0.00           C
ATOM   4510  HB1 HIS A 299     120.520  61.920 123.790  1.00  0.00           H
ATOM   4511  HB2 HIS A 299     121.950  61.230 123.030  1.00  0.00           H
ATOM   4512  ND1 HIS A 299     121.950  64.230 124.660  1.00  0.00           N
ATOM   4513  CG  HIS A 299     122.340  62.970 124.220  1.00  0.00           C
ATOM   4514  CE1 HIS A 299     122.750  64.590 125.580  1.00  0.00           C
ATOM   4515  HE1 HIS A 299     122.910  65.510 126.150  1.00  0.00           H
ATOM   4516  NE2 HIS A 299     123.640  63.600 125.830  1.00  0.00           N
ATOM   4517  HE2 HIS A 299     124.300  63.500 126.570  1.00  0.00           H
ATOM   4518  CD2 HIS A 299     123.380  62.550 124.970  1.00  0.00           C
ATOM   4519  HD2 HIS A 299     124.030  61.690 125.010  1.00  0.00           H
ATOM   4520  C   HIS A 299     122.270  63.580 121.300  1.00  0.00           C
ATOM   4521  O   HIS A 299     122.740  64.710 121.480  1.00  0.00           O
ATOM   4522  N   HIS A 300     122.830  62.840 120.340  1.00  0.00           N
ATOM   4523  HN  HIS A 300     122.520  61.900 120.250  1.00  0.00           H
ATOM   4524  CA  HIS A 300     123.830  63.400 119.400  1.00  0.00           C
ATOM   4525  HA  HIS A 300     124.680  63.790 119.950  1.00  0.00           H
ATOM   4526  CB  HIS A 300     124.330  62.270 118.430  1.00  0.00           C
ATOM   4527  HB1 HIS A 300     123.420  61.860 117.940  1.00  0.00           H
ATOM   4528  HB2 HIS A 300     125.030  62.640 117.650  1.00  0.00           H
ATOM   4529  ND1 HIS A 300     126.140  61.400 119.910  1.00  0.00           N
ATOM   4530  CG  HIS A 300     125.120  61.140 119.060  1.00  0.00           C
ATOM   4531  CE1 HIS A 300     126.600  60.280 120.370  1.00  0.00           C
ATOM   4532  HE1 HIS A 300     127.450  60.170 121.050  1.00  0.00           H
ATOM   4533  NE2 HIS A 300     125.980  59.230 119.790  1.00  0.00           N
ATOM   4534  HE2 HIS A 300     125.970  58.250 119.990  1.00  0.00           H
ATOM   4535  CD2 HIS A 300     125.030  59.770 118.960  1.00  0.00           C
ATOM   4536  HD2 HIS A 300     124.370  59.200 118.310  1.00  0.00           H
ATOM   4537  C   HIS A 300     123.370  64.560 118.490  1.00  0.00           C
ATOM   4538  O   HIS A 300     124.180  65.440 118.230  1.00  0.00           O
ATOM   4539  N   GLN A 301     122.070  64.600 118.070  1.00  0.00           N
ATOM   4540  HN  GLN A 301     121.440  63.860 118.300  1.00  0.00           H
ATOM   4541  CA  GLN A 301     121.440  65.610 117.230  1.00  0.00           C
ATOM   4542  HA  GLN A 301     122.090  65.790 116.390  1.00  0.00           H
ATOM   4543  CB  GLN A 301     120.050  65.370 116.740  1.00  0.00           C
ATOM   4544  HB1 GLN A 301     119.440  65.100 117.630  1.00  0.00           H
ATOM   4545  HB2 GLN A 301     119.550  66.270 116.320  1.00  0.00           H
ATOM   4546  CG  GLN A 301     119.920  64.190 115.640  1.00  0.00           C
ATOM   4547  HG1 GLN A 301     119.220  64.570 114.860  1.00  0.00           H
ATOM   4548  HG2 GLN A 301     119.460  63.270 116.040  1.00  0.00           H
ATOM   4549  CD  GLN A 301     121.270  64.020 114.850  1.00  0.00           C
ATOM   4550  OE1 GLN A 301     121.690  64.650 113.840  1.00  0.00           O
ATOM   4551  NE2 GLN A 301     121.930  62.990 115.320  1.00  0.00           N
ATOM   4552 HE21 GLN A 301     121.390  62.450 115.970  1.00  0.00           H
ATOM   4553 HE22 GLN A 301     122.730  62.680 114.820  1.00  0.00           H
ATOM   4554  C   GLN A 301     121.460  66.990 118.020  1.00  0.00           C
ATOM   4555  O   GLN A 301     121.860  68.040 117.560  1.00  0.00           O
ATOM   4556  N   LEU A 302     121.070  67.050 119.320  1.00  0.00           N
ATOM   4557  HN  LEU A 302     120.660  66.210 119.670  1.00  0.00           H
ATOM   4558  CA  LEU A 302     120.860  68.210 120.110  1.00  0.00           C
ATOM   4559  HA  LEU A 302     120.090  68.810 119.660  1.00  0.00           H
ATOM   4560  CB  LEU A 302     120.580  67.840 121.610  1.00  0.00           C
ATOM   4561  HB1 LEU A 302     121.020  66.850 121.890  1.00  0.00           H
ATOM   4562  HB2 LEU A 302     120.870  68.590 122.380  1.00  0.00           H
ATOM   4563  CG  LEU A 302     119.120  67.630 121.860  1.00  0.00           C
ATOM   4564  HG  LEU A 302     118.720  66.870 121.170  1.00  0.00           H
ATOM   4565  CD1 LEU A 302     119.020  67.020 123.260  1.00  0.00           C
ATOM   4566 HD11 LEU A 302     119.900  67.310 123.890  1.00  0.00           H
ATOM   4567 HD12 LEU A 302     118.100  67.270 123.820  1.00  0.00           H
ATOM   4568 HD13 LEU A 302     118.890  65.920 123.300  1.00  0.00           H
ATOM   4569  CD2 LEU A 302     118.240  69.040 121.870  1.00  0.00           C
ATOM   4570 HD21 LEU A 302     118.610  69.630 122.730  1.00  0.00           H
ATOM   4571 HD22 LEU A 302     118.590  69.620 120.980  1.00  0.00           H
ATOM   4572 HD23 LEU A 302     117.140  68.900 121.880  1.00  0.00           H
ATOM   4573  C   LEU A 302     122.170  69.090 120.230  1.00  0.00           C
ATOM   4574  O   LEU A 302     122.120  70.310 120.160  1.00  0.00           O
ATOM   4575  N   ALA A 303     123.320  68.410 120.410  1.00  0.00           N
ATOM   4576  HN  ALA A 303     123.220  67.420 120.500  1.00  0.00           H
ATOM   4577  CA  ALA A 303     124.580  69.030 120.700  1.00  0.00           C
ATOM   4578  HA  ALA A 303     124.550  69.580 121.630  1.00  0.00           H
ATOM   4579  CB  ALA A 303     125.700  67.990 120.970  1.00  0.00           C
ATOM   4580  HB1 ALA A 303     126.620  68.540 121.260  1.00  0.00           H
ATOM   4581  HB2 ALA A 303     125.380  67.340 121.810  1.00  0.00           H
ATOM   4582  HB3 ALA A 303     125.880  67.320 120.110  1.00  0.00           H
ATOM   4583  C   ALA A 303     125.040  69.860 119.520  1.00  0.00           C
ATOM   4584  O   ALA A 303     125.890  70.740 119.660  1.00  0.00           O
ATOM   4585  N   GLU A 304     124.590  69.570 118.290  1.00  0.00           N
ATOM   4586  HN  GLU A 304     123.900  68.880 118.090  1.00  0.00           H
ATOM   4587  CA  GLU A 304     124.950  70.320 117.080  1.00  0.00           C
ATOM   4588  HA  GLU A 304     126.010  70.500 117.140  1.00  0.00           H
ATOM   4589  CB  GLU A 304     124.740  69.530 115.740  1.00  0.00           C
ATOM   4590  HB1 GLU A 304     123.670  69.220 115.700  1.00  0.00           H
ATOM   4591  HB2 GLU A 304     124.750  70.210 114.860  1.00  0.00           H
ATOM   4592  CG  GLU A 304     125.600  68.250 115.610  1.00  0.00           C
ATOM   4593  HG1 GLU A 304     125.210  67.380 116.190  1.00  0.00           H
ATOM   4594  HG2 GLU A 304     126.610  68.530 115.980  1.00  0.00           H
ATOM   4595  CD  GLU A 304     125.700  67.740 114.190  1.00  0.00           C
ATOM   4596  OE1 GLU A 304     124.760  66.930 113.840  1.00  0.00           O
ATOM   4597  OE2 GLU A 304     126.600  68.090 113.410  1.00  0.00           O
ATOM   4598  C   GLU A 304     124.110  71.530 116.920  1.00  0.00           C
ATOM   4599  O   GLU A 304     124.510  72.430 116.160  1.00  0.00           O
ATOM   4600  N   ALA A 305     122.920  71.690 117.630  1.00  0.00           N
ATOM   4601  HN  ALA A 305     122.680  70.930 118.230  1.00  0.00           H
ATOM   4602  CA  ALA A 305     122.160  72.830 117.610  1.00  0.00           C
ATOM   4603  HA  ALA A 305     122.150  73.360 116.680  1.00  0.00           H
ATOM   4604  CB  ALA A 305     120.770  72.260 117.850  1.00  0.00           C
ATOM   4605  HB1 ALA A 305     120.580  71.810 118.850  1.00  0.00           H
ATOM   4606  HB2 ALA A 305     120.010  73.070 117.810  1.00  0.00           H
ATOM   4607  HB3 ALA A 305     120.570  71.480 117.090  1.00  0.00           H
ATOM   4608  C   ALA A 305     122.350  73.770 118.850  1.00  0.00           C
ATOM   4609  O   ALA A 305     122.290  75.010 118.750  1.00  0.00           O
ATOM   4610  N   PHE A 306     122.580  73.180 120.030  1.00  0.00           N
ATOM   4611  HN  PHE A 306     122.750  72.200 119.920  1.00  0.00           H
ATOM   4612  CA  PHE A 306     122.500  73.940 121.280  1.00  0.00           C
ATOM   4613  HA  PHE A 306     121.900  74.840 121.250  1.00  0.00           H
ATOM   4614  CB  PHE A 306     121.850  73.100 122.380  1.00  0.00           C
ATOM   4615  HB1 PHE A 306     122.040  72.020 122.180  1.00  0.00           H
ATOM   4616  HB2 PHE A 306     122.270  73.230 123.400  1.00  0.00           H
ATOM   4617  CG  PHE A 306     120.390  73.380 122.510  1.00  0.00           C
ATOM   4618  CD1 PHE A 306     119.450  72.380 122.090  1.00  0.00           C
ATOM   4619  HD1 PHE A 306     119.810  71.490 121.590  1.00  0.00           H
ATOM   4620  CE1 PHE A 306     118.080  72.620 122.160  1.00  0.00           C
ATOM   4621  HE1 PHE A 306     117.470  71.780 121.860  1.00  0.00           H
ATOM   4622  CZ  PHE A 306     117.620  73.760 122.780  1.00  0.00           C
ATOM   4623  HZ  PHE A 306     116.570  73.970 122.890  1.00  0.00           H
ATOM   4624  CD2 PHE A 306     119.890  74.530 123.090  1.00  0.00           C
ATOM   4625  HD2 PHE A 306     120.540  75.360 123.360  1.00  0.00           H
ATOM   4626  CE2 PHE A 306     118.540  74.770 123.170  1.00  0.00           C
ATOM   4627  HE2 PHE A 306     118.270  75.720 123.610  1.00  0.00           H
ATOM   4628  C   PHE A 306     123.870  74.460 121.830  1.00  0.00           C
ATOM   4629  O   PHE A 306     123.870  75.400 122.610  1.00  0.00           O
ATOM   4630  N   LYS A 307     125.040  73.930 121.310  1.00  0.00           N
ATOM   4631  HN  LYS A 307     125.010  73.090 120.780  1.00  0.00           H
ATOM   4632  CA  LYS A 307     126.390  74.340 121.710  1.00  0.00           C
ATOM   4633  HA  LYS A 307     126.430  74.320 122.790  1.00  0.00           H
ATOM   4634  CB  LYS A 307     127.490  73.540 121.000  1.00  0.00           C
ATOM   4635  HB1 LYS A 307     127.130  72.490 121.140  1.00  0.00           H
ATOM   4636  HB2 LYS A 307     127.410  73.810 119.930  1.00  0.00           H
ATOM   4637  CG  LYS A 307     128.920  73.850 121.370  1.00  0.00           C
ATOM   4638  HG1 LYS A 307     129.060  73.430 122.390  1.00  0.00           H
ATOM   4639  HG2 LYS A 307     129.140  74.930 121.460  1.00  0.00           H
ATOM   4640  CD  LYS A 307     129.980  73.370 120.350  1.00  0.00           C
ATOM   4641  HD1 LYS A 307     129.650  73.620 119.310  1.00  0.00           H
ATOM   4642  HD2 LYS A 307     130.100  72.260 120.360  1.00  0.00           H
ATOM   4643  CE  LYS A 307     131.340  74.070 120.480  1.00  0.00           C
ATOM   4644  HE1 LYS A 307     131.270  75.160 120.310  1.00  0.00           H
ATOM   4645  HE2 LYS A 307     132.010  73.690 119.680  1.00  0.00           H
ATOM   4646  NZ  LYS A 307     131.950  73.880 121.810  1.00  0.00           N
ATOM   4647  HZ1 LYS A 307     131.240  74.050 122.550  1.00  0.00           H
ATOM   4648  HZ2 LYS A 307     132.370  72.930 121.870  1.00  0.00           H
ATOM   4649  HZ3 LYS A 307     132.740  74.550 121.940  1.00  0.00           H
ATOM   4650  C   LYS A 307     126.670  75.840 121.480  1.00  0.00           C
ATOM   4651  O   LYS A 307     127.210  76.530 122.370  1.00  0.00           O
ATOM   4652  N   GLN A 308     126.290  76.360 120.290  1.00  0.00           N
ATOM   4653  HN  GLN A 308     125.870  75.810 119.570  1.00  0.00           H
ATOM   4654  CA  GLN A 308     126.560  77.680 119.900  1.00  0.00           C
ATOM   4655  HA  GLN A 308     127.610  77.830 120.120  1.00  0.00           H
ATOM   4656  CB  GLN A 308     126.390  77.770 118.350  1.00  0.00           C
ATOM   4657  HB1 GLN A 308     126.860  78.640 117.850  1.00  0.00           H
ATOM   4658  HB2 GLN A 308     127.010  77.050 117.760  1.00  0.00           H
ATOM   4659  CG  GLN A 308     124.880  77.660 117.970  1.00  0.00           C
ATOM   4660  HG1 GLN A 308     124.420  78.670 118.050  1.00  0.00           H
ATOM   4661  HG2 GLN A 308     124.340  76.890 118.570  1.00  0.00           H
ATOM   4662  CD  GLN A 308     124.830  77.350 116.460  1.00  0.00           C
ATOM   4663  OE1 GLN A 308     125.560  77.930 115.640  1.00  0.00           O
ATOM   4664  NE2 GLN A 308     123.880  76.460 116.130  1.00  0.00           N
ATOM   4665 HE21 GLN A 308     123.270  76.000 116.780  1.00  0.00           H
ATOM   4666 HE22 GLN A 308     123.610  76.540 115.170  1.00  0.00           H
ATOM   4667  C   GLN A 308     125.680  78.790 120.640  1.00  0.00           C
ATOM   4668  O   GLN A 308     126.070  79.940 120.630  1.00  0.00           O
ATOM   4669  N   TYR A 309     124.710  78.320 121.470  1.00  0.00           N
ATOM   4670  HN  TYR A 309     124.460  77.350 121.500  1.00  0.00           H
ATOM   4671  CA  TYR A 309     123.770  79.090 122.330  1.00  0.00           C
ATOM   4672  HA  TYR A 309     123.960  80.140 122.150  1.00  0.00           H
ATOM   4673  CB  TYR A 309     122.270  78.770 122.040  1.00  0.00           C
ATOM   4674  HB1 TYR A 309     122.120  77.720 122.350  1.00  0.00           H
ATOM   4675  HB2 TYR A 309     121.660  79.510 122.610  1.00  0.00           H
ATOM   4676  CG  TYR A 309     121.920  78.860 120.620  1.00  0.00           C
ATOM   4677  CD1 TYR A 309     122.190  80.140 120.010  1.00  0.00           C
ATOM   4678  HD1 TYR A 309     122.660  80.940 120.570  1.00  0.00           H
ATOM   4679  CE1 TYR A 309     121.990  80.290 118.640  1.00  0.00           C
ATOM   4680  HE1 TYR A 309     122.200  81.240 118.170  1.00  0.00           H
ATOM   4681  CZ  TYR A 309     121.610  79.120 117.890  1.00  0.00           C
ATOM   4682  OH  TYR A 309     121.510  79.280 116.500  1.00  0.00           O
ATOM   4683  HH  TYR A 309     121.220  78.470 116.070  1.00  0.00           H
ATOM   4684  CD2 TYR A 309     121.490  77.750 119.910  1.00  0.00           C
ATOM   4685  HD2 TYR A 309     121.410  76.820 120.450  1.00  0.00           H
ATOM   4686  CE2 TYR A 309     121.300  77.890 118.500  1.00  0.00           C
ATOM   4687  HE2 TYR A 309     121.080  77.040 117.880  1.00  0.00           H
ATOM   4688  C   TYR A 309     124.130  78.900 123.720  1.00  0.00           C
ATOM   4689  O   TYR A 309     123.350  79.290 124.590  1.00  0.00           O
ATOM   4690  N   ASN A 310     125.240  78.240 124.030  1.00  0.00           N
ATOM   4691  HN  ASN A 310     125.760  78.030 123.200  1.00  0.00           H
ATOM   4692  CA  ASN A 310     125.800  77.990 125.360  1.00  0.00           C
ATOM   4693  HA  ASN A 310     126.770  77.560 125.180  1.00  0.00           H
ATOM   4694  CB  ASN A 310     126.150  79.310 126.140  1.00  0.00           C
ATOM   4695  HB1 ASN A 310     125.280  79.910 126.490  1.00  0.00           H
ATOM   4696  HB2 ASN A 310     126.740  78.960 127.010  1.00  0.00           H
ATOM   4697  CG  ASN A 310     127.150  80.130 125.320  1.00  0.00           C
ATOM   4698  OD1 ASN A 310     127.670  79.580 124.350  1.00  0.00           O
ATOM   4699  ND2 ASN A 310     127.490  81.330 125.790  1.00  0.00           N
ATOM   4700 HD21 ASN A 310     127.240  81.680 126.690  1.00  0.00           H
ATOM   4701 HD22 ASN A 310     128.160  81.870 125.290  1.00  0.00           H
ATOM   4702  C   ASN A 310     125.030  76.970 126.210  1.00  0.00           C
ATOM   4703  O   ASN A 310     125.160  76.980 127.400  1.00  0.00           O
ATOM   4704  N   ILE A 311     124.170  76.050 125.660  1.00  0.00           N
ATOM   4705  HN  ILE A 311     124.260  75.720 124.720  1.00  0.00           H
ATOM   4706  CA  ILE A 311     123.400  75.150 126.450  1.00  0.00           C
ATOM   4707  HA  ILE A 311     123.670  75.390 127.470  1.00  0.00           H
ATOM   4708  CB  ILE A 311     121.880  75.210 126.310  1.00  0.00           C
ATOM   4709  HB  ILE A 311     121.750  75.100 125.210  1.00  0.00           H
ATOM   4710  CG2 ILE A 311     121.130  73.990 127.010  1.00  0.00           C
ATOM   4711 HG21 ILE A 311     121.490  73.880 128.050  1.00  0.00           H
ATOM   4712 HG22 ILE A 311     120.050  74.280 126.950  1.00  0.00           H
ATOM   4713 HG23 ILE A 311     121.380  73.050 126.470  1.00  0.00           H
ATOM   4714  CG1 ILE A 311     121.320  76.610 126.720  1.00  0.00           C
ATOM   4715 HG11 ILE A 311     120.240  76.740 126.480  1.00  0.00           H
ATOM   4716 HG12 ILE A 311     121.840  77.420 126.160  1.00  0.00           H
ATOM   4717  CD  ILE A 311     121.490  76.830 128.300  1.00  0.00           C
ATOM   4718  HD1 ILE A 311     120.790  77.580 128.710  1.00  0.00           H
ATOM   4719  HD2 ILE A 311     121.330  75.870 128.830  1.00  0.00           H
ATOM   4720  HD3 ILE A 311     122.540  77.020 128.610  1.00  0.00           H
ATOM   4721  C   ILE A 311     123.940  73.780 126.200  1.00  0.00           C
ATOM   4722  O   ILE A 311     124.070  73.270 125.090  1.00  0.00           O
ATOM   4723  N   SER A 312     124.460  73.110 127.240  1.00  0.00           N
ATOM   4724  HN  SER A 312     124.380  73.390 128.190  1.00  0.00           H
ATOM   4725  CA  SER A 312     124.910  71.670 127.180  1.00  0.00           C
ATOM   4726  HA  SER A 312     125.020  71.370 126.150  1.00  0.00           H
ATOM   4727  CB  SER A 312     126.260  71.380 127.940  1.00  0.00           C
ATOM   4728  HB1 SER A 312     126.130  71.530 129.030  1.00  0.00           H
ATOM   4729  HB2 SER A 312     126.940  72.190 127.580  1.00  0.00           H
ATOM   4730  OG  SER A 312     126.860  70.160 127.560  1.00  0.00           O
ATOM   4731  HG1 SER A 312     126.480  69.430 128.050  1.00  0.00           H
ATOM   4732  C   SER A 312     123.880  70.850 127.840  1.00  0.00           C
ATOM   4733  O   SER A 312     123.230  71.300 128.760  1.00  0.00           O
ATOM   4734  N   TRP A 313     123.630  69.610 127.370  1.00  0.00           N
ATOM   4735  HN  TRP A 313     123.960  69.340 126.460  1.00  0.00           H
ATOM   4736  CA  TRP A 313     122.770  68.600 127.970  1.00  0.00           C
ATOM   4737  HA  TRP A 313     122.040  69.000 128.660  1.00  0.00           H
ATOM   4738  CB  TRP A 313     121.720  68.160 126.940  1.00  0.00           C
ATOM   4739  HB1 TRP A 313     122.310  67.760 126.080  1.00  0.00           H
ATOM   4740  HB2 TRP A 313     121.030  67.350 127.260  1.00  0.00           H
ATOM   4741  CG  TRP A 313     120.890  69.280 126.400  1.00  0.00           C
ATOM   4742  CD1 TRP A 313     120.980  70.080 125.230  1.00  0.00           C
ATOM   4743  HD1 TRP A 313     121.880  70.040 124.640  1.00  0.00           H
ATOM   4744  NE1 TRP A 313     120.060  71.070 125.240  1.00  0.00           N
ATOM   4745  HE1 TRP A 313     120.080  71.850 124.650  1.00  0.00           H
ATOM   4746  CE2 TRP A 313     119.240  70.850 126.250  1.00  0.00           C
ATOM   4747  CD2 TRP A 313     119.730  69.750 127.030  1.00  0.00           C
ATOM   4748  CE3 TRP A 313     118.940  69.290 128.090  1.00  0.00           C
ATOM   4749  HE3 TRP A 313     119.310  68.450 128.660  1.00  0.00           H
ATOM   4750  CZ3 TRP A 313     117.710  69.940 128.340  1.00  0.00           C
ATOM   4751  HZ3 TRP A 313     117.130  69.530 129.150  1.00  0.00           H
ATOM   4752  CZ2 TRP A 313     118.010  71.460 126.490  1.00  0.00           C
ATOM   4753  HZ2 TRP A 313     117.510  72.220 125.900  1.00  0.00           H
ATOM   4754  CH2 TRP A 313     117.220  70.970 127.600  1.00  0.00           C
ATOM   4755  HH2 TRP A 313     116.260  71.400 127.860  1.00  0.00           H
ATOM   4756  C   TRP A 313     123.420  67.340 128.510  1.00  0.00           C
ATOM   4757  O   TRP A 313     124.250  66.690 127.890  1.00  0.00           O
ATOM   4758  N   GLU A 314     122.940  66.950 129.760  1.00  0.00           N
ATOM   4759  HN  GLU A 314     122.270  67.450 130.300  1.00  0.00           H
ATOM   4760  CA  GLU A 314     123.370  65.690 130.330  1.00  0.00           C
ATOM   4761  HA  GLU A 314     124.230  65.230 129.870  1.00  0.00           H
ATOM   4762  CB  GLU A 314     124.020  65.780 131.760  1.00  0.00           C
ATOM   4763  HB1 GLU A 314     123.530  66.600 132.320  1.00  0.00           H
ATOM   4764  HB2 GLU A 314     123.990  64.850 132.360  1.00  0.00           H
ATOM   4765  CG  GLU A 314     125.490  66.200 131.770  1.00  0.00           C
ATOM   4766  HG1 GLU A 314     125.750  66.420 132.820  1.00  0.00           H
ATOM   4767  HG2 GLU A 314     125.570  67.170 131.230  1.00  0.00           H
ATOM   4768  CD  GLU A 314     126.500  65.360 131.050  1.00  0.00           C
ATOM   4769  OE1 GLU A 314     127.630  65.900 130.850  1.00  0.00           O
ATOM   4770  OE2 GLU A 314     126.200  64.220 130.590  1.00  0.00           O
ATOM   4771  C   GLU A 314     122.220  64.740 130.390  1.00  0.00           C
ATOM   4772  O   GLU A 314     121.240  64.850 131.070  1.00  0.00           O
ATOM   4773  N   LEU A 315     122.390  63.640 129.670  1.00  0.00           N
ATOM   4774  HN  LEU A 315     123.190  63.490 129.100  1.00  0.00           H
ATOM   4775  CA  LEU A 315     121.370  62.620 129.600  1.00  0.00           C
ATOM   4776  HA  LEU A 315     120.400  63.080 129.500  1.00  0.00           H
ATOM   4777  CB  LEU A 315     121.760  61.830 128.320  1.00  0.00           C
ATOM   4778  HB1 LEU A 315     121.690  62.440 127.400  1.00  0.00           H
ATOM   4779  HB2 LEU A 315     122.740  61.320 128.310  1.00  0.00           H
ATOM   4780  CG  LEU A 315     120.900  60.540 128.020  1.00  0.00           C
ATOM   4781  HG  LEU A 315     120.960  59.730 128.780  1.00  0.00           H
ATOM   4782  CD1 LEU A 315     119.370  60.690 127.990  1.00  0.00           C
ATOM   4783 HD11 LEU A 315     119.020  61.330 128.820  1.00  0.00           H
ATOM   4784 HD12 LEU A 315     119.070  61.200 127.050  1.00  0.00           H
ATOM   4785 HD13 LEU A 315     118.920  59.690 128.130  1.00  0.00           H
ATOM   4786  CD2 LEU A 315     121.410  59.860 126.710  1.00  0.00           C
ATOM   4787 HD21 LEU A 315     121.340  60.610 125.890  1.00  0.00           H
ATOM   4788 HD22 LEU A 315     122.470  59.550 126.660  1.00  0.00           H
ATOM   4789 HD23 LEU A 315     120.720  59.010 126.530  1.00  0.00           H
ATOM   4790  C   LEU A 315     121.430  61.650 130.830  1.00  0.00           C
ATOM   4791  O   LEU A 315     122.510  61.330 131.350  1.00  0.00           O
ATOM   4792  N   ASP A 316     120.290  61.120 131.370  1.00  0.00           N
ATOM   4793  HN  ASP A 316     119.430  61.590 131.160  1.00  0.00           H
ATOM   4794  CA  ASP A 316     120.270  60.020 132.280  1.00  0.00           C
ATOM   4795  HA  ASP A 316     121.210  59.500 132.230  1.00  0.00           H
ATOM   4796  CB  ASP A 316     120.170  60.610 133.740  1.00  0.00           C
ATOM   4797  HB1 ASP A 316     121.000  61.340 133.840  1.00  0.00           H
ATOM   4798  HB2 ASP A 316     119.200  61.060 134.040  1.00  0.00           H
ATOM   4799  CG  ASP A 316     120.510  59.550 134.750  1.00  0.00           C
ATOM   4800  OD1 ASP A 316     120.520  59.940 135.970  1.00  0.00           O
ATOM   4801  OD2 ASP A 316     120.680  58.350 134.440  1.00  0.00           O
ATOM   4802  C   ASP A 316     119.130  59.170 131.800  1.00  0.00           C
ATOM   4803  O   ASP A 316     118.230  59.560 131.040  1.00  0.00           O
ATOM   4804  N   VAL A 317     119.190  57.870 132.210  1.00  0.00           N
ATOM   4805  HN  VAL A 317     119.920  57.560 132.820  1.00  0.00           H
ATOM   4806  CA  VAL A 317     118.120  56.920 131.780  1.00  0.00           C
ATOM   4807  HA  VAL A 317     117.270  57.410 131.340  1.00  0.00           H
ATOM   4808  CB  VAL A 317     118.460  55.910 130.740  1.00  0.00           C
ATOM   4809  HB  VAL A 317     119.420  55.390 130.950  1.00  0.00           H
ATOM   4810  CG1 VAL A 317     117.340  54.880 130.510  1.00  0.00           C
ATOM   4811 HG11 VAL A 317     116.300  55.280 130.450  1.00  0.00           H
ATOM   4812 HG12 VAL A 317     117.610  54.250 129.640  1.00  0.00           H
ATOM   4813 HG13 VAL A 317     117.180  54.240 131.410  1.00  0.00           H
ATOM   4814  CG2 VAL A 317     118.680  56.560 129.320  1.00  0.00           C
ATOM   4815 HG21 VAL A 317     119.390  57.400 129.420  1.00  0.00           H
ATOM   4816 HG22 VAL A 317     119.230  55.820 128.700  1.00  0.00           H
ATOM   4817 HG23 VAL A 317     117.750  56.860 128.810  1.00  0.00           H
ATOM   4818  C   VAL A 317     117.490  56.210 132.990  1.00  0.00           C
ATOM   4819  O   VAL A 317     118.160  55.710 133.870  1.00  0.00           O
ATOM   4820  N   LEU A 318     116.150  56.170 132.990  1.00  0.00           N
ATOM   4821  HN  LEU A 318     115.600  56.530 132.240  1.00  0.00           H
ATOM   4822  CA  LEU A 318     115.430  55.410 133.900  1.00  0.00           C
ATOM   4823  HA  LEU A 318     116.080  54.950 134.620  1.00  0.00           H
ATOM   4824  CB  LEU A 318     114.360  56.260 134.590  1.00  0.00           C
ATOM   4825  HB1 LEU A 318     114.800  57.280 134.610  1.00  0.00           H
ATOM   4826  HB2 LEU A 318     113.400  56.210 134.030  1.00  0.00           H
ATOM   4827  CG  LEU A 318     113.930  55.680 135.900  1.00  0.00           C
ATOM   4828  HG  LEU A 318     113.980  54.580 135.840  1.00  0.00           H
ATOM   4829  CD1 LEU A 318     114.880  56.120 136.970  1.00  0.00           C
ATOM   4830 HD11 LEU A 318     114.840  57.230 137.070  1.00  0.00           H
ATOM   4831 HD12 LEU A 318     114.600  55.570 137.900  1.00  0.00           H
ATOM   4832 HD13 LEU A 318     115.950  56.010 136.720  1.00  0.00           H
ATOM   4833  CD2 LEU A 318     112.530  55.970 136.300  1.00  0.00           C
ATOM   4834 HD21 LEU A 318     112.260  55.710 137.350  1.00  0.00           H
ATOM   4835 HD22 LEU A 318     112.290  57.050 136.270  1.00  0.00           H
ATOM   4836 HD23 LEU A 318     111.820  55.500 135.590  1.00  0.00           H
ATOM   4837  C   LEU A 318     114.820  54.170 133.270  1.00  0.00           C
ATOM   4838  O   LEU A 318     113.840  54.310 132.470  1.00  0.00           O
ATOM   4839  N   GLU A 319     115.290  53.000 133.660  1.00  0.00           N
ATOM   4840  HN  GLU A 319     115.990  52.910 134.360  1.00  0.00           H
ATOM   4841  CA  GLU A 319     114.920  51.640 133.200  1.00  0.00           C
ATOM   4842  HA  GLU A 319     114.430  51.730 132.240  1.00  0.00           H
ATOM   4843  CB  GLU A 319     116.100  50.660 132.940  1.00  0.00           C
ATOM   4844  HB1 GLU A 319     116.640  50.480 133.890  1.00  0.00           H
ATOM   4845  HB2 GLU A 319     115.770  49.690 132.510  1.00  0.00           H
ATOM   4846  CG  GLU A 319     117.150  51.090 131.880  1.00  0.00           C
ATOM   4847  HG1 GLU A 319     117.810  51.860 132.330  1.00  0.00           H
ATOM   4848  HG2 GLU A 319     116.680  51.620 131.020  1.00  0.00           H
ATOM   4849  CD  GLU A 319     117.940  49.950 131.310  1.00  0.00           C
ATOM   4850  OE1 GLU A 319     118.600  49.180 132.000  1.00  0.00           O
ATOM   4851  OE2 GLU A 319     117.930  49.740 130.050  1.00  0.00           O
ATOM   4852  C   GLU A 319     113.920  51.080 134.140  1.00  0.00           C
ATOM   4853  O   GLU A 319     114.120  50.920 135.270  1.00  0.00           O
ATOM   4854  N   VAL A 320     112.670  50.850 133.690  1.00  0.00           N
ATOM   4855  HN  VAL A 320     112.500  51.120 132.740  1.00  0.00           H
ATOM   4856  CA  VAL A 320     111.500  50.450 134.470  1.00  0.00           C
ATOM   4857  HA  VAL A 320     111.850  50.280 135.480  1.00  0.00           H
ATOM   4858  CB  VAL A 320     110.300  51.400 134.430  1.00  0.00           C
ATOM   4859  HB  VAL A 320     109.900  51.420 133.400  1.00  0.00           H
ATOM   4860  CG1 VAL A 320     109.100  50.840 135.260  1.00  0.00           C
ATOM   4861 HG11 VAL A 320     108.280  51.590 135.330  1.00  0.00           H
ATOM   4862 HG12 VAL A 320     108.750  49.880 134.820  1.00  0.00           H
ATOM   4863 HG13 VAL A 320     109.540  50.710 136.270  1.00  0.00           H
ATOM   4864  CG2 VAL A 320     110.710  52.740 135.020  1.00  0.00           C
ATOM   4865 HG21 VAL A 320     111.620  53.130 134.510  1.00  0.00           H
ATOM   4866 HG22 VAL A 320     109.950  53.490 134.710  1.00  0.00           H
ATOM   4867 HG23 VAL A 320     110.810  52.860 136.120  1.00  0.00           H
ATOM   4868  C   VAL A 320     111.090  49.050 133.950  1.00  0.00           C
ATOM   4869  O   VAL A 320     111.310  48.830 132.780  1.00  0.00           O
ATOM   4870  N   SER A 321     110.610  48.160 134.770  1.00  0.00           N
ATOM   4871  HN  SER A 321     110.610  48.430 135.730  1.00  0.00           H
ATOM   4872  CA  SER A 321     110.160  46.900 134.380  1.00  0.00           C
ATOM   4873  HA  SER A 321     110.080  46.840 133.310  1.00  0.00           H
ATOM   4874  CB  SER A 321     111.080  45.850 134.950  1.00  0.00           C
ATOM   4875  HB1 SER A 321     110.950  45.680 136.040  1.00  0.00           H
ATOM   4876  HB2 SER A 321     112.140  46.120 134.740  1.00  0.00           H
ATOM   4877  OG  SER A 321     110.930  44.610 134.300  1.00  0.00           O
ATOM   4878  HG1 SER A 321     110.060  44.240 134.400  1.00  0.00           H
ATOM   4879  C   SER A 321     108.770  46.780 134.940  1.00  0.00           C
ATOM   4880  O   SER A 321     108.380  46.980 136.130  1.00  0.00           O
ATOM   4881  N   ASN A 322     107.880  46.320 134.040  1.00  0.00           N
ATOM   4882  HN  ASN A 322     108.110  46.330 133.070  1.00  0.00           H
ATOM   4883  CA  ASN A 322     106.520  45.950 134.340  1.00  0.00           C
ATOM   4884  HA  ASN A 322     106.580  45.070 134.960  1.00  0.00           H
ATOM   4885  CB  ASN A 322     105.660  46.960 135.110  1.00  0.00           C
ATOM   4886  HB1 ASN A 322     106.090  47.090 136.130  1.00  0.00           H
ATOM   4887  HB2 ASN A 322     105.640  48.000 134.730  1.00  0.00           H
ATOM   4888  CG  ASN A 322     104.130  46.590 135.290  1.00  0.00           C
ATOM   4889  OD1 ASN A 322     103.530  45.650 134.860  1.00  0.00           O
ATOM   4890  ND2 ASN A 322     103.540  47.470 136.150  1.00  0.00           N
ATOM   4891 HD21 ASN A 322     103.960  48.350 136.390  1.00  0.00           H
ATOM   4892 HD22 ASN A 322     102.550  47.480 136.270  1.00  0.00           H
ATOM   4893  C   ASN A 322     105.810  45.390 133.060  1.00  0.00           C
ATOM   4894  O   ASN A 322     105.520  46.100 132.020  1.00  0.00           O
ATOM   4895  N   SER A 323     105.560  44.030 132.980  1.00  0.00           N
ATOM   4896  HN  SER A 323     105.910  43.320 133.590  1.00  0.00           H
ATOM   4897  CA  SER A 323     104.980  43.490 131.720  1.00  0.00           C
ATOM   4898  HA  SER A 323     105.710  43.800 130.980  1.00  0.00           H
ATOM   4899  CB  SER A 323     105.050  41.920 131.720  1.00  0.00           C
ATOM   4900  HB1 SER A 323     104.850  41.460 130.730  1.00  0.00           H
ATOM   4901  HB2 SER A 323     104.410  41.460 132.500  1.00  0.00           H
ATOM   4902  OG  SER A 323     106.370  41.570 132.040  1.00  0.00           O
ATOM   4903  HG1 SER A 323     106.490  41.480 132.990  1.00  0.00           H
ATOM   4904  C   SER A 323     103.550  43.960 131.360  1.00  0.00           C
ATOM   4905  O   SER A 323     103.320  44.480 130.250  1.00  0.00           O
ATOM   4906  N   SER A 324     102.620  43.820 132.310  1.00  0.00           N
ATOM   4907  HN  SER A 324     102.880  43.320 133.140  1.00  0.00           H
ATOM   4908  CA  SER A 324     101.280  44.250 132.240  1.00  0.00           C
ATOM   4909  HA  SER A 324     100.820  43.730 131.400  1.00  0.00           H
ATOM   4910  CB  SER A 324     100.440  43.920 133.500  1.00  0.00           C
ATOM   4911  HB1 SER A 324     100.950  44.500 134.300  1.00  0.00           H
ATOM   4912  HB2 SER A 324     100.240  42.860 133.750  1.00  0.00           H
ATOM   4913  OG  SER A 324      99.090  44.490 133.430  1.00  0.00           O
ATOM   4914  HG1 SER A 324      98.500  43.890 133.900  1.00  0.00           H
ATOM   4915  C   SER A 324     101.040  45.690 131.870  1.00  0.00           C
ATOM   4916  O   SER A 324     100.260  46.000 130.970  1.00  0.00           O
ATOM   4917  N   LEU A 325     101.880  46.580 132.420  1.00  0.00           N
ATOM   4918  HN  LEU A 325     102.500  46.280 133.140  1.00  0.00           H
ATOM   4919  CA  LEU A 325     101.940  47.920 131.990  1.00  0.00           C
ATOM   4920  HA  LEU A 325     100.980  48.410 132.060  1.00  0.00           H
ATOM   4921  CB  LEU A 325     102.880  48.830 132.820  1.00  0.00           C
ATOM   4922  HB1 LEU A 325     102.570  48.640 133.870  1.00  0.00           H
ATOM   4923  HB2 LEU A 325     103.940  48.490 132.800  1.00  0.00           H
ATOM   4924  CG  LEU A 325     102.740  50.360 132.530  1.00  0.00           C
ATOM   4925  HG  LEU A 325     102.880  50.520 131.440  1.00  0.00           H
ATOM   4926  CD1 LEU A 325     101.400  50.890 132.930  1.00  0.00           C
ATOM   4927 HD11 LEU A 325     100.640  50.370 132.300  1.00  0.00           H
ATOM   4928 HD12 LEU A 325     101.120  50.620 133.970  1.00  0.00           H
ATOM   4929 HD13 LEU A 325     101.340  51.990 132.790  1.00  0.00           H
ATOM   4930  CD2 LEU A 325     103.730  51.090 133.380  1.00  0.00           C
ATOM   4931 HD21 LEU A 325     103.550  52.180 133.490  1.00  0.00           H
ATOM   4932 HD22 LEU A 325     103.510  50.790 134.430  1.00  0.00           H
ATOM   4933 HD23 LEU A 325     104.770  50.890 133.040  1.00  0.00           H
ATOM   4934  C   LEU A 325     102.320  48.110 130.540  1.00  0.00           C
ATOM   4935  O   LEU A 325     101.710  48.930 129.810  1.00  0.00           O
ATOM   4936  N   ARG A 326     103.270  47.340 130.050  1.00  0.00           N
ATOM   4937  HN  ARG A 326     103.640  46.550 130.530  1.00  0.00           H
ATOM   4938  CA  ARG A 326     103.640  47.620 128.670  1.00  0.00           C
ATOM   4939  HA  ARG A 326     103.740  48.680 128.520  1.00  0.00           H
ATOM   4940  CB  ARG A 326     105.000  46.980 128.480  1.00  0.00           C
ATOM   4941  HB1 ARG A 326     105.730  47.300 129.260  1.00  0.00           H
ATOM   4942  HB2 ARG A 326     104.820  45.900 128.670  1.00  0.00           H
ATOM   4943  CG  ARG A 326     105.520  46.950 127.030  1.00  0.00           C
ATOM   4944  HG1 ARG A 326     104.880  46.320 126.370  1.00  0.00           H
ATOM   4945  HG2 ARG A 326     106.540  46.500 127.030  1.00  0.00           H
ATOM   4946  CD  ARG A 326     105.800  48.370 126.420  1.00  0.00           C
ATOM   4947  HD1 ARG A 326     106.520  48.930 127.060  1.00  0.00           H
ATOM   4948  HD2 ARG A 326     104.900  49.010 126.320  1.00  0.00           H
ATOM   4949  NE  ARG A 326     106.300  48.110 125.080  1.00  0.00           N
ATOM   4950  HE  ARG A 326     107.270  48.300 125.010  1.00  0.00           H
ATOM   4951  CZ  ARG A 326     105.530  48.130 123.970  1.00  0.00           C
ATOM   4952  NH1 ARG A 326     104.240  48.050 123.980  1.00  0.00           N
ATOM   4953 HH11 ARG A 326     103.920  47.960 123.040  1.00  0.00           H
ATOM   4954 HH12 ARG A 326     103.660  47.910 124.780  1.00  0.00           H
ATOM   4955  NH2 ARG A 326     106.220  48.090 122.870  1.00  0.00           N
ATOM   4956 HH21 ARG A 326     105.760  47.920 122.000  1.00  0.00           H
ATOM   4957 HH22 ARG A 326     107.210  48.260 122.850  1.00  0.00           H
ATOM   4958  C   ARG A 326     102.740  47.060 127.580  1.00  0.00           C
ATOM   4959  O   ARG A 326     102.750  47.540 126.460  1.00  0.00           O
ATOM   4960  N   ARG A 327     101.950  46.020 127.950  1.00  0.00           N
ATOM   4961  HN  ARG A 327     102.210  45.480 128.750  1.00  0.00           H
ATOM   4962  CA  ARG A 327     100.800  45.570 127.170  1.00  0.00           C
ATOM   4963  HA  ARG A 327     101.110  45.220 126.200  1.00  0.00           H
ATOM   4964  CB  ARG A 327     100.060  44.340 127.780  1.00  0.00           C
ATOM   4965  HB1 ARG A 327      99.570  44.650 128.730  1.00  0.00           H
ATOM   4966  HB2 ARG A 327      99.230  43.940 127.160  1.00  0.00           H
ATOM   4967  CG  ARG A 327     101.050  43.230 128.000  1.00  0.00           C
ATOM   4968  HG1 ARG A 327     100.480  42.550 128.680  1.00  0.00           H
ATOM   4969  HG2 ARG A 327     101.900  43.540 128.640  1.00  0.00           H
ATOM   4970  CD  ARG A 327     101.560  42.510 126.800  1.00  0.00           C
ATOM   4971  HD1 ARG A 327     101.910  43.230 126.030  1.00  0.00           H
ATOM   4972  HD2 ARG A 327     100.820  41.890 126.230  1.00  0.00           H
ATOM   4973  NE  ARG A 327     102.880  41.790 127.160  1.00  0.00           N
ATOM   4974  HE  ARG A 327     103.660  42.410 127.260  1.00  0.00           H
ATOM   4975  CZ  ARG A 327     102.980  40.770 128.020  1.00  0.00           C
ATOM   4976  NH1 ARG A 327     101.930  40.040 128.460  1.00  0.00           N
ATOM   4977 HH11 ARG A 327     102.200  39.100 128.700  1.00  0.00           H
ATOM   4978 HH12 ARG A 327     101.120  40.170 127.880  1.00  0.00           H
ATOM   4979  NH2 ARG A 327     104.140  40.410 128.480  1.00  0.00           N
ATOM   4980 HH21 ARG A 327     104.270  39.530 128.930  1.00  0.00           H
ATOM   4981 HH22 ARG A 327     104.940  40.810 128.030  1.00  0.00           H
ATOM   4982  C   ARG A 327      99.750  46.610 126.820  1.00  0.00           C
ATOM   4983  O   ARG A 327      99.050  46.510 125.860  1.00  0.00           O
ATOM   4984  N   ARG A 328      99.610  47.620 127.720  1.00  0.00           N
ATOM   4985  HN  ARG A 328     100.250  47.620 128.490  1.00  0.00           H
ATOM   4986  CA  ARG A 328      98.510  48.620 127.620  1.00  0.00           C
ATOM   4987  HA  ARG A 328      97.560  48.130 127.470  1.00  0.00           H
ATOM   4988  CB  ARG A 328      98.230  49.390 128.980  1.00  0.00           C
ATOM   4989  HB1 ARG A 328      98.980  50.140 129.290  1.00  0.00           H
ATOM   4990  HB2 ARG A 328      97.310  50.010 128.930  1.00  0.00           H
ATOM   4991  CG  ARG A 328      98.250  48.430 130.190  1.00  0.00           C
ATOM   4992  HG1 ARG A 328      99.320  48.120 130.270  1.00  0.00           H
ATOM   4993  HG2 ARG A 328      97.720  47.540 129.800  1.00  0.00           H
ATOM   4994  CD  ARG A 328      97.620  49.060 131.460  1.00  0.00           C
ATOM   4995  HD1 ARG A 328      96.520  49.190 131.380  1.00  0.00           H
ATOM   4996  HD2 ARG A 328      98.080  50.040 131.710  1.00  0.00           H
ATOM   4997  NE  ARG A 328      97.910  47.970 132.480  1.00  0.00           N
ATOM   4998  HE  ARG A 328      97.730  47.000 132.350  1.00  0.00           H
ATOM   4999  CZ  ARG A 328      98.210  48.150 133.760  1.00  0.00           C
ATOM   5000  NH1 ARG A 328      98.160  49.290 134.360  1.00  0.00           N
ATOM   5001 HH11 ARG A 328      98.170  49.330 135.360  1.00  0.00           H
ATOM   5002 HH12 ARG A 328      97.550  50.000 134.000  1.00  0.00           H
ATOM   5003  NH2 ARG A 328      98.570  47.110 134.470  1.00  0.00           N
ATOM   5004 HH21 ARG A 328      98.990  47.300 135.350  1.00  0.00           H
ATOM   5005 HH22 ARG A 328      98.620  46.220 134.020  1.00  0.00           H
ATOM   5006  C   ARG A 328      98.850  49.620 126.460  1.00  0.00           C
ATOM   5007  O   ARG A 328     100.010  49.730 126.120  1.00  0.00           O
ATOM   5008  N   LEU A 329      97.890  50.350 125.980  1.00  0.00           N
ATOM   5009  HN  LEU A 329      96.910  50.230 126.140  1.00  0.00           H
ATOM   5010  CA  LEU A 329      98.060  51.510 125.170  1.00  0.00           C
ATOM   5011  HA  LEU A 329      99.050  51.510 124.730  1.00  0.00           H
ATOM   5012  CB  LEU A 329      96.890  51.550 124.120  1.00  0.00           C
ATOM   5013  HB1 LEU A 329      96.740  50.540 123.690  1.00  0.00           H
ATOM   5014  HB2 LEU A 329      95.930  51.820 124.610  1.00  0.00           H
ATOM   5015  CG  LEU A 329      96.990  52.660 123.040  1.00  0.00           C
ATOM   5016  HG  LEU A 329      96.940  53.660 123.510  1.00  0.00           H
ATOM   5017  CD1 LEU A 329      98.310  52.640 122.310  1.00  0.00           C
ATOM   5018 HD11 LEU A 329      98.380  53.520 121.630  1.00  0.00           H
ATOM   5019 HD12 LEU A 329      99.210  52.750 122.950  1.00  0.00           H
ATOM   5020 HD13 LEU A 329      98.300  51.760 121.630  1.00  0.00           H
ATOM   5021  CD2 LEU A 329      95.840  52.630 122.070  1.00  0.00           C
ATOM   5022 HD21 LEU A 329      95.990  51.830 121.320  1.00  0.00           H
ATOM   5023 HD22 LEU A 329      94.940  52.470 122.700  1.00  0.00           H
ATOM   5024 HD23 LEU A 329      95.830  53.590 121.510  1.00  0.00           H
ATOM   5025  C   LEU A 329      97.960  52.760 126.050  1.00  0.00           C
ATOM   5026  O   LEU A 329      97.200  52.840 126.970  1.00  0.00           O
ATOM   5027  N   ILE A 330      98.730  53.810 125.710  1.00  0.00           N
ATOM   5028  HN  ILE A 330      99.440  53.660 125.020  1.00  0.00           H
ATOM   5029  CA  ILE A 330      98.560  55.110 126.310  1.00  0.00           C
ATOM   5030  HA  ILE A 330      97.900  55.010 127.150  1.00  0.00           H
ATOM   5031  CB  ILE A 330      99.970  55.710 126.850  1.00  0.00           C
ATOM   5032  HB  ILE A 330     100.560  56.150 126.020  1.00  0.00           H
ATOM   5033  CG2 ILE A 330      99.620  56.830 127.870  1.00  0.00           C
ATOM   5034 HG21 ILE A 330      99.160  57.730 127.410  1.00  0.00           H
ATOM   5035 HG22 ILE A 330      98.960  56.410 128.660  1.00  0.00           H
ATOM   5036 HG23 ILE A 330     100.560  57.230 128.320  1.00  0.00           H
ATOM   5037  CG1 ILE A 330     100.850  54.670 127.480  1.00  0.00           C
ATOM   5038 HG11 ILE A 330     101.800  55.190 127.750  1.00  0.00           H
ATOM   5039 HG12 ILE A 330     101.220  54.020 126.660  1.00  0.00           H
ATOM   5040  CD  ILE A 330     100.360  53.890 128.710  1.00  0.00           C
ATOM   5041  HD1 ILE A 330      99.360  53.460 128.500  1.00  0.00           H
ATOM   5042  HD2 ILE A 330     101.040  53.080 129.050  1.00  0.00           H
ATOM   5043  HD3 ILE A 330     100.190  54.610 129.540  1.00  0.00           H
ATOM   5044  C   ILE A 330      97.930  56.080 125.390  1.00  0.00           C
ATOM   5045  O   ILE A 330      98.300  56.040 124.240  1.00  0.00           O
ATOM   5046  N   LEU A 331      96.960  56.890 125.920  1.00  0.00           N
ATOM   5047  HN  LEU A 331      96.700  56.710 126.860  1.00  0.00           H
ATOM   5048  CA  LEU A 331      96.240  57.820 125.060  1.00  0.00           C
ATOM   5049  HA  LEU A 331      96.570  57.590 124.060  1.00  0.00           H
ATOM   5050  CB  LEU A 331      94.740  57.530 125.040  1.00  0.00           C
ATOM   5051  HB1 LEU A 331      94.260  57.540 126.040  1.00  0.00           H
ATOM   5052  HB2 LEU A 331      94.130  58.300 124.500  1.00  0.00           H
ATOM   5053  CG  LEU A 331      94.170  56.280 124.380  1.00  0.00           C
ATOM   5054  HG  LEU A 331      94.500  55.370 124.920  1.00  0.00           H
ATOM   5055  CD1 LEU A 331      92.640  56.390 124.440  1.00  0.00           C
ATOM   5056 HD11 LEU A 331      92.260  56.630 125.460  1.00  0.00           H
ATOM   5057 HD12 LEU A 331      92.310  57.130 123.680  1.00  0.00           H
ATOM   5058 HD13 LEU A 331      92.100  55.480 124.120  1.00  0.00           H
ATOM   5059  CD2 LEU A 331      94.460  56.220 122.880  1.00  0.00           C
ATOM   5060 HD21 LEU A 331      94.180  57.120 122.290  1.00  0.00           H
[truncated: 3,341,080 more chars]
