# Supplementary material for: Structure of the PAPP-ABP5 complex reveals mechanism of substrate recognition
Source: Nat Commun. 2022 Sep 20;13:5500. doi: 10.1038/s41467-022-33175-2 (PMC9489782; doi:10.1038/s41467-022-33175-2)
Supplement: Supplementary file 5 — Supplementary Data 2 [file 41467_2022_33175_MOESM5_ESM.zip › simulation Finals/Final_6.pdb]

REMARK    GENERATED BY TRJCONV
TITLE     active-agonist+G_alpha in water
REMARK    THIS IS A SIMULATION BOX
CRYST1  187.693  187.693  187.693  90.00  90.00  90.00 P 1           1
MODEL        1
ATOM      1  N   ARG A  15     100.700 103.010 164.620  1.00  0.00           N
ATOM      2  HT1 ARG A  15     100.670 102.760 163.650  1.00  0.00           H
ATOM      3  HT2 ARG A  15     100.560 103.990 164.800  1.00  0.00           H
ATOM      4  CA  ARG A  15      99.600 102.410 165.440  1.00  0.00           C
ATOM      5  HA  ARG A  15      99.870 101.460 165.890  1.00  0.00           H
ATOM      6  CB  ARG A  15      99.220 103.310 166.690  1.00  0.00           C
ATOM      7  HB1 ARG A  15      98.810 104.280 166.330  1.00  0.00           H
ATOM      8  HB2 ARG A  15      98.460 102.830 167.320  1.00  0.00           H
ATOM      9  CG  ARG A  15     100.450 103.610 167.620  1.00  0.00           C
ATOM     10  HG1 ARG A  15     100.170 104.280 168.460  1.00  0.00           H
ATOM     11  HG2 ARG A  15     101.200 104.030 166.920  1.00  0.00           H
ATOM     12  CD  ARG A  15     101.080 102.300 168.090  1.00  0.00           C
ATOM     13  HD1 ARG A  15     102.030 102.510 168.640  1.00  0.00           H
ATOM     14  HD2 ARG A  15     101.310 101.720 167.170  1.00  0.00           H
ATOM     15  NE  ARG A  15     100.210 101.700 169.180  1.00  0.00           N
ATOM     16  HE  ARG A  15      99.450 102.270 169.490  1.00  0.00           H
ATOM     17  CZ  ARG A  15     100.100 100.370 169.290  1.00  0.00           C
ATOM     18  NH1 ARG A  15     100.970  99.500 168.870  1.00  0.00           N
ATOM     19 HH11 ARG A  15     100.800  98.520 168.940  1.00  0.00           H
ATOM     20 HH12 ARG A  15     101.780  99.840 168.390  1.00  0.00           H
ATOM     21  NH2 ARG A  15      99.060  99.920 169.930  1.00  0.00           N
ATOM     22 HH21 ARG A  15      98.880  98.950 169.770  1.00  0.00           H
ATOM     23 HH22 ARG A  15      98.330 100.470 170.340  1.00  0.00           H
ATOM     24  C   ARG A  15      98.290 102.130 164.690  1.00  0.00           C
ATOM     25  O   ARG A  15      97.150 102.660 164.870  1.00  0.00           O
ATOM     26  N   ALA A  16      98.360 101.310 163.540  1.00  0.00           N
ATOM     27  HN  ALA A  16      99.270 101.070 163.230  1.00  0.00           H
ATOM     28  CA  ALA A  16      97.250 100.970 162.700  1.00  0.00           C
ATOM     29  HA  ALA A  16      96.950 101.920 162.280  1.00  0.00           H
ATOM     30  CB  ALA A  16      97.690 100.140 161.410  1.00  0.00           C
ATOM     31  HB1 ALA A  16      98.090  99.130 161.660  1.00  0.00           H
ATOM     32  HB2 ALA A  16      96.890 100.040 160.640  1.00  0.00           H
ATOM     33  HB3 ALA A  16      98.400 100.760 160.810  1.00  0.00           H
ATOM     34  C   ALA A  16      96.070 100.320 163.360  1.00  0.00           C
ATOM     35  O   ALA A  16      96.160  99.410 164.220  1.00  0.00           O
ATOM     36  N   LEU A  17      94.870 100.720 162.900  1.00  0.00           N
ATOM     37  HN  LEU A  17      94.810 101.370 162.150  1.00  0.00           H
ATOM     38  CA  LEU A  17      93.560 100.330 163.460  1.00  0.00           C
ATOM     39  HA  LEU A  17      93.820  99.950 164.440  1.00  0.00           H
ATOM     40  CB  LEU A  17      92.670 101.550 163.610  1.00  0.00           C
ATOM     41  HB1 LEU A  17      93.080 102.400 164.190  1.00  0.00           H
ATOM     42  HB2 LEU A  17      92.500 101.960 162.590  1.00  0.00           H
ATOM     43  CG  LEU A  17      91.270 101.360 164.320  1.00  0.00           C
ATOM     44  HG  LEU A  17      90.730 100.590 163.740  1.00  0.00           H
ATOM     45  CD1 LEU A  17      91.520 101.020 165.780  1.00  0.00           C
ATOM     46 HD11 LEU A  17      92.230 101.800 166.150  1.00  0.00           H
ATOM     47 HD12 LEU A  17      90.600 101.090 166.390  1.00  0.00           H
ATOM     48 HD13 LEU A  17      91.990 100.030 165.900  1.00  0.00           H
ATOM     49  CD2 LEU A  17      90.540 102.680 164.330  1.00  0.00           C
ATOM     50 HD21 LEU A  17      90.770 103.340 163.460  1.00  0.00           H
ATOM     51 HD22 LEU A  17      89.460 102.470 164.170  1.00  0.00           H
ATOM     52 HD23 LEU A  17      90.730 103.180 165.300  1.00  0.00           H
ATOM     53  C   LEU A  17      92.980  99.170 162.670  1.00  0.00           C
ATOM     54  O   LEU A  17      92.660  99.550 161.550  1.00  0.00           O
ATOM     55  N   TYR A  18      92.700  97.950 163.150  1.00  0.00           N
ATOM     56  HN  TYR A  18      92.950  97.660 164.070  1.00  0.00           H
ATOM     57  CA  TYR A  18      92.120  96.880 162.300  1.00  0.00           C
ATOM     58  HA  TYR A  18      92.410  97.070 161.270  1.00  0.00           H
ATOM     59  CB  TYR A  18      92.710  95.490 162.590  1.00  0.00           C
ATOM     60  HB1 TYR A  18      93.810  95.490 162.740  1.00  0.00           H
ATOM     61  HB2 TYR A  18      92.270  95.210 163.570  1.00  0.00           H
ATOM     62  CG  TYR A  18      92.410  94.520 161.460  1.00  0.00           C
ATOM     63  CD1 TYR A  18      91.520  93.460 161.560  1.00  0.00           C
ATOM     64  HD1 TYR A  18      90.880  93.270 162.410  1.00  0.00           H
ATOM     65  CE1 TYR A  18      91.390  92.570 160.490  1.00  0.00           C
ATOM     66  HE1 TYR A  18      90.690  91.750 160.550  1.00  0.00           H
ATOM     67  CZ  TYR A  18      92.210  92.650 159.320  1.00  0.00           C
ATOM     68  OH  TYR A  18      92.180  91.720 158.260  1.00  0.00           O
ATOM     69  HH  TYR A  18      92.970  91.920 157.760  1.00  0.00           H
ATOM     70  CD2 TYR A  18      93.320  94.590 160.400  1.00  0.00           C
ATOM     71  HD2 TYR A  18      94.150  95.280 160.300  1.00  0.00           H
ATOM     72  CE2 TYR A  18      93.220  93.620 159.300  1.00  0.00           C
ATOM     73  HE2 TYR A  18      94.000  93.680 158.550  1.00  0.00           H
ATOM     74  C   TYR A  18      90.550  96.730 162.430  1.00  0.00           C
ATOM     75  O   TYR A  18      90.110  96.440 163.520  1.00  0.00           O
ATOM     76  N   PHE A  19      89.780  96.890 161.340  1.00  0.00           N
ATOM     77  HN  PHE A  19      90.230  97.150 160.490  1.00  0.00           H
ATOM     78  CA  PHE A  19      88.340  96.550 161.220  1.00  0.00           C
ATOM     79  HA  PHE A  19      87.870  96.540 162.190  1.00  0.00           H
ATOM     80  CB  PHE A  19      87.660  97.550 160.230  1.00  0.00           C
ATOM     81  HB1 PHE A  19      88.240  97.640 159.290  1.00  0.00           H
ATOM     82  HB2 PHE A  19      86.620  97.290 159.960  1.00  0.00           H
ATOM     83  CG  PHE A  19      87.680  98.880 160.900  1.00  0.00           C
ATOM     84  CD1 PHE A  19      86.560  99.390 161.570  1.00  0.00           C
ATOM     85  HD1 PHE A  19      85.700  98.770 161.790  1.00  0.00           H
ATOM     86  CE1 PHE A  19      86.590 100.710 162.030  1.00  0.00           C
ATOM     87  HE1 PHE A  19      85.810 101.060 162.700  1.00  0.00           H
ATOM     88  CZ  PHE A  19      87.630 101.530 161.870  1.00  0.00           C
ATOM     89  HZ  PHE A  19      87.690 102.460 162.420  1.00  0.00           H
ATOM     90  CD2 PHE A  19      88.740  99.770 160.610  1.00  0.00           C
ATOM     91  HD2 PHE A  19      89.580  99.470 159.990  1.00  0.00           H
ATOM     92  CE2 PHE A  19      88.770 101.060 161.120  1.00  0.00           C
ATOM     93  HE2 PHE A  19      89.650 101.680 161.050  1.00  0.00           H
ATOM     94  C   PHE A  19      88.220  95.160 160.640  1.00  0.00           C
ATOM     95  O   PHE A  19      88.600  94.860 159.520  1.00  0.00           O
ATOM     96  N   SER A  20      87.580  94.210 161.450  1.00  0.00           N
ATOM     97  HN  SER A  20      87.170  94.530 162.300  1.00  0.00           H
ATOM     98  CA  SER A  20      87.440  92.800 161.070  1.00  0.00           C
ATOM     99  HA  SER A  20      88.220  92.540 160.360  1.00  0.00           H
ATOM    100  CB  SER A  20      87.530  91.820 162.280  1.00  0.00           C
ATOM    101  HB1 SER A  20      88.310  92.190 162.980  1.00  0.00           H
ATOM    102  HB2 SER A  20      87.890  90.810 161.970  1.00  0.00           H
ATOM    103  OG  SER A  20      86.370  91.790 163.080  1.00  0.00           O
ATOM    104  HG1 SER A  20      86.260  92.690 163.400  1.00  0.00           H
ATOM    105  C   SER A  20      86.190  92.570 160.220  1.00  0.00           C
ATOM    106  O   SER A  20      85.870  91.410 159.910  1.00  0.00           O
ATOM    107  N   GLY A  21      85.460  93.570 159.880  1.00  0.00           N
ATOM    108  HN  GLY A  21      85.560  94.440 160.360  1.00  0.00           H
ATOM    109  CA  GLY A  21      84.320  93.460 158.960  1.00  0.00           C
ATOM    110  HA1 GLY A  21      84.540  92.800 158.140  1.00  0.00           H
ATOM    111  HA2 GLY A  21      84.070  94.460 158.620  1.00  0.00           H
ATOM    112  C   GLY A  21      83.090  92.850 159.610  1.00  0.00           C
ATOM    113  O   GLY A  21      82.130  92.550 158.890  1.00  0.00           O
ATOM    114  N   ARG A  22      83.030  92.690 160.940  1.00  0.00           N
ATOM    115  HN  ARG A  22      83.790  92.760 161.590  1.00  0.00           H
ATOM    116  CA  ARG A  22      81.910  91.990 161.540  1.00  0.00           C
ATOM    117  HA  ARG A  22      81.360  91.440 160.790  1.00  0.00           H
ATOM    118  CB  ARG A  22      82.380  91.110 162.720  1.00  0.00           C
ATOM    119  HB1 ARG A  22      82.910  91.660 163.530  1.00  0.00           H
ATOM    120  HB2 ARG A  22      81.510  90.540 163.090  1.00  0.00           H
ATOM    121  CG  ARG A  22      83.350  90.020 162.220  1.00  0.00           C
ATOM    122  HG1 ARG A  22      84.180  90.540 161.700  1.00  0.00           H
ATOM    123  HG2 ARG A  22      82.880  89.410 161.420  1.00  0.00           H
ATOM    124  CD  ARG A  22      83.920  89.170 163.440  1.00  0.00           C
ATOM    125  HD1 ARG A  22      83.160  88.910 164.200  1.00  0.00           H
ATOM    126  HD2 ARG A  22      84.580  89.910 163.950  1.00  0.00           H
ATOM    127  NE  ARG A  22      84.690  88.010 162.910  1.00  0.00           N
ATOM    128  HE  ARG A  22      85.660  88.150 162.690  1.00  0.00           H
ATOM    129  CZ  ARG A  22      84.190  86.770 162.750  1.00  0.00           C
ATOM    130  NH1 ARG A  22      82.960  86.370 162.930  1.00  0.00           N
ATOM    131 HH11 ARG A  22      82.620  85.450 162.750  1.00  0.00           H
ATOM    132 HH12 ARG A  22      82.450  86.990 163.530  1.00  0.00           H
ATOM    133  NH2 ARG A  22      85.110  85.910 162.350  1.00  0.00           N
ATOM    134 HH21 ARG A  22      84.940  84.920 162.380  1.00  0.00           H
ATOM    135 HH22 ARG A  22      86.060  86.230 162.420  1.00  0.00           H
ATOM    136  C   ARG A  22      80.880  92.980 162.060  1.00  0.00           C
ATOM    137  O   ARG A  22      79.680  92.780 161.920  1.00  0.00           O
ATOM    138  N   GLY A  23      81.350  94.070 162.630  1.00  0.00           N
ATOM    139  HN  GLY A  23      82.330  94.270 162.530  1.00  0.00           H
ATOM    140  CA  GLY A  23      80.350  94.920 163.340  1.00  0.00           C
ATOM    141  HA1 GLY A  23      79.840  94.320 164.080  1.00  0.00           H
ATOM    142  HA2 GLY A  23      79.580  95.130 162.620  1.00  0.00           H
ATOM    143  C   GLY A  23      80.850  96.220 163.950  1.00  0.00           C
ATOM    144  O   GLY A  23      80.140  97.190 164.070  1.00  0.00           O
ATOM    145  N   GLU A  24      82.220  96.280 164.150  1.00  0.00           N
ATOM    146  HN  GLU A  24      82.870  95.550 163.950  1.00  0.00           H
ATOM    147  CA  GLU A  24      82.950  97.370 164.750  1.00  0.00           C
ATOM    148  HA  GLU A  24      82.440  97.540 165.690  1.00  0.00           H
ATOM    149  CB  GLU A  24      84.490  97.060 164.960  1.00  0.00           C
ATOM    150  HB1 GLU A  24      85.120  97.150 164.050  1.00  0.00           H
ATOM    151  HB2 GLU A  24      84.890  97.760 165.730  1.00  0.00           H
ATOM    152  CG  GLU A  24      84.800  95.620 165.440  1.00  0.00           C
ATOM    153  HG1 GLU A  24      83.930  95.330 166.060  1.00  0.00           H
ATOM    154  HG2 GLU A  24      85.730  95.730 166.040  1.00  0.00           H
ATOM    155  CD  GLU A  24      85.100  94.640 164.360  1.00  0.00           C
ATOM    156  OE1 GLU A  24      84.200  94.410 163.490  1.00  0.00           O
ATOM    157  OE2 GLU A  24      86.190  94.030 164.270  1.00  0.00           O
ATOM    158  C   GLU A  24      82.950  98.610 163.840  1.00  0.00           C
ATOM    159  O   GLU A  24      83.060  98.430 162.630  1.00  0.00           O
ATOM    160  N   GLN A  25      82.730  99.740 164.550  1.00  0.00           N
ATOM    161  HN  GLN A  25      82.620  99.830 165.540  1.00  0.00           H
ATOM    162  CA  GLN A  25      82.410 101.020 163.950  1.00  0.00           C
ATOM    163  HA  GLN A  25      82.960 101.170 163.030  1.00  0.00           H
ATOM    164  CB  GLN A  25      80.890 101.160 163.500  1.00  0.00           C
ATOM    165  HB1 GLN A  25      80.210 100.890 164.340  1.00  0.00           H
ATOM    166  HB2 GLN A  25      80.750 102.220 163.200  1.00  0.00           H
ATOM    167  CG  GLN A  25      80.490 100.300 162.300  1.00  0.00           C
ATOM    168  HG1 GLN A  25      80.630  99.200 162.440  1.00  0.00           H
ATOM    169  HG2 GLN A  25      81.200 100.480 161.460  1.00  0.00           H
ATOM    170  CD  GLN A  25      78.960 100.390 161.970  1.00  0.00           C
ATOM    171  OE1 GLN A  25      78.210  99.510 162.270  1.00  0.00           O
ATOM    172  NE2 GLN A  25      78.560 101.610 161.440  1.00  0.00           N
ATOM    173 HE21 GLN A  25      79.340 102.190 161.240  1.00  0.00           H
ATOM    174 HE22 GLN A  25      77.650 101.770 161.050  1.00  0.00           H
ATOM    175  C   GLN A  25      82.770 102.090 164.910  1.00  0.00           C
ATOM    176  O   GLN A  25      82.800 101.800 166.090  1.00  0.00           O
ATOM    177  N   LEU A  26      83.160 103.280 164.380  1.00  0.00           N
ATOM    178  HN  LEU A  26      83.170 103.430 163.390  1.00  0.00           H
ATOM    179  CA  LEU A  26      83.500 104.370 165.300  1.00  0.00           C
ATOM    180  HA  LEU A  26      83.240 104.150 166.330  1.00  0.00           H
ATOM    181  CB  LEU A  26      84.940 104.730 165.380  1.00  0.00           C
ATOM    182  HB1 LEU A  26      85.290 104.780 164.330  1.00  0.00           H
ATOM    183  HB2 LEU A  26      85.030 105.730 165.870  1.00  0.00           H
ATOM    184  CG  LEU A  26      85.890 103.680 165.990  1.00  0.00           C
ATOM    185  HG  LEU A  26      85.770 102.720 165.450  1.00  0.00           H
ATOM    186  CD1 LEU A  26      87.370 104.130 165.730  1.00  0.00           C
ATOM    187 HD11 LEU A  26      88.070 103.320 166.010  1.00  0.00           H
ATOM    188 HD12 LEU A  26      87.600 104.520 164.720  1.00  0.00           H
ATOM    189 HD13 LEU A  26      87.550 104.980 166.420  1.00  0.00           H
ATOM    190  CD2 LEU A  26      85.630 103.490 167.520  1.00  0.00           C
ATOM    191 HD21 LEU A  26      85.730 104.470 168.040  1.00  0.00           H
ATOM    192 HD22 LEU A  26      84.580 103.140 167.620  1.00  0.00           H
ATOM    193 HD23 LEU A  26      86.290 102.710 167.960  1.00  0.00           H
ATOM    194  C   LEU A  26      82.540 105.530 164.860  1.00  0.00           C
ATOM    195  O   LEU A  26      82.410 105.790 163.660  1.00  0.00           O
ATOM    196  N   ARG A  27      81.980 106.420 165.800  1.00  0.00           N
ATOM    197  HN  ARG A  27      82.190 106.350 166.770  1.00  0.00           H
ATOM    198  CA  ARG A  27      81.260 107.640 165.350  1.00  0.00           C
ATOM    199  HA  ARG A  27      81.290 107.830 164.280  1.00  0.00           H
ATOM    200  CB  ARG A  27      79.790 107.470 165.700  1.00  0.00           C
ATOM    201  HB1 ARG A  27      79.430 106.610 165.100  1.00  0.00           H
ATOM    202  HB2 ARG A  27      79.710 107.310 166.800  1.00  0.00           H
ATOM    203  CG  ARG A  27      78.900 108.560 165.120  1.00  0.00           C
ATOM    204  HG1 ARG A  27      79.200 108.880 164.100  1.00  0.00           H
ATOM    205  HG2 ARG A  27      79.130 109.360 165.840  1.00  0.00           H
ATOM    206  CD  ARG A  27      77.380 108.210 165.110  1.00  0.00           C
ATOM    207  HD1 ARG A  27      77.280 107.480 164.280  1.00  0.00           H
ATOM    208  HD2 ARG A  27      76.790 109.090 164.770  1.00  0.00           H
ATOM    209  NE  ARG A  27      77.030 107.600 166.380  1.00  0.00           N
ATOM    210  HE  ARG A  27      77.670 107.640 167.140  1.00  0.00           H
ATOM    211  CZ  ARG A  27      75.880 106.980 166.610  1.00  0.00           C
ATOM    212  NH1 ARG A  27      74.820 106.950 165.820  1.00  0.00           N
ATOM    213 HH11 ARG A  27      73.920 106.550 166.020  1.00  0.00           H
ATOM    214 HH12 ARG A  27      74.730 107.420 164.940  1.00  0.00           H
ATOM    215  NH2 ARG A  27      75.750 106.210 167.690  1.00  0.00           N
ATOM    216 HH21 ARG A  27      75.000 105.550 167.720  1.00  0.00           H
ATOM    217 HH22 ARG A  27      76.360 106.510 168.420  1.00  0.00           H
ATOM    218  C   ARG A  27      81.900 108.820 166.080  1.00  0.00           C
ATOM    219  O   ARG A  27      82.410 108.710 167.260  1.00  0.00           O
ATOM    220  N   LEU A  28      82.090 109.940 165.350  1.00  0.00           N
ATOM    221  HN  LEU A  28      81.650 110.030 164.460  1.00  0.00           H
ATOM    222  CA  LEU A  28      82.870 111.060 165.810  1.00  0.00           C
ATOM    223  HA  LEU A  28      83.740 110.660 166.330  1.00  0.00           H
ATOM    224  CB  LEU A  28      83.400 111.830 164.510  1.00  0.00           C
ATOM    225  HB1 LEU A  28      83.880 111.090 163.840  1.00  0.00           H
ATOM    226  HB2 LEU A  28      82.550 112.150 163.870  1.00  0.00           H
ATOM    227  CG  LEU A  28      84.410 112.930 164.790  1.00  0.00           C
ATOM    228  HG  LEU A  28      84.150 113.500 165.700  1.00  0.00           H
ATOM    229  CD1 LEU A  28      85.760 112.240 165.150  1.00  0.00           C
ATOM    230 HD11 LEU A  28      86.100 111.640 164.280  1.00  0.00           H
ATOM    231 HD12 LEU A  28      86.530 113.020 165.360  1.00  0.00           H
ATOM    232 HD13 LEU A  28      85.660 111.470 165.950  1.00  0.00           H
ATOM    233  CD2 LEU A  28      84.520 113.920 163.570  1.00  0.00           C
ATOM    234 HD21 LEU A  28      85.080 114.860 163.740  1.00  0.00           H
ATOM    235 HD22 LEU A  28      85.060 113.520 162.680  1.00  0.00           H
ATOM    236 HD23 LEU A  28      83.470 114.240 163.420  1.00  0.00           H
ATOM    237  C   LEU A  28      82.130 112.000 166.770  1.00  0.00           C
ATOM    238  O   LEU A  28      80.980 112.280 166.500  1.00  0.00           O
ATOM    239  N   ARG A  29      82.780 112.430 167.890  1.00  0.00           N
ATOM    240  HN  ARG A  29      83.770 112.370 167.950  1.00  0.00           H
ATOM    241  CA  ARG A  29      82.200 113.320 168.840  1.00  0.00           C
ATOM    242  HA  ARG A  29      81.210 112.970 169.100  1.00  0.00           H
ATOM    243  CB  ARG A  29      83.050 113.480 170.050  1.00  0.00           C
ATOM    244  HB1 ARG A  29      83.970 114.090 169.960  1.00  0.00           H
ATOM    245  HB2 ARG A  29      82.550 114.110 170.820  1.00  0.00           H
ATOM    246  CG  ARG A  29      83.490 112.090 170.730  1.00  0.00           C
ATOM    247  HG1 ARG A  29      84.150 111.530 170.040  1.00  0.00           H
ATOM    248  HG2 ARG A  29      82.560 111.490 170.760  1.00  0.00           H
ATOM    249  CD  ARG A  29      83.960 112.320 172.170  1.00  0.00           C
ATOM    250  HD1 ARG A  29      83.290 112.460 173.040  1.00  0.00           H
ATOM    251  HD2 ARG A  29      84.600 113.220 172.300  1.00  0.00           H
ATOM    252  NE  ARG A  29      84.800 111.020 172.390  1.00  0.00           N
ATOM    253  HE  ARG A  29      85.790 111.050 172.530  1.00  0.00           H
ATOM    254  CZ  ARG A  29      84.230 109.970 172.970  1.00  0.00           C
ATOM    255  NH1 ARG A  29      82.970 109.760 173.180  1.00  0.00           N
ATOM    256 HH11 ARG A  29      82.710 109.030 173.820  1.00  0.00           H
ATOM    257 HH12 ARG A  29      82.280 110.440 172.920  1.00  0.00           H
ATOM    258  NH2 ARG A  29      85.050 109.110 173.540  1.00  0.00           N
ATOM    259 HH21 ARG A  29      84.650 108.340 174.050  1.00  0.00           H
ATOM    260 HH22 ARG A  29      86.030 109.030 173.340  1.00  0.00           H
ATOM    261  C   ARG A  29      81.810 114.650 168.270  1.00  0.00           C
ATOM    262  O   ARG A  29      82.430 115.220 167.400  1.00  0.00           O
ATOM    263  N   ALA A  30      80.750 115.240 168.810  1.00  0.00           N
ATOM    264  HN  ALA A  30      80.320 114.830 169.610  1.00  0.00           H
ATOM    265  CA  ALA A  30      80.110 116.410 168.270  1.00  0.00           C
ATOM    266  HA  ALA A  30      80.020 116.350 167.200  1.00  0.00           H
ATOM    267  CB  ALA A  30      78.750 116.530 168.840  1.00  0.00           C
ATOM    268  HB1 ALA A  30      78.160 115.610 168.680  1.00  0.00           H
ATOM    269  HB2 ALA A  30      78.700 116.700 169.940  1.00  0.00           H
ATOM    270  HB3 ALA A  30      78.250 117.400 168.360  1.00  0.00           H
ATOM    271  C   ALA A  30      80.770 117.810 168.430  1.00  0.00           C
ATOM    272  O   ALA A  30      80.410 118.820 167.900  1.00  0.00           O
ATOM    273  N   ASP A  31      81.820 117.860 169.280  1.00  0.00           N
ATOM    274  HN  ASP A  31      82.090 117.110 169.870  1.00  0.00           H
ATOM    275  CA  ASP A  31      82.740 119.010 169.460  1.00  0.00           C
ATOM    276  HA  ASP A  31      82.110 119.850 169.710  1.00  0.00           H
ATOM    277  CB  ASP A  31      83.830 118.820 170.510  1.00  0.00           C
ATOM    278  HB1 ASP A  31      84.420 117.910 170.280  1.00  0.00           H
ATOM    279  HB2 ASP A  31      84.450 119.740 170.520  1.00  0.00           H
ATOM    280  CG  ASP A  31      83.260 118.480 171.840  1.00  0.00           C
ATOM    281  OD1 ASP A  31      82.210 118.910 172.360  1.00  0.00           O
ATOM    282  OD2 ASP A  31      83.940 117.670 172.480  1.00  0.00           O
ATOM    283  C   ASP A  31      83.510 119.400 168.170  1.00  0.00           C
ATOM    284  O   ASP A  31      83.680 120.610 167.960  1.00  0.00           O
ATOM    285  N   LEU A  32      83.850 118.400 167.250  1.00  0.00           N
ATOM    286  HN  LEU A  32      83.750 117.440 167.510  1.00  0.00           H
ATOM    287  CA  LEU A  32      84.520 118.650 165.970  1.00  0.00           C
ATOM    288  HA  LEU A  32      85.370 119.260 166.220  1.00  0.00           H
ATOM    289  CB  LEU A  32      85.150 117.350 165.450  1.00  0.00           C
ATOM    290  HB1 LEU A  32      84.460 116.490 165.290  1.00  0.00           H
ATOM    291  HB2 LEU A  32      85.540 117.580 164.450  1.00  0.00           H
ATOM    292  CG  LEU A  32      86.320 116.820 166.370  1.00  0.00           C
ATOM    293  HG  LEU A  32      86.810 117.680 166.870  1.00  0.00           H
ATOM    294  CD1 LEU A  32      85.720 115.800 167.450  1.00  0.00           C
ATOM    295 HD11 LEU A  32      85.260 116.280 168.340  1.00  0.00           H
ATOM    296 HD12 LEU A  32      85.080 115.040 166.960  1.00  0.00           H
ATOM    297 HD13 LEU A  32      86.600 115.300 167.890  1.00  0.00           H
ATOM    298  CD2 LEU A  32      87.410 116.140 165.600  1.00  0.00           C
ATOM    299 HD21 LEU A  32      87.070 115.280 164.990  1.00  0.00           H
ATOM    300 HD22 LEU A  32      87.780 116.970 164.950  1.00  0.00           H
ATOM    301 HD23 LEU A  32      88.250 115.780 166.230  1.00  0.00           H
ATOM    302  C   LEU A  32      83.630 119.250 164.890  1.00  0.00           C
ATOM    303  O   LEU A  32      82.680 118.560 164.450  1.00  0.00           O
ATOM    304  N   GLU A  33      83.890 120.480 164.360  1.00  0.00           N
ATOM    305  HN  GLU A  33      84.670 120.960 164.740  1.00  0.00           H
ATOM    306  CA  GLU A  33      82.960 121.260 163.540  1.00  0.00           C
ATOM    307  HA  GLU A  33      81.910 121.040 163.700  1.00  0.00           H
ATOM    308  CB  GLU A  33      83.080 122.700 163.800  1.00  0.00           C
ATOM    309  HB1 GLU A  33      84.120 123.090 163.790  1.00  0.00           H
ATOM    310  HB2 GLU A  33      82.510 123.280 163.040  1.00  0.00           H
ATOM    311  CG  GLU A  33      82.420 123.200 165.140  1.00  0.00           C
ATOM    312  HG1 GLU A  33      82.880 122.580 165.950  1.00  0.00           H
ATOM    313  HG2 GLU A  33      81.330 122.950 165.160  1.00  0.00           H
ATOM    314  CD  GLU A  33      82.650 124.640 165.390  1.00  0.00           C
ATOM    315  OE1 GLU A  33      83.440 125.070 166.290  1.00  0.00           O
ATOM    316  OE2 GLU A  33      81.990 125.420 164.660  1.00  0.00           O
ATOM    317  C   GLU A  33      83.180 121.010 162.060  1.00  0.00           C
ATOM    318  O   GLU A  33      84.240 121.340 161.550  1.00  0.00           O
ATOM    319  N   LEU A  34      82.170 120.450 161.420  1.00  0.00           N
ATOM    320  HN  LEU A  34      81.440 120.160 162.030  1.00  0.00           H
ATOM    321  CA  LEU A  34      82.280 119.810 160.170  1.00  0.00           C
ATOM    322  HA  LEU A  34      83.300 119.440 160.220  1.00  0.00           H
ATOM    323  CB  LEU A  34      81.160 118.770 160.000  1.00  0.00           C
ATOM    324  HB1 LEU A  34      80.170 119.280 159.950  1.00  0.00           H
ATOM    325  HB2 LEU A  34      81.410 118.180 159.090  1.00  0.00           H
ATOM    326  CG  LEU A  34      81.020 117.630 161.060  1.00  0.00           C
ATOM    327  HG  LEU A  34      80.760 118.030 162.060  1.00  0.00           H
ATOM    328  CD1 LEU A  34      79.850 116.650 160.700  1.00  0.00           C
ATOM    329 HD11 LEU A  34      80.050 116.020 159.810  1.00  0.00           H
ATOM    330 HD12 LEU A  34      79.810 115.880 161.510  1.00  0.00           H
ATOM    331 HD13 LEU A  34      78.840 117.110 160.610  1.00  0.00           H
ATOM    332  CD2 LEU A  34      82.350 116.870 161.130  1.00  0.00           C
ATOM    333 HD21 LEU A  34      82.260 116.090 161.910  1.00  0.00           H
ATOM    334 HD22 LEU A  34      82.620 116.440 160.140  1.00  0.00           H
ATOM    335 HD23 LEU A  34      83.170 117.520 161.490  1.00  0.00           H
ATOM    336  C   LEU A  34      82.270 120.830 159.020  1.00  0.00           C
ATOM    337  O   LEU A  34      81.530 121.880 159.050  1.00  0.00           O
ATOM    338  N   PRO A  35      83.130 120.580 157.950  1.00  0.00           N
ATOM    339  CD  PRO A  35      83.720 119.240 157.740  1.00  0.00           C
ATOM    340  HD1 PRO A  35      82.970 118.670 157.150  1.00  0.00           H
ATOM    341  HD2 PRO A  35      84.190 118.740 158.620  1.00  0.00           H
ATOM    342  CA  PRO A  35      83.260 121.450 156.760  1.00  0.00           C
ATOM    343  HA  PRO A  35      83.680 122.400 157.040  1.00  0.00           H
ATOM    344  CB  PRO A  35      84.240 120.740 155.930  1.00  0.00           C
ATOM    345  HB1 PRO A  35      83.930 120.270 154.970  1.00  0.00           H
ATOM    346  HB2 PRO A  35      85.080 121.380 155.600  1.00  0.00           H
ATOM    347  CG  PRO A  35      84.790 119.520 156.710  1.00  0.00           C
ATOM    348  HG1 PRO A  35      85.730 119.830 157.210  1.00  0.00           H
ATOM    349  HG2 PRO A  35      85.180 118.710 156.050  1.00  0.00           H
ATOM    350  C   PRO A  35      81.930 121.700 156.090  1.00  0.00           C
ATOM    351  O   PRO A  35      81.230 120.730 155.700  1.00  0.00           O
ATOM    352  N   ARG A  36      81.590 122.980 155.890  1.00  0.00           N
ATOM    353  HN  ARG A  36      82.150 123.760 156.130  1.00  0.00           H
ATOM    354  CA  ARG A  36      80.270 123.310 155.340  1.00  0.00           C
ATOM    355  HA  ARG A  36      79.670 122.420 155.490  1.00  0.00           H
ATOM    356  CB  ARG A  36      79.600 124.510 156.010  1.00  0.00           C
ATOM    357  HB1 ARG A  36      80.260 125.410 155.980  1.00  0.00           H
ATOM    358  HB2 ARG A  36      78.760 124.830 155.360  1.00  0.00           H
ATOM    359  CG  ARG A  36      79.130 124.280 157.450  1.00  0.00           C
ATOM    360  HG1 ARG A  36      79.940 123.770 158.020  1.00  0.00           H
ATOM    361  HG2 ARG A  36      78.230 123.640 157.290  1.00  0.00           H
ATOM    362  CD  ARG A  36      78.820 125.620 158.190  1.00  0.00           C
ATOM    363  HD1 ARG A  36      77.840 126.000 157.830  1.00  0.00           H
ATOM    364  HD2 ARG A  36      79.610 126.390 158.050  1.00  0.00           H
ATOM    365  NE  ARG A  36      78.620 125.400 159.620  1.00  0.00           N
ATOM    366  HE  ARG A  36      78.480 124.460 159.920  1.00  0.00           H
ATOM    367  CZ  ARG A  36      78.220 126.370 160.430  1.00  0.00           C
ATOM    368  NH1 ARG A  36      78.190 127.620 160.150  1.00  0.00           N
ATOM    369 HH11 ARG A  36      77.880 128.240 160.880  1.00  0.00           H
ATOM    370 HH12 ARG A  36      78.380 127.860 159.200  1.00  0.00           H
ATOM    371  NH2 ARG A  36      77.950 126.120 161.710  1.00  0.00           N
ATOM    372 HH21 ARG A  36      78.040 126.920 162.310  1.00  0.00           H
ATOM    373 HH22 ARG A  36      78.200 125.230 162.090  1.00  0.00           H
ATOM    374  C   ARG A  36      80.420 123.610 153.820  1.00  0.00           C
ATOM    375  O   ARG A  36      79.410 123.600 153.140  1.00  0.00           O
ATOM    376  N   ASP A  37      81.630 123.780 153.240  1.00  0.00           N
ATOM    377  HN  ASP A  37      82.410 123.730 153.850  1.00  0.00           H
ATOM    378  CA  ASP A  37      81.810 124.350 151.920  1.00  0.00           C
ATOM    379  HA  ASP A  37      80.980 124.060 151.290  1.00  0.00           H
ATOM    380  CB  ASP A  37      81.820 125.900 152.140  1.00  0.00           C
ATOM    381  HB1 ASP A  37      81.910 126.390 151.150  1.00  0.00           H
ATOM    382  HB2 ASP A  37      80.830 126.260 152.500  1.00  0.00           H
ATOM    383  CG  ASP A  37      82.840 126.450 153.050  1.00  0.00           C
ATOM    384  OD1 ASP A  37      84.040 126.130 152.860  1.00  0.00           O
ATOM    385  OD2 ASP A  37      82.420 127.260 153.980  1.00  0.00           O
ATOM    386  C   ASP A  37      82.960 123.730 151.130  1.00  0.00           C
ATOM    387  O   ASP A  37      82.940 123.620 149.890  1.00  0.00           O
ATOM    388  N   ALA A  38      84.020 123.240 151.760  1.00  0.00           N
ATOM    389  HN  ALA A  38      84.230 123.340 152.730  1.00  0.00           H
ATOM    390  CA  ALA A  38      85.140 122.720 151.050  1.00  0.00           C
ATOM    391  HA  ALA A  38      84.910 122.230 150.120  1.00  0.00           H
ATOM    392  CB  ALA A  38      86.140 123.790 150.890  1.00  0.00           C
ATOM    393  HB1 ALA A  38      85.760 124.580 150.200  1.00  0.00           H
ATOM    394  HB2 ALA A  38      86.410 124.280 151.850  1.00  0.00           H
ATOM    395  HB3 ALA A  38      87.100 123.480 150.420  1.00  0.00           H
ATOM    396  C   ALA A  38      85.800 121.630 151.940  1.00  0.00           C
ATOM    397  O   ALA A  38      85.660 121.720 153.150  1.00  0.00           O
ATOM    398  N   PHE A  39      86.580 120.690 151.450  1.00  0.00           N
ATOM    399  HN  PHE A  39      86.620 120.630 150.450  1.00  0.00           H
ATOM    400  CA  PHE A  39      87.220 119.630 152.270  1.00  0.00           C
ATOM    401  HA  PHE A  39      87.690 120.180 153.070  1.00  0.00           H
ATOM    402  CB  PHE A  39      86.280 118.660 153.010  1.00  0.00           C
ATOM    403  HB1 PHE A  39      86.930 117.920 153.520  1.00  0.00           H
ATOM    404  HB2 PHE A  39      85.810 119.240 153.830  1.00  0.00           H
ATOM    405  CG  PHE A  39      85.360 117.920 152.030  1.00  0.00           C
ATOM    406  CD1 PHE A  39      84.020 118.250 151.850  1.00  0.00           C
ATOM    407  HD1 PHE A  39      83.550 119.140 152.250  1.00  0.00           H
ATOM    408  CE1 PHE A  39      83.220 117.510 151.010  1.00  0.00           C
ATOM    409  HE1 PHE A  39      82.240 117.970 150.950  1.00  0.00           H
ATOM    410  CZ  PHE A  39      83.650 116.280 150.420  1.00  0.00           C
ATOM    411  HZ  PHE A  39      83.000 115.710 149.780  1.00  0.00           H
ATOM    412  CD2 PHE A  39      85.760 116.670 151.520  1.00  0.00           C
ATOM    413  HD2 PHE A  39      86.700 116.210 151.800  1.00  0.00           H
ATOM    414  CE2 PHE A  39      84.910 115.810 150.790  1.00  0.00           C
ATOM    415  HE2 PHE A  39      85.220 114.830 150.440  1.00  0.00           H
ATOM    416  C   PHE A  39      88.330 118.870 151.670  1.00  0.00           C
ATOM    417  O   PHE A  39      88.440 118.670 150.490  1.00  0.00           O
ATOM    418  N   THR A  40      89.380 118.630 152.470  1.00  0.00           N
ATOM    419  HN  THR A  40      89.350 119.120 153.330  1.00  0.00           H
ATOM    420  CA  THR A  40      90.390 117.640 151.970  1.00  0.00           C
ATOM    421  HA  THR A  40      90.170 117.270 150.980  1.00  0.00           H
ATOM    422  CB  THR A  40      91.860 118.210 152.060  1.00  0.00           C
ATOM    423  HB  THR A  40      92.250 118.330 153.100  1.00  0.00           H
ATOM    424  OG1 THR A  40      92.000 119.540 151.590  1.00  0.00           O
ATOM    425  HG1 THR A  40      91.550 120.140 152.200  1.00  0.00           H
ATOM    426  CG2 THR A  40      92.840 117.330 151.310  1.00  0.00           C
ATOM    427 HG21 THR A  40      93.850 117.500 151.720  1.00  0.00           H
ATOM    428 HG22 THR A  40      92.700 116.240 151.450  1.00  0.00           H
ATOM    429 HG23 THR A  40      92.860 117.540 150.220  1.00  0.00           H
ATOM    430  C   THR A  40      90.340 116.490 152.900  1.00  0.00           C
ATOM    431  O   THR A  40      90.710 116.580 154.090  1.00  0.00           O
ATOM    432  N   LEU A  41      90.040 115.270 152.410  1.00  0.00           N
ATOM    433  HN  LEU A  41      89.860 115.220 151.430  1.00  0.00           H
ATOM    434  CA  LEU A  41      89.840 114.030 153.230  1.00  0.00           C
ATOM    435  HA  LEU A  41      90.040 114.280 154.260  1.00  0.00           H
ATOM    436  CB  LEU A  41      88.380 113.590 153.060  1.00  0.00           C
ATOM    437  HB1 LEU A  41      87.800 114.410 153.530  1.00  0.00           H
ATOM    438  HB2 LEU A  41      88.110 113.500 151.980  1.00  0.00           H
ATOM    439  CG  LEU A  41      87.980 112.280 153.720  1.00  0.00           C
ATOM    440  HG  LEU A  41      88.770 111.510 153.570  1.00  0.00           H
ATOM    441  CD1 LEU A  41      87.800 112.650 155.230  1.00  0.00           C
ATOM    442 HD11 LEU A  41      88.760 113.010 155.660  1.00  0.00           H
ATOM    443 HD12 LEU A  41      87.090 113.510 155.310  1.00  0.00           H
ATOM    444 HD13 LEU A  41      87.370 111.810 155.820  1.00  0.00           H
ATOM    445  CD2 LEU A  41      86.650 111.660 153.110  1.00  0.00           C
ATOM    446 HD21 LEU A  41      86.510 110.690 153.640  1.00  0.00           H
ATOM    447 HD22 LEU A  41      85.770 112.300 153.300  1.00  0.00           H
ATOM    448 HD23 LEU A  41      86.870 111.510 152.030  1.00  0.00           H
ATOM    449  C   LEU A  41      90.850 112.990 152.790  1.00  0.00           C
ATOM    450  O   LEU A  41      90.910 112.530 151.650  1.00  0.00           O
ATOM    451  N   GLN A  42      91.720 112.510 153.810  1.00  0.00           N
ATOM    452  HN  GLN A  42      91.630 112.810 154.760  1.00  0.00           H
ATOM    453  CA  GLN A  42      92.800 111.610 153.530  1.00  0.00           C
ATOM    454  HA  GLN A  42      92.640 111.310 152.500  1.00  0.00           H
ATOM    455  CB  GLN A  42      94.180 112.230 153.420  1.00  0.00           C
ATOM    456  HB1 GLN A  42      94.470 112.590 154.430  1.00  0.00           H
ATOM    457  HB2 GLN A  42      94.920 111.430 153.210  1.00  0.00           H
ATOM    458  CG  GLN A  42      94.330 113.310 152.360  1.00  0.00           C
ATOM    459  HG1 GLN A  42      93.400 113.460 151.770  1.00  0.00           H
ATOM    460  HG2 GLN A  42      95.180 113.090 151.690  1.00  0.00           H
ATOM    461  CD  GLN A  42      94.750 114.680 152.920  1.00  0.00           C
ATOM    462  OE1 GLN A  42      95.880 115.170 152.660  1.00  0.00           O
ATOM    463  NE2 GLN A  42      93.860 115.410 153.650  1.00  0.00           N
ATOM    464 HE21 GLN A  42      93.050 114.950 154.010  1.00  0.00           H
ATOM    465 HE22 GLN A  42      94.160 116.250 154.080  1.00  0.00           H
ATOM    466  C   GLN A  42      92.910 110.430 154.440  1.00  0.00           C
ATOM    467  O   GLN A  42      92.480 110.510 155.600  1.00  0.00           O
ATOM    468  N   VAL A  43      93.380 109.240 153.980  1.00  0.00           N
ATOM    469  HN  VAL A  43      93.560 109.120 153.010  1.00  0.00           H
ATOM    470  CA  VAL A  43      93.690 108.130 154.840  1.00  0.00           C
ATOM    471  HA  VAL A  43      94.160 108.540 155.730  1.00  0.00           H
ATOM    472  CB  VAL A  43      92.590 107.160 155.170  1.00  0.00           C
ATOM    473  HB  VAL A  43      93.020 106.150 155.360  1.00  0.00           H
ATOM    474  CG1 VAL A  43      91.800 107.640 156.390  1.00  0.00           C
ATOM    475 HG11 VAL A  43      90.920 106.970 156.540  1.00  0.00           H
ATOM    476 HG12 VAL A  43      92.370 107.650 157.340  1.00  0.00           H
ATOM    477 HG13 VAL A  43      91.400 108.660 156.160  1.00  0.00           H
ATOM    478  CG2 VAL A  43      91.660 106.920 153.920  1.00  0.00           C
ATOM    479 HG21 VAL A  43      92.240 106.570 153.040  1.00  0.00           H
ATOM    480 HG22 VAL A  43      90.920 106.100 154.070  1.00  0.00           H
ATOM    481 HG23 VAL A  43      91.140 107.860 153.640  1.00  0.00           H
ATOM    482  C   VAL A  43      94.790 107.340 154.170  1.00  0.00           C
ATOM    483  O   VAL A  43      94.980 107.320 152.940  1.00  0.00           O
ATOM    484  N   TRP A  44      95.520 106.640 155.010  1.00  0.00           N
ATOM    485  HN  TRP A  44      95.390 106.730 155.990  1.00  0.00           H
ATOM    486  CA  TRP A  44      96.330 105.540 154.580  1.00  0.00           C
ATOM    487  HA  TRP A  44      96.420 105.490 153.500  1.00  0.00           H
ATOM    488  CB  TRP A  44      97.660 105.460 155.270  1.00  0.00           C
ATOM    489  HB1 TRP A  44      97.560 105.800 156.320  1.00  0.00           H
ATOM    490  HB2 TRP A  44      97.960 104.390 155.290  1.00  0.00           H
ATOM    491  CG  TRP A  44      98.750 106.220 154.580  1.00  0.00           C
ATOM    492  CD1 TRP A  44      99.140 107.510 154.950  1.00  0.00           C
ATOM    493  HD1 TRP A  44      98.660 108.160 155.660  1.00  0.00           H
ATOM    494  NE1 TRP A  44     100.170 107.890 154.210  1.00  0.00           N
ATOM    495  HE1 TRP A  44     100.770 108.650 154.290  1.00  0.00           H
ATOM    496  CE2 TRP A  44     100.520 106.860 153.370  1.00  0.00           C
ATOM    497  CD2 TRP A  44      99.650 105.750 153.530  1.00  0.00           C
ATOM    498  CE3 TRP A  44      99.830 104.640 152.720  1.00  0.00           C
ATOM    499  HE3 TRP A  44      99.150 103.800 152.820  1.00  0.00           H
ATOM    500  CZ3 TRP A  44     100.880 104.600 151.780  1.00  0.00           C
ATOM    501  HZ3 TRP A  44     101.110 103.600 151.440  1.00  0.00           H
ATOM    502  CZ2 TRP A  44     101.530 106.830 152.380  1.00  0.00           C
ATOM    503  HZ2 TRP A  44     102.070 107.750 152.180  1.00  0.00           H
ATOM    504  CH2 TRP A  44     101.740 105.650 151.670  1.00  0.00           C
ATOM    505  HH2 TRP A  44     102.620 105.530 151.040  1.00  0.00           H
ATOM    506  C   TRP A  44      95.560 104.230 154.870  1.00  0.00           C
ATOM    507  O   TRP A  44      95.190 104.000 156.040  1.00  0.00           O
ATOM    508  N   LEU A  45      95.450 103.290 153.850  1.00  0.00           N
ATOM    509  HN  LEU A  45      95.850 103.470 152.960  1.00  0.00           H
ATOM    510  CA  LEU A  45      94.720 102.070 154.210  1.00  0.00           C
ATOM    511  HA  LEU A  45      94.820 101.820 155.250  1.00  0.00           H
ATOM    512  CB  LEU A  45      93.220 102.240 153.780  1.00  0.00           C
ATOM    513  HB1 LEU A  45      92.590 101.440 154.220  1.00  0.00           H
ATOM    514  HB2 LEU A  45      92.940 103.150 154.350  1.00  0.00           H
ATOM    515  CG  LEU A  45      92.860 102.390 152.210  1.00  0.00           C
ATOM    516  HG  LEU A  45      93.630 103.030 151.720  1.00  0.00           H
ATOM    517  CD1 LEU A  45      92.440 101.090 151.550  1.00  0.00           C
ATOM    518 HD11 LEU A  45      92.340 101.200 150.450  1.00  0.00           H
ATOM    519 HD12 LEU A  45      93.240 100.360 151.790  1.00  0.00           H
ATOM    520 HD13 LEU A  45      91.500 100.740 152.040  1.00  0.00           H
ATOM    521  CD2 LEU A  45      91.580 103.240 152.250  1.00  0.00           C
ATOM    522 HD21 LEU A  45      91.800 104.170 152.810  1.00  0.00           H
ATOM    523 HD22 LEU A  45      91.450 103.530 151.190  1.00  0.00           H
ATOM    524 HD23 LEU A  45      90.730 102.660 152.670  1.00  0.00           H
ATOM    525  C   LEU A  45      95.390 100.870 153.600  1.00  0.00           C
ATOM    526  O   LEU A  45      96.240 101.040 152.710  1.00  0.00           O
ATOM    527  N   ARG A  46      95.030  99.700 154.050  1.00  0.00           N
ATOM    528  HN  ARG A  46      94.350  99.690 154.780  1.00  0.00           H
ATOM    529  CA  ARG A  46      95.350  98.430 153.460  1.00  0.00           C
ATOM    530  HA  ARG A  46      95.360  98.540 152.380  1.00  0.00           H
ATOM    531  CB  ARG A  46      96.690  97.900 154.010  1.00  0.00           C
ATOM    532  HB1 ARG A  46      97.500  98.460 153.500  1.00  0.00           H
ATOM    533  HB2 ARG A  46      96.680  98.070 155.100  1.00  0.00           H
ATOM    534  CG  ARG A  46      96.920  96.390 153.910  1.00  0.00           C
ATOM    535  HG1 ARG A  46      96.700  96.220 152.830  1.00  0.00           H
ATOM    536  HG2 ARG A  46      96.230  95.720 154.450  1.00  0.00           H
ATOM    537  CD  ARG A  46      98.410  96.010 154.230  1.00  0.00           C
ATOM    538  HD1 ARG A  46      98.870  96.740 154.930  1.00  0.00           H
ATOM    539  HD2 ARG A  46      99.030  95.990 153.310  1.00  0.00           H
ATOM    540  NE  ARG A  46      98.280  94.600 154.690  1.00  0.00           N
ATOM    541  HE  ARG A  46      97.400  94.190 154.930  1.00  0.00           H
ATOM    542  CZ  ARG A  46      99.360  93.980 155.110  1.00  0.00           C
ATOM    543  NH1 ARG A  46     100.550  94.470 154.990  1.00  0.00           N
ATOM    544 HH11 ARG A  46     101.340  93.850 154.960  1.00  0.00           H
ATOM    545 HH12 ARG A  46     100.680  95.330 154.500  1.00  0.00           H
ATOM    546  NH2 ARG A  46      99.300  92.740 155.730  1.00  0.00           N
ATOM    547 HH21 ARG A  46     100.130  92.350 156.120  1.00  0.00           H
ATOM    548 HH22 ARG A  46      98.400  92.300 155.770  1.00  0.00           H
ATOM    549  C   ARG A  46      94.260  97.450 153.510  1.00  0.00           C
ATOM    550  O   ARG A  46      93.860  97.100 154.600  1.00  0.00           O
ATOM    551  N   ALA A  47      93.760  96.950 152.360  1.00  0.00           N
ATOM    552  HN  ALA A  47      94.210  97.120 151.490  1.00  0.00           H
ATOM    553  CA  ALA A  47      92.450  96.380 152.320  1.00  0.00           C
ATOM    554  HA  ALA A  47      91.930  96.440 153.260  1.00  0.00           H
ATOM    555  CB  ALA A  47      91.630  97.190 151.330  1.00  0.00           C
ATOM    556  HB1 ALA A  47      91.700  98.280 151.510  1.00  0.00           H
ATOM    557  HB2 ALA A  47      92.020  97.040 150.300  1.00  0.00           H
ATOM    558  HB3 ALA A  47      90.550  96.930 151.410  1.00  0.00           H
ATOM    559  C   ALA A  47      92.480  94.910 151.950  1.00  0.00           C
ATOM    560  O   ALA A  47      93.140  94.480 150.950  1.00  0.00           O
ATOM    561  N   GLU A  48      91.790  94.160 152.820  1.00  0.00           N
ATOM    562  HN  GLU A  48      91.250  94.470 153.590  1.00  0.00           H
ATOM    563  CA  GLU A  48      91.530  92.710 152.570  1.00  0.00           C
ATOM    564  HA  GLU A  48      92.520  92.300 152.390  1.00  0.00           H
ATOM    565  CB  GLU A  48      90.960  92.020 153.810  1.00  0.00           C
ATOM    566  HB1 GLU A  48      89.930  92.390 153.970  1.00  0.00           H
ATOM    567  HB2 GLU A  48      90.950  90.970 153.450  1.00  0.00           H
ATOM    568  CG  GLU A  48      91.720  91.790 155.190  1.00  0.00           C
ATOM    569  HG1 GLU A  48      91.160  91.030 155.770  1.00  0.00           H
ATOM    570  HG2 GLU A  48      91.580  92.780 155.680  1.00  0.00           H
ATOM    571  CD  GLU A  48      93.100  91.260 155.050  1.00  0.00           C
ATOM    572  OE1 GLU A  48      93.360  90.420 154.170  1.00  0.00           O
ATOM    573  OE2 GLU A  48      93.890  91.500 155.990  1.00  0.00           O
ATOM    574  C   GLU A  48      90.850  92.270 151.280  1.00  0.00           C
ATOM    575  O   GLU A  48      89.890  92.980 150.850  1.00  0.00           O
ATOM    576  N   GLY A  49      91.260  91.210 150.610  1.00  0.00           N
ATOM    577  HN  GLY A  49      92.030  90.680 150.950  1.00  0.00           H
ATOM    578  CA  GLY A  49      90.560  90.660 149.480  1.00  0.00           C
ATOM    579  HA1 GLY A  49      91.100  89.840 149.040  1.00  0.00           H
ATOM    580  HA2 GLY A  49      90.530  91.360 148.650  1.00  0.00           H
ATOM    581  C   GLY A  49      89.090  90.300 149.800  1.00  0.00           C
ATOM    582  O   GLY A  49      88.950  89.550 150.730  1.00  0.00           O
ATOM    583  N   GLY A  50      88.110  90.730 149.020  1.00  0.00           N
ATOM    584  HN  GLY A  50      88.250  91.370 148.270  1.00  0.00           H
ATOM    585  CA  GLY A  50      86.750  90.470 149.390  1.00  0.00           C
ATOM    586  HA1 GLY A  50      86.640  89.490 149.830  1.00  0.00           H
ATOM    587  HA2 GLY A  50      86.190  90.640 148.480  1.00  0.00           H
ATOM    588  C   GLY A  50      86.220  91.500 150.440  1.00  0.00           C
ATOM    589  O   GLY A  50      86.690  91.630 151.550  1.00  0.00           O
ATOM    590  N   GLN A  51      85.110  92.240 150.110  1.00  0.00           N
ATOM    591  HN  GLN A  51      84.630  92.180 149.240  1.00  0.00           H
ATOM    592  CA  GLN A  51      84.550  93.280 150.960  1.00  0.00           C
ATOM    593  HA  GLN A  51      84.830  92.970 151.960  1.00  0.00           H
ATOM    594  CB  GLN A  51      85.210  94.620 150.460  1.00  0.00           C
ATOM    595  HB1 GLN A  51      84.920  94.810 149.410  1.00  0.00           H
ATOM    596  HB2 GLN A  51      84.650  95.380 151.050  1.00  0.00           H
ATOM    597  CG  GLN A  51      86.700  94.860 150.620  1.00  0.00           C
ATOM    598  HG1 GLN A  51      87.040  95.770 150.090  1.00  0.00           H
ATOM    599  HG2 GLN A  51      87.320  94.090 150.110  1.00  0.00           H
ATOM    600  CD  GLN A  51      87.230  95.140 152.030  1.00  0.00           C
ATOM    601  OE1 GLN A  51      86.440  95.850 152.810  1.00  0.00           O
ATOM    602  NE2 GLN A  51      88.320  94.530 152.380  1.00  0.00           N
ATOM    603 HE21 GLN A  51      88.670  93.820 151.770  1.00  0.00           H
ATOM    604 HE22 GLN A  51      88.630  94.680 153.320  1.00  0.00           H
ATOM    605  C   GLN A  51      83.000  93.330 150.890  1.00  0.00           C
ATOM    606  O   GLN A  51      82.430  93.070 149.810  1.00  0.00           O
ATOM    607  N   ARG A  52      82.270  93.770 151.940  1.00  0.00           N
ATOM    608  HN  ARG A  52      82.760  93.800 152.810  1.00  0.00           H
ATOM    609  CA  ARG A  52      80.850  94.090 151.900  1.00  0.00           C
ATOM    610  HA  ARG A  52      80.280  93.330 151.390  1.00  0.00           H
ATOM    611  CB  ARG A  52      80.210  94.170 153.340  1.00  0.00           C
ATOM    612  HB1 ARG A  52      80.920  94.810 153.900  1.00  0.00           H
ATOM    613  HB2 ARG A  52      79.240  94.690 153.480  1.00  0.00           H
ATOM    614  CG  ARG A  52      79.940  92.770 154.000  1.00  0.00           C
ATOM    615  HG1 ARG A  52      80.880  92.190 154.040  1.00  0.00           H
ATOM    616  HG2 ARG A  52      79.350  92.190 153.260  1.00  0.00           H
ATOM    617  CD  ARG A  52      79.220  92.860 155.360  1.00  0.00           C
ATOM    618  HD1 ARG A  52      79.760  93.480 156.100  1.00  0.00           H
ATOM    619  HD2 ARG A  52      79.100  91.870 155.850  1.00  0.00           H
ATOM    620  NE  ARG A  52      77.790  93.360 155.260  1.00  0.00           N
ATOM    621  HE  ARG A  52      77.440  93.670 154.380  1.00  0.00           H
ATOM    622  CZ  ARG A  52      76.840  93.220 156.140  1.00  0.00           C
ATOM    623  NH1 ARG A  52      76.990  92.750 157.330  1.00  0.00           N
ATOM    624 HH11 ARG A  52      76.180  92.520 157.870  1.00  0.00           H
ATOM    625 HH12 ARG A  52      77.900  92.910 157.710  1.00  0.00           H
ATOM    626  NH2 ARG A  52      75.600  93.380 155.790  1.00  0.00           N
ATOM    627 HH21 ARG A  52      74.940  93.230 156.530  1.00  0.00           H
ATOM    628 HH22 ARG A  52      75.350  93.840 154.940  1.00  0.00           H
ATOM    629  C   ARG A  52      80.530  95.350 151.200  1.00  0.00           C
ATOM    630  O   ARG A  52      80.320  96.410 151.800  1.00  0.00           O
ATOM    631  N   SER A  53      80.660  95.320 149.860  1.00  0.00           N
ATOM    632  HN  SER A  53      80.700  94.410 149.460  1.00  0.00           H
ATOM    633  CA  SER A  53      80.430  96.270 148.790  1.00  0.00           C
ATOM    634  HA  SER A  53      81.210  96.990 148.990  1.00  0.00           H
ATOM    635  CB  SER A  53      80.550  95.630 147.360  1.00  0.00           C
ATOM    636  HB1 SER A  53      79.790  94.870 147.090  1.00  0.00           H
ATOM    637  HB2 SER A  53      81.500  95.050 147.360  1.00  0.00           H
ATOM    638  OG  SER A  53      80.510  96.490 146.180  1.00  0.00           O
ATOM    639  HG1 SER A  53      80.470  95.880 145.440  1.00  0.00           H
ATOM    640  C   SER A  53      79.000  96.840 148.910  1.00  0.00           C
ATOM    641  O   SER A  53      78.090  96.070 149.280  1.00  0.00           O
ATOM    642  N   PRO A  54      78.670  98.140 148.640  1.00  0.00           N
ATOM    643  CD  PRO A  54      77.280  98.570 148.800  1.00  0.00           C
ATOM    644  HD1 PRO A  54      77.110  98.450 149.890  1.00  0.00           H
ATOM    645  HD2 PRO A  54      76.590  97.970 148.160  1.00  0.00           H
ATOM    646  CA  PRO A  54      79.550  99.260 148.890  1.00  0.00           C
ATOM    647  HA  PRO A  54      80.420  99.080 148.280  1.00  0.00           H
ATOM    648  CB  PRO A  54      78.750 100.550 148.610  1.00  0.00           C
ATOM    649  HB1 PRO A  54      78.830 101.390 149.330  1.00  0.00           H
ATOM    650  HB2 PRO A  54      79.000 101.020 147.630  1.00  0.00           H
ATOM    651  CG  PRO A  54      77.320 100.050 148.540  1.00  0.00           C
ATOM    652  HG1 PRO A  54      77.010 100.110 147.480  1.00  0.00           H
ATOM    653  HG2 PRO A  54      76.550 100.590 149.130  1.00  0.00           H
ATOM    654  C   PRO A  54      80.140  99.410 150.260  1.00  0.00           C
ATOM    655  O   PRO A  54      79.520  99.760 151.250  1.00  0.00           O
ATOM    656  N   ALA A  55      81.490  99.140 150.340  1.00  0.00           N
ATOM    657  HN  ALA A  55      82.010  99.120 149.490  1.00  0.00           H
ATOM    658  CA  ALA A  55      82.250  98.910 151.550  1.00  0.00           C
ATOM    659  HA  ALA A  55      81.640  98.400 152.270  1.00  0.00           H
ATOM    660  CB  ALA A  55      83.320  97.830 151.300  1.00  0.00           C
ATOM    661  HB1 ALA A  55      83.820  98.070 150.330  1.00  0.00           H
ATOM    662  HB2 ALA A  55      84.040  97.740 152.140  1.00  0.00           H
ATOM    663  HB3 ALA A  55      82.910  96.800 151.240  1.00  0.00           H
ATOM    664  C   ALA A  55      82.810 100.130 152.100  1.00  0.00           C
ATOM    665  O   ALA A  55      83.780 100.610 151.530  1.00  0.00           O
ATOM    666  N   VAL A  56      82.270 100.680 153.170  1.00  0.00           N
ATOM    667  HN  VAL A  56      81.460 100.340 153.640  1.00  0.00           H
ATOM    668  CA  VAL A  56      82.570 102.050 153.550  1.00  0.00           C
ATOM    669  HA  VAL A  56      82.730 102.540 152.600  1.00  0.00           H
ATOM    670  CB  VAL A  56      81.350 102.750 154.190  1.00  0.00           C
ATOM    671  HB  VAL A  56      80.920 102.040 154.930  1.00  0.00           H
ATOM    672  CG1 VAL A  56      81.640 104.110 154.810  1.00  0.00           C
ATOM    673 HG11 VAL A  56      80.700 104.590 155.160  1.00  0.00           H
ATOM    674 HG12 VAL A  56      82.340 104.010 155.670  1.00  0.00           H
ATOM    675 HG13 VAL A  56      82.150 104.780 154.090  1.00  0.00           H
ATOM    676  CG2 VAL A  56      80.260 102.870 153.100  1.00  0.00           C
ATOM    677 HG21 VAL A  56      79.990 101.830 152.820  1.00  0.00           H
ATOM    678 HG22 VAL A  56      79.410 103.520 153.400  1.00  0.00           H
ATOM    679 HG23 VAL A  56      80.710 103.270 152.170  1.00  0.00           H
ATOM    680  C   VAL A  56      83.780 102.250 154.430  1.00  0.00           C
ATOM    681  O   VAL A  56      83.980 101.700 155.470  1.00  0.00           O
ATOM    682  N   ILE A  57      84.670 103.110 153.960  1.00  0.00           N
ATOM    683  HN  ILE A  57      84.520 103.440 153.030  1.00  0.00           H
ATOM    684  CA  ILE A  57      85.870 103.480 154.750  1.00  0.00           C
ATOM    685  HA  ILE A  57      86.130 102.650 155.390  1.00  0.00           H
ATOM    686  CB  ILE A  57      87.010 103.930 153.820  1.00  0.00           C
ATOM    687  HB  ILE A  57      86.620 104.750 153.190  1.00  0.00           H
ATOM    688  CG2 ILE A  57      88.130 104.640 154.590  1.00  0.00           C
ATOM    689 HG21 ILE A  57      88.980 104.830 153.910  1.00  0.00           H
ATOM    690 HG22 ILE A  57      87.760 105.580 155.060  1.00  0.00           H
ATOM    691 HG23 ILE A  57      88.510 104.000 155.410  1.00  0.00           H
ATOM    692  CG1 ILE A  57      87.370 102.750 152.840  1.00  0.00           C
ATOM    693 HG11 ILE A  57      86.550 102.060 152.560  1.00  0.00           H
ATOM    694 HG12 ILE A  57      88.060 102.030 153.340  1.00  0.00           H
ATOM    695  CD  ILE A  57      88.040 103.240 151.570  1.00  0.00           C
ATOM    696  HD1 ILE A  57      87.350 103.920 151.020  1.00  0.00           H
ATOM    697  HD2 ILE A  57      88.930 103.850 151.820  1.00  0.00           H
ATOM    698  HD3 ILE A  57      88.400 102.450 150.880  1.00  0.00           H
ATOM    699  C   ILE A  57      85.370 104.540 155.730  1.00  0.00           C
ATOM    700  O   ILE A  57      85.710 104.560 156.970  1.00  0.00           O
ATOM    701  N   THR A  58      84.620 105.490 155.270  1.00  0.00           N
ATOM    702  HN  THR A  58      84.290 105.510 154.330  1.00  0.00           H
ATOM    703  CA  THR A  58      84.250 106.700 156.090  1.00  0.00           C
ATOM    704  HA  THR A  58      83.970 106.360 157.080  1.00  0.00           H
ATOM    705  CB  THR A  58      85.360 107.760 156.190  1.00  0.00           C
ATOM    706  HB  THR A  58      86.210 107.220 156.670  1.00  0.00           H
ATOM    707  OG1 THR A  58      85.140 108.810 157.070  1.00  0.00           O
ATOM    708  HG1 THR A  58      86.020 109.200 157.170  1.00  0.00           H
ATOM    709  CG2 THR A  58      85.680 108.290 154.800  1.00  0.00           C
ATOM    710 HG21 THR A  58      84.870 108.980 154.470  1.00  0.00           H
ATOM    711 HG22 THR A  58      86.630 108.850 154.880  1.00  0.00           H
ATOM    712 HG23 THR A  58      85.810 107.430 154.110  1.00  0.00           H
ATOM    713  C   THR A  58      83.100 107.400 155.410  1.00  0.00           C
ATOM    714  O   THR A  58      82.930 107.210 154.230  1.00  0.00           O
ATOM    715  N   GLY A  59      82.300 108.200 156.160  1.00  0.00           N
ATOM    716  HN  GLY A  59      82.500 108.510 157.080  1.00  0.00           H
ATOM    717  CA  GLY A  59      81.190 108.900 155.450  1.00  0.00           C
ATOM    718  HA1 GLY A  59      80.610 108.060 155.090  1.00  0.00           H
ATOM    719  HA2 GLY A  59      81.620 109.450 154.630  1.00  0.00           H
ATOM    720  C   GLY A  59      80.400 109.860 156.320  1.00  0.00           C
ATOM    721  O   GLY A  59      80.150 109.620 157.530  1.00  0.00           O
ATOM    722  N   LEU A  60      79.890 111.060 155.740  1.00  0.00           N
ATOM    723  HN  LEU A  60      80.040 111.350 154.790  1.00  0.00           H
ATOM    724  CA  LEU A  60      79.080 111.970 156.550  1.00  0.00           C
ATOM    725  HA  LEU A  60      79.460 111.780 157.550  1.00  0.00           H
ATOM    726  CB  LEU A  60      79.410 113.370 156.090  1.00  0.00           C
ATOM    727  HB1 LEU A  60      80.480 113.480 156.360  1.00  0.00           H
ATOM    728  HB2 LEU A  60      79.200 113.510 155.010  1.00  0.00           H
ATOM    729  CG  LEU A  60      78.670 114.470 156.870  1.00  0.00           C
ATOM    730  HG  LEU A  60      78.220 114.000 157.770  1.00  0.00           H
ATOM    731  CD1 LEU A  60      79.520 115.660 157.170  1.00  0.00           C
ATOM    732 HD11 LEU A  60      79.030 116.290 157.940  1.00  0.00           H
ATOM    733 HD12 LEU A  60      80.500 115.410 157.620  1.00  0.00           H
ATOM    734 HD13 LEU A  60      79.660 116.290 156.260  1.00  0.00           H
ATOM    735  CD2 LEU A  60      77.480 115.030 156.020  1.00  0.00           C
ATOM    736 HD21 LEU A  60      77.830 115.630 155.160  1.00  0.00           H
ATOM    737 HD22 LEU A  60      76.810 114.210 155.670  1.00  0.00           H
ATOM    738 HD23 LEU A  60      76.930 115.790 156.620  1.00  0.00           H
ATOM    739  C   LEU A  60      77.650 111.570 156.280  1.00  0.00           C
ATOM    740  O   LEU A  60      77.260 111.520 155.090  1.00  0.00           O
ATOM    741  N   TYR A  61      77.000 111.220 157.380  1.00  0.00           N
ATOM    742  HN  TYR A  61      77.330 111.140 158.320  1.00  0.00           H
ATOM    743  CA  TYR A  61      75.590 110.860 157.200  1.00  0.00           C
ATOM    744  HA  TYR A  61      75.280 110.910 156.170  1.00  0.00           H
ATOM    745  CB  TYR A  61      75.250 109.460 157.590  1.00  0.00           C
ATOM    746  HB1 TYR A  61      75.490 109.220 158.650  1.00  0.00           H
ATOM    747  HB2 TYR A  61      74.170 109.280 157.400  1.00  0.00           H
ATOM    748  CG  TYR A  61      76.130 108.410 156.840  1.00  0.00           C
ATOM    749  CD1 TYR A  61      75.670 108.090 155.550  1.00  0.00           C
ATOM    750  HD1 TYR A  61      74.740 108.460 155.150  1.00  0.00           H
ATOM    751  CE1 TYR A  61      76.430 107.200 154.680  1.00  0.00           C
ATOM    752  HE1 TYR A  61      76.040 106.930 153.710  1.00  0.00           H
ATOM    753  CZ  TYR A  61      77.630 106.660 155.180  1.00  0.00           C
ATOM    754  OH  TYR A  61      78.390 105.670 154.410  1.00  0.00           O
ATOM    755  HH  TYR A  61      77.890 105.390 153.650  1.00  0.00           H
ATOM    756  CD2 TYR A  61      77.310 107.810 157.290  1.00  0.00           C
ATOM    757  HD2 TYR A  61      77.570 108.090 158.300  1.00  0.00           H
ATOM    758  CE2 TYR A  61      78.100 107.000 156.440  1.00  0.00           C
ATOM    759  HE2 TYR A  61      78.990 106.570 156.860  1.00  0.00           H
ATOM    760  C   TYR A  61      74.740 111.830 158.050  1.00  0.00           C
ATOM    761  O   TYR A  61      75.220 112.400 158.980  1.00  0.00           O
ATOM    762  N   ASP A  62      73.500 111.970 157.690  1.00  0.00           N
ATOM    763  HN  ASP A  62      73.190 111.480 156.880  1.00  0.00           H
ATOM    764  CA  ASP A  62      72.490 112.880 158.220  1.00  0.00           C
ATOM    765  HA  ASP A  62      72.960 113.700 158.730  1.00  0.00           H
ATOM    766  CB  ASP A  62      71.760 113.560 157.060  1.00  0.00           C
ATOM    767  HB1 ASP A  62      72.530 113.940 156.350  1.00  0.00           H
ATOM    768  HB2 ASP A  62      71.160 112.800 156.520  1.00  0.00           H
ATOM    769  CG  ASP A  62      70.840 114.640 157.510  1.00  0.00           C
ATOM    770  OD1 ASP A  62      70.600 114.900 158.720  1.00  0.00           O
ATOM    771  OD2 ASP A  62      70.310 115.260 156.560  1.00  0.00           O
ATOM    772  C   ASP A  62      71.550 112.080 159.060  1.00  0.00           C
ATOM    773  O   ASP A  62      70.790 111.210 158.600  1.00  0.00           O
ATOM    774  N   LYS A  63      71.320 112.420 160.330  1.00  0.00           N
ATOM    775  HN  LYS A  63      72.010 113.020 160.740  1.00  0.00           H
ATOM    776  CA  LYS A  63      70.500 111.620 161.210  1.00  0.00           C
ATOM    777  HA  LYS A  63      70.460 110.580 160.900  1.00  0.00           H
ATOM    778  CB  LYS A  63      70.880 111.920 162.680  1.00  0.00           C
ATOM    779  HB1 LYS A  63      70.800 113.020 162.790  1.00  0.00           H
ATOM    780  HB2 LYS A  63      70.180 111.390 163.370  1.00  0.00           H
ATOM    781  CG  LYS A  63      72.270 111.380 162.990  1.00  0.00           C
ATOM    782  HG1 LYS A  63      72.960 111.720 162.180  1.00  0.00           H
ATOM    783  HG2 LYS A  63      72.170 110.280 162.990  1.00  0.00           H
ATOM    784  CD  LYS A  63      72.690 111.920 164.440  1.00  0.00           C
ATOM    785  HD1 LYS A  63      72.440 113.000 164.520  1.00  0.00           H
ATOM    786  HD2 LYS A  63      73.780 111.760 164.620  1.00  0.00           H
ATOM    787  CE  LYS A  63      71.920 111.330 165.610  1.00  0.00           C
ATOM    788  HE1 LYS A  63      70.820 111.380 165.470  1.00  0.00           H
ATOM    789  HE2 LYS A  63      72.250 111.930 166.490  1.00  0.00           H
ATOM    790  NZ  LYS A  63      72.360 109.930 165.810  1.00  0.00           N
ATOM    791  HZ1 LYS A  63      72.170 109.290 165.020  1.00  0.00           H
ATOM    792  HZ2 LYS A  63      73.360 109.860 166.090  1.00  0.00           H
ATOM    793  HZ3 LYS A  63      71.790 109.540 166.590  1.00  0.00           H
ATOM    794  C   LYS A  63      69.080 111.990 161.130  1.00  0.00           C
ATOM    795  O   LYS A  63      68.140 111.300 161.500  1.00  0.00           O
ATOM    796  N   CYS A  64      68.740 113.220 160.640  1.00  0.00           N
ATOM    797  HN  CYS A  64      69.460 113.840 160.350  1.00  0.00           H
ATOM    798  CA  CYS A  64      67.430 113.780 160.660  1.00  0.00           C
ATOM    799  HA  CYS A  64      66.760 113.190 161.260  1.00  0.00           H
ATOM    800  CB  CYS A  64      67.490 115.200 161.210  1.00  0.00           C
ATOM    801  HB1 CYS A  64      66.460 115.590 161.290  1.00  0.00           H
ATOM    802  HB2 CYS A  64      68.040 115.790 160.440  1.00  0.00           H
ATOM    803  SG  CYS A  64      68.350 115.390 162.810  1.00  0.00           S
ATOM    804  C   CYS A  64      66.810 113.830 159.230  1.00  0.00           C
ATOM    805  O   CYS A  64      65.670 114.270 159.010  1.00  0.00           O
ATOM    806  N   SER A  65      67.570 113.380 158.230  1.00  0.00           N
ATOM    807  HN  SER A  65      68.540 113.190 158.400  1.00  0.00           H
ATOM    808  CA  SER A  65      67.060 113.190 156.920  1.00  0.00           C
ATOM    809  HA  SER A  65      66.670 114.150 156.610  1.00  0.00           H
ATOM    810  CB  SER A  65      68.140 112.840 155.850  1.00  0.00           C
ATOM    811  HB1 SER A  65      67.610 112.340 155.010  1.00  0.00           H
ATOM    812  HB2 SER A  65      68.830 112.160 156.390  1.00  0.00           H
ATOM    813  OG  SER A  65      68.800 113.910 155.150  1.00  0.00           O
ATOM    814  HG1 SER A  65      69.310 114.270 155.870  1.00  0.00           H
ATOM    815  C   SER A  65      65.960 112.200 156.770  1.00  0.00           C
ATOM    816  O   SER A  65      66.120 110.990 156.810  1.00  0.00           O
ATOM    817  N   TYR A  66      64.710 112.720 156.660  1.00  0.00           N
ATOM    818  HN  TYR A  66      64.490 113.690 156.660  1.00  0.00           H
ATOM    819  CA  TYR A  66      63.560 111.800 156.660  1.00  0.00           C
ATOM    820  HA  TYR A  66      63.800 110.750 156.790  1.00  0.00           H
ATOM    821  CB  TYR A  66      62.460 112.320 157.650  1.00  0.00           C
ATOM    822  HB1 TYR A  66      62.280 113.340 157.260  1.00  0.00           H
ATOM    823  HB2 TYR A  66      61.540 111.710 157.520  1.00  0.00           H
ATOM    824  CG  TYR A  66      63.110 112.290 159.030  1.00  0.00           C
ATOM    825  CD1 TYR A  66      63.890 111.190 159.450  1.00  0.00           C
ATOM    826  HD1 TYR A  66      64.300 110.440 158.790  1.00  0.00           H
ATOM    827  CE1 TYR A  66      64.310 111.170 160.790  1.00  0.00           C
ATOM    828  HE1 TYR A  66      65.010 110.400 161.090  1.00  0.00           H
ATOM    829  CZ  TYR A  66      63.970 112.190 161.670  1.00  0.00           C
ATOM    830  OH  TYR A  66      64.680 112.340 162.860  1.00  0.00           O
ATOM    831  HH  TYR A  66      64.200 112.910 163.460  1.00  0.00           H
ATOM    832  CD2 TYR A  66      62.790 113.340 159.870  1.00  0.00           C
ATOM    833  HD2 TYR A  66      62.400 114.260 159.460  1.00  0.00           H
ATOM    834  CE2 TYR A  66      63.220 113.320 161.200  1.00  0.00           C
ATOM    835  HE2 TYR A  66      62.790 114.190 161.670  1.00  0.00           H
ATOM    836  C   TYR A  66      62.960 111.690 155.270  1.00  0.00           C
ATOM    837  O   TYR A  66      61.900 111.110 155.070  1.00  0.00           O
ATOM    838  N   ILE A  67      63.540 112.330 154.240  1.00  0.00           N
ATOM    839  HN  ILE A  67      64.320 112.930 154.420  1.00  0.00           H
ATOM    840  CA  ILE A  67      63.090 112.340 152.810  1.00  0.00           C
ATOM    841  HA  ILE A  67      62.090 111.920 152.740  1.00  0.00           H
ATOM    842  CB  ILE A  67      63.010 113.710 152.190  1.00  0.00           C
ATOM    843  HB  ILE A  67      64.030 114.140 152.180  1.00  0.00           H
ATOM    844  CG2 ILE A  67      62.440 113.700 150.800  1.00  0.00           C
ATOM    845 HG21 ILE A  67      62.280 114.730 150.430  1.00  0.00           H
ATOM    846 HG22 ILE A  67      63.180 113.290 150.080  1.00  0.00           H
ATOM    847 HG23 ILE A  67      61.500 113.120 150.680  1.00  0.00           H
ATOM    848  CG1 ILE A  67      62.140 114.560 153.150  1.00  0.00           C
ATOM    849 HG11 ILE A  67      62.720 114.730 154.080  1.00  0.00           H
ATOM    850 HG12 ILE A  67      61.220 113.950 153.320  1.00  0.00           H
ATOM    851  CD  ILE A  67      61.710 115.930 152.760  1.00  0.00           C
ATOM    852  HD1 ILE A  67      61.140 115.940 151.810  1.00  0.00           H
ATOM    853  HD2 ILE A  67      61.100 116.320 153.600  1.00  0.00           H
ATOM    854  HD3 ILE A  67      62.650 116.520 152.670  1.00  0.00           H
ATOM    855  C   ILE A  67      63.920 111.400 151.950  1.00  0.00           C
ATOM    856  O   ILE A  67      63.490 110.310 151.460  1.00  0.00           O
ATOM    857  N   SER A  68      65.200 111.660 151.690  1.00  0.00           N
ATOM    858  HN  SER A  68      65.630 112.490 152.030  1.00  0.00           H
ATOM    859  CA  SER A  68      66.120 110.800 151.100  1.00  0.00           C
ATOM    860  HA  SER A  68      65.790 109.780 151.240  1.00  0.00           H
ATOM    861  CB  SER A  68      66.390 110.910 149.530  1.00  0.00           C
ATOM    862  HB1 SER A  68      65.390 111.030 149.070  1.00  0.00           H
ATOM    863  HB2 SER A  68      66.780 109.910 149.250  1.00  0.00           H
ATOM    864  OG  SER A  68      67.190 112.030 149.100  1.00  0.00           O
ATOM    865  HG1 SER A  68      68.120 111.770 149.140  1.00  0.00           H
ATOM    866  C   SER A  68      67.380 110.920 151.920  1.00  0.00           C
ATOM    867  O   SER A  68      67.910 111.980 152.280  1.00  0.00           O
ATOM    868  N   ARG A  69      67.960 109.840 152.380  1.00  0.00           N
ATOM    869  HN  ARG A  69      67.660 108.920 152.130  1.00  0.00           H
ATOM    870  CA  ARG A  69      69.100 109.920 153.250  1.00  0.00           C
ATOM    871  HA  ARG A  69      69.040 110.820 153.840  1.00  0.00           H
ATOM    872  CB  ARG A  69      69.110 108.610 154.200  1.00  0.00           C
ATOM    873  HB1 ARG A  69      69.730 107.710 153.980  1.00  0.00           H
ATOM    874  HB2 ARG A  69      69.710 108.980 155.060  1.00  0.00           H
ATOM    875  CG  ARG A  69      67.630 108.220 154.700  1.00  0.00           C
ATOM    876  HG1 ARG A  69      67.210 107.680 153.830  1.00  0.00           H
ATOM    877  HG2 ARG A  69      67.080 109.150 154.950  1.00  0.00           H
ATOM    878  CD  ARG A  69      67.750 107.260 155.870  1.00  0.00           C
ATOM    879  HD1 ARG A  69      68.020 107.760 156.820  1.00  0.00           H
ATOM    880  HD2 ARG A  69      68.500 106.500 155.580  1.00  0.00           H
ATOM    881  NE  ARG A  69      66.380 106.590 156.020  1.00  0.00           N
ATOM    882  HE  ARG A  69      65.620 107.060 155.570  1.00  0.00           H
ATOM    883  CZ  ARG A  69      66.140 105.600 156.840  1.00  0.00           C
ATOM    884  NH1 ARG A  69      67.010 105.170 157.750  1.00  0.00           N
ATOM    885 HH11 ARG A  69      66.850 104.410 158.380  1.00  0.00           H
ATOM    886 HH12 ARG A  69      67.920 105.590 157.710  1.00  0.00           H
ATOM    887  NH2 ARG A  69      64.930 105.150 156.800  1.00  0.00           N
ATOM    888 HH21 ARG A  69      64.740 104.430 157.470  1.00  0.00           H
ATOM    889 HH22 ARG A  69      64.250 105.760 156.390  1.00  0.00           H
ATOM    890  C   ARG A  69      70.330 109.880 152.420  1.00  0.00           C
ATOM    891  O   ARG A  69      71.430 109.800 152.880  1.00  0.00           O
ATOM    892  N   ASP A  70      70.170 109.960 151.070  1.00  0.00           N
ATOM    893  HN  ASP A  70      69.270 109.960 150.630  1.00  0.00           H
ATOM    894  CA  ASP A  70      71.360 109.840 150.230  1.00  0.00           C
ATOM    895  HA  ASP A  70      71.920 108.980 150.550  1.00  0.00           H
ATOM    896  CB  ASP A  70      71.040 109.480 148.780  1.00  0.00           C
ATOM    897  HB1 ASP A  70      71.870 109.400 148.040  1.00  0.00           H
ATOM    898  HB2 ASP A  70      70.590 108.460 148.780  1.00  0.00           H
ATOM    899  CG  ASP A  70      70.130 110.430 147.990  1.00  0.00           C
ATOM    900  OD1 ASP A  70      69.680 111.400 148.540  1.00  0.00           O
ATOM    901  OD2 ASP A  70      69.950 110.070 146.780  1.00  0.00           O
ATOM    902  C   ASP A  70      72.290 111.060 150.210  1.00  0.00           C
ATOM    903  O   ASP A  70      73.460 110.990 149.780  1.00  0.00           O
ATOM    904  N   ARG A  71      71.770 112.260 150.600  1.00  0.00           N
ATOM    905  HN  ARG A  71      70.810 112.300 150.870  1.00  0.00           H
ATOM    906  CA  ARG A  71      72.450 113.500 150.750  1.00  0.00           C
ATOM    907  HA  ARG A  71      72.880 113.640 149.760  1.00  0.00           H
ATOM    908  CB  ARG A  71      71.600 114.810 151.050  1.00  0.00           C
ATOM    909  HB1 ARG A  71      72.280 115.600 151.440  1.00  0.00           H
ATOM    910  HB2 ARG A  71      71.020 115.090 150.140  1.00  0.00           H
ATOM    911  CG  ARG A  71      70.470 114.520 152.080  1.00  0.00           C
ATOM    912  HG1 ARG A  71      71.000 113.940 152.870  1.00  0.00           H
ATOM    913  HG2 ARG A  71      69.640 113.900 151.670  1.00  0.00           H
ATOM    914  CD  ARG A  71      69.770 115.770 152.690  1.00  0.00           C
ATOM    915  HD1 ARG A  71      70.490 116.410 153.250  1.00  0.00           H
ATOM    916  HD2 ARG A  71      69.020 115.590 153.500  1.00  0.00           H
ATOM    917  NE  ARG A  71      69.190 116.650 151.630  1.00  0.00           N
ATOM    918  HE  ARG A  71      69.430 116.330 150.720  1.00  0.00           H
ATOM    919  CZ  ARG A  71      68.190 117.540 151.700  1.00  0.00           C
ATOM    920  NH1 ARG A  71      67.680 117.930 152.870  1.00  0.00           N
ATOM    921 HH11 ARG A  71      66.920 118.580 152.940  1.00  0.00           H
ATOM    922 HH12 ARG A  71      68.020 117.540 153.720  1.00  0.00           H
ATOM    923  NH2 ARG A  71      67.690 117.970 150.570  1.00  0.00           N
ATOM    924 HH21 ARG A  71      66.790 118.400 150.530  1.00  0.00           H
ATOM    925 HH22 ARG A  71      68.220 117.670 149.780  1.00  0.00           H
ATOM    926  C   ARG A  71      73.650 113.330 151.790  1.00  0.00           C
ATOM    927  O   ARG A  71      73.470 112.860 152.930  1.00  0.00           O
ATOM    928  N   GLY A  72      74.870 113.780 151.410  1.00  0.00           N
ATOM    929  HN  GLY A  72      74.970 114.300 150.570  1.00  0.00           H
ATOM    930  CA  GLY A  72      76.180 113.700 152.120  1.00  0.00           C
ATOM    931  HA1 GLY A  72      76.210 113.020 152.960  1.00  0.00           H
ATOM    932  HA2 GLY A  72      76.520 114.700 152.330  1.00  0.00           H
ATOM    933  C   GLY A  72      77.310 113.210 151.250  1.00  0.00           C
ATOM    934  O   GLY A  72      77.220 112.960 150.050  1.00  0.00           O
ATOM    935  N   TRP A  73      78.550 112.870 151.830  1.00  0.00           N
ATOM    936  HN  TRP A  73      78.710 113.060 152.800  1.00  0.00           H
ATOM    937  CA  TRP A  73      79.640 112.240 151.120  1.00  0.00           C
ATOM    938  HA  TRP A  73      79.330 112.040 150.100  1.00  0.00           H
ATOM    939  CB  TRP A  73      80.890 113.190 150.990  1.00  0.00           C
ATOM    940  HB1 TRP A  73      81.730 112.570 150.630  1.00  0.00           H
ATOM    941  HB2 TRP A  73      80.840 113.960 150.180  1.00  0.00           H
ATOM    942  CG  TRP A  73      81.320 113.830 152.230  1.00  0.00           C
ATOM    943  CD1 TRP A  73      80.910 115.020 152.640  1.00  0.00           C
ATOM    944  HD1 TRP A  73      80.250 115.720 152.140  1.00  0.00           H
ATOM    945  NE1 TRP A  73      81.580 115.400 153.830  1.00  0.00           N
ATOM    946  HE1 TRP A  73      81.880 116.310 154.020  1.00  0.00           H
ATOM    947  CE2 TRP A  73      82.270 114.270 154.260  1.00  0.00           C
ATOM    948  CD2 TRP A  73      82.110 113.290 153.280  1.00  0.00           C
ATOM    949  CE3 TRP A  73      82.750 112.010 153.550  1.00  0.00           C
ATOM    950  HE3 TRP A  73      82.530 111.090 153.020  1.00  0.00           H
ATOM    951  CZ3 TRP A  73      83.450 111.840 154.740  1.00  0.00           C
ATOM    952  HZ3 TRP A  73      83.980 110.910 154.890  1.00  0.00           H
ATOM    953  CZ2 TRP A  73      83.090 114.110 155.410  1.00  0.00           C
ATOM    954  HZ2 TRP A  73      83.350 115.000 155.970  1.00  0.00           H
ATOM    955  CH2 TRP A  73      83.780 112.900 155.590  1.00  0.00           C
ATOM    956  HH2 TRP A  73      84.420 112.780 156.450  1.00  0.00           H
ATOM    957  C   TRP A  73      80.070 110.950 151.700  1.00  0.00           C
ATOM    958  O   TRP A  73      79.960 110.760 152.890  1.00  0.00           O
ATOM    959  N   VAL A  74      80.550 110.010 150.770  1.00  0.00           N
ATOM    960  HN  VAL A  74      80.750 110.160 149.800  1.00  0.00           H
ATOM    961  CA  VAL A  74      80.950 108.660 151.190  1.00  0.00           C
ATOM    962  HA  VAL A  74      81.190 108.640 152.240  1.00  0.00           H
ATOM    963  CB  VAL A  74      79.880 107.610 150.880  1.00  0.00           C
ATOM    964  HB  VAL A  74      79.760 107.530 149.780  1.00  0.00           H
ATOM    965  CG1 VAL A  74      80.290 106.230 151.440  1.00  0.00           C
ATOM    966 HG11 VAL A  74      81.070 105.720 150.830  1.00  0.00           H
ATOM    967 HG12 VAL A  74      80.560 106.190 152.520  1.00  0.00           H
ATOM    968 HG13 VAL A  74      79.380 105.600 151.350  1.00  0.00           H
ATOM    969  CG2 VAL A  74      78.560 108.090 151.550  1.00  0.00           C
ATOM    970 HG21 VAL A  74      77.780 107.300 151.630  1.00  0.00           H
ATOM    971 HG22 VAL A  74      78.760 108.650 152.490  1.00  0.00           H
ATOM    972 HG23 VAL A  74      77.950 108.810 150.970  1.00  0.00           H
ATOM    973  C   VAL A  74      82.200 108.390 150.390  1.00  0.00           C
ATOM    974  O   VAL A  74      82.480 108.910 149.310  1.00  0.00           O
ATOM    975  N   VAL A  75      83.140 107.720 151.020  1.00  0.00           N
ATOM    976  HN  VAL A  75      83.040 107.430 151.970  1.00  0.00           H
ATOM    977  CA  VAL A  75      84.360 107.320 150.340  1.00  0.00           C
ATOM    978  HA  VAL A  75      84.270 107.330 149.260  1.00  0.00           H
ATOM    979  CB  VAL A  75      85.650 108.010 150.680  1.00  0.00           C
ATOM    980  HB  VAL A  75      85.970 107.840 151.730  1.00  0.00           H
ATOM    981  CG1 VAL A  75      86.730 107.510 149.710  1.00  0.00           C
ATOM    982 HG11 VAL A  75      86.470 107.780 148.670  1.00  0.00           H
ATOM    983 HG12 VAL A  75      87.720 107.990 149.890  1.00  0.00           H
ATOM    984 HG13 VAL A  75      86.870 106.400 149.760  1.00  0.00           H
ATOM    985  CG2 VAL A  75      85.400 109.480 150.480  1.00  0.00           C
ATOM    986 HG21 VAL A  75      86.290 110.130 150.630  1.00  0.00           H
ATOM    987 HG22 VAL A  75      84.970 109.540 149.450  1.00  0.00           H
ATOM    988 HG23 VAL A  75      84.530 109.800 151.100  1.00  0.00           H
ATOM    989  C   VAL A  75      84.420 105.790 150.780  1.00  0.00           C
ATOM    990  O   VAL A  75      84.350 105.460 151.990  1.00  0.00           O
ATOM    991  N   GLY A  76      84.560 104.850 149.810  1.00  0.00           N
ATOM    992  HN  GLY A  76      84.650 105.190 148.880  1.00  0.00           H
ATOM    993  CA  GLY A  76      84.650 103.400 150.050  1.00  0.00           C
ATOM    994  HA1 GLY A  76      83.660 103.070 150.330  1.00  0.00           H
ATOM    995  HA2 GLY A  76      85.310 103.340 150.910  1.00  0.00           H
ATOM    996  C   GLY A  76      85.120 102.510 148.900  1.00  0.00           C
ATOM    997  O   GLY A  76      85.710 103.100 147.950  1.00  0.00           O
ATOM    998  N   ILE A  77      84.860 101.170 148.890  1.00  0.00           N
ATOM    999  HN  ILE A  77      84.420 100.850 149.720  1.00  0.00           H
ATOM   1000  CA  ILE A  77      85.210 100.230 147.840  1.00  0.00           C
ATOM   1001  HA  ILE A  77      85.730 100.790 147.070  1.00  0.00           H
ATOM   1002  CB  ILE A  77      86.090  99.050 148.290  1.00  0.00           C
ATOM   1003  HB  ILE A  77      85.410  98.500 148.980  1.00  0.00           H
ATOM   1004  CG2 ILE A  77      86.420  98.060 147.160  1.00  0.00           C
ATOM   1005 HG21 ILE A  77      87.020  98.590 146.390  1.00  0.00           H
ATOM   1006 HG22 ILE A  77      87.060  97.240 147.550  1.00  0.00           H
ATOM   1007 HG23 ILE A  77      85.540  97.670 146.610  1.00  0.00           H
ATOM   1008  CG1 ILE A  77      87.380  99.460 149.010  1.00  0.00           C
ATOM   1009 HG11 ILE A  77      87.300 100.410 149.590  1.00  0.00           H
ATOM   1010 HG12 ILE A  77      88.140  99.680 148.220  1.00  0.00           H
ATOM   1011  CD  ILE A  77      87.960  98.400 149.970  1.00  0.00           C
ATOM   1012  HD1 ILE A  77      88.600  98.930 150.700  1.00  0.00           H
ATOM   1013  HD2 ILE A  77      87.230  97.960 150.680  1.00  0.00           H
ATOM   1014  HD3 ILE A  77      88.350  97.490 149.460  1.00  0.00           H
ATOM   1015  C   ILE A  77      83.840  99.840 147.330  1.00  0.00           C
ATOM   1016  O   ILE A  77      82.970  99.520 148.110  1.00  0.00           O
ATOM   1017  N   HIS A  78      83.580  99.750 145.990  1.00  0.00           N
ATOM   1018  HN  HIS A  78      84.290 100.100 145.380  1.00  0.00           H
ATOM   1019  CA  HIS A  78      82.330  99.220 145.470  1.00  0.00           C
ATOM   1020  HA  HIS A  78      82.110  98.340 146.060  1.00  0.00           H
ATOM   1021  CB  HIS A  78      81.190 100.180 145.440  1.00  0.00           C
ATOM   1022  HB1 HIS A  78      80.830 100.460 146.450  1.00  0.00           H
ATOM   1023  HB2 HIS A  78      81.540 101.130 144.980  1.00  0.00           H
ATOM   1024  ND1 HIS A  78      79.770 100.400 143.500  1.00  0.00           N
ATOM   1025  CG  HIS A  78      79.980  99.750 144.690  1.00  0.00           C
ATOM   1026  CE1 HIS A  78      78.650  99.910 143.070  1.00  0.00           C
ATOM   1027  HE1 HIS A  78      78.340 100.160 142.050  1.00  0.00           H
ATOM   1028  NE2 HIS A  78      77.980  99.080 143.960  1.00  0.00           N
ATOM   1029  HE2 HIS A  78      77.090  98.670 143.760  1.00  0.00           H
ATOM   1030  CD2 HIS A  78      78.860  99.040 145.040  1.00  0.00           C
ATOM   1031  HD2 HIS A  78      78.780  98.420 145.920  1.00  0.00           H
ATOM   1032  C   HIS A  78      82.690  98.690 144.130  1.00  0.00           C
ATOM   1033  O   HIS A  78      83.380  99.320 143.360  1.00  0.00           O
ATOM   1034  N   THR A  79      82.100  97.480 143.910  1.00  0.00           N
ATOM   1035  HN  THR A  79      81.750  96.950 144.680  1.00  0.00           H
ATOM   1036  CA  THR A  79      82.010  96.730 142.640  1.00  0.00           C
ATOM   1037  HA  THR A  79      83.000  96.680 142.200  1.00  0.00           H
ATOM   1038  CB  THR A  79      81.600  95.270 142.860  1.00  0.00           C
ATOM   1039  HB  THR A  79      81.300  94.750 141.930  1.00  0.00           H
ATOM   1040  OG1 THR A  79      80.480  95.120 143.740  1.00  0.00           O
ATOM   1041  HG1 THR A  79      79.770  95.430 143.170  1.00  0.00           H
ATOM   1042  CG2 THR A  79      82.870  94.570 143.460  1.00  0.00           C
ATOM   1043 HG21 THR A  79      83.640  94.560 142.660  1.00  0.00           H
ATOM   1044 HG22 THR A  79      83.240  94.990 144.420  1.00  0.00           H
ATOM   1045 HG23 THR A  79      82.560  93.510 143.580  1.00  0.00           H
ATOM   1046  C   THR A  79      81.100  97.340 141.530  1.00  0.00           C
ATOM   1047  O   THR A  79      79.870  97.210 141.570  1.00  0.00           O
ATOM   1048  N   ILE A  80      81.780  97.940 140.500  1.00  0.00           N
ATOM   1049  HN  ILE A  80      82.770  97.850 140.530  1.00  0.00           H
ATOM   1050  CA  ILE A  80      81.050  98.500 139.350  1.00  0.00           C
ATOM   1051  HA  ILE A  80      80.100  98.820 139.750  1.00  0.00           H
ATOM   1052  CB  ILE A  80      81.830  99.480 138.560  1.00  0.00           C
ATOM   1053  HB  ILE A  80      82.730  98.980 138.130  1.00  0.00           H
ATOM   1054  CG2 ILE A  80      81.010 100.030 137.430  1.00  0.00           C
ATOM   1055 HG21 ILE A  80      80.060 100.500 137.760  1.00  0.00           H
ATOM   1056 HG22 ILE A  80      81.710 100.740 136.940  1.00  0.00           H
ATOM   1057 HG23 ILE A  80      80.840  99.140 136.780  1.00  0.00           H
ATOM   1058  CG1 ILE A  80      82.300 100.650 139.440  1.00  0.00           C
ATOM   1059 HG11 ILE A  80      82.800 101.400 138.800  1.00  0.00           H
ATOM   1060 HG12 ILE A  80      82.920 100.200 140.250  1.00  0.00           H
ATOM   1061  CD  ILE A  80      81.150 101.330 140.270  1.00  0.00           C
ATOM   1062  HD1 ILE A  80      81.550 102.040 141.030  1.00  0.00           H
ATOM   1063  HD2 ILE A  80      80.390 101.830 139.630  1.00  0.00           H
ATOM   1064  HD3 ILE A  80      80.740 100.610 141.000  1.00  0.00           H
ATOM   1065  C   ILE A  80      80.680  97.270 138.450  1.00  0.00           C
ATOM   1066  O   ILE A  80      81.500  96.430 138.070  1.00  0.00           O
ATOM   1067  N   SER A  81      79.450  97.120 138.230  1.00  0.00           N
ATOM   1068  HN  SER A  81      78.790  97.780 138.590  1.00  0.00           H
ATOM   1069  CA  SER A  81      78.850  95.950 137.550  1.00  0.00           C
ATOM   1070  HA  SER A  81      79.640  95.260 137.290  1.00  0.00           H
ATOM   1071  CB  SER A  81      77.750  95.240 138.460  1.00  0.00           C
ATOM   1072  HB1 SER A  81      77.030  96.030 138.790  1.00  0.00           H
ATOM   1073  HB2 SER A  81      78.130  94.840 139.420  1.00  0.00           H
ATOM   1074  OG  SER A  81      77.180  94.090 137.880  1.00  0.00           O
ATOM   1075  HG1 SER A  81      76.640  94.320 137.120  1.00  0.00           H
ATOM   1076  C   SER A  81      78.310  96.340 136.220  1.00  0.00           C
ATOM   1077  O   SER A  81      77.400  97.150 136.100  1.00  0.00           O
ATOM   1078  N   ASP A  82      78.870  95.640 135.210  1.00  0.00           N
ATOM   1079  HN  ASP A  82      79.650  95.040 135.380  1.00  0.00           H
ATOM   1080  CA  ASP A  82      78.390  95.580 133.860  1.00  0.00           C
ATOM   1081  HA  ASP A  82      77.350  95.860 133.860  1.00  0.00           H
ATOM   1082  CB  ASP A  82      79.270  96.310 132.880  1.00  0.00           C
ATOM   1083  HB1 ASP A  82      80.370  96.200 133.010  1.00  0.00           H
ATOM   1084  HB2 ASP A  82      79.160  96.030 131.810  1.00  0.00           H
ATOM   1085  CG  ASP A  82      79.030  97.800 132.980  1.00  0.00           C
ATOM   1086  OD1 ASP A  82      77.830  98.210 133.070  1.00  0.00           O
ATOM   1087  OD2 ASP A  82      80.040  98.540 132.880  1.00  0.00           O
ATOM   1088  C   ASP A  82      78.430  94.140 133.520  1.00  0.00           C
ATOM   1089  O   ASP A  82      79.330  93.420 133.960  1.00  0.00           O
ATOM   1090  N   GLN A  83      77.450  93.650 132.710  1.00  0.00           N
ATOM   1091  HN  GLN A  83      76.720  94.190 132.290  1.00  0.00           H
ATOM   1092  CA  GLN A  83      77.220  92.140 132.420  1.00  0.00           C
ATOM   1093  HA  GLN A  83      76.190  92.160 132.120  1.00  0.00           H
ATOM   1094  CB  GLN A  83      77.840  91.590 131.100  1.00  0.00           C
ATOM   1095  HB1 GLN A  83      77.720  90.480 131.070  1.00  0.00           H
ATOM   1096  HB2 GLN A  83      77.290  92.060 130.260  1.00  0.00           H
ATOM   1097  CG  GLN A  83      79.350  91.870 130.930  1.00  0.00           C
ATOM   1098  HG1 GLN A  83      79.840  91.640 131.900  1.00  0.00           H
ATOM   1099  HG2 GLN A  83      79.570  92.950 130.780  1.00  0.00           H
ATOM   1100  CD  GLN A  83      79.880  91.090 129.750  1.00  0.00           C
ATOM   1101  OE1 GLN A  83      79.260  90.280 129.030  1.00  0.00           O
ATOM   1102  NE2 GLN A  83      81.170  91.320 129.450  1.00  0.00           N
ATOM   1103 HE21 GLN A  83      81.660  91.880 130.120  1.00  0.00           H
ATOM   1104 HE22 GLN A  83      81.580  90.690 128.790  1.00  0.00           H
ATOM   1105  C   GLN A  83      77.130  91.110 133.540  1.00  0.00           C
ATOM   1106  O   GLN A  83      77.290  89.880 133.400  1.00  0.00           O
ATOM   1107  N   ASP A  84      77.040  91.680 134.780  1.00  0.00           N
ATOM   1108  HN  ASP A  84      76.820  92.650 134.780  1.00  0.00           H
ATOM   1109  CA  ASP A  84      77.130  90.920 136.030  1.00  0.00           C
ATOM   1110  HA  ASP A  84      76.870  91.700 136.740  1.00  0.00           H
ATOM   1111  CB  ASP A  84      76.070  89.750 136.190  1.00  0.00           C
ATOM   1112  HB1 ASP A  84      76.260  88.840 135.570  1.00  0.00           H
ATOM   1113  HB2 ASP A  84      76.040  89.500 137.270  1.00  0.00           H
ATOM   1114  CG  ASP A  84      74.640  90.310 135.840  1.00  0.00           C
ATOM   1115  OD1 ASP A  84      73.860  89.440 135.390  1.00  0.00           O
ATOM   1116  OD2 ASP A  84      74.300  91.500 136.040  1.00  0.00           O
ATOM   1117  C   ASP A  84      78.590  90.460 136.200  1.00  0.00           C
ATOM   1118  O   ASP A  84      78.840  89.390 136.770  1.00  0.00           O
ATOM   1119  N   ASN A  85      79.590  91.250 135.850  1.00  0.00           N
ATOM   1120  HN  ASN A  85      79.370  92.080 135.350  1.00  0.00           H
ATOM   1121  CA  ASN A  85      81.050  91.130 136.150  1.00  0.00           C
ATOM   1122  HA  ASN A  85      81.250  90.210 136.670  1.00  0.00           H
ATOM   1123  CB  ASN A  85      81.890  91.160 134.790  1.00  0.00           C
ATOM   1124  HB1 ASN A  85      81.400  90.410 134.140  1.00  0.00           H
ATOM   1125  HB2 ASN A  85      81.810  92.190 134.370  1.00  0.00           H
ATOM   1126  CG  ASN A  85      83.300  90.800 135.020  1.00  0.00           C
ATOM   1127  OD1 ASN A  85      83.690  90.010 135.890  1.00  0.00           O
ATOM   1128  ND2 ASN A  85      84.150  91.360 134.150  1.00  0.00           N
ATOM   1129 HD21 ASN A  85      83.850  91.990 133.420  1.00  0.00           H
ATOM   1130 HD22 ASN A  85      85.100  91.050 134.170  1.00  0.00           H
ATOM   1131  C   ASN A  85      81.480  92.260 137.060  1.00  0.00           C
ATOM   1132  O   ASN A  85      81.280  93.430 136.710  1.00  0.00           O
ATOM   1133  N   LYS A  86      81.920  91.890 138.280  1.00  0.00           N
ATOM   1134  HN  LYS A  86      82.120  90.920 138.420  1.00  0.00           H
ATOM   1135  CA  LYS A  86      82.210  92.810 139.380  1.00  0.00           C
ATOM   1136  HA  LYS A  86      81.670  93.700 139.120  1.00  0.00           H
ATOM   1137  CB  LYS A  86      81.750  92.220 140.770  1.00  0.00           C
ATOM   1138  HB1 LYS A  86      82.530  92.580 141.480  1.00  0.00           H
ATOM   1139  HB2 LYS A  86      80.810  92.800 140.930  1.00  0.00           H
ATOM   1140  CG  LYS A  86      81.690  90.720 140.840  1.00  0.00           C
ATOM   1141  HG1 LYS A  86      82.590  90.320 140.330  1.00  0.00           H
ATOM   1142  HG2 LYS A  86      80.850  90.460 140.160  1.00  0.00           H
ATOM   1143  CD  LYS A  86      81.430  90.060 142.240  1.00  0.00           C
ATOM   1144  HD1 LYS A  86      80.550  90.670 142.530  1.00  0.00           H
ATOM   1145  HD2 LYS A  86      82.260  90.290 142.930  1.00  0.00           H
ATOM   1146  CE  LYS A  86      81.110  88.580 142.230  1.00  0.00           C
ATOM   1147  HE1 LYS A  86      81.170  88.240 143.280  1.00  0.00           H
ATOM   1148  HE2 LYS A  86      81.800  87.980 141.590  1.00  0.00           H
ATOM   1149  NZ  LYS A  86      79.810  88.380 141.650  1.00  0.00           N
ATOM   1150  HZ1 LYS A  86      79.520  87.390 141.720  1.00  0.00           H
ATOM   1151  HZ2 LYS A  86      79.120  88.920 142.210  1.00  0.00           H
ATOM   1152  HZ3 LYS A  86      79.720  88.750 140.680  1.00  0.00           H
ATOM   1153  C   LYS A  86      83.600  93.340 139.390  1.00  0.00           C
ATOM   1154  O   LYS A  86      84.510  92.630 139.750  1.00  0.00           O
ATOM   1155  N   ASP A  87      83.830  94.640 138.970  1.00  0.00           N
ATOM   1156  HN  ASP A  87      83.130  95.270 138.640  1.00  0.00           H
ATOM   1157  CA  ASP A  87      85.120  95.270 138.990  1.00  0.00           C
ATOM   1158  HA  ASP A  87      85.800  94.430 138.950  1.00  0.00           H
ATOM   1159  CB  ASP A  87      85.260  96.160 137.690  1.00  0.00           C
ATOM   1160  HB1 ASP A  87      84.940  95.430 136.910  1.00  0.00           H
ATOM   1161  HB2 ASP A  87      84.600  97.060 137.720  1.00  0.00           H
ATOM   1162  CG  ASP A  87      86.660  96.610 137.410  1.00  0.00           C
ATOM   1163  OD1 ASP A  87      87.640  96.650 138.260  1.00  0.00           O
ATOM   1164  OD2 ASP A  87      86.890  96.880 136.230  1.00  0.00           O
ATOM   1165  C   ASP A  87      85.220  96.130 140.300  1.00  0.00           C
ATOM   1166  O   ASP A  87      84.550  97.110 140.330  1.00  0.00           O
ATOM   1167  N   PRO A  88      85.870  95.750 141.410  1.00  0.00           N
ATOM   1168  CD  PRO A  88      86.830  94.650 141.450  1.00  0.00           C
ATOM   1169  HD1 PRO A  88      87.630  94.870 140.710  1.00  0.00           H
ATOM   1170  HD2 PRO A  88      86.370  93.720 141.060  1.00  0.00           H
ATOM   1171  CA  PRO A  88      85.880  96.420 142.730  1.00  0.00           C
ATOM   1172  HA  PRO A  88      84.900  96.830 142.910  1.00  0.00           H
ATOM   1173  CB  PRO A  88      86.330  95.320 143.700  1.00  0.00           C
ATOM   1174  HB1 PRO A  88      86.740  95.740 144.640  1.00  0.00           H
ATOM   1175  HB2 PRO A  88      85.570  94.540 143.900  1.00  0.00           H
ATOM   1176  CG  PRO A  88      87.390  94.570 142.870  1.00  0.00           C
ATOM   1177  HG1 PRO A  88      87.500  93.590 143.390  1.00  0.00           H
ATOM   1178  HG2 PRO A  88      88.360  95.100 142.890  1.00  0.00           H
ATOM   1179  C   PRO A  88      86.890  97.580 142.790  1.00  0.00           C
ATOM   1180  O   PRO A  88      88.100  97.550 142.890  1.00  0.00           O
ATOM   1181  N   ARG A  89      86.300  98.810 142.740  1.00  0.00           N
ATOM   1182  HN  ARG A  89      85.320  99.010 142.820  1.00  0.00           H
ATOM   1183  CA  ARG A  89      87.060 100.000 142.660  1.00  0.00           C
ATOM   1184  HA  ARG A  89      88.110  99.730 142.620  1.00  0.00           H
ATOM   1185  CB  ARG A  89      86.830 100.810 141.390  1.00  0.00           C
ATOM   1186  HB1 ARG A  89      85.770 101.140 141.290  1.00  0.00           H
ATOM   1187  HB2 ARG A  89      87.520 101.680 141.380  1.00  0.00           H
ATOM   1188  CG  ARG A  89      87.080  99.910 140.190  1.00  0.00           C
ATOM   1189  HG1 ARG A  89      86.480  98.980 140.300  1.00  0.00           H
ATOM   1190  HG2 ARG A  89      88.150  99.630 140.290  1.00  0.00           H
ATOM   1191  CD  ARG A  89      86.780 100.540 138.840  1.00  0.00           C
ATOM   1192  HD1 ARG A  89      87.160 101.580 138.880  1.00  0.00           H
ATOM   1193  HD2 ARG A  89      85.690 100.620 138.680  1.00  0.00           H
ATOM   1194  NE  ARG A  89      87.540  99.680 137.860  1.00  0.00           N
ATOM   1195  HE  ARG A  89      87.680  98.700 137.960  1.00  0.00           H
ATOM   1196  CZ  ARG A  89      87.670 100.050 136.610  1.00  0.00           C
ATOM   1197  NH1 ARG A  89      87.260 101.190 136.100  1.00  0.00           N
ATOM   1198 HH11 ARG A  89      87.490 101.320 135.140  1.00  0.00           H
ATOM   1199 HH12 ARG A  89      86.730 101.890 136.580  1.00  0.00           H
ATOM   1200  NH2 ARG A  89      88.360  99.320 135.790  1.00  0.00           N
ATOM   1201 HH21 ARG A  89      88.340  99.680 134.850  1.00  0.00           H
ATOM   1202 HH22 ARG A  89      88.710  98.420 136.040  1.00  0.00           H
ATOM   1203  C   ARG A  89      86.800 100.890 143.860  1.00  0.00           C
ATOM   1204  O   ARG A  89      85.760 100.720 144.500  1.00  0.00           O
ATOM   1205  N   TYR A  90      87.730 101.800 144.160  1.00  0.00           N
ATOM   1206  HN  TYR A  90      88.670 101.760 143.840  1.00  0.00           H
ATOM   1207  CA  TYR A  90      87.390 102.850 145.130  1.00  0.00           C
ATOM   1208  HA  TYR A  90      87.020 102.530 146.090  1.00  0.00           H
ATOM   1209  CB  TYR A  90      88.700 103.610 145.410  1.00  0.00           C
ATOM   1210  HB1 TYR A  90      89.170 103.980 144.480  1.00  0.00           H
ATOM   1211  HB2 TYR A  90      88.480 104.460 146.090  1.00  0.00           H
ATOM   1212  CG  TYR A  90      89.740 102.710 146.160  1.00  0.00           C
ATOM   1213  CD1 TYR A  90      89.530 102.070 147.370  1.00  0.00           C
ATOM   1214  HD1 TYR A  90      88.510 102.010 147.720  1.00  0.00           H
ATOM   1215  CE1 TYR A  90      90.550 101.400 148.020  1.00  0.00           C
ATOM   1216  HE1 TYR A  90      90.310 100.810 148.890  1.00  0.00           H
ATOM   1217  CZ  TYR A  90      91.850 101.370 147.410  1.00  0.00           C
ATOM   1218  OH  TYR A  90      92.770 100.600 148.070  1.00  0.00           O
ATOM   1219  HH  TYR A  90      93.560 100.580 147.520  1.00  0.00           H
ATOM   1220  CD2 TYR A  90      91.050 102.790 145.630  1.00  0.00           C
ATOM   1221  HD2 TYR A  90      91.090 103.380 144.730  1.00  0.00           H
ATOM   1222  CE2 TYR A  90      92.100 102.110 146.220  1.00  0.00           C
ATOM   1223  HE2 TYR A  90      93.030 102.060 145.670  1.00  0.00           H
ATOM   1224  C   TYR A  90      86.460 103.980 144.590  1.00  0.00           C
ATOM   1225  O   TYR A  90      86.660 104.460 143.470  1.00  0.00           O
ATOM   1226  N   PHE A  91      85.480 104.300 145.410  1.00  0.00           N
ATOM   1227  HN  PHE A  91      85.330 103.960 146.330  1.00  0.00           H
ATOM   1228  CA  PHE A  91      84.490 105.300 145.030  1.00  0.00           C
ATOM   1229  HA  PHE A  91      84.740 105.720 144.060  1.00  0.00           H
ATOM   1230  CB  PHE A  91      83.040 104.770 144.920  1.00  0.00           C
ATOM   1231  HB1 PHE A  91      82.450 105.610 144.500  1.00  0.00           H
ATOM   1232  HB2 PHE A  91      82.930 103.860 144.290  1.00  0.00           H
ATOM   1233  CG  PHE A  91      82.430 104.410 146.280  1.00  0.00           C
ATOM   1234  CD1 PHE A  91      82.710 103.230 146.910  1.00  0.00           C
ATOM   1235  HD1 PHE A  91      83.430 102.600 146.420  1.00  0.00           H
ATOM   1236  CE1 PHE A  91      81.960 102.880 148.050  1.00  0.00           C
ATOM   1237  HE1 PHE A  91      82.120 101.890 148.450  1.00  0.00           H
ATOM   1238  CZ  PHE A  91      81.160 103.840 148.670  1.00  0.00           C
ATOM   1239  HZ  PHE A  91      80.600 103.660 149.570  1.00  0.00           H
ATOM   1240  CD2 PHE A  91      81.570 105.310 146.800  1.00  0.00           C
ATOM   1241  HD2 PHE A  91      81.350 106.230 146.280  1.00  0.00           H
ATOM   1242  CE2 PHE A  91      80.960 105.100 148.000  1.00  0.00           C
ATOM   1243  HE2 PHE A  91      80.490 105.910 148.520  1.00  0.00           H
ATOM   1244  C   PHE A  91      84.610 106.470 145.950  1.00  0.00           C
ATOM   1245  O   PHE A  91      85.000 106.350 147.110  1.00  0.00           O
ATOM   1246  N   PHE A  92      84.310 107.670 145.480  1.00  0.00           N
ATOM   1247  HN  PHE A  92      84.120 107.720 144.500  1.00  0.00           H
ATOM   1248  CA  PHE A  92      84.060 108.860 146.210  1.00  0.00           C
ATOM   1249  HA  PHE A  92      83.890 108.560 147.230  1.00  0.00           H
ATOM   1250  CB  PHE A  92      85.220 109.860 145.990  1.00  0.00           C
ATOM   1251  HB1 PHE A  92      86.130 109.480 146.500  1.00  0.00           H
ATOM   1252  HB2 PHE A  92      85.440 109.980 144.910  1.00  0.00           H
ATOM   1253  CG  PHE A  92      84.930 111.240 146.430  1.00  0.00           C
ATOM   1254  CD1 PHE A  92      84.110 111.580 147.570  1.00  0.00           C
ATOM   1255  HD1 PHE A  92      83.710 110.740 148.100  1.00  0.00           H
ATOM   1256  CE1 PHE A  92      84.040 112.890 147.990  1.00  0.00           C
ATOM   1257  HE1 PHE A  92      83.520 113.120 148.900  1.00  0.00           H
ATOM   1258  CZ  PHE A  92      84.730 113.910 147.330  1.00  0.00           C
ATOM   1259  HZ  PHE A  92      84.680 114.870 147.810  1.00  0.00           H
ATOM   1260  CD2 PHE A  92      85.680 112.280 145.820  1.00  0.00           C
ATOM   1261  HD2 PHE A  92      86.420 112.110 145.050  1.00  0.00           H
ATOM   1262  CE2 PHE A  92      85.600 113.620 146.350  1.00  0.00           C
ATOM   1263  HE2 PHE A  92      86.290 114.350 145.960  1.00  0.00           H
ATOM   1264  C   PHE A  92      82.750 109.440 145.690  1.00  0.00           C
ATOM   1265  O   PHE A  92      82.680 109.830 144.510  1.00  0.00           O
ATOM   1266  N   SER A  93      81.680 109.470 146.480  1.00  0.00           N
ATOM   1267  HN  SER A  93      81.710 109.180 147.430  1.00  0.00           H
ATOM   1268  CA  SER A  93      80.350 110.040 146.150  1.00  0.00           C
ATOM   1269  HA  SER A  93      80.400 110.300 145.100  1.00  0.00           H
ATOM   1270  CB  SER A  93      79.250 109.080 146.360  1.00  0.00           C
ATOM   1271  HB1 SER A  93      79.420 108.190 145.720  1.00  0.00           H
ATOM   1272  HB2 SER A  93      78.260 109.500 146.090  1.00  0.00           H
ATOM   1273  OG  SER A  93      79.100 108.550 147.680  1.00  0.00           O
ATOM   1274  HG1 SER A  93      78.590 109.210 148.150  1.00  0.00           H
ATOM   1275  C   SER A  93      80.060 111.250 146.910  1.00  0.00           C
ATOM   1276  O   SER A  93      80.120 111.240 148.130  1.00  0.00           O
ATOM   1277  N   LEU A  94      79.600 112.350 146.250  1.00  0.00           N
ATOM   1278  HN  LEU A  94      79.340 112.390 145.290  1.00  0.00           H
ATOM   1279  CA  LEU A  94      79.060 113.490 147.060  1.00  0.00           C
ATOM   1280  HA  LEU A  94      78.890 113.310 148.110  1.00  0.00           H
ATOM   1281  CB  LEU A  94      80.040 114.730 147.010  1.00  0.00           C
ATOM   1282  HB1 LEU A  94      80.980 114.480 147.540  1.00  0.00           H
ATOM   1283  HB2 LEU A  94      80.270 115.040 145.970  1.00  0.00           H
ATOM   1284  CG  LEU A  94      79.520 116.090 147.610  1.00  0.00           C
ATOM   1285  HG  LEU A  94      78.640 116.470 147.060  1.00  0.00           H
ATOM   1286  CD1 LEU A  94      79.250 115.890 149.160  1.00  0.00           C
ATOM   1287 HD11 LEU A  94      80.220 115.740 149.680  1.00  0.00           H
ATOM   1288 HD12 LEU A  94      78.670 116.740 149.570  1.00  0.00           H
ATOM   1289 HD13 LEU A  94      78.580 115.020 149.290  1.00  0.00           H
ATOM   1290  CD2 LEU A  94      80.530 117.170 147.500  1.00  0.00           C
ATOM   1291 HD21 LEU A  94      81.330 117.090 148.260  1.00  0.00           H
ATOM   1292 HD22 LEU A  94      80.930 117.260 146.460  1.00  0.00           H
ATOM   1293 HD23 LEU A  94      80.120 118.200 147.610  1.00  0.00           H
ATOM   1294  C   LEU A  94      77.670 113.930 146.530  1.00  0.00           C
ATOM   1295  O   LEU A  94      77.560 114.060 145.270  1.00  0.00           O
ATOM   1296  N   LYS A  95      76.730 114.120 147.430  1.00  0.00           N
ATOM   1297  HN  LYS A  95      76.870 113.760 148.360  1.00  0.00           H
ATOM   1298  CA  LYS A  95      75.430 114.730 147.180  1.00  0.00           C
ATOM   1299  HA  LYS A  95      75.530 115.250 146.240  1.00  0.00           H
ATOM   1300  CB  LYS A  95      74.230 113.710 147.100  1.00  0.00           C
ATOM   1301  HB1 LYS A  95      74.410 113.010 146.250  1.00  0.00           H
ATOM   1302  HB2 LYS A  95      74.280 113.200 148.090  1.00  0.00           H
ATOM   1303  CG  LYS A  95      72.840 114.360 146.960  1.00  0.00           C
ATOM   1304  HG1 LYS A  95      72.950 114.910 146.000  1.00  0.00           H
ATOM   1305  HG2 LYS A  95      72.620 115.050 147.800  1.00  0.00           H
ATOM   1306  CD  LYS A  95      71.720 113.370 146.870  1.00  0.00           C
ATOM   1307  HD1 LYS A  95      71.660 112.690 147.740  1.00  0.00           H
ATOM   1308  HD2 LYS A  95      71.940 112.780 145.950  1.00  0.00           H
ATOM   1309  CE  LYS A  95      70.420 114.100 146.700  1.00  0.00           C
ATOM   1310  HE1 LYS A  95      70.480 114.770 145.810  1.00  0.00           H
ATOM   1311  HE2 LYS A  95      70.250 114.610 147.670  1.00  0.00           H
ATOM   1312  NZ  LYS A  95      69.250 113.200 146.520  1.00  0.00           N
ATOM   1313  HZ1 LYS A  95      68.330 113.670 146.430  1.00  0.00           H
ATOM   1314  HZ2 LYS A  95      69.420 112.590 145.700  1.00  0.00           H
ATOM   1315  HZ3 LYS A  95      69.110 112.670 147.410  1.00  0.00           H
ATOM   1316  C   LYS A  95      75.170 115.770 148.240  1.00  0.00           C
ATOM   1317  O   LYS A  95      74.870 115.460 149.410  1.00  0.00           O
ATOM   1318  N   THR A  96      75.280 117.060 147.820  1.00  0.00           N
ATOM   1319  HN  THR A  96      75.390 117.280 146.860  1.00  0.00           H
ATOM   1320  CA  THR A  96      74.980 118.140 148.760  1.00  0.00           C
ATOM   1321  HA  THR A  96      75.510 117.980 149.690  1.00  0.00           H
ATOM   1322  CB  THR A  96      75.400 119.520 148.280  1.00  0.00           C
ATOM   1323  HB  THR A  96      75.460 120.210 149.150  1.00  0.00           H
ATOM   1324  OG1 THR A  96      74.550 120.190 147.360  1.00  0.00           O
ATOM   1325  HG1 THR A  96      74.760 121.120 147.500  1.00  0.00           H
ATOM   1326  CG2 THR A  96      76.780 119.510 147.670  1.00  0.00           C
ATOM   1327 HG21 THR A  96      77.150 120.540 147.460  1.00  0.00           H
ATOM   1328 HG22 THR A  96      77.490 119.100 148.420  1.00  0.00           H
ATOM   1329 HG23 THR A  96      76.830 118.930 146.720  1.00  0.00           H
ATOM   1330  C   THR A  96      73.520 118.290 149.150  1.00  0.00           C
ATOM   1331  O   THR A  96      72.620 117.680 148.520  1.00  0.00           O
ATOM   1332  N   ASP A  97      73.210 119.100 150.170  1.00  0.00           N
ATOM   1333  HN  ASP A  97      73.920 119.600 150.640  1.00  0.00           H
ATOM   1334  CA  ASP A  97      71.780 119.270 150.590  1.00  0.00           C
ATOM   1335  HA  ASP A  97      71.420 118.260 150.460  1.00  0.00           H
ATOM   1336  CB  ASP A  97      71.530 119.800 152.050  1.00  0.00           C
ATOM   1337  HB1 ASP A  97      71.940 120.820 152.170  1.00  0.00           H
ATOM   1338  HB2 ASP A  97      70.430 119.900 152.200  1.00  0.00           H
ATOM   1339  CG  ASP A  97      72.090 118.890 153.100  1.00  0.00           C
ATOM   1340  OD1 ASP A  97      72.500 117.720 152.910  1.00  0.00           O
ATOM   1341  OD2 ASP A  97      71.950 119.280 154.300  1.00  0.00           O
ATOM   1342  C   ASP A  97      71.040 120.180 149.470  1.00  0.00           C
ATOM   1343  O   ASP A  97      69.830 120.140 149.310  1.00  0.00           O
ATOM   1344  N   ARG A  98      71.780 121.010 148.660  1.00  0.00           N
ATOM   1345  HN  ARG A  98      72.740 121.190 148.880  1.00  0.00           H
ATOM   1346  CA  ARG A  98      71.090 121.630 147.470  1.00  0.00           C
ATOM   1347  HA  ARG A  98      70.160 122.030 147.820  1.00  0.00           H
ATOM   1348  CB  ARG A  98      72.010 122.700 146.810  1.00  0.00           C
ATOM   1349  HB1 ARG A  98      72.890 122.140 146.430  1.00  0.00           H
ATOM   1350  HB2 ARG A  98      71.410 123.140 145.990  1.00  0.00           H
ATOM   1351  CG  ARG A  98      72.270 123.870 147.770  1.00  0.00           C
ATOM   1352  HG1 ARG A  98      72.980 123.550 148.570  1.00  0.00           H
ATOM   1353  HG2 ARG A  98      71.340 124.260 148.240  1.00  0.00           H
ATOM   1354  CD  ARG A  98      72.940 125.100 147.050  1.00  0.00           C
ATOM   1355  HD1 ARG A  98      72.180 125.520 146.360  1.00  0.00           H
ATOM   1356  HD2 ARG A  98      73.750 124.670 146.420  1.00  0.00           H
ATOM   1357  NE  ARG A  98      73.400 126.000 148.090  1.00  0.00           N
ATOM   1358  HE  ARG A  98      72.810 126.030 148.900  1.00  0.00           H
ATOM   1359  CZ  ARG A  98      74.470 126.720 147.930  1.00  0.00           C
ATOM   1360  NH1 ARG A  98      75.300 126.680 146.950  1.00  0.00           N
ATOM   1361 HH11 ARG A  98      76.160 127.190 147.010  1.00  0.00           H
ATOM   1362 HH12 ARG A  98      75.000 126.400 146.040  1.00  0.00           H
ATOM   1363  NH2 ARG A  98      74.780 127.690 148.840  1.00  0.00           N
ATOM   1364 HH21 ARG A  98      75.430 128.410 148.580  1.00  0.00           H
ATOM   1365 HH22 ARG A  98      74.100 127.930 149.530  1.00  0.00           H
ATOM   1366  C   ARG A  98      70.690 120.640 146.350  1.00  0.00           C
ATOM   1367  O   ARG A  98      69.620 120.860 145.690  1.00  0.00           O
ATOM   1368  N   ALA A  99      71.470 119.500 146.140  1.00  0.00           N
ATOM   1369  HN  ALA A  99      72.310 119.370 146.670  1.00  0.00           H
ATOM   1370  CA  ALA A  99      71.430 118.570 145.000  1.00  0.00           C
ATOM   1371  HA  ALA A  99      71.490 119.160 144.100  1.00  0.00           H
ATOM   1372  CB  ALA A  99      72.660 117.660 145.000  1.00  0.00           C
ATOM   1373  HB1 ALA A  99      72.750 117.170 144.010  1.00  0.00           H
ATOM   1374  HB2 ALA A  99      73.610 118.230 145.070  1.00  0.00           H
ATOM   1375  HB3 ALA A  99      72.660 116.930 145.840  1.00  0.00           H
ATOM   1376  C   ALA A  99      70.140 117.750 144.930  1.00  0.00           C
ATOM   1377  O   ALA A  99      69.590 117.210 145.900  1.00  0.00           O
ATOM   1378  N   ARG A 100      69.630 117.510 143.690  1.00  0.00           N
ATOM   1379  HN  ARG A 100      69.970 118.020 142.900  1.00  0.00           H
ATOM   1380  CA  ARG A 100      68.710 116.400 143.420  1.00  0.00           C
ATOM   1381  HA  ARG A 100      67.930 116.320 144.160  1.00  0.00           H
ATOM   1382  CB  ARG A 100      67.850 116.760 142.080  1.00  0.00           C
ATOM   1383  HB1 ARG A 100      68.570 116.770 141.230  1.00  0.00           H
ATOM   1384  HB2 ARG A 100      67.220 115.900 141.780  1.00  0.00           H
ATOM   1385  CG  ARG A 100      67.110 118.100 142.090  1.00  0.00           C
ATOM   1386  HG1 ARG A 100      66.500 118.120 141.160  1.00  0.00           H
ATOM   1387  HG2 ARG A 100      67.940 118.840 142.160  1.00  0.00           H
ATOM   1388  CD  ARG A 100      66.140 118.210 143.260  1.00  0.00           C
ATOM   1389  HD1 ARG A 100      66.730 118.330 144.200  1.00  0.00           H
ATOM   1390  HD2 ARG A 100      65.520 117.300 143.200  1.00  0.00           H
ATOM   1391  NE  ARG A 100      65.190 119.410 143.050  1.00  0.00           N
ATOM   1392  HE  ARG A 100      65.230 119.930 142.200  1.00  0.00           H
ATOM   1393  CZ  ARG A 100      64.190 119.620 143.900  1.00  0.00           C
ATOM   1394  NH1 ARG A 100      64.060 118.880 145.000  1.00  0.00           N
ATOM   1395 HH11 ARG A 100      63.260 118.970 145.590  1.00  0.00           H
ATOM   1396 HH12 ARG A 100      64.580 118.020 145.050  1.00  0.00           H
ATOM   1397  NH2 ARG A 100      63.470 120.700 143.810  1.00  0.00           N
ATOM   1398 HH21 ARG A 100      62.920 120.870 144.630  1.00  0.00           H
ATOM   1399 HH22 ARG A 100      63.790 121.370 143.140  1.00  0.00           H
ATOM   1400  C   ARG A 100      69.370 115.060 143.200  1.00  0.00           C
ATOM   1401  O   ARG A 100      68.770 114.030 143.650  1.00  0.00           O
ATOM   1402  N   GLN A 101      70.580 115.060 142.560  1.00  0.00           N
ATOM   1403  HN  GLN A 101      71.080 115.910 142.420  1.00  0.00           H
ATOM   1404  CA  GLN A 101      71.320 113.880 142.170  1.00  0.00           C
ATOM   1405  HA  GLN A 101      70.750 113.000 142.430  1.00  0.00           H
ATOM   1406  CB  GLN A 101      71.480 113.920 140.650  1.00  0.00           C
ATOM   1407  HB1 GLN A 101      72.150 113.090 140.310  1.00  0.00           H
ATOM   1408  HB2 GLN A 101      70.570 113.670 140.060  1.00  0.00           H
ATOM   1409  CG  GLN A 101      71.920 115.270 140.070  1.00  0.00           C
ATOM   1410  HG1 GLN A 101      71.140 116.010 140.340  1.00  0.00           H
ATOM   1411  HG2 GLN A 101      71.850 115.490 138.980  1.00  0.00           H
ATOM   1412  CD  GLN A 101      73.180 115.800 140.680  1.00  0.00           C
ATOM   1413  OE1 GLN A 101      73.060 116.720 141.470  1.00  0.00           O
ATOM   1414  NE2 GLN A 101      74.330 115.190 140.330  1.00  0.00           N
ATOM   1415 HE21 GLN A 101      74.320 114.430 139.680  1.00  0.00           H
ATOM   1416 HE22 GLN A 101      75.180 115.580 140.680  1.00  0.00           H
ATOM   1417  C   GLN A 101      72.590 113.640 142.990  1.00  0.00           C
ATOM   1418  O   GLN A 101      73.040 114.550 143.700  1.00  0.00           O
ATOM   1419  N   VAL A 102      73.120 112.400 142.990  1.00  0.00           N
ATOM   1420  HN  VAL A 102      72.570 111.660 142.620  1.00  0.00           H
ATOM   1421  CA  VAL A 102      74.360 111.980 143.540  1.00  0.00           C
ATOM   1422  HA  VAL A 102      74.600 112.700 144.310  1.00  0.00           H
ATOM   1423  CB  VAL A 102      74.250 110.590 144.280  1.00  0.00           C
ATOM   1424  HB  VAL A 102      73.530 110.690 145.120  1.00  0.00           H
ATOM   1425  CG1 VAL A 102      73.550 109.450 143.420  1.00  0.00           C
ATOM   1426 HG11 VAL A 102      72.450 109.600 143.420  1.00  0.00           H
ATOM   1427 HG12 VAL A 102      74.100 109.430 142.460  1.00  0.00           H
ATOM   1428 HG13 VAL A 102      73.780 108.450 143.850  1.00  0.00           H
ATOM   1429  CG2 VAL A 102      75.630 110.230 144.810  1.00  0.00           C
ATOM   1430 HG21 VAL A 102      75.540 109.290 145.390  1.00  0.00           H
ATOM   1431 HG22 VAL A 102      76.410 110.120 144.020  1.00  0.00           H
ATOM   1432 HG23 VAL A 102      75.970 111.030 145.510  1.00  0.00           H
ATOM   1433  C   VAL A 102      75.440 112.020 142.430  1.00  0.00           C
ATOM   1434  O   VAL A 102      75.170 111.760 141.280  1.00  0.00           O
ATOM   1435  N   THR A 103      76.600 112.440 142.800  1.00  0.00           N
ATOM   1436  HN  THR A 103      76.790 112.900 143.660  1.00  0.00           H
ATOM   1437  CA  THR A 103      77.670 112.470 141.810  1.00  0.00           C
ATOM   1438  HA  THR A 103      77.320 112.050 140.880  1.00  0.00           H
ATOM   1439  CB  THR A 103      78.200 113.940 141.530  1.00  0.00           C
ATOM   1440  HB  THR A 103      78.560 114.480 142.430  1.00  0.00           H
ATOM   1441  OG1 THR A 103      77.110 114.690 140.970  1.00  0.00           O
ATOM   1442  HG1 THR A 103      76.800 114.200 140.210  1.00  0.00           H
ATOM   1443  CG2 THR A 103      79.250 113.900 140.410  1.00  0.00           C
ATOM   1444 HG21 THR A 103      79.030 113.530 139.390  1.00  0.00           H
ATOM   1445 HG22 THR A 103      79.600 114.940 140.310  1.00  0.00           H
ATOM   1446 HG23 THR A 103      80.030 113.240 140.850  1.00  0.00           H
ATOM   1447  C   THR A 103      78.830 111.700 142.260  1.00  0.00           C
ATOM   1448  O   THR A 103      79.280 112.040 143.370  1.00  0.00           O
ATOM   1449  N   THR A 104      79.320 110.660 141.480  1.00  0.00           N
ATOM   1450  HN  THR A 104      78.980 110.450 140.570  1.00  0.00           H
ATOM   1451  CA  THR A 104      80.270 109.660 141.990  1.00  0.00           C
ATOM   1452  HA  THR A 104      80.780 110.080 142.850  1.00  0.00           H
ATOM   1453  CB  THR A 104      79.670 108.270 142.210  1.00  0.00           C
ATOM   1454  HB  THR A 104      79.370 107.860 141.220  1.00  0.00           H
ATOM   1455  OG1 THR A 104      78.560 108.380 143.080  1.00  0.00           O
ATOM   1456  HG1 THR A 104      77.840 108.680 142.520  1.00  0.00           H
ATOM   1457  CG2 THR A 104      80.670 107.370 142.900  1.00  0.00           C
ATOM   1458 HG21 THR A 104      80.810 107.610 143.980  1.00  0.00           H
ATOM   1459 HG22 THR A 104      80.130 106.400 143.020  1.00  0.00           H
ATOM   1460 HG23 THR A 104      81.600 107.170 142.340  1.00  0.00           H
ATOM   1461  C   THR A 104      81.350 109.520 141.030  1.00  0.00           C
ATOM   1462  O   THR A 104      81.100 109.480 139.810  1.00  0.00           O
ATOM   1463  N   ILE A 105      82.620 109.510 141.510  1.00  0.00           N
ATOM   1464  HN  ILE A 105      82.810 109.600 142.480  1.00  0.00           H
ATOM   1465  CA  ILE A 105      83.720 109.120 140.680  1.00  0.00           C
ATOM   1466  HA  ILE A 105      83.350 108.710 139.750  1.00  0.00           H
ATOM   1467  CB  ILE A 105      84.670 110.340 140.470  1.00  0.00           C
ATOM   1468  HB  ILE A 105      85.340 110.050 139.640  1.00  0.00           H
ATOM   1469  CG2 ILE A 105      83.920 111.480 139.790  1.00  0.00           C
ATOM   1470 HG21 ILE A 105      83.370 111.070 138.910  1.00  0.00           H
ATOM   1471 HG22 ILE A 105      83.230 112.090 140.430  1.00  0.00           H
ATOM   1472 HG23 ILE A 105      84.710 112.190 139.470  1.00  0.00           H
ATOM   1473  CG1 ILE A 105      85.440 110.700 141.680  1.00  0.00           C
ATOM   1474 HG11 ILE A 105      86.230 109.940 141.840  1.00  0.00           H
ATOM   1475 HG12 ILE A 105      84.800 110.660 142.590  1.00  0.00           H
ATOM   1476  CD  ILE A 105      86.030 112.160 141.660  1.00  0.00           C
ATOM   1477  HD1 ILE A 105      86.720 112.400 140.820  1.00  0.00           H
ATOM   1478  HD2 ILE A 105      85.270 112.970 141.620  1.00  0.00           H
ATOM   1479  HD3 ILE A 105      86.600 112.420 142.580  1.00  0.00           H
ATOM   1480  C   ILE A 105      84.350 107.940 141.270  1.00  0.00           C
ATOM   1481  O   ILE A 105      84.190 107.660 142.470  1.00  0.00           O
ATOM   1482  N   ASN A 106      85.060 107.200 140.400  1.00  0.00           N
ATOM   1483  HN  ASN A 106      85.250 107.590 139.510  1.00  0.00           H
ATOM   1484  CA  ASN A 106      85.550 105.890 140.700  1.00  0.00           C
ATOM   1485  HA  ASN A 106      85.560 105.670 141.760  1.00  0.00           H
ATOM   1486  CB  ASN A 106      84.630 104.730 140.020  1.00  0.00           C
ATOM   1487  HB1 ASN A 106      84.680 105.030 138.950  1.00  0.00           H
ATOM   1488  HB2 ASN A 106      85.040 103.710 140.180  1.00  0.00           H
ATOM   1489  CG  ASN A 106      83.170 104.900 140.450  1.00  0.00           C
ATOM   1490  OD1 ASN A 106      82.400 105.360 139.640  1.00  0.00           O
ATOM   1491  ND2 ASN A 106      82.720 104.540 141.620  1.00  0.00           N
ATOM   1492 HD21 ASN A 106      83.190 103.870 142.200  1.00  0.00           H
ATOM   1493 HD22 ASN A 106      81.730 104.610 141.730  1.00  0.00           H
ATOM   1494  C   ASN A 106      87.010 105.850 140.250  1.00  0.00           C
ATOM   1495  O   ASN A 106      87.340 106.580 139.350  1.00  0.00           O
ATOM   1496  N   ALA A 107      87.880 105.010 140.870  1.00  0.00           N
ATOM   1497  HN  ALA A 107      87.680 104.540 141.730  1.00  0.00           H
ATOM   1498  CA  ALA A 107      89.130 104.770 140.260  1.00  0.00           C
ATOM   1499  HA  ALA A 107      89.530 105.760 140.110  1.00  0.00           H
ATOM   1500  CB  ALA A 107      89.970 103.890 141.220  1.00  0.00           C
ATOM   1501  HB1 ALA A 107      89.790 102.800 141.140  1.00  0.00           H
ATOM   1502  HB2 ALA A 107      91.050 104.050 141.010  1.00  0.00           H
ATOM   1503  HB3 ALA A 107      89.810 104.220 142.270  1.00  0.00           H
ATOM   1504  C   ALA A 107      89.190 104.180 138.850  1.00  0.00           C
ATOM   1505  O   ALA A 107      88.220 103.850 138.150  1.00  0.00           O
ATOM   1506  N   HIS A 108      90.450 103.960 138.300  1.00  0.00           N
ATOM   1507  HN  HIS A 108      91.320 103.970 138.790  1.00  0.00           H
ATOM   1508  CA  HIS A 108      90.710 103.580 136.930  1.00  0.00           C
ATOM   1509  HA  HIS A 108      89.760 103.620 136.410  1.00  0.00           H
ATOM   1510  CB  HIS A 108      91.880 104.360 136.290  1.00  0.00           C
ATOM   1511  HB1 HIS A 108      91.850 104.490 135.190  1.00  0.00           H
ATOM   1512  HB2 HIS A 108      91.910 105.420 136.630  1.00  0.00           H
ATOM   1513  ND1 HIS A 108      93.860 104.130 137.790  1.00  0.00           N
ATOM   1514  CG  HIS A 108      93.210 103.840 136.600  1.00  0.00           C
ATOM   1515  CE1 HIS A 108      95.090 103.550 137.710  1.00  0.00           C
ATOM   1516  HE1 HIS A 108      95.840 103.540 138.490  1.00  0.00           H
ATOM   1517  NE2 HIS A 108      95.250 102.990 136.480  1.00  0.00           N
ATOM   1518  HE2 HIS A 108      96.100 102.760 136.010  1.00  0.00           H
ATOM   1519  CD2 HIS A 108      94.040 103.210 135.730  1.00  0.00           C
ATOM   1520  HD2 HIS A 108      93.940 102.860 134.710  1.00  0.00           H
ATOM   1521  C   HIS A 108      91.020 102.040 136.790  1.00  0.00           C
ATOM   1522  O   HIS A 108      90.980 101.490 135.670  1.00  0.00           O
ATOM   1523  N   ARG A 109      91.270 101.390 137.890  1.00  0.00           N
ATOM   1524  HN  ARG A 109      91.170 101.890 138.760  1.00  0.00           H
ATOM   1525  CA  ARG A 109      91.770 100.050 137.920  1.00  0.00           C
ATOM   1526  HA  ARG A 109      91.340  99.480 137.110  1.00  0.00           H
ATOM   1527  CB  ARG A 109      93.310  99.970 137.800  1.00  0.00           C
ATOM   1528  HB1 ARG A 109      93.570 100.370 136.800  1.00  0.00           H
ATOM   1529  HB2 ARG A 109      93.750 100.570 138.610  1.00  0.00           H
ATOM   1530  CG  ARG A 109      93.980  98.600 137.960  1.00  0.00           C
ATOM   1531  HG1 ARG A 109      93.490  97.890 137.270  1.00  0.00           H
ATOM   1532  HG2 ARG A 109      93.750  98.150 138.940  1.00  0.00           H
ATOM   1533  CD  ARG A 109      95.550  98.570 137.750  1.00  0.00           C
ATOM   1534  HD1 ARG A 109      96.130  99.380 138.240  1.00  0.00           H
ATOM   1535  HD2 ARG A 109      95.710  98.740 136.660  1.00  0.00           H
ATOM   1536  NE  ARG A 109      95.970  97.180 138.120  1.00  0.00           N
ATOM   1537  HE  ARG A 109      95.260  96.480 138.250  1.00  0.00           H
ATOM   1538  CZ  ARG A 109      97.220  96.700 138.170  1.00  0.00           C
ATOM   1539  NH1 ARG A 109      98.280  97.490 138.170  1.00  0.00           N
ATOM   1540 HH11 ARG A 109      99.210  97.180 138.330  1.00  0.00           H
ATOM   1541 HH12 ARG A 109      98.250  98.470 137.990  1.00  0.00           H
ATOM   1542  NH2 ARG A 109      97.350  95.390 138.250  1.00  0.00           N
ATOM   1543 HH21 ARG A 109      98.300  95.080 138.330  1.00  0.00           H
ATOM   1544 HH22 ARG A 109      96.570  94.840 137.980  1.00  0.00           H
ATOM   1545  C   ARG A 109      91.290  99.470 139.250  1.00  0.00           C
ATOM   1546  O   ARG A 109      90.980 100.240 140.180  1.00  0.00           O
ATOM   1547  N   SER A 110      91.080  98.150 139.340  1.00  0.00           N
ATOM   1548  HN  SER A 110      91.160  97.580 138.530  1.00  0.00           H
ATOM   1549  CA  SER A 110      90.610  97.460 140.550  1.00  0.00           C
ATOM   1550  HA  SER A 110      89.620  97.770 140.840  1.00  0.00           H
ATOM   1551  CB  SER A 110      90.530  96.000 140.230  1.00  0.00           C
ATOM   1552  HB1 SER A 110      89.920  95.390 140.930  1.00  0.00           H
ATOM   1553  HB2 SER A 110      91.570  95.600 140.190  1.00  0.00           H
ATOM   1554  OG  SER A 110      90.010  95.790 138.940  1.00  0.00           O
ATOM   1555  HG1 SER A 110      89.070  96.010 138.920  1.00  0.00           H
ATOM   1556  C   SER A 110      91.450  97.800 141.790  1.00  0.00           C
ATOM   1557  O   SER A 110      92.650  98.090 141.630  1.00  0.00           O
ATOM   1558  N   TYR A 111      90.960  97.670 143.050  1.00  0.00           N
ATOM   1559  HN  TYR A 111      89.970  97.630 143.180  1.00  0.00           H
ATOM   1560  CA  TYR A 111      91.780  97.820 144.260  1.00  0.00           C
ATOM   1561  HA  TYR A 111      92.400  98.690 144.110  1.00  0.00           H
ATOM   1562  CB  TYR A 111      90.990  98.070 145.620  1.00  0.00           C
ATOM   1563  HB1 TYR A 111      91.790  98.550 146.210  1.00  0.00           H
ATOM   1564  HB2 TYR A 111      90.120  98.710 145.370  1.00  0.00           H
ATOM   1565  CG  TYR A 111      90.490  96.800 146.380  1.00  0.00           C
ATOM   1566  CD1 TYR A 111      89.540  95.960 145.790  1.00  0.00           C
ATOM   1567  HD1 TYR A 111      89.160  96.310 144.840  1.00  0.00           H
ATOM   1568  CE1 TYR A 111      89.010  94.890 146.480  1.00  0.00           C
ATOM   1569  HE1 TYR A 111      88.270  94.330 145.930  1.00  0.00           H
ATOM   1570  CZ  TYR A 111      89.490  94.570 147.780  1.00  0.00           C
ATOM   1571  OH  TYR A 111      89.000  93.460 148.330  1.00  0.00           O
ATOM   1572  HH  TYR A 111      89.320  93.410 149.240  1.00  0.00           H
ATOM   1573  CD2 TYR A 111      91.040  96.420 147.610  1.00  0.00           C
ATOM   1574  HD2 TYR A 111      91.770  97.080 148.050  1.00  0.00           H
ATOM   1575  CE2 TYR A 111      90.580  95.270 148.320  1.00  0.00           C
ATOM   1576  HE2 TYR A 111      90.980  94.940 149.270  1.00  0.00           H
ATOM   1577  C   TYR A 111      92.680  96.580 144.400  1.00  0.00           C
ATOM   1578  O   TYR A 111      92.260  95.400 144.150  1.00  0.00           O
ATOM   1579  N   LEU A 112      93.980  96.860 144.700  1.00  0.00           N
ATOM   1580  HN  LEU A 112      94.440  97.730 144.850  1.00  0.00           H
ATOM   1581  CA  LEU A 112      94.990  95.800 144.810  1.00  0.00           C
ATOM   1582  HA  LEU A 112      94.640  94.990 144.190  1.00  0.00           H
ATOM   1583  CB  LEU A 112      96.420  96.240 144.370  1.00  0.00           C
ATOM   1584  HB1 LEU A 112      96.850  97.120 144.890  1.00  0.00           H
ATOM   1585  HB2 LEU A 112      97.150  95.400 144.350  1.00  0.00           H
ATOM   1586  CG  LEU A 112      96.330  96.760 142.890  1.00  0.00           C
ATOM   1587  HG  LEU A 112      95.790  97.740 142.900  1.00  0.00           H
ATOM   1588  CD1 LEU A 112      97.710  96.950 142.260  1.00  0.00           C
ATOM   1589 HD11 LEU A 112      97.520  97.430 141.270  1.00  0.00           H
ATOM   1590 HD12 LEU A 112      98.330  97.600 142.910  1.00  0.00           H
ATOM   1591 HD13 LEU A 112      98.070  95.930 142.010  1.00  0.00           H
ATOM   1592  CD2 LEU A 112      95.580  95.780 141.940  1.00  0.00           C
ATOM   1593 HD21 LEU A 112      95.730  96.080 140.880  1.00  0.00           H
ATOM   1594 HD22 LEU A 112      96.050  94.790 142.110  1.00  0.00           H
ATOM   1595 HD23 LEU A 112      94.500  95.640 142.170  1.00  0.00           H
ATOM   1596  C   LEU A 112      95.030  95.300 146.250  1.00  0.00           C
ATOM   1597  O   LEU A 112      95.310  96.050 147.200  1.00  0.00           O
ATOM   1598  N   PRO A 113      94.680  94.160 146.540  1.00  0.00           N
ATOM   1599  CD  PRO A 113      94.480  93.050 145.620  1.00  0.00           C
ATOM   1600  HD1 PRO A 113      95.260  92.680 144.930  1.00  0.00           H
ATOM   1601  HD2 PRO A 113      93.580  93.310 145.020  1.00  0.00           H
ATOM   1602  CA  PRO A 113      94.340  93.770 147.920  1.00  0.00           C
ATOM   1603  HA  PRO A 113      93.810  94.610 148.330  1.00  0.00           H
ATOM   1604  CB  PRO A 113      93.420  92.500 147.730  1.00  0.00           C
ATOM   1605  HB1 PRO A 113      93.390  91.790 148.580  1.00  0.00           H
ATOM   1606  HB2 PRO A 113      92.410  92.790 147.380  1.00  0.00           H
ATOM   1607  CG  PRO A 113      94.020  91.790 146.510  1.00  0.00           C
ATOM   1608  HG1 PRO A 113      93.430  91.090 145.890  1.00  0.00           H
ATOM   1609  HG2 PRO A 113      94.940  91.210 146.720  1.00  0.00           H
ATOM   1610  C   PRO A 113      95.600  93.480 148.690  1.00  0.00           C
ATOM   1611  O   PRO A 113      96.500  92.790 148.140  1.00  0.00           O
ATOM   1612  N   GLY A 114      95.640  93.900 149.950  1.00  0.00           N
ATOM   1613  HN  GLY A 114      94.800  94.200 150.410  1.00  0.00           H
ATOM   1614  CA  GLY A 114      96.670  93.530 150.890  1.00  0.00           C
ATOM   1615  HA1 GLY A 114      96.910  92.480 150.790  1.00  0.00           H
ATOM   1616  HA2 GLY A 114      96.320  93.790 151.880  1.00  0.00           H
ATOM   1617  C   GLY A 114      97.950  94.250 150.770  1.00  0.00           C
ATOM   1618  O   GLY A 114      99.010  93.660 151.060  1.00  0.00           O
ATOM   1619  N   GLN A 115      97.860  95.510 150.230  1.00  0.00           N
ATOM   1620  HN  GLN A 115      96.990  95.920 149.960  1.00  0.00           H
ATOM   1621  CA  GLN A 115      99.030  96.390 150.110  1.00  0.00           C
ATOM   1622  HA  GLN A 115      99.720  96.050 150.870  1.00  0.00           H
ATOM   1623  CB  GLN A 115      99.690  96.260 148.710  1.00  0.00           C
ATOM   1624  HB1 GLN A 115     100.630  96.860 148.690  1.00  0.00           H
ATOM   1625  HB2 GLN A 115      99.940  95.190 148.610  1.00  0.00           H
ATOM   1626  CG  GLN A 115      98.770  96.710 147.520  1.00  0.00           C
ATOM   1627  HG1 GLN A 115      98.600  97.770 147.240  1.00  0.00           H
ATOM   1628  HG2 GLN A 115      97.810  96.160 147.630  1.00  0.00           H
ATOM   1629  CD  GLN A 115      99.400  95.980 146.300  1.00  0.00           C
ATOM   1630  OE1 GLN A 115      99.230  94.760 146.220  1.00  0.00           O
ATOM   1631  NE2 GLN A 115     100.090  96.670 145.370  1.00  0.00           N
ATOM   1632 HE21 GLN A 115     100.470  97.580 145.520  1.00  0.00           H
ATOM   1633 HE22 GLN A 115     100.500  96.010 144.750  1.00  0.00           H
ATOM   1634  C   GLN A 115      98.640  97.780 150.570  1.00  0.00           C
ATOM   1635  O   GLN A 115      97.480  98.110 150.340  1.00  0.00           O
ATOM   1636  N   TRP A 116      99.560  98.530 151.160  1.00  0.00           N
ATOM   1637  HN  TRP A 116     100.480  98.240 151.400  1.00  0.00           H
ATOM   1638  CA  TRP A 116      99.280  99.910 151.620  1.00  0.00           C
ATOM   1639  HA  TRP A 116      98.370  99.860 152.190  1.00  0.00           H
ATOM   1640  CB  TRP A 116     100.420 100.590 152.550  1.00  0.00           C
ATOM   1641  HB1 TRP A 116     101.380 100.590 151.980  1.00  0.00           H
ATOM   1642  HB2 TRP A 116     100.130 101.650 152.710  1.00  0.00           H
ATOM   1643  CG  TRP A 116     100.540  99.950 153.900  1.00  0.00           C
ATOM   1644  CD1 TRP A 116     101.570  99.130 154.320  1.00  0.00           C
ATOM   1645  HD1 TRP A 116     102.400  98.950 153.660  1.00  0.00           H
ATOM   1646  NE1 TRP A 116     101.390  98.850 155.640  1.00  0.00           N
ATOM   1647  HE1 TRP A 116     102.080  98.640 156.310  1.00  0.00           H
ATOM   1648  CE2 TRP A 116     100.180  99.490 156.100  1.00  0.00           C
ATOM   1649  CD2 TRP A 116      99.660 100.180 155.000  1.00  0.00           C
ATOM   1650  CE3 TRP A 116      98.590 101.050 155.220  1.00  0.00           C
ATOM   1651  HE3 TRP A 116      98.180 101.730 154.490  1.00  0.00           H
ATOM   1652  CZ3 TRP A 116      98.060 101.110 156.540  1.00  0.00           C
ATOM   1653  HZ3 TRP A 116      97.290 101.830 156.770  1.00  0.00           H
ATOM   1654  CZ2 TRP A 116      99.580  99.490 157.350  1.00  0.00           C
ATOM   1655  HZ2 TRP A 116     100.030  98.890 158.130  1.00  0.00           H
ATOM   1656  CH2 TRP A 116      98.440 100.250 157.560  1.00  0.00           C
ATOM   1657  HH2 TRP A 116      98.010 100.260 158.550  1.00  0.00           H
ATOM   1658  C   TRP A 116      98.970 100.870 150.450  1.00  0.00           C
ATOM   1659  O   TRP A 116      99.760 101.010 149.520  1.00  0.00           O
ATOM   1660  N   VAL A 117      97.730 101.550 150.450  1.00  0.00           N
ATOM   1661  HN  VAL A 117      97.050 101.390 151.160  1.00  0.00           H
ATOM   1662  CA  VAL A 117      97.360 102.520 149.480  1.00  0.00           C
ATOM   1663  HA  VAL A 117      98.140 102.570 148.740  1.00  0.00           H
ATOM   1664  CB  VAL A 117      96.150 102.120 148.640  1.00  0.00           C
ATOM   1665  HB  VAL A 117      95.360 101.990 149.410  1.00  0.00           H
ATOM   1666  CG1 VAL A 117      95.600 103.240 147.750  1.00  0.00           C
ATOM   1667 HG11 VAL A 117      94.760 102.920 147.100  1.00  0.00           H
ATOM   1668 HG12 VAL A 117      95.340 104.060 148.450  1.00  0.00           H
ATOM   1669 HG13 VAL A 117      96.400 103.730 147.150  1.00  0.00           H
ATOM   1670  CG2 VAL A 117      96.510 100.810 147.910  1.00  0.00           C
ATOM   1671 HG21 VAL A 117      97.500 100.820 147.410  1.00  0.00           H
ATOM   1672 HG22 VAL A 117      96.590  99.950 148.610  1.00  0.00           H
ATOM   1673 HG23 VAL A 117      95.690 100.600 147.190  1.00  0.00           H
ATOM   1674  C   VAL A 117      97.100 103.900 150.160  1.00  0.00           C
ATOM   1675  O   VAL A 117      96.410 103.910 151.190  1.00  0.00           O
ATOM   1676  N   TYR A 118      97.520 105.010 149.680  1.00  0.00           N
ATOM   1677  HN  TYR A 118      97.990 105.070 148.800  1.00  0.00           H
ATOM   1678  CA  TYR A 118      97.030 106.310 150.180  1.00  0.00           C
ATOM   1679  HA  TYR A 118      96.850 106.150 151.230  1.00  0.00           H
ATOM   1680  CB  TYR A 118      98.230 107.300 150.000  1.00  0.00           C
ATOM   1681  HB1 TYR A 118      99.050 106.980 150.680  1.00  0.00           H
ATOM   1682  HB2 TYR A 118      98.550 107.370 148.940  1.00  0.00           H
ATOM   1683  CG  TYR A 118      98.030 108.720 150.500  1.00  0.00           C
ATOM   1684  CD1 TYR A 118      97.610 108.970 151.820  1.00  0.00           C
ATOM   1685  HD1 TYR A 118      97.250 108.170 152.450  1.00  0.00           H
ATOM   1686  CE1 TYR A 118      97.600 110.310 152.240  1.00  0.00           C
ATOM   1687  HE1 TYR A 118      97.390 110.540 153.270  1.00  0.00           H
ATOM   1688  CZ  TYR A 118      97.820 111.390 151.350  1.00  0.00           C
ATOM   1689  OH  TYR A 118      97.720 112.790 151.760  1.00  0.00           O
ATOM   1690  HH  TYR A 118      98.400 113.310 151.330  1.00  0.00           H
ATOM   1691  CD2 TYR A 118      98.190 109.790 149.670  1.00  0.00           C
ATOM   1692  HD2 TYR A 118      98.610 109.620 148.690  1.00  0.00           H
ATOM   1693  CE2 TYR A 118      98.090 111.160 150.060  1.00  0.00           C
ATOM   1694  HE2 TYR A 118      98.190 111.960 149.340  1.00  0.00           H
ATOM   1695  C   TYR A 118      95.850 106.740 149.460  1.00  0.00           C
ATOM   1696  O   TYR A 118      95.790 106.900 148.230  1.00  0.00           O
ATOM   1697  N   LEU A 119      94.680 106.960 150.140  1.00  0.00           N
ATOM   1698  HN  LEU A 119      94.680 106.870 151.130  1.00  0.00           H
ATOM   1699  CA  LEU A 119      93.440 107.450 149.520  1.00  0.00           C
ATOM   1700  HA  LEU A 119      93.480 107.380 148.440  1.00  0.00           H
ATOM   1701  CB  LEU A 119      92.250 106.550 149.820  1.00  0.00           C
ATOM   1702  HB1 LEU A 119      92.740 105.550 149.900  1.00  0.00           H
ATOM   1703  HB2 LEU A 119      91.960 106.670 150.880  1.00  0.00           H
ATOM   1704  CG  LEU A 119      91.120 106.600 148.820  1.00  0.00           C
ATOM   1705  HG  LEU A 119      90.740 107.650 148.760  1.00  0.00           H
ATOM   1706  CD1 LEU A 119      91.530 105.990 147.470  1.00  0.00           C
ATOM   1707 HD11 LEU A 119      92.210 106.700 146.950  1.00  0.00           H
ATOM   1708 HD12 LEU A 119      92.010 104.990 147.610  1.00  0.00           H
ATOM   1709 HD13 LEU A 119      90.720 105.880 146.730  1.00  0.00           H
ATOM   1710  CD2 LEU A 119      89.980 105.790 149.420  1.00  0.00           C
ATOM   1711 HD21 LEU A 119      89.030 106.060 148.910  1.00  0.00           H
ATOM   1712 HD22 LEU A 119      90.170 104.700 149.340  1.00  0.00           H
ATOM   1713 HD23 LEU A 119      89.930 106.150 150.480  1.00  0.00           H
ATOM   1714  C   LEU A 119      93.150 108.920 149.860  1.00  0.00           C
ATOM   1715  O   LEU A 119      93.050 109.300 151.000  1.00  0.00           O
ATOM   1716  N   ALA A 120      92.990 109.820 148.810  1.00  0.00           N
ATOM   1717  HN  ALA A 120      93.000 109.590 147.840  1.00  0.00           H
ATOM   1718  CA  ALA A 120      92.650 111.200 149.040  1.00  0.00           C
ATOM   1719  HA  ALA A 120      92.240 111.290 150.030  1.00  0.00           H
ATOM   1720  CB  ALA A 120      93.930 112.080 149.060  1.00  0.00           C
ATOM   1721  HB1 ALA A 120      94.590 111.630 149.830  1.00  0.00           H
ATOM   1722  HB2 ALA A 120      94.530 111.950 148.130  1.00  0.00           H
ATOM   1723  HB3 ALA A 120      93.750 113.130 149.370  1.00  0.00           H
ATOM   1724  C   ALA A 120      91.520 111.760 148.170  1.00  0.00           C
ATOM   1725  O   ALA A 120      91.370 111.440 146.940  1.00  0.00           O
ATOM   1726  N   ALA A 121      90.550 112.480 148.810  1.00  0.00           N
ATOM   1727  HN  ALA A 121      90.700 112.700 149.770  1.00  0.00           H
ATOM   1728  CA  ALA A 121      89.390 112.990 148.270  1.00  0.00           C
ATOM   1729  HA  ALA A 121      89.330 112.960 147.190  1.00  0.00           H
ATOM   1730  CB  ALA A 121      88.150 112.340 148.980  1.00  0.00           C
ATOM   1731  HB1 ALA A 121      87.220 112.720 148.500  1.00  0.00           H
ATOM   1732  HB2 ALA A 121      88.130 111.270 148.670  1.00  0.00           H
ATOM   1733  HB3 ALA A 121      88.260 112.250 150.080  1.00  0.00           H
ATOM   1734  C   ALA A 121      89.320 114.460 148.550  1.00  0.00           C
ATOM   1735  O   ALA A 121      89.530 114.910 149.670  1.00  0.00           O
ATOM   1736  N   THR A 122      89.080 115.310 147.550  1.00  0.00           N
ATOM   1737  HN  THR A 122      89.060 114.950 146.620  1.00  0.00           H
ATOM   1738  CA  THR A 122      89.130 116.750 147.670  1.00  0.00           C
ATOM   1739  HA  THR A 122      89.230 117.040 148.710  1.00  0.00           H
ATOM   1740  CB  THR A 122      90.250 117.560 147.060  1.00  0.00           C
ATOM   1741  HB  THR A 122      90.120 117.780 145.980  1.00  0.00           H
ATOM   1742  OG1 THR A 122      91.420 116.770 147.210  1.00  0.00           O
ATOM   1743  HG1 THR A 122      92.010 117.210 146.600  1.00  0.00           H
ATOM   1744  CG2 THR A 122      90.460 118.860 147.810  1.00  0.00           C
ATOM   1745 HG21 THR A 122      89.570 119.520 147.780  1.00  0.00           H
ATOM   1746 HG22 THR A 122      90.630 118.600 148.880  1.00  0.00           H
ATOM   1747 HG23 THR A 122      91.220 119.580 147.430  1.00  0.00           H
ATOM   1748  C   THR A 122      87.800 117.300 147.140  1.00  0.00           C
ATOM   1749  O   THR A 122      87.210 116.840 146.130  1.00  0.00           O
ATOM   1750  N   TYR A 123      87.280 118.390 147.740  1.00  0.00           N
ATOM   1751  HN  TYR A 123      87.670 118.790 148.570  1.00  0.00           H
ATOM   1752  CA  TYR A 123      86.100 119.170 147.200  1.00  0.00           C
ATOM   1753  HA  TYR A 123      86.040 119.050 146.130  1.00  0.00           H
ATOM   1754  CB  TYR A 123      84.760 118.610 147.800  1.00  0.00           C
ATOM   1755  HB1 TYR A 123      84.720 117.530 147.550  1.00  0.00           H
ATOM   1756  HB2 TYR A 123      84.700 118.750 148.900  1.00  0.00           H
ATOM   1757  CG  TYR A 123      83.620 119.290 147.230  1.00  0.00           C
ATOM   1758  CD1 TYR A 123      83.370 119.210 145.900  1.00  0.00           C
ATOM   1759  HD1 TYR A 123      83.930 118.490 145.320  1.00  0.00           H
ATOM   1760  CE1 TYR A 123      82.280 119.910 145.350  1.00  0.00           C
ATOM   1761  HE1 TYR A 123      81.940 119.740 144.340  1.00  0.00           H
ATOM   1762  CZ  TYR A 123      81.520 120.780 146.090  1.00  0.00           C
ATOM   1763  OH  TYR A 123      80.480 121.560 145.510  1.00  0.00           O
ATOM   1764  HH  TYR A 123      80.290 122.320 146.060  1.00  0.00           H
ATOM   1765  CD2 TYR A 123      83.040 120.330 147.960  1.00  0.00           C
ATOM   1766  HD2 TYR A 123      83.310 120.610 148.960  1.00  0.00           H
ATOM   1767  CE2 TYR A 123      81.990 121.120 147.340  1.00  0.00           C
ATOM   1768  HE2 TYR A 123      81.600 121.960 147.900  1.00  0.00           H
ATOM   1769  C   TYR A 123      86.420 120.660 147.560  1.00  0.00           C
ATOM   1770  O   TYR A 123      86.750 120.870 148.730  1.00  0.00           O
ATOM   1771  N   ASP A 124      86.450 121.620 146.620  1.00  0.00           N
ATOM   1772  HN  ASP A 124      86.400 121.340 145.670  1.00  0.00           H
ATOM   1773  CA  ASP A 124      86.750 123.010 146.780  1.00  0.00           C
ATOM   1774  HA  ASP A 124      87.130 123.280 147.760  1.00  0.00           H
ATOM   1775  CB  ASP A 124      87.820 123.390 145.730  1.00  0.00           C
ATOM   1776  HB1 ASP A 124      88.200 124.360 146.100  1.00  0.00           H
ATOM   1777  HB2 ASP A 124      88.680 122.680 145.810  1.00  0.00           H
ATOM   1778  CG  ASP A 124      87.390 123.530 144.300  1.00  0.00           C
ATOM   1779  OD1 ASP A 124      86.190 123.260 144.000  1.00  0.00           O
ATOM   1780  OD2 ASP A 124      88.340 123.820 143.510  1.00  0.00           O
ATOM   1781  C   ASP A 124      85.520 123.920 146.680  1.00  0.00           C
ATOM   1782  O   ASP A 124      85.590 125.120 147.010  1.00  0.00           O
ATOM   1783  N   GLY A 125      84.370 123.490 146.230  1.00  0.00           N
ATOM   1784  HN  GLY A 125      84.210 122.510 146.120  1.00  0.00           H
ATOM   1785  CA  GLY A 125      83.160 124.270 145.980  1.00  0.00           C
ATOM   1786  HA1 GLY A 125      83.280 125.340 146.100  1.00  0.00           H
ATOM   1787  HA2 GLY A 125      82.360 123.930 146.630  1.00  0.00           H
ATOM   1788  C   GLY A 125      82.610 124.130 144.650  1.00  0.00           C
ATOM   1789  O   GLY A 125      81.470 124.520 144.520  1.00  0.00           O
ATOM   1790  N   GLN A 126      83.340 123.430 143.740  1.00  0.00           N
ATOM   1791  HN  GLN A 126      84.230 123.130 144.050  1.00  0.00           H
ATOM   1792  CA  GLN A 126      82.850 123.160 142.400  1.00  0.00           C
ATOM   1793  HA  GLN A 126      81.800 122.960 142.490  1.00  0.00           H
ATOM   1794  CB  GLN A 126      83.060 124.410 141.540  1.00  0.00           C
ATOM   1795  HB1 GLN A 126      82.840 124.160 140.480  1.00  0.00           H
ATOM   1796  HB2 GLN A 126      82.330 125.170 141.880  1.00  0.00           H
ATOM   1797  CG  GLN A 126      84.440 125.200 141.400  1.00  0.00           C
ATOM   1798  HG1 GLN A 126      84.320 125.810 140.480  1.00  0.00           H
ATOM   1799  HG2 GLN A 126      85.280 124.480 141.400  1.00  0.00           H
ATOM   1800  CD  GLN A 126      84.540 126.210 142.570  1.00  0.00           C
ATOM   1801  OE1 GLN A 126      83.920 127.260 142.480  1.00  0.00           O
ATOM   1802  NE2 GLN A 126      85.290 125.810 143.700  1.00  0.00           N
ATOM   1803 HE21 GLN A 126      85.520 124.840 143.760  1.00  0.00           H
ATOM   1804 HE22 GLN A 126      85.250 126.300 144.570  1.00  0.00           H
ATOM   1805  C   GLN A 126      83.500 121.990 141.720  1.00  0.00           C
ATOM   1806  O   GLN A 126      82.940 121.540 140.720  1.00  0.00           O
ATOM   1807  N   PHE A 127      84.670 121.500 142.130  1.00  0.00           N
ATOM   1808  HN  PHE A 127      85.250 122.010 142.760  1.00  0.00           H
ATOM   1809  CA  PHE A 127      85.260 120.240 141.610  1.00  0.00           C
ATOM   1810  HA  PHE A 127      84.500 119.780 140.990  1.00  0.00           H
ATOM   1811  CB  PHE A 127      86.470 120.590 140.780  1.00  0.00           C
ATOM   1812  HB1 PHE A 127      87.160 121.110 141.470  1.00  0.00           H
ATOM   1813  HB2 PHE A 127      86.920 119.660 140.380  1.00  0.00           H
ATOM   1814  CG  PHE A 127      86.180 121.350 139.500  1.00  0.00           C
ATOM   1815  CD1 PHE A 127      85.610 120.710 138.340  1.00  0.00           C
ATOM   1816  HD1 PHE A 127      85.490 119.640 138.380  1.00  0.00           H
ATOM   1817  CE1 PHE A 127      85.350 121.540 137.200  1.00  0.00           C
ATOM   1818  HE1 PHE A 127      84.940 121.070 136.310  1.00  0.00           H
ATOM   1819  CZ  PHE A 127      85.770 122.880 137.140  1.00  0.00           C
ATOM   1820  HZ  PHE A 127      85.550 123.420 136.230  1.00  0.00           H
ATOM   1821  CD2 PHE A 127      86.550 122.750 139.380  1.00  0.00           C
ATOM   1822  HD2 PHE A 127      86.860 123.260 140.280  1.00  0.00           H
ATOM   1823  CE2 PHE A 127      86.390 123.480 138.220  1.00  0.00           C
ATOM   1824  HE2 PHE A 127      86.740 124.500 138.250  1.00  0.00           H
ATOM   1825  C   PHE A 127      85.580 119.280 142.720  1.00  0.00           C
ATOM   1826  O   PHE A 127      86.340 119.500 143.610  1.00  0.00           O
ATOM   1827  N   MET A 128      84.950 118.070 142.650  1.00  0.00           N
ATOM   1828  HN  MET A 128      84.380 117.880 141.850  1.00  0.00           H
ATOM   1829  CA  MET A 128      85.330 116.830 143.410  1.00  0.00           C
ATOM   1830  HA  MET A 128      85.800 117.320 144.250  1.00  0.00           H
ATOM   1831  CB  MET A 128      84.160 115.960 143.870  1.00  0.00           C
ATOM   1832  HB1 MET A 128      84.600 115.050 144.340  1.00  0.00           H
ATOM   1833  HB2 MET A 128      83.600 116.460 144.700  1.00  0.00           H
ATOM   1834  CG  MET A 128      82.980 115.770 142.840  1.00  0.00           C
ATOM   1835  HG1 MET A 128      83.470 115.220 142.010  1.00  0.00           H
ATOM   1836  HG2 MET A 128      82.640 116.810 142.620  1.00  0.00           H
ATOM   1837  SD  MET A 128      81.660 114.740 143.280  1.00  0.00           S
ATOM   1838  CE  MET A 128      82.630 113.210 143.740  1.00  0.00           C
ATOM   1839  HE1 MET A 128      83.500 113.030 143.070  1.00  0.00           H
ATOM   1840  HE2 MET A 128      83.020 113.170 144.780  1.00  0.00           H
ATOM   1841  HE3 MET A 128      81.970 112.330 143.610  1.00  0.00           H
ATOM   1842  C   MET A 128      86.400 115.980 142.730  1.00  0.00           C
ATOM   1843  O   MET A 128      86.250 115.580 141.580  1.00  0.00           O
ATOM   1844  N   LYS A 129      87.510 115.770 143.450  1.00  0.00           N
ATOM   1845  HN  LYS A 129      87.630 116.180 144.350  1.00  0.00           H
ATOM   1846  CA  LYS A 129      88.750 115.120 143.040  1.00  0.00           C
ATOM   1847  HA  LYS A 129      88.670 114.940 141.970  1.00  0.00           H
ATOM   1848  CB  LYS A 129      89.890 116.090 143.280  1.00  0.00           C
ATOM   1849  HB1 LYS A 129      89.840 116.140 144.390  1.00  0.00           H
ATOM   1850  HB2 LYS A 129      90.880 115.670 142.980  1.00  0.00           H
ATOM   1851  CG  LYS A 129      89.850 117.540 142.720  1.00  0.00           C
ATOM   1852  HG1 LYS A 129      90.700 118.100 143.170  1.00  0.00           H
ATOM   1853  HG2 LYS A 129      88.860 117.970 142.980  1.00  0.00           H
ATOM   1854  CD  LYS A 129      89.840 117.480 141.250  1.00  0.00           C
ATOM   1855  HD1 LYS A 129      88.960 116.930 140.840  1.00  0.00           H
ATOM   1856  HD2 LYS A 129      90.760 116.950 140.940  1.00  0.00           H
ATOM   1857  CE  LYS A 129      89.920 118.820 140.590  1.00  0.00           C
ATOM   1858  HE1 LYS A 129      90.770 119.420 140.980  1.00  0.00           H
ATOM   1859  HE2 LYS A 129      89.020 119.390 140.910  1.00  0.00           H
ATOM   1860  NZ  LYS A 129      89.880 118.650 139.150  1.00  0.00           N
ATOM   1861  HZ1 LYS A 129      90.770 118.510 138.640  1.00  0.00           H
ATOM   1862  HZ2 LYS A 129      89.300 117.850 138.820  1.00  0.00           H
ATOM   1863  HZ3 LYS A 129      89.520 119.550 138.790  1.00  0.00           H
ATOM   1864  C   LYS A 129      88.980 113.860 143.840  1.00  0.00           C
ATOM   1865  O   LYS A 129      88.600 113.790 145.030  1.00  0.00           O
ATOM   1866  N   LEU A 130      89.580 112.830 143.190  1.00  0.00           N
ATOM   1867  HN  LEU A 130      89.800 113.040 142.240  1.00  0.00           H
ATOM   1868  CA  LEU A 130      89.820 111.550 143.820  1.00  0.00           C
ATOM   1869  HA  LEU A 130      89.840 111.720 144.890  1.00  0.00           H
ATOM   1870  CB  LEU A 130      88.730 110.460 143.410  1.00  0.00           C
ATOM   1871  HB1 LEU A 130      87.690 110.800 143.620  1.00  0.00           H
ATOM   1872  HB2 LEU A 130      88.790 110.470 142.300  1.00  0.00           H
ATOM   1873  CG  LEU A 130      88.920 108.960 143.880  1.00  0.00           C
ATOM   1874  HG  LEU A 130      89.950 108.580 143.740  1.00  0.00           H
ATOM   1875  CD1 LEU A 130      88.850 108.930 145.430  1.00  0.00           C
ATOM   1876 HD11 LEU A 130      87.910 109.410 145.790  1.00  0.00           H
ATOM   1877 HD12 LEU A 130      88.820 107.880 145.770  1.00  0.00           H
ATOM   1878 HD13 LEU A 130      89.740 109.480 145.800  1.00  0.00           H
ATOM   1879  CD2 LEU A 130      87.960 107.940 143.120  1.00  0.00           C
ATOM   1880 HD21 LEU A 130      87.900 108.140 142.030  1.00  0.00           H
ATOM   1881 HD22 LEU A 130      88.300 106.890 143.250  1.00  0.00           H
ATOM   1882 HD23 LEU A 130      86.950 108.080 143.560  1.00  0.00           H
ATOM   1883  C   LEU A 130      91.240 111.190 143.410  1.00  0.00           C
ATOM   1884  O   LEU A 130      91.540 111.050 142.210  1.00  0.00           O
ATOM   1885  N   TYR A 131      92.120 110.810 144.370  1.00  0.00           N
ATOM   1886  HN  TYR A 131      91.930 110.930 145.340  1.00  0.00           H
ATOM   1887  CA  TYR A 131      93.500 110.490 144.180  1.00  0.00           C
ATOM   1888  HA  TYR A 131      93.660 110.390 143.110  1.00  0.00           H
ATOM   1889  CB  TYR A 131      94.450 111.640 144.720  1.00  0.00           C
ATOM   1890  HB1 TYR A 131      94.370 111.630 145.830  1.00  0.00           H
ATOM   1891  HB2 TYR A 131      95.470 111.270 144.480  1.00  0.00           H
ATOM   1892  CG  TYR A 131      94.160 113.020 144.190  1.00  0.00           C
ATOM   1893  CD1 TYR A 131      95.080 113.670 143.310  1.00  0.00           C
ATOM   1894  HD1 TYR A 131      95.890 113.050 142.950  1.00  0.00           H
ATOM   1895  CE1 TYR A 131      95.160 115.000 143.100  1.00  0.00           C
ATOM   1896  HE1 TYR A 131      96.020 115.370 142.560  1.00  0.00           H
ATOM   1897  CZ  TYR A 131      94.080 115.800 143.520  1.00  0.00           C
ATOM   1898  OH  TYR A 131      94.140 117.180 143.250  1.00  0.00           O
ATOM   1899  HH  TYR A 131      93.700 117.620 143.990  1.00  0.00           H
ATOM   1900  CD2 TYR A 131      93.110 113.830 144.670  1.00  0.00           C
ATOM   1901  HD2 TYR A 131      92.330 113.430 145.300  1.00  0.00           H
ATOM   1902  CE2 TYR A 131      93.060 115.180 144.330  1.00  0.00           C
ATOM   1903  HE2 TYR A 131      92.240 115.780 144.700  1.00  0.00           H
ATOM   1904  C   TYR A 131      93.830 109.140 144.860  1.00  0.00           C
ATOM   1905  O   TYR A 131      93.380 108.840 145.940  1.00  0.00           O
ATOM   1906  N   VAL A 132      94.610 108.360 144.170  1.00  0.00           N
ATOM   1907  HN  VAL A 132      94.760 108.650 143.230  1.00  0.00           H
ATOM   1908  CA  VAL A 132      95.170 107.090 144.630  1.00  0.00           C
ATOM   1909  HA  VAL A 132      94.840 106.880 145.630  1.00  0.00           H
ATOM   1910  CB  VAL A 132      94.750 105.920 143.690  1.00  0.00           C
ATOM   1911  HB  VAL A 132      94.910 106.280 142.660  1.00  0.00           H
ATOM   1912  CG1 VAL A 132      95.660 104.670 143.770  1.00  0.00           C
ATOM   1913 HG11 VAL A 132      95.370 103.810 143.130  1.00  0.00           H
ATOM   1914 HG12 VAL A 132      96.640 105.020 143.390  1.00  0.00           H
ATOM   1915 HG13 VAL A 132      95.720 104.310 144.820  1.00  0.00           H
ATOM   1916  CG2 VAL A 132      93.270 105.490 143.880  1.00  0.00           C
ATOM   1917 HG21 VAL A 132      93.090 105.090 144.900  1.00  0.00           H
ATOM   1918 HG22 VAL A 132      92.560 106.340 143.780  1.00  0.00           H
ATOM   1919 HG23 VAL A 132      93.110 104.750 143.070  1.00  0.00           H
ATOM   1920  C   VAL A 132      96.650 107.220 144.590  1.00  0.00           C
ATOM   1921  O   VAL A 132      97.210 107.510 143.530  1.00  0.00           O
ATOM   1922  N   ASN A 133      97.260 107.290 145.770  1.00  0.00           N
ATOM   1923  HN  ASN A 133      96.820 106.950 146.590  1.00  0.00           H
ATOM   1924  CA  ASN A 133      98.710 107.340 145.830  1.00  0.00           C
ATOM   1925  HA  ASN A 133      98.950 107.390 146.880  1.00  0.00           H
ATOM   1926  CB  ASN A 133      99.550 106.110 145.260  1.00  0.00           C
ATOM   1927  HB1 ASN A 133      99.230 105.870 144.230  1.00  0.00           H
ATOM   1928  HB2 ASN A 133     100.660 106.150 145.350  1.00  0.00           H
ATOM   1929  CG  ASN A 133      99.120 104.850 146.060  1.00  0.00           C
ATOM   1930  OD1 ASN A 133      98.580 105.080 147.160  1.00  0.00           O
ATOM   1931  ND2 ASN A 133      99.290 103.700 145.490  1.00  0.00           N
ATOM   1932 HD21 ASN A 133     100.020 103.800 144.810  1.00  0.00           H
ATOM   1933 HD22 ASN A 133      98.920 102.850 145.850  1.00  0.00           H
ATOM   1934  C   ASN A 133      99.300 108.610 145.430  1.00  0.00           C
ATOM   1935  O   ASN A 133     100.420 108.660 144.890  1.00  0.00           O
ATOM   1936  N   GLY A 134      98.620 109.720 145.750  1.00  0.00           N
ATOM   1937  HN  GLY A 134      97.740 109.670 146.210  1.00  0.00           H
ATOM   1938  CA  GLY A 134      98.960 111.040 145.270  1.00  0.00           C
ATOM   1939  HA1 GLY A 134     100.010 111.250 145.390  1.00  0.00           H
ATOM   1940  HA2 GLY A 134      98.380 111.730 145.860  1.00  0.00           H
ATOM   1941  C   GLY A 134      98.710 111.350 143.750  1.00  0.00           C
ATOM   1942  O   GLY A 134      98.680 112.480 143.350  1.00  0.00           O
ATOM   1943  N   ALA A 135      98.380 110.300 142.940  1.00  0.00           N
ATOM   1944  HN  ALA A 135      98.390 109.380 143.350  1.00  0.00           H
ATOM   1945  CA  ALA A 135      97.960 110.470 141.560  1.00  0.00           C
ATOM   1946  HA  ALA A 135      98.410 111.360 141.140  1.00  0.00           H
ATOM   1947  CB  ALA A 135      98.500 109.350 140.780  1.00  0.00           C
ATOM   1948  HB1 ALA A 135      98.500 109.490 139.670  1.00  0.00           H
ATOM   1949  HB2 ALA A 135      99.570 109.220 141.020  1.00  0.00           H
ATOM   1950  HB3 ALA A 135      97.990 108.380 140.980  1.00  0.00           H
ATOM   1951  C   ALA A 135      96.470 110.570 141.430  1.00  0.00           C
ATOM   1952  O   ALA A 135      95.630 109.920 142.050  1.00  0.00           O
ATOM   1953  N   GLN A 136      96.070 111.580 140.610  1.00  0.00           N
ATOM   1954  HN  GLN A 136      96.730 112.230 140.250  1.00  0.00           H
ATOM   1955  CA  GLN A 136      94.650 111.870 140.350  1.00  0.00           C
ATOM   1956  HA  GLN A 136      94.050 111.760 141.240  1.00  0.00           H
ATOM   1957  CB  GLN A 136      94.270 113.270 139.840  1.00  0.00           C
ATOM   1958  HB1 GLN A 136      94.480 114.040 140.610  1.00  0.00           H
ATOM   1959  HB2 GLN A 136      94.760 113.480 138.870  1.00  0.00           H
ATOM   1960  CG  GLN A 136      92.750 113.470 139.610  1.00  0.00           C
ATOM   1961  HG1 GLN A 136      92.210 113.550 140.570  1.00  0.00           H
ATOM   1962  HG2 GLN A 136      92.290 112.640 139.040  1.00  0.00           H
ATOM   1963  CD  GLN A 136      92.600 114.820 138.920  1.00  0.00           C
ATOM   1964  OE1 GLN A 136      92.390 115.840 139.590  1.00  0.00           O
ATOM   1965  NE2 GLN A 136      92.550 114.850 137.580  1.00  0.00           N
ATOM   1966 HE21 GLN A 136      92.510 114.040 137.000  1.00  0.00           H
ATOM   1967 HE22 GLN A 136      92.280 115.670 137.080  1.00  0.00           H
ATOM   1968  C   GLN A 136      94.170 110.780 139.420  1.00  0.00           C
ATOM   1969  O   GLN A 136      94.610 110.660 138.320  1.00  0.00           O
ATOM   1970  N   VAL A 137      93.190 110.000 139.970  1.00  0.00           N
ATOM   1971  HN  VAL A 137      92.920 110.210 140.900  1.00  0.00           H
ATOM   1972  CA  VAL A 137      92.650 108.910 139.250  1.00  0.00           C
ATOM   1973  HA  VAL A 137      93.060 108.790 138.260  1.00  0.00           H
ATOM   1974  CB  VAL A 137      92.810 107.560 139.810  1.00  0.00           C
ATOM   1975  HB  VAL A 137      92.250 106.760 139.280  1.00  0.00           H
ATOM   1976  CG1 VAL A 137      94.280 107.130 139.710  1.00  0.00           C
ATOM   1977 HG11 VAL A 137      94.610 107.150 138.650  1.00  0.00           H
ATOM   1978 HG12 VAL A 137      94.950 107.820 140.250  1.00  0.00           H
ATOM   1979 HG13 VAL A 137      94.500 106.070 139.950  1.00  0.00           H
ATOM   1980  CG2 VAL A 137      92.380 107.490 141.260  1.00  0.00           C
ATOM   1981 HG21 VAL A 137      91.460 108.100 141.280  1.00  0.00           H
ATOM   1982 HG22 VAL A 137      92.240 106.420 141.530  1.00  0.00           H
ATOM   1983 HG23 VAL A 137      93.060 108.060 141.940  1.00  0.00           H
ATOM   1984  C   VAL A 137      91.180 109.200 138.830  1.00  0.00           C
ATOM   1985  O   VAL A 137      90.630 108.530 137.940  1.00  0.00           O
ATOM   1986  N   ALA A 138      90.510 110.260 139.420  1.00  0.00           N
ATOM   1987  HN  ALA A 138      90.870 110.790 140.190  1.00  0.00           H
ATOM   1988  CA  ALA A 138      89.230 110.780 138.890  1.00  0.00           C
ATOM   1989  HA  ALA A 138      89.480 110.950 137.850  1.00  0.00           H
ATOM   1990  CB  ALA A 138      87.960 109.870 139.220  1.00  0.00           C
ATOM   1991  HB1 ALA A 138      88.160 108.820 138.910  1.00  0.00           H
ATOM   1992  HB2 ALA A 138      87.840 109.880 140.320  1.00  0.00           H
ATOM   1993  HB3 ALA A 138      87.070 110.230 138.660  1.00  0.00           H
ATOM   1994  C   ALA A 138      89.000 112.210 139.350  1.00  0.00           C
ATOM   1995  O   ALA A 138      89.660 112.810 140.200  1.00  0.00           O
ATOM   1996  N   THR A 139      88.070 112.960 138.610  1.00  0.00           N
ATOM   1997  HN  THR A 139      87.800 112.450 137.800  1.00  0.00           H
ATOM   1998  CA  THR A 139      87.610 114.320 138.880  1.00  0.00           C
ATOM   1999  HA  THR A 139      87.510 114.400 139.950  1.00  0.00           H
ATOM   2000  CB  THR A 139      88.680 115.280 138.430  1.00  0.00           C
ATOM   2001  HB  THR A 139      89.420 115.370 139.250  1.00  0.00           H
ATOM   2002  OG1 THR A 139      88.250 116.660 138.230  1.00  0.00           O
ATOM   2003  HG1 THR A 139      87.900 116.690 137.330  1.00  0.00           H
ATOM   2004  CG2 THR A 139      89.370 114.870 137.120  1.00  0.00           C
ATOM   2005 HG21 THR A 139      90.160 115.570 136.800  1.00  0.00           H
ATOM   2006 HG22 THR A 139      89.820 113.850 137.140  1.00  0.00           H
ATOM   2007 HG23 THR A 139      88.550 114.850 136.370  1.00  0.00           H
ATOM   2008  C   THR A 139      86.180 114.570 138.250  1.00  0.00           C
ATOM   2009  O   THR A 139      85.850 114.140 137.140  1.00  0.00           O
ATOM   2010  N   SER A 140      85.410 115.340 138.960  1.00  0.00           N
ATOM   2011  HN  SER A 140      85.590 115.490 139.930  1.00  0.00           H
ATOM   2012  CA  SER A 140      84.130 115.690 138.450  1.00  0.00           C
ATOM   2013  HA  SER A 140      84.050 115.680 137.370  1.00  0.00           H
ATOM   2014  CB  SER A 140      83.020 114.730 138.970  1.00  0.00           C
ATOM   2015  HB1 SER A 140      83.100 114.730 140.080  1.00  0.00           H
ATOM   2016  HB2 SER A 140      83.250 113.740 138.520  1.00  0.00           H
ATOM   2017  OG  SER A 140      81.690 115.150 138.650  1.00  0.00           O
ATOM   2018  HG1 SER A 140      81.680 115.060 137.690  1.00  0.00           H
ATOM   2019  C   SER A 140      83.690 117.070 138.840  1.00  0.00           C
ATOM   2020  O   SER A 140      83.960 117.560 139.950  1.00  0.00           O
ATOM   2021  N   GLY A 141      83.000 117.740 137.910  1.00  0.00           N
ATOM   2022  HN  GLY A 141      82.970 117.380 136.980  1.00  0.00           H
ATOM   2023  CA  GLY A 141      82.510 119.060 138.100  1.00  0.00           C
ATOM   2024  HA1 GLY A 141      82.950 119.650 137.320  1.00  0.00           H
ATOM   2025  HA2 GLY A 141      82.780 119.440 139.080  1.00  0.00           H
ATOM   2026  C   GLY A 141      81.090 119.230 137.920  1.00  0.00           C
ATOM   2027  O   GLY A 141      80.620 120.360 137.640  1.00  0.00           O
ATOM   2028  N   GLU A 142      80.270 118.180 138.100  1.00  0.00           N
ATOM   2029  HN  GLU A 142      80.770 117.330 138.240  1.00  0.00           H
ATOM   2030  CA  GLU A 142      78.830 118.070 138.100  1.00  0.00           C
ATOM   2031  HA  GLU A 142      78.530 118.830 137.390  1.00  0.00           H
ATOM   2032  CB  GLU A 142      78.220 116.690 137.560  1.00  0.00           C
ATOM   2033  HB1 GLU A 142      78.660 115.890 138.190  1.00  0.00           H
ATOM   2034  HB2 GLU A 142      77.120 116.760 137.700  1.00  0.00           H
ATOM   2035  CG  GLU A 142      78.550 116.280 136.130  1.00  0.00           C
ATOM   2036  HG1 GLU A 142      79.650 116.170 135.990  1.00  0.00           H
ATOM   2037  HG2 GLU A 142      78.170 117.020 135.390  1.00  0.00           H
ATOM   2038  CD  GLU A 142      77.950 114.910 135.720  1.00  0.00           C
ATOM   2039  OE1 GLU A 142      76.920 114.540 136.390  1.00  0.00           O
ATOM   2040  OE2 GLU A 142      78.540 114.330 134.720  1.00  0.00           O
ATOM   2041  C   GLU A 142      78.100 118.390 139.420  1.00  0.00           C
ATOM   2042  O   GLU A 142      76.880 118.580 139.520  1.00  0.00           O
ATOM   2043  N   GLN A 143      78.880 118.480 140.490  1.00  0.00           N
ATOM   2044  HN  GLN A 143      79.870 118.510 140.380  1.00  0.00           H
ATOM   2045  CA  GLN A 143      78.350 118.660 141.880  1.00  0.00           C
ATOM   2046  HA  GLN A 143      77.280 118.800 141.910  1.00  0.00           H
ATOM   2047  CB  GLN A 143      78.920 117.650 142.830  1.00  0.00           C
ATOM   2048  HB1 GLN A 143      78.780 116.660 142.340  1.00  0.00           H
ATOM   2049  HB2 GLN A 143      79.990 117.780 143.070  1.00  0.00           H
ATOM   2050  CG  GLN A 143      78.150 117.390 144.190  1.00  0.00           C
ATOM   2051  HG1 GLN A 143      78.150 118.380 144.710  1.00  0.00           H
ATOM   2052  HG2 GLN A 143      78.640 116.570 144.750  1.00  0.00           H
ATOM   2053  CD  GLN A 143      76.660 117.010 144.120  1.00  0.00           C
ATOM   2054  OE1 GLN A 143      75.900 117.570 144.890  1.00  0.00           O
ATOM   2055  NE2 GLN A 143      76.200 116.090 143.230  1.00  0.00           N
ATOM   2056 HE21 GLN A 143      76.790 115.810 142.480  1.00  0.00           H
ATOM   2057 HE22 GLN A 143      75.200 116.080 143.250  1.00  0.00           H
ATOM   2058  C   GLN A 143      79.010 119.990 142.200  1.00  0.00           C
ATOM   2059  O   GLN A 143      80.190 120.230 141.930  1.00  0.00           O
ATOM   2060  N   VAL A 144      78.170 120.920 142.740  1.00  0.00           N
ATOM   2061  HN  VAL A 144      77.220 120.680 142.940  1.00  0.00           H
ATOM   2062  CA  VAL A 144      78.500 122.360 142.880  1.00  0.00           C
ATOM   2063  HA  VAL A 144      79.570 122.480 142.960  1.00  0.00           H
ATOM   2064  CB  VAL A 144      78.050 122.980 141.550  1.00  0.00           C
ATOM   2065  HB  VAL A 144      78.410 122.400 140.680  1.00  0.00           H
ATOM   2066  CG1 VAL A 144      76.530 122.860 141.500  1.00  0.00           C
ATOM   2067 HG11 VAL A 144      76.120 123.370 142.390  1.00  0.00           H
ATOM   2068 HG12 VAL A 144      76.060 123.270 140.580  1.00  0.00           H
ATOM   2069 HG13 VAL A 144      76.230 121.790 141.570  1.00  0.00           H
ATOM   2070  CG2 VAL A 144      78.600 124.440 141.300  1.00  0.00           C
ATOM   2071 HG21 VAL A 144      79.700 124.330 141.310  1.00  0.00           H
ATOM   2072 HG22 VAL A 144      78.190 124.870 140.360  1.00  0.00           H
ATOM   2073 HG23 VAL A 144      78.170 125.150 142.040  1.00  0.00           H
ATOM   2074  C   VAL A 144      77.860 122.970 144.180  1.00  0.00           C
ATOM   2075  O   VAL A 144      76.900 122.430 144.740  1.00  0.00           O
ATOM   2076  N   GLY A 145      78.440 124.090 144.630  1.00  0.00           N
ATOM   2077  HN  GLY A 145      79.280 124.480 144.270  1.00  0.00           H
ATOM   2078  CA  GLY A 145      77.980 124.670 145.880  1.00  0.00           C
ATOM   2079  HA1 GLY A 145      76.900 124.760 145.860  1.00  0.00           H
ATOM   2080  HA2 GLY A 145      78.400 125.660 145.830  1.00  0.00           H
ATOM   2081  C   GLY A 145      78.480 124.040 147.170  1.00  0.00           C
ATOM   2082  O   GLY A 145      79.230 123.060 147.140  1.00  0.00           O
ATOM   2083  N   GLY A 146      78.190 124.710 148.280  1.00  0.00           N
ATOM   2084  HN  GLY A 146      77.740 125.590 148.220  1.00  0.00           H
ATOM   2085  CA  GLY A 146      78.400 124.200 149.660  1.00  0.00           C
ATOM   2086  HA1 GLY A 146      77.940 124.910 150.320  1.00  0.00           H
ATOM   2087  HA2 GLY A 146      79.470 124.200 149.840  1.00  0.00           H
ATOM   2088  C   GLY A 146      77.690 122.940 149.990  1.00  0.00           C
ATOM   2089  O   GLY A 146      76.900 122.450 149.190  1.00  0.00           O
ATOM   2090  N   ILE A 147      77.890 122.380 151.200  1.00  0.00           N
ATOM   2091  HN  ILE A 147      78.510 122.870 151.800  1.00  0.00           H
ATOM   2092  CA  ILE A 147      77.470 121.030 151.430  1.00  0.00           C
ATOM   2093  HA  ILE A 147      77.370 120.430 150.540  1.00  0.00           H
ATOM   2094  CB  ILE A 147      78.560 120.310 152.200  1.00  0.00           C
ATOM   2095  HB  ILE A 147      78.660 120.860 153.160  1.00  0.00           H
ATOM   2096  CG2 ILE A 147      78.110 118.810 152.270  1.00  0.00           C
ATOM   2097 HG21 ILE A 147      77.250 118.710 152.960  1.00  0.00           H
ATOM   2098 HG22 ILE A 147      77.810 118.570 151.230  1.00  0.00           H
ATOM   2099 HG23 ILE A 147      78.960 118.150 152.560  1.00  0.00           H
ATOM   2100  CG1 ILE A 147      79.960 120.330 151.460  1.00  0.00           C
ATOM   2101 HG11 ILE A 147      80.630 119.600 151.960  1.00  0.00           H
ATOM   2102 HG12 ILE A 147      80.480 121.280 151.670  1.00  0.00           H
ATOM   2103  CD  ILE A 147      80.030 119.870 149.980  1.00  0.00           C
ATOM   2104  HD1 ILE A 147      81.090 119.940 149.660  1.00  0.00           H
ATOM   2105  HD2 ILE A 147      79.780 118.790 149.890  1.00  0.00           H
ATOM   2106  HD3 ILE A 147      79.450 120.540 149.310  1.00  0.00           H
ATOM   2107  C   ILE A 147      76.220 121.030 152.190  1.00  0.00           C
ATOM   2108  O   ILE A 147      75.210 120.310 151.930  1.00  0.00           O
ATOM   2109  N   PHE A 148      76.100 121.950 153.220  1.00  0.00           N
ATOM   2110  HN  PHE A 148      76.810 122.620 153.400  1.00  0.00           H
ATOM   2111  CA  PHE A 148      74.960 121.930 154.100  1.00  0.00           C
ATOM   2112  HA  PHE A 148      74.100 122.000 153.440  1.00  0.00           H
ATOM   2113  CB  PHE A 148      74.880 120.710 155.180  1.00  0.00           C
ATOM   2114  HB1 PHE A 148      74.020 120.850 155.870  1.00  0.00           H
ATOM   2115  HB2 PHE A 148      74.610 119.840 154.540  1.00  0.00           H
ATOM   2116  CG  PHE A 148      76.060 120.360 155.980  1.00  0.00           C
ATOM   2117  CD1 PHE A 148      76.530 121.240 157.010  1.00  0.00           C
ATOM   2118  HD1 PHE A 148      76.010 122.120 157.350  1.00  0.00           H
ATOM   2119  CE1 PHE A 148      77.820 120.970 157.520  1.00  0.00           C
ATOM   2120  HE1 PHE A 148      78.160 121.780 158.150  1.00  0.00           H
ATOM   2121  CZ  PHE A 148      78.630 119.940 157.110  1.00  0.00           C
ATOM   2122  HZ  PHE A 148      79.610 119.720 157.530  1.00  0.00           H
ATOM   2123  CD2 PHE A 148      76.870 119.190 155.760  1.00  0.00           C
ATOM   2124  HD2 PHE A 148      76.640 118.460 154.990  1.00  0.00           H
ATOM   2125  CE2 PHE A 148      78.090 118.950 156.340  1.00  0.00           C
ATOM   2126  HE2 PHE A 148      78.750 118.140 156.040  1.00  0.00           H
ATOM   2127  C   PHE A 148      74.820 123.190 154.850  1.00  0.00           C
ATOM   2128  O   PHE A 148      75.740 123.920 155.080  1.00  0.00           O
ATOM   2129  N   SER A 149      73.610 123.520 155.390  1.00  0.00           N
ATOM   2130  HN  SER A 149      72.910 122.810 155.260  1.00  0.00           H
ATOM   2131  CA  SER A 149      73.390 124.630 156.260  1.00  0.00           C
ATOM   2132  HA  SER A 149      73.760 125.530 155.770  1.00  0.00           H
ATOM   2133  CB  SER A 149      71.890 124.910 156.340  1.00  0.00           C
ATOM   2134  HB1 SER A 149      71.510 125.280 155.370  1.00  0.00           H
ATOM   2135  HB2 SER A 149      71.630 125.790 156.980  1.00  0.00           H
ATOM   2136  OG  SER A 149      71.220 123.750 156.810  1.00  0.00           O
ATOM   2137  HG1 SER A 149      71.220 123.100 156.100  1.00  0.00           H
ATOM   2138  C   SER A 149      73.860 124.520 157.780  1.00  0.00           C
ATOM   2139  O   SER A 149      73.900 123.420 158.340  1.00  0.00           O
ATOM   2140  N   PRO A 150      74.070 125.700 158.340  1.00  0.00           N
ATOM   2141  CD  PRO A 150      74.250 127.040 157.710  1.00  0.00           C
ATOM   2142  HD1 PRO A 150      73.290 127.500 157.370  1.00  0.00           H
ATOM   2143  HD2 PRO A 150      74.880 126.910 156.800  1.00  0.00           H
ATOM   2144  CA  PRO A 150      74.140 125.740 159.770  1.00  0.00           C
ATOM   2145  HA  PRO A 150      74.950 125.070 160.020  1.00  0.00           H
ATOM   2146  CB  PRO A 150      74.430 127.150 160.100  1.00  0.00           C
ATOM   2147  HB1 PRO A 150      73.590 127.750 160.520  1.00  0.00           H
ATOM   2148  HB2 PRO A 150      75.290 127.290 160.800  1.00  0.00           H
ATOM   2149  CG  PRO A 150      74.950 127.810 158.830  1.00  0.00           C
ATOM   2150  HG1 PRO A 150      76.050 127.650 158.730  1.00  0.00           H
ATOM   2151  HG2 PRO A 150      74.660 128.880 158.760  1.00  0.00           H
ATOM   2152  C   PRO A 150      72.880 125.260 160.510  1.00  0.00           C
ATOM   2153  O   PRO A 150      73.070 124.890 161.680  1.00  0.00           O
ATOM   2154  N   LEU A 151      71.640 125.280 159.910  1.00  0.00           N
ATOM   2155  HN  LEU A 151      71.440 125.750 159.050  1.00  0.00           H
ATOM   2156  CA  LEU A 151      70.470 124.860 160.640  1.00  0.00           C
ATOM   2157  HA  LEU A 151      70.490 125.380 161.590  1.00  0.00           H
ATOM   2158  CB  LEU A 151      69.240 125.290 159.790  1.00  0.00           C
ATOM   2159  HB1 LEU A 151      69.370 124.690 158.860  1.00  0.00           H
ATOM   2160  HB2 LEU A 151      68.340 124.980 160.370  1.00  0.00           H
ATOM   2161  CG  LEU A 151      69.210 126.830 159.470  1.00  0.00           C
ATOM   2162  HG  LEU A 151      70.250 127.230 159.420  1.00  0.00           H
ATOM   2163  CD1 LEU A 151      68.490 127.040 158.180  1.00  0.00           C
ATOM   2164 HD11 LEU A 151      69.000 126.430 157.400  1.00  0.00           H
ATOM   2165 HD12 LEU A 151      67.410 126.810 158.250  1.00  0.00           H
ATOM   2166 HD13 LEU A 151      68.430 128.120 157.930  1.00  0.00           H
ATOM   2167  CD2 LEU A 151      68.530 127.600 160.510  1.00  0.00           C
ATOM   2168 HD21 LEU A 151      67.430 127.390 160.530  1.00  0.00           H
ATOM   2169 HD22 LEU A 151      68.970 127.480 161.530  1.00  0.00           H
ATOM   2170 HD23 LEU A 151      68.680 128.690 160.360  1.00  0.00           H
ATOM   2171  C   LEU A 151      70.430 123.380 160.910  1.00  0.00           C
ATOM   2172  O   LEU A 151      69.960 122.890 161.910  1.00  0.00           O
ATOM   2173  N   THR A 152      71.070 122.570 160.020  1.00  0.00           N
ATOM   2174  HN  THR A 152      71.430 122.900 159.150  1.00  0.00           H
ATOM   2175  CA  THR A 152      70.990 121.120 160.110  1.00  0.00           C
ATOM   2176  HA  THR A 152      70.330 120.820 160.910  1.00  0.00           H
ATOM   2177  CB  THR A 152      70.520 120.500 158.790  1.00  0.00           C
ATOM   2178  HB  THR A 152      70.540 119.390 158.870  1.00  0.00           H
ATOM   2179  OG1 THR A 152      71.350 120.840 157.640  1.00  0.00           O
ATOM   2180  HG1 THR A 152      71.290 121.790 157.500  1.00  0.00           H
ATOM   2181  CG2 THR A 152      69.150 121.020 158.410  1.00  0.00           C
ATOM   2182 HG21 THR A 152      69.310 122.100 158.190  1.00  0.00           H
ATOM   2183 HG22 THR A 152      68.920 120.490 157.460  1.00  0.00           H
ATOM   2184 HG23 THR A 152      68.420 120.720 159.190  1.00  0.00           H
ATOM   2185  C   THR A 152      72.330 120.560 160.470  1.00  0.00           C
ATOM   2186  O   THR A 152      72.580 119.370 160.460  1.00  0.00           O
ATOM   2187  N   GLN A 153      73.300 121.360 160.860  1.00  0.00           N
ATOM   2188  HN  GLN A 153      73.160 122.350 160.880  1.00  0.00           H
ATOM   2189  CA  GLN A 153      74.620 121.010 161.380  1.00  0.00           C
ATOM   2190  HA  GLN A 153      75.170 120.610 160.540  1.00  0.00           H
ATOM   2191  CB  GLN A 153      75.270 122.290 162.100  1.00  0.00           C
ATOM   2192  HB1 GLN A 153      75.300 123.130 161.380  1.00  0.00           H
ATOM   2193  HB2 GLN A 153      74.600 122.570 162.930  1.00  0.00           H
ATOM   2194  CG  GLN A 153      76.800 122.120 162.510  1.00  0.00           C
ATOM   2195  HG1 GLN A 153      76.830 121.250 163.200  1.00  0.00           H
ATOM   2196  HG2 GLN A 153      77.060 123.030 163.080  1.00  0.00           H
ATOM   2197  CD  GLN A 153      77.680 121.830 161.310  1.00  0.00           C
ATOM   2198  OE1 GLN A 153      78.070 122.790 160.620  1.00  0.00           O
ATOM   2199  NE2 GLN A 153      77.990 120.630 160.930  1.00  0.00           N
ATOM   2200 HE21 GLN A 153      77.560 119.810 161.310  1.00  0.00           H
ATOM   2201 HE22 GLN A 153      78.580 120.520 160.130  1.00  0.00           H
ATOM   2202  C   GLN A 153      74.680 119.940 162.460  1.00  0.00           C
ATOM   2203  O   GLN A 153      75.450 118.990 162.340  1.00  0.00           O
ATOM   2204  N   LYS A 154      73.960 119.920 163.600  1.00  0.00           N
ATOM   2205  HN  LYS A 154      73.340 120.670 163.830  1.00  0.00           H
ATOM   2206  CA  LYS A 154      73.950 118.940 164.680  1.00  0.00           C
ATOM   2207  HA  LYS A 154      74.990 118.820 164.960  1.00  0.00           H
ATOM   2208  CB  LYS A 154      73.120 119.480 165.880  1.00  0.00           C
ATOM   2209  HB1 LYS A 154      72.100 119.500 165.460  1.00  0.00           H
ATOM   2210  HB2 LYS A 154      73.120 118.740 166.720  1.00  0.00           H
ATOM   2211  CG  LYS A 154      73.770 120.750 166.410  1.00  0.00           C
ATOM   2212  HG1 LYS A 154      73.590 121.680 165.820  1.00  0.00           H
ATOM   2213  HG2 LYS A 154      74.880 120.710 166.470  1.00  0.00           H
ATOM   2214  CD  LYS A 154      73.200 121.030 167.850  1.00  0.00           C
ATOM   2215  HD1 LYS A 154      73.660 122.020 168.070  1.00  0.00           H
ATOM   2216  HD2 LYS A 154      73.620 120.330 168.600  1.00  0.00           H
ATOM   2217  CE  LYS A 154      71.680 121.010 167.830  1.00  0.00           C
ATOM   2218  HE1 LYS A 154      71.310 119.970 167.680  1.00  0.00           H
ATOM   2219  HE2 LYS A 154      71.160 121.740 167.180  1.00  0.00           H
ATOM   2220  NZ  LYS A 154      71.160 121.390 169.140  1.00  0.00           N
ATOM   2221  HZ1 LYS A 154      71.310 120.620 169.810  1.00  0.00           H
ATOM   2222  HZ2 LYS A 154      71.600 122.290 169.410  1.00  0.00           H
ATOM   2223  HZ3 LYS A 154      70.120 121.520 169.120  1.00  0.00           H
ATOM   2224  C   LYS A 154      73.470 117.560 164.270  1.00  0.00           C
ATOM   2225  O   LYS A 154      73.740 116.640 165.020  1.00  0.00           O
ATOM   2226  N   CYS A 155      72.710 117.390 163.180  1.00  0.00           N
ATOM   2227  HN  CYS A 155      72.490 118.200 162.640  1.00  0.00           H
ATOM   2228  CA  CYS A 155      72.110 116.200 162.600  1.00  0.00           C
ATOM   2229  HA  CYS A 155      71.720 115.570 163.390  1.00  0.00           H
ATOM   2230  CB  CYS A 155      70.890 116.510 161.630  1.00  0.00           C
ATOM   2231  HB1 CYS A 155      70.590 115.580 161.100  1.00  0.00           H
ATOM   2232  HB2 CYS A 155      71.330 117.170 160.850  1.00  0.00           H
ATOM   2233  SG  CYS A 155      69.460 117.130 162.510  1.00  0.00           S
ATOM   2234  C   CYS A 155      73.110 115.480 161.800  1.00  0.00           C
ATOM   2235  O   CYS A 155      72.970 114.260 161.600  1.00  0.00           O
ATOM   2236  N   LYS A 156      74.180 116.110 161.230  1.00  0.00           N
ATOM   2237  HN  LYS A 156      74.430 117.030 161.500  1.00  0.00           H
ATOM   2238  CA  LYS A 156      75.190 115.380 160.470  1.00  0.00           C
ATOM   2239  HA  LYS A 156      74.640 114.620 159.930  1.00  0.00           H
ATOM   2240  CB  LYS A 156      76.020 116.320 159.560  1.00  0.00           C
ATOM   2241  HB1 LYS A 156      76.640 117.040 160.140  1.00  0.00           H
ATOM   2242  HB2 LYS A 156      76.580 115.660 158.870  1.00  0.00           H
ATOM   2243  CG  LYS A 156      75.160 117.190 158.700  1.00  0.00           C
ATOM   2244  HG1 LYS A 156      75.670 117.820 157.940  1.00  0.00           H
ATOM   2245  HG2 LYS A 156      74.740 118.010 159.320  1.00  0.00           H
ATOM   2246  CD  LYS A 156      74.120 116.470 157.760  1.00  0.00           C
ATOM   2247  HD1 LYS A 156      73.470 115.850 158.420  1.00  0.00           H
ATOM   2248  HD2 LYS A 156      74.650 115.660 157.230  1.00  0.00           H
ATOM   2249  CE  LYS A 156      73.420 117.490 156.850  1.00  0.00           C
ATOM   2250  HE1 LYS A 156      74.210 117.940 156.190  1.00  0.00           H
ATOM   2251  HE2 LYS A 156      72.840 118.230 157.430  1.00  0.00           H
ATOM   2252  NZ  LYS A 156      72.580 116.850 155.820  1.00  0.00           N
ATOM   2253  HZ1 LYS A 156      73.170 116.170 155.310  1.00  0.00           H
ATOM   2254  HZ2 LYS A 156      71.780 116.390 156.300  1.00  0.00           H
ATOM   2255  HZ3 LYS A 156      72.190 117.510 155.120  1.00  0.00           H
ATOM   2256  C   LYS A 156      76.220 114.850 161.450  1.00  0.00           C
ATOM   2257  O   LYS A 156      76.570 115.430 162.390  1.00  0.00           O
ATOM   2258  N   VAL A 157      76.570 113.600 161.190  1.00  0.00           N
ATOM   2259  HN  VAL A 157      76.030 113.050 160.560  1.00  0.00           H
ATOM   2260  CA  VAL A 157      77.510 112.900 162.040  1.00  0.00           C
ATOM   2261  HA  VAL A 157      78.170 113.680 162.380  1.00  0.00           H
ATOM   2262  CB  VAL A 157      76.790 112.150 163.230  1.00  0.00           C
ATOM   2263  HB  VAL A 157      75.910 112.790 163.440  1.00  0.00           H
ATOM   2264  CG1 VAL A 157      76.330 110.710 162.880  1.00  0.00           C
ATOM   2265 HG11 VAL A 157      75.820 110.600 161.900  1.00  0.00           H
ATOM   2266 HG12 VAL A 157      77.240 110.060 162.920  1.00  0.00           H
ATOM   2267 HG13 VAL A 157      75.670 110.390 163.710  1.00  0.00           H
ATOM   2268  CG2 VAL A 157      77.730 112.110 164.470  1.00  0.00           C
ATOM   2269 HG21 VAL A 157      77.180 111.810 165.380  1.00  0.00           H
ATOM   2270 HG22 VAL A 157      78.590 111.440 164.230  1.00  0.00           H
ATOM   2271 HG23 VAL A 157      78.150 113.130 164.650  1.00  0.00           H
ATOM   2272  C   VAL A 157      78.380 112.090 161.190  1.00  0.00           C
ATOM   2273  O   VAL A 157      78.000 111.350 160.240  1.00  0.00           O
ATOM   2274  N   LEU A 158      79.750 112.190 161.390  1.00  0.00           N
ATOM   2275  HN  LEU A 158      80.010 112.860 162.080  1.00  0.00           H
ATOM   2276  CA  LEU A 158      80.820 111.470 160.720  1.00  0.00           C
ATOM   2277  HA  LEU A 158      80.550 111.150 159.720  1.00  0.00           H
ATOM   2278  CB  LEU A 158      82.040 112.330 160.580  1.00  0.00           C
ATOM   2279  HB1 LEU A 158      81.800 113.360 160.220  1.00  0.00           H
ATOM   2280  HB2 LEU A 158      82.410 112.540 161.610  1.00  0.00           H
ATOM   2281  CG  LEU A 158      83.290 111.840 159.770  1.00  0.00           C
ATOM   2282  HG  LEU A 158      83.980 111.110 160.270  1.00  0.00           H
ATOM   2283  CD1 LEU A 158      82.880 111.270 158.360  1.00  0.00           C
ATOM   2284 HD11 LEU A 158      82.310 110.330 158.490  1.00  0.00           H
ATOM   2285 HD12 LEU A 158      82.340 112.020 157.730  1.00  0.00           H
ATOM   2286 HD13 LEU A 158      83.830 111.040 157.850  1.00  0.00           H
ATOM   2287  CD2 LEU A 158      84.230 113.000 159.580  1.00  0.00           C
ATOM   2288 HD21 LEU A 158      85.120 112.620 159.040  1.00  0.00           H
ATOM   2289 HD22 LEU A 158      83.670 113.830 159.100  1.00  0.00           H
ATOM   2290 HD23 LEU A 158      84.550 113.340 160.590  1.00  0.00           H
ATOM   2291  C   LEU A 158      81.030 110.200 161.400  1.00  0.00           C
ATOM   2292  O   LEU A 158      81.230 110.130 162.650  1.00  0.00           O
ATOM   2293  N   MET A 159      81.060 109.010 160.620  1.00  0.00           N
ATOM   2294  HN  MET A 159      80.860 109.090 159.640  1.00  0.00           H
ATOM   2295  CA  MET A 159      81.290 107.640 161.200  1.00  0.00           C
ATOM   2296  HA  MET A 159      81.720 107.760 162.180  1.00  0.00           H
ATOM   2297  CB  MET A 159      79.990 106.780 161.390  1.00  0.00           C
ATOM   2298  HB1 MET A 159      80.190 105.790 161.860  1.00  0.00           H
ATOM   2299  HB2 MET A 159      79.310 107.390 162.020  1.00  0.00           H
ATOM   2300  CG  MET A 159      79.320 106.450 160.090  1.00  0.00           C
ATOM   2301  HG1 MET A 159      79.970 105.800 159.470  1.00  0.00           H
ATOM   2302  HG2 MET A 159      79.300 107.340 159.430  1.00  0.00           H
ATOM   2303  SD  MET A 159      77.710 105.730 160.130  1.00  0.00           S
ATOM   2304  CE  MET A 159      76.870 107.140 160.980  1.00  0.00           C
ATOM   2305  HE1 MET A 159      77.330 108.080 160.590  1.00  0.00           H
ATOM   2306  HE2 MET A 159      75.780 107.110 160.770  1.00  0.00           H
ATOM   2307  HE3 MET A 159      77.100 107.170 162.070  1.00  0.00           H
ATOM   2308  C   MET A 159      82.220 106.860 160.330  1.00  0.00           C
ATOM   2309  O   MET A 159      82.360 107.080 159.130  1.00  0.00           O
ATOM   2310  N   LEU A 160      82.920 105.880 160.940  1.00  0.00           N
ATOM   2311  HN  LEU A 160      82.670 105.770 161.900  1.00  0.00           H
ATOM   2312  CA  LEU A 160      84.110 105.220 160.460  1.00  0.00           C
ATOM   2313  HA  LEU A 160      84.250 105.470 159.420  1.00  0.00           H
ATOM   2314  CB  LEU A 160      85.330 105.600 161.270  1.00  0.00           C
ATOM   2315  HB1 LEU A 160      85.420 106.700 161.420  1.00  0.00           H
ATOM   2316  HB2 LEU A 160      85.170 105.270 162.320  1.00  0.00           H
ATOM   2317  CG  LEU A 160      86.710 105.310 160.700  1.00  0.00           C
ATOM   2318  HG  LEU A 160      86.750 104.240 160.400  1.00  0.00           H
ATOM   2319  CD1 LEU A 160      87.060 106.390 159.680  1.00  0.00           C
ATOM   2320 HD11 LEU A 160      88.080 106.260 159.260  1.00  0.00           H
ATOM   2321 HD12 LEU A 160      86.290 106.300 158.880  1.00  0.00           H
ATOM   2322 HD13 LEU A 160      87.110 107.420 160.080  1.00  0.00           H
ATOM   2323  CD2 LEU A 160      87.750 105.370 161.820  1.00  0.00           C
ATOM   2324 HD21 LEU A 160      88.760 105.430 161.370  1.00  0.00           H
ATOM   2325 HD22 LEU A 160      87.590 106.250 162.480  1.00  0.00           H
ATOM   2326 HD23 LEU A 160      87.640 104.480 162.470  1.00  0.00           H
ATOM   2327  C   LEU A 160      83.860 103.740 160.430  1.00  0.00           C
ATOM   2328  O   LEU A 160      83.430 103.120 161.390  1.00  0.00           O
ATOM   2329  N   GLY A 161      84.170 103.050 159.300  1.00  0.00           N
ATOM   2330  HN  GLY A 161      84.540 103.510 158.490  1.00  0.00           H
ATOM   2331  CA  GLY A 161      84.260 101.620 159.230  1.00  0.00           C
ATOM   2332  HA1 GLY A 161      84.660 101.240 160.160  1.00  0.00           H
ATOM   2333  HA2 GLY A 161      84.990 101.370 158.470  1.00  0.00           H
ATOM   2334  C   GLY A 161      83.020 100.960 158.850  1.00  0.00           C
ATOM   2335  O   GLY A 161      82.950  99.780 158.690  1.00  0.00           O
ATOM   2336  N   GLY A 162      82.070 101.760 158.410  1.00  0.00           N
ATOM   2337  HN  GLY A 162      82.250 102.740 158.450  1.00  0.00           H
ATOM   2338  CA  GLY A 162      80.960 101.230 157.720  1.00  0.00           C
ATOM   2339  HA1 GLY A 162      80.560 100.350 158.200  1.00  0.00           H
ATOM   2340  HA2 GLY A 162      81.330 100.990 156.740  1.00  0.00           H
ATOM   2341  C   GLY A 162      79.870 102.240 157.710  1.00  0.00           C
ATOM   2342  O   GLY A 162      80.100 103.390 158.060  1.00  0.00           O
ATOM   2343  N   SER A 163      78.690 101.780 157.190  1.00  0.00           N
ATOM   2344  HN  SER A 163      78.670 100.880 156.760  1.00  0.00           H
ATOM   2345  CA  SER A 163      77.440 102.470 157.160  1.00  0.00           C
ATOM   2346  HA  SER A 163      77.670 103.520 157.110  1.00  0.00           H
ATOM   2347  CB  SER A 163      76.790 102.110 155.810  1.00  0.00           C
ATOM   2348  HB1 SER A 163      77.490 102.370 154.980  1.00  0.00           H
ATOM   2349  HB2 SER A 163      75.830 102.640 155.640  1.00  0.00           H
ATOM   2350  OG  SER A 163      76.530 100.710 155.800  1.00  0.00           O
ATOM   2351  HG1 SER A 163      76.520 100.290 154.930  1.00  0.00           H
ATOM   2352  C   SER A 163      76.530 102.110 158.390  1.00  0.00           C
ATOM   2353  O   SER A 163      76.730 101.120 159.100  1.00  0.00           O
ATOM   2354  N   ALA A 164      75.490 102.860 158.640  1.00  0.00           N
ATOM   2355  HN  ALA A 164      75.470 103.750 158.210  1.00  0.00           H
ATOM   2356  CA  ALA A 164      74.430 102.370 159.530  1.00  0.00           C
ATOM   2357  HA  ALA A 164      74.850 102.110 160.500  1.00  0.00           H
ATOM   2358  CB  ALA A 164      73.560 103.530 160.070  1.00  0.00           C
ATOM   2359  HB1 ALA A 164      72.960 104.050 159.290  1.00  0.00           H
ATOM   2360  HB2 ALA A 164      72.800 103.180 160.800  1.00  0.00           H
ATOM   2361  HB3 ALA A 164      74.190 104.300 160.570  1.00  0.00           H
ATOM   2362  C   ALA A 164      73.590 101.160 159.060  1.00  0.00           C
ATOM   2363  O   ALA A 164      72.750 100.670 159.840  1.00  0.00           O
ATOM   2364  N   LEU A 165      73.790 100.720 157.730  1.00  0.00           N
ATOM   2365  HN  LEU A 165      74.450 101.240 157.200  1.00  0.00           H
ATOM   2366  CA  LEU A 165      73.160  99.550 157.190  1.00  0.00           C
ATOM   2367  HA  LEU A 165      72.270  99.220 157.700  1.00  0.00           H
ATOM   2368  CB  LEU A 165      72.780  99.850 155.740  1.00  0.00           C
ATOM   2369  HB1 LEU A 165      73.730 100.070 155.220  1.00  0.00           H
ATOM   2370  HB2 LEU A 165      72.300  98.950 155.310  1.00  0.00           H
ATOM   2371  CG  LEU A 165      71.900 101.050 155.420  1.00  0.00           C
ATOM   2372  HG  LEU A 165      72.350 102.040 155.600  1.00  0.00           H
ATOM   2373  CD1 LEU A 165      71.560 101.000 153.920  1.00  0.00           C
ATOM   2374 HD11 LEU A 165      71.360 102.060 153.650  1.00  0.00           H
ATOM   2375 HD12 LEU A 165      72.440 100.740 153.300  1.00  0.00           H
ATOM   2376 HD13 LEU A 165      70.740 100.300 153.660  1.00  0.00           H
ATOM   2377  CD2 LEU A 165      70.530 100.910 156.190  1.00  0.00           C
ATOM   2378 HD21 LEU A 165      69.890 101.750 155.860  1.00  0.00           H
ATOM   2379 HD22 LEU A 165      70.040  99.930 155.990  1.00  0.00           H
ATOM   2380 HD23 LEU A 165      70.820 100.910 157.260  1.00  0.00           H
ATOM   2381  C   LEU A 165      74.260  98.410 157.270  1.00  0.00           C
ATOM   2382  O   LEU A 165      74.050  97.290 156.840  1.00  0.00           O
ATOM   2383  N   ASN A 166      75.450  98.620 157.980  1.00  0.00           N
ATOM   2384  HN  ASN A 166      75.690  99.500 158.370  1.00  0.00           H
ATOM   2385  CA  ASN A 166      76.400  97.540 158.360  1.00  0.00           C
ATOM   2386  HA  ASN A 166      77.050  97.970 159.110  1.00  0.00           H
ATOM   2387  CB  ASN A 166      75.840  96.220 158.920  1.00  0.00           C
ATOM   2388  HB1 ASN A 166      75.230  95.730 158.140  1.00  0.00           H
ATOM   2389  HB2 ASN A 166      76.610  95.480 159.230  1.00  0.00           H
ATOM   2390  CG  ASN A 166      74.940  96.450 160.090  1.00  0.00           C
ATOM   2391  OD1 ASN A 166      73.700  96.190 160.190  1.00  0.00           O
ATOM   2392  ND2 ASN A 166      75.660  96.900 161.190  1.00  0.00           N
ATOM   2393 HD21 ASN A 166      76.600  97.240 161.210  1.00  0.00           H
ATOM   2394 HD22 ASN A 166      75.210  96.900 162.080  1.00  0.00           H
ATOM   2395  C   ASN A 166      77.330  97.220 157.250  1.00  0.00           C
ATOM   2396  O   ASN A 166      77.920  96.120 157.280  1.00  0.00           O
ATOM   2397  N   HIS A 167      77.460  98.110 156.240  1.00  0.00           N
ATOM   2398  HN  HIS A 167      76.900  98.930 156.190  1.00  0.00           H
ATOM   2399  CA  HIS A 167      78.420  97.910 155.100  1.00  0.00           C
ATOM   2400  HA  HIS A 167      78.290  96.860 154.900  1.00  0.00           H
ATOM   2401  CB  HIS A 167      78.080  98.710 153.850  1.00  0.00           C
ATOM   2402  HB1 HIS A 167      78.220  99.750 154.220  1.00  0.00           H
ATOM   2403  HB2 HIS A 167      78.790  98.600 153.000  1.00  0.00           H
ATOM   2404  ND1 HIS A 167      75.620  99.290 153.460  1.00  0.00           N
ATOM   2405  CG  HIS A 167      76.690  98.450 153.280  1.00  0.00           C
ATOM   2406  CE1 HIS A 167      74.680  98.900 152.620  1.00  0.00           C
ATOM   2407  HE1 HIS A 167      73.810  99.550 152.490  1.00  0.00           H
ATOM   2408  NE2 HIS A 167      75.060  97.800 151.940  1.00  0.00           N
ATOM   2409  HE2 HIS A 167      74.400  97.250 151.430  1.00  0.00           H
ATOM   2410  CD2 HIS A 167      76.370  97.570 152.300  1.00  0.00           C
ATOM   2411  HD2 HIS A 167      77.010  96.900 151.730  1.00  0.00           H
ATOM   2412  C   HIS A 167      79.860  98.170 155.490  1.00  0.00           C
ATOM   2413  O   HIS A 167      80.520  99.090 155.000  1.00  0.00           O
ATOM   2414  N   ASN A 168      80.410  97.350 156.440  1.00  0.00           N
ATOM   2415  HN  ASN A 168      79.770  96.730 156.890  1.00  0.00           H
ATOM   2416  CA  ASN A 168      81.730  97.450 156.980  1.00  0.00           C
ATOM   2417  HA  ASN A 168      81.840  98.510 157.150  1.00  0.00           H
ATOM   2418  CB  ASN A 168      82.070  96.480 158.210  1.00  0.00           C
ATOM   2419  HB1 ASN A 168      81.980  95.400 157.950  1.00  0.00           H
ATOM   2420  HB2 ASN A 168      83.100  96.560 158.620  1.00  0.00           H
ATOM   2421  CG  ASN A 168      81.080  96.790 159.340  1.00  0.00           C
ATOM   2422  OD1 ASN A 168      80.190  95.930 159.580  1.00  0.00           O
ATOM   2423  ND2 ASN A 168      81.290  97.940 160.070  1.00  0.00           N
ATOM   2424 HD21 ASN A 168      82.070  98.540 159.910  1.00  0.00           H
ATOM   2425 HD22 ASN A 168      80.580  98.150 160.750  1.00  0.00           H
ATOM   2426  C   ASN A 168      82.860  97.190 156.000  1.00  0.00           C
ATOM   2427  O   ASN A 168      83.000  96.340 155.150  1.00  0.00           O
ATOM   2428  N   TYR A 169      83.860  98.060 156.170  1.00  0.00           N
ATOM   2429  HN  TYR A 169      83.780  98.800 156.840  1.00  0.00           H
ATOM   2430  CA  TYR A 169      85.180  97.910 155.630  1.00  0.00           C
ATOM   2431  HA  TYR A 169      85.030  97.490 154.650  1.00  0.00           H
ATOM   2432  CB  TYR A 169      85.820  99.340 155.490  1.00  0.00           C
ATOM   2433  HB1 TYR A 169      85.350  99.910 154.660  1.00  0.00           H
ATOM   2434  HB2 TYR A 169      85.600 100.020 156.340  1.00  0.00           H
ATOM   2435  CG  TYR A 169      87.330  99.160 155.300  1.00  0.00           C
ATOM   2436  CD1 TYR A 169      87.640  98.630 154.060  1.00  0.00           C
ATOM   2437  HD1 TYR A 169      86.910  98.300 153.340  1.00  0.00           H
ATOM   2438  CE1 TYR A 169      89.040  98.520 153.670  1.00  0.00           C
ATOM   2439  HE1 TYR A 169      89.320  98.050 152.740  1.00  0.00           H
ATOM   2440  CZ  TYR A 169      90.050  98.980 154.510  1.00  0.00           C
ATOM   2441  OH  TYR A 169      91.380  98.810 154.110  1.00  0.00           O
ATOM   2442  HH  TYR A 169      91.900  98.930 154.910  1.00  0.00           H
ATOM   2443  CD2 TYR A 169      88.370  99.600 156.190  1.00  0.00           C
ATOM   2444  HD2 TYR A 169      88.130  99.980 157.170  1.00  0.00           H
ATOM   2445  CE2 TYR A 169      89.740  99.540 155.770  1.00  0.00           C
ATOM   2446  HE2 TYR A 169      90.580  99.900 156.330  1.00  0.00           H
ATOM   2447  C   TYR A 169      85.940  96.870 156.390  1.00  0.00           C
ATOM   2448  O   TYR A 169      85.830  96.860 157.590  1.00  0.00           O
ATOM   2449  N   ARG A 170      86.660  95.930 155.740  1.00  0.00           N
ATOM   2450  HN  ARG A 170      86.590  95.940 154.750  1.00  0.00           H
ATOM   2451  CA  ARG A 170      87.580  94.960 156.330  1.00  0.00           C
ATOM   2452  HA  ARG A 170      87.670  95.100 157.400  1.00  0.00           H
ATOM   2453  CB  ARG A 170      87.020  93.580 156.210  1.00  0.00           C
ATOM   2454  HB1 ARG A 170      85.970  93.610 156.570  1.00  0.00           H
ATOM   2455  HB2 ARG A 170      86.970  93.450 155.110  1.00  0.00           H
ATOM   2456  CG  ARG A 170      87.930  92.580 156.910  1.00  0.00           C
ATOM   2457  HG1 ARG A 170      88.020  92.830 157.990  1.00  0.00           H
ATOM   2458  HG2 ARG A 170      88.940  92.490 156.460  1.00  0.00           H
ATOM   2459  CD  ARG A 170      87.380  91.120 156.880  1.00  0.00           C
ATOM   2460  HD1 ARG A 170      86.400  91.220 157.390  1.00  0.00           H
ATOM   2461  HD2 ARG A 170      88.010  90.350 157.380  1.00  0.00           H
ATOM   2462  NE  ARG A 170      87.170  90.680 155.490  1.00  0.00           N
ATOM   2463  HE  ARG A 170      86.320  90.980 155.070  1.00  0.00           H
ATOM   2464  CZ  ARG A 170      88.110  90.080 154.780  1.00  0.00           C
ATOM   2465  NH1 ARG A 170      89.200  89.610 155.220  1.00  0.00           N
ATOM   2466 HH11 ARG A 170      89.860  89.320 154.530  1.00  0.00           H
ATOM   2467 HH12 ARG A 170      89.430  89.570 156.200  1.00  0.00           H
ATOM   2468  NH2 ARG A 170      87.880  89.960 153.440  1.00  0.00           N
ATOM   2469 HH21 ARG A 170      88.740  89.720 152.990  1.00  0.00           H
ATOM   2470 HH22 ARG A 170      87.280  90.670 153.070  1.00  0.00           H
ATOM   2471  C   ARG A 170      89.090  95.110 155.970  1.00  0.00           C
ATOM   2472  O   ARG A 170      89.480  94.890 154.820  1.00  0.00           O
ATOM   2473  N   GLY A 171      89.920  95.370 156.990  1.00  0.00           N
ATOM   2474  HN  GLY A 171      89.570  95.320 157.930  1.00  0.00           H
ATOM   2475  CA  GLY A 171      91.230  95.770 156.910  1.00  0.00           C
ATOM   2476  HA1 GLY A 171      91.330  96.060 155.870  1.00  0.00           H
ATOM   2477  HA2 GLY A 171      91.700  94.860 157.240  1.00  0.00           H
ATOM   2478  C   GLY A 171      91.740  96.880 157.820  1.00  0.00           C
ATOM   2479  O   GLY A 171      91.160  97.110 158.920  1.00  0.00           O
ATOM   2480  N   TYR A 172      92.920  97.450 157.510  1.00  0.00           N
ATOM   2481  HN  TYR A 172      93.350  97.270 156.620  1.00  0.00           H
ATOM   2482  CA  TYR A 172      93.610  98.490 158.280  1.00  0.00           C
ATOM   2483  HA  TYR A 172      93.290  98.370 159.310  1.00  0.00           H
ATOM   2484  CB  TYR A 172      95.160  98.400 158.270  1.00  0.00           C
ATOM   2485  HB1 TYR A 172      95.640  98.510 157.270  1.00  0.00           H
ATOM   2486  HB2 TYR A 172      95.640  99.230 158.820  1.00  0.00           H
ATOM   2487  CG  TYR A 172      95.700  97.220 158.940  1.00  0.00           C
ATOM   2488  CD1 TYR A 172      96.210  96.150 158.260  1.00  0.00           C
ATOM   2489  HD1 TYR A 172      96.140  96.080 157.190  1.00  0.00           H
ATOM   2490  CE1 TYR A 172      96.860  95.090 158.900  1.00  0.00           C
ATOM   2491  HE1 TYR A 172      97.120  94.200 158.340  1.00  0.00           H
ATOM   2492  CZ  TYR A 172      97.110  95.190 160.300  1.00  0.00           C
ATOM   2493  OH  TYR A 172      97.900  94.170 160.950  1.00  0.00           O
ATOM   2494  HH  TYR A 172      97.880  93.450 160.310  1.00  0.00           H
ATOM   2495  CD2 TYR A 172      95.890  97.280 160.330  1.00  0.00           C
ATOM   2496  HD2 TYR A 172      95.710  98.180 160.910  1.00  0.00           H
ATOM   2497  CE2 TYR A 172      96.660  96.300 161.000  1.00  0.00           C
ATOM   2498  HE2 TYR A 172      96.820  96.360 162.070  1.00  0.00           H
ATOM   2499  C   TYR A 172      93.270  99.910 157.830  1.00  0.00           C
ATOM   2500  O   TYR A 172      93.260 100.250 156.640  1.00  0.00           O
ATOM   2501  N   ILE A 173      93.160 100.810 158.840  1.00  0.00           N
ATOM   2502  HN  ILE A 173      93.240 100.530 159.790  1.00  0.00           H
ATOM   2503  CA  ILE A 173      93.230 102.240 158.530  1.00  0.00           C
ATOM   2504  HA  ILE A 173      93.660 102.340 157.550  1.00  0.00           H
ATOM   2505  CB  ILE A 173      91.840 103.020 158.710  1.00  0.00           C
ATOM   2506  HB  ILE A 173      91.670 102.910 159.810  1.00  0.00           H
ATOM   2507  CG2 ILE A 173      92.020 104.450 158.220  1.00  0.00           C
ATOM   2508 HG21 ILE A 173      92.150 104.490 157.110  1.00  0.00           H
ATOM   2509 HG22 ILE A 173      91.130 105.070 158.450  1.00  0.00           H
ATOM   2510 HG23 ILE A 173      92.850 104.980 158.730  1.00  0.00           H
ATOM   2511  CG1 ILE A 173      90.820 102.190 157.880  1.00  0.00           C
ATOM   2512 HG11 ILE A 173      90.880 101.120 158.190  1.00  0.00           H
ATOM   2513 HG12 ILE A 173      91.050 102.310 156.800  1.00  0.00           H
ATOM   2514  CD  ILE A 173      89.380 102.610 158.150  1.00  0.00           C
ATOM   2515  HD1 ILE A 173      89.220 102.610 159.240  1.00  0.00           H
ATOM   2516  HD2 ILE A 173      89.100 103.580 157.690  1.00  0.00           H
ATOM   2517  HD3 ILE A 173      88.650 101.870 157.750  1.00  0.00           H
ATOM   2518  C   ILE A 173      94.250 102.930 159.430  1.00  0.00           C
ATOM   2519  O   ILE A 173      94.350 102.690 160.670  1.00  0.00           O
ATOM   2520  N   GLU A 174      95.090 103.740 158.760  1.00  0.00           N
ATOM   2521  HN  GLU A 174      95.090 103.780 157.770  1.00  0.00           H
ATOM   2522  CA  GLU A 174      96.000 104.710 159.410  1.00  0.00           C
ATOM   2523  HA  GLU A 174      95.800 104.660 160.470  1.00  0.00           H
ATOM   2524  CB  GLU A 174      97.480 104.460 159.110  1.00  0.00           C
ATOM   2525  HB1 GLU A 174      97.450 103.850 158.180  1.00  0.00           H
ATOM   2526  HB2 GLU A 174      98.050 105.380 158.840  1.00  0.00           H
ATOM   2527  CG  GLU A 174      98.200 103.580 160.170  1.00  0.00           C
ATOM   2528  HG1 GLU A 174      98.210 102.570 159.710  1.00  0.00           H
ATOM   2529  HG2 GLU A 174      97.760 103.700 161.180  1.00  0.00           H
ATOM   2530  CD  GLU A 174      99.710 103.920 160.310  1.00  0.00           C
ATOM   2531  OE1 GLU A 174     100.570 103.070 159.940  1.00  0.00           O
ATOM   2532  OE2 GLU A 174     100.000 105.070 160.590  1.00  0.00           O
ATOM   2533  C   GLU A 174      95.690 106.070 158.970  1.00  0.00           C
ATOM   2534  O   GLU A 174      95.150 106.190 157.890  1.00  0.00           O
ATOM   2535  N   HIS A 175      96.110 107.070 159.750  1.00  0.00           N
ATOM   2536  HN  HIS A 175      96.420 106.980 160.690  1.00  0.00           H
ATOM   2537  CA  HIS A 175      96.250 108.440 159.290  1.00  0.00           C
ATOM   2538  HA  HIS A 175      96.620 108.960 160.170  1.00  0.00           H
ATOM   2539  CB  HIS A 175      97.300 108.540 158.080  1.00  0.00           C
ATOM   2540  HB1 HIS A 175      98.190 107.940 158.360  1.00  0.00           H
ATOM   2541  HB2 HIS A 175      96.850 108.080 157.180  1.00  0.00           H
ATOM   2542  ND1 HIS A 175      98.390 110.710 158.700  1.00  0.00           N
ATOM   2543  CG  HIS A 175      97.820 109.920 157.730  1.00  0.00           C
ATOM   2544  CE1 HIS A 175      98.520 111.850 158.040  1.00  0.00           C
ATOM   2545  HE1 HIS A 175      98.920 112.810 158.380  1.00  0.00           H
ATOM   2546  NE2 HIS A 175      98.010 111.900 156.730  1.00  0.00           N
ATOM   2547  HE2 HIS A 175      97.860 112.710 156.170  1.00  0.00           H
ATOM   2548  CD2 HIS A 175      97.500 110.640 156.530  1.00  0.00           C
ATOM   2549  HD2 HIS A 175      96.920 110.310 155.680  1.00  0.00           H
ATOM   2550  C   HIS A 175      94.990 109.140 158.820  1.00  0.00           C
ATOM   2551  O   HIS A 175      94.820 109.530 157.640  1.00  0.00           O
ATOM   2552  N   PHE A 176      93.930 109.240 159.700  1.00  0.00           N
ATOM   2553  HN  PHE A 176      94.020 109.080 160.680  1.00  0.00           H
ATOM   2554  CA  PHE A 176      92.560 109.680 159.330  1.00  0.00           C
ATOM   2555  HA  PHE A 176      92.410 109.430 158.290  1.00  0.00           H
ATOM   2556  CB  PHE A 176      91.390 109.050 160.190  1.00  0.00           C
ATOM   2557  HB1 PHE A 176      91.390 107.950 160.070  1.00  0.00           H
ATOM   2558  HB2 PHE A 176      91.480 109.350 161.260  1.00  0.00           H
ATOM   2559  CG  PHE A 176      90.100 109.560 159.640  1.00  0.00           C
ATOM   2560  CD1 PHE A 176      89.460 108.890 158.560  1.00  0.00           C
ATOM   2561  HD1 PHE A 176      89.870 107.940 158.240  1.00  0.00           H
ATOM   2562  CE1 PHE A 176      88.210 109.410 157.990  1.00  0.00           C
ATOM   2563  HE1 PHE A 176      87.690 108.900 157.190  1.00  0.00           H
ATOM   2564  CZ  PHE A 176      87.700 110.650 158.500  1.00  0.00           C
ATOM   2565  HZ  PHE A 176      86.750 111.000 158.110  1.00  0.00           H
ATOM   2566  CD2 PHE A 176      89.490 110.720 160.200  1.00  0.00           C
ATOM   2567  HD2 PHE A 176      90.020 111.110 161.050  1.00  0.00           H
ATOM   2568  CE2 PHE A 176      88.250 111.270 159.650  1.00  0.00           C
ATOM   2569  HE2 PHE A 176      87.700 112.110 160.030  1.00  0.00           H
ATOM   2570  C   PHE A 176      92.540 111.210 159.380  1.00  0.00           C
ATOM   2571  O   PHE A 176      92.470 111.820 160.440  1.00  0.00           O
ATOM   2572  N   SER A 177      92.660 111.930 158.210  1.00  0.00           N
ATOM   2573  HN  SER A 177      92.420 111.550 157.320  1.00  0.00           H
ATOM   2574  CA  SER A 177      92.920 113.390 158.150  1.00  0.00           C
ATOM   2575  HA  SER A 177      93.050 113.700 159.180  1.00  0.00           H
ATOM   2576  CB  SER A 177      94.110 113.970 157.340  1.00  0.00           C
ATOM   2577  HB1 SER A 177      94.070 113.870 156.240  1.00  0.00           H
ATOM   2578  HB2 SER A 177      94.970 113.360 157.690  1.00  0.00           H
ATOM   2579  OG  SER A 177      94.370 115.330 157.580  1.00  0.00           O
ATOM   2580  HG1 SER A 177      95.190 115.550 157.140  1.00  0.00           H
ATOM   2581  C   SER A 177      91.720 114.070 157.500  1.00  0.00           C
ATOM   2582  O   SER A 177      91.200 113.680 156.470  1.00  0.00           O
ATOM   2583  N   LEU A 178      91.130 115.070 158.170  1.00  0.00           N
ATOM   2584  HN  LEU A 178      91.540 115.330 159.040  1.00  0.00           H
ATOM   2585  CA  LEU A 178      89.960 115.830 157.640  1.00  0.00           C
ATOM   2586  HA  LEU A 178      89.940 115.810 156.560  1.00  0.00           H
ATOM   2587  CB  LEU A 178      88.640 115.480 158.280  1.00  0.00           C
ATOM   2588  HB1 LEU A 178      88.640 114.380 158.110  1.00  0.00           H
ATOM   2589  HB2 LEU A 178      88.840 115.690 159.350  1.00  0.00           H
ATOM   2590  CG  LEU A 178      87.460 116.250 157.870  1.00  0.00           C
ATOM   2591  HG  LEU A 178      87.580 117.310 158.190  1.00  0.00           H
ATOM   2592  CD1 LEU A 178      87.390 116.330 156.320  1.00  0.00           C
ATOM   2593 HD11 LEU A 178      86.350 116.460 155.950  1.00  0.00           H
ATOM   2594 HD12 LEU A 178      87.910 117.190 155.840  1.00  0.00           H
ATOM   2595 HD13 LEU A 178      87.740 115.350 155.940  1.00  0.00           H
ATOM   2596  CD2 LEU A 178      86.250 115.700 158.580  1.00  0.00           C
ATOM   2597 HD21 LEU A 178      85.450 116.450 158.430  1.00  0.00           H
ATOM   2598 HD22 LEU A 178      85.940 114.760 158.100  1.00  0.00           H
ATOM   2599 HD23 LEU A 178      86.420 115.570 159.680  1.00  0.00           H
ATOM   2600  C   LEU A 178      90.240 117.310 157.890  1.00  0.00           C
ATOM   2601  O   LEU A 178      90.560 117.720 158.990  1.00  0.00           O
ATOM   2602  N   TRP A 179      90.250 118.110 156.850  1.00  0.00           N
ATOM   2603  HN  TRP A 179      90.150 117.790 155.910  1.00  0.00           H
ATOM   2604  CA  TRP A 179      90.560 119.510 156.790  1.00  0.00           C
ATOM   2605  HA  TRP A 179      90.770 119.950 157.760  1.00  0.00           H
ATOM   2606  CB  TRP A 179      91.760 119.760 155.720  1.00  0.00           C
ATOM   2607  HB1 TRP A 179      91.520 119.180 154.800  1.00  0.00           H
ATOM   2608  HB2 TRP A 179      91.750 120.840 155.470  1.00  0.00           H
ATOM   2609  CG  TRP A 179      93.180 119.490 156.040  1.00  0.00           C
ATOM   2610  CD1 TRP A 179      93.790 118.250 156.040  1.00  0.00           C
ATOM   2611  HD1 TRP A 179      93.270 117.300 156.010  1.00  0.00           H
ATOM   2612  NE1 TRP A 179      95.200 118.470 156.130  1.00  0.00           N
ATOM   2613  HE1 TRP A 179      95.850 117.750 156.240  1.00  0.00           H
ATOM   2614  CE2 TRP A 179      95.490 119.790 156.170  1.00  0.00           C
ATOM   2615  CD2 TRP A 179      94.220 120.500 156.020  1.00  0.00           C
ATOM   2616  CE3 TRP A 179      94.310 121.890 155.830  1.00  0.00           C
ATOM   2617  HE3 TRP A 179      93.440 122.500 155.640  1.00  0.00           H
ATOM   2618  CZ3 TRP A 179      95.560 122.560 155.770  1.00  0.00           C
ATOM   2619  HZ3 TRP A 179      95.680 123.620 155.590  1.00  0.00           H
ATOM   2620  CZ2 TRP A 179      96.680 120.450 156.140  1.00  0.00           C
ATOM   2621  HZ2 TRP A 179      97.560 119.810 156.170  1.00  0.00           H
ATOM   2622  CH2 TRP A 179      96.700 121.790 156.020  1.00  0.00           C
ATOM   2623  HH2 TRP A 179      97.650 122.310 156.140  1.00  0.00           H
ATOM   2624  C   TRP A 179      89.340 120.200 156.200  1.00  0.00           C
ATOM   2625  O   TRP A 179      88.550 119.520 155.560  1.00  0.00           O
ATOM   2626  N   LYS A 180      89.200 121.470 156.550  1.00  0.00           N
ATOM   2627  HN  LYS A 180      89.860 121.840 157.210  1.00  0.00           H
ATOM   2628  CA  LYS A 180      88.030 122.240 156.180  1.00  0.00           C
ATOM   2629  HA  LYS A 180      87.250 121.530 155.920  1.00  0.00           H
ATOM   2630  CB  LYS A 180      87.430 122.930 157.370  1.00  0.00           C
ATOM   2631  HB1 LYS A 180      86.400 123.280 157.130  1.00  0.00           H
ATOM   2632  HB2 LYS A 180      87.340 122.180 158.180  1.00  0.00           H
ATOM   2633  CG  LYS A 180      88.280 124.000 158.040  1.00  0.00           C
ATOM   2634  HG1 LYS A 180      88.460 124.890 157.390  1.00  0.00           H
ATOM   2635  HG2 LYS A 180      89.240 123.680 158.480  1.00  0.00           H
ATOM   2636  CD  LYS A 180      87.540 124.590 159.330  1.00  0.00           C
ATOM   2637  HD1 LYS A 180      87.350 123.720 159.990  1.00  0.00           H
ATOM   2638  HD2 LYS A 180      86.550 125.040 159.090  1.00  0.00           H
ATOM   2639  CE  LYS A 180      88.420 125.580 160.120  1.00  0.00           C
ATOM   2640  HE1 LYS A 180      88.480 126.460 159.440  1.00  0.00           H
ATOM   2641  HE2 LYS A 180      89.440 125.160 160.220  1.00  0.00           H
ATOM   2642  NZ  LYS A 180      87.810 125.840 161.460  1.00  0.00           N
ATOM   2643  HZ1 LYS A 180      88.520 126.270 162.080  1.00  0.00           H
ATOM   2644  HZ2 LYS A 180      86.950 126.420 161.410  1.00  0.00           H
ATOM   2645  HZ3 LYS A 180      87.460 124.930 161.840  1.00  0.00           H
ATOM   2646  C   LYS A 180      88.250 123.130 154.930  1.00  0.00           C
ATOM   2647  O   LYS A 180      87.400 123.950 154.620  1.00  0.00           O
ATOM   2648  N   VAL A 181      89.350 123.040 154.190  1.00  0.00           N
ATOM   2649  HN  VAL A 181      90.030 122.330 154.370  1.00  0.00           H
ATOM   2650  CA  VAL A 181      89.700 123.790 152.950  1.00  0.00           C
ATOM   2651  HA  VAL A 181      88.740 124.110 152.580  1.00  0.00           H
ATOM   2652  CB  VAL A 181      90.760 124.870 153.140  1.00  0.00           C
ATOM   2653  HB  VAL A 181      90.890 125.460 152.210  1.00  0.00           H
ATOM   2654  CG1 VAL A 181      90.180 125.870 154.160  1.00  0.00           C
ATOM   2655 HG11 VAL A 181      90.960 126.630 154.410  1.00  0.00           H
ATOM   2656 HG12 VAL A 181      89.270 126.370 153.770  1.00  0.00           H
ATOM   2657 HG13 VAL A 181      89.890 125.340 155.090  1.00  0.00           H
ATOM   2658  CG2 VAL A 181      92.130 124.360 153.610  1.00  0.00           C
ATOM   2659 HG21 VAL A 181      92.090 123.660 154.470  1.00  0.00           H
ATOM   2660 HG22 VAL A 181      92.710 124.080 152.700  1.00  0.00           H
ATOM   2661 HG23 VAL A 181      92.600 125.300 153.960  1.00  0.00           H
ATOM   2662  C   VAL A 181      90.300 122.820 152.040  1.00  0.00           C
ATOM   2663  O   VAL A 181      90.750 121.760 152.550  1.00  0.00           O
ATOM   2664  N   ALA A 182      90.370 123.110 150.720  1.00  0.00           N
ATOM   2665  HN  ALA A 182      90.090 124.020 150.410  1.00  0.00           H
ATOM   2666  CA  ALA A 182      90.940 122.300 149.650  1.00  0.00           C
ATOM   2667  HA  ALA A 182      90.660 121.290 149.910  1.00  0.00           H
ATOM   2668  CB  ALA A 182      90.190 122.690 148.320  1.00  0.00           C
ATOM   2669  HB1 ALA A 182      90.280 123.780 148.180  1.00  0.00           H
ATOM   2670  HB2 ALA A 182      90.580 122.110 147.450  1.00  0.00           H
ATOM   2671  HB3 ALA A 182      89.160 122.290 148.450  1.00  0.00           H
ATOM   2672  C   ALA A 182      92.470 122.480 149.540  1.00  0.00           C
ATOM   2673  O   ALA A 182      92.980 123.610 149.510  1.00  0.00           O
ATOM   2674  N   ARG A 183      93.110 121.300 149.300  1.00  0.00           N
ATOM   2675  HN  ARG A 183      92.560 120.470 149.290  1.00  0.00           H
ATOM   2676  CA  ARG A 183      94.570 121.180 149.020  1.00  0.00           C
ATOM   2677  HA  ARG A 183      94.860 122.210 149.190  1.00  0.00           H
ATOM   2678  CB  ARG A 183      95.140 120.210 150.070  1.00  0.00           C
ATOM   2679  HB1 ARG A 183      94.430 119.360 150.090  1.00  0.00           H
ATOM   2680  HB2 ARG A 183      96.090 119.720 149.770  1.00  0.00           H
ATOM   2681  CG  ARG A 183      95.160 120.740 151.550  1.00  0.00           C
ATOM   2682  HG1 ARG A 183      95.020 119.820 152.160  1.00  0.00           H
ATOM   2683  HG2 ARG A 183      94.230 121.250 151.900  1.00  0.00           H
ATOM   2684  CD  ARG A 183      96.340 121.470 152.100  1.00  0.00           C
ATOM   2685  HD1 ARG A 183      96.080 122.080 153.000  1.00  0.00           H
ATOM   2686  HD2 ARG A 183      96.660 122.110 151.260  1.00  0.00           H
ATOM   2687  NE  ARG A 183      97.350 120.500 152.470  1.00  0.00           N
ATOM   2688  HE  ARG A 183      97.220 119.510 152.490  1.00  0.00           H
ATOM   2689  CZ  ARG A 183      98.450 120.730 153.200  1.00  0.00           C
ATOM   2690  NH1 ARG A 183      98.820 121.940 153.620  1.00  0.00           N
ATOM   2691 HH11 ARG A 183      99.700 122.080 154.060  1.00  0.00           H
ATOM   2692 HH12 ARG A 183      98.340 122.660 153.120  1.00  0.00           H
ATOM   2693  NH2 ARG A 183      99.280 119.750 153.430  1.00  0.00           N
ATOM   2694 HH21 ARG A 183     100.070 120.040 153.960  1.00  0.00           H
ATOM   2695 HH22 ARG A 183      98.840 118.850 153.410  1.00  0.00           H
ATOM   2696  C   ARG A 183      94.770 120.750 147.550  1.00  0.00           C
ATOM   2697  O   ARG A 183      94.160 119.840 147.010  1.00  0.00           O
ATOM   2698  N   THR A 184      95.720 121.440 146.870  1.00  0.00           N
ATOM   2699  HN  THR A 184      96.120 122.230 147.320  1.00  0.00           H
ATOM   2700  CA  THR A 184      96.220 121.090 145.540  1.00  0.00           C
ATOM   2701  HA  THR A 184      95.420 120.870 144.840  1.00  0.00           H
ATOM   2702  CB  THR A 184      97.060 122.170 144.870  1.00  0.00           C
ATOM   2703  HB  THR A 184      97.350 121.870 143.840  1.00  0.00           H
ATOM   2704  OG1 THR A 184      98.200 122.570 145.640  1.00  0.00           O
ATOM   2705  HG1 THR A 184      97.810 122.740 146.500  1.00  0.00           H
ATOM   2706  CG2 THR A 184      96.150 123.430 144.560  1.00  0.00           C
ATOM   2707 HG21 THR A 184      95.460 123.270 143.710  1.00  0.00           H
ATOM   2708 HG22 THR A 184      95.620 123.600 145.520  1.00  0.00           H
ATOM   2709 HG23 THR A 184      96.830 124.290 144.380  1.00  0.00           H
ATOM   2710  C   THR A 184      97.050 119.750 145.520  1.00  0.00           C
ATOM   2711  O   THR A 184      97.640 119.360 146.550  1.00  0.00           O
ATOM   2712  N   GLN A 185      97.250 119.150 144.370  1.00  0.00           N
ATOM   2713  HN  GLN A 185      96.950 119.530 143.500  1.00  0.00           H
ATOM   2714  CA  GLN A 185      98.000 117.920 144.200  1.00  0.00           C
ATOM   2715  HA  GLN A 185      97.370 117.340 144.850  1.00  0.00           H
ATOM   2716  CB  GLN A 185      98.030 117.370 142.760  1.00  0.00           C
ATOM   2717  HB1 GLN A 185      97.030 117.470 142.290  1.00  0.00           H
ATOM   2718  HB2 GLN A 185      98.670 118.130 142.260  1.00  0.00           H
ATOM   2719  CG  GLN A 185      98.600 115.910 142.540  1.00  0.00           C
ATOM   2720  HG1 GLN A 185      98.240 115.130 143.250  1.00  0.00           H
ATOM   2721  HG2 GLN A 185      99.710 115.790 142.630  1.00  0.00           H
ATOM   2722  CD  GLN A 185      98.350 115.500 141.080  1.00  0.00           C
ATOM   2723  OE1 GLN A 185      98.320 116.390 140.180  1.00  0.00           O
ATOM   2724  NE2 GLN A 185      98.180 114.200 140.770  1.00  0.00           N
ATOM   2725 HE21 GLN A 185      98.300 113.490 141.470  1.00  0.00           H
ATOM   2726 HE22 GLN A 185      98.180 113.950 139.800  1.00  0.00           H
ATOM   2727  C   GLN A 185      99.410 117.890 144.750  1.00  0.00           C
ATOM   2728  O   GLN A 185      99.830 116.950 145.460  1.00  0.00           O
ATOM   2729  N   ARG A 186     100.170 118.990 144.530  1.00  0.00           N
ATOM   2730  HN  ARG A 186      99.910 119.610 143.790  1.00  0.00           H
ATOM   2731  CA  ARG A 186     101.430 119.050 145.150  1.00  0.00           C
ATOM   2732  HA  ARG A 186     101.880 118.090 144.930  1.00  0.00           H
ATOM   2733  CB  ARG A 186     102.240 120.260 144.660  1.00  0.00           C
ATOM   2734  HB1 ARG A 186     103.130 120.440 145.310  1.00  0.00           H
ATOM   2735  HB2 ARG A 186     102.650 120.040 143.660  1.00  0.00           H
ATOM   2736  CG  ARG A 186     101.440 121.600 144.550  1.00  0.00           C
ATOM   2737  HG1 ARG A 186     101.330 122.120 145.520  1.00  0.00           H
ATOM   2738  HG2 ARG A 186     100.380 121.520 144.220  1.00  0.00           H
ATOM   2739  CD  ARG A 186     102.100 122.590 143.590  1.00  0.00           C
ATOM   2740  HD1 ARG A 186     101.520 123.530 143.470  1.00  0.00           H
ATOM   2741  HD2 ARG A 186     102.240 122.070 142.620  1.00  0.00           H
ATOM   2742  NE  ARG A 186     103.350 122.970 144.190  1.00  0.00           N
ATOM   2743  HE  ARG A 186     103.330 122.800 145.170  1.00  0.00           H
ATOM   2744  CZ  ARG A 186     104.290 123.740 143.660  1.00  0.00           C
ATOM   2745  NH1 ARG A 186     104.220 124.260 142.460  1.00  0.00           N
ATOM   2746 HH11 ARG A 186     105.030 124.790 142.210  1.00  0.00           H
ATOM   2747 HH12 ARG A 186     103.470 124.100 141.810  1.00  0.00           H
ATOM   2748  NH2 ARG A 186     105.210 124.110 144.480  1.00  0.00           N
ATOM   2749 HH21 ARG A 186     105.860 124.750 144.080  1.00  0.00           H
ATOM   2750 HH22 ARG A 186     105.180 123.890 145.460  1.00  0.00           H
ATOM   2751  C   ARG A 186     101.470 119.080 146.690  1.00  0.00           C
ATOM   2752  O   ARG A 186     102.390 118.530 147.310  1.00  0.00           O
ATOM   2753  N   GLU A 187     100.540 119.790 147.340  1.00  0.00           N
ATOM   2754  HN  GLU A 187      99.740 120.190 146.910  1.00  0.00           H
ATOM   2755  CA  GLU A 187     100.340 119.650 148.790  1.00  0.00           C
ATOM   2756  HA  GLU A 187     101.230 119.890 149.350  1.00  0.00           H
ATOM   2757  CB  GLU A 187      99.200 120.720 149.120  1.00  0.00           C
ATOM   2758  HB1 GLU A 187      98.290 120.580 148.490  1.00  0.00           H
ATOM   2759  HB2 GLU A 187      98.910 120.690 150.190  1.00  0.00           H
ATOM   2760  CG  GLU A 187      99.580 122.200 148.920  1.00  0.00           C
ATOM   2761  HG1 GLU A 187     100.110 122.270 147.950  1.00  0.00           H
ATOM   2762  HG2 GLU A 187     100.350 122.500 149.650  1.00  0.00           H
ATOM   2763  CD  GLU A 187      98.370 123.170 148.980  1.00  0.00           C
ATOM   2764  OE1 GLU A 187      98.310 123.910 149.980  1.00  0.00           O
ATOM   2765  OE2 GLU A 187      97.500 123.230 148.080  1.00  0.00           O
ATOM   2766  C   GLU A 187      99.990 118.260 149.410  1.00  0.00           C
ATOM   2767  O   GLU A 187     100.500 117.700 150.390  1.00  0.00           O
ATOM   2768  N   ILE A 188      99.000 117.620 148.710  1.00  0.00           N
ATOM   2769  HN  ILE A 188      98.630 118.170 147.970  1.00  0.00           H
ATOM   2770  CA  ILE A 188      98.550 116.250 148.840  1.00  0.00           C
ATOM   2771  HA  ILE A 188      98.330 116.270 149.900  1.00  0.00           H
ATOM   2772  CB  ILE A 188      97.330 115.870 147.970  1.00  0.00           C
ATOM   2773  HB  ILE A 188      97.590 115.820 146.900  1.00  0.00           H
ATOM   2774  CG2 ILE A 188      96.890 114.450 148.430  1.00  0.00           C
ATOM   2775 HG21 ILE A 188      96.730 114.410 149.530  1.00  0.00           H
ATOM   2776 HG22 ILE A 188      95.870 114.210 148.070  1.00  0.00           H
ATOM   2777 HG23 ILE A 188      97.630 113.730 148.010  1.00  0.00           H
ATOM   2778  CG1 ILE A 188      96.090 116.810 148.200  1.00  0.00           C
ATOM   2779 HG11 ILE A 188      96.450 117.860 148.140  1.00  0.00           H
ATOM   2780 HG12 ILE A 188      95.680 116.650 149.220  1.00  0.00           H
ATOM   2781  CD  ILE A 188      95.080 116.540 147.100  1.00  0.00           C
ATOM   2782  HD1 ILE A 188      95.370 116.870 146.080  1.00  0.00           H
ATOM   2783  HD2 ILE A 188      94.800 115.470 147.030  1.00  0.00           H
ATOM   2784  HD3 ILE A 188      94.190 117.180 147.300  1.00  0.00           H
ATOM   2785  C   ILE A 188      99.680 115.320 148.840  1.00  0.00           C
ATOM   2786  O   ILE A 188      99.880 114.490 149.800  1.00  0.00           O
ATOM   2787  N   LEU A 189     100.590 115.390 147.850  1.00  0.00           N
ATOM   2788  HN  LEU A 189     100.460 115.930 147.020  1.00  0.00           H
ATOM   2789  CA  LEU A 189     101.840 114.780 147.840  1.00  0.00           C
ATOM   2790  HA  LEU A 189     101.850 113.700 147.890  1.00  0.00           H
ATOM   2791  CB  LEU A 189     102.410 115.230 146.440  1.00  0.00           C
ATOM   2792  HB1 LEU A 189     102.280 116.330 146.330  1.00  0.00           H
ATOM   2793  HB2 LEU A 189     103.480 114.980 146.280  1.00  0.00           H
ATOM   2794  CG  LEU A 189     101.860 114.510 145.190  1.00  0.00           C
ATOM   2795  HG  LEU A 189     100.760 114.590 145.100  1.00  0.00           H
ATOM   2796  CD1 LEU A 189     102.460 115.090 143.880  1.00  0.00           C
ATOM   2797 HD11 LEU A 189     103.560 115.070 143.970  1.00  0.00           H
ATOM   2798 HD12 LEU A 189     102.090 114.420 143.070  1.00  0.00           H
ATOM   2799 HD13 LEU A 189     102.120 116.140 143.860  1.00  0.00           H
ATOM   2800  CD2 LEU A 189     102.170 112.980 145.230  1.00  0.00           C
ATOM   2801 HD21 LEU A 189     103.270 112.860 145.300  1.00  0.00           H
ATOM   2802 HD22 LEU A 189     101.840 112.540 146.200  1.00  0.00           H
ATOM   2803 HD23 LEU A 189     101.680 112.570 144.330  1.00  0.00           H
ATOM   2804  C   LEU A 189     102.790 115.080 148.960  1.00  0.00           C
ATOM   2805  O   LEU A 189     103.490 114.220 149.500  1.00  0.00           O
ATOM   2806  N   SER A 190     102.930 116.370 149.350  1.00  0.00           N
ATOM   2807  HN  SER A 190     102.360 117.130 149.020  1.00  0.00           H
ATOM   2808  CA  SER A 190     103.690 116.790 150.510  1.00  0.00           C
ATOM   2809  HA  SER A 190     104.680 116.390 150.370  1.00  0.00           H
ATOM   2810  CB  SER A 190     103.650 118.370 150.580  1.00  0.00           C
ATOM   2811  HB1 SER A 190     102.620 118.680 150.840  1.00  0.00           H
ATOM   2812  HB2 SER A 190     103.810 118.690 149.530  1.00  0.00           H
ATOM   2813  OG  SER A 190     104.610 118.880 151.600  1.00  0.00           O
ATOM   2814  HG1 SER A 190     105.460 118.560 151.280  1.00  0.00           H
ATOM   2815  C   SER A 190     103.200 116.220 151.790  1.00  0.00           C
ATOM   2816  O   SER A 190     103.980 115.860 152.680  1.00  0.00           O
ATOM   2817  N   ASP A 191     101.870 116.060 152.050  1.00  0.00           N
ATOM   2818  HN  ASP A 191     101.230 116.490 151.430  1.00  0.00           H
ATOM   2819  CA  ASP A 191     101.380 115.340 153.210  1.00  0.00           C
ATOM   2820  HA  ASP A 191     102.000 115.610 154.060  1.00  0.00           H
ATOM   2821  CB  ASP A 191      99.950 115.920 153.320  1.00  0.00           C
ATOM   2822  HB1 ASP A 191      99.880 116.850 152.710  1.00  0.00           H
ATOM   2823  HB2 ASP A 191      99.170 115.250 152.910  1.00  0.00           H
ATOM   2824  CG  ASP A 191      99.660 116.320 154.770  1.00  0.00           C
ATOM   2825  OD1 ASP A 191     100.610 116.300 155.590  1.00  0.00           O
ATOM   2826  OD2 ASP A 191      98.480 116.710 155.010  1.00  0.00           O
ATOM   2827  C   ASP A 191     101.410 113.850 153.170  1.00  0.00           C
ATOM   2828  O   ASP A 191     101.500 113.270 154.200  1.00  0.00           O
ATOM   2829  N   MET A 192     101.400 113.200 152.030  1.00  0.00           N
ATOM   2830  HN  MET A 192     101.100 113.690 151.210  1.00  0.00           H
ATOM   2831  CA  MET A 192     101.700 111.810 151.860  1.00  0.00           C
ATOM   2832  HA  MET A 192     101.080 111.170 152.460  1.00  0.00           H
ATOM   2833  CB  MET A 192     101.550 111.390 150.390  1.00  0.00           C
ATOM   2834  HB1 MET A 192     100.510 111.630 150.070  1.00  0.00           H
ATOM   2835  HB2 MET A 192     102.210 112.040 149.790  1.00  0.00           H
ATOM   2836  CG  MET A 192     101.920 109.920 150.060  1.00  0.00           C
ATOM   2837  HG1 MET A 192     101.330 109.300 150.760  1.00  0.00           H
ATOM   2838  HG2 MET A 192     103.000 109.660 150.110  1.00  0.00           H
ATOM   2839  SD  MET A 192     101.430 109.360 148.380  1.00  0.00           S
ATOM   2840  CE  MET A 192     101.860 107.640 148.700  1.00  0.00           C
ATOM   2841  HE1 MET A 192     101.390 107.270 149.630  1.00  0.00           H
ATOM   2842  HE2 MET A 192     101.540 106.920 147.920  1.00  0.00           H
ATOM   2843  HE3 MET A 192     102.960 107.650 148.890  1.00  0.00           H
ATOM   2844  C   MET A 192     103.150 111.430 152.340  1.00  0.00           C
ATOM   2845  O   MET A 192     103.340 110.430 153.040  1.00  0.00           O
ATOM   2846  N   GLU A 193     104.200 112.290 152.050  1.00  0.00           N
ATOM   2847  HN  GLU A 193     103.980 113.090 151.500  1.00  0.00           H
ATOM   2848  CA  GLU A 193     105.590 112.040 152.470  1.00  0.00           C
ATOM   2849  HA  GLU A 193     105.970 111.110 152.090  1.00  0.00           H
ATOM   2850  CB  GLU A 193     106.560 113.160 151.970  1.00  0.00           C
ATOM   2851  HB1 GLU A 193     106.260 114.140 152.380  1.00  0.00           H
ATOM   2852  HB2 GLU A 193     107.610 113.000 152.300  1.00  0.00           H
ATOM   2853  CG  GLU A 193     106.730 113.200 150.420  1.00  0.00           C
ATOM   2854  HG1 GLU A 193     105.750 113.280 149.910  1.00  0.00           H
ATOM   2855  HG2 GLU A 193     107.180 112.220 150.110  1.00  0.00           H
ATOM   2856  CD  GLU A 193     107.590 114.340 149.910  1.00  0.00           C
ATOM   2857  OE1 GLU A 193     107.340 115.560 150.200  1.00  0.00           O
ATOM   2858  OE2 GLU A 193     108.580 114.120 149.210  1.00  0.00           O
ATOM   2859  C   GLU A 193     105.790 111.950 154.010  1.00  0.00           C
ATOM   2860  O   GLU A 193     106.420 110.960 154.440  1.00  0.00           O
ATOM   2861  N   THR A 194     105.130 112.850 154.770  1.00  0.00           N
ATOM   2862  HN  THR A 194     104.690 113.670 154.410  1.00  0.00           H
ATOM   2863  CA  THR A 194     105.440 112.950 156.230  1.00  0.00           C
ATOM   2864  HA  THR A 194     106.330 112.380 156.480  1.00  0.00           H
ATOM   2865  CB  THR A 194     105.490 114.420 156.740  1.00  0.00           C
ATOM   2866  HB  THR A 194     105.610 114.510 157.840  1.00  0.00           H
ATOM   2867  OG1 THR A 194     104.330 115.080 156.300  1.00  0.00           O
ATOM   2868  HG1 THR A 194     103.520 114.750 156.700  1.00  0.00           H
ATOM   2869  CG2 THR A 194     106.630 115.160 156.020  1.00  0.00           C
ATOM   2870 HG21 THR A 194     106.480 115.290 154.930  1.00  0.00           H
ATOM   2871 HG22 THR A 194     106.730 116.190 156.420  1.00  0.00           H
ATOM   2872 HG23 THR A 194     107.620 114.690 156.230  1.00  0.00           H
ATOM   2873  C   THR A 194     104.520 112.080 157.170  1.00  0.00           C
ATOM   2874  O   THR A 194     104.820 112.010 158.360  1.00  0.00           O
ATOM   2875  N   HIS A 195     103.470 111.310 156.710  1.00  0.00           N
ATOM   2876  HN  HIS A 195     103.030 111.300 155.820  1.00  0.00           H
ATOM   2877  CA  HIS A 195     102.760 110.380 157.600  1.00  0.00           C
ATOM   2878  HA  HIS A 195     101.990 109.920 156.990  1.00  0.00           H
ATOM   2879  CB  HIS A 195     103.700 109.280 158.160  1.00  0.00           C
ATOM   2880  HB1 HIS A 195     104.550 109.080 157.480  1.00  0.00           H
ATOM   2881  HB2 HIS A 195     104.110 109.580 159.150  1.00  0.00           H
ATOM   2882  ND1 HIS A 195     104.050 106.950 158.860  1.00  0.00           N
ATOM   2883  CG  HIS A 195     103.150 107.930 158.450  1.00  0.00           C
ATOM   2884  CE1 HIS A 195     103.250 105.900 159.100  1.00  0.00           C
ATOM   2885  HE1 HIS A 195     103.620 105.040 159.670  1.00  0.00           H
ATOM   2886  NE2 HIS A 195     101.960 106.240 159.000  1.00  0.00           N
ATOM   2887  HE2 HIS A 195     101.240 105.610 159.300  1.00  0.00           H
ATOM   2888  CD2 HIS A 195     101.880 107.500 158.480  1.00  0.00           C
ATOM   2889  HD2 HIS A 195     100.960 108.000 158.230  1.00  0.00           H
ATOM   2890  C   HIS A 195     101.990 110.940 158.770  1.00  0.00           C
ATOM   2891  O   HIS A 195     101.800 110.230 159.750  1.00  0.00           O
ATOM   2892  N   GLY A 196     101.500 112.210 158.710  1.00  0.00           N
ATOM   2893  HN  GLY A 196     101.500 112.670 157.820  1.00  0.00           H
ATOM   2894  CA  GLY A 196     100.900 112.930 159.800  1.00  0.00           C
ATOM   2895  HA1 GLY A 196     100.320 112.220 160.390  1.00  0.00           H
ATOM   2896  HA2 GLY A 196     100.310 113.740 159.410  1.00  0.00           H
ATOM   2897  C   GLY A 196     101.860 113.490 160.760  1.00  0.00           C
ATOM   2898  O   GLY A 196     101.570 114.010 161.830  1.00  0.00           O
ATOM   2899  N   ALA A 197     103.140 113.520 160.510  1.00  0.00           N
ATOM   2900  HN  ALA A 197     103.620 112.950 159.850  1.00  0.00           H
ATOM   2901  CA  ALA A 197     104.120 114.230 161.350  1.00  0.00           C
ATOM   2902  HA  ALA A 197     103.870 114.150 162.400  1.00  0.00           H
ATOM   2903  CB  ALA A 197     105.470 113.520 161.360  1.00  0.00           C
ATOM   2904  HB1 ALA A 197     105.990 113.760 160.410  1.00  0.00           H
ATOM   2905  HB2 ALA A 197     106.140 113.770 162.210  1.00  0.00           H
ATOM   2906  HB3 ALA A 197     105.130 112.460 161.360  1.00  0.00           H
ATOM   2907  C   ALA A 197     104.190 115.790 161.070  1.00  0.00           C
ATOM   2908  O   ALA A 197     105.060 116.330 160.420  1.00  0.00           O
ATOM   2909  N   HIS A 198     103.200 116.520 161.660  1.00  0.00           N
ATOM   2910  HN  HIS A 198     102.400 116.070 162.060  1.00  0.00           H
ATOM   2911  CA  HIS A 198     103.190 117.950 161.760  1.00  0.00           C
ATOM   2912  HA  HIS A 198     104.110 118.230 162.250  1.00  0.00           H
ATOM   2913  CB  HIS A 198     102.880 118.690 160.460  1.00  0.00           C
ATOM   2914  HB1 HIS A 198     102.710 119.760 160.710  1.00  0.00           H
ATOM   2915  HB2 HIS A 198     103.790 118.680 159.830  1.00  0.00           H
ATOM   2916  ND1 HIS A 198     100.380 118.140 160.070  1.00  0.00           N
ATOM   2917  CG  HIS A 198     101.710 118.110 159.660  1.00  0.00           C
ATOM   2918  CE1 HIS A 198      99.750 117.450 159.120  1.00  0.00           C
ATOM   2919  HE1 HIS A 198      98.670 117.300 159.190  1.00  0.00           H
ATOM   2920  NE2 HIS A 198     100.600 116.920 158.210  1.00  0.00           N
ATOM   2921  HE2 HIS A 198     100.340 116.670 157.270  1.00  0.00           H
ATOM   2922  CD2 HIS A 198     101.860 117.360 158.460  1.00  0.00           C
ATOM   2923  HD2 HIS A 198     102.740 117.120 157.880  1.00  0.00           H
ATOM   2924  C   HIS A 198     102.240 118.380 162.920  1.00  0.00           C
ATOM   2925  O   HIS A 198     101.420 117.620 163.400  1.00  0.00           O
ATOM   2926  N   THR A 199     102.430 119.580 163.490  1.00  0.00           N
ATOM   2927  HN  THR A 199     103.170 120.160 163.180  1.00  0.00           H
ATOM   2928  CA  THR A 199     101.510 120.120 164.570  1.00  0.00           C
ATOM   2929  HA  THR A 199     101.210 119.280 165.160  1.00  0.00           H
ATOM   2930  CB  THR A 199     102.320 120.970 165.500  1.00  0.00           C
ATOM   2931  HB  THR A 199     103.400 120.720 165.440  1.00  0.00           H
ATOM   2932  OG1 THR A 199     102.000 120.800 166.860  1.00  0.00           O
ATOM   2933  HG1 THR A 199     102.540 120.040 167.090  1.00  0.00           H
ATOM   2934  CG2 THR A 199     102.150 122.530 165.270  1.00  0.00           C
ATOM   2935 HG21 THR A 199     102.750 122.880 164.410  1.00  0.00           H
ATOM   2936 HG22 THR A 199     101.120 122.920 165.140  1.00  0.00           H
ATOM   2937 HG23 THR A 199     102.580 123.110 166.110  1.00  0.00           H
ATOM   2938  C   THR A 199     100.220 120.840 164.020  1.00  0.00           C
ATOM   2939  O   THR A 199     100.200 121.160 162.840  1.00  0.00           O
ATOM   2940  N   ALA A 200      99.210 120.950 164.870  1.00  0.00           N
ATOM   2941  HN  ALA A 200      99.290 120.560 165.780  1.00  0.00           H
ATOM   2942  CA  ALA A 200      97.860 121.400 164.490  1.00  0.00           C
ATOM   2943  HA  ALA A 200      97.370 120.670 163.860  1.00  0.00           H
ATOM   2944  CB  ALA A 200      96.970 121.390 165.770  1.00  0.00           C
ATOM   2945  HB1 ALA A 200      96.800 120.360 166.160  1.00  0.00           H
ATOM   2946  HB2 ALA A 200      97.530 121.910 166.570  1.00  0.00           H
ATOM   2947  HB3 ALA A 200      96.030 121.980 165.660  1.00  0.00           H
ATOM   2948  C   ALA A 200      97.850 122.760 163.720  1.00  0.00           C
ATOM   2949  O   ALA A 200      98.090 123.830 164.330  1.00  0.00           O
ATOM   2950  N   LEU A 201      97.390 122.760 162.400  1.00  0.00           N
ATOM   2951  HN  LEU A 201      97.210 121.870 161.980  1.00  0.00           H
ATOM   2952  CA  LEU A 201      97.160 124.060 161.650  1.00  0.00           C
ATOM   2953  HA  LEU A 201      97.800 124.830 162.050  1.00  0.00           H
ATOM   2954  CB  LEU A 201      97.420 123.920 160.200  1.00  0.00           C
ATOM   2955  HB1 LEU A 201      96.880 122.990 159.910  1.00  0.00           H
ATOM   2956  HB2 LEU A 201      96.860 124.680 159.620  1.00  0.00           H
ATOM   2957  CG  LEU A 201      98.920 123.960 159.800  1.00  0.00           C
ATOM   2958  HG  LEU A 201      99.380 122.980 160.010  1.00  0.00           H
ATOM   2959  CD1 LEU A 201      98.930 124.050 158.310  1.00  0.00           C
ATOM   2960 HD11 LEU A 201      98.190 123.290 157.980  1.00  0.00           H
ATOM   2961 HD12 LEU A 201      98.820 125.090 157.940  1.00  0.00           H
ATOM   2962 HD13 LEU A 201      99.860 123.680 157.830  1.00  0.00           H
ATOM   2963  CD2 LEU A 201      99.810 125.070 160.440  1.00  0.00           C
ATOM   2964 HD21 LEU A 201     100.090 124.750 161.460  1.00  0.00           H
ATOM   2965 HD22 LEU A 201     100.690 125.290 159.790  1.00  0.00           H
ATOM   2966 HD23 LEU A 201      99.180 125.980 160.520  1.00  0.00           H
ATOM   2967  C   LEU A 201      95.760 124.680 161.900  1.00  0.00           C
ATOM   2968  O   LEU A 201      94.750 124.010 162.220  1.00  0.00           O
ATOM   2969  N   PRO A 202      95.620 126.010 161.690  1.00  0.00           N
ATOM   2970  CD  PRO A 202      96.730 126.990 161.830  1.00  0.00           C
ATOM   2971  HD1 PRO A 202      97.320 127.150 160.900  1.00  0.00           H
ATOM   2972  HD2 PRO A 202      97.420 126.670 162.640  1.00  0.00           H
ATOM   2973  CA  PRO A 202      94.310 126.670 161.830  1.00  0.00           C
ATOM   2974  HA  PRO A 202      93.970 126.500 162.840  1.00  0.00           H
ATOM   2975  CB  PRO A 202      94.650 128.080 161.470  1.00  0.00           C
ATOM   2976  HB1 PRO A 202      94.950 128.230 160.410  1.00  0.00           H
ATOM   2977  HB2 PRO A 202      93.790 128.750 161.680  1.00  0.00           H
ATOM   2978  CG  PRO A 202      96.000 128.270 162.230  1.00  0.00           C
ATOM   2979  HG1 PRO A 202      95.620 128.230 163.270  1.00  0.00           H
ATOM   2980  HG2 PRO A 202      96.530 129.170 161.840  1.00  0.00           H
ATOM   2981  C   PRO A 202      93.220 126.060 160.880  1.00  0.00           C
ATOM   2982  O   PRO A 202      92.090 126.250 161.150  1.00  0.00           O
ATOM   2983  N   GLN A 203      93.550 125.490 159.720  1.00  0.00           N
ATOM   2984  HN  GLN A 203      94.460 125.590 159.330  1.00  0.00           H
ATOM   2985  CA  GLN A 203      92.590 124.860 158.810  1.00  0.00           C
ATOM   2986  HA  GLN A 203      91.590 125.080 159.150  1.00  0.00           H
ATOM   2987  CB  GLN A 203      92.840 125.370 157.310  1.00  0.00           C
ATOM   2988  HB1 GLN A 203      93.850 125.010 157.030  1.00  0.00           H
ATOM   2989  HB2 GLN A 203      92.150 124.920 156.560  1.00  0.00           H
ATOM   2990  CG  GLN A 203      92.570 126.830 157.070  1.00  0.00           C
ATOM   2991  HG1 GLN A 203      92.500 127.060 155.980  1.00  0.00           H
ATOM   2992  HG2 GLN A 203      93.450 127.420 157.390  1.00  0.00           H
ATOM   2993  CD  GLN A 203      91.300 127.330 157.850  1.00  0.00           C
ATOM   2994  OE1 GLN A 203      90.270 126.600 158.010  1.00  0.00           O
ATOM   2995  NE2 GLN A 203      91.470 128.500 158.500  1.00  0.00           N
ATOM   2996 HE21 GLN A 203      92.370 128.930 158.570  1.00  0.00           H
ATOM   2997 HE22 GLN A 203      90.770 128.920 159.080  1.00  0.00           H
ATOM   2998  C   GLN A 203      92.550 123.370 158.710  1.00  0.00           C
ATOM   2999  O   GLN A 203      91.820 122.830 157.880  1.00  0.00           O
ATOM   3000  N   LEU A 204      93.290 122.660 159.610  1.00  0.00           N
ATOM   3001  HN  LEU A 204      93.860 123.190 160.220  1.00  0.00           H
ATOM   3002  CA  LEU A 204      93.070 121.330 160.000  1.00  0.00           C
ATOM   3003  HA  LEU A 204      92.900 120.690 159.150  1.00  0.00           H
ATOM   3004  CB  LEU A 204      94.400 120.790 160.600  1.00  0.00           C
ATOM   3005  HB1 LEU A 204      95.190 121.020 159.850  1.00  0.00           H
ATOM   3006  HB2 LEU A 204      94.620 121.330 161.550  1.00  0.00           H
ATOM   3007  CG  LEU A 204      94.420 119.310 160.880  1.00  0.00           C
ATOM   3008  HG  LEU A 204      93.530 119.040 161.490  1.00  0.00           H
ATOM   3009  CD1 LEU A 204      94.440 118.570 159.610  1.00  0.00           C
ATOM   3010 HD11 LEU A 204      95.280 118.800 158.920  1.00  0.00           H
ATOM   3011 HD12 LEU A 204      94.400 117.490 159.860  1.00  0.00           H
ATOM   3012 HD13 LEU A 204      93.470 118.740 159.110  1.00  0.00           H
ATOM   3013  CD2 LEU A 204      95.580 118.930 161.710  1.00  0.00           C
ATOM   3014 HD21 LEU A 204      95.610 117.850 161.980  1.00  0.00           H
ATOM   3015 HD22 LEU A 204      96.460 119.350 161.190  1.00  0.00           H
ATOM   3016 HD23 LEU A 204      95.550 119.410 162.720  1.00  0.00           H
ATOM   3017  C   LEU A 204      92.010 121.290 161.000  1.00  0.00           C
ATOM   3018  O   LEU A 204      91.890 122.230 161.750  1.00  0.00           O
ATOM   3019  N   LEU A 205      91.180 120.260 160.930  1.00  0.00           N
ATOM   3020  HN  LEU A 205      91.370 119.500 160.320  1.00  0.00           H
ATOM   3021  CA  LEU A 205      90.140 120.050 161.880  1.00  0.00           C
ATOM   3022  HA  LEU A 205      89.960 120.890 162.530  1.00  0.00           H
ATOM   3023  CB  LEU A 205      88.860 119.940 161.110  1.00  0.00           C
ATOM   3024  HB1 LEU A 205      88.700 120.940 160.640  1.00  0.00           H
ATOM   3025  HB2 LEU A 205      89.020 119.230 160.260  1.00  0.00           H
ATOM   3026  CG  LEU A 205      87.610 119.340 161.850  1.00  0.00           C
ATOM   3027  HG  LEU A 205      87.910 118.380 162.340  1.00  0.00           H
ATOM   3028  CD1 LEU A 205      87.110 120.240 163.010  1.00  0.00           C
ATOM   3029 HD11 LEU A 205      86.280 119.710 163.510  1.00  0.00           H
ATOM   3030 HD12 LEU A 205      87.950 120.440 163.710  1.00  0.00           H
ATOM   3031 HD13 LEU A 205      86.670 121.140 162.530  1.00  0.00           H
ATOM   3032  CD2 LEU A 205      86.580 119.190 160.720  1.00  0.00           C
ATOM   3033 HD21 LEU A 205      86.420 120.150 160.190  1.00  0.00           H
ATOM   3034 HD22 LEU A 205      86.970 118.420 160.020  1.00  0.00           H
ATOM   3035 HD23 LEU A 205      85.670 118.830 161.260  1.00  0.00           H
ATOM   3036  C   LEU A 205      90.360 118.820 162.750  1.00  0.00           C
ATOM   3037  O   LEU A 205      90.280 118.870 163.970  1.00  0.00           O
ATOM   3038  N   LEU A 206      90.680 117.670 162.120  1.00  0.00           N
ATOM   3039  HN  LEU A 206      90.810 117.780 161.140  1.00  0.00           H
ATOM   3040  CA  LEU A 206      91.140 116.420 162.670  1.00  0.00           C
ATOM   3041  HA  LEU A 206      91.370 116.610 163.710  1.00  0.00           H
ATOM   3042  CB  LEU A 206      90.050 115.350 162.780  1.00  0.00           C
ATOM   3043  HB1 LEU A 206      89.210 115.870 163.290  1.00  0.00           H
ATOM   3044  HB2 LEU A 206      89.560 115.240 161.790  1.00  0.00           H
ATOM   3045  CG  LEU A 206      90.290 114.110 163.580  1.00  0.00           C
ATOM   3046  HG  LEU A 206      91.100 113.570 163.030  1.00  0.00           H
ATOM   3047  CD1 LEU A 206      90.840 114.420 164.920  1.00  0.00           C
ATOM   3048 HD11 LEU A 206      90.010 114.780 165.560  1.00  0.00           H
ATOM   3049 HD12 LEU A 206      91.170 113.490 165.440  1.00  0.00           H
ATOM   3050 HD13 LEU A 206      91.740 115.040 165.120  1.00  0.00           H
ATOM   3051  CD2 LEU A 206      89.110 113.090 163.710  1.00  0.00           C
ATOM   3052 HD21 LEU A 206      88.320 113.610 164.290  1.00  0.00           H
ATOM   3053 HD22 LEU A 206      88.850 112.740 162.690  1.00  0.00           H
ATOM   3054 HD23 LEU A 206      89.390 112.190 164.310  1.00  0.00           H
ATOM   3055  C   LEU A 206      92.200 115.680 161.850  1.00  0.00           C
ATOM   3056  O   LEU A 206      92.000 115.390 160.670  1.00  0.00           O
ATOM   3057  N   GLN A 207      93.270 115.240 162.510  1.00  0.00           N
ATOM   3058  HN  GLN A 207      93.540 115.690 163.350  1.00  0.00           H
ATOM   3059  CA  GLN A 207      94.210 114.280 162.050  1.00  0.00           C
ATOM   3060  HA  GLN A 207      93.740 113.680 161.290  1.00  0.00           H
ATOM   3061  CB  GLN A 207      95.490 115.000 161.500  1.00  0.00           C
ATOM   3062  HB1 GLN A 207      95.040 115.760 160.830  1.00  0.00           H
ATOM   3063  HB2 GLN A 207      96.010 115.490 162.360  1.00  0.00           H
ATOM   3064  CG  GLN A 207      96.390 114.130 160.640  1.00  0.00           C
ATOM   3065  HG1 GLN A 207      95.770 113.780 159.790  1.00  0.00           H
ATOM   3066  HG2 GLN A 207      96.660 113.180 161.150  1.00  0.00           H
ATOM   3067  CD  GLN A 207      97.700 114.750 160.160  1.00  0.00           C
ATOM   3068  OE1 GLN A 207      98.100 114.860 159.010  1.00  0.00           O
ATOM   3069  NE2 GLN A 207      98.350 115.260 161.280  1.00  0.00           N
ATOM   3070 HE21 GLN A 207      97.990 115.210 162.210  1.00  0.00           H
ATOM   3071 HE22 GLN A 207      99.170 115.820 161.200  1.00  0.00           H
ATOM   3072  C   GLN A 207      94.430 113.410 163.270  1.00  0.00           C
ATOM   3073  O   GLN A 207      94.800 113.770 164.350  1.00  0.00           O
ATOM   3074  N   GLU A 208      94.100 112.120 163.160  1.00  0.00           N
ATOM   3075  HN  GLU A 208      93.680 111.830 162.300  1.00  0.00           H
ATOM   3076  CA  GLU A 208      94.280 111.130 164.170  1.00  0.00           C
ATOM   3077  HA  GLU A 208      94.660 111.600 165.060  1.00  0.00           H
ATOM   3078  CB  GLU A 208      92.910 110.570 164.500  1.00  0.00           C
ATOM   3079  HB1 GLU A 208      92.320 111.460 164.820  1.00  0.00           H
ATOM   3080  HB2 GLU A 208      92.540 110.220 163.510  1.00  0.00           H
ATOM   3081  CG  GLU A 208      92.910 109.350 165.460  1.00  0.00           C
ATOM   3082  HG1 GLU A 208      93.440 108.520 164.940  1.00  0.00           H
ATOM   3083  HG2 GLU A 208      91.850 109.000 165.530  1.00  0.00           H
ATOM   3084  CD  GLU A 208      93.400 109.760 166.860  1.00  0.00           C
ATOM   3085  OE1 GLU A 208      92.650 110.520 167.550  1.00  0.00           O
ATOM   3086  OE2 GLU A 208      94.530 109.410 167.200  1.00  0.00           O
ATOM   3087  C   GLU A 208      95.150 110.080 163.660  1.00  0.00           C
ATOM   3088  O   GLU A 208      94.880 109.390 162.620  1.00  0.00           O
ATOM   3089  N   ASN A 209      96.300 109.870 164.400  1.00  0.00           N
ATOM   3090  HN  ASN A 209      96.710 110.460 165.090  1.00  0.00           H
ATOM   3091  CA  ASN A 209      97.290 108.810 164.030  1.00  0.00           C
ATOM   3092  HA  ASN A 209      97.100 108.450 163.040  1.00  0.00           H
ATOM   3093  CB  ASN A 209      98.650 109.510 164.260  1.00  0.00           C
ATOM   3094  HB1 ASN A 209      98.750 110.090 165.200  1.00  0.00           H
ATOM   3095  HB2 ASN A 209      99.540 108.850 164.250  1.00  0.00           H
ATOM   3096  CG  ASN A 209      98.790 110.480 163.140  1.00  0.00           C
ATOM   3097  OD1 ASN A 209      98.980 111.690 163.300  1.00  0.00           O
ATOM   3098  ND2 ASN A 209      98.590 109.970 161.890  1.00  0.00           N
ATOM   3099 HD21 ASN A 209      98.260 109.030 161.960  1.00  0.00           H
ATOM   3100 HD22 ASN A 209      98.530 110.650 161.160  1.00  0.00           H
ATOM   3101  C   ASN A 209      97.140 107.590 164.950  1.00  0.00           C
ATOM   3102  O   ASN A 209      97.830 106.630 164.820  1.00  0.00           O
ATOM   3103  N   TRP A 210      96.150 107.650 165.850  1.00  0.00           N
ATOM   3104  HN  TRP A 210      95.630 108.490 165.910  1.00  0.00           H
ATOM   3105  CA  TRP A 210      95.650 106.560 166.710  1.00  0.00           C
ATOM   3106  HA  TRP A 210      94.630 106.820 166.960  1.00  0.00           H
ATOM   3107  CB  TRP A 210      95.470 105.150 166.030  1.00  0.00           C
ATOM   3108  HB1 TRP A 210      96.490 104.820 165.760  1.00  0.00           H
ATOM   3109  HB2 TRP A 210      94.960 104.400 166.690  1.00  0.00           H
ATOM   3110  CG  TRP A 210      94.670 105.070 164.710  1.00  0.00           C
ATOM   3111  CD1 TRP A 210      95.130 104.690 163.500  1.00  0.00           C
ATOM   3112  HD1 TRP A 210      96.110 104.270 163.350  1.00  0.00           H
ATOM   3113  NE1 TRP A 210      94.200 104.870 162.520  1.00  0.00           N
ATOM   3114  HE1 TRP A 210      94.140 104.380 161.680  1.00  0.00           H
ATOM   3115  CE2 TRP A 210      93.120 105.400 163.070  1.00  0.00           C
ATOM   3116  CD2 TRP A 210      93.330 105.520 164.430  1.00  0.00           C
ATOM   3117  CE3 TRP A 210      92.280 105.990 165.200  1.00  0.00           C
ATOM   3118  HE3 TRP A 210      92.400 106.170 166.260  1.00  0.00           H
ATOM   3119  CZ3 TRP A 210      91.140 106.520 164.620  1.00  0.00           C
ATOM   3120  HZ3 TRP A 210      90.450 107.040 165.260  1.00  0.00           H
ATOM   3121  CZ2 TRP A 210      91.940 105.790 162.440  1.00  0.00           C
ATOM   3122  HZ2 TRP A 210      91.850 105.780 161.360  1.00  0.00           H
ATOM   3123  CH2 TRP A 210      90.920 106.330 163.240  1.00  0.00           C
ATOM   3124  HH2 TRP A 210      90.030 106.750 162.790  1.00  0.00           H
ATOM   3125  C   TRP A 210      96.500 106.450 168.030  1.00  0.00           C
ATOM   3126  O   TRP A 210      96.590 105.400 168.650  1.00  0.00           O
ATOM   3127  N   ASP A 211      96.970 107.660 168.420  1.00  0.00           N
ATOM   3128  HN  ASP A 211      96.810 108.360 167.730  1.00  0.00           H
ATOM   3129  CA  ASP A 211      97.650 107.730 169.730  1.00  0.00           C
ATOM   3130  HA  ASP A 211      98.470 107.030 169.770  1.00  0.00           H
ATOM   3131  CB  ASP A 211      98.150 109.200 169.990  1.00  0.00           C
ATOM   3132  HB1 ASP A 211      97.220 109.800 169.920  1.00  0.00           H
ATOM   3133  HB2 ASP A 211      98.590 109.250 171.010  1.00  0.00           H
ATOM   3134  CG  ASP A 211      99.130 109.600 168.950  1.00  0.00           C
ATOM   3135  OD1 ASP A 211      99.470 110.870 168.880  1.00  0.00           O
ATOM   3136  OD2 ASP A 211      99.660 108.770 168.150  1.00  0.00           O
ATOM   3137  C   ASP A 211      96.760 107.290 170.900  1.00  0.00           C
ATOM   3138  O   ASP A 211      97.150 106.550 171.780  1.00  0.00           O
ATOM   3139  N   ASN A 212      95.540 107.790 170.990  1.00  0.00           N
ATOM   3140  HN  ASN A 212      95.300 108.510 170.350  1.00  0.00           H
ATOM   3141  CA  ASN A 212      94.520 107.160 171.830  1.00  0.00           C
ATOM   3142  HA  ASN A 212      94.710 106.160 172.170  1.00  0.00           H
ATOM   3143  CB  ASN A 212      94.190 107.920 173.070  1.00  0.00           C
ATOM   3144  HB1 ASN A 212      95.030 107.930 173.790  1.00  0.00           H
ATOM   3145  HB2 ASN A 212      93.980 108.970 172.750  1.00  0.00           H
ATOM   3146  CG  ASN A 212      92.900 107.470 173.860  1.00  0.00           C
ATOM   3147  OD1 ASN A 212      92.350 106.430 173.560  1.00  0.00           O
ATOM   3148  ND2 ASN A 212      92.390 108.410 174.660  1.00  0.00           N
ATOM   3149 HD21 ASN A 212      92.990 109.200 174.800  1.00  0.00           H
ATOM   3150 HD22 ASN A 212      91.580 108.180 175.210  1.00  0.00           H
ATOM   3151  C   ASN A 212      93.310 107.180 170.940  1.00  0.00           C
ATOM   3152  O   ASN A 212      92.740 108.200 170.560  1.00  0.00           O
ATOM   3153  N   VAL A 213      92.880 106.000 170.490  1.00  0.00           N
ATOM   3154  HN  VAL A 213      93.310 105.140 170.740  1.00  0.00           H
ATOM   3155  CA  VAL A 213      91.700 105.930 169.600  1.00  0.00           C
ATOM   3156  HA  VAL A 213      91.880 106.650 168.810  1.00  0.00           H
ATOM   3157  CB  VAL A 213      91.550 104.490 169.130  1.00  0.00           C
ATOM   3158  HB  VAL A 213      91.260 103.830 169.980  1.00  0.00           H
ATOM   3159  CG1 VAL A 213      90.350 104.310 168.090  1.00  0.00           C
ATOM   3160 HG11 VAL A 213      90.360 105.180 167.410  1.00  0.00           H
ATOM   3161 HG12 VAL A 213      90.630 103.400 167.510  1.00  0.00           H
ATOM   3162 HG13 VAL A 213      89.370 104.220 168.600  1.00  0.00           H
ATOM   3163  CG2 VAL A 213      92.880 104.020 168.430  1.00  0.00           C
ATOM   3164 HG21 VAL A 213      93.170 104.800 167.690  1.00  0.00           H
ATOM   3165 HG22 VAL A 213      93.650 103.810 169.200  1.00  0.00           H
ATOM   3166 HG23 VAL A 213      92.660 103.150 167.780  1.00  0.00           H
ATOM   3167  C   VAL A 213      90.460 106.510 170.170  1.00  0.00           C
ATOM   3168  O   VAL A 213      89.640 107.080 169.530  1.00  0.00           O
ATOM   3169  N   LYS A 214      90.270 106.350 171.440  1.00  0.00           N
ATOM   3170  HN  LYS A 214      90.930 105.940 172.060  1.00  0.00           H
ATOM   3171  CA  LYS A 214      89.000 106.490 172.050  1.00  0.00           C
ATOM   3172  HA  LYS A 214      88.170 106.270 171.390  1.00  0.00           H
ATOM   3173  CB  LYS A 214      88.930 105.370 173.080  1.00  0.00           C
ATOM   3174  HB1 LYS A 214      89.830 105.470 173.720  1.00  0.00           H
ATOM   3175  HB2 LYS A 214      88.050 105.550 173.740  1.00  0.00           H
ATOM   3176  CG  LYS A 214      89.020 103.940 172.400  1.00  0.00           C
ATOM   3177  HG1 LYS A 214      89.920 103.820 171.750  1.00  0.00           H
ATOM   3178  HG2 LYS A 214      88.250 103.890 171.600  1.00  0.00           H
ATOM   3179  CD  LYS A 214      88.920 102.720 173.420  1.00  0.00           C
ATOM   3180  HD1 LYS A 214      87.860 102.790 173.730  1.00  0.00           H
ATOM   3181  HD2 LYS A 214      89.610 102.910 174.270  1.00  0.00           H
ATOM   3182  CE  LYS A 214      89.310 101.440 172.800  1.00  0.00           C
ATOM   3183  HE1 LYS A 214      90.360 101.440 172.430  1.00  0.00           H
ATOM   3184  HE2 LYS A 214      88.560 101.120 172.050  1.00  0.00           H
ATOM   3185  NZ  LYS A 214      89.380 100.440 173.860  1.00  0.00           N
ATOM   3186  HZ1 LYS A 214      89.720 100.740 174.800  1.00  0.00           H
ATOM   3187  HZ2 LYS A 214      88.420 100.090 174.070  1.00  0.00           H
ATOM   3188  HZ3 LYS A 214      89.850  99.570 173.550  1.00  0.00           H
ATOM   3189  C   LYS A 214      88.770 107.870 172.690  1.00  0.00           C
ATOM   3190  O   LYS A 214      87.760 108.220 173.270  1.00  0.00           O
ATOM   3191  N   HIS A 215      89.770 108.720 172.520  1.00  0.00           N
ATOM   3192  HN  HIS A 215      90.650 108.580 172.070  1.00  0.00           H
ATOM   3193  CA  HIS A 215      89.610 110.150 172.840  1.00  0.00           C
ATOM   3194  HA  HIS A 215      89.270 110.210 173.860  1.00  0.00           H
ATOM   3195  CB  HIS A 215      90.970 111.020 172.900  1.00  0.00           C
ATOM   3196  HB1 HIS A 215      91.620 110.670 173.730  1.00  0.00           H
ATOM   3197  HB2 HIS A 215      91.500 110.880 171.930  1.00  0.00           H
ATOM   3198  ND1 HIS A 215      90.690 113.530 172.190  1.00  0.00           N
ATOM   3199  CG  HIS A 215      90.780 112.480 173.130  1.00  0.00           C
ATOM   3200  CE1 HIS A 215      90.660 114.650 172.920  1.00  0.00           C
ATOM   3201  HE1 HIS A 215      90.720 115.630 172.450  1.00  0.00           H
ATOM   3202  NE2 HIS A 215      90.800 114.420 174.230  1.00  0.00           N
ATOM   3203  HE2 HIS A 215      90.950 115.100 174.950  1.00  0.00           H
ATOM   3204  CD2 HIS A 215      90.850 113.030 174.370  1.00  0.00           C
ATOM   3205  HD2 HIS A 215      91.010 112.420 175.250  1.00  0.00           H
ATOM   3206  C   HIS A 215      88.490 110.930 172.080  1.00  0.00           C
ATOM   3207  O   HIS A 215      87.580 111.460 172.690  1.00  0.00           O
ATOM   3208  N   ALA A 216      88.540 110.890 170.700  1.00  0.00           N
ATOM   3209  HN  ALA A 216      89.320 110.520 170.210  1.00  0.00           H
ATOM   3210  CA  ALA A 216      87.640 111.800 169.900  1.00  0.00           C
ATOM   3211  HA  ALA A 216      87.120 112.470 170.560  1.00  0.00           H
ATOM   3212  CB  ALA A 216      88.430 112.660 168.850  1.00  0.00           C
ATOM   3213  HB1 ALA A 216      87.740 113.320 168.280  1.00  0.00           H
ATOM   3214  HB2 ALA A 216      89.130 113.290 169.420  1.00  0.00           H
ATOM   3215  HB3 ALA A 216      88.950 111.950 168.170  1.00  0.00           H
ATOM   3216  C   ALA A 216      86.580 111.000 169.130  1.00  0.00           C
ATOM   3217  O   ALA A 216      85.830 111.570 168.410  1.00  0.00           O
ATOM   3218  N   TRP A 217      86.440 109.690 169.450  1.00  0.00           N
ATOM   3219  HN  TRP A 217      86.990 109.340 170.200  1.00  0.00           H
ATOM   3220  CA  TRP A 217      85.660 108.690 168.660  1.00  0.00           C
ATOM   3221  HA  TRP A 217      84.790 109.070 168.130  1.00  0.00           H
ATOM   3222  CB  TRP A 217      86.600 107.750 167.870  1.00  0.00           C
ATOM   3223  HB1 TRP A 217      87.360 107.300 168.550  1.00  0.00           H
ATOM   3224  HB2 TRP A 217      86.050 106.850 167.520  1.00  0.00           H
ATOM   3225  CG  TRP A 217      87.390 108.340 166.750  1.00  0.00           C
ATOM   3226  CD1 TRP A 217      88.680 108.780 166.730  1.00  0.00           C
ATOM   3227  HD1 TRP A 217      89.390 108.910 167.540  1.00  0.00           H
ATOM   3228  NE1 TRP A 217      88.890 109.340 165.430  1.00  0.00           N
ATOM   3229  HE1 TRP A 217      89.680 109.870 165.210  1.00  0.00           H
ATOM   3230  CE2 TRP A 217      87.780 109.180 164.690  1.00  0.00           C
ATOM   3231  CD2 TRP A 217      86.800 108.530 165.420  1.00  0.00           C
ATOM   3232  CE3 TRP A 217      85.540 108.220 164.900  1.00  0.00           C
ATOM   3233  HE3 TRP A 217      84.730 107.780 165.470  1.00  0.00           H
ATOM   3234  CZ3 TRP A 217      85.270 108.580 163.600  1.00  0.00           C
ATOM   3235  HZ3 TRP A 217      84.310 108.320 163.180  1.00  0.00           H
ATOM   3236  CZ2 TRP A 217      87.470 109.600 163.420  1.00  0.00           C
ATOM   3237  HZ2 TRP A 217      88.240 110.150 162.900  1.00  0.00           H
ATOM   3238  CH2 TRP A 217      86.250 109.200 162.790  1.00  0.00           C
ATOM   3239  HH2 TRP A 217      85.880 109.510 161.830  1.00  0.00           H
ATOM   3240  C   TRP A 217      84.960 107.820 169.700  1.00  0.00           C
ATOM   3241  O   TRP A 217      85.570 107.410 170.660  1.00  0.00           O
ATOM   3242  N   SER A 218      83.640 107.550 169.530  1.00  0.00           N
ATOM   3243  HN  SER A 218      83.300 107.960 168.690  1.00  0.00           H
ATOM   3244  CA  SER A 218      82.810 106.650 170.360  1.00  0.00           C
ATOM   3245  HA  SER A 218      83.270 106.500 171.320  1.00  0.00           H
ATOM   3246  CB  SER A 218      81.400 107.120 170.570  1.00  0.00           C
ATOM   3247  HB1 SER A 218      81.450 108.110 171.080  1.00  0.00           H
ATOM   3248  HB2 SER A 218      80.730 106.510 171.220  1.00  0.00           H
ATOM   3249  OG  SER A 218      80.640 107.440 169.400  1.00  0.00           O
ATOM   3250  HG1 SER A 218      81.060 108.190 168.980  1.00  0.00           H
ATOM   3251  C   SER A 218      82.610 105.400 169.500  1.00  0.00           C
ATOM   3252  O   SER A 218      82.850 105.420 168.310  1.00  0.00           O
ATOM   3253  N   PRO A 219      82.250 104.200 170.090  1.00  0.00           N
ATOM   3254  CD  PRO A 219      82.170 103.980 171.530  1.00  0.00           C
ATOM   3255  HD1 PRO A 219      81.430 104.680 171.980  1.00  0.00           H
ATOM   3256  HD2 PRO A 219      83.210 104.150 171.890  1.00  0.00           H
ATOM   3257  CA  PRO A 219      82.190 102.950 169.360  1.00  0.00           C
ATOM   3258  HA  PRO A 219      82.880 103.050 168.530  1.00  0.00           H
ATOM   3259  CB  PRO A 219      82.420 101.870 170.420  1.00  0.00           C
ATOM   3260  HB1 PRO A 219      81.870 100.910 170.270  1.00  0.00           H
ATOM   3261  HB2 PRO A 219      83.520 101.760 170.530  1.00  0.00           H
ATOM   3262  CG  PRO A 219      81.720 102.530 171.650  1.00  0.00           C
ATOM   3263  HG1 PRO A 219      81.990 102.190 172.670  1.00  0.00           H
ATOM   3264  HG2 PRO A 219      80.610 102.580 171.580  1.00  0.00           H
ATOM   3265  C   PRO A 219      80.890 102.750 168.630  1.00  0.00           C
ATOM   3266  O   PRO A 219      80.560 101.590 168.400  1.00  0.00           O
ATOM   3267  N   MET A 220      80.110 103.850 168.300  1.00  0.00           N
ATOM   3268  HN  MET A 220      80.420 104.770 168.520  1.00  0.00           H
ATOM   3269  CA  MET A 220      78.830 103.830 167.550  1.00  0.00           C
ATOM   3270  HA  MET A 220      78.530 104.830 167.290  1.00  0.00           H
ATOM   3271  CB  MET A 220      78.880 103.030 166.160  1.00  0.00           C
ATOM   3272  HB1 MET A 220      79.940 103.160 165.860  1.00  0.00           H
ATOM   3273  HB2 MET A 220      78.600 101.950 166.220  1.00  0.00           H
ATOM   3274  CG  MET A 220      78.020 103.600 164.960  1.00  0.00           C
ATOM   3275  HG1 MET A 220      78.560 103.450 164.000  1.00  0.00           H
ATOM   3276  HG2 MET A 220      77.880 104.700 165.040  1.00  0.00           H
ATOM   3277  SD  MET A 220      76.400 102.900 164.580  1.00  0.00           S
ATOM   3278  CE  MET A 220      75.880 104.360 163.620  1.00  0.00           C
ATOM   3279  HE1 MET A 220      76.680 104.810 162.990  1.00  0.00           H
ATOM   3280  HE2 MET A 220      74.990 104.120 162.990  1.00  0.00           H
ATOM   3281  HE3 MET A 220      75.500 105.120 164.330  1.00  0.00           H
ATOM   3282  C   MET A 220      77.800 103.020 168.280  1.00  0.00           C
ATOM   3283  O   MET A 220      76.890 102.490 167.610  1.00  0.00           O
ATOM   3284  N   LYS A 221      77.890 102.920 169.580  1.00  0.00           N
ATOM   3285  HN  LYS A 221      78.660 103.380 170.020  1.00  0.00           H
ATOM   3286  CA  LYS A 221      76.820 102.360 170.380  1.00  0.00           C
ATOM   3287  HA  LYS A 221      77.310 102.530 171.320  1.00  0.00           H
ATOM   3288  CB  LYS A 221      75.410 103.060 170.240  1.00  0.00           C
ATOM   3289  HB1 LYS A 221      74.980 103.250 169.230  1.00  0.00           H
ATOM   3290  HB2 LYS A 221      74.680 102.360 170.700  1.00  0.00           H
ATOM   3291  CG  LYS A 221      75.310 104.530 170.940  1.00  0.00           C
ATOM   3292  HG1 LYS A 221      75.980 105.160 170.320  1.00  0.00           H
ATOM   3293  HG2 LYS A 221      75.680 104.310 171.960  1.00  0.00           H
ATOM   3294  CD  LYS A 221      73.940 105.100 171.050  1.00  0.00           C
ATOM   3295  HD1 LYS A 221      73.580 105.100 169.990  1.00  0.00           H
ATOM   3296  HD2 LYS A 221      74.040 106.130 171.450  1.00  0.00           H
ATOM   3297  CE  LYS A 221      72.940 104.310 171.890  1.00  0.00           C
ATOM   3298  HE1 LYS A 221      73.500 104.020 172.810  1.00  0.00           H
ATOM   3299  HE2 LYS A 221      72.700 103.330 171.440  1.00  0.00           H
ATOM   3300  NZ  LYS A 221      71.660 105.000 172.190  1.00  0.00           N
ATOM   3301  HZ1 LYS A 221      71.000 104.490 172.810  1.00  0.00           H
ATOM   3302  HZ2 LYS A 221      71.800 105.990 172.480  1.00  0.00           H
ATOM   3303  HZ3 LYS A 221      71.070 104.970 171.330  1.00  0.00           H
ATOM   3304  C   LYS A 221      76.800 100.800 170.460  1.00  0.00           C
ATOM   3305  O   LYS A 221      76.470 100.230 171.480  1.00  0.00           O
ATOM   3306  N   ASP A 222      77.270 100.100 169.410  1.00  0.00           N
ATOM   3307  HN  ASP A 222      77.550 100.580 168.590  1.00  0.00           H
ATOM   3308  CA  ASP A 222      77.260  98.670 169.410  1.00  0.00           C
ATOM   3309  HA  ASP A 222      76.260  98.450 169.760  1.00  0.00           H
ATOM   3310  CB  ASP A 222      77.340  98.290 167.890  1.00  0.00           C
ATOM   3311  HB1 ASP A 222      76.580  98.840 167.300  1.00  0.00           H
ATOM   3312  HB2 ASP A 222      78.370  98.430 167.500  1.00  0.00           H
ATOM   3313  CG  ASP A 222      77.060  96.820 167.770  1.00  0.00           C
ATOM   3314  OD1 ASP A 222      75.990  96.370 168.240  1.00  0.00           O
ATOM   3315  OD2 ASP A 222      77.800  96.090 167.060  1.00  0.00           O
ATOM   3316  C   ASP A 222      78.280  98.070 170.380  1.00  0.00           C
ATOM   3317  O   ASP A 222      78.030  97.080 171.050  1.00  0.00           O
ATOM   3318  N   GLY A 223      79.460  98.640 170.450  1.00  0.00           N
ATOM   3319  HN  GLY A 223      79.730  99.440 169.920  1.00  0.00           H
ATOM   3320  CA  GLY A 223      80.390  98.300 171.550  1.00  0.00           C
ATOM   3321  HA1 GLY A 223      79.840  98.110 172.450  1.00  0.00           H
ATOM   3322  HA2 GLY A 223      80.870  99.270 171.640  1.00  0.00           H
ATOM   3323  C   GLY A 223      81.420  97.260 171.230  1.00  0.00           C
ATOM   3324  O   GLY A 223      82.240  96.940 171.980  1.00  0.00           O
ATOM   3325  N   SER A 224      81.490  96.820 169.990  1.00  0.00           N
ATOM   3326  HN  SER A 224      80.850  97.160 169.310  1.00  0.00           H
ATOM   3327  CA  SER A 224      82.670  96.070 169.530  1.00  0.00           C
ATOM   3328  HA  SER A 224      83.080  95.450 170.310  1.00  0.00           H
ATOM   3329  CB  SER A 224      82.190  95.110 168.420  1.00  0.00           C
ATOM   3330  HB1 SER A 224      83.050  94.580 167.960  1.00  0.00           H
ATOM   3331  HB2 SER A 224      81.710  95.550 167.520  1.00  0.00           H
ATOM   3332  OG  SER A 224      81.340  94.120 168.950  1.00  0.00           O
ATOM   3333  HG1 SER A 224      80.480  94.560 169.040  1.00  0.00           H
ATOM   3334  C   SER A 224      83.780  96.900 168.980  1.00  0.00           C
ATOM   3335  O   SER A 224      83.620  97.590 168.020  1.00  0.00           O
ATOM   3336  N   SER A 225      84.960  96.950 169.580  1.00  0.00           N
ATOM   3337  HN  SER A 225      85.180  96.320 170.320  1.00  0.00           H
ATOM   3338  CA  SER A 225      85.980  97.980 169.380  1.00  0.00           C
ATOM   3339  HA  SER A 225      85.470  98.780 168.850  1.00  0.00           H
ATOM   3340  CB  SER A 225      86.650  98.260 170.680  1.00  0.00           C
ATOM   3341  HB1 SER A 225      87.130  97.360 171.110  1.00  0.00           H
ATOM   3342  HB2 SER A 225      85.800  98.450 171.370  1.00  0.00           H
ATOM   3343  OG  SER A 225      87.580  99.310 170.540  1.00  0.00           O
ATOM   3344  HG1 SER A 225      87.060 100.090 170.730  1.00  0.00           H
ATOM   3345  C   SER A 225      86.970  97.350 168.370  1.00  0.00           C
ATOM   3346  O   SER A 225      87.360  96.180 168.430  1.00  0.00           O
ATOM   3347  N   PRO A 226      87.410  98.140 167.320  1.00  0.00           N
ATOM   3348  CD  PRO A 226      87.220  99.550 167.200  1.00  0.00           C
ATOM   3349  HD1 PRO A 226      87.680 100.170 168.000  1.00  0.00           H
ATOM   3350  HD2 PRO A 226      86.120  99.670 167.200  1.00  0.00           H
ATOM   3351  CA  PRO A 226      88.360  97.600 166.360  1.00  0.00           C
ATOM   3352  HA  PRO A 226      88.030  96.610 166.100  1.00  0.00           H
ATOM   3353  CB  PRO A 226      88.310  98.520 165.170  1.00  0.00           C
ATOM   3354  HB1 PRO A 226      89.220  98.710 164.560  1.00  0.00           H
ATOM   3355  HB2 PRO A 226      87.480  98.300 164.470  1.00  0.00           H
ATOM   3356  CG  PRO A 226      87.850  99.860 165.830  1.00  0.00           C
ATOM   3357  HG1 PRO A 226      87.100 100.420 165.220  1.00  0.00           H
ATOM   3358  HG2 PRO A 226      88.760 100.500 165.910  1.00  0.00           H
ATOM   3359  C   PRO A 226      89.750  97.490 166.990  1.00  0.00           C
ATOM   3360  O   PRO A 226      90.110  98.440 167.670  1.00  0.00           O
ATOM   3361  N   LYS A 227      90.470  96.380 166.790  1.00  0.00           N
ATOM   3362  HN  LYS A 227      90.070  95.690 166.180  1.00  0.00           H
ATOM   3363  CA  LYS A 227      91.750  96.020 167.270  1.00  0.00           C
ATOM   3364  HA  LYS A 227      91.720  96.170 168.340  1.00  0.00           H
ATOM   3365  CB  LYS A 227      92.140  94.520 166.860  1.00  0.00           C
ATOM   3366  HB1 LYS A 227      91.310  93.860 167.190  1.00  0.00           H
ATOM   3367  HB2 LYS A 227      92.430  94.450 165.790  1.00  0.00           H
ATOM   3368  CG  LYS A 227      93.370  93.740 167.540  1.00  0.00           C
ATOM   3369  HG1 LYS A 227      94.340  94.140 167.180  1.00  0.00           H
ATOM   3370  HG2 LYS A 227      93.460  92.640 167.380  1.00  0.00           H
ATOM   3371  CD  LYS A 227      93.430  93.940 169.060  1.00  0.00           C
ATOM   3372  HD1 LYS A 227      92.410  93.570 169.300  1.00  0.00           H
ATOM   3373  HD2 LYS A 227      93.530  95.010 169.350  1.00  0.00           H
ATOM   3374  CE  LYS A 227      94.340  93.060 169.860  1.00  0.00           C
ATOM   3375  HE1 LYS A 227      94.210  91.990 169.580  1.00  0.00           H
ATOM   3376  HE2 LYS A 227      94.090  93.170 170.940  1.00  0.00           H
ATOM   3377  NZ  LYS A 227      95.790  93.360 169.610  1.00  0.00           N
ATOM   3378  HZ1 LYS A 227      96.360  92.550 169.940  1.00  0.00           H
ATOM   3379  HZ2 LYS A 227      95.980  93.460 168.600  1.00  0.00           H
ATOM   3380  HZ3 LYS A 227      96.080  94.230 170.100  1.00  0.00           H
ATOM   3381  C   LYS A 227      92.870  96.890 166.840  1.00  0.00           C
ATOM   3382  O   LYS A 227      93.120  97.180 165.660  1.00  0.00           O
ATOM   3383  N   VAL A 228      93.670  97.410 167.790  1.00  0.00           N
ATOM   3384  HN  VAL A 228      93.510  97.300 168.760  1.00  0.00           H
ATOM   3385  CA  VAL A 228      94.770  98.310 167.410  1.00  0.00           C
ATOM   3386  HA  VAL A 228      94.570  98.740 166.440  1.00  0.00           H
ATOM   3387  CB  VAL A 228      94.940  99.420 168.410  1.00  0.00           C
ATOM   3388  HB  VAL A 228      95.400  98.980 169.320  1.00  0.00           H
ATOM   3389  CG1 VAL A 228      95.980 100.440 167.840  1.00  0.00           C
ATOM   3390 HG11 VAL A 228      96.980 100.010 167.630  1.00  0.00           H
ATOM   3391 HG12 VAL A 228      95.600 100.920 166.910  1.00  0.00           H
ATOM   3392 HG13 VAL A 228      96.320 101.250 168.530  1.00  0.00           H
ATOM   3393  CG2 VAL A 228      93.600 100.170 168.790  1.00  0.00           C
ATOM   3394 HG21 VAL A 228      92.760  99.450 168.900  1.00  0.00           H
ATOM   3395 HG22 VAL A 228      93.660 100.660 169.780  1.00  0.00           H
ATOM   3396 HG23 VAL A 228      93.340 101.050 168.160  1.00  0.00           H
ATOM   3397  C   VAL A 228      96.010  97.400 167.380  1.00  0.00           C
ATOM   3398  O   VAL A 228      96.270  96.580 168.280  1.00  0.00           O
ATOM   3399  N   GLU A 229      96.920  97.560 166.390  1.00  0.00           N
ATOM   3400  HN  GLU A 229      96.800  98.250 165.690  1.00  0.00           H
ATOM   3401  CA  GLU A 229      98.150  96.770 166.270  1.00  0.00           C
ATOM   3402  HA  GLU A 229      98.370  96.080 167.070  1.00  0.00           H
ATOM   3403  CB  GLU A 229      98.060  95.870 164.980  1.00  0.00           C
ATOM   3404  HB1 GLU A 229      97.700  96.480 164.130  1.00  0.00           H
ATOM   3405  HB2 GLU A 229      99.080  95.550 164.670  1.00  0.00           H
ATOM   3406  CG  GLU A 229      97.220  94.690 165.310  1.00  0.00           C
ATOM   3407  HG1 GLU A 229      97.120  94.020 164.430  1.00  0.00           H
ATOM   3408  HG2 GLU A 229      96.210  95.050 165.600  1.00  0.00           H
ATOM   3409  CD  GLU A 229      97.600  93.850 166.520  1.00  0.00           C
ATOM   3410  OE1 GLU A 229      96.720  93.210 167.180  1.00  0.00           O
ATOM   3411  OE2 GLU A 229      98.880  93.670 166.800  1.00  0.00           O
ATOM   3412  C   GLU A 229      99.280  97.790 166.150  1.00  0.00           C
ATOM   3413  O   GLU A 229      99.100  98.970 165.960  1.00  0.00           O
ATOM   3414  N   PHE A 230     100.510  97.240 166.180  1.00  0.00           N
ATOM   3415  HN  PHE A 230     100.530  96.260 166.360  1.00  0.00           H
ATOM   3416  CA  PHE A 230     101.640  97.890 165.570  1.00  0.00           C
ATOM   3417  HA  PHE A 230     101.690  98.900 165.950  1.00  0.00           H
ATOM   3418  CB  PHE A 230     102.960  97.200 166.250  1.00  0.00           C
ATOM   3419  HB1 PHE A 230     103.000  97.710 167.240  1.00  0.00           H
ATOM   3420  HB2 PHE A 230     102.700  96.130 166.420  1.00  0.00           H
ATOM   3421  CG  PHE A 230     104.290  97.220 165.450  1.00  0.00           C
ATOM   3422  CD1 PHE A 230     104.850  98.490 165.320  1.00  0.00           C
ATOM   3423  HD1 PHE A 230     104.360  99.390 165.660  1.00  0.00           H
ATOM   3424  CE1 PHE A 230     106.140  98.600 164.870  1.00  0.00           C
ATOM   3425  HE1 PHE A 230     106.640  99.560 164.800  1.00  0.00           H
ATOM   3426  CZ  PHE A 230     106.830  97.430 164.440  1.00  0.00           C
ATOM   3427  HZ  PHE A 230     107.760  97.600 163.920  1.00  0.00           H
ATOM   3428  CD2 PHE A 230     104.940  96.080 165.070  1.00  0.00           C
ATOM   3429  HD2 PHE A 230     104.370  95.160 165.070  1.00  0.00           H
ATOM   3430  CE2 PHE A 230     106.240  96.220 164.560  1.00  0.00           C
ATOM   3431  HE2 PHE A 230     106.730  95.380 164.090  1.00  0.00           H
ATOM   3432  C   PHE A 230     101.620  97.770 164.100  1.00  0.00           C
ATOM   3433  O   PHE A 230     101.330  96.740 163.470  1.00  0.00           O
ATOM   3434  N   SER A 231     101.800  98.870 163.340  1.00  0.00           N
ATOM   3435  HN  SER A 231     102.010  99.700 163.850  1.00  0.00           H
ATOM   3436  CA  SER A 231     101.700  99.000 161.940  1.00  0.00           C
ATOM   3437  HA  SER A 231     100.710  98.710 161.640  1.00  0.00           H
ATOM   3438  CB  SER A 231     101.850 100.470 161.350  1.00  0.00           C
ATOM   3439  HB1 SER A 231     101.950 100.470 160.240  1.00  0.00           H
ATOM   3440  HB2 SER A 231     102.840 100.930 161.590  1.00  0.00           H
ATOM   3441  OG  SER A 231     100.830 101.220 161.950  1.00  0.00           O
ATOM   3442  HG1 SER A 231     100.510 101.770 161.230  1.00  0.00           H
ATOM   3443  C   SER A 231     102.690  98.250 161.100  1.00  0.00           C
ATOM   3444  O   SER A 231     103.880  98.280 161.400  1.00  0.00           O
ATOM   3445  N   ASN A 232     102.220  97.540 159.990  1.00  0.00           N
ATOM   3446  HN  ASN A 232     101.260  97.280 159.880  1.00  0.00           H
ATOM   3447  CA  ASN A 232     103.080  97.120 158.910  1.00  0.00           C
ATOM   3448  HA  ASN A 232     103.870  96.480 159.290  1.00  0.00           H
ATOM   3449  CB  ASN A 232     102.280  96.300 157.870  1.00  0.00           C
ATOM   3450  HB1 ASN A 232     101.510  96.870 157.300  1.00  0.00           H
ATOM   3451  HB2 ASN A 232     102.930  95.860 157.090  1.00  0.00           H
ATOM   3452  CG  ASN A 232     101.620  95.020 158.470  1.00  0.00           C
ATOM   3453  OD1 ASN A 232     100.390  95.140 158.600  1.00  0.00           O
ATOM   3454  ND2 ASN A 232     102.240  93.920 158.780  1.00  0.00           N
ATOM   3455 HD21 ASN A 232     103.220  93.940 158.610  1.00  0.00           H
ATOM   3456 HD22 ASN A 232     101.690  93.080 158.790  1.00  0.00           H
ATOM   3457  C   ASN A 232     103.730  98.330 158.200  1.00  0.00           C
ATOM   3458  O   ASN A 232     103.060  99.330 157.920  1.00  0.00           O
ATOM   3459  N   ALA A 233     105.020  98.370 157.950  1.00  0.00           N
ATOM   3460  HN  ALA A 233     105.620  97.580 158.040  1.00  0.00           H
ATOM   3461  CA  ALA A 233     105.660  99.600 157.470  1.00  0.00           C
ATOM   3462  HA  ALA A 233     105.200 100.420 158.000  1.00  0.00           H
ATOM   3463  CB  ALA A 233     107.230  99.640 157.660  1.00  0.00           C
ATOM   3464  HB1 ALA A 233     107.620 100.640 157.380  1.00  0.00           H
ATOM   3465  HB2 ALA A 233     107.490  99.490 158.730  1.00  0.00           H
ATOM   3466  HB3 ALA A 233     107.780  98.840 157.130  1.00  0.00           H
ATOM   3467  C   ALA A 233     105.200  99.840 156.060  1.00  0.00           C
ATOM   3468  O   ALA A 233     105.090  98.940 155.230  1.00  0.00           O
ATOM   3469  N   HIS A 234     105.000 101.140 155.710  1.00  0.00           N
ATOM   3470  HN  HIS A 234     104.900 101.860 156.390  1.00  0.00           H
ATOM   3471  CA  HIS A 234     104.790 101.550 154.330  1.00  0.00           C
ATOM   3472  HA  HIS A 234     104.860 100.670 153.700  1.00  0.00           H
ATOM   3473  CB  HIS A 234     103.460 102.280 154.170  1.00  0.00           C
ATOM   3474  HB1 HIS A 234     103.240 102.570 153.120  1.00  0.00           H
ATOM   3475  HB2 HIS A 234     102.660 101.550 154.390  1.00  0.00           H
ATOM   3476  ND1 HIS A 234     104.020 104.410 155.440  1.00  0.00           N
ATOM   3477  CG  HIS A 234     103.170 103.430 154.980  1.00  0.00           C
ATOM   3478  CE1 HIS A 234     103.290 105.280 156.060  1.00  0.00           C
ATOM   3479  HE1 HIS A 234     103.700 106.140 156.590  1.00  0.00           H
ATOM   3480  NE2 HIS A 234     102.010 104.910 156.100  1.00  0.00           N
ATOM   3481  HE2 HIS A 234     101.360 105.310 156.750  1.00  0.00           H
ATOM   3482  CD2 HIS A 234     101.940 103.720 155.380  1.00  0.00           C
ATOM   3483  HD2 HIS A 234     100.930 103.330 155.280  1.00  0.00           H
ATOM   3484  C   HIS A 234     105.900 102.420 153.940  1.00  0.00           C
ATOM   3485  O   HIS A 234     105.810 103.040 152.890  1.00  0.00           O
ATOM   3486  N   GLY A 235     107.020 102.310 154.670  1.00  0.00           N
ATOM   3487  HN  GLY A 235     106.990 101.760 155.500  1.00  0.00           H
ATOM   3488  CA  GLY A 235     108.230 103.100 154.560  1.00  0.00           C
ATOM   3489  HA1 GLY A 235     108.610 103.320 155.540  1.00  0.00           H
ATOM   3490  HA2 GLY A 235     107.890 104.030 154.120  1.00  0.00           H
ATOM   3491  C   GLY A 235     109.230 102.520 153.610  1.00  0.00           C
ATOM   3492  O   GLY A 235     110.200 103.200 153.380  1.00  0.00           O
ATOM   3493  N   PHE A 236     109.050 101.300 153.040  1.00  0.00           N
ATOM   3494  HN  PHE A 236     108.250 100.810 153.370  1.00  0.00           H
ATOM   3495  CA  PHE A 236     109.940 100.860 151.910  1.00  0.00           C
ATOM   3496  HA  PHE A 236     110.950 100.890 152.300  1.00  0.00           H
ATOM   3497  CB  PHE A 236     109.780  99.360 151.550  1.00  0.00           C
ATOM   3498  HB1 PHE A 236     110.450  99.140 150.690  1.00  0.00           H
ATOM   3499  HB2 PHE A 236     110.220  98.770 152.380  1.00  0.00           H
ATOM   3500  CG  PHE A 236     108.350  98.870 151.360  1.00  0.00           C
ATOM   3501  CD1 PHE A 236     107.980  98.840 150.040  1.00  0.00           C
ATOM   3502  HD1 PHE A 236     108.580  99.290 149.270  1.00  0.00           H
ATOM   3503  CE1 PHE A 236     106.790  98.240 149.710  1.00  0.00           C
ATOM   3504  HE1 PHE A 236     106.450  98.160 148.690  1.00  0.00           H
ATOM   3505  CZ  PHE A 236     105.960  97.620 150.650  1.00  0.00           C
ATOM   3506  HZ  PHE A 236     104.970  97.240 150.440  1.00  0.00           H
ATOM   3507  CD2 PHE A 236     107.560  98.270 152.290  1.00  0.00           C
ATOM   3508  HD2 PHE A 236     107.820  98.290 153.340  1.00  0.00           H
ATOM   3509  CE2 PHE A 236     106.360  97.660 152.000  1.00  0.00           C
ATOM   3510  HE2 PHE A 236     105.890  97.150 152.830  1.00  0.00           H
ATOM   3511  C   PHE A 236     109.810 101.780 150.650  1.00  0.00           C
ATOM   3512  O   PHE A 236     108.710 102.280 150.360  1.00  0.00           O
ATOM   3513  N   LEU A 237     110.960 102.050 149.950  1.00  0.00           N
ATOM   3514  HN  LEU A 237     111.870 101.690 150.160  1.00  0.00           H
ATOM   3515  CA  LEU A 237     110.950 103.180 149.030  1.00  0.00           C
ATOM   3516  HA  LEU A 237     109.960 103.600 148.990  1.00  0.00           H
ATOM   3517  CB  LEU A 237     111.880 104.230 149.710  1.00  0.00           C
ATOM   3518  HB1 LEU A 237     111.420 104.430 150.700  1.00  0.00           H
ATOM   3519  HB2 LEU A 237     112.870 103.730 149.800  1.00  0.00           H
ATOM   3520  CG  LEU A 237     111.960 105.570 149.040  1.00  0.00           C
ATOM   3521  HG  LEU A 237     112.540 105.490 148.100  1.00  0.00           H
ATOM   3522  CD1 LEU A 237     110.590 106.240 148.740  1.00  0.00           C
ATOM   3523 HD11 LEU A 237     110.720 107.310 148.440  1.00  0.00           H
ATOM   3524 HD12 LEU A 237     110.080 105.750 147.880  1.00  0.00           H
ATOM   3525 HD13 LEU A 237     109.970 106.100 149.650  1.00  0.00           H
ATOM   3526  CD2 LEU A 237     112.840 106.590 149.860  1.00  0.00           C
ATOM   3527 HD21 LEU A 237     112.230 106.950 150.720  1.00  0.00           H
ATOM   3528 HD22 LEU A 237     113.810 106.160 150.180  1.00  0.00           H
ATOM   3529 HD23 LEU A 237     112.950 107.460 149.170  1.00  0.00           H
ATOM   3530  C   LEU A 237     111.290 102.850 147.560  1.00  0.00           C
ATOM   3531  O   LEU A 237     111.510 103.690 146.670  1.00  0.00           O
ATOM   3532  N   LEU A 238     111.290 101.550 147.300  1.00  0.00           N
ATOM   3533  HN  LEU A 238     111.000 100.890 147.980  1.00  0.00           H
ATOM   3534  CA  LEU A 238     111.430 100.890 146.040  1.00  0.00           C
ATOM   3535  HA  LEU A 238     111.190 101.540 145.210  1.00  0.00           H
ATOM   3536  CB  LEU A 238     112.920 100.320 145.860  1.00  0.00           C
ATOM   3537  HB1 LEU A 238     113.640 101.140 145.640  1.00  0.00           H
ATOM   3538  HB2 LEU A 238     113.110  99.810 146.830  1.00  0.00           H
ATOM   3539  CG  LEU A 238     113.110  99.320 144.730  1.00  0.00           C
ATOM   3540  HG  LEU A 238     112.300  98.570 144.830  1.00  0.00           H
ATOM   3541  CD1 LEU A 238     113.030 100.050 143.370  1.00  0.00           C
ATOM   3542 HD11 LEU A 238     112.020 100.450 143.140  1.00  0.00           H
ATOM   3543 HD12 LEU A 238     113.720 100.920 143.360  1.00  0.00           H
ATOM   3544 HD13 LEU A 238     113.340  99.380 142.530  1.00  0.00           H
ATOM   3545  CD2 LEU A 238     114.400  98.530 144.900  1.00  0.00           C
ATOM   3546 HD21 LEU A 238     114.210  97.630 144.270  1.00  0.00           H
ATOM   3547 HD22 LEU A 238     115.270  99.080 144.490  1.00  0.00           H
ATOM   3548 HD23 LEU A 238     114.650  98.380 145.970  1.00  0.00           H
ATOM   3549  C   LEU A 238     110.410  99.810 146.070  1.00  0.00           C
ATOM   3550  O   LEU A 238     110.080  99.240 147.100  1.00  0.00           O
ATOM   3551  N   ASP A 239     109.790  99.500 144.900  1.00  0.00           N
ATOM   3552  HN  ASP A 239     110.040 100.040 144.090  1.00  0.00           H
ATOM   3553  CA  ASP A 239     108.820  98.450 144.650  1.00  0.00           C
ATOM   3554  HA  ASP A 239     108.320  98.080 145.540  1.00  0.00           H
ATOM   3555  CB  ASP A 239     107.800  99.000 143.740  1.00  0.00           C
ATOM   3556  HB1 ASP A 239     107.300  99.900 144.160  1.00  0.00           H
ATOM   3557  HB2 ASP A 239     108.370  99.350 142.850  1.00  0.00           H
ATOM   3558  CG  ASP A 239     106.660  98.080 143.340  1.00  0.00           C
ATOM   3559  OD1 ASP A 239     106.330  97.110 144.070  1.00  0.00           O
ATOM   3560  OD2 ASP A 239     105.980  98.380 142.340  1.00  0.00           O
ATOM   3561  C   ASP A 239     109.490  97.260 144.090  1.00  0.00           C
ATOM   3562  O   ASP A 239     110.100  97.290 143.030  1.00  0.00           O
ATOM   3563  N   THR A 240     109.440  96.150 144.830  1.00  0.00           N
ATOM   3564  HN  THR A 240     109.010  96.310 145.720  1.00  0.00           H
ATOM   3565  CA  THR A 240     110.360  95.050 144.490  1.00  0.00           C
ATOM   3566  HA  THR A 240     111.200  95.410 143.920  1.00  0.00           H
ATOM   3567  CB  THR A 240     111.090  94.340 145.620  1.00  0.00           C
ATOM   3568  HB  THR A 240     111.460  93.330 145.340  1.00  0.00           H
ATOM   3569  OG1 THR A 240     110.330  94.310 146.820  1.00  0.00           O
ATOM   3570  HG1 THR A 240     110.390  93.400 147.110  1.00  0.00           H
ATOM   3571  CG2 THR A 240     112.330  95.150 145.820  1.00  0.00           C
ATOM   3572 HG21 THR A 240     113.070  94.930 145.020  1.00  0.00           H
ATOM   3573 HG22 THR A 240     112.220  96.260 145.850  1.00  0.00           H
ATOM   3574 HG23 THR A 240     112.900  94.690 146.660  1.00  0.00           H
ATOM   3575  C   THR A 240     109.600  94.060 143.590  1.00  0.00           C
ATOM   3576  O   THR A 240     110.210  93.110 143.110  1.00  0.00           O
ATOM   3577  N   SER A 241     108.330  94.270 143.370  1.00  0.00           N
ATOM   3578  HN  SER A 241     107.990  95.170 143.620  1.00  0.00           H
ATOM   3579  CA  SER A 241     107.390  93.400 142.710  1.00  0.00           C
ATOM   3580  HA  SER A 241     107.820  92.410 142.590  1.00  0.00           H
ATOM   3581  CB  SER A 241     106.040  93.430 143.490  1.00  0.00           C
ATOM   3582  HB1 SER A 241     105.490  94.400 143.510  1.00  0.00           H
ATOM   3583  HB2 SER A 241     106.360  93.240 144.530  1.00  0.00           H
ATOM   3584  OG  SER A 241     105.190  92.360 143.040  1.00  0.00           O
ATOM   3585  HG1 SER A 241     104.660  92.800 142.360  1.00  0.00           H
ATOM   3586  C   SER A 241     107.210  93.970 141.280  1.00  0.00           C
ATOM   3587  O   SER A 241     106.950  95.170 141.210  1.00  0.00           O
ATOM   3588  N   LEU A 242     107.380  93.140 140.190  1.00  0.00           N
ATOM   3589  HN  LEU A 242     107.500  92.170 140.370  1.00  0.00           H
ATOM   3590  CA  LEU A 242     107.260  93.540 138.820  1.00  0.00           C
ATOM   3591  HA  LEU A 242     107.070  94.600 138.740  1.00  0.00           H
ATOM   3592  CB  LEU A 242     108.570  93.130 138.080  1.00  0.00           C
ATOM   3593  HB1 LEU A 242     108.730  92.050 138.280  1.00  0.00           H
ATOM   3594  HB2 LEU A 242     108.430  93.180 136.980  1.00  0.00           H
ATOM   3595  CG  LEU A 242     109.790  93.840 138.630  1.00  0.00           C
ATOM   3596  HG  LEU A 242     109.950  93.520 139.680  1.00  0.00           H
ATOM   3597  CD1 LEU A 242     111.000  93.340 137.900  1.00  0.00           C
ATOM   3598 HD11 LEU A 242     110.970  93.510 136.800  1.00  0.00           H
ATOM   3599 HD12 LEU A 242     111.920  93.900 138.160  1.00  0.00           H
ATOM   3600 HD13 LEU A 242     111.110  92.250 138.110  1.00  0.00           H
ATOM   3601  CD2 LEU A 242     109.840  95.340 138.570  1.00  0.00           C
ATOM   3602 HD21 LEU A 242     110.810  95.750 138.920  1.00  0.00           H
ATOM   3603 HD22 LEU A 242     109.700  95.750 137.550  1.00  0.00           H
ATOM   3604 HD23 LEU A 242     109.120  95.820 139.260  1.00  0.00           H
ATOM   3605  C   LEU A 242     106.010  92.840 138.300  1.00  0.00           C
ATOM   3606  O   LEU A 242     105.750  91.680 138.530  1.00  0.00           O
ATOM   3607  N   GLU A 243     105.210  93.590 137.570  1.00  0.00           N
ATOM   3608  HN  GLU A 243     105.370  94.560 137.450  1.00  0.00           H
ATOM   3609  CA  GLU A 243     104.020  93.230 136.860  1.00  0.00           C
ATOM   3610  HA  GLU A 243     103.550  92.390 137.370  1.00  0.00           H
ATOM   3611  CB  GLU A 243     102.930  94.300 136.880  1.00  0.00           C
ATOM   3612  HB1 GLU A 243     103.350  95.240 136.480  1.00  0.00           H
ATOM   3613  HB2 GLU A 243     102.040  93.970 136.310  1.00  0.00           H
ATOM   3614  CG  GLU A 243     102.430  94.460 138.320  1.00  0.00           C
ATOM   3615  HG1 GLU A 243     103.100  95.120 138.910  1.00  0.00           H
ATOM   3616  HG2 GLU A 243     102.200  93.490 138.820  1.00  0.00           H
ATOM   3617  CD  GLU A 243     101.160  95.270 138.480  1.00  0.00           C
ATOM   3618  OE1 GLU A 243     101.190  96.520 138.210  1.00  0.00           O
ATOM   3619  OE2 GLU A 243     100.110  94.740 138.880  1.00  0.00           O
ATOM   3620  C   GLU A 243     104.340  92.620 135.510  1.00  0.00           C
ATOM   3621  O   GLU A 243     104.850  93.350 134.690  1.00  0.00           O
ATOM   3622  N   PRO A 244     104.190  91.300 135.170  1.00  0.00           N
ATOM   3623  CD  PRO A 244     103.870  90.160 136.120  1.00  0.00           C
ATOM   3624  HD1 PRO A 244     102.890  90.350 136.600  1.00  0.00           H
ATOM   3625  HD2 PRO A 244     104.590  90.140 136.960  1.00  0.00           H
ATOM   3626  CA  PRO A 244     104.270  90.790 133.780  1.00  0.00           C
ATOM   3627  HA  PRO A 244     105.310  90.960 133.540  1.00  0.00           H
ATOM   3628  CB  PRO A 244     103.880  89.250 133.870  1.00  0.00           C
ATOM   3629  HB1 PRO A 244     102.880  89.120 133.420  1.00  0.00           H
ATOM   3630  HB2 PRO A 244     104.650  88.720 133.270  1.00  0.00           H
ATOM   3631  CG  PRO A 244     103.940  88.850 135.340  1.00  0.00           C
ATOM   3632  HG1 PRO A 244     104.930  88.380 135.530  1.00  0.00           H
ATOM   3633  HG2 PRO A 244     103.110  88.150 135.570  1.00  0.00           H
ATOM   3634  C   PRO A 244     103.290  91.530 132.840  1.00  0.00           C
ATOM   3635  O   PRO A 244     102.260  91.990 133.330  1.00  0.00           O
ATOM   3636  N   PRO A 245     103.590  91.730 131.550  1.00  0.00           N
ATOM   3637  CD  PRO A 245     104.740  91.120 130.900  1.00  0.00           C
ATOM   3638  HD1 PRO A 245     105.080  90.140 131.310  1.00  0.00           H
ATOM   3639  HD2 PRO A 245     105.570  91.860 130.940  1.00  0.00           H
ATOM   3640  CA  PRO A 245     102.590  92.150 130.600  1.00  0.00           C
ATOM   3641  HA  PRO A 245     102.250  93.150 130.840  1.00  0.00           H
ATOM   3642  CB  PRO A 245     103.380  92.060 129.270  1.00  0.00           C
ATOM   3643  HB1 PRO A 245     102.730  91.930 128.380  1.00  0.00           H
ATOM   3644  HB2 PRO A 245     104.010  92.970 129.130  1.00  0.00           H
ATOM   3645  CG  PRO A 245     104.370  90.950 129.460  1.00  0.00           C
ATOM   3646  HG1 PRO A 245     105.220  91.040 128.750  1.00  0.00           H
ATOM   3647  HG2 PRO A 245     103.870  89.960 129.410  1.00  0.00           H
ATOM   3648  C   PRO A 245     101.300  91.350 130.570  1.00  0.00           C
ATOM   3649  O   PRO A 245     101.280  90.170 131.010  1.00  0.00           O
ATOM   3650  N   LEU A 246     100.250  91.820 129.840  1.00  0.00           N
ATOM   3651  HN  LEU A 246     100.360  92.650 129.300  1.00  0.00           H
ATOM   3652  CA  LEU A 246      98.990  91.040 129.660  1.00  0.00           C
ATOM   3653  HA  LEU A 246      98.710  90.810 130.670  1.00  0.00           H
ATOM   3654  CB  LEU A 246      97.860  91.780 128.930  1.00  0.00           C
ATOM   3655  HB1 LEU A 246      98.160  92.160 127.940  1.00  0.00           H
ATOM   3656  HB2 LEU A 246      96.940  91.170 128.810  1.00  0.00           H
ATOM   3657  CG  LEU A 246      97.260  92.960 129.710  1.00  0.00           C
ATOM   3658  HG  LEU A 246      97.920  93.850 129.700  1.00  0.00           H
ATOM   3659  CD1 LEU A 246      96.010  93.280 128.950  1.00  0.00           C
ATOM   3660 HD11 LEU A 246      95.100  92.710 129.250  1.00  0.00           H
ATOM   3661 HD12 LEU A 246      95.660  94.300 129.230  1.00  0.00           H
ATOM   3662 HD13 LEU A 246      96.080  93.290 127.850  1.00  0.00           H
ATOM   3663  CD2 LEU A 246      96.850  92.610 131.160  1.00  0.00           C
ATOM   3664 HD21 LEU A 246      96.090  93.290 131.610  1.00  0.00           H
ATOM   3665 HD22 LEU A 246      96.430  91.580 131.080  1.00  0.00           H
ATOM   3666 HD23 LEU A 246      97.810  92.720 131.710  1.00  0.00           H
ATOM   3667  C   LEU A 246      99.320  89.770 128.850  1.00  0.00           C
ATOM   3668  O   LEU A 246      98.430  88.910 128.900  1.00  0.00           O
ATOM   3669  N   CYS A 247     100.470  89.630 128.160  1.00  0.00           N
ATOM   3670  HN  CYS A 247     101.010  90.470 128.070  1.00  0.00           H
ATOM   3671  CA  CYS A 247     100.550  88.580 127.150  1.00  0.00           C
ATOM   3672  HA  CYS A 247      99.640  88.000 127.160  1.00  0.00           H
ATOM   3673  CB  CYS A 247     100.960  89.090 125.760  1.00  0.00           C
ATOM   3674  HB1 CYS A 247     101.030  88.340 124.940  1.00  0.00           H
ATOM   3675  HB2 CYS A 247     101.940  89.590 125.700  1.00  0.00           H
ATOM   3676  SG  CYS A 247      99.710  90.240 125.180  1.00  0.00           S
ATOM   3677  C   CYS A 247     101.700  87.770 127.590  1.00  0.00           C
ATOM   3678  O   CYS A 247     102.170  86.880 126.900  1.00  0.00           O
ATOM   3679  N   GLY A 248     102.250  88.020 128.820  1.00  0.00           N
ATOM   3680  HN  GLY A 248     101.810  88.670 129.440  1.00  0.00           H
ATOM   3681  CA  GLY A 248     103.190  87.140 129.490  1.00  0.00           C
ATOM   3682  HA1 GLY A 248     104.060  87.740 129.720  1.00  0.00           H
ATOM   3683  HA2 GLY A 248     103.530  86.350 128.840  1.00  0.00           H
ATOM   3684  C   GLY A 248     102.540  86.590 130.700  1.00  0.00           C
ATOM   3685  O   GLY A 248     101.340  86.720 131.020  1.00  0.00           O
ATOM   3686  N   GLN A 249     103.390  85.920 131.520  1.00  0.00           N
ATOM   3687  HN  GLN A 249     104.320  85.800 131.170  1.00  0.00           H
ATOM   3688  CA  GLN A 249     102.880  85.190 132.620  1.00  0.00           C
ATOM   3689  HA  GLN A 249     101.960  85.630 132.980  1.00  0.00           H
ATOM   3690  CB  GLN A 249     102.540  83.780 132.160  1.00  0.00           C
ATOM   3691  HB1 GLN A 249     102.270  83.780 131.080  1.00  0.00           H
ATOM   3692  HB2 GLN A 249     103.430  83.110 132.160  1.00  0.00           H
ATOM   3693  CG  GLN A 249     101.420  82.970 132.950  1.00  0.00           C
ATOM   3694  HG1 GLN A 249     101.810  82.590 133.920  1.00  0.00           H
ATOM   3695  HG2 GLN A 249     101.070  82.140 132.300  1.00  0.00           H
ATOM   3696  CD  GLN A 249     100.280  83.930 133.460  1.00  0.00           C
ATOM   3697  OE1 GLN A 249      99.970  84.080 134.600  1.00  0.00           O
ATOM   3698  NE2 GLN A 249      99.510  84.400 132.490  1.00  0.00           N
ATOM   3699 HE21 GLN A 249      99.790  84.360 131.530  1.00  0.00           H
ATOM   3700 HE22 GLN A 249      98.610  84.740 132.770  1.00  0.00           H
ATOM   3701  C   GLN A 249     103.950  85.110 133.710  1.00  0.00           C
ATOM   3702  O   GLN A 249     103.570  84.700 134.780  1.00  0.00           O
ATOM   3703  N   THR A 250     105.210  85.350 133.450  1.00  0.00           N
ATOM   3704  HN  THR A 250     105.440  85.580 132.510  1.00  0.00           H
ATOM   3705  CA  THR A 250     106.290  85.340 134.450  1.00  0.00           C
ATOM   3706  HA  THR A 250     105.860  85.230 135.440  1.00  0.00           H
ATOM   3707  CB  THR A 250     107.290  84.140 134.530  1.00  0.00           C
ATOM   3708  HB  THR A 250     107.730  84.140 135.550  1.00  0.00           H
ATOM   3709  OG1 THR A 250     108.280  84.200 133.580  1.00  0.00           O
ATOM   3710  HG1 THR A 250     107.800  84.250 132.750  1.00  0.00           H
ATOM   3711  CG2 THR A 250     106.550  82.850 134.340  1.00  0.00           C
ATOM   3712 HG21 THR A 250     105.590  82.880 134.900  1.00  0.00           H
ATOM   3713 HG22 THR A 250     106.260  82.700 133.280  1.00  0.00           H
ATOM   3714 HG23 THR A 250     107.070  82.020 134.860  1.00  0.00           H
ATOM   3715  C   THR A 250     107.180  86.600 134.380  1.00  0.00           C
ATOM   3716  O   THR A 250     107.100  87.340 133.380  1.00  0.00           O
ATOM   3717  N   LEU A 251     108.000  86.800 135.370  1.00  0.00           N
ATOM   3718  HN  LEU A 251     107.810  86.280 136.190  1.00  0.00           H
ATOM   3719  CA  LEU A 251     109.020  87.800 135.530  1.00  0.00           C
ATOM   3720  HA  LEU A 251     108.550  88.770 135.660  1.00  0.00           H
ATOM   3721  CB  LEU A 251     109.720  87.440 136.840  1.00  0.00           C
ATOM   3722  HB1 LEU A 251     108.940  87.570 137.630  1.00  0.00           H
ATOM   3723  HB2 LEU A 251     110.090  86.400 136.910  1.00  0.00           H
ATOM   3724  CG  LEU A 251     110.900  88.290 137.280  1.00  0.00           C
ATOM   3725  HG  LEU A 251     111.710  88.190 136.530  1.00  0.00           H
ATOM   3726  CD1 LEU A 251     110.490  89.750 137.550  1.00  0.00           C
ATOM   3727 HD11 LEU A 251     110.300  90.140 136.530  1.00  0.00           H
ATOM   3728 HD12 LEU A 251     109.620  89.810 138.240  1.00  0.00           H
ATOM   3729 HD13 LEU A 251     111.390  90.270 137.920  1.00  0.00           H
ATOM   3730  CD2 LEU A 251     111.410  87.850 138.670  1.00  0.00           C
ATOM   3731 HD21 LEU A 251     111.610  86.760 138.590  1.00  0.00           H
ATOM   3732 HD22 LEU A 251     112.260  88.410 139.100  1.00  0.00           H
ATOM   3733 HD23 LEU A 251     110.610  87.900 139.440  1.00  0.00           H
ATOM   3734  C   LEU A 251     109.970  87.980 134.280  1.00  0.00           C
ATOM   3735  O   LEU A 251     110.190  89.100 133.850  1.00  0.00           O
ATOM   3736  N   CYS A 252     110.420  86.860 133.640  1.00  0.00           N
ATOM   3737  HN  CYS A 252     110.270  85.930 133.950  1.00  0.00           H
ATOM   3738  CA  CYS A 252     111.230  87.070 132.430  1.00  0.00           C
ATOM   3739  HA  CYS A 252     112.090  87.730 132.540  1.00  0.00           H
ATOM   3740  CB  CYS A 252     111.810  85.690 132.040  1.00  0.00           C
ATOM   3741  HB1 CYS A 252     112.410  85.840 131.110  1.00  0.00           H
ATOM   3742  HB2 CYS A 252     111.000  84.940 131.880  1.00  0.00           H
ATOM   3743  SG  CYS A 252     113.050  85.210 133.250  1.00  0.00           S
ATOM   3744  C   CYS A 252     110.520  87.600 131.240  1.00  0.00           C
ATOM   3745  O   CYS A 252     111.210  88.000 130.290  1.00  0.00           O
ATOM   3746  N   ASP A 253     109.190  87.790 131.260  1.00  0.00           N
ATOM   3747  HN  ASP A 253     108.600  87.580 132.040  1.00  0.00           H
ATOM   3748  CA  ASP A 253     108.330  88.190 130.180  1.00  0.00           C
ATOM   3749  HA  ASP A 253     108.960  87.930 129.340  1.00  0.00           H
ATOM   3750  CB  ASP A 253     106.900  87.460 130.170  1.00  0.00           C
ATOM   3751  HB1 ASP A 253     106.320  87.750 131.070  1.00  0.00           H
ATOM   3752  HB2 ASP A 253     106.210  87.790 129.360  1.00  0.00           H
ATOM   3753  CG  ASP A 253     106.880  85.970 130.050  1.00  0.00           C
ATOM   3754  OD1 ASP A 253     107.820  85.290 129.580  1.00  0.00           O
ATOM   3755  OD2 ASP A 253     105.840  85.430 130.510  1.00  0.00           O
ATOM   3756  C   ASP A 253     108.170  89.720 130.300  1.00  0.00           C
ATOM   3757  O   ASP A 253     107.790  90.390 129.370  1.00  0.00           O
ATOM   3758  N   ASN A 254     108.610  90.290 131.490  1.00  0.00           N
ATOM   3759  HN  ASN A 254     108.930  89.740 132.250  1.00  0.00           H
ATOM   3760  CA  ASN A 254     108.680  91.670 131.690  1.00  0.00           C
ATOM   3761  HA  ASN A 254     107.750  92.190 131.480  1.00  0.00           H
ATOM   3762  CB  ASN A 254     108.930  92.030 133.260  1.00  0.00           C
ATOM   3763  HB1 ASN A 254     108.130  91.560 133.880  1.00  0.00           H
ATOM   3764  HB2 ASN A 254     109.960  91.680 133.460  1.00  0.00           H
ATOM   3765  CG  ASN A 254     108.840  93.580 133.510  1.00  0.00           C
ATOM   3766  OD1 ASN A 254     109.610  94.350 132.950  1.00  0.00           O
ATOM   3767  ND2 ASN A 254     107.880  94.000 134.300  1.00  0.00           N
ATOM   3768 HD21 ASN A 254     107.230  93.320 134.630  1.00  0.00           H
ATOM   3769 HD22 ASN A 254     107.850  95.000 134.330  1.00  0.00           H
ATOM   3770  C   ASN A 254     109.800  92.350 130.940  1.00  0.00           C
ATOM   3771  O   ASN A 254     110.960  91.920 131.010  1.00  0.00           O
ATOM   3772  N   THR A 255     109.570  93.510 130.220  1.00  0.00           N
ATOM   3773  HN  THR A 255     108.680  93.970 130.210  1.00  0.00           H
ATOM   3774  CA  THR A 255     110.480  94.220 129.270  1.00  0.00           C
ATOM   3775  HA  THR A 255     110.590  93.470 128.500  1.00  0.00           H
ATOM   3776  CB  THR A 255     109.950  95.460 128.730  1.00  0.00           C
ATOM   3777  HB  THR A 255     109.930  96.290 129.460  1.00  0.00           H
ATOM   3778  OG1 THR A 255     108.530  95.230 128.430  1.00  0.00           O
ATOM   3779  HG1 THR A 255     108.470  94.400 127.970  1.00  0.00           H
ATOM   3780  CG2 THR A 255     110.630  95.830 127.410  1.00  0.00           C
ATOM   3781 HG21 THR A 255     111.690  96.030 127.650  1.00  0.00           H
ATOM   3782 HG22 THR A 255     110.590  95.090 126.570  1.00  0.00           H
ATOM   3783 HG23 THR A 255     110.120  96.750 127.050  1.00  0.00           H
ATOM   3784  C   THR A 255     111.800  94.560 129.860  1.00  0.00           C
ATOM   3785  O   THR A 255     112.840  94.420 129.190  1.00  0.00           O
ATOM   3786  N   GLU A 256     111.790  94.950 131.140  1.00  0.00           N
ATOM   3787  HN  GLU A 256     110.960  94.840 131.690  1.00  0.00           H
ATOM   3788  CA  GLU A 256     112.980  95.340 131.780  1.00  0.00           C
ATOM   3789  HA  GLU A 256     113.380  96.140 131.160  1.00  0.00           H
ATOM   3790  CB  GLU A 256     112.620  95.920 133.170  1.00  0.00           C
ATOM   3791  HB1 GLU A 256     112.160  95.160 133.830  1.00  0.00           H
ATOM   3792  HB2 GLU A 256     113.560  96.240 133.660  1.00  0.00           H
ATOM   3793  CG  GLU A 256     111.740  97.200 133.200  1.00  0.00           C
ATOM   3794  HG1 GLU A 256     112.030  97.750 134.120  1.00  0.00           H
ATOM   3795  HG2 GLU A 256     110.670  96.920 133.350  1.00  0.00           H
ATOM   3796  CD  GLU A 256     111.910  98.150 132.040  1.00  0.00           C
ATOM   3797  OE1 GLU A 256     110.910  98.420 131.320  1.00  0.00           O
ATOM   3798  OE2 GLU A 256     113.080  98.560 131.780  1.00  0.00           O
ATOM   3799  C   GLU A 256     113.970  94.130 131.980  1.00  0.00           C
ATOM   3800  O   GLU A 256     115.150  94.250 131.550  1.00  0.00           O
ATOM   3801  N   VAL A 257     113.460  92.980 132.510  1.00  0.00           N
ATOM   3802  HN  VAL A 257     112.490  93.040 132.720  1.00  0.00           H
ATOM   3803  CA  VAL A 257     114.250  91.670 132.690  1.00  0.00           C
ATOM   3804  HA  VAL A 257     115.180  91.860 133.220  1.00  0.00           H
ATOM   3805  CB  VAL A 257     113.440  90.540 133.400  1.00  0.00           C
ATOM   3806  HB  VAL A 257     112.540  90.290 132.790  1.00  0.00           H
ATOM   3807  CG1 VAL A 257     114.350  89.280 133.480  1.00  0.00           C
ATOM   3808 HG11 VAL A 257     114.790  89.010 132.490  1.00  0.00           H
ATOM   3809 HG12 VAL A 257     115.210  89.450 134.170  1.00  0.00           H
ATOM   3810 HG13 VAL A 257     113.860  88.430 134.000  1.00  0.00           H
ATOM   3811  CG2 VAL A 257     113.020  91.050 134.810  1.00  0.00           C
ATOM   3812 HG21 VAL A 257     112.610  92.080 134.890  1.00  0.00           H
ATOM   3813 HG22 VAL A 257     112.340  90.310 135.310  1.00  0.00           H
ATOM   3814 HG23 VAL A 257     113.890  91.140 135.500  1.00  0.00           H
ATOM   3815  C   VAL A 257     114.810  91.220 131.330  1.00  0.00           C
ATOM   3816  O   VAL A 257     115.980  90.950 131.150  1.00  0.00           O
ATOM   3817  N   ILE A 258     113.980  91.190 130.240  1.00  0.00           N
ATOM   3818  HN  ILE A 258     113.070  91.600 130.270  1.00  0.00           H
ATOM   3819  CA  ILE A 258     114.410  90.530 129.000  1.00  0.00           C
ATOM   3820  HA  ILE A 258     115.020  89.650 129.190  1.00  0.00           H
ATOM   3821  CB  ILE A 258     113.200  90.090 128.250  1.00  0.00           C
ATOM   3822  HB  ILE A 258     112.670  89.400 128.940  1.00  0.00           H
ATOM   3823  CG2 ILE A 258     112.200  91.260 127.940  1.00  0.00           C
ATOM   3824 HG21 ILE A 258     111.170  90.880 127.730  1.00  0.00           H
ATOM   3825 HG22 ILE A 258     112.280  92.010 128.750  1.00  0.00           H
ATOM   3826 HG23 ILE A 258     112.570  91.640 126.960  1.00  0.00           H
ATOM   3827  CG1 ILE A 258     113.510  89.100 127.030  1.00  0.00           C
ATOM   3828 HG11 ILE A 258     114.340  89.530 126.430  1.00  0.00           H
ATOM   3829 HG12 ILE A 258     112.680  89.020 126.300  1.00  0.00           H
ATOM   3830  CD  ILE A 258     113.780  87.640 127.470  1.00  0.00           C
ATOM   3831  HD1 ILE A 258     114.070  87.030 126.590  1.00  0.00           H
ATOM   3832  HD2 ILE A 258     114.590  87.790 128.220  1.00  0.00           H
ATOM   3833  HD3 ILE A 258     112.930  87.230 128.050  1.00  0.00           H
ATOM   3834  C   ILE A 258     115.340  91.440 128.180  1.00  0.00           C
ATOM   3835  O   ILE A 258     116.280  90.960 127.510  1.00  0.00           O
ATOM   3836  N   ALA A 259     115.220  92.760 128.350  1.00  0.00           N
ATOM   3837  HN  ALA A 259     114.430  93.100 128.860  1.00  0.00           H
ATOM   3838  CA  ALA A 259     116.160  93.790 127.930  1.00  0.00           C
ATOM   3839  HA  ALA A 259     116.290  93.580 126.870  1.00  0.00           H
ATOM   3840  CB  ALA A 259     115.540  95.260 127.970  1.00  0.00           C
ATOM   3841  HB1 ALA A 259     116.160  95.910 127.310  1.00  0.00           H
ATOM   3842  HB2 ALA A 259     114.550  95.120 127.480  1.00  0.00           H
ATOM   3843  HB3 ALA A 259     115.530  95.670 129.000  1.00  0.00           H
ATOM   3844  C   ALA A 259     117.510  93.630 128.530  1.00  0.00           C
ATOM   3845  O   ALA A 259     118.580  93.690 127.910  1.00  0.00           O
ATOM   3846  N   SER A 260     117.570  93.450 129.880  1.00  0.00           N
ATOM   3847  HN  SER A 260     116.720  93.430 130.390  1.00  0.00           H
ATOM   3848  CA  SER A 260     118.800  93.010 130.580  1.00  0.00           C
ATOM   3849  HA  SER A 260     119.610  93.700 130.410  1.00  0.00           H
ATOM   3850  CB  SER A 260     118.660  92.760 132.110  1.00  0.00           C
ATOM   3851  HB1 SER A 260     119.520  92.200 132.530  1.00  0.00           H
ATOM   3852  HB2 SER A 260     117.690  92.250 132.270  1.00  0.00           H
ATOM   3853  OG  SER A 260     118.700  93.980 132.880  1.00  0.00           O
ATOM   3854  HG1 SER A 260     118.620  93.570 133.740  1.00  0.00           H
ATOM   3855  C   SER A 260     119.340  91.680 130.090  1.00  0.00           C
ATOM   3856  O   SER A 260     120.550  91.610 129.900  1.00  0.00           O
ATOM   3857  N   TYR A 261     118.560  90.630 129.890  1.00  0.00           N
ATOM   3858  HN  TYR A 261     117.600  90.460 130.110  1.00  0.00           H
ATOM   3859  CA  TYR A 261     119.070  89.400 129.270  1.00  0.00           C
ATOM   3860  HA  TYR A 261     120.000  89.170 129.760  1.00  0.00           H
ATOM   3861  CB  TYR A 261     118.230  88.130 129.320  1.00  0.00           C
ATOM   3862  HB1 TYR A 261     117.140  88.270 129.110  1.00  0.00           H
ATOM   3863  HB2 TYR A 261     118.630  87.500 128.490  1.00  0.00           H
ATOM   3864  CG  TYR A 261     118.410  87.350 130.620  1.00  0.00           C
ATOM   3865  CD1 TYR A 261     118.190  88.020 131.830  1.00  0.00           C
ATOM   3866  HD1 TYR A 261     117.890  89.050 131.890  1.00  0.00           H
ATOM   3867  CE1 TYR A 261     118.450  87.350 133.060  1.00  0.00           C
ATOM   3868  HE1 TYR A 261     118.340  87.860 134.010  1.00  0.00           H
ATOM   3869  CZ  TYR A 261     118.780  85.980 132.960  1.00  0.00           C
ATOM   3870  OH  TYR A 261     118.870  85.190 134.090  1.00  0.00           O
ATOM   3871  HH  TYR A 261     119.370  84.400 133.880  1.00  0.00           H
ATOM   3872  CD2 TYR A 261     118.900  86.050 130.580  1.00  0.00           C
ATOM   3873  HD2 TYR A 261     119.020  85.560 129.620  1.00  0.00           H
ATOM   3874  CE2 TYR A 261     118.960  85.290 131.730  1.00  0.00           C
ATOM   3875  HE2 TYR A 261     119.200  84.240 131.660  1.00  0.00           H
ATOM   3876  C   TYR A 261     119.660  89.600 127.790  1.00  0.00           C
ATOM   3877  O   TYR A 261     120.710  89.050 127.460  1.00  0.00           O
ATOM   3878  N   ASN A 262     119.010  90.430 126.980  1.00  0.00           N
ATOM   3879  HN  ASN A 262     118.160  90.820 127.310  1.00  0.00           H
ATOM   3880  CA  ASN A 262     119.480  90.730 125.630  1.00  0.00           C
ATOM   3881  HA  ASN A 262     119.760  89.840 125.100  1.00  0.00           H
ATOM   3882  CB  ASN A 262     118.460  91.570 124.800  1.00  0.00           C
ATOM   3883  HB1 ASN A 262     118.280  92.510 125.360  1.00  0.00           H
ATOM   3884  HB2 ASN A 262     118.950  91.840 123.840  1.00  0.00           H
ATOM   3885  CG  ASN A 262     117.180  90.860 124.640  1.00  0.00           C
ATOM   3886  OD1 ASN A 262     117.010  89.640 124.530  1.00  0.00           O
ATOM   3887  ND2 ASN A 262     116.080  91.610 124.580  1.00  0.00           N
ATOM   3888 HD21 ASN A 262     116.070  92.600 124.440  1.00  0.00           H
ATOM   3889 HD22 ASN A 262     115.230  91.140 124.330  1.00  0.00           H
ATOM   3890  C   ASN A 262     120.800  91.540 125.630  1.00  0.00           C
ATOM   3891  O   ASN A 262     121.670  91.290 124.810  1.00  0.00           O
ATOM   3892  N   GLN A 263     120.860  92.550 126.560  1.00  0.00           N
ATOM   3893  HN  GLN A 263     120.100  92.790 127.160  1.00  0.00           H
ATOM   3894  CA  GLN A 263     122.020  93.430 126.600  1.00  0.00           C
ATOM   3895  HA  GLN A 263     122.170  93.890 125.630  1.00  0.00           H
ATOM   3896  CB  GLN A 263     121.780  94.640 127.600  1.00  0.00           C
ATOM   3897  HB1 GLN A 263     121.340  94.270 128.560  1.00  0.00           H
ATOM   3898  HB2 GLN A 263     122.720  95.160 127.910  1.00  0.00           H
ATOM   3899  CG  GLN A 263     120.890  95.750 127.100  1.00  0.00           C
ATOM   3900  HG1 GLN A 263     121.530  96.660 127.060  1.00  0.00           H
ATOM   3901  HG2 GLN A 263     120.140  95.990 127.880  1.00  0.00           H
ATOM   3902  CD  GLN A 263     120.380  95.630 125.680  1.00  0.00           C
ATOM   3903  OE1 GLN A 263     121.160  95.860 124.730  1.00  0.00           O
ATOM   3904  NE2 GLN A 263     119.150  95.070 125.520  1.00  0.00           N
ATOM   3905 HE21 GLN A 263     118.880  94.590 126.360  1.00  0.00           H
ATOM   3906 HE22 GLN A 263     118.820  95.030 124.580  1.00  0.00           H
ATOM   3907  C   GLN A 263     123.430  92.940 127.000  1.00  0.00           C
ATOM   3908  O   GLN A 263     124.420  93.280 126.420  1.00  0.00           O
ATOM   3909  N   LEU A 264     123.430  91.880 127.910  1.00  0.00           N
ATOM   3910  HN  LEU A 264     122.530  91.620 128.220  1.00  0.00           H
ATOM   3911  CA  LEU A 264     124.500  91.200 128.570  1.00  0.00           C
ATOM   3912  HA  LEU A 264     125.370  91.790 128.360  1.00  0.00           H
ATOM   3913  CB  LEU A 264     124.210  91.080 130.110  1.00  0.00           C
ATOM   3914  HB1 LEU A 264     123.230  90.580 130.290  1.00  0.00           H
ATOM   3915  HB2 LEU A 264     124.890  90.370 130.640  1.00  0.00           H
ATOM   3916  CG  LEU A 264     124.510  92.370 130.920  1.00  0.00           C
ATOM   3917  HG  LEU A 264     125.610  92.360 131.100  1.00  0.00           H
ATOM   3918  CD1 LEU A 264     124.190  93.760 130.240  1.00  0.00           C
ATOM   3919 HD11 LEU A 264     124.780  93.950 129.330  1.00  0.00           H
ATOM   3920 HD12 LEU A 264     123.130  93.790 129.910  1.00  0.00           H
ATOM   3921 HD13 LEU A 264     124.280  94.520 131.050  1.00  0.00           H
ATOM   3922  CD2 LEU A 264     123.980  92.300 132.370  1.00  0.00           C
ATOM   3923 HD21 LEU A 264     124.500  93.100 132.930  1.00  0.00           H
ATOM   3924 HD22 LEU A 264     122.870  92.340 132.290  1.00  0.00           H
ATOM   3925 HD23 LEU A 264     124.170  91.340 132.910  1.00  0.00           H
ATOM   3926  C   LEU A 264     124.690  89.820 127.940  1.00  0.00           C
ATOM   3927  O   LEU A 264     123.830  88.970 128.010  1.00  0.00           O
ATOM   3928  N   SER A 265     125.930  89.470 127.430  1.00  0.00           N
ATOM   3929  HN  SER A 265     126.680  90.130 127.470  1.00  0.00           H
ATOM   3930  CA  SER A 265     126.290  88.050 127.040  1.00  0.00           C
ATOM   3931  HA  SER A 265     125.480  87.640 126.460  1.00  0.00           H
ATOM   3932  CB  SER A 265     127.610  87.950 126.200  1.00  0.00           C
ATOM   3933  HB1 SER A 265     128.080  86.950 126.050  1.00  0.00           H
ATOM   3934  HB2 SER A 265     128.440  88.550 126.630  1.00  0.00           H
ATOM   3935  OG  SER A 265     127.470  88.410 124.870  1.00  0.00           O
ATOM   3936  HG1 SER A 265     126.930  87.770 124.410  1.00  0.00           H
ATOM   3937  C   SER A 265     126.520  87.130 128.260  1.00  0.00           C
ATOM   3938  O   SER A 265     126.350  85.920 128.310  1.00  0.00           O
ATOM   3939  N   SER A 266     126.950  87.700 129.440  1.00  0.00           N
ATOM   3940  HN  SER A 266     127.080  88.690 129.440  1.00  0.00           H
ATOM   3941  CA  SER A 266     127.250  87.030 130.670  1.00  0.00           C
ATOM   3942  HA  SER A 266     128.220  86.550 130.570  1.00  0.00           H
ATOM   3943  CB  SER A 266     127.620  88.060 131.720  1.00  0.00           C
ATOM   3944  HB1 SER A 266     128.500  88.670 131.420  1.00  0.00           H
ATOM   3945  HB2 SER A 266     127.920  87.550 132.660  1.00  0.00           H
ATOM   3946  OG  SER A 266     126.520  88.980 131.990  1.00  0.00           O
ATOM   3947  HG1 SER A 266     126.850  89.710 132.510  1.00  0.00           H
ATOM   3948  C   SER A 266     126.170  86.150 131.280  1.00  0.00           C
ATOM   3949  O   SER A 266     126.420  85.080 131.810  1.00  0.00           O
ATOM   3950  N   PHE A 267     124.920  86.570 131.120  1.00  0.00           N
ATOM   3951  HN  PHE A 267     124.660  87.420 130.680  1.00  0.00           H
ATOM   3952  CA  PHE A 267     123.720  85.860 131.620  1.00  0.00           C
ATOM   3953  HA  PHE A 267     124.070  85.350 132.510  1.00  0.00           H
ATOM   3954  CB  PHE A 267     122.510  86.830 131.960  1.00  0.00           C
ATOM   3955  HB1 PHE A 267     122.370  87.490 131.070  1.00  0.00           H
ATOM   3956  HB2 PHE A 267     121.540  86.300 132.060  1.00  0.00           H
ATOM   3957  CG  PHE A 267     122.710  87.810 133.090  1.00  0.00           C
ATOM   3958  CD1 PHE A 267     123.700  87.600 134.100  1.00  0.00           C
ATOM   3959  HD1 PHE A 267     124.350  86.740 134.160  1.00  0.00           H
ATOM   3960  CE1 PHE A 267     123.730  88.450 135.220  1.00  0.00           C
ATOM   3961  HE1 PHE A 267     124.430  88.270 136.020  1.00  0.00           H
ATOM   3962  CZ  PHE A 267     122.940  89.530 135.280  1.00  0.00           C
ATOM   3963  HZ  PHE A 267     122.880  90.070 136.210  1.00  0.00           H
ATOM   3964  CD2 PHE A 267     121.890  88.900 133.220  1.00  0.00           C
ATOM   3965  HD2 PHE A 267     121.140  89.130 132.480  1.00  0.00           H
ATOM   3966  CE2 PHE A 267     122.010  89.820 134.310  1.00  0.00           C
ATOM   3967  HE2 PHE A 267     121.190  90.510 134.510  1.00  0.00           H
ATOM   3968  C   PHE A 267     123.300  84.800 130.650  1.00  0.00           C
ATOM   3969  O   PHE A 267     122.390  84.060 130.990  1.00  0.00           O
ATOM   3970  N   ARG A 268     124.050  84.560 129.600  1.00  0.00           N
ATOM   3971  HN  ARG A 268     124.790  85.190 129.370  1.00  0.00           H
ATOM   3972  CA  ARG A 268     123.930  83.420 128.680  1.00  0.00           C
ATOM   3973  HA  ARG A 268     123.190  82.720 129.020  1.00  0.00           H
ATOM   3974  CB  ARG A 268     123.490  83.960 127.290  1.00  0.00           C
ATOM   3975  HB1 ARG A 268     124.280  84.640 126.890  1.00  0.00           H
ATOM   3976  HB2 ARG A 268     123.360  83.190 126.490  1.00  0.00           H
ATOM   3977  CG  ARG A 268     122.120  84.620 127.450  1.00  0.00           C
ATOM   3978  HG1 ARG A 268     121.710  84.580 128.480  1.00  0.00           H
ATOM   3979  HG2 ARG A 268     121.440  83.940 126.900  1.00  0.00           H
ATOM   3980  CD  ARG A 268     121.930  86.000 126.850  1.00  0.00           C
ATOM   3981  HD1 ARG A 268     122.380  86.800 127.470  1.00  0.00           H
ATOM   3982  HD2 ARG A 268     120.840  86.210 126.810  1.00  0.00           H
ATOM   3983  NE  ARG A 268     122.380  85.960 125.460  1.00  0.00           N
ATOM   3984  HE  ARG A 268     122.420  85.090 124.970  1.00  0.00           H
ATOM   3985  CZ  ARG A 268     122.750  87.100 124.870  1.00  0.00           C
ATOM   3986  NH1 ARG A 268     122.500  88.310 125.340  1.00  0.00           N
ATOM   3987 HH11 ARG A 268     122.690  89.100 124.760  1.00  0.00           H
ATOM   3988 HH12 ARG A 268     121.940  88.560 126.130  1.00  0.00           H
ATOM   3989  NH2 ARG A 268     123.010  87.080 123.540  1.00  0.00           N
ATOM   3990 HH21 ARG A 268     123.060  88.000 123.160  1.00  0.00           H
ATOM   3991 HH22 ARG A 268     123.110  86.220 123.040  1.00  0.00           H
ATOM   3992  C   ARG A 268     125.160  82.610 128.550  1.00  0.00           C
ATOM   3993  O   ARG A 268     125.540  82.130 127.520  1.00  0.00           O
ATOM   3994  N   GLN A 269     125.880  82.540 129.680  1.00  0.00           N
ATOM   3995  HN  GLN A 269     125.580  82.980 130.530  1.00  0.00           H
ATOM   3996  CA  GLN A 269     127.050  81.690 129.720  1.00  0.00           C
ATOM   3997  HA  GLN A 269     127.550  81.760 128.760  1.00  0.00           H
ATOM   3998  CB  GLN A 269     128.190  82.120 130.780  1.00  0.00           C
ATOM   3999  HB1 GLN A 269     127.760  82.300 131.790  1.00  0.00           H
ATOM   4000  HB2 GLN A 269     128.990  81.370 130.930  1.00  0.00           H
ATOM   4001  CG  GLN A 269     128.990  83.330 130.340  1.00  0.00           C
ATOM   4002  HG1 GLN A 269     129.890  83.420 130.990  1.00  0.00           H
ATOM   4003  HG2 GLN A 269     128.400  84.260 130.520  1.00  0.00           H
ATOM   4004  CD  GLN A 269     129.440  83.380 128.930  1.00  0.00           C
ATOM   4005  OE1 GLN A 269     130.490  82.800 128.580  1.00  0.00           O
ATOM   4006  NE2 GLN A 269     128.710  84.140 127.990  1.00  0.00           N
ATOM   4007 HE21 GLN A 269     127.850  84.570 128.240  1.00  0.00           H
ATOM   4008 HE22 GLN A 269     128.970  83.970 127.030  1.00  0.00           H
ATOM   4009  C   GLN A 269     126.780  80.210 129.890  1.00  0.00           C
ATOM   4010  O   GLN A 269     125.750  79.870 130.490  1.00  0.00           O
ATOM   4011  N   PRO A 270     127.730  79.270 129.390  1.00  0.00           N
ATOM   4012  CD  PRO A 270     129.030  79.560 128.770  1.00  0.00           C
ATOM   4013  HD1 PRO A 270     129.780  79.980 129.480  1.00  0.00           H
ATOM   4014  HD2 PRO A 270     128.800  80.200 127.900  1.00  0.00           H
ATOM   4015  CA  PRO A 270     127.470  77.840 129.530  1.00  0.00           C
ATOM   4016  HA  PRO A 270     126.800  77.470 128.760  1.00  0.00           H
ATOM   4017  CB  PRO A 270     128.800  77.250 129.270  1.00  0.00           C
ATOM   4018  HB1 PRO A 270     129.350  77.310 130.240  1.00  0.00           H
ATOM   4019  HB2 PRO A 270     128.780  76.180 128.950  1.00  0.00           H
ATOM   4020  CG  PRO A 270     129.380  78.190 128.260  1.00  0.00           C
ATOM   4021  HG1 PRO A 270     128.980  77.990 127.250  1.00  0.00           H
ATOM   4022  HG2 PRO A 270     130.480  78.050 128.270  1.00  0.00           H
ATOM   4023  C   PRO A 270     126.740  77.250 130.740  1.00  0.00           C
ATOM   4024  O   PRO A 270     127.220  77.350 131.880  1.00  0.00           O
ATOM   4025  N   LYS A 271     125.560  76.620 130.510  1.00  0.00           N
ATOM   4026  HN  LYS A 271     125.210  76.570 129.580  1.00  0.00           H
ATOM   4027  CA  LYS A 271     124.860  75.900 131.510  1.00  0.00           C
ATOM   4028  HA  LYS A 271     125.430  75.890 132.430  1.00  0.00           H
ATOM   4029  CB  LYS A 271     123.510  76.500 131.980  1.00  0.00           C
ATOM   4030  HB1 LYS A 271     122.890  76.710 131.080  1.00  0.00           H
ATOM   4031  HB2 LYS A 271     123.030  75.820 132.720  1.00  0.00           H
ATOM   4032  CG  LYS A 271     123.690  77.880 132.640  1.00  0.00           C
ATOM   4033  HG1 LYS A 271     124.640  78.310 132.260  1.00  0.00           H
ATOM   4034  HG2 LYS A 271     123.830  77.820 133.740  1.00  0.00           H
ATOM   4035  CD  LYS A 271     122.600  78.930 132.630  1.00  0.00           C
ATOM   4036  HD1 LYS A 271     121.770  78.670 133.330  1.00  0.00           H
ATOM   4037  HD2 LYS A 271     122.160  78.890 131.610  1.00  0.00           H
ATOM   4038  CE  LYS A 271     122.960  80.380 132.910  1.00  0.00           C
ATOM   4039  HE1 LYS A 271     123.910  80.610 132.380  1.00  0.00           H
ATOM   4040  HE2 LYS A 271     123.050  80.480 134.010  1.00  0.00           H
ATOM   4041  NZ  LYS A 271     121.920  81.340 132.480  1.00  0.00           N
ATOM   4042  HZ1 LYS A 271     121.080  81.160 133.050  1.00  0.00           H
ATOM   4043  HZ2 LYS A 271     122.180  82.300 132.810  1.00  0.00           H
ATOM   4044  HZ3 LYS A 271     121.790  81.250 131.450  1.00  0.00           H
ATOM   4045  C   LYS A 271     124.660  74.440 131.020  1.00  0.00           C
ATOM   4046  O   LYS A 271     124.330  74.280 129.810  1.00  0.00           O
ATOM   4047  N   VAL A 272     124.890  73.420 131.860  1.00  0.00           N
ATOM   4048  HN  VAL A 272     125.280  73.550 132.760  1.00  0.00           H
ATOM   4049  CA  VAL A 272     124.470  72.020 131.650  1.00  0.00           C
ATOM   4050  HA  VAL A 272     124.480  71.990 130.570  1.00  0.00           H
ATOM   4051  CB  VAL A 272     125.400  70.920 132.140  1.00  0.00           C
ATOM   4052  HB  VAL A 272     125.520  71.120 133.230  1.00  0.00           H
ATOM   4053  CG1 VAL A 272     124.810  69.520 131.760  1.00  0.00           C
ATOM   4054 HG11 VAL A 272     125.460  68.670 132.040  1.00  0.00           H
ATOM   4055 HG12 VAL A 272     123.850  69.260 132.260  1.00  0.00           H
ATOM   4056 HG13 VAL A 272     124.630  69.500 130.660  1.00  0.00           H
ATOM   4057  CG2 VAL A 272     126.780  71.020 131.530  1.00  0.00           C
ATOM   4058 HG21 VAL A 272     126.950  70.520 130.550  1.00  0.00           H
ATOM   4059 HG22 VAL A 272     127.140  72.070 131.460  1.00  0.00           H
ATOM   4060 HG23 VAL A 272     127.440  70.410 132.180  1.00  0.00           H
ATOM   4061  C   VAL A 272     123.090  71.740 132.170  1.00  0.00           C
ATOM   4062  O   VAL A 272     122.820  72.030 133.320  1.00  0.00           O
ATOM   4063  N   VAL A 273     122.250  71.230 131.300  1.00  0.00           N
ATOM   4064  HN  VAL A 273     122.420  71.130 130.320  1.00  0.00           H
ATOM   4065  CA  VAL A 273     120.850  70.940 131.700  1.00  0.00           C
ATOM   4066  HA  VAL A 273     120.710  71.220 132.730  1.00  0.00           H
ATOM   4067  CB  VAL A 273     119.790  71.520 130.750  1.00  0.00           C
ATOM   4068  HB  VAL A 273     119.900  71.190 129.700  1.00  0.00           H
ATOM   4069  CG1 VAL A 273     118.370  71.120 131.280  1.00  0.00           C
ATOM   4070 HG11 VAL A 273     118.190  70.060 131.010  1.00  0.00           H
ATOM   4071 HG12 VAL A 273     118.220  71.360 132.360  1.00  0.00           H
ATOM   4072 HG13 VAL A 273     117.720  71.770 130.660  1.00  0.00           H
ATOM   4073  CG2 VAL A 273     119.850  73.080 130.980  1.00  0.00           C
ATOM   4074 HG21 VAL A 273     120.730  73.500 130.440  1.00  0.00           H
ATOM   4075 HG22 VAL A 273     118.970  73.510 130.460  1.00  0.00           H
ATOM   4076 HG23 VAL A 273     119.890  73.230 132.080  1.00  0.00           H
ATOM   4077  C   VAL A 273     120.740  69.470 131.700  1.00  0.00           C
ATOM   4078  O   VAL A 273     120.850  68.760 130.650  1.00  0.00           O
ATOM   4079  N   ARG A 274     120.230  68.860 132.830  1.00  0.00           N
ATOM   4080  HN  ARG A 274     120.150  69.400 133.660  1.00  0.00           H
ATOM   4081  CA  ARG A 274     120.040  67.440 132.900  1.00  0.00           C
ATOM   4082  HA  ARG A 274     120.690  66.840 132.280  1.00  0.00           H
ATOM   4083  CB  ARG A 274     120.160  66.880 134.300  1.00  0.00           C
ATOM   4084  HB1 ARG A 274     119.330  67.200 134.970  1.00  0.00           H
ATOM   4085  HB2 ARG A 274     120.180  65.770 134.260  1.00  0.00           H
ATOM   4086  CG  ARG A 274     121.540  67.280 134.870  1.00  0.00           C
ATOM   4087  HG1 ARG A 274     121.580  68.390 134.860  1.00  0.00           H
ATOM   4088  HG2 ARG A 274     122.290  66.890 134.150  1.00  0.00           H
ATOM   4089  CD  ARG A 274     121.840  66.800 136.240  1.00  0.00           C
ATOM   4090  HD1 ARG A 274     122.900  66.970 136.510  1.00  0.00           H
ATOM   4091  HD2 ARG A 274     121.640  65.700 136.270  1.00  0.00           H
ATOM   4092  NE  ARG A 274     120.940  67.370 137.260  1.00  0.00           N
ATOM   4093  HE  ARG A 274     120.000  67.630 137.050  1.00  0.00           H
ATOM   4094  CZ  ARG A 274     121.360  67.650 138.500  1.00  0.00           C
ATOM   4095  NH1 ARG A 274     122.480  67.160 138.930  1.00  0.00           N
ATOM   4096 HH11 ARG A 274     122.620  67.250 139.920  1.00  0.00           H
ATOM   4097 HH12 ARG A 274     123.090  66.630 138.340  1.00  0.00           H
ATOM   4098  NH2 ARG A 274     120.660  68.410 139.280  1.00  0.00           N
ATOM   4099 HH21 ARG A 274     121.240  68.800 140.000  1.00  0.00           H
ATOM   4100 HH22 ARG A 274     119.850  68.920 139.010  1.00  0.00           H
ATOM   4101  C   ARG A 274     118.600  67.010 132.490  1.00  0.00           C
ATOM   4102  O   ARG A 274     117.600  67.690 132.840  1.00  0.00           O
ATOM   4103  N   TYR A 275     118.470  65.880 131.760  1.00  0.00           N
ATOM   4104  HN  TYR A 275     119.300  65.490 131.370  1.00  0.00           H
ATOM   4105  CA  TYR A 275     117.230  65.400 131.210  1.00  0.00           C
ATOM   4106  HA  TYR A 275     116.370  65.710 131.790  1.00  0.00           H
ATOM   4107  CB  TYR A 275     117.030  65.970 129.710  1.00  0.00           C
ATOM   4108  HB1 TYR A 275     115.980  65.800 129.420  1.00  0.00           H
ATOM   4109  HB2 TYR A 275     117.330  67.040 129.620  1.00  0.00           H
ATOM   4110  CG  TYR A 275     117.780  65.240 128.570  1.00  0.00           C
ATOM   4111  CD1 TYR A 275     119.030  65.630 128.120  1.00  0.00           C
ATOM   4112  HD1 TYR A 275     119.510  66.410 128.710  1.00  0.00           H
ATOM   4113  CE1 TYR A 275     119.710  64.950 127.140  1.00  0.00           C
ATOM   4114  HE1 TYR A 275     120.750  65.060 126.870  1.00  0.00           H
ATOM   4115  CZ  TYR A 275     119.130  63.840 126.510  1.00  0.00           C
ATOM   4116  OH  TYR A 275     119.630  63.220 125.350  1.00  0.00           O
ATOM   4117  HH  TYR A 275     120.450  63.680 125.140  1.00  0.00           H
ATOM   4118  CD2 TYR A 275     117.220  64.080 128.040  1.00  0.00           C
ATOM   4119  HD2 TYR A 275     116.230  63.690 128.240  1.00  0.00           H
ATOM   4120  CE2 TYR A 275     117.840  63.400 126.980  1.00  0.00           C
ATOM   4121  HE2 TYR A 275     117.370  62.560 126.490  1.00  0.00           H
ATOM   4122  C   TYR A 275     117.250  63.880 131.320  1.00  0.00           C
ATOM   4123  O   TYR A 275     118.310  63.200 131.230  1.00  0.00           O
ATOM   4124  N   ARG A 276     116.100  63.310 131.660  1.00  0.00           N
ATOM   4125  HN  ARG A 276     115.250  63.830 131.710  1.00  0.00           H
ATOM   4126  CA  ARG A 276     116.010  61.910 131.930  1.00  0.00           C
ATOM   4127  HA  ARG A 276     116.950  61.430 131.680  1.00  0.00           H
ATOM   4128  CB  ARG A 276     115.740  61.660 133.490  1.00  0.00           C
ATOM   4129  HB1 ARG A 276     116.670  61.930 134.040  1.00  0.00           H
ATOM   4130  HB2 ARG A 276     115.010  62.440 133.790  1.00  0.00           H
ATOM   4131  CG  ARG A 276     115.410  60.250 133.920  1.00  0.00           C
ATOM   4132  HG1 ARG A 276     116.120  59.530 133.460  1.00  0.00           H
ATOM   4133  HG2 ARG A 276     114.370  60.020 133.640  1.00  0.00           H
ATOM   4134  CD  ARG A 276     115.430  60.040 135.440  1.00  0.00           C
ATOM   4135  HD1 ARG A 276     116.460  59.930 135.830  1.00  0.00           H
ATOM   4136  HD2 ARG A 276     114.900  59.100 135.700  1.00  0.00           H
ATOM   4137  NE  ARG A 276     114.700  61.150 136.120  1.00  0.00           N
ATOM   4138  HE  ARG A 276     114.010  61.590 135.550  1.00  0.00           H
ATOM   4139  CZ  ARG A 276     115.120  61.870 137.160  1.00  0.00           C
ATOM   4140  NH1 ARG A 276     116.300  61.660 137.640  1.00  0.00           N
ATOM   4141 HH11 ARG A 276     116.660  62.120 138.450  1.00  0.00           H
ATOM   4142 HH12 ARG A 276     116.800  60.830 137.380  1.00  0.00           H
ATOM   4143  NH2 ARG A 276     114.550  63.000 137.530  1.00  0.00           N
ATOM   4144 HH21 ARG A 276     115.030  63.620 138.140  1.00  0.00           H
ATOM   4145 HH22 ARG A 276     113.560  63.120 137.450  1.00  0.00           H
ATOM   4146  C   ARG A 276     115.010  61.320 130.950  1.00  0.00           C
ATOM   4147  O   ARG A 276     113.880  61.790 130.880  1.00  0.00           O
ATOM   4148  N   VAL A 277     115.440  60.310 130.230  1.00  0.00           N
ATOM   4149  HN  VAL A 277     116.400  60.060 130.310  1.00  0.00           H
ATOM   4150  CA  VAL A 277     114.600  59.550 129.360  1.00  0.00           C
ATOM   4151  HA  VAL A 277     113.830  60.200 128.950  1.00  0.00           H
ATOM   4152  CB  VAL A 277     115.350  59.200 128.060  1.00  0.00           C
ATOM   4153  HB  VAL A 277     116.290  58.640 128.290  1.00  0.00           H
ATOM   4154  CG1 VAL A 277     114.490  58.200 127.190  1.00  0.00           C
ATOM   4155 HG11 VAL A 277     113.490  58.690 127.150  1.00  0.00           H
ATOM   4156 HG12 VAL A 277     114.960  58.220 126.180  1.00  0.00           H
ATOM   4157 HG13 VAL A 277     114.570  57.150 127.530  1.00  0.00           H
ATOM   4158  CG2 VAL A 277     115.610  60.520 127.280  1.00  0.00           C
ATOM   4159 HG21 VAL A 277     116.230  61.100 128.000  1.00  0.00           H
ATOM   4160 HG22 VAL A 277     116.010  60.300 126.270  1.00  0.00           H
ATOM   4161 HG23 VAL A 277     114.740  61.160 127.040  1.00  0.00           H
ATOM   4162  C   VAL A 277     114.080  58.320 130.060  1.00  0.00           C
ATOM   4163  O   VAL A 277     114.810  57.580 130.730  1.00  0.00           O
ATOM   4164  N   VAL A 278     112.790  58.020 129.900  1.00  0.00           N
ATOM   4165  HN  VAL A 278     112.240  58.570 129.270  1.00  0.00           H
ATOM   4166  CA  VAL A 278     112.100  56.910 130.580  1.00  0.00           C
ATOM   4167  HA  VAL A 278     112.760  56.490 131.320  1.00  0.00           H
ATOM   4168  CB  VAL A 278     110.840  57.410 131.240  1.00  0.00           C
ATOM   4169  HB  VAL A 278     110.240  57.810 130.390  1.00  0.00           H
ATOM   4170  CG1 VAL A 278     110.150  56.280 131.990  1.00  0.00           C
ATOM   4171 HG11 VAL A 278     109.430  56.680 132.740  1.00  0.00           H
ATOM   4172 HG12 VAL A 278     109.540  55.640 131.310  1.00  0.00           H
ATOM   4173 HG13 VAL A 278     110.910  55.660 132.510  1.00  0.00           H
ATOM   4174  CG2 VAL A 278     111.430  58.430 132.280  1.00  0.00           C
ATOM   4175 HG21 VAL A 278     111.940  57.950 133.140  1.00  0.00           H
ATOM   4176 HG22 VAL A 278     112.010  59.330 132.000  1.00  0.00           H
ATOM   4177 HG23 VAL A 278     110.500  58.810 132.740  1.00  0.00           H
ATOM   4178  C   VAL A 278     111.790  55.820 129.590  1.00  0.00           C
ATOM   4179  O   VAL A 278     110.970  56.000 128.710  1.00  0.00           O
ATOM   4180  N   ASN A 279     112.370  54.600 129.690  1.00  0.00           N
ATOM   4181  HN  ASN A 279     113.060  54.340 130.360  1.00  0.00           H
ATOM   4182  CA  ASN A 279     112.000  53.500 128.900  1.00  0.00           C
ATOM   4183  HA  ASN A 279     111.130  53.790 128.330  1.00  0.00           H
ATOM   4184  CB  ASN A 279     113.200  53.160 127.990  1.00  0.00           C
ATOM   4185  HB1 ASN A 279     113.470  54.120 127.500  1.00  0.00           H
ATOM   4186  HB2 ASN A 279     114.040  52.890 128.660  1.00  0.00           H
ATOM   4187  CG  ASN A 279     113.040  52.060 126.990  1.00  0.00           C
ATOM   4188  OD1 ASN A 279     113.140  52.150 125.760  1.00  0.00           O
ATOM   4189  ND2 ASN A 279     113.010  50.870 127.650  1.00  0.00           N
ATOM   4190 HD21 ASN A 279     112.930  50.930 128.640  1.00  0.00           H
ATOM   4191 HD22 ASN A 279     112.780  50.040 127.140  1.00  0.00           H
ATOM   4192  C   ASN A 279     111.540  52.260 129.760  1.00  0.00           C
ATOM   4193  O   ASN A 279     112.240  51.850 130.690  1.00  0.00           O
ATOM   4194  N   LEU A 280     110.390  51.690 129.400  1.00  0.00           N
ATOM   4195  HN  LEU A 280     109.990  52.130 128.600  1.00  0.00           H
ATOM   4196  CA  LEU A 280     109.770  50.580 130.100  1.00  0.00           C
ATOM   4197  HA  LEU A 280     110.220  50.520 131.080  1.00  0.00           H
ATOM   4198  CB  LEU A 280     108.290  50.870 130.250  1.00  0.00           C
ATOM   4199  HB1 LEU A 280     108.170  51.540 131.120  1.00  0.00           H
ATOM   4200  HB2 LEU A 280     107.870  51.360 129.340  1.00  0.00           H
ATOM   4201  CG  LEU A 280     107.300  49.710 130.600  1.00  0.00           C
ATOM   4202  HG  LEU A 280     107.350  48.930 129.810  1.00  0.00           H
ATOM   4203  CD1 LEU A 280     107.530  49.140 131.960  1.00  0.00           C
ATOM   4204 HD11 LEU A 280     108.600  48.850 131.870  1.00  0.00           H
ATOM   4205 HD12 LEU A 280     107.320  49.930 132.710  1.00  0.00           H
ATOM   4206 HD13 LEU A 280     106.940  48.210 132.150  1.00  0.00           H
ATOM   4207  CD2 LEU A 280     105.860  50.310 130.640  1.00  0.00           C
ATOM   4208 HD21 LEU A 280     105.740  51.270 131.180  1.00  0.00           H
ATOM   4209 HD22 LEU A 280     105.390  50.400 129.640  1.00  0.00           H
ATOM   4210 HD23 LEU A 280     105.310  49.470 131.120  1.00  0.00           H
ATOM   4211  C   LEU A 280     110.000  49.260 129.300  1.00  0.00           C
ATOM   4212  O   LEU A 280     109.700  49.300 128.100  1.00  0.00           O
ATOM   4213  N   TYR A 281     110.480  48.230 129.910  1.00  0.00           N
ATOM   4214  HN  TYR A 281     110.820  48.470 130.810  1.00  0.00           H
ATOM   4215  CA  TYR A 281     110.740  46.970 129.410  1.00  0.00           C
ATOM   4216  HA  TYR A 281     110.770  47.090 128.340  1.00  0.00           H
ATOM   4217  CB  TYR A 281     112.090  46.520 129.870  1.00  0.00           C
ATOM   4218  HB1 TYR A 281     112.200  46.590 130.970  1.00  0.00           H
ATOM   4219  HB2 TYR A 281     112.390  45.490 129.590  1.00  0.00           H
ATOM   4220  CG  TYR A 281     113.200  47.280 129.230  1.00  0.00           C
ATOM   4221  CD1 TYR A 281     113.670  47.090 127.910  1.00  0.00           C
ATOM   4222  HD1 TYR A 281     113.220  46.360 127.250  1.00  0.00           H
ATOM   4223  CE1 TYR A 281     114.930  47.650 127.540  1.00  0.00           C
ATOM   4224  HE1 TYR A 281     115.290  47.600 126.520  1.00  0.00           H
ATOM   4225  CZ  TYR A 281     115.680  48.410 128.500  1.00  0.00           C
ATOM   4226  OH  TYR A 281     116.970  48.940 128.250  1.00  0.00           O
ATOM   4227  HH  TYR A 281     117.330  49.410 129.000  1.00  0.00           H
ATOM   4228  CD2 TYR A 281     113.930  48.130 130.100  1.00  0.00           C
ATOM   4229  HD2 TYR A 281     113.480  48.230 131.080  1.00  0.00           H
ATOM   4230  CE2 TYR A 281     115.180  48.650 129.700  1.00  0.00           C
ATOM   4231  HE2 TYR A 281     115.600  49.390 130.360  1.00  0.00           H
ATOM   4232  C   TYR A 281     109.790  45.880 129.990  1.00  0.00           C
ATOM   4233  O   TYR A 281     109.060  46.120 130.920  1.00  0.00           O
ATOM   4234  N   GLU A 282     109.690  44.670 129.330  1.00  0.00           N
ATOM   4235  HN  GLU A 282     110.240  44.470 128.520  1.00  0.00           H
ATOM   4236  CA  GLU A 282     109.020  43.550 130.000  1.00  0.00           C
ATOM   4237  HA  GLU A 282     108.060  43.800 130.440  1.00  0.00           H
ATOM   4238  CB  GLU A 282     108.450  42.620 128.830  1.00  0.00           C
ATOM   4239  HB1 GLU A 282     109.320  42.240 128.260  1.00  0.00           H
ATOM   4240  HB2 GLU A 282     107.940  41.730 129.240  1.00  0.00           H
ATOM   4241  CG  GLU A 282     107.500  43.480 127.980  1.00  0.00           C
ATOM   4242  HG1 GLU A 282     108.080  44.260 127.450  1.00  0.00           H
ATOM   4243  HG2 GLU A 282     106.670  43.920 128.570  1.00  0.00           H
ATOM   4244  CD  GLU A 282     106.990  42.550 126.910  1.00  0.00           C
ATOM   4245  OE1 GLU A 282     106.350  43.090 125.950  1.00  0.00           O
ATOM   4246  OE2 GLU A 282     107.170  41.300 126.890  1.00  0.00           O
ATOM   4247  C   GLU A 282     109.950  42.790 130.900  1.00  0.00           C
ATOM   4248  O   GLU A 282     111.160  42.980 130.890  1.00  0.00           O
ATOM   4249  N   ASP A 283     109.330  41.920 131.770  1.00  0.00           N
ATOM   4250  HN  ASP A 283     108.340  41.820 131.750  1.00  0.00           H
ATOM   4251  CA  ASP A 283     110.000  41.310 132.970  1.00  0.00           C
ATOM   4252  HA  ASP A 283     110.500  42.140 133.440  1.00  0.00           H
ATOM   4253  CB  ASP A 283     108.810  40.690 133.830  1.00  0.00           C
ATOM   4254  HB1 ASP A 283     108.210  40.010 133.200  1.00  0.00           H
ATOM   4255  HB2 ASP A 283     109.150  40.040 134.670  1.00  0.00           H
ATOM   4256  CG  ASP A 283     108.100  41.880 134.380  1.00  0.00           C
ATOM   4257  OD1 ASP A 283     108.740  42.870 134.960  1.00  0.00           O
ATOM   4258  OD2 ASP A 283     106.880  41.900 134.290  1.00  0.00           O
ATOM   4259  C   ASP A 283     111.040  40.250 132.620  1.00  0.00           C
ATOM   4260  O   ASP A 283     111.850  39.860 133.510  1.00  0.00           O
ATOM   4261  N   ASP A 284     111.170  39.800 131.330  1.00  0.00           N
ATOM   4262  HN  ASP A 284     110.330  39.860 130.790  1.00  0.00           H
ATOM   4263  CA  ASP A 284     112.260  38.900 130.920  1.00  0.00           C
ATOM   4264  HA  ASP A 284     112.530  38.310 131.780  1.00  0.00           H
ATOM   4265  CB  ASP A 284     111.770  37.960 129.860  1.00  0.00           C
ATOM   4266  HB1 ASP A 284     111.260  38.460 129.010  1.00  0.00           H
ATOM   4267  HB2 ASP A 284     112.580  37.360 129.400  1.00  0.00           H
ATOM   4268  CG  ASP A 284     110.830  36.900 130.420  1.00  0.00           C
ATOM   4269  OD1 ASP A 284     111.160  36.320 131.460  1.00  0.00           O
ATOM   4270  OD2 ASP A 284     109.700  36.720 129.860  1.00  0.00           O
ATOM   4271  C   ASP A 284     113.420  39.770 130.360  1.00  0.00           C
ATOM   4272  O   ASP A 284     114.330  39.240 129.740  1.00  0.00           O
ATOM   4273  N   HIS A 285     113.320  41.050 130.540  1.00  0.00           N
ATOM   4274  HN  HIS A 285     112.460  41.310 130.970  1.00  0.00           H
ATOM   4275  CA  HIS A 285     114.270  42.090 130.070  1.00  0.00           C
ATOM   4276  HA  HIS A 285     113.950  42.940 130.640  1.00  0.00           H
ATOM   4277  CB  HIS A 285     115.760  41.870 130.500  1.00  0.00           C
ATOM   4278  HB1 HIS A 285     116.180  40.970 130.020  1.00  0.00           H
ATOM   4279  HB2 HIS A 285     116.350  42.760 130.180  1.00  0.00           H
ATOM   4280  ND1 HIS A 285     115.690  42.630 132.850  1.00  0.00           N
ATOM   4281  CG  HIS A 285     115.990  41.600 131.950  1.00  0.00           C
ATOM   4282  CE1 HIS A 285     115.860  42.050 134.040  1.00  0.00           C
ATOM   4283  HE1 HIS A 285     115.600  42.520 134.990  1.00  0.00           H
ATOM   4284  NE2 HIS A 285     116.420  40.780 134.000  1.00  0.00           N
ATOM   4285  HE2 HIS A 285     117.080  40.380 134.640  1.00  0.00           H
ATOM   4286  CD2 HIS A 285     116.550  40.520 132.610  1.00  0.00           C
ATOM   4287  HD2 HIS A 285     116.860  39.570 132.190  1.00  0.00           H
ATOM   4288  C   HIS A 285     114.110  42.460 128.570  1.00  0.00           C
ATOM   4289  O   HIS A 285     115.110  42.740 127.940  1.00  0.00           O
ATOM   4290  N   LYS A 286     112.910  42.440 128.100  1.00  0.00           N
ATOM   4291  HN  LYS A 286     112.130  42.340 128.710  1.00  0.00           H
ATOM   4292  CA  LYS A 286     112.600  42.340 126.730  1.00  0.00           C
ATOM   4293  HA  LYS A 286     113.510  42.420 126.150  1.00  0.00           H
ATOM   4294  CB  LYS A 286     111.930  40.970 126.360  1.00  0.00           C
ATOM   4295  HB1 LYS A 286     111.190  40.740 127.160  1.00  0.00           H
ATOM   4296  HB2 LYS A 286     111.430  41.060 125.380  1.00  0.00           H
ATOM   4297  CG  LYS A 286     113.040  39.880 126.240  1.00  0.00           C
ATOM   4298  HG1 LYS A 286     113.680  39.700 127.130  1.00  0.00           H
ATOM   4299  HG2 LYS A 286     113.640  40.150 125.340  1.00  0.00           H
ATOM   4300  CD  LYS A 286     112.400  38.500 125.910  1.00  0.00           C
ATOM   4301  HD1 LYS A 286     111.830  38.220 126.820  1.00  0.00           H
ATOM   4302  HD2 LYS A 286     113.180  37.730 125.720  1.00  0.00           H
ATOM   4303  CE  LYS A 286     111.500  38.470 124.680  1.00  0.00           C
ATOM   4304  HE1 LYS A 286     112.080  38.770 123.780  1.00  0.00           H
ATOM   4305  HE2 LYS A 286     110.630  39.150 124.830  1.00  0.00           H
ATOM   4306  NZ  LYS A 286     111.000  37.100 124.550  1.00  0.00           N
ATOM   4307  HZ1 LYS A 286     110.450  36.930 123.680  1.00  0.00           H
ATOM   4308  HZ2 LYS A 286     111.800  36.440 124.540  1.00  0.00           H
ATOM   4309  HZ3 LYS A 286     110.490  36.900 125.430  1.00  0.00           H
ATOM   4310  C   LYS A 286     111.740  43.420 126.270  1.00  0.00           C
ATOM   4311  O   LYS A 286     111.120  44.200 127.060  1.00  0.00           O
ATOM   4312  N   ASN A 287     111.680  43.580 124.950  1.00  0.00           N
ATOM   4313  HN  ASN A 287     112.290  43.180 124.270  1.00  0.00           H
ATOM   4314  CA  ASN A 287     110.780  44.540 124.260  1.00  0.00           C
ATOM   4315  HA  ASN A 287     110.860  44.370 123.200  1.00  0.00           H
ATOM   4316  CB  ASN A 287     109.340  44.420 124.790  1.00  0.00           C
ATOM   4317  HB1 ASN A 287     109.070  43.340 124.800  1.00  0.00           H
ATOM   4318  HB2 ASN A 287     109.200  44.790 125.830  1.00  0.00           H
ATOM   4319  CG  ASN A 287     108.370  45.060 123.850  1.00  0.00           C
ATOM   4320  OD1 ASN A 287     108.790  45.560 122.810  1.00  0.00           O
ATOM   4321  ND2 ASN A 287     107.080  45.120 124.230  1.00  0.00           N
ATOM   4322 HD21 ASN A 287     106.720  44.510 124.940  1.00  0.00           H
ATOM   4323 HD22 ASN A 287     106.420  45.460 123.550  1.00  0.00           H
ATOM   4324  C   ASN A 287     111.310  46.010 124.440  1.00  0.00           C
ATOM   4325  O   ASN A 287     110.610  46.820 125.040  1.00  0.00           O
ATOM   4326  N   PRO A 288     112.500  46.450 123.870  1.00  0.00           N
ATOM   4327  CD  PRO A 288     113.460  45.540 123.230  1.00  0.00           C
ATOM   4328  HD1 PRO A 288     113.030  44.930 122.400  1.00  0.00           H
ATOM   4329  HD2 PRO A 288     114.100  45.040 123.990  1.00  0.00           H
ATOM   4330  CA  PRO A 288     113.030  47.860 123.890  1.00  0.00           C
ATOM   4331  HA  PRO A 288     113.060  48.220 124.910  1.00  0.00           H
ATOM   4332  CB  PRO A 288     114.460  47.720 123.400  1.00  0.00           C
ATOM   4333  HB1 PRO A 288     114.840  48.620 122.880  1.00  0.00           H
ATOM   4334  HB2 PRO A 288     115.050  47.710 124.340  1.00  0.00           H
ATOM   4335  CG  PRO A 288     114.450  46.470 122.510  1.00  0.00           C
ATOM   4336  HG1 PRO A 288     115.450  45.990 122.460  1.00  0.00           H
ATOM   4337  HG2 PRO A 288     114.100  46.610 121.470  1.00  0.00           H
ATOM   4338  C   PRO A 288     112.160  48.830 123.090  1.00  0.00           C
ATOM   4339  O   PRO A 288     111.740  48.470 122.000  1.00  0.00           O
ATOM   4340  N   THR A 289     111.770  49.980 123.690  1.00  0.00           N
ATOM   4341  HN  THR A 289     112.050  50.300 124.590  1.00  0.00           H
ATOM   4342  CA  THR A 289     110.820  50.840 122.930  1.00  0.00           C
ATOM   4343  HA  THR A 289     110.050  50.300 122.380  1.00  0.00           H
ATOM   4344  CB  THR A 289     110.050  51.910 123.680  1.00  0.00           C
ATOM   4345  HB  THR A 289     110.700  52.610 124.240  1.00  0.00           H
ATOM   4346  OG1 THR A 289     109.490  51.280 124.820  1.00  0.00           O
ATOM   4347  HG1 THR A 289     109.390  50.350 124.580  1.00  0.00           H
ATOM   4348  CG2 THR A 289     108.940  52.650 122.970  1.00  0.00           C
ATOM   4349 HG21 THR A 289     108.220  51.910 122.560  1.00  0.00           H
ATOM   4350 HG22 THR A 289     108.290  53.270 123.620  1.00  0.00           H
ATOM   4351 HG23 THR A 289     109.270  53.230 122.080  1.00  0.00           H
ATOM   4352  C   THR A 289     111.560  51.610 121.950  1.00  0.00           C
ATOM   4353  O   THR A 289     111.290  51.460 120.720  1.00  0.00           O
ATOM   4354  N   VAL A 290     112.620  52.320 122.420  1.00  0.00           N
ATOM   4355  HN  VAL A 290     112.780  52.250 123.400  1.00  0.00           H
ATOM   4356  CA  VAL A 290     113.390  53.160 121.500  1.00  0.00           C
ATOM   4357  HA  VAL A 290     113.230  52.750 120.510  1.00  0.00           H
ATOM   4358  CB  VAL A 290     113.060  54.670 121.570  1.00  0.00           C
ATOM   4359  HB  VAL A 290     113.840  55.220 121.010  1.00  0.00           H
ATOM   4360  CG1 VAL A 290     111.640  54.850 121.010  1.00  0.00           C
ATOM   4361 HG11 VAL A 290     111.430  54.390 120.020  1.00  0.00           H
ATOM   4362 HG12 VAL A 290     110.990  54.340 121.760  1.00  0.00           H
ATOM   4363 HG13 VAL A 290     111.480  55.950 120.970  1.00  0.00           H
ATOM   4364  CG2 VAL A 290     112.960  55.170 123.000  1.00  0.00           C
ATOM   4365 HG21 VAL A 290     112.530  56.190 123.070  1.00  0.00           H
ATOM   4366 HG22 VAL A 290     112.260  54.590 123.640  1.00  0.00           H
ATOM   4367 HG23 VAL A 290     113.910  55.240 123.570  1.00  0.00           H
ATOM   4368  C   VAL A 290     114.830  53.000 121.930  1.00  0.00           C
ATOM   4369  O   VAL A 290     115.690  53.370 121.130  1.00  0.00           O
ATOM   4370  N   THR A 291     115.150  52.550 123.120  1.00  0.00           N
ATOM   4371  HN  THR A 291     114.360  52.310 123.670  1.00  0.00           H
ATOM   4372  CA  THR A 291     116.500  52.480 123.660  1.00  0.00           C
ATOM   4373  HA  THR A 291     116.770  53.520 123.590  1.00  0.00           H
ATOM   4374  CB  THR A 291     116.520  52.190 125.120  1.00  0.00           C
ATOM   4375  HB  THR A 291     115.780  52.770 125.710  1.00  0.00           H
ATOM   4376  OG1 THR A 291     117.740  52.530 125.770  1.00  0.00           O
ATOM   4377  HG1 THR A 291     117.730  52.070 126.620  1.00  0.00           H
ATOM   4378  CG2 THR A 291     116.230  50.710 125.550  1.00  0.00           C
ATOM   4379 HG21 THR A 291     116.770  49.860 125.070  1.00  0.00           H
ATOM   4380 HG22 THR A 291     116.320  50.630 126.660  1.00  0.00           H
ATOM   4381 HG23 THR A 291     115.170  50.550 125.250  1.00  0.00           H
ATOM   4382  C   THR A 291     117.460  51.540 122.920  1.00  0.00           C
ATOM   4383  O   THR A 291     117.080  50.650 122.190  1.00  0.00           O
ATOM   4384  N   ARG A 292     118.800  51.870 123.090  1.00  0.00           N
ATOM   4385  HN  ARG A 292     118.900  52.410 123.920  1.00  0.00           H
ATOM   4386  CA  ARG A 292     119.930  51.360 122.320  1.00  0.00           C
ATOM   4387  HA  ARG A 292     120.690  52.020 122.730  1.00  0.00           H
ATOM   4388  CB  ARG A 292     120.470  49.940 122.820  1.00  0.00           C
ATOM   4389  HB1 ARG A 292     119.720  49.160 122.580  1.00  0.00           H
ATOM   4390  HB2 ARG A 292     121.410  49.730 122.260  1.00  0.00           H
ATOM   4391  CG  ARG A 292     120.580  49.790 124.320  1.00  0.00           C
ATOM   4392  HG1 ARG A 292     120.890  48.750 124.600  1.00  0.00           H
ATOM   4393  HG2 ARG A 292     119.580  49.700 124.780  1.00  0.00           H
ATOM   4394  CD  ARG A 292     121.380  50.910 125.050  1.00  0.00           C
ATOM   4395  HD1 ARG A 292     120.850  51.880 124.900  1.00  0.00           H
ATOM   4396  HD2 ARG A 292     122.370  51.130 124.610  1.00  0.00           H
ATOM   4397  NE  ARG A 292     121.440  50.640 126.550  1.00  0.00           N
ATOM   4398  HE  ARG A 292     121.570  49.720 126.900  1.00  0.00           H
ATOM   4399  CZ  ARG A 292     121.740  51.570 127.440  1.00  0.00           C
ATOM   4400  NH1 ARG A 292     121.680  52.860 127.250  1.00  0.00           N
ATOM   4401 HH11 ARG A 292     122.120  53.430 127.940  1.00  0.00           H
ATOM   4402 HH12 ARG A 292     121.850  53.180 126.310  1.00  0.00           H
ATOM   4403  NH2 ARG A 292     121.940  51.120 128.630  1.00  0.00           N
ATOM   4404 HH21 ARG A 292     121.970  51.770 129.390  1.00  0.00           H
ATOM   4405 HH22 ARG A 292     121.530  50.220 128.810  1.00  0.00           H
ATOM   4406  C   ARG A 292     119.970  51.490 120.850  1.00  0.00           C
ATOM   4407  O   ARG A 292     120.680  50.820 120.200  1.00  0.00           O
ATOM   4408  N   GLU A 293     119.080  52.350 120.260  1.00  0.00           N
ATOM   4409  HN  GLU A 293     118.560  52.810 120.980  1.00  0.00           H
ATOM   4410  CA  GLU A 293     118.920  52.560 118.890  1.00  0.00           C
ATOM   4411  HA  GLU A 293     119.800  52.190 118.380  1.00  0.00           H
ATOM   4412  CB  GLU A 293     117.570  51.870 118.420  1.00  0.00           C
ATOM   4413  HB1 GLU A 293     116.700  52.150 119.050  1.00  0.00           H
ATOM   4414  HB2 GLU A 293     117.360  52.350 117.440  1.00  0.00           H
ATOM   4415  CG  GLU A 293     117.510  50.320 118.180  1.00  0.00           C
ATOM   4416  HG1 GLU A 293     116.420  50.120 118.080  1.00  0.00           H
ATOM   4417  HG2 GLU A 293     117.840  49.770 119.090  1.00  0.00           H
ATOM   4418  CD  GLU A 293     118.290  49.830 116.980  1.00  0.00           C
ATOM   4419  OE1 GLU A 293     119.250  49.000 117.110  1.00  0.00           O
ATOM   4420  OE2 GLU A 293     117.970  50.280 115.880  1.00  0.00           O
ATOM   4421  C   GLU A 293     118.830  54.090 118.810  1.00  0.00           C
ATOM   4422  O   GLU A 293     119.750  54.830 118.310  1.00  0.00           O
ATOM   4423  N   GLN A 294     117.660  54.680 119.140  1.00  0.00           N
ATOM   4424  HN  GLN A 294     116.920  54.180 119.580  1.00  0.00           H
ATOM   4425  CA  GLN A 294     117.310  55.990 118.750  1.00  0.00           C
ATOM   4426  HA  GLN A 294     117.970  56.300 117.950  1.00  0.00           H
ATOM   4427  CB  GLN A 294     115.860  55.980 118.130  1.00  0.00           C
ATOM   4428  HB1 GLN A 294     115.030  55.910 118.860  1.00  0.00           H
ATOM   4429  HB2 GLN A 294     115.660  56.970 117.660  1.00  0.00           H
ATOM   4430  CG  GLN A 294     115.690  55.010 116.970  1.00  0.00           C
ATOM   4431  HG1 GLN A 294     114.770  55.250 116.400  1.00  0.00           H
ATOM   4432  HG2 GLN A 294     115.550  53.990 117.380  1.00  0.00           H
ATOM   4433  CD  GLN A 294     116.770  54.970 115.900  1.00  0.00           C
ATOM   4434  OE1 GLN A 294     117.480  53.980 115.650  1.00  0.00           O
ATOM   4435  NE2 GLN A 294     116.960  56.180 115.330  1.00  0.00           N
ATOM   4436 HE21 GLN A 294     116.360  56.940 115.580  1.00  0.00           H
ATOM   4437 HE22 GLN A 294     117.690  56.350 114.670  1.00  0.00           H
ATOM   4438  C   GLN A 294     117.450  57.070 119.880  1.00  0.00           C
ATOM   4439  O   GLN A 294     117.300  58.250 119.610  1.00  0.00           O
ATOM   4440  N   VAL A 295     117.750  56.750 121.180  1.00  0.00           N
ATOM   4441  HN  VAL A 295     117.940  55.780 121.310  1.00  0.00           H
ATOM   4442  CA  VAL A 295     118.000  57.750 122.180  1.00  0.00           C
ATOM   4443  HA  VAL A 295     117.250  58.510 122.030  1.00  0.00           H
ATOM   4444  CB  VAL A 295     118.020  57.180 123.580  1.00  0.00           C
ATOM   4445  HB  VAL A 295     118.880  56.490 123.670  1.00  0.00           H
ATOM   4446  CG1 VAL A 295     118.010  58.330 124.560  1.00  0.00           C
ATOM   4447 HG11 VAL A 295     118.760  59.090 124.230  1.00  0.00           H
ATOM   4448 HG12 VAL A 295     117.030  58.850 124.560  1.00  0.00           H
ATOM   4449 HG13 VAL A 295     118.240  57.860 125.540  1.00  0.00           H
ATOM   4450  CG2 VAL A 295     116.690  56.390 123.840  1.00  0.00           C
ATOM   4451 HG21 VAL A 295     116.650  55.500 123.170  1.00  0.00           H
ATOM   4452 HG22 VAL A 295     116.630  55.880 124.830  1.00  0.00           H
ATOM   4453 HG23 VAL A 295     115.790  57.030 123.770  1.00  0.00           H
ATOM   4454  C   VAL A 295     119.480  58.360 121.940  1.00  0.00           C
ATOM   4455  O   VAL A 295     119.630  59.560 122.020  1.00  0.00           O
ATOM   4456  N   ASP A 296     120.490  57.520 121.560  1.00  0.00           N
ATOM   4457  HN  ASP A 296     120.210  56.560 121.520  1.00  0.00           H
ATOM   4458  CA  ASP A 296     121.800  57.920 121.320  1.00  0.00           C
ATOM   4459  HA  ASP A 296     122.210  58.480 122.160  1.00  0.00           H
ATOM   4460  CB  ASP A 296     122.820  56.770 121.040  1.00  0.00           C
ATOM   4461  HB1 ASP A 296     122.420  56.230 120.150  1.00  0.00           H
ATOM   4462  HB2 ASP A 296     123.800  57.260 120.860  1.00  0.00           H
ATOM   4463  CG  ASP A 296     122.940  55.810 122.160  1.00  0.00           C
ATOM   4464  OD1 ASP A 296     122.680  54.600 121.960  1.00  0.00           O
ATOM   4465  OD2 ASP A 296     123.320  56.200 123.240  1.00  0.00           O
ATOM   4466  C   ASP A 296     121.900  58.890 120.150  1.00  0.00           C
ATOM   4467  O   ASP A 296     122.600  59.900 120.230  1.00  0.00           O
ATOM   4468  N   PHE A 297     121.210  58.580 119.040  1.00  0.00           N
ATOM   4469  HN  PHE A 297     120.580  57.810 119.030  1.00  0.00           H
ATOM   4470  CA  PHE A 297     121.130  59.430 117.810  1.00  0.00           C
ATOM   4471  HA  PHE A 297     122.120  59.680 117.450  1.00  0.00           H
ATOM   4472  CB  PHE A 297     120.360  58.720 116.680  1.00  0.00           C
ATOM   4473  HB1 PHE A 297     120.650  57.680 116.430  1.00  0.00           H
ATOM   4474  HB2 PHE A 297     119.340  58.540 117.060  1.00  0.00           H
ATOM   4475  CG  PHE A 297     120.340  59.520 115.440  1.00  0.00           C
ATOM   4476  CD1 PHE A 297     121.450  59.500 114.680  1.00  0.00           C
ATOM   4477  HD1 PHE A 297     122.280  58.890 115.010  1.00  0.00           H
ATOM   4478  CE1 PHE A 297     121.480  60.130 113.420  1.00  0.00           C
ATOM   4479  HE1 PHE A 297     122.440  60.190 112.920  1.00  0.00           H
ATOM   4480  CZ  PHE A 297     120.440  60.860 113.010  1.00  0.00           C
ATOM   4481  HZ  PHE A 297     120.510  61.310 112.020  1.00  0.00           H
ATOM   4482  CD2 PHE A 297     119.190  60.220 114.980  1.00  0.00           C
ATOM   4483  HD2 PHE A 297     118.300  60.150 115.600  1.00  0.00           H
ATOM   4484  CE2 PHE A 297     119.190  60.840 113.680  1.00  0.00           C
ATOM   4485  HE2 PHE A 297     118.290  61.230 113.230  1.00  0.00           H
ATOM   4486  C   PHE A 297     120.440  60.740 118.230  1.00  0.00           C
ATOM   4487  O   PHE A 297     121.020  61.790 117.840  1.00  0.00           O
ATOM   4488  N   GLN A 298     119.330  60.760 119.030  1.00  0.00           N
ATOM   4489  HN  GLN A 298     118.830  59.910 119.190  1.00  0.00           H
ATOM   4490  CA  GLN A 298     118.640  61.980 119.370  1.00  0.00           C
ATOM   4491  HA  GLN A 298     118.410  62.430 118.420  1.00  0.00           H
ATOM   4492  CB  GLN A 298     117.400  61.540 120.220  1.00  0.00           C
ATOM   4493  HB1 GLN A 298     116.980  60.670 119.670  1.00  0.00           H
ATOM   4494  HB2 GLN A 298     117.660  61.140 121.230  1.00  0.00           H
ATOM   4495  CG  GLN A 298     116.440  62.660 120.520  1.00  0.00           C
ATOM   4496  HG1 GLN A 298     116.920  63.600 120.860  1.00  0.00           H
ATOM   4497  HG2 GLN A 298     115.740  62.220 121.270  1.00  0.00           H
ATOM   4498  CD  GLN A 298     115.590  63.060 119.300  1.00  0.00           C
ATOM   4499  OE1 GLN A 298     116.040  63.630 118.320  1.00  0.00           O
ATOM   4500  NE2 GLN A 298     114.340  62.630 119.280  1.00  0.00           N
ATOM   4501 HE21 GLN A 298     114.190  61.920 119.970  1.00  0.00           H
ATOM   4502 HE22 GLN A 298     113.780  62.900 118.500  1.00  0.00           H
ATOM   4503  C   GLN A 298     119.510  62.910 120.160  1.00  0.00           C
ATOM   4504  O   GLN A 298     119.550  64.120 119.960  1.00  0.00           O
ATOM   4505  N   HIS A 299     120.220  62.300 121.160  1.00  0.00           N
ATOM   4506  HN  HIS A 299     120.140  61.320 121.310  1.00  0.00           H
ATOM   4507  CA  HIS A 299     121.120  63.010 122.030  1.00  0.00           C
ATOM   4508  HA  HIS A 299     120.440  63.700 122.490  1.00  0.00           H
ATOM   4509  CB  HIS A 299     121.700  62.050 123.060  1.00  0.00           C
ATOM   4510  HB1 HIS A 299     120.850  61.700 123.680  1.00  0.00           H
ATOM   4511  HB2 HIS A 299     122.290  61.180 122.680  1.00  0.00           H
ATOM   4512  ND1 HIS A 299     122.240  63.830 124.760  1.00  0.00           N
ATOM   4513  CG  HIS A 299     122.610  62.710 124.090  1.00  0.00           C
ATOM   4514  CE1 HIS A 299     123.160  64.090 125.650  1.00  0.00           C
ATOM   4515  HE1 HIS A 299     123.040  64.900 126.370  1.00  0.00           H
ATOM   4516  NE2 HIS A 299     124.020  63.040 125.710  1.00  0.00           N
ATOM   4517  HE2 HIS A 299     124.510  62.710 126.520  1.00  0.00           H
ATOM   4518  CD2 HIS A 299     123.670  62.180 124.680  1.00  0.00           C
ATOM   4519  HD2 HIS A 299     124.060  61.170 124.660  1.00  0.00           H
ATOM   4520  C   HIS A 299     122.290  63.580 121.250  1.00  0.00           C
ATOM   4521  O   HIS A 299     122.590  64.720 121.510  1.00  0.00           O
ATOM   4522  N   HIS A 300     122.780  62.940 120.220  1.00  0.00           N
ATOM   4523  HN  HIS A 300     122.460  62.020 119.980  1.00  0.00           H
ATOM   4524  CA  HIS A 300     123.720  63.540 119.310  1.00  0.00           C
ATOM   4525  HA  HIS A 300     124.630  63.810 119.810  1.00  0.00           H
ATOM   4526  CB  HIS A 300     124.340  62.390 118.320  1.00  0.00           C
ATOM   4527  HB1 HIS A 300     123.500  61.820 117.870  1.00  0.00           H
ATOM   4528  HB2 HIS A 300     124.960  62.670 117.440  1.00  0.00           H
ATOM   4529  ND1 HIS A 300     126.130  61.760 119.900  1.00  0.00           N
ATOM   4530  CG  HIS A 300     125.140  61.370 119.070  1.00  0.00           C
ATOM   4531  CE1 HIS A 300     126.700  60.640 120.290  1.00  0.00           C
ATOM   4532  HE1 HIS A 300     127.560  60.570 120.960  1.00  0.00           H
ATOM   4533  NE2 HIS A 300     126.080  59.550 119.790  1.00  0.00           N
ATOM   4534  HE2 HIS A 300     126.340  58.600 119.990  1.00  0.00           H
ATOM   4535  CD2 HIS A 300     125.150  60.010 118.890  1.00  0.00           C
ATOM   4536  HD2 HIS A 300     124.530  59.400 118.250  1.00  0.00           H
ATOM   4537  C   HIS A 300     123.280  64.740 118.500  1.00  0.00           C
ATOM   4538  O   HIS A 300     124.050  65.660 118.360  1.00  0.00           O
ATOM   4539  N   GLN A 301     122.070  64.810 118.050  1.00  0.00           N
ATOM   4540  HN  GLN A 301     121.460  64.030 118.100  1.00  0.00           H
ATOM   4541  CA  GLN A 301     121.500  65.860 117.310  1.00  0.00           C
ATOM   4542  HA  GLN A 301     122.070  66.020 116.410  1.00  0.00           H
ATOM   4543  CB  GLN A 301     120.110  65.410 116.860  1.00  0.00           C
ATOM   4544  HB1 GLN A 301     119.430  65.270 117.720  1.00  0.00           H
ATOM   4545  HB2 GLN A 301     119.590  66.230 116.320  1.00  0.00           H
ATOM   4546  CG  GLN A 301     119.940  64.160 115.870  1.00  0.00           C
ATOM   4547  HG1 GLN A 301     118.920  64.150 115.420  1.00  0.00           H
ATOM   4548  HG2 GLN A 301     119.990  63.230 116.460  1.00  0.00           H
ATOM   4549  CD  GLN A 301     120.970  64.060 114.710  1.00  0.00           C
ATOM   4550  OE1 GLN A 301     120.750  64.730 113.730  1.00  0.00           O
ATOM   4551  NE2 GLN A 301     122.030  63.210 114.800  1.00  0.00           N
ATOM   4552 HE21 GLN A 301     122.030  62.490 115.510  1.00  0.00           H
ATOM   4553 HE22 GLN A 301     122.560  63.120 113.960  1.00  0.00           H
ATOM   4554  C   GLN A 301     121.370  67.110 118.230  1.00  0.00           C
ATOM   4555  O   GLN A 301     121.490  68.220 117.720  1.00  0.00           O
ATOM   4556  N   LEU A 302     121.120  67.030 119.540  1.00  0.00           N
ATOM   4557  HN  LEU A 302     120.790  66.140 119.860  1.00  0.00           H
ATOM   4558  CA  LEU A 302     121.010  68.140 120.490  1.00  0.00           C
ATOM   4559  HA  LEU A 302     120.140  68.740 120.230  1.00  0.00           H
ATOM   4560  CB  LEU A 302     120.800  67.560 121.900  1.00  0.00           C
ATOM   4561  HB1 LEU A 302     121.540  66.730 121.970  1.00  0.00           H
ATOM   4562  HB2 LEU A 302     121.120  68.290 122.680  1.00  0.00           H
ATOM   4563  CG  LEU A 302     119.430  67.150 122.410  1.00  0.00           C
ATOM   4564  HG  LEU A 302     119.020  66.420 121.680  1.00  0.00           H
ATOM   4565  CD1 LEU A 302     119.430  66.570 123.860  1.00  0.00           C
ATOM   4566 HD11 LEU A 302     118.390  66.290 124.120  1.00  0.00           H
ATOM   4567 HD12 LEU A 302     120.050  65.660 124.010  1.00  0.00           H
ATOM   4568 HD13 LEU A 302     119.670  67.410 124.550  1.00  0.00           H
ATOM   4569  CD2 LEU A 302     118.580  68.430 122.470  1.00  0.00           C
ATOM   4570 HD21 LEU A 302     117.650  68.140 123.000  1.00  0.00           H
ATOM   4571 HD22 LEU A 302     119.060  69.180 123.140  1.00  0.00           H
ATOM   4572 HD23 LEU A 302     118.330  68.870 121.480  1.00  0.00           H
ATOM   4573  C   LEU A 302     122.260  69.020 120.370  1.00  0.00           C
ATOM   4574  O   LEU A 302     122.190  70.210 120.230  1.00  0.00           O
ATOM   4575  N   ALA A 303     123.460  68.400 120.400  1.00  0.00           N
ATOM   4576  HN  ALA A 303     123.550  67.410 120.510  1.00  0.00           H
ATOM   4577  CA  ALA A 303     124.680  69.170 120.440  1.00  0.00           C
ATOM   4578  HA  ALA A 303     124.590  69.770 121.330  1.00  0.00           H
ATOM   4579  CB  ALA A 303     125.950  68.280 120.580  1.00  0.00           C
ATOM   4580  HB1 ALA A 303     126.210  67.580 119.760  1.00  0.00           H
ATOM   4581  HB2 ALA A 303     126.800  68.980 120.690  1.00  0.00           H
ATOM   4582  HB3 ALA A 303     125.860  67.670 121.500  1.00  0.00           H
ATOM   4583  C   ALA A 303     124.950  70.130 119.270  1.00  0.00           C
ATOM   4584  O   ALA A 303     125.390  71.290 119.500  1.00  0.00           O
ATOM   4585  N   GLU A 304     124.640  69.710 118.040  1.00  0.00           N
ATOM   4586  HN  GLU A 304     124.140  68.850 118.080  1.00  0.00           H
ATOM   4587  CA  GLU A 304     124.760  70.440 116.770  1.00  0.00           C
ATOM   4588  HA  GLU A 304     125.800  70.630 116.560  1.00  0.00           H
ATOM   4589  CB  GLU A 304     124.240  69.640 115.540  1.00  0.00           C
ATOM   4590  HB1 GLU A 304     123.130  69.620 115.490  1.00  0.00           H
ATOM   4591  HB2 GLU A 304     124.620  70.120 114.620  1.00  0.00           H
ATOM   4592  CG  GLU A 304     124.630  68.140 115.570  1.00  0.00           C
ATOM   4593  HG1 GLU A 304     123.740  67.630 116.000  1.00  0.00           H
ATOM   4594  HG2 GLU A 304     125.510  67.930 116.220  1.00  0.00           H
ATOM   4595  CD  GLU A 304     124.700  67.490 114.260  1.00  0.00           C
ATOM   4596  OE1 GLU A 304     125.260  66.380 114.160  1.00  0.00           O
ATOM   4597  OE2 GLU A 304     124.080  68.040 113.290  1.00  0.00           O
ATOM   4598  C   GLU A 304     124.110  71.750 116.840  1.00  0.00           C
ATOM   4599  O   GLU A 304     124.620  72.780 116.370  1.00  0.00           O
ATOM   4600  N   ALA A 305     122.920  71.790 117.530  1.00  0.00           N
ATOM   4601  HN  ALA A 305     122.460  71.060 118.030  1.00  0.00           H
ATOM   4602  CA  ALA A 305     122.090  72.990 117.460  1.00  0.00           C
ATOM   4603  HA  ALA A 305     122.220  73.480 116.500  1.00  0.00           H
ATOM   4604  CB  ALA A 305     120.580  72.470 117.570  1.00  0.00           C
ATOM   4605  HB1 ALA A 305     119.790  73.190 117.270  1.00  0.00           H
ATOM   4606  HB2 ALA A 305     120.560  71.590 116.890  1.00  0.00           H
ATOM   4607  HB3 ALA A 305     120.290  72.140 118.590  1.00  0.00           H
ATOM   4608  C   ALA A 305     122.490  73.860 118.690  1.00  0.00           C
ATOM   4609  O   ALA A 305     122.950  75.010 118.590  1.00  0.00           O
ATOM   4610  N   PHE A 306     122.470  73.250 119.860  1.00  0.00           N
ATOM   4611  HN  PHE A 306     122.340  72.260 119.910  1.00  0.00           H
ATOM   4612  CA  PHE A 306     122.510  73.840 121.160  1.00  0.00           C
ATOM   4613  HA  PHE A 306     121.940  74.760 121.150  1.00  0.00           H
ATOM   4614  CB  PHE A 306     121.920  72.980 122.250  1.00  0.00           C
ATOM   4615  HB1 PHE A 306     122.460  72.010 122.290  1.00  0.00           H
ATOM   4616  HB2 PHE A 306     122.150  73.400 123.260  1.00  0.00           H
ATOM   4617  CG  PHE A 306     120.370  72.900 122.200  1.00  0.00           C
ATOM   4618  CD1 PHE A 306     119.570  72.040 121.390  1.00  0.00           C
ATOM   4619  HD1 PHE A 306     120.120  71.340 120.780  1.00  0.00           H
ATOM   4620  CE1 PHE A 306     118.210  71.930 121.500  1.00  0.00           C
ATOM   4621  HE1 PHE A 306     117.670  71.200 120.900  1.00  0.00           H
ATOM   4622  CZ  PHE A 306     117.540  72.900 122.230  1.00  0.00           C
ATOM   4623  HZ  PHE A 306     116.460  72.950 122.180  1.00  0.00           H
ATOM   4624  CD2 PHE A 306     119.600  73.860 122.890  1.00  0.00           C
ATOM   4625  HD2 PHE A 306     120.240  74.550 123.410  1.00  0.00           H
ATOM   4626  CE2 PHE A 306     118.200  73.880 123.000  1.00  0.00           C
ATOM   4627  HE2 PHE A 306     117.700  74.750 123.390  1.00  0.00           H
ATOM   4628  C   PHE A 306     123.860  74.300 121.600  1.00  0.00           C
ATOM   4629  O   PHE A 306     123.930  75.280 122.390  1.00  0.00           O
ATOM   4630  N   LYS A 307     125.010  73.750 121.080  1.00  0.00           N
ATOM   4631  HN  LYS A 307     124.990  73.060 120.360  1.00  0.00           H
ATOM   4632  CA  LYS A 307     126.390  74.120 121.500  1.00  0.00           C
ATOM   4633  HA  LYS A 307     126.320  73.860 122.550  1.00  0.00           H
ATOM   4634  CB  LYS A 307     127.500  73.170 120.930  1.00  0.00           C
ATOM   4635  HB1 LYS A 307     127.180  72.160 121.280  1.00  0.00           H
ATOM   4636  HB2 LYS A 307     127.460  73.130 119.820  1.00  0.00           H
ATOM   4637  CG  LYS A 307     128.950  73.410 121.290  1.00  0.00           C
ATOM   4638  HG1 LYS A 307     129.090  74.460 120.960  1.00  0.00           H
ATOM   4639  HG2 LYS A 307     129.580  72.710 120.700  1.00  0.00           H
ATOM   4640  CD  LYS A 307     129.250  73.180 122.770  1.00  0.00           C
ATOM   4641  HD1 LYS A 307     129.130  72.100 122.990  1.00  0.00           H
ATOM   4642  HD2 LYS A 307     128.400  73.650 123.300  1.00  0.00           H
ATOM   4643  CE  LYS A 307     130.580  73.750 123.380  1.00  0.00           C
ATOM   4644  HE1 LYS A 307     130.590  74.860 123.320  1.00  0.00           H
ATOM   4645  HE2 LYS A 307     131.340  73.430 122.640  1.00  0.00           H
ATOM   4646  NZ  LYS A 307     131.020  73.240 124.620  1.00  0.00           N
ATOM   4647  HZ1 LYS A 307     130.870  72.220 124.670  1.00  0.00           H
ATOM   4648  HZ2 LYS A 307     132.050  73.320 124.730  1.00  0.00           H
ATOM   4649  HZ3 LYS A 307     130.520  73.630 125.450  1.00  0.00           H
ATOM   4650  C   LYS A 307     126.780  75.600 121.400  1.00  0.00           C
ATOM   4651  O   LYS A 307     127.390  76.160 122.320  1.00  0.00           O
ATOM   4652  N   GLN A 308     126.330  76.280 120.360  1.00  0.00           N
ATOM   4653  HN  GLN A 308     125.880  75.810 119.600  1.00  0.00           H
ATOM   4654  CA  GLN A 308     126.660  77.690 120.110  1.00  0.00           C
ATOM   4655  HA  GLN A 308     127.670  77.840 120.470  1.00  0.00           H
ATOM   4656  CB  GLN A 308     126.580  77.960 118.560  1.00  0.00           C
ATOM   4657  HB1 GLN A 308     126.820  79.020 118.350  1.00  0.00           H
ATOM   4658  HB2 GLN A 308     127.340  77.280 118.110  1.00  0.00           H
ATOM   4659  CG  GLN A 308     125.230  77.790 117.840  1.00  0.00           C
ATOM   4660  HG1 GLN A 308     124.530  78.600 118.150  1.00  0.00           H
ATOM   4661  HG2 GLN A 308     124.780  76.840 118.210  1.00  0.00           H
ATOM   4662  CD  GLN A 308     125.300  77.690 116.330  1.00  0.00           C
ATOM   4663  OE1 GLN A 308     125.320  76.530 115.830  1.00  0.00           O
ATOM   4664  NE2 GLN A 308     125.380  78.840 115.600  1.00  0.00           N
ATOM   4665 HE21 GLN A 308     125.340  79.710 116.100  1.00  0.00           H
ATOM   4666 HE22 GLN A 308     125.500  78.880 114.610  1.00  0.00           H
ATOM   4667  C   GLN A 308     125.870  78.650 120.940  1.00  0.00           C
ATOM   4668  O   GLN A 308     126.310  79.800 121.130  1.00  0.00           O
ATOM   4669  N   TYR A 309     124.730  78.270 121.560  1.00  0.00           N
ATOM   4670  HN  TYR A 309     124.600  77.290 121.430  1.00  0.00           H
ATOM   4671  CA  TYR A 309     123.810  79.050 122.320  1.00  0.00           C
ATOM   4672  HA  TYR A 309     124.040  80.060 122.020  1.00  0.00           H
ATOM   4673  CB  TYR A 309     122.320  78.670 122.010  1.00  0.00           C
ATOM   4674  HB1 TYR A 309     122.050  77.650 122.360  1.00  0.00           H
ATOM   4675  HB2 TYR A 309     121.590  79.340 122.500  1.00  0.00           H
ATOM   4676  CG  TYR A 309     122.170  78.780 120.470  1.00  0.00           C
ATOM   4677  CD1 TYR A 309     122.140  80.040 119.890  1.00  0.00           C
ATOM   4678  HD1 TYR A 309     122.360  80.980 120.370  1.00  0.00           H
ATOM   4679  CE1 TYR A 309     121.950  80.260 118.460  1.00  0.00           C
ATOM   4680  HE1 TYR A 309     121.990  81.270 118.060  1.00  0.00           H
ATOM   4681  CZ  TYR A 309     121.580  79.120 117.680  1.00  0.00           C
ATOM   4682  OH  TYR A 309     121.090  79.200 116.390  1.00  0.00           O
ATOM   4683  HH  TYR A 309     121.460  80.020 116.060  1.00  0.00           H
ATOM   4684  CD2 TYR A 309     121.910  77.690 119.620  1.00  0.00           C
ATOM   4685  HD2 TYR A 309     121.940  76.660 119.960  1.00  0.00           H
ATOM   4686  CE2 TYR A 309     121.520  77.890 118.260  1.00  0.00           C
ATOM   4687  HE2 TYR A 309     121.290  77.000 117.690  1.00  0.00           H
ATOM   4688  C   TYR A 309     124.100  78.900 123.780  1.00  0.00           C
ATOM   4689  O   TYR A 309     123.450  79.460 124.660  1.00  0.00           O
ATOM   4690  N   ASN A 310     125.160  78.070 124.130  1.00  0.00           N
ATOM   4691  HN  ASN A 310     125.530  77.470 123.430  1.00  0.00           H
ATOM   4692  CA  ASN A 310     125.770  77.930 125.420  1.00  0.00           C
ATOM   4693  HA  ASN A 310     126.610  77.280 125.250  1.00  0.00           H
ATOM   4694  CB  ASN A 310     126.130  79.280 126.060  1.00  0.00           C
ATOM   4695  HB1 ASN A 310     125.240  79.910 126.220  1.00  0.00           H
ATOM   4696  HB2 ASN A 310     126.580  79.060 127.060  1.00  0.00           H
ATOM   4697  CG  ASN A 310     127.120  79.950 125.110  1.00  0.00           C
ATOM   4698  OD1 ASN A 310     127.660  79.280 124.200  1.00  0.00           O
ATOM   4699  ND2 ASN A 310     127.340  81.210 125.340  1.00  0.00           N
ATOM   4700 HD21 ASN A 310     126.710  81.680 125.960  1.00  0.00           H
ATOM   4701 HD22 ASN A 310     127.770  81.740 124.600  1.00  0.00           H
ATOM   4702  C   ASN A 310     124.860  77.090 126.220  1.00  0.00           C
ATOM   4703  O   ASN A 310     124.690  77.240 127.430  1.00  0.00           O
ATOM   4704  N   ILE A 311     124.060  76.030 125.620  1.00  0.00           N
ATOM   4705  HN  ILE A 311     123.980  75.880 124.630  1.00  0.00           H
ATOM   4706  CA  ILE A 311     123.420  74.990 126.390  1.00  0.00           C
ATOM   4707  HA  ILE A 311     123.460  75.220 127.440  1.00  0.00           H
ATOM   4708  CB  ILE A 311     121.990  74.970 125.980  1.00  0.00           C
ATOM   4709  HB  ILE A 311     121.880  74.770 124.900  1.00  0.00           H
ATOM   4710  CG2 ILE A 311     121.300  73.960 126.880  1.00  0.00           C
ATOM   4711 HG21 ILE A 311     121.900  73.090 127.220  1.00  0.00           H
ATOM   4712 HG22 ILE A 311     121.020  74.500 127.810  1.00  0.00           H
ATOM   4713 HG23 ILE A 311     120.320  73.630 126.470  1.00  0.00           H
ATOM   4714  CG1 ILE A 311     121.310  76.350 126.240  1.00  0.00           C
ATOM   4715 HG11 ILE A 311     121.890  77.130 125.700  1.00  0.00           H
ATOM   4716 HG12 ILE A 311     121.550  76.580 127.300  1.00  0.00           H
ATOM   4717  CD  ILE A 311     119.850  76.470 125.920  1.00  0.00           C
ATOM   4718  HD1 ILE A 311     119.140  76.280 126.750  1.00  0.00           H
ATOM   4719  HD2 ILE A 311     119.640  77.530 125.640  1.00  0.00           H
ATOM   4720  HD3 ILE A 311     119.600  75.780 125.090  1.00  0.00           H
ATOM   4721  C   ILE A 311     124.120  73.710 126.170  1.00  0.00           C
ATOM   4722  O   ILE A 311     124.350  73.270 125.060  1.00  0.00           O
ATOM   4723  N   SER A 312     124.570  72.990 127.210  1.00  0.00           N
ATOM   4724  HN  SER A 312     124.380  73.300 128.130  1.00  0.00           H
ATOM   4725  CA  SER A 312     125.090  71.570 127.090  1.00  0.00           C
ATOM   4726  HA  SER A 312     125.280  71.370 126.050  1.00  0.00           H
ATOM   4727  CB  SER A 312     126.360  71.350 127.920  1.00  0.00           C
ATOM   4728  HB1 SER A 312     126.140  71.790 128.910  1.00  0.00           H
ATOM   4729  HB2 SER A 312     127.010  72.140 127.480  1.00  0.00           H
ATOM   4730  OG  SER A 312     126.990  70.050 127.990  1.00  0.00           O
ATOM   4731  HG1 SER A 312     127.300  69.730 127.150  1.00  0.00           H
ATOM   4732  C   SER A 312     123.910  70.730 127.660  1.00  0.00           C
ATOM   4733  O   SER A 312     123.220  71.180 128.560  1.00  0.00           O
ATOM   4734  N   TRP A 313     123.660  69.480 127.230  1.00  0.00           N
ATOM   4735  HN  TRP A 313     124.150  69.120 126.440  1.00  0.00           H
ATOM   4736  CA  TRP A 313     122.630  68.680 127.770  1.00  0.00           C
ATOM   4737  HA  TRP A 313     122.080  69.230 128.510  1.00  0.00           H
ATOM   4738  CB  TRP A 313     121.630  68.310 126.640  1.00  0.00           C
ATOM   4739  HB1 TRP A 313     122.110  67.820 125.760  1.00  0.00           H
ATOM   4740  HB2 TRP A 313     120.940  67.540 127.050  1.00  0.00           H
ATOM   4741  CG  TRP A 313     120.830  69.480 126.200  1.00  0.00           C
ATOM   4742  CD1 TRP A 313     121.140  70.300 125.140  1.00  0.00           C
ATOM   4743  HD1 TRP A 313     121.920  70.120 124.410  1.00  0.00           H
ATOM   4744  NE1 TRP A 313     120.080  71.220 124.980  1.00  0.00           N
ATOM   4745  HE1 TRP A 313     120.100  71.940 124.320  1.00  0.00           H
ATOM   4746  CE2 TRP A 313     119.120  71.040 125.920  1.00  0.00           C
ATOM   4747  CD2 TRP A 313     119.570  69.950 126.780  1.00  0.00           C
ATOM   4748  CE3 TRP A 313     118.770  69.580 127.880  1.00  0.00           C
ATOM   4749  HE3 TRP A 313     119.010  68.640 128.370  1.00  0.00           H
ATOM   4750  CZ3 TRP A 313     117.590  70.350 128.160  1.00  0.00           C
ATOM   4751  HZ3 TRP A 313     116.990  70.020 129.000  1.00  0.00           H
ATOM   4752  CZ2 TRP A 313     118.020  71.830 126.340  1.00  0.00           C
ATOM   4753  HZ2 TRP A 313     117.710  72.700 125.770  1.00  0.00           H
ATOM   4754  CH2 TRP A 313     117.220  71.490 127.420  1.00  0.00           C
ATOM   4755  HH2 TRP A 313     116.290  72.000 127.600  1.00  0.00           H
ATOM   4756  C   TRP A 313     123.190  67.420 128.320  1.00  0.00           C
ATOM   4757  O   TRP A 313     123.850  66.700 127.570  1.00  0.00           O
ATOM   4758  N   GLU A 314     122.790  67.090 129.560  1.00  0.00           N
ATOM   4759  HN  GLU A 314     122.260  67.670 130.180  1.00  0.00           H
ATOM   4760  CA  GLU A 314     123.170  65.850 130.230  1.00  0.00           C
ATOM   4761  HA  GLU A 314     124.020  65.420 129.720  1.00  0.00           H
ATOM   4762  CB  GLU A 314     123.670  66.170 131.700  1.00  0.00           C
ATOM   4763  HB1 GLU A 314     124.600  66.700 131.400  1.00  0.00           H
ATOM   4764  HB2 GLU A 314     123.000  66.930 132.160  1.00  0.00           H
ATOM   4765  CG  GLU A 314     123.930  64.950 132.560  1.00  0.00           C
ATOM   4766  HG1 GLU A 314     124.280  64.050 132.020  1.00  0.00           H
ATOM   4767  HG2 GLU A 314     122.930  64.700 132.980  1.00  0.00           H
ATOM   4768  CD  GLU A 314     124.810  65.130 133.760  1.00  0.00           C
ATOM   4769  OE1 GLU A 314     124.290  64.960 134.890  1.00  0.00           O
ATOM   4770  OE2 GLU A 314     126.060  65.260 133.590  1.00  0.00           O
ATOM   4771  C   GLU A 314     122.080  64.850 130.150  1.00  0.00           C
ATOM   4772  O   GLU A 314     120.970  65.150 130.550  1.00  0.00           O
ATOM   4773  N   LEU A 315     122.420  63.600 129.730  1.00  0.00           N
ATOM   4774  HN  LEU A 315     123.340  63.320 129.450  1.00  0.00           H
ATOM   4775  CA  LEU A 315     121.440  62.560 129.640  1.00  0.00           C
ATOM   4776  HA  LEU A 315     120.440  62.970 129.730  1.00  0.00           H
ATOM   4777  CB  LEU A 315     121.650  61.850 128.270  1.00  0.00           C
ATOM   4778  HB1 LEU A 315     121.500  62.530 127.400  1.00  0.00           H
ATOM   4779  HB2 LEU A 315     122.730  61.630 128.130  1.00  0.00           H
ATOM   4780  CG  LEU A 315     120.950  60.500 127.970  1.00  0.00           C
ATOM   4781  HG  LEU A 315     121.130  59.820 128.830  1.00  0.00           H
ATOM   4782  CD1 LEU A 315     119.430  60.560 127.640  1.00  0.00           C
ATOM   4783 HD11 LEU A 315     118.900  60.910 128.550  1.00  0.00           H
ATOM   4784 HD12 LEU A 315     119.250  61.190 126.740  1.00  0.00           H
ATOM   4785 HD13 LEU A 315     119.050  59.520 127.580  1.00  0.00           H
ATOM   4786  CD2 LEU A 315     121.700  60.010 126.740  1.00  0.00           C
ATOM   4787 HD21 LEU A 315     121.500  60.760 125.940  1.00  0.00           H
ATOM   4788 HD22 LEU A 315     122.780  59.860 126.940  1.00  0.00           H
ATOM   4789 HD23 LEU A 315     121.300  59.100 126.230  1.00  0.00           H
ATOM   4790  C   LEU A 315     121.560  61.540 130.780  1.00  0.00           C
ATOM   4791  O   LEU A 315     122.630  60.940 131.060  1.00  0.00           O
ATOM   4792  N   ASP A 316     120.370  61.220 131.330  1.00  0.00           N
ATOM   4793  HN  ASP A 316     119.500  61.660 131.120  1.00  0.00           H
ATOM   4794  CA  ASP A 316     120.180  60.040 132.180  1.00  0.00           C
ATOM   4795  HA  ASP A 316     121.020  59.380 132.020  1.00  0.00           H
ATOM   4796  CB  ASP A 316     120.000  60.680 133.590  1.00  0.00           C
ATOM   4797  HB1 ASP A 316     120.760  61.490 133.660  1.00  0.00           H
ATOM   4798  HB2 ASP A 316     118.970  61.060 133.780  1.00  0.00           H
ATOM   4799  CG  ASP A 316     120.360  59.750 134.700  1.00  0.00           C
ATOM   4800  OD1 ASP A 316     120.610  58.570 134.390  1.00  0.00           O
ATOM   4801  OD2 ASP A 316     120.470  60.100 135.900  1.00  0.00           O
ATOM   4802  C   ASP A 316     118.970  59.230 131.740  1.00  0.00           C
ATOM   4803  O   ASP A 316     118.130  59.680 131.010  1.00  0.00           O
ATOM   4804  N   VAL A 317     118.920  57.970 132.230  1.00  0.00           N
ATOM   4805  HN  VAL A 317     119.610  57.700 132.890  1.00  0.00           H
ATOM   4806  CA  VAL A 317     118.000  56.960 131.720  1.00  0.00           C
ATOM   4807  HA  VAL A 317     117.160  57.400 131.210  1.00  0.00           H
ATOM   4808  CB  VAL A 317     118.580  56.010 130.720  1.00  0.00           C
ATOM   4809  HB  VAL A 317     119.510  55.570 131.140  1.00  0.00           H
ATOM   4810  CG1 VAL A 317     117.620  54.950 130.180  1.00  0.00           C
ATOM   4811 HG11 VAL A 317     117.430  54.070 130.840  1.00  0.00           H
ATOM   4812 HG12 VAL A 317     116.680  55.510 130.050  1.00  0.00           H
ATOM   4813 HG13 VAL A 317     117.840  54.410 129.230  1.00  0.00           H
ATOM   4814  CG2 VAL A 317     119.200  56.880 129.580  1.00  0.00           C
ATOM   4815 HG21 VAL A 317     119.660  56.200 128.830  1.00  0.00           H
ATOM   4816 HG22 VAL A 317     118.310  57.380 129.140  1.00  0.00           H
ATOM   4817 HG23 VAL A 317     120.060  57.510 129.890  1.00  0.00           H
ATOM   4818  C   VAL A 317     117.260  56.290 132.910  1.00  0.00           C
ATOM   4819  O   VAL A 317     117.880  55.820 133.900  1.00  0.00           O
ATOM   4820  N   LEU A 318     115.970  56.220 132.870  1.00  0.00           N
ATOM   4821  HN  LEU A 318     115.530  56.690 132.100  1.00  0.00           H
ATOM   4822  CA  LEU A 318     115.200  55.380 133.800  1.00  0.00           C
ATOM   4823  HA  LEU A 318     115.780  55.180 134.690  1.00  0.00           H
ATOM   4824  CB  LEU A 318     114.010  56.120 134.380  1.00  0.00           C
ATOM   4825  HB1 LEU A 318     114.360  56.980 134.980  1.00  0.00           H
ATOM   4826  HB2 LEU A 318     113.600  56.580 133.460  1.00  0.00           H
ATOM   4827  CG  LEU A 318     112.980  55.210 135.210  1.00  0.00           C
ATOM   4828  HG  LEU A 318     112.770  54.240 134.720  1.00  0.00           H
ATOM   4829  CD1 LEU A 318     113.760  54.670 136.530  1.00  0.00           C
ATOM   4830 HD11 LEU A 318     114.260  55.550 136.980  1.00  0.00           H
ATOM   4831 HD12 LEU A 318     113.100  54.090 137.200  1.00  0.00           H
ATOM   4832 HD13 LEU A 318     114.600  54.020 136.230  1.00  0.00           H
ATOM   4833  CD2 LEU A 318     111.720  55.980 135.660  1.00  0.00           C
ATOM   4834 HD21 LEU A 318     112.110  56.690 136.420  1.00  0.00           H
ATOM   4835 HD22 LEU A 318     111.190  56.580 134.890  1.00  0.00           H
ATOM   4836 HD23 LEU A 318     110.940  55.350 136.120  1.00  0.00           H
ATOM   4837  C   LEU A 318     114.830  54.090 133.190  1.00  0.00           C
ATOM   4838  O   LEU A 318     114.310  54.120 132.070  1.00  0.00           O
ATOM   4839  N   GLU A 319     115.140  52.930 133.820  1.00  0.00           N
ATOM   4840  HN  GLU A 319     115.620  53.020 134.690  1.00  0.00           H
ATOM   4841  CA  GLU A 319     114.750  51.630 133.240  1.00  0.00           C
ATOM   4842  HA  GLU A 319     114.240  51.740 132.300  1.00  0.00           H
ATOM   4843  CB  GLU A 319     115.970  50.690 133.030  1.00  0.00           C
ATOM   4844  HB1 GLU A 319     116.340  50.470 134.060  1.00  0.00           H
ATOM   4845  HB2 GLU A 319     115.500  49.730 132.720  1.00  0.00           H
ATOM   4846  CG  GLU A 319     117.060  51.390 132.130  1.00  0.00           C
ATOM   4847  HG1 GLU A 319     117.400  52.340 132.600  1.00  0.00           H
ATOM   4848  HG2 GLU A 319     116.520  51.750 131.230  1.00  0.00           H
ATOM   4849  CD  GLU A 319     118.170  50.470 131.560  1.00  0.00           C
ATOM   4850  OE1 GLU A 319     118.440  50.380 130.340  1.00  0.00           O
ATOM   4851  OE2 GLU A 319     118.880  49.830 132.410  1.00  0.00           O
ATOM   4852  C   GLU A 319     113.730  50.990 134.150  1.00  0.00           C
ATOM   4853  O   GLU A 319     113.980  50.640 135.340  1.00  0.00           O
ATOM   4854  N   VAL A 320     112.480  50.900 133.630  1.00  0.00           N
ATOM   4855  HN  VAL A 320     112.310  51.300 132.740  1.00  0.00           H
ATOM   4856  CA  VAL A 320     111.330  50.490 134.440  1.00  0.00           C
ATOM   4857  HA  VAL A 320     111.600  50.410 135.480  1.00  0.00           H
ATOM   4858  CB  VAL A 320     110.080  51.410 134.150  1.00  0.00           C
ATOM   4859  HB  VAL A 320     109.860  51.350 133.070  1.00  0.00           H
ATOM   4860  CG1 VAL A 320     108.890  51.180 135.090  1.00  0.00           C
ATOM   4861 HG11 VAL A 320     108.950  51.810 136.000  1.00  0.00           H
ATOM   4862 HG12 VAL A 320     107.920  51.380 134.580  1.00  0.00           H
ATOM   4863 HG13 VAL A 320     108.880  50.100 135.360  1.00  0.00           H
ATOM   4864  CG2 VAL A 320     110.570  52.870 134.260  1.00  0.00           C
ATOM   4865 HG21 VAL A 320     109.790  53.660 134.270  1.00  0.00           H
ATOM   4866 HG22 VAL A 320     111.100  52.930 135.230  1.00  0.00           H
ATOM   4867 HG23 VAL A 320     111.230  53.060 133.400  1.00  0.00           H
ATOM   4868  C   VAL A 320     110.980  49.020 134.010  1.00  0.00           C
ATOM   4869  O   VAL A 320     111.080  48.630 132.810  1.00  0.00           O
ATOM   4870  N   SER A 321     110.550  48.130 134.970  1.00  0.00           N
ATOM   4871  HN  SER A 321     110.590  48.370 135.940  1.00  0.00           H
ATOM   4872  CA  SER A 321     110.150  46.820 134.540  1.00  0.00           C
ATOM   4873  HA  SER A 321     110.190  46.720 133.460  1.00  0.00           H
ATOM   4874  CB  SER A 321     111.060  45.700 135.120  1.00  0.00           C
ATOM   4875  HB1 SER A 321     111.070  45.650 136.230  1.00  0.00           H
ATOM   4876  HB2 SER A 321     112.120  45.880 134.840  1.00  0.00           H
ATOM   4877  OG  SER A 321     110.860  44.400 134.590  1.00  0.00           O
ATOM   4878  HG1 SER A 321     110.090  43.980 134.990  1.00  0.00           H
ATOM   4879  C   SER A 321     108.690  46.580 134.930  1.00  0.00           C
ATOM   4880  O   SER A 321     108.330  46.680 136.120  1.00  0.00           O
ATOM   4881  N   ASN A 322     107.820  46.210 133.960  1.00  0.00           N
ATOM   4882  HN  ASN A 322     108.080  46.050 133.010  1.00  0.00           H
ATOM   4883  CA  ASN A 322     106.430  45.880 134.290  1.00  0.00           C
ATOM   4884  HA  ASN A 322     106.400  45.020 134.930  1.00  0.00           H
ATOM   4885  CB  ASN A 322     105.610  47.000 134.980  1.00  0.00           C
ATOM   4886  HB1 ASN A 322     106.170  47.470 135.830  1.00  0.00           H
ATOM   4887  HB2 ASN A 322     105.470  47.840 134.270  1.00  0.00           H
ATOM   4888  CG  ASN A 322     104.250  46.460 135.480  1.00  0.00           C
ATOM   4889  OD1 ASN A 322     103.270  46.270 134.820  1.00  0.00           O
ATOM   4890  ND2 ASN A 322     104.210  46.210 136.810  1.00  0.00           N
ATOM   4891 HD21 ASN A 322     105.050  46.100 137.350  1.00  0.00           H
ATOM   4892 HD22 ASN A 322     103.350  45.820 137.130  1.00  0.00           H
ATOM   4893  C   ASN A 322     105.790  45.370 132.940  1.00  0.00           C
ATOM   4894  O   ASN A 322     105.340  46.190 132.140  1.00  0.00           O
ATOM   4895  N   SER A 323     105.660  44.020 132.780  1.00  0.00           N
ATOM   4896  HN  SER A 323     105.800  43.430 133.580  1.00  0.00           H
ATOM   4897  CA  SER A 323     105.050  43.420 131.570  1.00  0.00           C
ATOM   4898  HA  SER A 323     105.530  43.880 130.710  1.00  0.00           H
ATOM   4899  CB  SER A 323     105.130  41.810 131.500  1.00  0.00           C
ATOM   4900  HB1 SER A 323     104.910  41.460 130.470  1.00  0.00           H
ATOM   4901  HB2 SER A 323     104.500  41.280 132.250  1.00  0.00           H
ATOM   4902  OG  SER A 323     106.410  41.410 131.830  1.00  0.00           O
ATOM   4903  HG1 SER A 323     106.470  41.570 132.770  1.00  0.00           H
ATOM   4904  C   SER A 323     103.480  43.800 131.340  1.00  0.00           C
ATOM   4905  O   SER A 323     103.160  44.100 130.180  1.00  0.00           O
ATOM   4906  N   SER A 324     102.630  43.900 132.350  1.00  0.00           N
ATOM   4907  HN  SER A 324     103.070  43.650 133.210  1.00  0.00           H
ATOM   4908  CA  SER A 324     101.250  44.350 132.370  1.00  0.00           C
ATOM   4909  HA  SER A 324     100.720  43.710 131.680  1.00  0.00           H
ATOM   4910  CB  SER A 324     100.560  44.080 133.800  1.00  0.00           C
ATOM   4911  HB1 SER A 324     101.100  44.630 134.600  1.00  0.00           H
ATOM   4912  HB2 SER A 324     100.700  43.000 134.040  1.00  0.00           H
ATOM   4913  OG  SER A 324      99.170  44.490 133.930  1.00  0.00           O
ATOM   4914  HG1 SER A 324      98.700  43.730 133.590  1.00  0.00           H
ATOM   4915  C   SER A 324     101.130  45.800 131.880  1.00  0.00           C
ATOM   4916  O   SER A 324     100.140  46.130 131.150  1.00  0.00           O
ATOM   4917  N   LEU A 325     102.020  46.730 132.300  1.00  0.00           N
ATOM   4918  HN  LEU A 325     102.720  46.410 132.930  1.00  0.00           H
ATOM   4919  CA  LEU A 325     101.860  48.080 131.840  1.00  0.00           C
ATOM   4920  HA  LEU A 325     100.870  48.450 132.060  1.00  0.00           H
ATOM   4921  CB  LEU A 325     102.810  48.960 132.690  1.00  0.00           C
ATOM   4922  HB1 LEU A 325     102.600  48.830 133.770  1.00  0.00           H
ATOM   4923  HB2 LEU A 325     103.870  48.670 132.560  1.00  0.00           H
ATOM   4924  CG  LEU A 325     102.800  50.490 132.520  1.00  0.00           C
ATOM   4925  HG  LEU A 325     102.960  50.740 131.440  1.00  0.00           H
ATOM   4926  CD1 LEU A 325     101.430  51.160 132.880  1.00  0.00           C
ATOM   4927 HD11 LEU A 325     100.640  50.810 132.180  1.00  0.00           H
ATOM   4928 HD12 LEU A 325     101.070  50.890 133.900  1.00  0.00           H
ATOM   4929 HD13 LEU A 325     101.550  52.260 132.800  1.00  0.00           H
ATOM   4930  CD2 LEU A 325     103.900  51.110 133.480  1.00  0.00           C
ATOM   4931 HD21 LEU A 325     103.520  51.020 134.520  1.00  0.00           H
ATOM   4932 HD22 LEU A 325     104.790  50.450 133.380  1.00  0.00           H
ATOM   4933 HD23 LEU A 325     104.010  52.180 133.230  1.00  0.00           H
ATOM   4934  C   LEU A 325     102.320  48.210 130.350  1.00  0.00           C
ATOM   4935  O   LEU A 325     101.690  48.990 129.610  1.00  0.00           O
ATOM   4936  N   ARG A 326     103.290  47.370 129.940  1.00  0.00           N
ATOM   4937  HN  ARG A 326     103.800  46.860 130.630  1.00  0.00           H
ATOM   4938  CA  ARG A 326     103.850  47.480 128.590  1.00  0.00           C
ATOM   4939  HA  ARG A 326     104.050  48.490 128.280  1.00  0.00           H
ATOM   4940  CB  ARG A 326     105.200  46.690 128.500  1.00  0.00           C
ATOM   4941  HB1 ARG A 326     105.880  46.850 129.370  1.00  0.00           H
ATOM   4942  HB2 ARG A 326     104.820  45.660 128.680  1.00  0.00           H
ATOM   4943  CG  ARG A 326     105.830  46.680 127.130  1.00  0.00           C
ATOM   4944  HG1 ARG A 326     105.120  46.390 126.340  1.00  0.00           H
ATOM   4945  HG2 ARG A 326     106.700  45.990 127.060  1.00  0.00           H
ATOM   4946  CD  ARG A 326     106.650  47.890 126.730  1.00  0.00           C
ATOM   4947  HD1 ARG A 326     107.390  47.700 125.920  1.00  0.00           H
ATOM   4948  HD2 ARG A 326     107.400  48.010 127.540  1.00  0.00           H
ATOM   4949  NE  ARG A 326     105.710  48.940 126.310  1.00  0.00           N
ATOM   4950  HE  ARG A 326     104.850  48.760 125.830  1.00  0.00           H
ATOM   4951  CZ  ARG A 326     105.930  50.250 126.390  1.00  0.00           C
ATOM   4952  NH1 ARG A 326     107.070  50.710 126.950  1.00  0.00           N
ATOM   4953 HH11 ARG A 326     107.070  51.710 126.990  1.00  0.00           H
ATOM   4954 HH12 ARG A 326     107.820  50.080 127.140  1.00  0.00           H
ATOM   4955  NH2 ARG A 326     105.080  51.140 125.860  1.00  0.00           N
ATOM   4956 HH21 ARG A 326     105.120  52.130 126.010  1.00  0.00           H
ATOM   4957 HH22 ARG A 326     104.190  50.780 125.590  1.00  0.00           H
ATOM   4958  C   ARG A 326     102.800  46.940 127.510  1.00  0.00           C
ATOM   4959  O   ARG A 326     102.800  47.340 126.350  1.00  0.00           O
ATOM   4960  N   ARG A 327     101.950  45.990 127.960  1.00  0.00           N
ATOM   4961  HN  ARG A 327     102.050  45.630 128.880  1.00  0.00           H
ATOM   4962  CA  ARG A 327     100.890  45.520 127.090  1.00  0.00           C
ATOM   4963  HA  ARG A 327     101.220  45.300 126.080  1.00  0.00           H
ATOM   4964  CB  ARG A 327     100.180  44.250 127.710  1.00  0.00           C
ATOM   4965  HB1 ARG A 327     100.230  44.560 128.770  1.00  0.00           H
ATOM   4966  HB2 ARG A 327      99.150  44.080 127.320  1.00  0.00           H
ATOM   4967  CG  ARG A 327     101.020  43.060 127.510  1.00  0.00           C
ATOM   4968  HG1 ARG A 327     102.100  43.320 127.540  1.00  0.00           H
ATOM   4969  HG2 ARG A 327     100.890  42.630 126.500  1.00  0.00           H
ATOM   4970  CD  ARG A 327     100.820  41.930 128.620  1.00  0.00           C
ATOM   4971  HD1 ARG A 327      99.850  41.430 128.410  1.00  0.00           H
ATOM   4972  HD2 ARG A 327     100.730  42.320 129.650  1.00  0.00           H
ATOM   4973  NE  ARG A 327     101.930  40.910 128.400  1.00  0.00           N
ATOM   4974  HE  ARG A 327     102.730  41.090 127.830  1.00  0.00           H
ATOM   4975  CZ  ARG A 327     101.890  39.620 128.840  1.00  0.00           C
ATOM   4976  NH1 ARG A 327     100.920  39.180 129.510  1.00  0.00           N
ATOM   4977 HH11 ARG A 327     100.960  38.220 129.770  1.00  0.00           H
ATOM   4978 HH12 ARG A 327     100.230  39.800 129.880  1.00  0.00           H
ATOM   4979  NH2 ARG A 327     102.840  38.780 128.630  1.00  0.00           N
ATOM   4980 HH21 ARG A 327     102.790  38.000 129.260  1.00  0.00           H
ATOM   4981 HH22 ARG A 327     103.720  39.150 128.350  1.00  0.00           H
ATOM   4982  C   ARG A 327      99.840  46.580 126.940  1.00  0.00           C
ATOM   4983  O   ARG A 327      99.060  46.540 125.950  1.00  0.00           O
ATOM   4984  N   ARG A 328      99.640  47.520 127.900  1.00  0.00           N
ATOM   4985  HN  ARG A 328     100.110  47.480 128.780  1.00  0.00           H
ATOM   4986  CA  ARG A 328      98.700  48.650 127.680  1.00  0.00           C
ATOM   4987  HA  ARG A 328      97.730  48.220 127.490  1.00  0.00           H
ATOM   4988  CB  ARG A 328      98.780  49.600 128.890  1.00  0.00           C
ATOM   4989  HB1 ARG A 328      99.810  50.020 128.910  1.00  0.00           H
ATOM   4990  HB2 ARG A 328      98.130  50.490 128.780  1.00  0.00           H
ATOM   4991  CG  ARG A 328      98.500  49.070 130.320  1.00  0.00           C
ATOM   4992  HG1 ARG A 328      98.650  49.930 131.000  1.00  0.00           H
ATOM   4993  HG2 ARG A 328      99.270  48.290 130.520  1.00  0.00           H
ATOM   4994  CD  ARG A 328      97.080  48.580 130.440  1.00  0.00           C
ATOM   4995  HD1 ARG A 328      96.990  47.810 129.650  1.00  0.00           H
ATOM   4996  HD2 ARG A 328      96.410  49.460 130.360  1.00  0.00           H
ATOM   4997  NE  ARG A 328      97.000  48.010 131.790  1.00  0.00           N
ATOM   4998  HE  ARG A 328      97.730  48.220 132.450  1.00  0.00           H
ATOM   4999  CZ  ARG A 328      96.290  46.870 131.970  1.00  0.00           C
ATOM   5000  NH1 ARG A 328      95.210  46.610 131.280  1.00  0.00           N
ATOM   5001 HH11 ARG A 328      94.690  45.770 131.460  1.00  0.00           H
ATOM   5002 HH12 ARG A 328      94.800  47.320 130.700  1.00  0.00           H
ATOM   5003  NH2 ARG A 328      96.630  45.950 132.820  1.00  0.00           N
ATOM   5004 HH21 ARG A 328      96.030  45.200 133.110  1.00  0.00           H
ATOM   5005 HH22 ARG A 328      97.480  46.060 133.340  1.00  0.00           H
ATOM   5006  C   ARG A 328      98.930  49.590 126.450  1.00  0.00           C
ATOM   5007  O   ARG A 328     100.090  49.650 125.970  1.00  0.00           O
ATOM   5008  N   LEU A 329      97.920  50.310 126.050  1.00  0.00           N
ATOM   5009  HN  LEU A 329      97.000  50.200 126.420  1.00  0.00           H
ATOM   5010  CA  LEU A 329      97.970  51.520 125.190  1.00  0.00           C
ATOM   5011  HA  LEU A 329      98.980  51.440 124.820  1.00  0.00           H
ATOM   5012  CB  LEU A 329      96.820  51.450 124.100  1.00  0.00           C
ATOM   5013  HB1 LEU A 329      96.970  50.500 123.530  1.00  0.00           H
ATOM   5014  HB2 LEU A 329      95.880  51.330 124.680  1.00  0.00           H
ATOM   5015  CG  LEU A 329      96.720  52.680 123.120  1.00  0.00           C
ATOM   5016  HG  LEU A 329      96.330  53.530 123.720  1.00  0.00           H
ATOM   5017  CD1 LEU A 329      98.030  53.070 122.440  1.00  0.00           C
ATOM   5018 HD11 LEU A 329      97.650  53.940 121.870  1.00  0.00           H
ATOM   5019 HD12 LEU A 329      98.920  53.390 123.040  1.00  0.00           H
ATOM   5020 HD13 LEU A 329      98.350  52.310 121.700  1.00  0.00           H
ATOM   5021  CD2 LEU A 329      95.470  52.480 122.140  1.00  0.00           C
ATOM   5022 HD21 LEU A 329      95.630  51.590 121.500  1.00  0.00           H
ATOM   5023 HD22 LEU A 329      94.480  52.330 122.610  1.00  0.00           H
ATOM   5024 HD23 LEU A 329      95.370  53.330 121.430  1.00  0.00           H
ATOM   5025  C   LEU A 329      97.830  52.850 125.980  1.00  0.00           C
ATOM   5026  O   LEU A 329      96.980  53.020 126.780  1.00  0.00           O
ATOM   5027  N   ILE A 330      98.700  53.840 125.730  1.00  0.00           N
ATOM   5028  HN  ILE A 330      99.390  53.720 125.020  1.00  0.00           H
ATOM   5029  CA  ILE A 330      98.730  55.060 126.500  1.00  0.00           C
ATOM   5030  HA  ILE A 330      98.110  54.900 127.360  1.00  0.00           H
ATOM   5031  CB  ILE A 330     100.140  55.470 127.020  1.00  0.00           C
ATOM   5032  HB  ILE A 330     100.730  55.870 126.170  1.00  0.00           H
ATOM   5033  CG2 ILE A 330      99.940  56.600 128.010  1.00  0.00           C
ATOM   5034 HG21 ILE A 330     100.970  56.760 128.390  1.00  0.00           H
ATOM   5035 HG22 ILE A 330      99.660  57.590 127.600  1.00  0.00           H
ATOM   5036 HG23 ILE A 330      99.220  56.310 128.810  1.00  0.00           H
ATOM   5037  CG1 ILE A 330     100.830  54.200 127.660  1.00  0.00           C
ATOM   5038 HG11 ILE A 330     101.900  54.390 127.920  1.00  0.00           H
ATOM   5039 HG12 ILE A 330     100.900  53.390 126.900  1.00  0.00           H
ATOM   5040  CD  ILE A 330     100.060  53.640 128.920  1.00  0.00           C
ATOM   5041  HD1 ILE A 330      99.100  53.250 128.520  1.00  0.00           H
ATOM   5042  HD2 ILE A 330     100.680  52.820 129.340  1.00  0.00           H
ATOM   5043  HD3 ILE A 330      99.810  54.360 129.730  1.00  0.00           H
ATOM   5044  C   ILE A 330      98.100  56.060 125.490  1.00  0.00           C
ATOM   5045  O   ILE A 330      98.480  56.050 124.350  1.00  0.00           O
ATOM   5046  N   LEU A 331      97.170  56.960 125.840  1.00  0.00           N
ATOM   5047  HN  LEU A 331      96.920  57.010 126.800  1.00  0.00           H
ATOM   5048  CA  LEU A 331      96.630  57.830 124.900  1.00  0.00           C
ATOM   5049  HA  LEU A 331      96.910  57.610 123.880  1.00  0.00           H
ATOM   5050  CB  LEU A 331      95.070  57.640 124.910  1.00  0.00           C
ATOM   5051  HB1 LEU A 331      94.700  57.850 125.930  1.00  0.00           H
ATOM   5052  HB2 LEU A 331      94.610  58.340 124.170  1.00  0.00           H
ATOM   5053  CG  LEU A 331      94.420  56.290 124.480  1.00  0.00           C
ATOM   5054  HG  LEU A 331      94.820  55.420 125.050  1.00  0.00           H
ATOM   5055  CD1 LEU A 331      92.900  56.420 124.680  1.00  0.00           C
ATOM   5056 HD11 LEU A 331      92.500  56.440 125.720  1.00  0.00           H
ATOM   5057 HD12 LEU A 331      92.520  57.250 124.060  1.00  0.00           H
ATOM   5058 HD13 LEU A 331      92.430  55.510 124.240  1.00  0.00           H
ATOM   5059  CD2 LEU A 331      94.810  55.920 122.990  1.00  0.00           C
ATOM   5060 HD21 LEU A 331      94.330  56.620 122.270  1.00  0.00           H
[truncated: 3,341,080 more chars]
