# Supplementary material for: Structure of the PAPP-ABP5 complex reveals mechanism of substrate recognition
Source: Nat Commun. 2022 Sep 20;13:5500. doi: 10.1038/s41467-022-33175-2 (PMC9489782; doi:10.1038/s41467-022-33175-2)
Supplement: Supplementary file 5 — Supplementary Data 2 [file 41467_2022_33175_MOESM5_ESM.zip › simulation Finals/Final_7.pdb]

REMARK    GENERATED BY TRJCONV
TITLE     active-agonist+G_alpha in water
REMARK    THIS IS A SIMULATION BOX
CRYST1  187.828  187.828  187.828  90.00  90.00  90.00 P 1           1
MODEL        1
ATOM      1  N   ARG A  15     101.020 102.730 164.910  1.00  0.00           N
ATOM      2  HT1 ARG A  15     101.120 103.720 164.830  1.00  0.00           H
ATOM      3  HT2 ARG A  15     101.080 102.240 164.040  1.00  0.00           H
ATOM      4  CA  ARG A  15      99.860 102.270 165.680  1.00  0.00           C
ATOM      5  HA  ARG A  15      99.990 101.280 166.090  1.00  0.00           H
ATOM      6  CB  ARG A  15      99.750 103.070 167.020  1.00  0.00           C
ATOM      7  HB1 ARG A  15      99.790 104.160 166.790  1.00  0.00           H
ATOM      8  HB2 ARG A  15      98.690 102.800 167.230  1.00  0.00           H
ATOM      9  CG  ARG A  15     100.680 102.650 168.070  1.00  0.00           C
ATOM     10  HG1 ARG A  15     100.790 103.470 168.810  1.00  0.00           H
ATOM     11  HG2 ARG A  15     101.600 102.560 167.450  1.00  0.00           H
ATOM     12  CD  ARG A  15     100.380 101.280 168.770  1.00  0.00           C
ATOM     13  HD1 ARG A  15     101.320 100.970 169.270  1.00  0.00           H
ATOM     14  HD2 ARG A  15      99.920 100.550 168.060  1.00  0.00           H
ATOM     15  NE  ARG A  15      99.420 101.650 169.860  1.00  0.00           N
ATOM     16  HE  ARG A  15      99.410 102.630 170.060  1.00  0.00           H
ATOM     17  CZ  ARG A  15      98.850 100.820 170.690  1.00  0.00           C
ATOM     18  NH1 ARG A  15      98.880  99.510 170.610  1.00  0.00           N
ATOM     19 HH11 ARG A  15      98.440  98.880 171.250  1.00  0.00           H
ATOM     20 HH12 ARG A  15      99.530  99.120 169.960  1.00  0.00           H
ATOM     21  NH2 ARG A  15      98.270 101.380 171.760  1.00  0.00           N
ATOM     22 HH21 ARG A  15      97.790 100.760 172.380  1.00  0.00           H
ATOM     23 HH22 ARG A  15      98.170 102.370 171.770  1.00  0.00           H
ATOM     24  C   ARG A  15      98.540 102.290 164.750  1.00  0.00           C
ATOM     25  O   ARG A  15      97.560 103.040 165.000  1.00  0.00           O
ATOM     26  N   ALA A  16      98.500 101.500 163.630  1.00  0.00           N
ATOM     27  HN  ALA A  16      99.280 100.910 163.440  1.00  0.00           H
ATOM     28  CA  ALA A  16      97.380 101.200 162.770  1.00  0.00           C
ATOM     29  HA  ALA A  16      97.040 102.160 162.400  1.00  0.00           H
ATOM     30  CB  ALA A  16      97.780 100.350 161.510  1.00  0.00           C
ATOM     31  HB1 ALA A  16      98.580 100.800 160.890  1.00  0.00           H
ATOM     32  HB2 ALA A  16      98.040  99.300 161.760  1.00  0.00           H
ATOM     33  HB3 ALA A  16      96.860 100.330 160.880  1.00  0.00           H
ATOM     34  C   ALA A  16      96.240 100.460 163.510  1.00  0.00           C
ATOM     35  O   ALA A  16      96.450  99.670 164.360  1.00  0.00           O
ATOM     36  N   LEU A  17      94.970 100.840 163.180  1.00  0.00           N
ATOM     37  HN  LEU A  17      94.900 101.340 162.320  1.00  0.00           H
ATOM     38  CA  LEU A  17      93.800 100.260 163.710  1.00  0.00           C
ATOM     39  HA  LEU A  17      94.140  99.640 164.520  1.00  0.00           H
ATOM     40  CB  LEU A  17      92.930 101.350 164.080  1.00  0.00           C
ATOM     41  HB1 LEU A  17      93.510 102.170 164.550  1.00  0.00           H
ATOM     42  HB2 LEU A  17      92.570 101.760 163.120  1.00  0.00           H
ATOM     43  CG  LEU A  17      91.630 101.130 164.930  1.00  0.00           C
ATOM     44  HG  LEU A  17      91.090 100.240 164.560  1.00  0.00           H
ATOM     45  CD1 LEU A  17      91.980 100.890 166.440  1.00  0.00           C
ATOM     46 HD11 LEU A  17      92.610 101.710 166.840  1.00  0.00           H
ATOM     47 HD12 LEU A  17      91.080 100.570 167.020  1.00  0.00           H
ATOM     48 HD13 LEU A  17      92.620  99.990 166.370  1.00  0.00           H
ATOM     49  CD2 LEU A  17      90.650 102.230 164.770  1.00  0.00           C
ATOM     50 HD21 LEU A  17      89.780 102.080 165.440  1.00  0.00           H
ATOM     51 HD22 LEU A  17      91.140 103.160 165.140  1.00  0.00           H
ATOM     52 HD23 LEU A  17      90.310 102.390 163.730  1.00  0.00           H
ATOM     53  C   LEU A  17      93.080  99.360 162.630  1.00  0.00           C
ATOM     54  O   LEU A  17      93.000  99.640 161.460  1.00  0.00           O
ATOM     55  N   TYR A  18      92.640  98.120 163.040  1.00  0.00           N
ATOM     56  HN  TYR A  18      92.880  97.800 163.960  1.00  0.00           H
ATOM     57  CA  TYR A  18      92.070  97.040 162.180  1.00  0.00           C
ATOM     58  HA  TYR A  18      92.400  97.320 161.190  1.00  0.00           H
ATOM     59  CB  TYR A  18      92.730  95.720 162.590  1.00  0.00           C
ATOM     60  HB1 TYR A  18      93.810  95.990 162.610  1.00  0.00           H
ATOM     61  HB2 TYR A  18      92.430  95.300 163.580  1.00  0.00           H
ATOM     62  CG  TYR A  18      92.560  94.690 161.500  1.00  0.00           C
ATOM     63  CD1 TYR A  18      91.720  93.510 161.650  1.00  0.00           C
ATOM     64  HD1 TYR A  18      91.120  93.310 162.530  1.00  0.00           H
ATOM     65  CE1 TYR A  18      91.460  92.660 160.540  1.00  0.00           C
ATOM     66  HE1 TYR A  18      90.770  91.840 160.570  1.00  0.00           H
ATOM     67  CZ  TYR A  18      92.210  92.830 159.420  1.00  0.00           C
ATOM     68  OH  TYR A  18      91.980  91.930 158.340  1.00  0.00           O
ATOM     69  HH  TYR A  18      92.450  92.310 157.600  1.00  0.00           H
ATOM     70  CD2 TYR A  18      93.250  94.810 160.310  1.00  0.00           C
ATOM     71  HD2 TYR A  18      93.900  95.660 160.210  1.00  0.00           H
ATOM     72  CE2 TYR A  18      93.140  93.880 159.260  1.00  0.00           C
ATOM     73  HE2 TYR A  18      93.630  93.940 158.300  1.00  0.00           H
ATOM     74  C   TYR A  18      90.620  96.940 162.320  1.00  0.00           C
ATOM     75  O   TYR A  18      90.120  96.480 163.310  1.00  0.00           O
ATOM     76  N   PHE A  19      89.890  97.150 161.180  1.00  0.00           N
ATOM     77  HN  PHE A  19      90.400  97.490 160.390  1.00  0.00           H
ATOM     78  CA  PHE A  19      88.530  96.860 160.970  1.00  0.00           C
ATOM     79  HA  PHE A  19      87.990  97.010 161.890  1.00  0.00           H
ATOM     80  CB  PHE A  19      87.940  97.900 159.910  1.00  0.00           C
ATOM     81  HB1 PHE A  19      88.780  97.990 159.190  1.00  0.00           H
ATOM     82  HB2 PHE A  19      86.970  97.480 159.560  1.00  0.00           H
ATOM     83  CG  PHE A  19      87.850  99.160 160.650  1.00  0.00           C
ATOM     84  CD1 PHE A  19      86.660  99.420 161.310  1.00  0.00           C
ATOM     85  HD1 PHE A  19      85.850  98.720 161.280  1.00  0.00           H
ATOM     86  CE1 PHE A  19      86.420 100.590 161.960  1.00  0.00           C
ATOM     87  HE1 PHE A  19      85.420 100.700 162.360  1.00  0.00           H
ATOM     88  CZ  PHE A  19      87.380 101.630 161.950  1.00  0.00           C
ATOM     89  HZ  PHE A  19      86.990 102.600 162.220  1.00  0.00           H
ATOM     90  CD2 PHE A  19      88.890 100.100 160.780  1.00  0.00           C
ATOM     91  HD2 PHE A  19      89.820 100.010 160.230  1.00  0.00           H
ATOM     92  CE2 PHE A  19      88.670 101.240 161.520  1.00  0.00           C
ATOM     93  HE2 PHE A  19      89.430 102.000 161.670  1.00  0.00           H
ATOM     94  C   PHE A  19      88.380  95.360 160.510  1.00  0.00           C
ATOM     95  O   PHE A  19      88.890  94.940 159.480  1.00  0.00           O
ATOM     96  N   SER A  20      87.550  94.530 161.220  1.00  0.00           N
ATOM     97  HN  SER A  20      87.020  94.880 161.990  1.00  0.00           H
ATOM     98  CA  SER A  20      87.420  93.120 160.810  1.00  0.00           C
ATOM     99  HA  SER A  20      88.260  92.840 160.190  1.00  0.00           H
ATOM    100  CB  SER A  20      87.550  92.100 162.010  1.00  0.00           C
ATOM    101  HB1 SER A  20      88.370  92.620 162.540  1.00  0.00           H
ATOM    102  HB2 SER A  20      87.840  91.080 161.670  1.00  0.00           H
ATOM    103  OG  SER A  20      86.510  92.020 162.980  1.00  0.00           O
ATOM    104  HG1 SER A  20      86.350  92.920 163.270  1.00  0.00           H
ATOM    105  C   SER A  20      86.150  92.770 160.140  1.00  0.00           C
ATOM    106  O   SER A  20      85.920  91.600 159.840  1.00  0.00           O
ATOM    107  N   GLY A  21      85.250  93.720 159.920  1.00  0.00           N
ATOM    108  HN  GLY A  21      85.440  94.590 160.360  1.00  0.00           H
ATOM    109  CA  GLY A  21      84.120  93.550 159.090  1.00  0.00           C
ATOM    110  HA1 GLY A  21      84.430  93.010 158.210  1.00  0.00           H
ATOM    111  HA2 GLY A  21      83.770  94.550 158.850  1.00  0.00           H
ATOM    112  C   GLY A  21      82.970  92.840 159.750  1.00  0.00           C
ATOM    113  O   GLY A  21      82.060  92.370 159.050  1.00  0.00           O
ATOM    114  N   ARG A  22      82.970  92.740 161.120  1.00  0.00           N
ATOM    115  HN  ARG A  22      83.620  93.180 161.730  1.00  0.00           H
ATOM    116  CA  ARG A  22      81.900  91.930 161.690  1.00  0.00           C
ATOM    117  HA  ARG A  22      81.540  91.260 160.920  1.00  0.00           H
ATOM    118  CB  ARG A  22      82.520  90.920 162.760  1.00  0.00           C
ATOM    119  HB1 ARG A  22      83.030  91.530 163.530  1.00  0.00           H
ATOM    120  HB2 ARG A  22      81.630  90.470 163.240  1.00  0.00           H
ATOM    121  CG  ARG A  22      83.380  89.740 162.150  1.00  0.00           C
ATOM    122  HG1 ARG A  22      84.100  90.140 161.400  1.00  0.00           H
ATOM    123  HG2 ARG A  22      82.770  89.050 161.510  1.00  0.00           H
ATOM    124  CD  ARG A  22      83.950  88.810 163.200  1.00  0.00           C
ATOM    125  HD1 ARG A  22      84.590  88.010 162.770  1.00  0.00           H
ATOM    126  HD2 ARG A  22      83.240  88.430 163.970  1.00  0.00           H
ATOM    127  NE  ARG A  22      84.980  89.750 163.910  1.00  0.00           N
ATOM    128  HE  ARG A  22      85.220  90.600 163.440  1.00  0.00           H
ATOM    129  CZ  ARG A  22      85.600  89.500 165.030  1.00  0.00           C
ATOM    130  NH1 ARG A  22      85.430  88.410 165.730  1.00  0.00           N
ATOM    131 HH11 ARG A  22      86.040  88.220 166.500  1.00  0.00           H
ATOM    132 HH12 ARG A  22      84.720  87.740 165.520  1.00  0.00           H
ATOM    133  NH2 ARG A  22      86.410  90.400 165.420  1.00  0.00           N
ATOM    134 HH21 ARG A  22      86.830  90.300 166.330  1.00  0.00           H
ATOM    135 HH22 ARG A  22      86.310  91.280 164.960  1.00  0.00           H
ATOM    136  C   ARG A  22      80.810  92.760 162.270  1.00  0.00           C
ATOM    137  O   ARG A  22      79.650  92.410 162.130  1.00  0.00           O
ATOM    138  N   GLY A  23      81.210  93.910 162.840  1.00  0.00           N
ATOM    139  HN  GLY A  23      82.190  93.980 163.000  1.00  0.00           H
ATOM    140  CA  GLY A  23      80.230  94.940 163.400  1.00  0.00           C
ATOM    141  HA1 GLY A  23      79.680  94.470 164.210  1.00  0.00           H
ATOM    142  HA2 GLY A  23      79.730  95.290 162.520  1.00  0.00           H
ATOM    143  C   GLY A  23      80.920  96.180 163.950  1.00  0.00           C
ATOM    144  O   GLY A  23      80.280  97.220 164.110  1.00  0.00           O
ATOM    145  N   GLU A  24      82.270  96.180 164.110  1.00  0.00           N
ATOM    146  HN  GLU A  24      82.920  95.480 163.820  1.00  0.00           H
ATOM    147  CA  GLU A  24      82.970  97.330 164.670  1.00  0.00           C
ATOM    148  HA  GLU A  24      82.520  97.550 165.630  1.00  0.00           H
ATOM    149  CB  GLU A  24      84.500  97.020 164.910  1.00  0.00           C
ATOM    150  HB1 GLU A  24      85.120  97.140 163.990  1.00  0.00           H
ATOM    151  HB2 GLU A  24      84.840  97.720 165.710  1.00  0.00           H
ATOM    152  CG  GLU A  24      84.790  95.600 165.370  1.00  0.00           C
ATOM    153  HG1 GLU A  24      83.990  95.250 166.060  1.00  0.00           H
ATOM    154  HG2 GLU A  24      85.750  95.650 165.940  1.00  0.00           H
ATOM    155  CD  GLU A  24      85.070  94.610 164.210  1.00  0.00           C
ATOM    156  OE1 GLU A  24      84.210  93.820 163.890  1.00  0.00           O
ATOM    157  OE2 GLU A  24      86.200  94.660 163.630  1.00  0.00           O
ATOM    158  C   GLU A  24      82.950  98.580 163.840  1.00  0.00           C
ATOM    159  O   GLU A  24      83.230  98.620 162.630  1.00  0.00           O
ATOM    160  N   GLN A  25      82.600  99.740 164.480  1.00  0.00           N
ATOM    161  HN  GLN A  25      82.370  99.680 165.450  1.00  0.00           H
ATOM    162  CA  GLN A  25      82.530 101.120 163.920  1.00  0.00           C
ATOM    163  HA  GLN A  25      83.360 101.210 163.240  1.00  0.00           H
ATOM    164  CB  GLN A  25      81.160 101.470 163.310  1.00  0.00           C
ATOM    165  HB1 GLN A  25      80.440 101.020 164.030  1.00  0.00           H
ATOM    166  HB2 GLN A  25      81.000 102.570 163.310  1.00  0.00           H
ATOM    167  CG  GLN A  25      81.010 100.960 161.840  1.00  0.00           C
ATOM    168  HG1 GLN A  25      81.500  99.960 161.790  1.00  0.00           H
ATOM    169  HG2 GLN A  25      81.300 101.670 161.030  1.00  0.00           H
ATOM    170  CD  GLN A  25      79.540 100.590 161.630  1.00  0.00           C
ATOM    171  OE1 GLN A  25      79.030  99.470 161.790  1.00  0.00           O
ATOM    172  NE2 GLN A  25      78.690 101.590 161.230  1.00  0.00           N
ATOM    173 HE21 GLN A  25      78.980 102.550 161.160  1.00  0.00           H
ATOM    174 HE22 GLN A  25      77.900 101.280 160.720  1.00  0.00           H
ATOM    175  C   GLN A  25      82.870 102.160 164.990  1.00  0.00           C
ATOM    176  O   GLN A  25      82.750 102.020 166.200  1.00  0.00           O
ATOM    177  N   LEU A  26      83.300 103.350 164.570  1.00  0.00           N
ATOM    178  HN  LEU A  26      83.570 103.480 163.620  1.00  0.00           H
ATOM    179  CA  LEU A  26      83.580 104.490 165.330  1.00  0.00           C
ATOM    180  HA  LEU A  26      83.210 104.290 166.330  1.00  0.00           H
ATOM    181  CB  LEU A  26      85.020 104.870 165.360  1.00  0.00           C
ATOM    182  HB1 LEU A  26      85.340 104.810 164.290  1.00  0.00           H
ATOM    183  HB2 LEU A  26      85.000 105.900 165.780  1.00  0.00           H
ATOM    184  CG  LEU A  26      86.070 104.100 166.180  1.00  0.00           C
ATOM    185  HG  LEU A  26      86.100 103.050 165.820  1.00  0.00           H
ATOM    186  CD1 LEU A  26      87.500 104.550 165.920  1.00  0.00           C
ATOM    187 HD11 LEU A  26      87.520 105.650 165.790  1.00  0.00           H
ATOM    188 HD12 LEU A  26      88.260 104.340 166.700  1.00  0.00           H
ATOM    189 HD13 LEU A  26      87.960 104.130 164.990  1.00  0.00           H
ATOM    190  CD2 LEU A  26      85.790 104.040 167.700  1.00  0.00           C
ATOM    191 HD21 LEU A  26      85.420 105.010 168.100  1.00  0.00           H
ATOM    192 HD22 LEU A  26      84.990 103.270 167.820  1.00  0.00           H
ATOM    193 HD23 LEU A  26      86.640 103.700 168.320  1.00  0.00           H
ATOM    194  C   LEU A  26      82.710 105.610 164.850  1.00  0.00           C
ATOM    195  O   LEU A  26      82.460 105.800 163.650  1.00  0.00           O
ATOM    196  N   ARG A  27      82.160 106.460 165.760  1.00  0.00           N
ATOM    197  HN  ARG A  27      82.330 106.460 166.750  1.00  0.00           H
ATOM    198  CA  ARG A  27      81.430 107.680 165.560  1.00  0.00           C
ATOM    199  HA  ARG A  27      81.270 107.820 164.500  1.00  0.00           H
ATOM    200  CB  ARG A  27      80.140 107.610 166.300  1.00  0.00           C
ATOM    201  HB1 ARG A  27      79.590 106.830 165.740  1.00  0.00           H
ATOM    202  HB2 ARG A  27      80.200 107.280 167.360  1.00  0.00           H
ATOM    203  CG  ARG A  27      79.290 108.870 166.410  1.00  0.00           C
ATOM    204  HG1 ARG A  27      79.200 109.400 165.440  1.00  0.00           H
ATOM    205  HG2 ARG A  27      79.810 109.520 167.130  1.00  0.00           H
ATOM    206  CD  ARG A  27      77.910 108.680 166.900  1.00  0.00           C
ATOM    207  HD1 ARG A  27      77.950 108.470 167.990  1.00  0.00           H
ATOM    208  HD2 ARG A  27      77.320 107.840 166.480  1.00  0.00           H
ATOM    209  NE  ARG A  27      77.050 109.850 166.670  1.00  0.00           N
ATOM    210  HE  ARG A  27      77.320 110.500 165.960  1.00  0.00           H
ATOM    211  CZ  ARG A  27      76.270 110.410 167.560  1.00  0.00           C
ATOM    212  NH1 ARG A  27      75.610 109.650 168.470  1.00  0.00           N
ATOM    213 HH11 ARG A  27      75.060 110.090 169.180  1.00  0.00           H
ATOM    214 HH12 ARG A  27      75.480 108.670 168.330  1.00  0.00           H
ATOM    215  NH2 ARG A  27      76.220 111.720 167.660  1.00  0.00           N
ATOM    216 HH21 ARG A  27      75.720 112.220 168.370  1.00  0.00           H
ATOM    217 HH22 ARG A  27      76.930 112.240 167.170  1.00  0.00           H
ATOM    218  C   ARG A  27      82.250 108.840 166.130  1.00  0.00           C
ATOM    219  O   ARG A  27      82.730 108.700 167.300  1.00  0.00           O
ATOM    220  N   LEU A  28      82.430 109.930 165.350  1.00  0.00           N
ATOM    221  HN  LEU A  28      82.040 110.050 164.440  1.00  0.00           H
ATOM    222  CA  LEU A  28      83.100 111.070 165.860  1.00  0.00           C
ATOM    223  HA  LEU A  28      84.000 110.710 166.340  1.00  0.00           H
ATOM    224  CB  LEU A  28      83.510 112.010 164.710  1.00  0.00           C
ATOM    225  HB1 LEU A  28      84.000 111.480 163.860  1.00  0.00           H
ATOM    226  HB2 LEU A  28      82.620 112.480 164.250  1.00  0.00           H
ATOM    227  CG  LEU A  28      84.440 113.120 165.260  1.00  0.00           C
ATOM    228  HG  LEU A  28      84.100 113.820 166.060  1.00  0.00           H
ATOM    229  CD1 LEU A  28      85.800 112.570 165.690  1.00  0.00           C
ATOM    230 HD11 LEU A  28      86.520 113.280 166.140  1.00  0.00           H
ATOM    231 HD12 LEU A  28      85.690 111.740 166.410  1.00  0.00           H
ATOM    232 HD13 LEU A  28      86.380 112.190 164.830  1.00  0.00           H
ATOM    233  CD2 LEU A  28      84.650 114.160 164.030  1.00  0.00           C
ATOM    234 HD21 LEU A  28      85.110 113.590 163.200  1.00  0.00           H
ATOM    235 HD22 LEU A  28      83.690 114.660 163.750  1.00  0.00           H
ATOM    236 HD23 LEU A  28      85.350 115.010 164.160  1.00  0.00           H
ATOM    237  C   LEU A  28      82.310 111.850 166.850  1.00  0.00           C
ATOM    238  O   LEU A  28      81.070 111.940 166.710  1.00  0.00           O
ATOM    239  N   ARG A  29      82.950 112.440 167.940  1.00  0.00           N
ATOM    240  HN  ARG A  29      83.870 112.090 168.120  1.00  0.00           H
ATOM    241  CA  ARG A  29      82.360 113.450 168.770  1.00  0.00           C
ATOM    242  HA  ARG A  29      81.420 112.990 169.050  1.00  0.00           H
ATOM    243  CB  ARG A  29      83.250 113.670 169.990  1.00  0.00           C
ATOM    244  HB1 ARG A  29      84.300 113.750 169.630  1.00  0.00           H
ATOM    245  HB2 ARG A  29      82.930 114.610 170.500  1.00  0.00           H
ATOM    246  CG  ARG A  29      83.050 112.560 171.030  1.00  0.00           C
ATOM    247  HG1 ARG A  29      83.080 111.590 170.500  1.00  0.00           H
ATOM    248  HG2 ARG A  29      82.040 112.570 171.490  1.00  0.00           H
ATOM    249  CD  ARG A  29      84.070 112.470 172.170  1.00  0.00           C
ATOM    250  HD1 ARG A  29      84.410 113.410 172.650  1.00  0.00           H
ATOM    251  HD2 ARG A  29      85.020 112.100 171.740  1.00  0.00           H
ATOM    252  NE  ARG A  29      83.570 111.400 173.090  1.00  0.00           N
ATOM    253  HE  ARG A  29      83.720 110.430 172.870  1.00  0.00           H
ATOM    254  CZ  ARG A  29      82.940 111.590 174.280  1.00  0.00           C
ATOM    255  NH1 ARG A  29      82.580 112.780 174.700  1.00  0.00           N
ATOM    256 HH11 ARG A  29      82.140 113.000 175.570  1.00  0.00           H
ATOM    257 HH12 ARG A  29      82.660 113.590 174.110  1.00  0.00           H
ATOM    258  NH2 ARG A  29      82.570 110.620 175.080  1.00  0.00           N
ATOM    259 HH21 ARG A  29      81.820 110.800 175.710  1.00  0.00           H
ATOM    260 HH22 ARG A  29      82.590 109.680 174.720  1.00  0.00           H
ATOM    261  C   ARG A  29      81.880 114.700 168.040  1.00  0.00           C
ATOM    262  O   ARG A  29      82.430 115.060 167.020  1.00  0.00           O
ATOM    263  N   ALA A  30      80.890 115.400 168.560  1.00  0.00           N
ATOM    264  HN  ALA A  30      80.550 115.180 169.470  1.00  0.00           H
ATOM    265  CA  ALA A  30      80.280 116.550 167.990  1.00  0.00           C
ATOM    266  HA  ALA A  30      80.310 116.490 166.910  1.00  0.00           H
ATOM    267  CB  ALA A  30      78.850 116.610 168.590  1.00  0.00           C
ATOM    268  HB1 ALA A  30      79.010 116.650 169.680  1.00  0.00           H
ATOM    269  HB2 ALA A  30      78.220 117.490 168.330  1.00  0.00           H
ATOM    270  HB3 ALA A  30      78.210 115.710 168.440  1.00  0.00           H
ATOM    271  C   ALA A  30      80.920 117.850 168.300  1.00  0.00           C
ATOM    272  O   ALA A  30      80.460 118.850 167.790  1.00  0.00           O
ATOM    273  N   ASP A  31      81.990 117.810 169.110  1.00  0.00           N
ATOM    274  HN  ASP A  31      82.360 117.000 169.560  1.00  0.00           H
ATOM    275  CA  ASP A  31      82.840 118.930 169.370  1.00  0.00           C
ATOM    276  HA  ASP A  31      82.270 119.780 169.730  1.00  0.00           H
ATOM    277  CB  ASP A  31      83.910 118.600 170.420  1.00  0.00           C
ATOM    278  HB1 ASP A  31      84.680 118.020 169.870  1.00  0.00           H
ATOM    279  HB2 ASP A  31      84.470 119.540 170.620  1.00  0.00           H
ATOM    280  CG  ASP A  31      83.490 117.930 171.720  1.00  0.00           C
ATOM    281  OD1 ASP A  31      82.350 117.550 171.810  1.00  0.00           O
ATOM    282  OD2 ASP A  31      84.440 117.600 172.480  1.00  0.00           O
ATOM    283  C   ASP A  31      83.520 119.420 168.090  1.00  0.00           C
ATOM    284  O   ASP A  31      83.470 120.590 167.830  1.00  0.00           O
ATOM    285  N   LEU A  32      83.960 118.450 167.270  1.00  0.00           N
ATOM    286  HN  LEU A  32      83.810 117.490 167.520  1.00  0.00           H
ATOM    287  CA  LEU A  32      84.650 118.750 166.040  1.00  0.00           C
ATOM    288  HA  LEU A  32      85.450 119.450 166.150  1.00  0.00           H
ATOM    289  CB  LEU A  32      85.240 117.460 165.460  1.00  0.00           C
ATOM    290  HB1 LEU A  32      84.490 116.640 165.530  1.00  0.00           H
ATOM    291  HB2 LEU A  32      85.530 117.670 164.410  1.00  0.00           H
ATOM    292  CG  LEU A  32      86.540 116.940 166.070  1.00  0.00           C
ATOM    293  HG  LEU A  32      87.110 116.320 165.340  1.00  0.00           H
ATOM    294  CD1 LEU A  32      87.670 118.030 166.310  1.00  0.00           C
ATOM    295 HD11 LEU A  32      88.650 117.510 166.230  1.00  0.00           H
ATOM    296 HD12 LEU A  32      87.510 118.900 165.630  1.00  0.00           H
ATOM    297 HD13 LEU A  32      87.620 118.500 167.310  1.00  0.00           H
ATOM    298  CD2 LEU A  32      86.290 116.190 167.400  1.00  0.00           C
ATOM    299 HD21 LEU A  32      87.260 115.810 167.800  1.00  0.00           H
ATOM    300 HD22 LEU A  32      85.860 116.780 168.240  1.00  0.00           H
ATOM    301 HD23 LEU A  32      85.600 115.330 167.290  1.00  0.00           H
ATOM    302  C   LEU A  32      83.630 119.350 165.000  1.00  0.00           C
ATOM    303  O   LEU A  32      82.650 118.690 164.630  1.00  0.00           O
ATOM    304  N   GLU A  33      83.760 120.610 164.560  1.00  0.00           N
ATOM    305  HN  GLU A  33      84.430 121.230 164.960  1.00  0.00           H
ATOM    306  CA  GLU A  33      82.930 121.240 163.500  1.00  0.00           C
ATOM    307  HA  GLU A  33      81.890 121.040 163.720  1.00  0.00           H
ATOM    308  CB  GLU A  33      83.160 122.770 163.540  1.00  0.00           C
ATOM    309  HB1 GLU A  33      84.230 123.030 163.450  1.00  0.00           H
ATOM    310  HB2 GLU A  33      82.590 123.280 162.740  1.00  0.00           H
ATOM    311  CG  GLU A  33      82.820 123.380 164.950  1.00  0.00           C
ATOM    312  HG1 GLU A  33      83.440 122.960 165.780  1.00  0.00           H
ATOM    313  HG2 GLU A  33      81.850 122.880 165.180  1.00  0.00           H
ATOM    314  CD  GLU A  33      82.720 124.930 165.110  1.00  0.00           C
ATOM    315  OE1 GLU A  33      82.170 125.550 164.150  1.00  0.00           O
ATOM    316  OE2 GLU A  33      83.320 125.480 166.030  1.00  0.00           O
ATOM    317  C   GLU A  33      83.250 120.750 162.040  1.00  0.00           C
ATOM    318  O   GLU A  33      84.390 120.820 161.560  1.00  0.00           O
ATOM    319  N   LEU A  34      82.170 120.180 161.390  1.00  0.00           N
ATOM    320  HN  LEU A  34      81.300 120.180 161.860  1.00  0.00           H
ATOM    321  CA  LEU A  34      82.310 119.580 160.090  1.00  0.00           C
ATOM    322  HA  LEU A  34      83.320 119.190 160.070  1.00  0.00           H
ATOM    323  CB  LEU A  34      81.290 118.470 159.770  1.00  0.00           C
ATOM    324  HB1 LEU A  34      80.300 118.980 159.690  1.00  0.00           H
ATOM    325  HB2 LEU A  34      81.650 118.060 158.810  1.00  0.00           H
ATOM    326  CG  LEU A  34      81.150 117.260 160.840  1.00  0.00           C
ATOM    327  HG  LEU A  34      81.000 117.780 161.820  1.00  0.00           H
ATOM    328  CD1 LEU A  34      80.040 116.240 160.580  1.00  0.00           C
ATOM    329 HD11 LEU A  34      79.920 115.430 161.340  1.00  0.00           H
ATOM    330 HD12 LEU A  34      79.040 116.720 160.540  1.00  0.00           H
ATOM    331 HD13 LEU A  34      80.360 115.670 159.690  1.00  0.00           H
ATOM    332  CD2 LEU A  34      82.460 116.390 161.110  1.00  0.00           C
ATOM    333 HD21 LEU A  34      83.310 117.070 161.320  1.00  0.00           H
ATOM    334 HD22 LEU A  34      82.270 115.670 161.930  1.00  0.00           H
ATOM    335 HD23 LEU A  34      82.660 115.790 160.190  1.00  0.00           H
ATOM    336  C   LEU A  34      82.310 120.600 158.940  1.00  0.00           C
ATOM    337  O   LEU A  34      81.710 121.650 159.170  1.00  0.00           O
ATOM    338  N   PRO A  35      83.090 120.440 157.800  1.00  0.00           N
ATOM    339  CD  PRO A  35      84.200 119.430 157.700  1.00  0.00           C
ATOM    340  HD1 PRO A  35      83.820 118.390 157.630  1.00  0.00           H
ATOM    341  HD2 PRO A  35      84.780 119.480 158.660  1.00  0.00           H
ATOM    342  CA  PRO A  35      83.110 121.290 156.620  1.00  0.00           C
ATOM    343  HA  PRO A  35      83.520 122.240 156.920  1.00  0.00           H
ATOM    344  CB  PRO A  35      83.900 120.500 155.700  1.00  0.00           C
ATOM    345  HB1 PRO A  35      83.330 119.750 155.110  1.00  0.00           H
ATOM    346  HB2 PRO A  35      84.440 121.100 154.940  1.00  0.00           H
ATOM    347  CG  PRO A  35      85.000 119.760 156.490  1.00  0.00           C
ATOM    348  HG1 PRO A  35      85.780 120.480 156.820  1.00  0.00           H
ATOM    349  HG2 PRO A  35      85.430 118.920 155.910  1.00  0.00           H
ATOM    350  C   PRO A  35      81.810 121.670 156.120  1.00  0.00           C
ATOM    351  O   PRO A  35      80.890 120.850 156.060  1.00  0.00           O
ATOM    352  N   ARG A  36      81.630 122.960 155.660  1.00  0.00           N
ATOM    353  HN  ARG A  36      82.310 123.670 155.810  1.00  0.00           H
ATOM    354  CA  ARG A  36      80.370 123.390 155.020  1.00  0.00           C
ATOM    355  HA  ARG A  36      79.750 122.510 154.970  1.00  0.00           H
ATOM    356  CB  ARG A  36      79.580 124.520 155.780  1.00  0.00           C
ATOM    357  HB1 ARG A  36      80.190 125.440 155.770  1.00  0.00           H
ATOM    358  HB2 ARG A  36      78.610 124.620 155.250  1.00  0.00           H
ATOM    359  CG  ARG A  36      79.210 124.120 157.230  1.00  0.00           C
ATOM    360  HG1 ARG A  36      79.970 124.610 157.880  1.00  0.00           H
ATOM    361  HG2 ARG A  36      79.170 123.020 157.350  1.00  0.00           H
ATOM    362  CD  ARG A  36      77.890 124.670 157.790  1.00  0.00           C
ATOM    363  HD1 ARG A  36      77.770 124.300 158.830  1.00  0.00           H
ATOM    364  HD2 ARG A  36      76.970 124.480 157.200  1.00  0.00           H
ATOM    365  NE  ARG A  36      78.030 126.170 157.900  1.00  0.00           N
ATOM    366  HE  ARG A  36      77.910 126.810 157.140  1.00  0.00           H
ATOM    367  CZ  ARG A  36      78.290 126.780 159.030  1.00  0.00           C
ATOM    368  NH1 ARG A  36      78.900 126.180 160.080  1.00  0.00           N
ATOM    369 HH11 ARG A  36      79.230 126.760 160.830  1.00  0.00           H
ATOM    370 HH12 ARG A  36      79.280 125.260 159.990  1.00  0.00           H
ATOM    371  NH2 ARG A  36      78.090 128.060 159.200  1.00  0.00           N
ATOM    372 HH21 ARG A  36      78.370 128.520 160.040  1.00  0.00           H
ATOM    373 HH22 ARG A  36      78.010 128.650 158.390  1.00  0.00           H
ATOM    374  C   ARG A  36      80.560 123.880 153.550  1.00  0.00           C
ATOM    375  O   ARG A  36      79.630 124.200 152.800  1.00  0.00           O
ATOM    376  N   ASP A  37      81.780 123.940 153.070  1.00  0.00           N
ATOM    377  HN  ASP A  37      82.580 123.960 153.660  1.00  0.00           H
ATOM    378  CA  ASP A  37      81.970 124.510 151.760  1.00  0.00           C
ATOM    379  HA  ASP A  37      81.070 124.510 151.160  1.00  0.00           H
ATOM    380  CB  ASP A  37      82.260 126.050 151.880  1.00  0.00           C
ATOM    381  HB1 ASP A  37      82.350 126.570 150.900  1.00  0.00           H
ATOM    382  HB2 ASP A  37      81.410 126.550 152.390  1.00  0.00           H
ATOM    383  CG  ASP A  37      83.530 126.380 152.640  1.00  0.00           C
ATOM    384  OD1 ASP A  37      84.020 127.460 152.490  1.00  0.00           O
ATOM    385  OD2 ASP A  37      84.030 125.560 153.470  1.00  0.00           O
ATOM    386  C   ASP A  37      83.000 123.650 150.980  1.00  0.00           C
ATOM    387  O   ASP A  37      82.780 123.220 149.880  1.00  0.00           O
ATOM    388  N   ALA A  38      84.220 123.480 151.460  1.00  0.00           N
ATOM    389  HN  ALA A  38      84.410 123.840 152.360  1.00  0.00           H
ATOM    390  CA  ALA A  38      85.330 122.800 150.870  1.00  0.00           C
ATOM    391  HA  ALA A  38      85.000 122.260 150.000  1.00  0.00           H
ATOM    392  CB  ALA A  38      86.410 123.840 150.440  1.00  0.00           C
ATOM    393  HB1 ALA A  38      85.970 124.540 149.700  1.00  0.00           H
ATOM    394  HB2 ALA A  38      86.880 124.250 151.360  1.00  0.00           H
ATOM    395  HB3 ALA A  38      87.240 123.220 150.030  1.00  0.00           H
ATOM    396  C   ALA A  38      85.870 121.830 151.920  1.00  0.00           C
ATOM    397  O   ALA A  38      85.750 122.140 153.100  1.00  0.00           O
ATOM    398  N   PHE A  39      86.530 120.700 151.570  1.00  0.00           N
ATOM    399  HN  PHE A  39      86.740 120.530 150.610  1.00  0.00           H
ATOM    400  CA  PHE A  39      87.260 119.820 152.490  1.00  0.00           C
ATOM    401  HA  PHE A  39      87.670 120.470 153.250  1.00  0.00           H
ATOM    402  CB  PHE A  39      86.320 118.920 153.290  1.00  0.00           C
ATOM    403  HB1 PHE A  39      86.690 118.420 154.210  1.00  0.00           H
ATOM    404  HB2 PHE A  39      85.530 119.590 153.700  1.00  0.00           H
ATOM    405  CG  PHE A  39      85.570 117.920 152.350  1.00  0.00           C
ATOM    406  CD1 PHE A  39      84.370 118.320 151.750  1.00  0.00           C
ATOM    407  HD1 PHE A  39      84.090 119.360 151.840  1.00  0.00           H
ATOM    408  CE1 PHE A  39      83.690 117.430 150.900  1.00  0.00           C
ATOM    409  HE1 PHE A  39      82.850 117.680 150.270  1.00  0.00           H
ATOM    410  CZ  PHE A  39      84.170 116.120 150.850  1.00  0.00           C
ATOM    411  HZ  PHE A  39      83.670 115.380 150.240  1.00  0.00           H
ATOM    412  CD2 PHE A  39      86.040 116.650 152.270  1.00  0.00           C
ATOM    413  HD2 PHE A  39      86.950 116.340 152.770  1.00  0.00           H
ATOM    414  CE2 PHE A  39      85.380 115.740 151.430  1.00  0.00           C
ATOM    415  HE2 PHE A  39      85.730 114.730 151.320  1.00  0.00           H
ATOM    416  C   PHE A  39      88.390 119.130 151.890  1.00  0.00           C
ATOM    417  O   PHE A  39      88.420 118.890 150.680  1.00  0.00           O
ATOM    418  N   THR A  40      89.350 118.680 152.790  1.00  0.00           N
ATOM    419  HN  THR A  40      89.340 119.050 153.720  1.00  0.00           H
ATOM    420  CA  THR A  40      90.440 117.770 152.430  1.00  0.00           C
ATOM    421  HA  THR A  40      90.340 117.370 151.440  1.00  0.00           H
ATOM    422  CB  THR A  40      91.770 118.320 152.580  1.00  0.00           C
ATOM    423  HB  THR A  40      91.930 118.610 153.640  1.00  0.00           H
ATOM    424  OG1 THR A  40      91.990 119.470 151.760  1.00  0.00           O
ATOM    425  HG1 THR A  40      91.430 120.140 152.160  1.00  0.00           H
ATOM    426  CG2 THR A  40      92.840 117.230 152.080  1.00  0.00           C
ATOM    427 HG21 THR A  40      92.710 116.270 152.620  1.00  0.00           H
ATOM    428 HG22 THR A  40      92.850 116.980 150.990  1.00  0.00           H
ATOM    429 HG23 THR A  40      93.890 117.580 152.190  1.00  0.00           H
ATOM    430  C   THR A  40      90.340 116.570 153.270  1.00  0.00           C
ATOM    431  O   THR A  40      90.460 116.720 154.490  1.00  0.00           O
ATOM    432  N   LEU A  41      90.150 115.340 152.750  1.00  0.00           N
ATOM    433  HN  LEU A  41      89.960 115.280 151.770  1.00  0.00           H
ATOM    434  CA  LEU A  41      89.970 114.030 153.450  1.00  0.00           C
ATOM    435  HA  LEU A  41      90.230 114.110 154.500  1.00  0.00           H
ATOM    436  CB  LEU A  41      88.510 113.530 153.310  1.00  0.00           C
ATOM    437  HB1 LEU A  41      87.930 114.380 153.740  1.00  0.00           H
ATOM    438  HB2 LEU A  41      88.180 113.420 152.260  1.00  0.00           H
ATOM    439  CG  LEU A  41      88.060 112.240 153.990  1.00  0.00           C
ATOM    440  HG  LEU A  41      88.430 111.360 153.430  1.00  0.00           H
ATOM    441  CD1 LEU A  41      88.530 112.100 155.520  1.00  0.00           C
ATOM    442 HD11 LEU A  41      89.630 112.220 155.520  1.00  0.00           H
ATOM    443 HD12 LEU A  41      87.970 112.830 156.150  1.00  0.00           H
ATOM    444 HD13 LEU A  41      88.250 111.090 155.880  1.00  0.00           H
ATOM    445  CD2 LEU A  41      86.580 112.180 153.880  1.00  0.00           C
ATOM    446 HD21 LEU A  41      86.220 113.140 154.300  1.00  0.00           H
ATOM    447 HD22 LEU A  41      86.120 112.150 152.870  1.00  0.00           H
ATOM    448 HD23 LEU A  41      86.150 111.410 154.550  1.00  0.00           H
ATOM    449  C   LEU A  41      90.970 112.990 152.950  1.00  0.00           C
ATOM    450  O   LEU A  41      90.990 112.640 151.800  1.00  0.00           O
ATOM    451  N   GLN A  42      91.860 112.430 153.820  1.00  0.00           N
ATOM    452  HN  GLN A  42      91.750 112.650 154.790  1.00  0.00           H
ATOM    453  CA  GLN A  42      93.010 111.720 153.360  1.00  0.00           C
ATOM    454  HA  GLN A  42      92.660 111.240 152.460  1.00  0.00           H
ATOM    455  CB  GLN A  42      94.230 112.660 153.090  1.00  0.00           C
ATOM    456  HB1 GLN A  42      95.050 112.060 152.650  1.00  0.00           H
ATOM    457  HB2 GLN A  42      93.910 113.390 152.320  1.00  0.00           H
ATOM    458  CG  GLN A  42      94.670 113.450 154.310  1.00  0.00           C
ATOM    459  HG1 GLN A  42      94.790 112.760 155.180  1.00  0.00           H
ATOM    460  HG2 GLN A  42      93.910 114.220 154.560  1.00  0.00           H
ATOM    461  CD  GLN A  42      96.010 114.100 154.140  1.00  0.00           C
ATOM    462  OE1 GLN A  42      96.940 113.970 154.930  1.00  0.00           O
ATOM    463  NE2 GLN A  42      95.990 115.080 153.190  1.00  0.00           N
ATOM    464 HE21 GLN A  42      95.170 115.270 152.650  1.00  0.00           H
ATOM    465 HE22 GLN A  42      96.830 115.620 153.100  1.00  0.00           H
ATOM    466  C   GLN A  42      93.250 110.590 154.330  1.00  0.00           C
ATOM    467  O   GLN A  42      93.020 110.820 155.510  1.00  0.00           O
ATOM    468  N   VAL A  43      93.610 109.430 153.840  1.00  0.00           N
ATOM    469  HN  VAL A  43      93.810 109.330 152.870  1.00  0.00           H
ATOM    470  CA  VAL A  43      93.910 108.260 154.670  1.00  0.00           C
ATOM    471  HA  VAL A  43      94.210 108.630 155.640  1.00  0.00           H
ATOM    472  CB  VAL A  43      92.860 107.230 154.860  1.00  0.00           C
ATOM    473  HB  VAL A  43      93.200 106.170 154.900  1.00  0.00           H
ATOM    474  CG1 VAL A  43      91.930 107.370 156.040  1.00  0.00           C
ATOM    475 HG11 VAL A  43      91.580 108.420 155.980  1.00  0.00           H
ATOM    476 HG12 VAL A  43      91.030 106.720 155.930  1.00  0.00           H
ATOM    477 HG13 VAL A  43      92.480 107.110 156.970  1.00  0.00           H
ATOM    478  CG2 VAL A  43      92.040 107.230 153.520  1.00  0.00           C
ATOM    479 HG21 VAL A  43      91.290 106.420 153.410  1.00  0.00           H
ATOM    480 HG22 VAL A  43      91.530 108.200 153.410  1.00  0.00           H
ATOM    481 HG23 VAL A  43      92.680 107.080 152.630  1.00  0.00           H
ATOM    482  C   VAL A  43      95.120 107.440 154.140  1.00  0.00           C
ATOM    483  O   VAL A  43      95.390 107.390 152.970  1.00  0.00           O
ATOM    484  N   TRP A  44      95.740 106.610 155.030  1.00  0.00           N
ATOM    485  HN  TRP A  44      95.470 106.660 155.980  1.00  0.00           H
ATOM    486  CA  TRP A  44      96.650 105.500 154.610  1.00  0.00           C
ATOM    487  HA  TRP A  44      96.750 105.630 153.540  1.00  0.00           H
ATOM    488  CB  TRP A  44      98.030 105.600 155.370  1.00  0.00           C
ATOM    489  HB1 TRP A  44      97.820 105.920 156.410  1.00  0.00           H
ATOM    490  HB2 TRP A  44      98.380 104.550 155.440  1.00  0.00           H
ATOM    491  CG  TRP A  44      99.130 106.320 154.670  1.00  0.00           C
ATOM    492  CD1 TRP A  44      99.430 107.660 154.890  1.00  0.00           C
ATOM    493  HD1 TRP A  44      99.050 108.280 155.690  1.00  0.00           H
ATOM    494  NE1 TRP A  44     100.480 108.080 154.060  1.00  0.00           N
ATOM    495  HE1 TRP A  44     101.020 108.890 154.170  1.00  0.00           H
ATOM    496  CE2 TRP A  44     100.840 107.020 153.290  1.00  0.00           C
ATOM    497  CD2 TRP A  44     100.060 105.890 153.660  1.00  0.00           C
ATOM    498  CE3 TRP A  44     100.160 104.660 152.970  1.00  0.00           C
ATOM    499  HE3 TRP A  44      99.540 103.780 153.060  1.00  0.00           H
ATOM    500  CZ3 TRP A  44     101.140 104.570 152.000  1.00  0.00           C
ATOM    501  HZ3 TRP A  44     101.220 103.610 151.510  1.00  0.00           H
ATOM    502  CZ2 TRP A  44     101.790 106.900 152.270  1.00  0.00           C
ATOM    503  HZ2 TRP A  44     102.300 107.790 151.940  1.00  0.00           H
ATOM    504  CH2 TRP A  44     101.960 105.700 151.610  1.00  0.00           C
ATOM    505  HH2 TRP A  44     102.610 105.710 150.740  1.00  0.00           H
ATOM    506  C   TRP A  44      95.980 104.190 155.030  1.00  0.00           C
ATOM    507  O   TRP A  44      95.640 104.000 156.190  1.00  0.00           O
ATOM    508  N   LEU A  45      95.660 103.280 154.130  1.00  0.00           N
ATOM    509  HN  LEU A  45      95.770 103.450 153.150  1.00  0.00           H
ATOM    510  CA  LEU A  45      94.800 102.120 154.410  1.00  0.00           C
ATOM    511  HA  LEU A  45      94.890 101.760 155.430  1.00  0.00           H
ATOM    512  CB  LEU A  45      93.260 102.150 154.150  1.00  0.00           C
ATOM    513  HB1 LEU A  45      92.840 101.160 153.890  1.00  0.00           H
ATOM    514  HB2 LEU A  45      92.740 102.370 155.110  1.00  0.00           H
ATOM    515  CG  LEU A  45      92.710 103.240 153.180  1.00  0.00           C
ATOM    516  HG  LEU A  45      93.210 104.180 153.510  1.00  0.00           H
ATOM    517  CD1 LEU A  45      93.140 102.920 151.700  1.00  0.00           C
ATOM    518 HD11 LEU A  45      94.240 103.100 151.660  1.00  0.00           H
ATOM    519 HD12 LEU A  45      92.950 101.850 151.460  1.00  0.00           H
ATOM    520 HD13 LEU A  45      92.550 103.500 150.960  1.00  0.00           H
ATOM    521  CD2 LEU A  45      91.210 103.270 153.420  1.00  0.00           C
ATOM    522 HD21 LEU A  45      90.730 102.400 152.920  1.00  0.00           H
ATOM    523 HD22 LEU A  45      90.820 103.240 154.470  1.00  0.00           H
ATOM    524 HD23 LEU A  45      90.800 104.200 152.970  1.00  0.00           H
ATOM    525  C   LEU A  45      95.380 100.970 153.610  1.00  0.00           C
ATOM    526  O   LEU A  45      96.020 101.140 152.560  1.00  0.00           O
ATOM    527  N   ARG A  46      95.140  99.720 154.130  1.00  0.00           N
ATOM    528  HN  ARG A  46      94.950  99.420 155.060  1.00  0.00           H
ATOM    529  CA  ARG A  46      95.360  98.530 153.310  1.00  0.00           C
ATOM    530  HA  ARG A  46      95.370  98.860 152.280  1.00  0.00           H
ATOM    531  CB  ARG A  46      96.760  97.820 153.440  1.00  0.00           C
ATOM    532  HB1 ARG A  46      96.730  96.800 153.020  1.00  0.00           H
ATOM    533  HB2 ARG A  46      97.400  98.430 152.780  1.00  0.00           H
ATOM    534  CG  ARG A  46      97.300  97.750 154.860  1.00  0.00           C
ATOM    535  HG1 ARG A  46      96.460  97.520 155.550  1.00  0.00           H
ATOM    536  HG2 ARG A  46      97.680  98.770 155.100  1.00  0.00           H
ATOM    537  CD  ARG A  46      98.430  96.710 154.900  1.00  0.00           C
ATOM    538  HD1 ARG A  46      98.960  96.900 155.860  1.00  0.00           H
ATOM    539  HD2 ARG A  46      99.100  96.920 154.040  1.00  0.00           H
ATOM    540  NE  ARG A  46      97.960  95.300 154.940  1.00  0.00           N
ATOM    541  HE  ARG A  46      96.990  95.110 155.080  1.00  0.00           H
ATOM    542  CZ  ARG A  46      98.820  94.350 155.080  1.00  0.00           C
ATOM    543  NH1 ARG A  46     100.120  94.440 154.830  1.00  0.00           N
ATOM    544 HH11 ARG A  46     100.730  93.650 154.820  1.00  0.00           H
ATOM    545 HH12 ARG A  46     100.400  95.130 154.170  1.00  0.00           H
ATOM    546  NH2 ARG A  46      98.490  93.160 155.590  1.00  0.00           N
ATOM    547 HH21 ARG A  46      99.070  92.350 155.570  1.00  0.00           H
ATOM    548 HH22 ARG A  46      97.500  93.070 155.680  1.00  0.00           H
ATOM    549  C   ARG A  46      94.240  97.570 153.450  1.00  0.00           C
ATOM    550  O   ARG A  46      94.110  96.930 154.500  1.00  0.00           O
ATOM    551  N   ALA A  47      93.410  97.470 152.380  1.00  0.00           N
ATOM    552  HN  ALA A  47      93.510  98.040 151.570  1.00  0.00           H
ATOM    553  CA  ALA A  47      92.170  96.740 152.400  1.00  0.00           C
ATOM    554  HA  ALA A  47      91.600  96.880 153.310  1.00  0.00           H
ATOM    555  CB  ALA A  47      91.390  97.270 151.190  1.00  0.00           C
ATOM    556  HB1 ALA A  47      91.430  98.370 151.280  1.00  0.00           H
ATOM    557  HB2 ALA A  47      91.840  97.070 150.190  1.00  0.00           H
ATOM    558  HB3 ALA A  47      90.360  96.870 151.270  1.00  0.00           H
ATOM    559  C   ALA A  47      92.450  95.220 152.160  1.00  0.00           C
ATOM    560  O   ALA A  47      93.400  94.860 151.430  1.00  0.00           O
ATOM    561  N   GLU A  48      91.650  94.340 152.800  1.00  0.00           N
ATOM    562  HN  GLU A  48      91.000  94.630 153.500  1.00  0.00           H
ATOM    563  CA  GLU A  48      91.790  92.910 152.550  1.00  0.00           C
ATOM    564  HA  GLU A  48      92.840  92.680 152.460  1.00  0.00           H
ATOM    565  CB  GLU A  48      91.110  92.110 153.700  1.00  0.00           C
ATOM    566  HB1 GLU A  48      90.020  92.240 153.520  1.00  0.00           H
ATOM    567  HB2 GLU A  48      91.390  91.050 153.580  1.00  0.00           H
ATOM    568  CG  GLU A  48      91.560  92.420 155.130  1.00  0.00           C
ATOM    569  HG1 GLU A  48      91.070  91.740 155.850  1.00  0.00           H
ATOM    570  HG2 GLU A  48      91.420  93.470 155.460  1.00  0.00           H
ATOM    571  CD  GLU A  48      93.040  92.090 155.300  1.00  0.00           C
ATOM    572  OE1 GLU A  48      93.620  92.620 156.310  1.00  0.00           O
ATOM    573  OE2 GLU A  48      93.660  91.320 154.480  1.00  0.00           O
ATOM    574  C   GLU A  48      91.120  92.600 151.270  1.00  0.00           C
ATOM    575  O   GLU A  48      90.220  93.330 150.820  1.00  0.00           O
ATOM    576  N   GLY A  49      91.430  91.460 150.590  1.00  0.00           N
ATOM    577  HN  GLY A  49      92.230  90.900 150.800  1.00  0.00           H
ATOM    578  CA  GLY A  49      90.590  90.940 149.510  1.00  0.00           C
ATOM    579  HA1 GLY A  49      91.130  90.170 148.980  1.00  0.00           H
ATOM    580  HA2 GLY A  49      90.410  91.760 148.830  1.00  0.00           H
ATOM    581  C   GLY A  49      89.220  90.400 149.970  1.00  0.00           C
ATOM    582  O   GLY A  49      89.120  89.810 151.080  1.00  0.00           O
ATOM    583  N   GLY A  50      88.120  90.710 149.230  1.00  0.00           N
ATOM    584  HN  GLY A  50      88.160  91.270 148.400  1.00  0.00           H
ATOM    585  CA  GLY A  50      86.730  90.500 149.660  1.00  0.00           C
ATOM    586  HA1 GLY A  50      86.730  89.620 150.290  1.00  0.00           H
ATOM    587  HA2 GLY A  50      86.180  90.420 148.730  1.00  0.00           H
ATOM    588  C   GLY A  50      86.150  91.550 150.570  1.00  0.00           C
ATOM    589  O   GLY A  50      86.490  91.590 151.710  1.00  0.00           O
ATOM    590  N   GLN A  51      85.190  92.340 150.070  1.00  0.00           N
ATOM    591  HN  GLN A  51      84.810  92.200 149.160  1.00  0.00           H
ATOM    592  CA  GLN A  51      84.530  93.380 150.880  1.00  0.00           C
ATOM    593  HA  GLN A  51      84.760  93.240 151.930  1.00  0.00           H
ATOM    594  CB  GLN A  51      85.090  94.770 150.530  1.00  0.00           C
ATOM    595  HB1 GLN A  51      84.990  94.800 149.430  1.00  0.00           H
ATOM    596  HB2 GLN A  51      84.610  95.630 151.050  1.00  0.00           H
ATOM    597  CG  GLN A  51      86.540  95.080 150.750  1.00  0.00           C
ATOM    598  HG1 GLN A  51      86.970  95.960 150.230  1.00  0.00           H
ATOM    599  HG2 GLN A  51      87.050  94.190 150.330  1.00  0.00           H
ATOM    600  CD  GLN A  51      86.920  95.160 152.200  1.00  0.00           C
ATOM    601  OE1 GLN A  51      86.140  95.760 152.950  1.00  0.00           O
ATOM    602  NE2 GLN A  51      88.120  94.690 152.610  1.00  0.00           N
ATOM    603 HE21 GLN A  51      88.640  94.110 151.990  1.00  0.00           H
ATOM    604 HE22 GLN A  51      88.330  94.630 153.590  1.00  0.00           H
ATOM    605  C   GLN A  51      83.050  93.310 150.870  1.00  0.00           C
ATOM    606  O   GLN A  51      82.490  92.900 149.880  1.00  0.00           O
ATOM    607  N   ARG A  52      82.390  93.790 152.000  1.00  0.00           N
ATOM    608  HN  ARG A  52      82.870  94.050 152.830  1.00  0.00           H
ATOM    609  CA  ARG A  52      80.990  94.170 151.980  1.00  0.00           C
ATOM    610  HA  ARG A  52      80.510  93.290 151.590  1.00  0.00           H
ATOM    611  CB  ARG A  52      80.490  94.200 153.420  1.00  0.00           C
ATOM    612  HB1 ARG A  52      81.080  94.960 153.970  1.00  0.00           H
ATOM    613  HB2 ARG A  52      79.410  94.440 153.480  1.00  0.00           H
ATOM    614  CG  ARG A  52      80.680  92.890 154.230  1.00  0.00           C
ATOM    615  HG1 ARG A  52      81.760  92.740 154.480  1.00  0.00           H
ATOM    616  HG2 ARG A  52      80.610  92.060 153.490  1.00  0.00           H
ATOM    617  CD  ARG A  52      79.780  92.530 155.410  1.00  0.00           C
ATOM    618  HD1 ARG A  52      80.120  93.060 156.330  1.00  0.00           H
ATOM    619  HD2 ARG A  52      79.790  91.450 155.630  1.00  0.00           H
ATOM    620  NE  ARG A  52      78.330  92.900 155.100  1.00  0.00           N
ATOM    621  HE  ARG A  52      78.020  92.790 154.150  1.00  0.00           H
ATOM    622  CZ  ARG A  52      77.410  92.810 155.950  1.00  0.00           C
ATOM    623  NH1 ARG A  52      77.660  92.690 157.280  1.00  0.00           N
ATOM    624 HH11 ARG A  52      76.850  92.690 157.860  1.00  0.00           H
ATOM    625 HH12 ARG A  52      78.590  92.690 157.660  1.00  0.00           H
ATOM    626  NH2 ARG A  52      76.170  92.700 155.520  1.00  0.00           N
ATOM    627 HH21 ARG A  52      75.560  93.020 156.240  1.00  0.00           H
ATOM    628 HH22 ARG A  52      75.980  92.930 154.570  1.00  0.00           H
ATOM    629  C   ARG A  52      80.600  95.340 151.210  1.00  0.00           C
ATOM    630  O   ARG A  52      80.420  96.410 151.800  1.00  0.00           O
ATOM    631  N   SER A  53      80.630  95.260 149.830  1.00  0.00           N
ATOM    632  HN  SER A  53      80.970  94.390 149.490  1.00  0.00           H
ATOM    633  CA  SER A  53      80.280  96.280 148.870  1.00  0.00           C
ATOM    634  HA  SER A  53      80.940  97.090 149.160  1.00  0.00           H
ATOM    635  CB  SER A  53      80.670  95.770 147.450  1.00  0.00           C
ATOM    636  HB1 SER A  53      80.080  94.830 147.330  1.00  0.00           H
ATOM    637  HB2 SER A  53      81.780  95.710 147.470  1.00  0.00           H
ATOM    638  OG  SER A  53      80.490  96.770 146.470  1.00  0.00           O
ATOM    639  HG1 SER A  53      79.640  96.770 146.010  1.00  0.00           H
ATOM    640  C   SER A  53      78.880  96.940 148.900  1.00  0.00           C
ATOM    641  O   SER A  53      77.950  96.150 149.160  1.00  0.00           O
ATOM    642  N   PRO A  54      78.590  98.210 148.590  1.00  0.00           N
ATOM    643  CD  PRO A  54      77.220  98.620 148.690  1.00  0.00           C
ATOM    644  HD1 PRO A  54      76.690  98.150 149.560  1.00  0.00           H
ATOM    645  HD2 PRO A  54      76.820  98.470 147.670  1.00  0.00           H
ATOM    646  CA  PRO A  54      79.520  99.310 148.700  1.00  0.00           C
ATOM    647  HA  PRO A  54      80.330  99.230 147.990  1.00  0.00           H
ATOM    648  CB  PRO A  54      78.580 100.490 148.390  1.00  0.00           C
ATOM    649  HB1 PRO A  54      78.980 101.460 148.730  1.00  0.00           H
ATOM    650  HB2 PRO A  54      78.590 100.580 147.280  1.00  0.00           H
ATOM    651  CG  PRO A  54      77.220 100.140 148.930  1.00  0.00           C
ATOM    652  HG1 PRO A  54      76.360 100.450 148.310  1.00  0.00           H
ATOM    653  HG2 PRO A  54      77.010 100.310 150.010  1.00  0.00           H
ATOM    654  C   PRO A  54      80.180  99.410 150.180  1.00  0.00           C
ATOM    655  O   PRO A  54      79.480  99.710 151.170  1.00  0.00           O
ATOM    656  N   ALA A  55      81.490  99.160 150.260  1.00  0.00           N
ATOM    657  HN  ALA A  55      82.040  98.960 149.460  1.00  0.00           H
ATOM    658  CA  ALA A  55      82.200  98.950 151.540  1.00  0.00           C
ATOM    659  HA  ALA A  55      81.430  98.560 152.190  1.00  0.00           H
ATOM    660  CB  ALA A  55      83.320  97.800 151.490  1.00  0.00           C
ATOM    661  HB1 ALA A  55      83.800  97.490 152.440  1.00  0.00           H
ATOM    662  HB2 ALA A  55      82.920  96.860 151.060  1.00  0.00           H
ATOM    663  HB3 ALA A  55      84.090  98.080 150.740  1.00  0.00           H
ATOM    664  C   ALA A  55      82.760 100.220 152.060  1.00  0.00           C
ATOM    665  O   ALA A  55      83.590 100.890 151.360  1.00  0.00           O
ATOM    666  N   VAL A  56      82.220 100.680 153.180  1.00  0.00           N
ATOM    667  HN  VAL A  56      81.740 100.120 153.850  1.00  0.00           H
ATOM    668  CA  VAL A  56      82.420 102.010 153.570  1.00  0.00           C
ATOM    669  HA  VAL A  56      82.590 102.710 152.770  1.00  0.00           H
ATOM    670  CB  VAL A  56      81.230 102.670 154.190  1.00  0.00           C
ATOM    671  HB  VAL A  56      80.880 102.080 155.060  1.00  0.00           H
ATOM    672  CG1 VAL A  56      81.460 104.060 154.740  1.00  0.00           C
ATOM    673 HG11 VAL A  56      80.500 104.370 155.220  1.00  0.00           H
ATOM    674 HG12 VAL A  56      82.240 104.120 155.520  1.00  0.00           H
ATOM    675 HG13 VAL A  56      81.630 104.720 153.860  1.00  0.00           H
ATOM    676  CG2 VAL A  56      80.100 102.770 153.110  1.00  0.00           C
ATOM    677 HG21 VAL A  56      79.590 101.820 152.850  1.00  0.00           H
ATOM    678 HG22 VAL A  56      79.330 103.390 153.610  1.00  0.00           H
ATOM    679 HG23 VAL A  56      80.420 103.180 152.130  1.00  0.00           H
ATOM    680  C   VAL A  56      83.650 102.160 154.490  1.00  0.00           C
ATOM    681  O   VAL A  56      83.730 101.550 155.540  1.00  0.00           O
ATOM    682  N   ILE A  57      84.580 102.990 154.090  1.00  0.00           N
ATOM    683  HN  ILE A  57      84.640 103.380 153.170  1.00  0.00           H
ATOM    684  CA  ILE A  57      85.710 103.410 154.980  1.00  0.00           C
ATOM    685  HA  ILE A  57      86.090 102.640 155.630  1.00  0.00           H
ATOM    686  CB  ILE A  57      86.910 103.890 154.090  1.00  0.00           C
ATOM    687  HB  ILE A  57      86.400 104.690 153.500  1.00  0.00           H
ATOM    688  CG2 ILE A  57      88.100 104.480 154.940  1.00  0.00           C
ATOM    689 HG21 ILE A  57      87.870 105.440 155.440  1.00  0.00           H
ATOM    690 HG22 ILE A  57      88.450 103.710 155.670  1.00  0.00           H
ATOM    691 HG23 ILE A  57      88.950 104.690 154.260  1.00  0.00           H
ATOM    692  CG1 ILE A  57      87.400 102.680 153.160  1.00  0.00           C
ATOM    693 HG11 ILE A  57      86.530 102.110 152.760  1.00  0.00           H
ATOM    694 HG12 ILE A  57      88.140 102.040 153.680  1.00  0.00           H
ATOM    695  CD  ILE A  57      88.140 103.360 152.010  1.00  0.00           C
ATOM    696  HD1 ILE A  57      88.780 102.670 151.430  1.00  0.00           H
ATOM    697  HD2 ILE A  57      87.430 103.890 151.340  1.00  0.00           H
ATOM    698  HD3 ILE A  57      88.900 104.120 152.290  1.00  0.00           H
ATOM    699  C   ILE A  57      85.250 104.600 155.910  1.00  0.00           C
ATOM    700  O   ILE A  57      85.310 104.440 157.140  1.00  0.00           O
ATOM    701  N   THR A  58      84.650 105.660 155.340  1.00  0.00           N
ATOM    702  HN  THR A  58      84.800 105.690 154.350  1.00  0.00           H
ATOM    703  CA  THR A  58      84.300 106.850 156.130  1.00  0.00           C
ATOM    704  HA  THR A  58      83.900 106.660 157.120  1.00  0.00           H
ATOM    705  CB  THR A  58      85.420 108.010 156.200  1.00  0.00           C
ATOM    706  HB  THR A  58      86.360 107.550 156.570  1.00  0.00           H
ATOM    707  OG1 THR A  58      85.000 109.160 156.900  1.00  0.00           O
ATOM    708  HG1 THR A  58      85.130 108.980 157.840  1.00  0.00           H
ATOM    709  CG2 THR A  58      85.790 108.370 154.780  1.00  0.00           C
ATOM    710 HG21 THR A  58      85.620 107.530 154.070  1.00  0.00           H
ATOM    711 HG22 THR A  58      85.040 109.090 154.370  1.00  0.00           H
ATOM    712 HG23 THR A  58      86.820 108.770 154.740  1.00  0.00           H
ATOM    713  C   THR A  58      83.160 107.460 155.370  1.00  0.00           C
ATOM    714  O   THR A  58      82.910 107.240 154.210  1.00  0.00           O
ATOM    715  N   GLY A  59      82.370 108.220 156.080  1.00  0.00           N
ATOM    716  HN  GLY A  59      82.560 108.370 157.050  1.00  0.00           H
ATOM    717  CA  GLY A  59      81.310 108.970 155.520  1.00  0.00           C
ATOM    718  HA1 GLY A  59      80.530 108.320 155.170  1.00  0.00           H
ATOM    719  HA2 GLY A  59      81.700 109.710 154.830  1.00  0.00           H
ATOM    720  C   GLY A  59      80.620 109.860 156.490  1.00  0.00           C
ATOM    721  O   GLY A  59      80.390 109.590 157.690  1.00  0.00           O
ATOM    722  N   LEU A  60      80.240 111.070 155.990  1.00  0.00           N
ATOM    723  HN  LEU A  60      80.540 111.350 155.080  1.00  0.00           H
ATOM    724  CA  LEU A  60      79.320 111.990 156.630  1.00  0.00           C
ATOM    725  HA  LEU A  60      79.490 111.940 157.690  1.00  0.00           H
ATOM    726  CB  LEU A  60      79.790 113.500 156.320  1.00  0.00           C
ATOM    727  HB1 LEU A  60      80.860 113.620 156.590  1.00  0.00           H
ATOM    728  HB2 LEU A  60      79.660 113.580 155.220  1.00  0.00           H
ATOM    729  CG  LEU A  60      79.040 114.600 157.070  1.00  0.00           C
ATOM    730  HG  LEU A  60      79.020 114.370 158.160  1.00  0.00           H
ATOM    731  CD1 LEU A  60      79.710 115.930 156.990  1.00  0.00           C
ATOM    732 HD11 LEU A  60      79.710 116.280 155.940  1.00  0.00           H
ATOM    733 HD12 LEU A  60      79.050 116.620 157.550  1.00  0.00           H
ATOM    734 HD13 LEU A  60      80.720 116.050 157.440  1.00  0.00           H
ATOM    735  CD2 LEU A  60      77.660 114.880 156.490  1.00  0.00           C
ATOM    736 HD21 LEU A  60      77.290 115.810 156.960  1.00  0.00           H
ATOM    737 HD22 LEU A  60      77.720 114.960 155.380  1.00  0.00           H
ATOM    738 HD23 LEU A  60      76.880 114.160 156.840  1.00  0.00           H
ATOM    739  C   LEU A  60      77.850 111.690 156.260  1.00  0.00           C
ATOM    740  O   LEU A  60      77.400 112.010 155.130  1.00  0.00           O
ATOM    741  N   TYR A  61      77.130 111.210 157.280  1.00  0.00           N
ATOM    742  HN  TYR A  61      77.470 111.150 158.220  1.00  0.00           H
ATOM    743  CA  TYR A  61      75.750 110.840 157.230  1.00  0.00           C
ATOM    744  HA  TYR A  61      75.400 110.830 156.210  1.00  0.00           H
ATOM    745  CB  TYR A  61      75.540 109.420 157.840  1.00  0.00           C
ATOM    746  HB1 TYR A  61      76.040 109.440 158.830  1.00  0.00           H
ATOM    747  HB2 TYR A  61      74.480 109.130 157.970  1.00  0.00           H
ATOM    748  CG  TYR A  61      76.180 108.400 156.950  1.00  0.00           C
ATOM    749  CD1 TYR A  61      75.360 107.880 155.960  1.00  0.00           C
ATOM    750  HD1 TYR A  61      74.380 108.290 155.770  1.00  0.00           H
ATOM    751  CE1 TYR A  61      75.860 106.870 155.180  1.00  0.00           C
ATOM    752  HE1 TYR A  61      75.350 106.520 154.290  1.00  0.00           H
ATOM    753  CZ  TYR A  61      77.130 106.360 155.360  1.00  0.00           C
ATOM    754  OH  TYR A  61      77.750 105.470 154.480  1.00  0.00           O
ATOM    755  HH  TYR A  61      77.250 105.180 153.710  1.00  0.00           H
ATOM    756  CD2 TYR A  61      77.430 107.860 157.210  1.00  0.00           C
ATOM    757  HD2 TYR A  61      77.980 108.220 158.070  1.00  0.00           H
ATOM    758  CE2 TYR A  61      77.890 106.760 156.440  1.00  0.00           C
ATOM    759  HE2 TYR A  61      78.880 106.390 156.700  1.00  0.00           H
ATOM    760  C   TYR A  61      74.880 111.830 158.070  1.00  0.00           C
ATOM    761  O   TYR A  61      75.380 112.390 159.050  1.00  0.00           O
ATOM    762  N   ASP A  62      73.590 112.020 157.760  1.00  0.00           N
ATOM    763  HN  ASP A  62      73.090 111.730 156.950  1.00  0.00           H
ATOM    764  CA  ASP A  62      72.650 112.840 158.470  1.00  0.00           C
ATOM    765  HA  ASP A  62      73.080 113.310 159.340  1.00  0.00           H
ATOM    766  CB  ASP A  62      72.190 113.900 157.370  1.00  0.00           C
ATOM    767  HB1 ASP A  62      73.010 114.530 156.980  1.00  0.00           H
ATOM    768  HB2 ASP A  62      71.690 113.470 156.470  1.00  0.00           H
ATOM    769  CG  ASP A  62      71.170 114.960 157.880  1.00  0.00           C
ATOM    770  OD1 ASP A  62      70.520 114.680 158.890  1.00  0.00           O
ATOM    771  OD2 ASP A  62      70.860 115.880 157.030  1.00  0.00           O
ATOM    772  C   ASP A  62      71.570 111.980 159.090  1.00  0.00           C
ATOM    773  O   ASP A  62      70.910 111.190 158.410  1.00  0.00           O
ATOM    774  N   LYS A  63      71.250 112.150 160.380  1.00  0.00           N
ATOM    775  HN  LYS A  63      71.700 112.920 160.830  1.00  0.00           H
ATOM    776  CA  LYS A  63      70.280 111.360 161.170  1.00  0.00           C
ATOM    777  HA  LYS A  63      70.230 110.440 160.610  1.00  0.00           H
ATOM    778  CB  LYS A  63      70.900 110.930 162.540  1.00  0.00           C
ATOM    779  HB1 LYS A  63      70.040 110.410 163.010  1.00  0.00           H
ATOM    780  HB2 LYS A  63      71.740 110.210 162.500  1.00  0.00           H
ATOM    781  CG  LYS A  63      71.440 112.110 163.410  1.00  0.00           C
ATOM    782  HG1 LYS A  63      70.680 112.910 163.460  1.00  0.00           H
ATOM    783  HG2 LYS A  63      72.390 112.300 162.860  1.00  0.00           H
ATOM    784  CD  LYS A  63      71.890 111.680 164.800  1.00  0.00           C
ATOM    785  HD1 LYS A  63      72.390 112.490 165.380  1.00  0.00           H
ATOM    786  HD2 LYS A  63      72.670 110.900 164.640  1.00  0.00           H
ATOM    787  CE  LYS A  63      70.720 111.020 165.610  1.00  0.00           C
ATOM    788  HE1 LYS A  63      70.940 110.570 166.600  1.00  0.00           H
ATOM    789  HE2 LYS A  63      70.310 110.150 165.060  1.00  0.00           H
ATOM    790  NZ  LYS A  63      69.650 111.980 165.810  1.00  0.00           N
ATOM    791  HZ1 LYS A  63      70.070 112.870 166.160  1.00  0.00           H
ATOM    792  HZ2 LYS A  63      69.200 112.200 164.890  1.00  0.00           H
ATOM    793  HZ3 LYS A  63      68.880 111.520 166.330  1.00  0.00           H
ATOM    794  C   LYS A  63      68.860 111.940 161.160  1.00  0.00           C
ATOM    795  O   LYS A  63      67.960 111.110 161.420  1.00  0.00           O
ATOM    796  N   CYS A  64      68.720 113.250 160.840  1.00  0.00           N
ATOM    797  HN  CYS A  64      69.530 113.810 160.670  1.00  0.00           H
ATOM    798  CA  CYS A  64      67.370 113.870 160.840  1.00  0.00           C
ATOM    799  HA  CYS A  64      66.630 113.280 161.360  1.00  0.00           H
ATOM    800  CB  CYS A  64      67.330 115.330 161.500  1.00  0.00           C
ATOM    801  HB1 CYS A  64      66.260 115.640 161.510  1.00  0.00           H
ATOM    802  HB2 CYS A  64      67.770 116.070 160.810  1.00  0.00           H
ATOM    803  SG  CYS A  64      68.150 115.370 163.140  1.00  0.00           S
ATOM    804  C   CYS A  64      66.910 113.850 159.450  1.00  0.00           C
ATOM    805  O   CYS A  64      65.860 114.420 159.170  1.00  0.00           O
ATOM    806  N   SER A  65      67.650 113.260 158.460  1.00  0.00           N
ATOM    807  HN  SER A  65      68.530 112.870 158.730  1.00  0.00           H
ATOM    808  CA  SER A  65      67.100 113.130 157.060  1.00  0.00           C
ATOM    809  HA  SER A  65      66.820 114.140 156.780  1.00  0.00           H
ATOM    810  CB  SER A  65      68.160 112.690 156.040  1.00  0.00           C
ATOM    811  HB1 SER A  65      67.680 112.310 155.110  1.00  0.00           H
ATOM    812  HB2 SER A  65      68.820 111.890 156.420  1.00  0.00           H
ATOM    813  OG  SER A  65      68.900 113.830 155.570  1.00  0.00           O
ATOM    814  HG1 SER A  65      69.580 113.900 156.250  1.00  0.00           H
ATOM    815  C   SER A  65      65.920 112.150 156.910  1.00  0.00           C
ATOM    816  O   SER A  65      66.110 110.940 156.890  1.00  0.00           O
ATOM    817  N   TYR A  66      64.720 112.640 156.760  1.00  0.00           N
ATOM    818  HN  TYR A  66      64.540 113.620 156.710  1.00  0.00           H
ATOM    819  CA  TYR A  66      63.570 111.820 156.490  1.00  0.00           C
ATOM    820  HA  TYR A  66      63.700 110.790 156.780  1.00  0.00           H
ATOM    821  CB  TYR A  66      62.440 112.460 157.310  1.00  0.00           C
ATOM    822  HB1 TYR A  66      62.130 113.470 156.960  1.00  0.00           H
ATOM    823  HB2 TYR A  66      61.520 111.830 157.310  1.00  0.00           H
ATOM    824  CG  TYR A  66      62.700 112.740 158.750  1.00  0.00           C
ATOM    825  CD1 TYR A  66      63.410 111.810 159.550  1.00  0.00           C
ATOM    826  HD1 TYR A  66      63.800 110.930 159.060  1.00  0.00           H
ATOM    827  CE1 TYR A  66      63.760 112.140 160.870  1.00  0.00           C
ATOM    828  HE1 TYR A  66      64.330 111.460 161.470  1.00  0.00           H
ATOM    829  CZ  TYR A  66      63.430 113.430 161.350  1.00  0.00           C
ATOM    830  OH  TYR A  66      63.720 113.720 162.710  1.00  0.00           O
ATOM    831  HH  TYR A  66      63.500 114.640 162.870  1.00  0.00           H
ATOM    832  CD2 TYR A  66      62.220 113.930 159.330  1.00  0.00           C
ATOM    833  HD2 TYR A  66      61.600 114.580 158.730  1.00  0.00           H
ATOM    834  CE2 TYR A  66      62.520 114.270 160.670  1.00  0.00           C
ATOM    835  HE2 TYR A  66      62.290 115.220 161.110  1.00  0.00           H
ATOM    836  C   TYR A  66      63.090 111.740 155.100  1.00  0.00           C
ATOM    837  O   TYR A  66      62.280 110.890 154.760  1.00  0.00           O
ATOM    838  N   ILE A  67      63.670 112.540 154.250  1.00  0.00           N
ATOM    839  HN  ILE A  67      64.380 113.180 154.520  1.00  0.00           H
ATOM    840  CA  ILE A  67      63.170 112.590 152.880  1.00  0.00           C
ATOM    841  HA  ILE A  67      62.180 112.160 152.870  1.00  0.00           H
ATOM    842  CB  ILE A  67      63.090 114.000 152.320  1.00  0.00           C
ATOM    843  HB  ILE A  67      64.090 114.450 152.170  1.00  0.00           H
ATOM    844  CG2 ILE A  67      62.400 113.900 150.930  1.00  0.00           C
ATOM    845 HG21 ILE A  67      62.100 114.880 150.500  1.00  0.00           H
ATOM    846 HG22 ILE A  67      63.110 113.400 150.230  1.00  0.00           H
ATOM    847 HG23 ILE A  67      61.410 113.400 150.960  1.00  0.00           H
ATOM    848  CG1 ILE A  67      62.180 114.900 153.230  1.00  0.00           C
ATOM    849 HG11 ILE A  67      61.850 115.800 152.680  1.00  0.00           H
ATOM    850 HG12 ILE A  67      62.910 115.190 154.030  1.00  0.00           H
ATOM    851  CD  ILE A  67      60.980 114.320 153.930  1.00  0.00           C
ATOM    852  HD1 ILE A  67      60.480 115.080 154.560  1.00  0.00           H
ATOM    853  HD2 ILE A  67      60.260 113.980 153.150  1.00  0.00           H
ATOM    854  HD3 ILE A  67      61.120 113.410 154.570  1.00  0.00           H
ATOM    855  C   ILE A  67      63.930 111.650 151.950  1.00  0.00           C
ATOM    856  O   ILE A  67      63.540 110.640 151.450  1.00  0.00           O
ATOM    857  N   SER A  68      65.260 112.000 151.800  1.00  0.00           N
ATOM    858  HN  SER A  68      65.570 112.870 152.180  1.00  0.00           H
ATOM    859  CA  SER A  68      66.230 111.190 151.120  1.00  0.00           C
ATOM    860  HA  SER A  68      65.950 110.160 150.940  1.00  0.00           H
ATOM    861  CB  SER A  68      66.410 111.730 149.610  1.00  0.00           C
ATOM    862  HB1 SER A  68      66.980 112.680 149.510  1.00  0.00           H
ATOM    863  HB2 SER A  68      65.380 112.060 149.380  1.00  0.00           H
ATOM    864  OG  SER A  68      66.830 110.710 148.730  1.00  0.00           O
ATOM    865  HG1 SER A  68      67.790 110.730 148.730  1.00  0.00           H
ATOM    866  C   SER A  68      67.480 111.290 151.960  1.00  0.00           C
ATOM    867  O   SER A  68      68.020 112.370 152.300  1.00  0.00           O
ATOM    868  N   ARG A  69      68.050 110.110 152.280  1.00  0.00           N
ATOM    869  HN  ARG A  69      67.660 109.250 151.940  1.00  0.00           H
ATOM    870  CA  ARG A  69      69.130 109.940 153.320  1.00  0.00           C
ATOM    871  HA  ARG A  69      69.140 110.790 153.980  1.00  0.00           H
ATOM    872  CB  ARG A  69      68.880 108.620 154.050  1.00  0.00           C
ATOM    873  HB1 ARG A  69      69.220 107.850 153.330  1.00  0.00           H
ATOM    874  HB2 ARG A  69      69.530 108.590 154.950  1.00  0.00           H
ATOM    875  CG  ARG A  69      67.420 108.480 154.440  1.00  0.00           C
ATOM    876  HG1 ARG A  69      66.670 108.470 153.620  1.00  0.00           H
ATOM    877  HG2 ARG A  69      67.060 109.300 155.080  1.00  0.00           H
ATOM    878  CD  ARG A  69      67.010 107.200 155.250  1.00  0.00           C
ATOM    879  HD1 ARG A  69      67.300 106.370 154.570  1.00  0.00           H
ATOM    880  HD2 ARG A  69      65.900 107.190 155.260  1.00  0.00           H
ATOM    881  NE  ARG A  69      67.590 107.120 156.600  1.00  0.00           N
ATOM    882  HE  ARG A  69      68.280 107.740 156.970  1.00  0.00           H
ATOM    883  CZ  ARG A  69      66.850 106.520 157.570  1.00  0.00           C
ATOM    884  NH1 ARG A  69      65.800 105.730 157.370  1.00  0.00           N
ATOM    885 HH11 ARG A  69      65.300 105.360 158.150  1.00  0.00           H
ATOM    886 HH12 ARG A  69      65.700 105.290 156.480  1.00  0.00           H
ATOM    887  NH2 ARG A  69      67.130 106.810 158.850  1.00  0.00           N
ATOM    888 HH21 ARG A  69      66.560 106.390 159.560  1.00  0.00           H
ATOM    889 HH22 ARG A  69      68.040 107.190 159.030  1.00  0.00           H
ATOM    890  C   ARG A  69      70.490 109.920 152.600  1.00  0.00           C
ATOM    891  O   ARG A  69      71.550 109.830 153.200  1.00  0.00           O
ATOM    892  N   ASP A  70      70.400 110.120 151.260  1.00  0.00           N
ATOM    893  HN  ASP A  70      69.500 110.220 150.850  1.00  0.00           H
ATOM    894  CA  ASP A  70      71.550 110.020 150.330  1.00  0.00           C
ATOM    895  HA  ASP A  70      72.250 109.300 150.730  1.00  0.00           H
ATOM    896  CB  ASP A  70      71.080 109.480 148.990  1.00  0.00           C
ATOM    897  HB1 ASP A  70      71.940 109.350 148.290  1.00  0.00           H
ATOM    898  HB2 ASP A  70      70.730 108.440 149.130  1.00  0.00           H
ATOM    899  CG  ASP A  70      70.060 110.280 148.250  1.00  0.00           C
ATOM    900  OD1 ASP A  70      69.460 111.240 148.720  1.00  0.00           O
ATOM    901  OD2 ASP A  70      69.700 109.790 147.120  1.00  0.00           O
ATOM    902  C   ASP A  70      72.300 111.300 150.150  1.00  0.00           C
ATOM    903  O   ASP A  70      73.470 111.310 149.720  1.00  0.00           O
ATOM    904  N   ARG A  71      71.800 112.450 150.590  1.00  0.00           N
ATOM    905  HN  ARG A  71      70.860 112.460 150.910  1.00  0.00           H
ATOM    906  CA  ARG A  71      72.660 113.570 151.050  1.00  0.00           C
ATOM    907  HA  ARG A  71      73.060 114.130 150.220  1.00  0.00           H
ATOM    908  CB  ARG A  71      71.810 114.630 151.890  1.00  0.00           C
ATOM    909  HB1 ARG A  71      71.220 114.050 152.640  1.00  0.00           H
ATOM    910  HB2 ARG A  71      72.440 115.350 152.450  1.00  0.00           H
ATOM    911  CG  ARG A  71      70.790 115.520 151.140  1.00  0.00           C
ATOM    912  HG1 ARG A  71      70.130 114.890 150.510  1.00  0.00           H
ATOM    913  HG2 ARG A  71      71.450 116.100 150.450  1.00  0.00           H
ATOM    914  CD  ARG A  71      70.010 116.410 152.020  1.00  0.00           C
ATOM    915  HD1 ARG A  71      70.600 117.060 152.700  1.00  0.00           H
ATOM    916  HD2 ARG A  71      69.290 115.860 152.670  1.00  0.00           H
ATOM    917  NE  ARG A  71      69.300 117.340 151.160  1.00  0.00           N
ATOM    918  HE  ARG A  71      69.490 117.210 150.190  1.00  0.00           H
ATOM    919  CZ  ARG A  71      68.190 118.020 151.530  1.00  0.00           C
ATOM    920  NH1 ARG A  71      67.780 118.080 152.790  1.00  0.00           N
ATOM    921 HH11 ARG A  71      67.080 118.710 153.120  1.00  0.00           H
ATOM    922 HH12 ARG A  71      68.130 117.420 153.450  1.00  0.00           H
ATOM    923  NH2 ARG A  71      67.530 118.610 150.530  1.00  0.00           N
ATOM    924 HH21 ARG A  71      66.610 118.980 150.590  1.00  0.00           H
ATOM    925 HH22 ARG A  71      67.990 118.670 149.640  1.00  0.00           H
ATOM    926  C   ARG A  71      73.900 113.250 151.880  1.00  0.00           C
ATOM    927  O   ARG A  71      73.810 112.490 152.840  1.00  0.00           O
ATOM    928  N   GLY A  72      75.090 113.850 151.540  1.00  0.00           N
ATOM    929  HN  GLY A  72      75.210 114.440 150.740  1.00  0.00           H
ATOM    930  CA  GLY A  72      76.480 113.720 152.210  1.00  0.00           C
ATOM    931  HA1 GLY A  72      76.380 112.890 152.900  1.00  0.00           H
ATOM    932  HA2 GLY A  72      76.690 114.680 152.650  1.00  0.00           H
ATOM    933  C   GLY A  72      77.550 113.360 151.290  1.00  0.00           C
ATOM    934  O   GLY A  72      77.290 113.270 150.080  1.00  0.00           O
ATOM    935  N   TRP A  73      78.760 113.120 151.820  1.00  0.00           N
ATOM    936  HN  TRP A  73      78.910 113.210 152.800  1.00  0.00           H
ATOM    937  CA  TRP A  73      79.870 112.470 151.100  1.00  0.00           C
ATOM    938  HA  TRP A  73      79.510 112.310 150.100  1.00  0.00           H
ATOM    939  CB  TRP A  73      81.060 113.450 151.050  1.00  0.00           C
ATOM    940  HB1 TRP A  73      81.970 112.960 150.660  1.00  0.00           H
ATOM    941  HB2 TRP A  73      80.930 114.180 150.230  1.00  0.00           H
ATOM    942  CG  TRP A  73      81.400 114.180 152.300  1.00  0.00           C
ATOM    943  CD1 TRP A  73      81.090 115.480 152.520  1.00  0.00           C
ATOM    944  HD1 TRP A  73      80.530 116.080 151.820  1.00  0.00           H
ATOM    945  NE1 TRP A  73      81.640 115.910 153.690  1.00  0.00           N
ATOM    946  HE1 TRP A  73      81.510 116.720 154.220  1.00  0.00           H
ATOM    947  CE2 TRP A  73      82.350 114.870 154.280  1.00  0.00           C
ATOM    948  CD2 TRP A  73      82.210 113.730 153.450  1.00  0.00           C
ATOM    949  CE3 TRP A  73      82.820 112.510 153.860  1.00  0.00           C
ATOM    950  HE3 TRP A  73      82.630 111.630 153.260  1.00  0.00           H
ATOM    951  CZ3 TRP A  73      83.550 112.420 155.050  1.00  0.00           C
ATOM    952  HZ3 TRP A  73      83.940 111.460 155.360  1.00  0.00           H
ATOM    953  CZ2 TRP A  73      83.220 114.750 155.410  1.00  0.00           C
ATOM    954  HZ2 TRP A  73      83.410 115.490 156.160  1.00  0.00           H
ATOM    955  CH2 TRP A  73      83.820 113.510 155.760  1.00  0.00           C
ATOM    956  HH2 TRP A  73      84.540 113.430 156.560  1.00  0.00           H
ATOM    957  C   TRP A  73      80.260 111.120 151.690  1.00  0.00           C
ATOM    958  O   TRP A  73      80.020 110.940 152.880  1.00  0.00           O
ATOM    959  N   VAL A  74      80.770 110.230 150.850  1.00  0.00           N
ATOM    960  HN  VAL A  74      80.760 110.480 149.890  1.00  0.00           H
ATOM    961  CA  VAL A  74      81.240 108.940 151.290  1.00  0.00           C
ATOM    962  HA  VAL A  74      81.640 108.890 152.290  1.00  0.00           H
ATOM    963  CB  VAL A  74      80.160 107.830 151.300  1.00  0.00           C
ATOM    964  HB  VAL A  74      79.280 108.340 151.750  1.00  0.00           H
ATOM    965  CG1 VAL A  74      79.860 107.330 149.850  1.00  0.00           C
ATOM    966 HG11 VAL A  74      79.310 106.370 149.950  1.00  0.00           H
ATOM    967 HG12 VAL A  74      79.350 108.140 149.290  1.00  0.00           H
ATOM    968 HG13 VAL A  74      80.810 107.100 149.330  1.00  0.00           H
ATOM    969  CG2 VAL A  74      80.480 106.700 152.270  1.00  0.00           C
ATOM    970 HG21 VAL A  74      81.420 106.150 152.050  1.00  0.00           H
ATOM    971 HG22 VAL A  74      80.530 107.080 153.320  1.00  0.00           H
ATOM    972 HG23 VAL A  74      79.570 106.080 152.110  1.00  0.00           H
ATOM    973  C   VAL A  74      82.460 108.500 150.470  1.00  0.00           C
ATOM    974  O   VAL A  74      82.590 108.890 149.300  1.00  0.00           O
ATOM    975  N   VAL A  75      83.360 107.660 151.030  1.00  0.00           N
ATOM    976  HN  VAL A  75      83.130 107.170 151.880  1.00  0.00           H
ATOM    977  CA  VAL A  75      84.540 107.090 150.340  1.00  0.00           C
ATOM    978  HA  VAL A  75      84.440 107.200 149.270  1.00  0.00           H
ATOM    979  CB  VAL A  75      85.860 107.690 150.900  1.00  0.00           C
ATOM    980  HB  VAL A  75      86.160 107.170 151.840  1.00  0.00           H
ATOM    981  CG1 VAL A  75      86.940 107.530 149.860  1.00  0.00           C
ATOM    982 HG11 VAL A  75      86.660 107.870 148.840  1.00  0.00           H
ATOM    983 HG12 VAL A  75      87.790 108.130 150.260  1.00  0.00           H
ATOM    984 HG13 VAL A  75      87.210 106.470 149.710  1.00  0.00           H
ATOM    985  CG2 VAL A  75      85.670 109.200 151.210  1.00  0.00           C
ATOM    986 HG21 VAL A  75      84.850 109.420 151.930  1.00  0.00           H
ATOM    987 HG22 VAL A  75      86.660 109.600 151.510  1.00  0.00           H
ATOM    988 HG23 VAL A  75      85.560 109.790 150.270  1.00  0.00           H
ATOM    989  C   VAL A  75      84.560 105.610 150.700  1.00  0.00           C
ATOM    990  O   VAL A  75      84.390 105.080 151.810  1.00  0.00           O
ATOM    991  N   GLY A  76      84.690 104.800 149.730  1.00  0.00           N
ATOM    992  HN  GLY A  76      84.740 105.150 148.790  1.00  0.00           H
ATOM    993  CA  GLY A  76      84.650 103.350 150.020  1.00  0.00           C
ATOM    994  HA1 GLY A  76      83.630 103.040 150.170  1.00  0.00           H
ATOM    995  HA2 GLY A  76      85.340 103.160 150.840  1.00  0.00           H
ATOM    996  C   GLY A  76      85.100 102.500 148.850  1.00  0.00           C
ATOM    997  O   GLY A  76      85.760 102.980 147.970  1.00  0.00           O
ATOM    998  N   ILE A  77      84.780 101.180 148.910  1.00  0.00           N
ATOM    999  HN  ILE A  77      84.190 100.900 149.660  1.00  0.00           H
ATOM   1000  CA  ILE A  77      85.120 100.190 147.860  1.00  0.00           C
ATOM   1001  HA  ILE A  77      85.690 100.730 147.110  1.00  0.00           H
ATOM   1002  CB  ILE A  77      86.070  99.110 148.280  1.00  0.00           C
ATOM   1003  HB  ILE A  77      85.620  98.560 149.140  1.00  0.00           H
ATOM   1004  CG2 ILE A  77      86.360  98.090 147.220  1.00  0.00           C
ATOM   1005 HG21 ILE A  77      87.060  97.280 147.510  1.00  0.00           H
ATOM   1006 HG22 ILE A  77      85.430  97.670 146.780  1.00  0.00           H
ATOM   1007 HG23 ILE A  77      86.820  98.700 146.410  1.00  0.00           H
ATOM   1008  CG1 ILE A  77      87.430  99.720 148.700  1.00  0.00           C
ATOM   1009 HG11 ILE A  77      87.390 100.780 149.020  1.00  0.00           H
ATOM   1010 HG12 ILE A  77      88.040  99.800 147.780  1.00  0.00           H
ATOM   1011  CD  ILE A  77      88.250  98.810 149.760  1.00  0.00           C
ATOM   1012  HD1 ILE A  77      89.150  99.290 150.190  1.00  0.00           H
ATOM   1013  HD2 ILE A  77      87.600  98.630 150.640  1.00  0.00           H
ATOM   1014  HD3 ILE A  77      88.550  97.850 149.290  1.00  0.00           H
ATOM   1015  C   ILE A  77      83.810  99.620 147.290  1.00  0.00           C
ATOM   1016  O   ILE A  77      83.040  98.860 147.960  1.00  0.00           O
ATOM   1017  N   HIS A  78      83.490  99.830 146.040  1.00  0.00           N
ATOM   1018  HN  HIS A  78      84.190 100.200 145.430  1.00  0.00           H
ATOM   1019  CA  HIS A  78      82.310  99.410 145.380  1.00  0.00           C
ATOM   1020  HA  HIS A  78      81.730  98.820 146.090  1.00  0.00           H
ATOM   1021  CB  HIS A  78      81.460 100.690 145.030  1.00  0.00           C
ATOM   1022  HB1 HIS A  78      80.830 100.990 145.890  1.00  0.00           H
ATOM   1023  HB2 HIS A  78      82.130 101.510 144.710  1.00  0.00           H
ATOM   1024  ND1 HIS A  78      79.420  99.500 144.180  1.00  0.00           N
ATOM   1025  CG  HIS A  78      80.460 100.400 143.970  1.00  0.00           C
ATOM   1026  CE1 HIS A  78      78.540  99.710 143.220  1.00  0.00           C
ATOM   1027  HE1 HIS A  78      77.680  99.080 143.010  1.00  0.00           H
ATOM   1028  NE2 HIS A  78      78.990 100.710 142.360  1.00  0.00           N
ATOM   1029  HE2 HIS A  78      78.380 101.080 141.660  1.00  0.00           H
ATOM   1030  CD2 HIS A  78      80.190 101.170 142.850  1.00  0.00           C
ATOM   1031  HD2 HIS A  78      80.760 102.020 142.500  1.00  0.00           H
ATOM   1032  C   HIS A  78      82.640  98.640 144.150  1.00  0.00           C
ATOM   1033  O   HIS A  78      83.560  98.970 143.340  1.00  0.00           O
ATOM   1034  N   THR A  79      81.870  97.520 143.990  1.00  0.00           N
ATOM   1035  HN  THR A  79      81.280  97.110 144.680  1.00  0.00           H
ATOM   1036  CA  THR A  79      81.790  96.850 142.780  1.00  0.00           C
ATOM   1037  HA  THR A  79      82.790  96.760 142.390  1.00  0.00           H
ATOM   1038  CB  THR A  79      81.300  95.420 142.850  1.00  0.00           C
ATOM   1039  HB  THR A  79      81.150  95.040 141.820  1.00  0.00           H
ATOM   1040  OG1 THR A  79      80.040  95.230 143.460  1.00  0.00           O
ATOM   1041  HG1 THR A  79      79.490  95.930 143.100  1.00  0.00           H
ATOM   1042  CG2 THR A  79      82.340  94.560 143.590  1.00  0.00           C
ATOM   1043 HG21 THR A  79      83.310  94.800 143.120  1.00  0.00           H
ATOM   1044 HG22 THR A  79      82.400  94.820 144.670  1.00  0.00           H
ATOM   1045 HG23 THR A  79      82.110  93.500 143.380  1.00  0.00           H
ATOM   1046  C   THR A  79      81.030  97.540 141.680  1.00  0.00           C
ATOM   1047  O   THR A  79      79.780  97.560 141.720  1.00  0.00           O
ATOM   1048  N   ILE A  80      81.760  97.960 140.620  1.00  0.00           N
ATOM   1049  HN  ILE A  80      82.750  97.970 140.620  1.00  0.00           H
ATOM   1050  CA  ILE A  80      81.120  98.460 139.410  1.00  0.00           C
ATOM   1051  HA  ILE A  80      80.380  99.210 139.660  1.00  0.00           H
ATOM   1052  CB  ILE A  80      82.180  99.190 138.560  1.00  0.00           C
ATOM   1053  HB  ILE A  80      82.940  98.430 138.270  1.00  0.00           H
ATOM   1054  CG2 ILE A  80      81.650  99.860 137.300  1.00  0.00           C
ATOM   1055 HG21 ILE A  80      80.820 100.550 137.570  1.00  0.00           H
ATOM   1056 HG22 ILE A  80      82.450 100.460 136.830  1.00  0.00           H
ATOM   1057 HG23 ILE A  80      81.210  99.210 136.520  1.00  0.00           H
ATOM   1058  CG1 ILE A  80      83.150 100.040 139.400  1.00  0.00           C
ATOM   1059 HG11 ILE A  80      83.790 100.500 138.610  1.00  0.00           H
ATOM   1060 HG12 ILE A  80      83.820  99.430 140.020  1.00  0.00           H
ATOM   1061  CD  ILE A  80      82.520 101.070 140.370  1.00  0.00           C
ATOM   1062  HD1 ILE A  80      81.900 100.460 141.070  1.00  0.00           H
ATOM   1063  HD2 ILE A  80      83.350 101.610 140.870  1.00  0.00           H
ATOM   1064  HD3 ILE A  80      81.810 101.770 139.870  1.00  0.00           H
ATOM   1065  C   ILE A  80      80.630  97.270 138.710  1.00  0.00           C
ATOM   1066  O   ILE A  80      81.290  96.300 138.690  1.00  0.00           O
ATOM   1067  N   SER A  81      79.380  97.280 138.180  1.00  0.00           N
ATOM   1068  HN  SER A  81      78.750  98.040 138.270  1.00  0.00           H
ATOM   1069  CA  SER A  81      78.880  96.070 137.610  1.00  0.00           C
ATOM   1070  HA  SER A  81      79.630  95.300 137.520  1.00  0.00           H
ATOM   1071  CB  SER A  81      77.770  95.440 138.480  1.00  0.00           C
ATOM   1072  HB1 SER A  81      76.840  96.050 138.530  1.00  0.00           H
ATOM   1073  HB2 SER A  81      78.150  95.420 139.530  1.00  0.00           H
ATOM   1074  OG  SER A  81      77.570  94.070 138.120  1.00  0.00           O
ATOM   1075  HG1 SER A  81      76.930  94.030 137.410  1.00  0.00           H
ATOM   1076  C   SER A  81      78.380  96.330 136.250  1.00  0.00           C
ATOM   1077  O   SER A  81      77.480  97.060 136.060  1.00  0.00           O
ATOM   1078  N   ASP A  82      78.990  95.690 135.210  1.00  0.00           N
ATOM   1079  HN  ASP A  82      79.830  95.190 135.400  1.00  0.00           H
ATOM   1080  CA  ASP A  82      78.580  95.720 133.840  1.00  0.00           C
ATOM   1081  HA  ASP A  82      77.600  96.150 133.710  1.00  0.00           H
ATOM   1082  CB  ASP A  82      79.610  96.420 132.900  1.00  0.00           C
ATOM   1083  HB1 ASP A  82      80.590  96.020 133.230  1.00  0.00           H
ATOM   1084  HB2 ASP A  82      79.400  96.200 131.840  1.00  0.00           H
ATOM   1085  CG  ASP A  82      79.710  97.920 133.050  1.00  0.00           C
ATOM   1086  OD1 ASP A  82      80.790  98.480 132.540  1.00  0.00           O
ATOM   1087  OD2 ASP A  82      78.820  98.600 133.640  1.00  0.00           O
ATOM   1088  C   ASP A  82      78.550  94.330 133.390  1.00  0.00           C
ATOM   1089  O   ASP A  82      79.450  93.550 133.780  1.00  0.00           O
ATOM   1090  N   GLN A  83      77.480  93.920 132.680  1.00  0.00           N
ATOM   1091  HN  GLN A  83      76.670  94.460 132.480  1.00  0.00           H
ATOM   1092  CA  GLN A  83      77.260  92.540 132.270  1.00  0.00           C
ATOM   1093  HA  GLN A  83      76.250  92.480 131.870  1.00  0.00           H
ATOM   1094  CB  GLN A  83      78.000  92.060 130.980  1.00  0.00           C
ATOM   1095  HB1 GLN A  83      77.830  90.980 130.810  1.00  0.00           H
ATOM   1096  HB2 GLN A  83      77.530  92.400 130.020  1.00  0.00           H
ATOM   1097  CG  GLN A  83      79.480  92.450 130.900  1.00  0.00           C
ATOM   1098  HG1 GLN A  83      80.060  92.170 131.800  1.00  0.00           H
ATOM   1099  HG2 GLN A  83      79.690  93.510 130.640  1.00  0.00           H
ATOM   1100  CD  GLN A  83      80.150  91.760 129.710  1.00  0.00           C
ATOM   1101  OE1 GLN A  83      79.730  90.900 128.940  1.00  0.00           O
ATOM   1102  NE2 GLN A  83      81.390  92.160 129.620  1.00  0.00           N
ATOM   1103 HE21 GLN A  83      81.830  92.700 130.330  1.00  0.00           H
ATOM   1104 HE22 GLN A  83      81.870  91.600 128.940  1.00  0.00           H
ATOM   1105  C   GLN A  83      77.300  91.440 133.370  1.00  0.00           C
ATOM   1106  O   GLN A  83      77.430  90.240 133.100  1.00  0.00           O
ATOM   1107  N   ASP A  84      77.170  91.870 134.660  1.00  0.00           N
ATOM   1108  HN  ASP A  84      76.980  92.830 134.830  1.00  0.00           H
ATOM   1109  CA  ASP A  84      77.330  91.090 135.890  1.00  0.00           C
ATOM   1110  HA  ASP A  84      77.290  91.840 136.660  1.00  0.00           H
ATOM   1111  CB  ASP A  84      76.190  90.050 136.040  1.00  0.00           C
ATOM   1112  HB1 ASP A  84      75.990  89.390 135.170  1.00  0.00           H
ATOM   1113  HB2 ASP A  84      76.540  89.420 136.890  1.00  0.00           H
ATOM   1114  CG  ASP A  84      74.840  90.650 136.470  1.00  0.00           C
ATOM   1115  OD1 ASP A  84      73.790  89.920 136.410  1.00  0.00           O
ATOM   1116  OD2 ASP A  84      74.830  91.850 136.900  1.00  0.00           O
ATOM   1117  C   ASP A  84      78.800  90.530 136.140  1.00  0.00           C
ATOM   1118  O   ASP A  84      78.950  89.480 136.720  1.00  0.00           O
ATOM   1119  N   ASN A  85      79.780  91.240 135.750  1.00  0.00           N
ATOM   1120  HN  ASN A  85      79.510  92.150 135.430  1.00  0.00           H
ATOM   1121  CA  ASN A  85      81.170  90.940 135.970  1.00  0.00           C
ATOM   1122  HA  ASN A  85      81.250  90.000 136.490  1.00  0.00           H
ATOM   1123  CB  ASN A  85      81.860  90.840 134.630  1.00  0.00           C
ATOM   1124  HB1 ASN A  85      81.430  90.170 133.870  1.00  0.00           H
ATOM   1125  HB2 ASN A  85      81.900  91.840 134.140  1.00  0.00           H
ATOM   1126  CG  ASN A  85      83.280  90.310 134.780  1.00  0.00           C
ATOM   1127  OD1 ASN A  85      83.700  89.960 135.890  1.00  0.00           O
ATOM   1128  ND2 ASN A  85      84.130  90.360 133.830  1.00  0.00           N
ATOM   1129 HD21 ASN A  85      83.880  90.620 132.900  1.00  0.00           H
ATOM   1130 HD22 ASN A  85      85.030  89.940 133.950  1.00  0.00           H
ATOM   1131  C   ASN A  85      81.580  92.110 136.890  1.00  0.00           C
ATOM   1132  O   ASN A  85      81.630  93.240 136.400  1.00  0.00           O
ATOM   1133  N   LYS A  86      81.770  91.880 138.240  1.00  0.00           N
ATOM   1134  HN  LYS A  86      81.550  90.940 138.510  1.00  0.00           H
ATOM   1135  CA  LYS A  86      81.940  92.920 139.140  1.00  0.00           C
ATOM   1136  HA  LYS A  86      81.500  93.810 138.720  1.00  0.00           H
ATOM   1137  CB  LYS A  86      81.190  92.560 140.460  1.00  0.00           C
ATOM   1138  HB1 LYS A  86      81.370  91.500 140.710  1.00  0.00           H
ATOM   1139  HB2 LYS A  86      81.530  93.190 141.310  1.00  0.00           H
ATOM   1140  CG  LYS A  86      79.720  92.540 140.190  1.00  0.00           C
ATOM   1141  HG1 LYS A  86      79.360  91.720 139.530  1.00  0.00           H
ATOM   1142  HG2 LYS A  86      79.480  93.500 139.680  1.00  0.00           H
ATOM   1143  CD  LYS A  86      79.100  92.550 141.610  1.00  0.00           C
ATOM   1144  HD1 LYS A  86      79.550  93.360 142.210  1.00  0.00           H
ATOM   1145  HD2 LYS A  86      79.520  91.630 142.070  1.00  0.00           H
ATOM   1146  CE  LYS A  86      77.630  92.710 141.430  1.00  0.00           C
ATOM   1147  HE1 LYS A  86      77.280  92.050 140.620  1.00  0.00           H
ATOM   1148  HE2 LYS A  86      77.500  93.750 141.050  1.00  0.00           H
ATOM   1149  NZ  LYS A  86      76.830  92.530 142.630  1.00  0.00           N
ATOM   1150  HZ1 LYS A  86      76.780  91.490 142.610  1.00  0.00           H
ATOM   1151  HZ2 LYS A  86      77.380  92.740 143.490  1.00  0.00           H
ATOM   1152  HZ3 LYS A  86      75.840  92.840 142.650  1.00  0.00           H
ATOM   1153  C   LYS A  86      83.330  93.310 139.380  1.00  0.00           C
ATOM   1154  O   LYS A  86      84.080  92.580 139.970  1.00  0.00           O
ATOM   1155  N   ASP A  87      83.650  94.570 138.950  1.00  0.00           N
ATOM   1156  HN  ASP A  87      82.930  95.160 138.590  1.00  0.00           H
ATOM   1157  CA  ASP A  87      84.990  95.150 139.050  1.00  0.00           C
ATOM   1158  HA  ASP A  87      85.740  94.370 139.070  1.00  0.00           H
ATOM   1159  CB  ASP A  87      85.280  96.000 137.770  1.00  0.00           C
ATOM   1160  HB1 ASP A  87      85.090  95.330 136.910  1.00  0.00           H
ATOM   1161  HB2 ASP A  87      84.560  96.840 137.840  1.00  0.00           H
ATOM   1162  CG  ASP A  87      86.730  96.480 137.730  1.00  0.00           C
ATOM   1163  OD1 ASP A  87      87.310  96.940 138.710  1.00  0.00           O
ATOM   1164  OD2 ASP A  87      87.290  96.540 136.600  1.00  0.00           O
ATOM   1165  C   ASP A  87      85.090  95.890 140.390  1.00  0.00           C
ATOM   1166  O   ASP A  87      84.310  96.840 140.440  1.00  0.00           O
ATOM   1167  N   PRO A  88      85.920  95.590 141.440  1.00  0.00           N
ATOM   1168  CD  PRO A  88      86.820  94.450 141.530  1.00  0.00           C
ATOM   1169  HD1 PRO A  88      87.760  94.550 140.960  1.00  0.00           H
ATOM   1170  HD2 PRO A  88      86.190  93.600 141.190  1.00  0.00           H
ATOM   1171  CA  PRO A  88      85.810  96.270 142.730  1.00  0.00           C
ATOM   1172  HA  PRO A  88      84.810  96.620 142.950  1.00  0.00           H
ATOM   1173  CB  PRO A  88      86.180  95.170 143.710  1.00  0.00           C
ATOM   1174  HB1 PRO A  88      86.600  95.460 144.700  1.00  0.00           H
ATOM   1175  HB2 PRO A  88      85.330  94.490 143.920  1.00  0.00           H
ATOM   1176  CG  PRO A  88      87.120  94.220 142.990  1.00  0.00           C
ATOM   1177  HG1 PRO A  88      87.150  93.180 143.390  1.00  0.00           H
ATOM   1178  HG2 PRO A  88      88.120  94.680 143.160  1.00  0.00           H
ATOM   1179  C   PRO A  88      86.780  97.360 142.790  1.00  0.00           C
ATOM   1180  O   PRO A  88      87.970  97.140 142.600  1.00  0.00           O
ATOM   1181  N   ARG A  89      86.270  98.560 143.030  1.00  0.00           N
ATOM   1182  HN  ARG A  89      85.330  98.870 142.890  1.00  0.00           H
ATOM   1183  CA  ARG A  89      87.150  99.750 142.900  1.00  0.00           C
ATOM   1184  HA  ARG A  89      88.180  99.460 143.060  1.00  0.00           H
ATOM   1185  CB  ARG A  89      86.920 100.510 141.490  1.00  0.00           C
ATOM   1186  HB1 ARG A  89      85.820 100.660 141.420  1.00  0.00           H
ATOM   1187  HB2 ARG A  89      87.520 101.440 141.590  1.00  0.00           H
ATOM   1188  CG  ARG A  89      87.270  99.570 140.280  1.00  0.00           C
ATOM   1189  HG1 ARG A  89      86.610  98.680 140.230  1.00  0.00           H
ATOM   1190  HG2 ARG A  89      88.300  99.150 140.240  1.00  0.00           H
ATOM   1191  CD  ARG A  89      87.060 100.480 139.080  1.00  0.00           C
ATOM   1192  HD1 ARG A  89      87.710 101.380 139.190  1.00  0.00           H
ATOM   1193  HD2 ARG A  89      86.050 100.870 138.850  1.00  0.00           H
ATOM   1194  NE  ARG A  89      87.430  99.660 137.860  1.00  0.00           N
ATOM   1195  HE  ARG A  89      87.410  98.660 137.850  1.00  0.00           H
ATOM   1196  CZ  ARG A  89      87.700 100.160 136.670  1.00  0.00           C
ATOM   1197  NH1 ARG A  89      87.550 101.400 136.320  1.00  0.00           N
ATOM   1198 HH11 ARG A  89      87.690 101.620 135.360  1.00  0.00           H
ATOM   1199 HH12 ARG A  89      87.080 101.980 136.990  1.00  0.00           H
ATOM   1200  NH2 ARG A  89      88.040  99.370 135.630  1.00  0.00           N
ATOM   1201 HH21 ARG A  89      88.340  99.870 134.820  1.00  0.00           H
ATOM   1202 HH22 ARG A  89      88.020  98.370 135.720  1.00  0.00           H
ATOM   1203  C   ARG A  89      86.880 100.710 144.020  1.00  0.00           C
ATOM   1204  O   ARG A  89      85.810 100.680 144.600  1.00  0.00           O
ATOM   1205  N   TYR A  90      87.860 101.620 144.410  1.00  0.00           N
ATOM   1206  HN  TYR A  90      88.780 101.530 144.030  1.00  0.00           H
ATOM   1207  CA  TYR A  90      87.560 102.780 145.210  1.00  0.00           C
ATOM   1208  HA  TYR A  90      87.140 102.480 146.150  1.00  0.00           H
ATOM   1209  CB  TYR A  90      88.870 103.520 145.550  1.00  0.00           C
ATOM   1210  HB1 TYR A  90      89.460 103.720 144.630  1.00  0.00           H
ATOM   1211  HB2 TYR A  90      88.700 104.500 146.050  1.00  0.00           H
ATOM   1212  CG  TYR A  90      89.810 102.720 146.460  1.00  0.00           C
ATOM   1213  CD1 TYR A  90      89.480 102.560 147.850  1.00  0.00           C
ATOM   1214  HD1 TYR A  90      88.660 103.130 148.270  1.00  0.00           H
ATOM   1215  CE1 TYR A  90      90.240 101.780 148.680  1.00  0.00           C
ATOM   1216  HE1 TYR A  90      89.900 101.640 149.700  1.00  0.00           H
ATOM   1217  CZ  TYR A  90      91.410 101.200 148.340  1.00  0.00           C
ATOM   1218  OH  TYR A  90      92.070 100.480 149.350  1.00  0.00           O
ATOM   1219  HH  TYR A  90      92.670  99.850 148.940  1.00  0.00           H
ATOM   1220  CD2 TYR A  90      91.010 102.030 146.050  1.00  0.00           C
ATOM   1221  HD2 TYR A  90      91.410 102.090 145.050  1.00  0.00           H
ATOM   1222  CE2 TYR A  90      91.900 101.430 147.030  1.00  0.00           C
ATOM   1223  HE2 TYR A  90      92.890 101.080 146.760  1.00  0.00           H
ATOM   1224  C   TYR A  90      86.600 103.850 144.600  1.00  0.00           C
ATOM   1225  O   TYR A  90      86.730 104.220 143.450  1.00  0.00           O
ATOM   1226  N   PHE A  91      85.630 104.360 145.340  1.00  0.00           N
ATOM   1227  HN  PHE A  91      85.480 104.050 146.280  1.00  0.00           H
ATOM   1228  CA  PHE A  91      84.620 105.320 144.870  1.00  0.00           C
ATOM   1229  HA  PHE A  91      85.030 105.570 143.900  1.00  0.00           H
ATOM   1230  CB  PHE A  91      83.210 104.630 144.710  1.00  0.00           C
ATOM   1231  HB1 PHE A  91      82.630 105.120 143.900  1.00  0.00           H
ATOM   1232  HB2 PHE A  91      83.310 103.620 144.260  1.00  0.00           H
ATOM   1233  CG  PHE A  91      82.280 104.490 145.950  1.00  0.00           C
ATOM   1234  CD1 PHE A  91      82.520 103.540 146.840  1.00  0.00           C
ATOM   1235  HD1 PHE A  91      83.350 102.860 146.690  1.00  0.00           H
ATOM   1236  CE1 PHE A  91      81.600 103.210 147.850  1.00  0.00           C
ATOM   1237  HE1 PHE A  91      81.620 102.330 148.470  1.00  0.00           H
ATOM   1238  CZ  PHE A  91      80.340 103.920 147.890  1.00  0.00           C
ATOM   1239  HZ  PHE A  91      79.630 103.850 148.700  1.00  0.00           H
ATOM   1240  CD2 PHE A  91      81.110 105.260 146.020  1.00  0.00           C
ATOM   1241  HD2 PHE A  91      80.930 106.040 145.300  1.00  0.00           H
ATOM   1242  CE2 PHE A  91      80.160 105.020 147.010  1.00  0.00           C
ATOM   1243  HE2 PHE A  91      79.230 105.580 147.030  1.00  0.00           H
ATOM   1244  C   PHE A  91      84.640 106.450 145.890  1.00  0.00           C
ATOM   1245  O   PHE A  91      84.790 106.220 147.130  1.00  0.00           O
ATOM   1246  N   PHE A  92      84.460 107.630 145.430  1.00  0.00           N
ATOM   1247  HN  PHE A  92      84.400 107.710 144.440  1.00  0.00           H
ATOM   1248  CA  PHE A  92      84.220 108.870 146.180  1.00  0.00           C
ATOM   1249  HA  PHE A  92      83.910 108.730 147.210  1.00  0.00           H
ATOM   1250  CB  PHE A  92      85.470 109.860 146.170  1.00  0.00           C
ATOM   1251  HB1 PHE A  92      86.250 109.420 146.820  1.00  0.00           H
ATOM   1252  HB2 PHE A  92      85.940 109.850 145.160  1.00  0.00           H
ATOM   1253  CG  PHE A  92      85.160 111.270 146.640  1.00  0.00           C
ATOM   1254  CD1 PHE A  92      84.150 111.650 147.590  1.00  0.00           C
ATOM   1255  HD1 PHE A  92      83.590 110.870 148.090  1.00  0.00           H
ATOM   1256  CE1 PHE A  92      84.100 112.940 148.100  1.00  0.00           C
ATOM   1257  HE1 PHE A  92      83.320 113.190 148.800  1.00  0.00           H
ATOM   1258  CZ  PHE A  92      84.860 113.870 147.420  1.00  0.00           C
ATOM   1259  HZ  PHE A  92      84.760 114.870 147.830  1.00  0.00           H
ATOM   1260  CD2 PHE A  92      85.930 112.240 146.030  1.00  0.00           C
ATOM   1261  HD2 PHE A  92      86.720 111.960 145.350  1.00  0.00           H
ATOM   1262  CE2 PHE A  92      85.720 113.600 146.310  1.00  0.00           C
ATOM   1263  HE2 PHE A  92      86.400 114.330 145.890  1.00  0.00           H
ATOM   1264  C   PHE A  92      82.960 109.470 145.580  1.00  0.00           C
ATOM   1265  O   PHE A  92      82.870 109.930 144.420  1.00  0.00           O
ATOM   1266  N   SER A  93      81.930 109.550 146.440  1.00  0.00           N
ATOM   1267  HN  SER A  93      82.100 109.390 147.410  1.00  0.00           H
ATOM   1268  CA  SER A  93      80.610 109.940 146.140  1.00  0.00           C
ATOM   1269  HA  SER A  93      80.480 110.260 145.110  1.00  0.00           H
ATOM   1270  CB  SER A  93      79.700 108.690 146.240  1.00  0.00           C
ATOM   1271  HB1 SER A  93      79.770 108.320 147.290  1.00  0.00           H
ATOM   1272  HB2 SER A  93      80.170 108.010 145.500  1.00  0.00           H
ATOM   1273  OG  SER A  93      78.380 109.050 145.870  1.00  0.00           O
ATOM   1274  HG1 SER A  93      78.370 108.980 144.910  1.00  0.00           H
ATOM   1275  C   SER A  93      80.080 111.050 147.070  1.00  0.00           C
ATOM   1276  O   SER A  93      80.290 111.030 148.270  1.00  0.00           O
ATOM   1277  N   LEU A  94      79.440 112.130 146.420  1.00  0.00           N
ATOM   1278  HN  LEU A  94      79.240 112.140 145.450  1.00  0.00           H
ATOM   1279  CA  LEU A  94      79.000 113.360 147.110  1.00  0.00           C
ATOM   1280  HA  LEU A  94      78.860 113.310 148.180  1.00  0.00           H
ATOM   1281  CB  LEU A  94      80.070 114.560 146.940  1.00  0.00           C
ATOM   1282  HB1 LEU A  94      80.980 114.320 147.530  1.00  0.00           H
ATOM   1283  HB2 LEU A  94      80.270 114.580 145.840  1.00  0.00           H
ATOM   1284  CG  LEU A  94      79.560 115.970 147.370  1.00  0.00           C
ATOM   1285  HG  LEU A  94      78.580 116.170 146.900  1.00  0.00           H
ATOM   1286  CD1 LEU A  94      79.520 115.970 148.890  1.00  0.00           C
ATOM   1287 HD11 LEU A  94      78.840 116.820 149.120  1.00  0.00           H
ATOM   1288 HD12 LEU A  94      78.930 115.070 149.160  1.00  0.00           H
ATOM   1289 HD13 LEU A  94      80.490 116.120 149.420  1.00  0.00           H
ATOM   1290  CD2 LEU A  94      80.510 117.090 146.900  1.00  0.00           C
ATOM   1291 HD21 LEU A  94      81.450 117.240 147.470  1.00  0.00           H
ATOM   1292 HD22 LEU A  94      80.770 116.840 145.850  1.00  0.00           H
ATOM   1293 HD23 LEU A  94      80.040 118.100 146.930  1.00  0.00           H
ATOM   1294  C   LEU A  94      77.710 113.820 146.560  1.00  0.00           C
ATOM   1295  O   LEU A  94      77.440 113.950 145.350  1.00  0.00           O
ATOM   1296  N   LYS A  95      76.760 114.180 147.440  1.00  0.00           N
ATOM   1297  HN  LYS A  95      76.900 114.020 148.420  1.00  0.00           H
ATOM   1298  CA  LYS A  95      75.500 114.850 147.150  1.00  0.00           C
ATOM   1299  HA  LYS A  95      75.500 115.250 146.150  1.00  0.00           H
ATOM   1300  CB  LYS A  95      74.350 113.790 147.240  1.00  0.00           C
ATOM   1301  HB1 LYS A  95      74.770 113.060 146.520  1.00  0.00           H
ATOM   1302  HB2 LYS A  95      74.310 113.380 148.270  1.00  0.00           H
ATOM   1303  CG  LYS A  95      73.030 114.380 146.910  1.00  0.00           C
ATOM   1304  HG1 LYS A  95      73.120 114.920 145.950  1.00  0.00           H
ATOM   1305  HG2 LYS A  95      72.680 115.110 147.660  1.00  0.00           H
ATOM   1306  CD  LYS A  95      71.780 113.410 146.840  1.00  0.00           C
ATOM   1307  HD1 LYS A  95      71.670 112.670 147.660  1.00  0.00           H
ATOM   1308  HD2 LYS A  95      71.900 112.870 145.880  1.00  0.00           H
ATOM   1309  CE  LYS A  95      70.430 114.190 146.860  1.00  0.00           C
ATOM   1310  HE1 LYS A  95      70.330 114.770 145.910  1.00  0.00           H
ATOM   1311  HE2 LYS A  95      70.300 114.890 147.720  1.00  0.00           H
ATOM   1312  NZ  LYS A  95      69.290 113.280 146.930  1.00  0.00           N
ATOM   1313  HZ1 LYS A  95      68.440 113.820 147.200  1.00  0.00           H
ATOM   1314  HZ2 LYS A  95      69.300 112.860 145.980  1.00  0.00           H
ATOM   1315  HZ3 LYS A  95      69.480 112.570 147.660  1.00  0.00           H
ATOM   1316  C   LYS A  95      75.300 115.890 148.170  1.00  0.00           C
ATOM   1317  O   LYS A  95      75.250 115.510 149.320  1.00  0.00           O
ATOM   1318  N   THR A  96      75.290 117.140 147.810  1.00  0.00           N
ATOM   1319  HN  THR A  96      75.340 117.490 146.880  1.00  0.00           H
ATOM   1320  CA  THR A  96      75.070 118.270 148.730  1.00  0.00           C
ATOM   1321  HA  THR A  96      75.700 118.040 149.580  1.00  0.00           H
ATOM   1322  CB  THR A  96      75.510 119.640 148.190  1.00  0.00           C
ATOM   1323  HB  THR A  96      75.620 120.480 148.920  1.00  0.00           H
ATOM   1324  OG1 THR A  96      74.630 120.050 147.140  1.00  0.00           O
ATOM   1325  HG1 THR A  96      74.910 120.940 146.890  1.00  0.00           H
ATOM   1326  CG2 THR A  96      76.890 119.390 147.500  1.00  0.00           C
ATOM   1327 HG21 THR A  96      77.250 120.390 147.170  1.00  0.00           H
ATOM   1328 HG22 THR A  96      77.580 118.750 148.090  1.00  0.00           H
ATOM   1329 HG23 THR A  96      76.760 118.830 146.550  1.00  0.00           H
ATOM   1330  C   THR A  96      73.590 118.400 149.140  1.00  0.00           C
ATOM   1331  O   THR A  96      72.680 117.760 148.580  1.00  0.00           O
ATOM   1332  N   ASP A  97      73.260 119.220 150.140  1.00  0.00           N
ATOM   1333  HN  ASP A  97      73.990 119.680 150.630  1.00  0.00           H
ATOM   1334  CA  ASP A  97      71.870 119.430 150.660  1.00  0.00           C
ATOM   1335  HA  ASP A  97      71.490 118.420 150.680  1.00  0.00           H
ATOM   1336  CB  ASP A  97      71.740 119.990 152.090  1.00  0.00           C
ATOM   1337  HB1 ASP A  97      72.310 120.940 152.260  1.00  0.00           H
ATOM   1338  HB2 ASP A  97      70.650 120.130 152.250  1.00  0.00           H
ATOM   1339  CG  ASP A  97      72.190 119.130 153.210  1.00  0.00           C
ATOM   1340  OD1 ASP A  97      72.790 118.070 152.980  1.00  0.00           O
ATOM   1341  OD2 ASP A  97      71.830 119.350 154.410  1.00  0.00           O
ATOM   1342  C   ASP A  97      71.030 120.370 149.710  1.00  0.00           C
ATOM   1343  O   ASP A  97      69.830 120.540 149.970  1.00  0.00           O
ATOM   1344  N   ARG A  98      71.590 120.790 148.550  1.00  0.00           N
ATOM   1345  HN  ARG A  98      72.560 120.710 148.340  1.00  0.00           H
ATOM   1346  CA  ARG A  98      70.800 121.450 147.520  1.00  0.00           C
ATOM   1347  HA  ARG A  98      69.810 121.690 147.880  1.00  0.00           H
ATOM   1348  CB  ARG A  98      71.500 122.800 147.090  1.00  0.00           C
ATOM   1349  HB1 ARG A  98      72.470 122.460 146.670  1.00  0.00           H
ATOM   1350  HB2 ARG A  98      70.850 123.180 146.270  1.00  0.00           H
ATOM   1351  CG  ARG A  98      71.670 123.870 148.180  1.00  0.00           C
ATOM   1352  HG1 ARG A  98      72.110 123.250 149.000  1.00  0.00           H
ATOM   1353  HG2 ARG A  98      70.700 124.340 148.410  1.00  0.00           H
ATOM   1354  CD  ARG A  98      72.580 124.950 147.510  1.00  0.00           C
ATOM   1355  HD1 ARG A  98      71.950 125.230 146.640  1.00  0.00           H
ATOM   1356  HD2 ARG A  98      73.560 124.560 147.160  1.00  0.00           H
ATOM   1357  NE  ARG A  98      72.800 126.140 148.400  1.00  0.00           N
ATOM   1358  HE  ARG A  98      72.300 126.100 149.270  1.00  0.00           H
ATOM   1359  CZ  ARG A  98      73.800 126.950 148.270  1.00  0.00           C
ATOM   1360  NH1 ARG A  98      74.690 126.790 147.340  1.00  0.00           N
ATOM   1361 HH11 ARG A  98      75.410 127.480 147.260  1.00  0.00           H
ATOM   1362 HH12 ARG A  98      74.600 126.160 146.560  1.00  0.00           H
ATOM   1363  NH2 ARG A  98      74.020 127.870 149.180  1.00  0.00           N
ATOM   1364 HH21 ARG A  98      74.790 128.510 149.120  1.00  0.00           H
ATOM   1365 HH22 ARG A  98      73.320 128.110 149.850  1.00  0.00           H
ATOM   1366  C   ARG A  98      70.530 120.580 146.360  1.00  0.00           C
ATOM   1367  O   ARG A  98      69.450 120.580 145.800  1.00  0.00           O
ATOM   1368  N   ALA A  99      71.460 119.680 145.970  1.00  0.00           N
ATOM   1369  HN  ALA A  99      72.340 119.570 146.430  1.00  0.00           H
ATOM   1370  CA  ALA A  99      71.390 118.930 144.730  1.00  0.00           C
ATOM   1371  HA  ALA A  99      71.230 119.580 143.880  1.00  0.00           H
ATOM   1372  CB  ALA A  99      72.710 118.230 144.460  1.00  0.00           C
ATOM   1373  HB1 ALA A  99      73.590 118.860 144.720  1.00  0.00           H
ATOM   1374  HB2 ALA A  99      72.890 117.230 144.920  1.00  0.00           H
ATOM   1375  HB3 ALA A  99      72.770 118.080 143.360  1.00  0.00           H
ATOM   1376  C   ALA A  99      70.280 117.850 144.740  1.00  0.00           C
ATOM   1377  O   ALA A  99      69.820 117.280 145.710  1.00  0.00           O
ATOM   1378  N   ARG A 100      69.810 117.450 143.520  1.00  0.00           N
ATOM   1379  HN  ARG A 100      70.210 117.860 142.700  1.00  0.00           H
ATOM   1380  CA  ARG A 100      68.860 116.430 143.440  1.00  0.00           C
ATOM   1381  HA  ARG A 100      68.350 116.240 144.380  1.00  0.00           H
ATOM   1382  CB  ARG A 100      67.750 116.870 142.450  1.00  0.00           C
ATOM   1383  HB1 ARG A 100      68.170 117.110 141.450  1.00  0.00           H
ATOM   1384  HB2 ARG A 100      67.070 116.030 142.210  1.00  0.00           H
ATOM   1385  CG  ARG A 100      66.880 118.020 142.990  1.00  0.00           C
ATOM   1386  HG1 ARG A 100      67.350 119.000 142.760  1.00  0.00           H
ATOM   1387  HG2 ARG A 100      66.690 118.060 144.080  1.00  0.00           H
ATOM   1388  CD  ARG A 100      65.380 118.070 142.460  1.00  0.00           C
ATOM   1389  HD1 ARG A 100      64.850 117.150 142.770  1.00  0.00           H
ATOM   1390  HD2 ARG A 100      65.380 117.980 141.350  1.00  0.00           H
ATOM   1391  NE  ARG A 100      64.720 119.360 142.950  1.00  0.00           N
ATOM   1392  HE  ARG A 100      64.780 120.180 142.380  1.00  0.00           H
ATOM   1393  CZ  ARG A 100      63.700 119.440 143.810  1.00  0.00           C
ATOM   1394  NH1 ARG A 100      63.500 118.450 144.680  1.00  0.00           N
ATOM   1395 HH11 ARG A 100      62.650 118.420 145.210  1.00  0.00           H
ATOM   1396 HH12 ARG A 100      64.060 117.640 144.530  1.00  0.00           H
ATOM   1397  NH2 ARG A 100      62.990 120.490 143.890  1.00  0.00           N
ATOM   1398 HH21 ARG A 100      62.270 120.470 144.580  1.00  0.00           H
ATOM   1399 HH22 ARG A 100      62.910 121.070 143.080  1.00  0.00           H
ATOM   1400  C   ARG A 100      69.490 115.060 143.100  1.00  0.00           C
ATOM   1401  O   ARG A 100      68.780 114.060 143.140  1.00  0.00           O
ATOM   1402  N   GLN A 101      70.750 114.980 142.910  1.00  0.00           N
ATOM   1403  HN  GLN A 101      71.200 115.860 142.820  1.00  0.00           H
ATOM   1404  CA  GLN A 101      71.440 113.810 142.340  1.00  0.00           C
ATOM   1405  HA  GLN A 101      70.840 112.950 142.620  1.00  0.00           H
ATOM   1406  CB  GLN A 101      71.620 113.690 140.830  1.00  0.00           C
ATOM   1407  HB1 GLN A 101      71.630 112.610 140.570  1.00  0.00           H
ATOM   1408  HB2 GLN A 101      70.680 114.150 140.440  1.00  0.00           H
ATOM   1409  CG  GLN A 101      72.870 114.340 140.190  1.00  0.00           C
ATOM   1410  HG1 GLN A 101      72.680 114.220 139.100  1.00  0.00           H
ATOM   1411  HG2 GLN A 101      73.690 113.680 140.530  1.00  0.00           H
ATOM   1412  CD  GLN A 101      73.160 115.780 140.480  1.00  0.00           C
ATOM   1413  OE1 GLN A 101      72.270 116.590 140.780  1.00  0.00           O
ATOM   1414  NE2 GLN A 101      74.420 116.210 140.310  1.00  0.00           N
ATOM   1415 HE21 GLN A 101      75.160 115.590 140.050  1.00  0.00           H
ATOM   1416 HE22 GLN A 101      74.640 117.180 140.350  1.00  0.00           H
ATOM   1417  C   GLN A 101      72.810 113.730 143.010  1.00  0.00           C
ATOM   1418  O   GLN A 101      73.470 114.690 143.280  1.00  0.00           O
ATOM   1419  N   VAL A 102      73.270 112.450 143.270  1.00  0.00           N
ATOM   1420  HN  VAL A 102      72.830 111.630 142.900  1.00  0.00           H
ATOM   1421  CA  VAL A 102      74.530 112.130 143.700  1.00  0.00           C
ATOM   1422  HA  VAL A 102      74.770 112.780 144.530  1.00  0.00           H
ATOM   1423  CB  VAL A 102      74.560 110.760 144.260  1.00  0.00           C
ATOM   1424  HB  VAL A 102      74.370 110.030 143.440  1.00  0.00           H
ATOM   1425  CG1 VAL A 102      75.940 110.430 144.970  1.00  0.00           C
ATOM   1426 HG11 VAL A 102      76.250 111.220 145.680  1.00  0.00           H
ATOM   1427 HG12 VAL A 102      75.790 109.470 145.520  1.00  0.00           H
ATOM   1428 HG13 VAL A 102      76.750 110.280 144.220  1.00  0.00           H
ATOM   1429  CG2 VAL A 102      73.450 110.540 145.340  1.00  0.00           C
ATOM   1430 HG21 VAL A 102      72.370 110.550 145.090  1.00  0.00           H
ATOM   1431 HG22 VAL A 102      73.700 109.670 145.980  1.00  0.00           H
ATOM   1432 HG23 VAL A 102      73.520 111.440 145.990  1.00  0.00           H
ATOM   1433  C   VAL A 102      75.630 112.200 142.600  1.00  0.00           C
ATOM   1434  O   VAL A 102      75.280 111.740 141.520  1.00  0.00           O
ATOM   1435  N   THR A 103      76.800 112.660 142.820  1.00  0.00           N
ATOM   1436  HN  THR A 103      77.000 113.230 143.620  1.00  0.00           H
ATOM   1437  CA  THR A 103      77.930 112.530 141.840  1.00  0.00           C
ATOM   1438  HA  THR A 103      77.530 111.960 141.010  1.00  0.00           H
ATOM   1439  CB  THR A 103      78.620 113.810 141.380  1.00  0.00           C
ATOM   1440  HB  THR A 103      79.000 114.420 142.230  1.00  0.00           H
ATOM   1441  OG1 THR A 103      77.690 114.660 140.710  1.00  0.00           O
ATOM   1442  HG1 THR A 103      77.380 114.110 139.990  1.00  0.00           H
ATOM   1443  CG2 THR A 103      79.720 113.660 140.410  1.00  0.00           C
ATOM   1444 HG21 THR A 103      79.410 113.040 139.550  1.00  0.00           H
ATOM   1445 HG22 THR A 103      80.260 114.570 140.060  1.00  0.00           H
ATOM   1446 HG23 THR A 103      80.450 113.050 140.990  1.00  0.00           H
ATOM   1447  C   THR A 103      78.930 111.590 142.450  1.00  0.00           C
ATOM   1448  O   THR A 103      79.220 111.720 143.620  1.00  0.00           O
ATOM   1449  N   THR A 104      79.460 110.620 141.760  1.00  0.00           N
ATOM   1450  HN  THR A 104      79.350 110.640 140.770  1.00  0.00           H
ATOM   1451  CA  THR A 104      80.350 109.510 142.180  1.00  0.00           C
ATOM   1452  HA  THR A 104      80.670 109.820 143.160  1.00  0.00           H
ATOM   1453  CB  THR A 104      79.720 108.100 142.210  1.00  0.00           C
ATOM   1454  HB  THR A 104      79.480 107.740 141.190  1.00  0.00           H
ATOM   1455  OG1 THR A 104      78.510 108.110 143.070  1.00  0.00           O
ATOM   1456  HG1 THR A 104      77.960 108.720 142.570  1.00  0.00           H
ATOM   1457  CG2 THR A 104      80.720 107.060 142.790  1.00  0.00           C
ATOM   1458 HG21 THR A 104      80.190 106.090 142.920  1.00  0.00           H
ATOM   1459 HG22 THR A 104      81.590 106.970 142.100  1.00  0.00           H
ATOM   1460 HG23 THR A 104      81.070 107.560 143.720  1.00  0.00           H
ATOM   1461  C   THR A 104      81.490 109.530 141.150  1.00  0.00           C
ATOM   1462  O   THR A 104      81.180 109.690 139.940  1.00  0.00           O
ATOM   1463  N   ILE A 105      82.690 109.500 141.670  1.00  0.00           N
ATOM   1464  HN  ILE A 105      82.820 109.710 142.640  1.00  0.00           H
ATOM   1465  CA  ILE A 105      83.880 109.260 140.810  1.00  0.00           C
ATOM   1466  HA  ILE A 105      83.570 108.880 139.840  1.00  0.00           H
ATOM   1467  CB  ILE A 105      84.830 110.440 140.630  1.00  0.00           C
ATOM   1468  HB  ILE A 105      85.830 109.960 140.560  1.00  0.00           H
ATOM   1469  CG2 ILE A 105      84.530 111.210 139.380  1.00  0.00           C
ATOM   1470 HG21 ILE A 105      83.470 111.550 139.400  1.00  0.00           H
ATOM   1471 HG22 ILE A 105      85.160 112.120 139.270  1.00  0.00           H
ATOM   1472 HG23 ILE A 105      84.720 110.680 138.430  1.00  0.00           H
ATOM   1473  CG1 ILE A 105      84.940 111.320 141.900  1.00  0.00           C
ATOM   1474 HG11 ILE A 105      84.930 110.560 142.710  1.00  0.00           H
ATOM   1475 HG12 ILE A 105      84.080 111.960 142.200  1.00  0.00           H
ATOM   1476  CD  ILE A 105      86.210 112.220 142.130  1.00  0.00           C
ATOM   1477  HD1 ILE A 105      86.170 112.590 143.180  1.00  0.00           H
ATOM   1478  HD2 ILE A 105      87.110 111.640 141.840  1.00  0.00           H
ATOM   1479  HD3 ILE A 105      86.110 113.100 141.450  1.00  0.00           H
ATOM   1480  C   ILE A 105      84.570 108.020 141.410  1.00  0.00           C
ATOM   1481  O   ILE A 105      84.550 107.660 142.580  1.00  0.00           O
ATOM   1482  N   ASN A 106      85.140 107.200 140.470  1.00  0.00           N
ATOM   1483  HN  ASN A 106      85.220 107.560 139.550  1.00  0.00           H
ATOM   1484  CA  ASN A 106      85.630 105.880 140.660  1.00  0.00           C
ATOM   1485  HA  ASN A 106      85.730 105.700 141.720  1.00  0.00           H
ATOM   1486  CB  ASN A 106      84.860 104.840 139.820  1.00  0.00           C
ATOM   1487  HB1 ASN A 106      85.080 105.060 138.750  1.00  0.00           H
ATOM   1488  HB2 ASN A 106      85.200 103.800 140.030  1.00  0.00           H
ATOM   1489  CG  ASN A 106      83.330 104.860 140.060  1.00  0.00           C
ATOM   1490  OD1 ASN A 106      82.920 104.550 141.210  1.00  0.00           O
ATOM   1491  ND2 ASN A 106      82.580 105.200 139.020  1.00  0.00           N
ATOM   1492 HD21 ASN A 106      83.090 105.440 138.200  1.00  0.00           H
ATOM   1493 HD22 ASN A 106      81.610 105.360 139.220  1.00  0.00           H
ATOM   1494  C   ASN A 106      87.000 105.770 140.080  1.00  0.00           C
ATOM   1495  O   ASN A 106      87.220 106.310 138.990  1.00  0.00           O
ATOM   1496  N   ALA A 107      87.950 105.100 140.770  1.00  0.00           N
ATOM   1497  HN  ALA A 107      87.690 104.750 141.670  1.00  0.00           H
ATOM   1498  CA  ALA A 107      89.320 104.760 140.430  1.00  0.00           C
ATOM   1499  HA  ALA A 107      89.900 105.670 140.380  1.00  0.00           H
ATOM   1500  CB  ALA A 107      89.910 103.890 141.500  1.00  0.00           C
ATOM   1501  HB1 ALA A 107      90.060 104.470 142.430  1.00  0.00           H
ATOM   1502  HB2 ALA A 107      89.290 103.010 141.800  1.00  0.00           H
ATOM   1503  HB3 ALA A 107      90.900 103.580 141.110  1.00  0.00           H
ATOM   1504  C   ALA A 107      89.400 104.020 139.090  1.00  0.00           C
ATOM   1505  O   ALA A 107      88.420 103.570 138.550  1.00  0.00           O
ATOM   1506  N   HIS A 108      90.560 103.980 138.430  1.00  0.00           N
ATOM   1507  HN  HIS A 108      91.330 104.370 138.920  1.00  0.00           H
ATOM   1508  CA  HIS A 108      90.690 103.640 137.080  1.00  0.00           C
ATOM   1509  HA  HIS A 108      89.860 103.960 136.480  1.00  0.00           H
ATOM   1510  CB  HIS A 108      91.740 104.440 136.320  1.00  0.00           C
ATOM   1511  HB1 HIS A 108      91.790 104.290 135.220  1.00  0.00           H
ATOM   1512  HB2 HIS A 108      91.660 105.550 136.430  1.00  0.00           H
ATOM   1513  ND1 HIS A 108      93.700 104.310 137.910  1.00  0.00           N
ATOM   1514  CG  HIS A 108      93.150 104.010 136.660  1.00  0.00           C
ATOM   1515  CE1 HIS A 108      94.870 103.650 137.980  1.00  0.00           C
ATOM   1516  HE1 HIS A 108      95.470 103.750 138.890  1.00  0.00           H
ATOM   1517  NE2 HIS A 108      95.150 103.080 136.800  1.00  0.00           N
ATOM   1518  HE2 HIS A 108      95.980 102.560 136.620  1.00  0.00           H
ATOM   1519  CD2 HIS A 108      94.110 103.310 135.990  1.00  0.00           C
ATOM   1520  HD2 HIS A 108      94.110 102.800 135.040  1.00  0.00           H
ATOM   1521  C   HIS A 108      90.960 102.150 136.850  1.00  0.00           C
ATOM   1522  O   HIS A 108      91.010 101.620 135.710  1.00  0.00           O
ATOM   1523  N   ARG A 109      91.180 101.380 137.940  1.00  0.00           N
ATOM   1524  HN  ARG A 109      91.080 101.760 138.850  1.00  0.00           H
ATOM   1525  CA  ARG A 109      91.560  99.990 137.910  1.00  0.00           C
ATOM   1526  HA  ARG A 109      90.920  99.470 137.210  1.00  0.00           H
ATOM   1527  CB  ARG A 109      93.080  99.690 137.730  1.00  0.00           C
ATOM   1528  HB1 ARG A 109      93.210  98.600 137.560  1.00  0.00           H
ATOM   1529  HB2 ARG A 109      93.330 100.250 136.800  1.00  0.00           H
ATOM   1530  CG  ARG A 109      93.970 100.110 138.920  1.00  0.00           C
ATOM   1531  HG1 ARG A 109      93.710  99.430 139.760  1.00  0.00           H
ATOM   1532  HG2 ARG A 109      93.720 101.140 139.240  1.00  0.00           H
ATOM   1533  CD  ARG A 109      95.490  99.890 138.670  1.00  0.00           C
ATOM   1534  HD1 ARG A 109      95.810 100.650 137.920  1.00  0.00           H
ATOM   1535  HD2 ARG A 109      95.740  98.890 138.260  1.00  0.00           H
ATOM   1536  NE  ARG A 109      96.380 100.090 139.930  1.00  0.00           N
ATOM   1537  HE  ARG A 109      96.020 100.800 140.540  1.00  0.00           H
ATOM   1538  CZ  ARG A 109      97.640  99.630 139.960  1.00  0.00           C
ATOM   1539  NH1 ARG A 109      98.220  99.070 138.940  1.00  0.00           N
ATOM   1540 HH11 ARG A 109      99.210  99.160 139.040  1.00  0.00           H
ATOM   1541 HH12 ARG A 109      97.790  99.040 138.040  1.00  0.00           H
ATOM   1542  NH2 ARG A 109      98.350  99.640 141.030  1.00  0.00           N
ATOM   1543 HH21 ARG A 109      98.720  98.720 141.160  1.00  0.00           H
ATOM   1544 HH22 ARG A 109      98.010 100.070 141.860  1.00  0.00           H
ATOM   1545  C   ARG A 109      91.130  99.430 139.260  1.00  0.00           C
ATOM   1546  O   ARG A 109      90.820 100.190 140.140  1.00  0.00           O
ATOM   1547  N   SER A 110      91.040  98.080 139.350  1.00  0.00           N
ATOM   1548  HN  SER A 110      91.300  97.450 138.620  1.00  0.00           H
ATOM   1549  CA  SER A 110      90.490  97.450 140.480  1.00  0.00           C
ATOM   1550  HA  SER A 110      89.520  97.780 140.790  1.00  0.00           H
ATOM   1551  CB  SER A 110      90.340  95.920 140.340  1.00  0.00           C
ATOM   1552  HB1 SER A 110      89.790  95.520 141.220  1.00  0.00           H
ATOM   1553  HB2 SER A 110      91.290  95.350 140.260  1.00  0.00           H
ATOM   1554  OG  SER A 110      89.650  95.650 139.100  1.00  0.00           O
ATOM   1555  HG1 SER A 110      88.790  96.070 139.190  1.00  0.00           H
ATOM   1556  C   SER A 110      91.440  97.670 141.680  1.00  0.00           C
ATOM   1557  O   SER A 110      92.620  97.860 141.470  1.00  0.00           O
ATOM   1558  N   TYR A 111      90.900  97.680 142.890  1.00  0.00           N
ATOM   1559  HN  TYR A 111      89.940  97.450 142.960  1.00  0.00           H
ATOM   1560  CA  TYR A 111      91.800  97.860 144.040  1.00  0.00           C
ATOM   1561  HA  TYR A 111      92.350  98.760 143.790  1.00  0.00           H
ATOM   1562  CB  TYR A 111      90.950  98.070 145.330  1.00  0.00           C
ATOM   1563  HB1 TYR A 111      91.620  98.620 146.030  1.00  0.00           H
ATOM   1564  HB2 TYR A 111      90.040  98.670 145.140  1.00  0.00           H
ATOM   1565  CG  TYR A 111      90.480  96.780 146.090  1.00  0.00           C
ATOM   1566  CD1 TYR A 111      89.260  96.160 145.750  1.00  0.00           C
ATOM   1567  HD1 TYR A 111      88.610  96.450 144.940  1.00  0.00           H
ATOM   1568  CE1 TYR A 111      88.770  95.180 146.650  1.00  0.00           C
ATOM   1569  HE1 TYR A 111      87.750  94.840 146.520  1.00  0.00           H
ATOM   1570  CZ  TYR A 111      89.400  94.840 147.830  1.00  0.00           C
ATOM   1571  OH  TYR A 111      88.880  93.830 148.700  1.00  0.00           O
ATOM   1572  HH  TYR A 111      89.550  93.790 149.390  1.00  0.00           H
ATOM   1573  CD2 TYR A 111      91.200  96.390 147.280  1.00  0.00           C
ATOM   1574  HD2 TYR A 111      92.210  96.770 147.340  1.00  0.00           H
ATOM   1575  CE2 TYR A 111      90.630  95.420 148.080  1.00  0.00           C
ATOM   1576  HE2 TYR A 111      91.040  95.170 149.040  1.00  0.00           H
ATOM   1577  C   TYR A 111      92.890  96.810 144.320  1.00  0.00           C
ATOM   1578  O   TYR A 111      92.650  95.620 143.950  1.00  0.00           O
ATOM   1579  N   LEU A 112      94.090  97.170 144.770  1.00  0.00           N
ATOM   1580  HN  LEU A 112      94.160  98.160 144.890  1.00  0.00           H
ATOM   1581  CA  LEU A 112      95.140  96.270 145.160  1.00  0.00           C
ATOM   1582  HA  LEU A 112      95.240  95.520 144.380  1.00  0.00           H
ATOM   1583  CB  LEU A 112      96.450  96.980 144.940  1.00  0.00           C
ATOM   1584  HB1 LEU A 112      96.590  97.220 143.860  1.00  0.00           H
ATOM   1585  HB2 LEU A 112      96.470  97.920 145.530  1.00  0.00           H
ATOM   1586  CG  LEU A 112      97.800  96.260 145.440  1.00  0.00           C
ATOM   1587  HG  LEU A 112      97.570  96.200 146.530  1.00  0.00           H
ATOM   1588  CD1 LEU A 112      98.130  94.850 144.770  1.00  0.00           C
ATOM   1589 HD11 LEU A 112      98.990  94.390 145.300  1.00  0.00           H
ATOM   1590 HD12 LEU A 112      97.240  94.200 144.910  1.00  0.00           H
ATOM   1591 HD13 LEU A 112      98.440  94.920 143.700  1.00  0.00           H
ATOM   1592  CD2 LEU A 112      99.100  97.150 145.270  1.00  0.00           C
ATOM   1593 HD21 LEU A 112     100.070  96.600 145.380  1.00  0.00           H
ATOM   1594 HD22 LEU A 112      99.060  97.650 144.280  1.00  0.00           H
ATOM   1595 HD23 LEU A 112      99.060  97.970 146.010  1.00  0.00           H
ATOM   1596  C   LEU A 112      94.950  95.720 146.520  1.00  0.00           C
ATOM   1597  O   LEU A 112      95.180  96.420 147.500  1.00  0.00           O
ATOM   1598  N   PRO A 113      94.560  94.380 146.700  1.00  0.00           N
ATOM   1599  CD  PRO A 113      94.340  93.430 145.590  1.00  0.00           C
ATOM   1600  HD1 PRO A 113      95.200  93.530 144.890  1.00  0.00           H
ATOM   1601  HD2 PRO A 113      93.370  93.650 145.100  1.00  0.00           H
ATOM   1602  CA  PRO A 113      94.400  93.710 148.030  1.00  0.00           C
ATOM   1603  HA  PRO A 113      93.800  94.330 148.670  1.00  0.00           H
ATOM   1604  CB  PRO A 113      93.860  92.290 147.700  1.00  0.00           C
ATOM   1605  HB1 PRO A 113      94.230  91.420 148.270  1.00  0.00           H
ATOM   1606  HB2 PRO A 113      92.760  92.310 147.840  1.00  0.00           H
ATOM   1607  CG  PRO A 113      94.320  92.060 146.210  1.00  0.00           C
ATOM   1608  HG1 PRO A 113      93.580  91.400 145.710  1.00  0.00           H
ATOM   1609  HG2 PRO A 113      95.290  91.520 146.140  1.00  0.00           H
ATOM   1610  C   PRO A 113      95.760  93.530 148.760  1.00  0.00           C
ATOM   1611  O   PRO A 113      96.790  92.900 148.310  1.00  0.00           O
ATOM   1612  N   GLY A 114      95.760  94.000 150.040  1.00  0.00           N
ATOM   1613  HN  GLY A 114      94.910  94.380 150.390  1.00  0.00           H
ATOM   1614  CA  GLY A 114      96.870  93.710 150.990  1.00  0.00           C
ATOM   1615  HA1 GLY A 114      97.190  92.680 150.940  1.00  0.00           H
ATOM   1616  HA2 GLY A 114      96.430  93.890 151.950  1.00  0.00           H
ATOM   1617  C   GLY A 114      98.160  94.470 150.830  1.00  0.00           C
ATOM   1618  O   GLY A 114      99.250  94.020 151.230  1.00  0.00           O
ATOM   1619  N   GLN A 115      98.090  95.730 150.330  1.00  0.00           N
ATOM   1620  HN  GLN A 115      97.230  96.230 150.190  1.00  0.00           H
ATOM   1621  CA  GLN A 115      99.200  96.580 150.230  1.00  0.00           C
ATOM   1622  HA  GLN A 115      99.980  96.240 150.900  1.00  0.00           H
ATOM   1623  CB  GLN A 115      99.680  96.730 148.760  1.00  0.00           C
ATOM   1624  HB1 GLN A 115      98.880  97.130 148.110  1.00  0.00           H
ATOM   1625  HB2 GLN A 115     100.560  97.410 148.700  1.00  0.00           H
ATOM   1626  CG  GLN A 115     100.320  95.410 148.200  1.00  0.00           C
ATOM   1627  HG1 GLN A 115     100.550  95.380 147.110  1.00  0.00           H
ATOM   1628  HG2 GLN A 115      99.560  94.620 148.360  1.00  0.00           H
ATOM   1629  CD  GLN A 115     101.700  94.970 148.770  1.00  0.00           C
ATOM   1630  OE1 GLN A 115     102.780  95.160 148.170  1.00  0.00           O
ATOM   1631  NE2 GLN A 115     101.670  94.320 149.990  1.00  0.00           N
ATOM   1632 HE21 GLN A 115     100.810  94.140 150.450  1.00  0.00           H
ATOM   1633 HE22 GLN A 115     102.570  94.130 150.400  1.00  0.00           H
ATOM   1634  C   GLN A 115      98.810  97.960 150.680  1.00  0.00           C
ATOM   1635  O   GLN A 115      97.670  98.380 150.380  1.00  0.00           O
ATOM   1636  N   TRP A 116      99.650  98.750 151.360  1.00  0.00           N
ATOM   1637  HN  TRP A 116     100.580  98.430 151.530  1.00  0.00           H
ATOM   1638  CA  TRP A 116      99.360 100.170 151.700  1.00  0.00           C
ATOM   1639  HA  TRP A 116      98.500 100.210 152.350  1.00  0.00           H
ATOM   1640  CB  TRP A 116     100.510 100.790 152.570  1.00  0.00           C
ATOM   1641  HB1 TRP A 116     101.470 100.790 152.030  1.00  0.00           H
ATOM   1642  HB2 TRP A 116     100.240 101.860 152.720  1.00  0.00           H
ATOM   1643  CG  TRP A 116     100.600 100.080 153.920  1.00  0.00           C
ATOM   1644  CD1 TRP A 116     101.620  99.290 154.470  1.00  0.00           C
ATOM   1645  HD1 TRP A 116     102.470  98.970 153.900  1.00  0.00           H
ATOM   1646  NE1 TRP A 116     101.430  99.120 155.800  1.00  0.00           N
ATOM   1647  HE1 TRP A 116     102.090  98.840 156.470  1.00  0.00           H
ATOM   1648  CE2 TRP A 116     100.360  99.910 156.200  1.00  0.00           C
ATOM   1649  CD2 TRP A 116      99.790 100.480 155.030  1.00  0.00           C
ATOM   1650  CE3 TRP A 116      98.590 101.260 155.190  1.00  0.00           C
ATOM   1651  HE3 TRP A 116      98.180 101.800 154.350  1.00  0.00           H
ATOM   1652  CZ3 TRP A 116      98.020 101.490 156.460  1.00  0.00           C
ATOM   1653  HZ3 TRP A 116      97.180 102.160 156.470  1.00  0.00           H
ATOM   1654  CZ2 TRP A 116      99.680  99.980 157.510  1.00  0.00           C
ATOM   1655  HZ2 TRP A 116      99.930  99.320 158.330  1.00  0.00           H
ATOM   1656  CH2 TRP A 116      98.520 100.800 157.650  1.00  0.00           C
ATOM   1657  HH2 TRP A 116      98.110 100.920 158.640  1.00  0.00           H
ATOM   1658  C   TRP A 116      99.000 101.040 150.470  1.00  0.00           C
ATOM   1659  O   TRP A 116      99.810 101.420 149.630  1.00  0.00           O
ATOM   1660  N   VAL A 117      97.810 101.590 150.520  1.00  0.00           N
ATOM   1661  HN  VAL A 117      97.230 101.460 151.320  1.00  0.00           H
ATOM   1662  CA  VAL A 117      97.270 102.620 149.610  1.00  0.00           C
ATOM   1663  HA  VAL A 117      97.950 102.910 148.830  1.00  0.00           H
ATOM   1664  CB  VAL A 117      95.880 102.290 149.050  1.00  0.00           C
ATOM   1665  HB  VAL A 117      95.210 102.060 149.900  1.00  0.00           H
ATOM   1666  CG1 VAL A 117      95.260 103.410 148.190  1.00  0.00           C
ATOM   1667 HG11 VAL A 117      95.990 103.590 147.380  1.00  0.00           H
ATOM   1668 HG12 VAL A 117      94.250 103.080 147.860  1.00  0.00           H
ATOM   1669 HG13 VAL A 117      94.980 104.360 148.710  1.00  0.00           H
ATOM   1670  CG2 VAL A 117      95.910 101.130 148.040  1.00  0.00           C
ATOM   1671 HG21 VAL A 117      96.490 101.350 147.110  1.00  0.00           H
ATOM   1672 HG22 VAL A 117      96.320 100.240 148.550  1.00  0.00           H
ATOM   1673 HG23 VAL A 117      94.860 101.040 147.680  1.00  0.00           H
ATOM   1674  C   VAL A 117      97.090 103.930 150.420  1.00  0.00           C
ATOM   1675  O   VAL A 117      96.580 103.920 151.570  1.00  0.00           O
ATOM   1676  N   TYR A 118      97.460 105.070 149.830  1.00  0.00           N
ATOM   1677  HN  TYR A 118      97.950 105.030 148.960  1.00  0.00           H
ATOM   1678  CA  TYR A 118      97.100 106.370 150.300  1.00  0.00           C
ATOM   1679  HA  TYR A 118      96.690 106.340 151.300  1.00  0.00           H
ATOM   1680  CB  TYR A 118      98.330 107.280 150.470  1.00  0.00           C
ATOM   1681  HB1 TYR A 118      98.900 106.900 151.350  1.00  0.00           H
ATOM   1682  HB2 TYR A 118      98.990 107.140 149.600  1.00  0.00           H
ATOM   1683  CG  TYR A 118      98.090 108.780 150.650  1.00  0.00           C
ATOM   1684  CD1 TYR A 118      97.800 109.290 151.940  1.00  0.00           C
ATOM   1685  HD1 TYR A 118      97.950 108.550 152.710  1.00  0.00           H
ATOM   1686  CE1 TYR A 118      97.540 110.620 152.240  1.00  0.00           C
ATOM   1687  HE1 TYR A 118      97.330 110.990 153.230  1.00  0.00           H
ATOM   1688  CZ  TYR A 118      97.570 111.550 151.210  1.00  0.00           C
ATOM   1689  OH  TYR A 118      97.340 112.920 151.450  1.00  0.00           O
ATOM   1690  HH  TYR A 118      97.890 113.350 150.800  1.00  0.00           H
ATOM   1691  CD2 TYR A 118      98.090 109.720 149.660  1.00  0.00           C
ATOM   1692  HD2 TYR A 118      98.320 109.360 148.660  1.00  0.00           H
ATOM   1693  CE2 TYR A 118      97.860 111.140 149.930  1.00  0.00           C
ATOM   1694  HE2 TYR A 118      97.900 111.840 149.110  1.00  0.00           H
ATOM   1695  C   TYR A 118      96.010 107.000 149.480  1.00  0.00           C
ATOM   1696  O   TYR A 118      96.140 107.310 148.280  1.00  0.00           O
ATOM   1697  N   LEU A 119      94.770 107.120 149.950  1.00  0.00           N
ATOM   1698  HN  LEU A 119      94.610 107.060 150.940  1.00  0.00           H
ATOM   1699  CA  LEU A 119      93.540 107.470 149.230  1.00  0.00           C
ATOM   1700  HA  LEU A 119      93.800 107.450 148.180  1.00  0.00           H
ATOM   1701  CB  LEU A 119      92.440 106.380 149.500  1.00  0.00           C
ATOM   1702  HB1 LEU A 119      92.880 105.420 149.150  1.00  0.00           H
ATOM   1703  HB2 LEU A 119      92.370 106.170 150.580  1.00  0.00           H
ATOM   1704  CG  LEU A 119      90.990 106.540 148.920  1.00  0.00           C
ATOM   1705  HG  LEU A 119      90.500 107.510 149.140  1.00  0.00           H
ATOM   1706  CD1 LEU A 119      91.060 106.460 147.360  1.00  0.00           C
ATOM   1707 HD11 LEU A 119      91.840 105.710 147.100  1.00  0.00           H
ATOM   1708 HD12 LEU A 119      90.160 106.060 146.840  1.00  0.00           H
ATOM   1709 HD13 LEU A 119      91.380 107.380 146.830  1.00  0.00           H
ATOM   1710  CD2 LEU A 119      90.040 105.420 149.420  1.00  0.00           C
ATOM   1711 HD21 LEU A 119      89.940 105.540 150.520  1.00  0.00           H
ATOM   1712 HD22 LEU A 119      89.060 105.480 148.900  1.00  0.00           H
ATOM   1713 HD23 LEU A 119      90.380 104.450 148.990  1.00  0.00           H
ATOM   1714  C   LEU A 119      93.090 108.890 149.730  1.00  0.00           C
ATOM   1715  O   LEU A 119      92.910 109.140 150.930  1.00  0.00           O
ATOM   1716  N   ALA A 120      92.930 109.810 148.820  1.00  0.00           N
ATOM   1717  HN  ALA A 120      92.970 109.630 147.840  1.00  0.00           H
ATOM   1718  CA  ALA A 120      92.690 111.230 149.160  1.00  0.00           C
ATOM   1719  HA  ALA A 120      92.320 111.370 150.160  1.00  0.00           H
ATOM   1720  CB  ALA A 120      94.040 111.930 148.990  1.00  0.00           C
ATOM   1721  HB1 ALA A 120      94.100 113.030 149.090  1.00  0.00           H
ATOM   1722  HB2 ALA A 120      94.770 111.440 149.660  1.00  0.00           H
ATOM   1723  HB3 ALA A 120      94.370 111.750 147.940  1.00  0.00           H
ATOM   1724  C   ALA A 120      91.550 111.620 148.280  1.00  0.00           C
ATOM   1725  O   ALA A 120      91.520 111.420 147.060  1.00  0.00           O
ATOM   1726  N   ALA A 121      90.470 112.160 148.890  1.00  0.00           N
ATOM   1727  HN  ALA A 121      90.610 112.370 149.860  1.00  0.00           H
ATOM   1728  CA  ALA A 121      89.270 112.800 148.240  1.00  0.00           C
ATOM   1729  HA  ALA A 121      89.540 112.860 147.200  1.00  0.00           H
ATOM   1730  CB  ALA A 121      88.050 111.970 148.640  1.00  0.00           C
ATOM   1731  HB1 ALA A 121      87.120 112.480 148.290  1.00  0.00           H
ATOM   1732  HB2 ALA A 121      88.180 110.950 148.220  1.00  0.00           H
ATOM   1733  HB3 ALA A 121      87.930 111.840 149.740  1.00  0.00           H
ATOM   1734  C   ALA A 121      89.220 114.290 148.700  1.00  0.00           C
ATOM   1735  O   ALA A 121      89.210 114.480 149.910  1.00  0.00           O
ATOM   1736  N   THR A 122      89.200 115.230 147.740  1.00  0.00           N
ATOM   1737  HN  THR A 122      89.290 115.010 146.770  1.00  0.00           H
ATOM   1738  CA  THR A 122      89.260 116.670 147.950  1.00  0.00           C
ATOM   1739  HA  THR A 122      89.250 116.920 149.000  1.00  0.00           H
ATOM   1740  CB  THR A 122      90.450 117.340 147.300  1.00  0.00           C
ATOM   1741  HB  THR A 122      90.210 117.730 146.290  1.00  0.00           H
ATOM   1742  OG1 THR A 122      91.610 116.540 147.150  1.00  0.00           O
ATOM   1743  HG1 THR A 122      92.020 117.070 146.460  1.00  0.00           H
ATOM   1744  CG2 THR A 122      90.920 118.600 148.060  1.00  0.00           C
ATOM   1745 HG21 THR A 122      91.140 118.280 149.100  1.00  0.00           H
ATOM   1746 HG22 THR A 122      91.700 119.110 147.470  1.00  0.00           H
ATOM   1747 HG23 THR A 122      90.100 119.330 148.230  1.00  0.00           H
ATOM   1748  C   THR A 122      87.990 117.170 147.240  1.00  0.00           C
ATOM   1749  O   THR A 122      87.670 116.750 146.150  1.00  0.00           O
ATOM   1750  N   TYR A 123      87.260 118.160 147.780  1.00  0.00           N
ATOM   1751  HN  TYR A 123      87.360 118.340 148.760  1.00  0.00           H
ATOM   1752  CA  TYR A 123      86.280 118.970 147.200  1.00  0.00           C
ATOM   1753  HA  TYR A 123      86.150 118.820 146.140  1.00  0.00           H
ATOM   1754  CB  TYR A 123      84.840 118.700 147.820  1.00  0.00           C
ATOM   1755  HB1 TYR A 123      84.610 117.650 147.570  1.00  0.00           H
ATOM   1756  HB2 TYR A 123      84.890 118.830 148.920  1.00  0.00           H
ATOM   1757  CG  TYR A 123      83.720 119.510 147.210  1.00  0.00           C
ATOM   1758  CD1 TYR A 123      83.390 119.320 145.880  1.00  0.00           C
ATOM   1759  HD1 TYR A 123      83.960 118.600 145.310  1.00  0.00           H
ATOM   1760  CE1 TYR A 123      82.320 119.970 145.250  1.00  0.00           C
ATOM   1761  HE1 TYR A 123      82.160 119.800 144.190  1.00  0.00           H
ATOM   1762  CZ  TYR A 123      81.460 120.770 146.040  1.00  0.00           C
ATOM   1763  OH  TYR A 123      80.520 121.460 145.320  1.00  0.00           O
ATOM   1764  HH  TYR A 123      79.940 121.940 145.920  1.00  0.00           H
ATOM   1765  CD2 TYR A 123      82.970 120.370 147.930  1.00  0.00           C
ATOM   1766  HD2 TYR A 123      83.200 120.640 148.950  1.00  0.00           H
ATOM   1767  CE2 TYR A 123      81.840 120.980 147.380  1.00  0.00           C
ATOM   1768  HE2 TYR A 123      81.250 121.610 148.040  1.00  0.00           H
ATOM   1769  C   TYR A 123      86.560 120.520 147.510  1.00  0.00           C
ATOM   1770  O   TYR A 123      86.800 120.780 148.680  1.00  0.00           O
ATOM   1771  N   ASP A 124      86.440 121.400 146.600  1.00  0.00           N
ATOM   1772  HN  ASP A 124      86.230 121.160 145.650  1.00  0.00           H
ATOM   1773  CA  ASP A 124      86.790 122.760 146.880  1.00  0.00           C
ATOM   1774  HA  ASP A 124      87.160 122.860 147.890  1.00  0.00           H
ATOM   1775  CB  ASP A 124      87.940 123.150 145.940  1.00  0.00           C
ATOM   1776  HB1 ASP A 124      88.260 124.170 146.250  1.00  0.00           H
ATOM   1777  HB2 ASP A 124      88.760 122.420 146.080  1.00  0.00           H
ATOM   1778  CG  ASP A 124      87.600 123.180 144.460  1.00  0.00           C
ATOM   1779  OD1 ASP A 124      86.440 123.060 144.070  1.00  0.00           O
ATOM   1780  OD2 ASP A 124      88.540 123.480 143.610  1.00  0.00           O
ATOM   1781  C   ASP A 124      85.620 123.740 146.770  1.00  0.00           C
ATOM   1782  O   ASP A 124      85.760 124.920 146.990  1.00  0.00           O
ATOM   1783  N   GLY A 125      84.440 123.200 146.500  1.00  0.00           N
ATOM   1784  HN  GLY A 125      84.270 122.220 146.420  1.00  0.00           H
ATOM   1785  CA  GLY A 125      83.390 124.220 146.160  1.00  0.00           C
ATOM   1786  HA1 GLY A 125      83.560 125.270 146.350  1.00  0.00           H
ATOM   1787  HA2 GLY A 125      82.620 123.900 146.840  1.00  0.00           H
ATOM   1788  C   GLY A 125      82.720 123.960 144.880  1.00  0.00           C
ATOM   1789  O   GLY A 125      81.530 124.280 144.770  1.00  0.00           O
ATOM   1790  N   GLN A 126      83.380 123.410 143.860  1.00  0.00           N
ATOM   1791  HN  GLN A 126      84.320 123.150 144.040  1.00  0.00           H
ATOM   1792  CA  GLN A 126      82.880 123.300 142.560  1.00  0.00           C
ATOM   1793  HA  GLN A 126      81.850 122.970 142.620  1.00  0.00           H
ATOM   1794  CB  GLN A 126      83.060 124.720 141.760  1.00  0.00           C
ATOM   1795  HB1 GLN A 126      82.700 124.660 140.710  1.00  0.00           H
ATOM   1796  HB2 GLN A 126      82.460 125.440 142.360  1.00  0.00           H
ATOM   1797  CG  GLN A 126      84.530 125.130 141.550  1.00  0.00           C
ATOM   1798  HG1 GLN A 126      84.600 125.640 140.570  1.00  0.00           H
ATOM   1799  HG2 GLN A 126      85.170 124.220 141.550  1.00  0.00           H
ATOM   1800  CD  GLN A 126      84.890 126.140 142.650  1.00  0.00           C
ATOM   1801  OE1 GLN A 126      84.450 127.290 142.610  1.00  0.00           O
ATOM   1802  NE2 GLN A 126      85.720 125.660 143.620  1.00  0.00           N
ATOM   1803 HE21 GLN A 126      86.220 124.800 143.570  1.00  0.00           H
ATOM   1804 HE22 GLN A 126      86.090 126.340 144.260  1.00  0.00           H
ATOM   1805  C   GLN A 126      83.560 122.140 141.730  1.00  0.00           C
ATOM   1806  O   GLN A 126      82.990 121.770 140.710  1.00  0.00           O
ATOM   1807  N   PHE A 127      84.740 121.620 142.210  1.00  0.00           N
ATOM   1808  HN  PHE A 127      85.260 122.090 142.910  1.00  0.00           H
ATOM   1809  CA  PHE A 127      85.300 120.360 141.700  1.00  0.00           C
ATOM   1810  HA  PHE A 127      84.610 119.790 141.100  1.00  0.00           H
ATOM   1811  CB  PHE A 127      86.580 120.550 140.750  1.00  0.00           C
ATOM   1812  HB1 PHE A 127      87.480 120.790 141.350  1.00  0.00           H
ATOM   1813  HB2 PHE A 127      86.720 119.610 140.170  1.00  0.00           H
ATOM   1814  CG  PHE A 127      86.460 121.630 139.790  1.00  0.00           C
ATOM   1815  CD1 PHE A 127      86.870 122.940 140.140  1.00  0.00           C
ATOM   1816  HD1 PHE A 127      87.390 123.180 141.050  1.00  0.00           H
ATOM   1817  CE1 PHE A 127      86.750 124.060 139.220  1.00  0.00           C
ATOM   1818  HE1 PHE A 127      86.970 125.080 139.490  1.00  0.00           H
ATOM   1819  CZ  PHE A 127      86.050 123.790 138.060  1.00  0.00           C
ATOM   1820  HZ  PHE A 127      86.020 124.490 137.240  1.00  0.00           H
ATOM   1821  CD2 PHE A 127      85.880 121.380 138.540  1.00  0.00           C
ATOM   1822  HD2 PHE A 127      85.460 120.430 138.240  1.00  0.00           H
ATOM   1823  CE2 PHE A 127      85.690 122.490 137.740  1.00  0.00           C
ATOM   1824  HE2 PHE A 127      85.250 122.310 136.770  1.00  0.00           H
ATOM   1825  C   PHE A 127      85.650 119.380 142.830  1.00  0.00           C
ATOM   1826  O   PHE A 127      86.280 119.760 143.820  1.00  0.00           O
ATOM   1827  N   MET A 128      85.190 118.110 142.610  1.00  0.00           N
ATOM   1828  HN  MET A 128      84.810 117.720 141.780  1.00  0.00           H
ATOM   1829  CA  MET A 128      85.470 117.010 143.570  1.00  0.00           C
ATOM   1830  HA  MET A 128      85.940 117.490 144.420  1.00  0.00           H
ATOM   1831  CB  MET A 128      84.170 116.200 143.890  1.00  0.00           C
ATOM   1832  HB1 MET A 128      84.440 115.640 144.810  1.00  0.00           H
ATOM   1833  HB2 MET A 128      83.280 116.760 144.240  1.00  0.00           H
ATOM   1834  CG  MET A 128      83.750 115.140 142.800  1.00  0.00           C
ATOM   1835  HG1 MET A 128      84.520 114.340 142.760  1.00  0.00           H
ATOM   1836  HG2 MET A 128      83.850 115.590 141.790  1.00  0.00           H
ATOM   1837  SD  MET A 128      82.070 114.440 142.990  1.00  0.00           S
ATOM   1838  CE  MET A 128      82.440 113.270 144.280  1.00  0.00           C
ATOM   1839  HE1 MET A 128      82.690 113.840 145.200  1.00  0.00           H
ATOM   1840  HE2 MET A 128      81.510 112.760 144.610  1.00  0.00           H
ATOM   1841  HE3 MET A 128      83.340 112.630 144.190  1.00  0.00           H
ATOM   1842  C   MET A 128      86.520 116.120 142.890  1.00  0.00           C
ATOM   1843  O   MET A 128      86.350 115.850 141.690  1.00  0.00           O
ATOM   1844  N   LYS A 129      87.600 115.710 143.530  1.00  0.00           N
ATOM   1845  HN  LYS A 129      87.760 115.980 144.480  1.00  0.00           H
ATOM   1846  CA  LYS A 129      88.710 115.050 143.000  1.00  0.00           C
ATOM   1847  HA  LYS A 129      88.520 114.690 142.000  1.00  0.00           H
ATOM   1848  CB  LYS A 129      89.900 116.060 143.020  1.00  0.00           C
ATOM   1849  HB1 LYS A 129      90.510 116.060 143.950  1.00  0.00           H
ATOM   1850  HB2 LYS A 129      90.630 115.690 142.270  1.00  0.00           H
ATOM   1851  CG  LYS A 129      89.590 117.530 142.650  1.00  0.00           C
ATOM   1852  HG1 LYS A 129      89.240 118.010 143.590  1.00  0.00           H
ATOM   1853  HG2 LYS A 129      88.650 117.660 142.080  1.00  0.00           H
ATOM   1854  CD  LYS A 129      90.690 118.280 141.980  1.00  0.00           C
ATOM   1855  HD1 LYS A 129      91.610 118.240 142.610  1.00  0.00           H
ATOM   1856  HD2 LYS A 129      90.340 119.330 142.060  1.00  0.00           H
ATOM   1857  CE  LYS A 129      91.000 118.020 140.470  1.00  0.00           C
ATOM   1858  HE1 LYS A 129      90.160 118.270 139.790  1.00  0.00           H
ATOM   1859  HE2 LYS A 129      91.220 116.940 140.310  1.00  0.00           H
ATOM   1860  NZ  LYS A 129      92.090 118.890 139.990  1.00  0.00           N
ATOM   1861  HZ1 LYS A 129      93.030 118.630 140.350  1.00  0.00           H
ATOM   1862  HZ2 LYS A 129      92.080 118.850 138.950  1.00  0.00           H
ATOM   1863  HZ3 LYS A 129      91.960 119.860 140.330  1.00  0.00           H
ATOM   1864  C   LYS A 129      89.010 113.900 143.880  1.00  0.00           C
ATOM   1865  O   LYS A 129      89.030 113.990 145.090  1.00  0.00           O
ATOM   1866  N   LEU A 130      89.300 112.710 143.280  1.00  0.00           N
ATOM   1867  HN  LEU A 130      89.270 112.750 142.280  1.00  0.00           H
ATOM   1868  CA  LEU A 130      89.890 111.490 143.920  1.00  0.00           C
ATOM   1869  HA  LEU A 130      89.910 111.640 144.990  1.00  0.00           H
ATOM   1870  CB  LEU A 130      88.960 110.260 143.580  1.00  0.00           C
ATOM   1871  HB1 LEU A 130      87.990 110.670 143.940  1.00  0.00           H
ATOM   1872  HB2 LEU A 130      88.900 110.180 142.480  1.00  0.00           H
ATOM   1873  CG  LEU A 130      89.060 108.870 144.380  1.00  0.00           C
ATOM   1874  HG  LEU A 130      90.010 108.370 144.100  1.00  0.00           H
ATOM   1875  CD1 LEU A 130      89.190 109.060 145.930  1.00  0.00           C
ATOM   1876 HD11 LEU A 130      90.200 109.330 146.300  1.00  0.00           H
ATOM   1877 HD12 LEU A 130      88.510 109.870 146.290  1.00  0.00           H
ATOM   1878 HD13 LEU A 130      89.010 108.100 146.440  1.00  0.00           H
ATOM   1879  CD2 LEU A 130      87.980 107.800 143.940  1.00  0.00           C
ATOM   1880 HD21 LEU A 130      86.920 108.120 144.040  1.00  0.00           H
ATOM   1881 HD22 LEU A 130      88.110 107.480 142.890  1.00  0.00           H
ATOM   1882 HD23 LEU A 130      88.070 106.930 144.620  1.00  0.00           H
ATOM   1883  C   LEU A 130      91.280 111.250 143.470  1.00  0.00           C
ATOM   1884  O   LEU A 130      91.640 111.460 142.320  1.00  0.00           O
ATOM   1885  N   TYR A 131      92.110 110.760 144.380  1.00  0.00           N
ATOM   1886  HN  TYR A 131      91.920 110.640 145.350  1.00  0.00           H
ATOM   1887  CA  TYR A 131      93.530 110.450 144.140  1.00  0.00           C
ATOM   1888  HA  TYR A 131      93.830 110.530 143.110  1.00  0.00           H
ATOM   1889  CB  TYR A 131      94.300 111.510 144.960  1.00  0.00           C
ATOM   1890  HB1 TYR A 131      93.770 111.630 145.930  1.00  0.00           H
ATOM   1891  HB2 TYR A 131      95.380 111.300 145.130  1.00  0.00           H
ATOM   1892  CG  TYR A 131      94.380 112.940 144.400  1.00  0.00           C
ATOM   1893  CD1 TYR A 131      95.460 113.420 143.620  1.00  0.00           C
ATOM   1894  HD1 TYR A 131      96.240 112.740 143.300  1.00  0.00           H
ATOM   1895  CE1 TYR A 131      95.420 114.730 143.050  1.00  0.00           C
ATOM   1896  HE1 TYR A 131      96.280 115.020 142.470  1.00  0.00           H
ATOM   1897  CZ  TYR A 131      94.430 115.570 143.390  1.00  0.00           C
ATOM   1898  OH  TYR A 131      94.400 116.930 143.050  1.00  0.00           O
ATOM   1899  HH  TYR A 131      93.830 117.370 143.690  1.00  0.00           H
ATOM   1900  CD2 TYR A 131      93.290 113.820 144.650  1.00  0.00           C
ATOM   1901  HD2 TYR A 131      92.550 113.490 145.360  1.00  0.00           H
ATOM   1902  CE2 TYR A 131      93.410 115.150 144.230  1.00  0.00           C
ATOM   1903  HE2 TYR A 131      92.770 115.940 144.600  1.00  0.00           H
ATOM   1904  C   TYR A 131      93.890 109.110 144.800  1.00  0.00           C
ATOM   1905  O   TYR A 131      93.420 108.750 145.880  1.00  0.00           O
ATOM   1906  N   VAL A 132      94.770 108.340 144.140  1.00  0.00           N
ATOM   1907  HN  VAL A 132      95.160 108.670 143.280  1.00  0.00           H
ATOM   1908  CA  VAL A 132      95.420 107.150 144.720  1.00  0.00           C
ATOM   1909  HA  VAL A 132      95.270 107.080 145.790  1.00  0.00           H
ATOM   1910  CB  VAL A 132      95.110 105.890 143.950  1.00  0.00           C
ATOM   1911  HB  VAL A 132      94.870 106.150 142.900  1.00  0.00           H
ATOM   1912  CG1 VAL A 132      96.170 104.770 144.180  1.00  0.00           C
ATOM   1913 HG11 VAL A 132      96.520 104.840 145.230  1.00  0.00           H
ATOM   1914 HG12 VAL A 132      95.690 103.780 144.010  1.00  0.00           H
ATOM   1915 HG13 VAL A 132      97.090 104.960 143.590  1.00  0.00           H
ATOM   1916  CG2 VAL A 132      93.710 105.500 144.590  1.00  0.00           C
ATOM   1917 HG21 VAL A 132      92.860 106.050 144.130  1.00  0.00           H
ATOM   1918 HG22 VAL A 132      93.370 104.450 144.550  1.00  0.00           H
ATOM   1919 HG23 VAL A 132      93.710 105.660 145.690  1.00  0.00           H
ATOM   1920  C   VAL A 132      96.880 107.410 144.640  1.00  0.00           C
ATOM   1921  O   VAL A 132      97.540 107.550 143.630  1.00  0.00           O
ATOM   1922  N   ASN A 133      97.530 107.300 145.780  1.00  0.00           N
ATOM   1923  HN  ASN A 133      97.050 106.860 146.530  1.00  0.00           H
ATOM   1924  CA  ASN A 133      99.010 107.350 146.030  1.00  0.00           C
ATOM   1925  HA  ASN A 133      99.010 107.380 147.110  1.00  0.00           H
ATOM   1926  CB  ASN A 133      99.860 106.150 145.490  1.00  0.00           C
ATOM   1927  HB1 ASN A 133      99.750 106.020 144.400  1.00  0.00           H
ATOM   1928  HB2 ASN A 133     100.940 106.190 145.760  1.00  0.00           H
ATOM   1929  CG  ASN A 133      99.340 104.910 146.240  1.00  0.00           C
ATOM   1930  OD1 ASN A 133      98.620 104.890 147.250  1.00  0.00           O
ATOM   1931  ND2 ASN A 133      99.600 103.800 145.530  1.00  0.00           N
ATOM   1932 HD21 ASN A 133     100.330 103.790 144.840  1.00  0.00           H
ATOM   1933 HD22 ASN A 133      99.250 102.880 145.720  1.00  0.00           H
ATOM   1934  C   ASN A 133      99.570 108.670 145.580  1.00  0.00           C
ATOM   1935  O   ASN A 133     100.680 108.790 145.060  1.00  0.00           O
ATOM   1936  N   GLY A 134      98.810 109.790 145.770  1.00  0.00           N
ATOM   1937  HN  GLY A 134      97.970 109.680 146.290  1.00  0.00           H
ATOM   1938  CA  GLY A 134      99.030 111.180 145.260  1.00  0.00           C
ATOM   1939  HA1 GLY A 134     100.070 111.400 145.440  1.00  0.00           H
ATOM   1940  HA2 GLY A 134      98.370 111.790 145.860  1.00  0.00           H
ATOM   1941  C   GLY A 134      98.840 111.490 143.820  1.00  0.00           C
ATOM   1942  O   GLY A 134      98.880 112.600 143.360  1.00  0.00           O
ATOM   1943  N   ALA A 135      98.390 110.500 143.020  1.00  0.00           N
ATOM   1944  HN  ALA A 135      98.420 109.560 143.350  1.00  0.00           H
ATOM   1945  CA  ALA A 135      98.070 110.660 141.620  1.00  0.00           C
ATOM   1946  HA  ALA A 135      98.500 111.580 141.270  1.00  0.00           H
ATOM   1947  CB  ALA A 135      98.670 109.530 140.830  1.00  0.00           C
ATOM   1948  HB1 ALA A 135      98.240 108.580 141.230  1.00  0.00           H
ATOM   1949  HB2 ALA A 135      98.610 109.550 139.720  1.00  0.00           H
ATOM   1950  HB3 ALA A 135      99.770 109.570 140.950  1.00  0.00           H
ATOM   1951  C   ALA A 135      96.550 110.730 141.490  1.00  0.00           C
ATOM   1952  O   ALA A 135      95.750 109.870 141.910  1.00  0.00           O
ATOM   1953  N   GLN A 136      96.130 111.860 140.850  1.00  0.00           N
ATOM   1954  HN  GLN A 136      96.830 112.400 140.400  1.00  0.00           H
ATOM   1955  CA  GLN A 136      94.760 112.060 140.490  1.00  0.00           C
ATOM   1956  HA  GLN A 136      94.150 112.140 141.370  1.00  0.00           H
ATOM   1957  CB  GLN A 136      94.750 113.390 139.650  1.00  0.00           C
ATOM   1958  HB1 GLN A 136      95.320 114.150 140.230  1.00  0.00           H
ATOM   1959  HB2 GLN A 136      95.150 113.240 138.630  1.00  0.00           H
ATOM   1960  CG  GLN A 136      93.300 114.040 139.620  1.00  0.00           C
ATOM   1961  HG1 GLN A 136      92.990 114.370 140.640  1.00  0.00           H
ATOM   1962  HG2 GLN A 136      92.480 113.380 139.270  1.00  0.00           H
ATOM   1963  CD  GLN A 136      93.200 115.350 138.890  1.00  0.00           C
ATOM   1964  OE1 GLN A 136      93.440 116.450 139.360  1.00  0.00           O
ATOM   1965  NE2 GLN A 136      92.850 115.280 137.610  1.00  0.00           N
ATOM   1966 HE21 GLN A 136      92.760 114.320 137.330  1.00  0.00           H
ATOM   1967 HE22 GLN A 136      92.960 116.110 137.060  1.00  0.00           H
ATOM   1968  C   GLN A 136      94.160 110.910 139.650  1.00  0.00           C
ATOM   1969  O   GLN A 136      94.520 110.640 138.490  1.00  0.00           O
ATOM   1970  N   VAL A 137      93.140 110.270 140.160  1.00  0.00           N
ATOM   1971  HN  VAL A 137      92.760 110.510 141.050  1.00  0.00           H
ATOM   1972  CA  VAL A 137      92.550 109.100 139.450  1.00  0.00           C
ATOM   1973  HA  VAL A 137      93.120 108.680 138.640  1.00  0.00           H
ATOM   1974  CB  VAL A 137      92.540 107.980 140.510  1.00  0.00           C
ATOM   1975  HB  VAL A 137      93.440 108.200 141.120  1.00  0.00           H
ATOM   1976  CG1 VAL A 137      91.260 107.960 141.340  1.00  0.00           C
ATOM   1977 HG11 VAL A 137      91.400 107.210 142.150  1.00  0.00           H
ATOM   1978 HG12 VAL A 137      91.000 108.960 141.750  1.00  0.00           H
ATOM   1979 HG13 VAL A 137      90.340 107.760 140.750  1.00  0.00           H
ATOM   1980  CG2 VAL A 137      92.730 106.630 139.760  1.00  0.00           C
ATOM   1981 HG21 VAL A 137      91.940 106.470 138.980  1.00  0.00           H
ATOM   1982 HG22 VAL A 137      93.730 106.670 139.280  1.00  0.00           H
ATOM   1983 HG23 VAL A 137      92.750 105.780 140.480  1.00  0.00           H
ATOM   1984  C   VAL A 137      91.270 109.500 138.850  1.00  0.00           C
ATOM   1985  O   VAL A 137      90.800 108.950 137.850  1.00  0.00           O
ATOM   1986  N   ALA A 138      90.660 110.640 139.370  1.00  0.00           N
ATOM   1987  HN  ALA A 138      91.010 111.190 140.130  1.00  0.00           H
ATOM   1988  CA  ALA A 138      89.370 110.900 138.810  1.00  0.00           C
ATOM   1989  HA  ALA A 138      89.510 111.060 137.750  1.00  0.00           H
ATOM   1990  CB  ALA A 138      88.260 109.930 139.250  1.00  0.00           C
ATOM   1991  HB1 ALA A 138      88.340 109.670 140.330  1.00  0.00           H
ATOM   1992  HB2 ALA A 138      87.270 110.430 139.220  1.00  0.00           H
ATOM   1993  HB3 ALA A 138      88.230 109.080 138.540  1.00  0.00           H
ATOM   1994  C   ALA A 138      88.950 112.220 139.320  1.00  0.00           C
ATOM   1995  O   ALA A 138      89.420 112.740 140.350  1.00  0.00           O
ATOM   1996  N   THR A 139      88.110 113.000 138.610  1.00  0.00           N
ATOM   1997  HN  THR A 139      87.830 112.650 137.720  1.00  0.00           H
ATOM   1998  CA  THR A 139      87.570 114.270 139.150  1.00  0.00           C
ATOM   1999  HA  THR A 139      87.280 113.900 140.120  1.00  0.00           H
ATOM   2000  CB  THR A 139      88.490 115.510 139.190  1.00  0.00           C
ATOM   2001  HB  THR A 139      89.400 115.290 139.800  1.00  0.00           H
ATOM   2002  OG1 THR A 139      87.940 116.690 139.820  1.00  0.00           O
ATOM   2003  HG1 THR A 139      87.460 116.450 140.620  1.00  0.00           H
ATOM   2004  CG2 THR A 139      88.980 115.890 137.750  1.00  0.00           C
ATOM   2005 HG21 THR A 139      89.760 116.680 137.740  1.00  0.00           H
ATOM   2006 HG22 THR A 139      89.450 115.010 137.270  1.00  0.00           H
ATOM   2007 HG23 THR A 139      88.080 116.220 137.190  1.00  0.00           H
ATOM   2008  C   THR A 139      86.240 114.480 138.410  1.00  0.00           C
ATOM   2009  O   THR A 139      85.990 113.920 137.380  1.00  0.00           O
ATOM   2010  N   SER A 140      85.420 115.340 138.970  1.00  0.00           N
ATOM   2011  HN  SER A 140      85.730 115.680 139.860  1.00  0.00           H
ATOM   2012  CA  SER A 140      84.170 115.770 138.320  1.00  0.00           C
ATOM   2013  HA  SER A 140      84.440 115.870 137.280  1.00  0.00           H
ATOM   2014  CB  SER A 140      83.000 114.840 138.560  1.00  0.00           C
ATOM   2015  HB1 SER A 140      82.630 114.960 139.600  1.00  0.00           H
ATOM   2016  HB2 SER A 140      83.300 113.800 138.290  1.00  0.00           H
ATOM   2017  OG  SER A 140      81.860 115.200 137.740  1.00  0.00           O
ATOM   2018  HG1 SER A 140      81.960 114.940 136.820  1.00  0.00           H
ATOM   2019  C   SER A 140      83.770 117.140 138.850  1.00  0.00           C
ATOM   2020  O   SER A 140      84.130 117.410 139.960  1.00  0.00           O
ATOM   2021  N   GLY A 141      83.020 117.930 138.070  1.00  0.00           N
ATOM   2022  HN  GLY A 141      82.910 117.690 137.110  1.00  0.00           H
ATOM   2023  CA  GLY A 141      82.680 119.350 138.340  1.00  0.00           C
ATOM   2024  HA1 GLY A 141      83.260 119.910 137.620  1.00  0.00           H
ATOM   2025  HA2 GLY A 141      82.850 119.620 139.380  1.00  0.00           H
ATOM   2026  C   GLY A 141      81.190 119.560 138.250  1.00  0.00           C
ATOM   2027  O   GLY A 141      80.690 120.660 138.180  1.00  0.00           O
ATOM   2028  N   GLU A 142      80.400 118.460 138.190  1.00  0.00           N
ATOM   2029  HN  GLU A 142      80.880 117.590 138.270  1.00  0.00           H
ATOM   2030  CA  GLU A 142      78.940 118.450 138.140  1.00  0.00           C
ATOM   2031  HA  GLU A 142      78.640 119.340 137.610  1.00  0.00           H
ATOM   2032  CB  GLU A 142      78.440 117.150 137.410  1.00  0.00           C
ATOM   2033  HB1 GLU A 142      78.620 117.270 136.320  1.00  0.00           H
ATOM   2034  HB2 GLU A 142      78.980 116.200 137.600  1.00  0.00           H
ATOM   2035  CG  GLU A 142      76.970 116.650 137.540  1.00  0.00           C
ATOM   2036  HG1 GLU A 142      76.310 117.540 137.480  1.00  0.00           H
ATOM   2037  HG2 GLU A 142      76.880 116.120 138.510  1.00  0.00           H
ATOM   2038  CD  GLU A 142      76.550 115.800 136.410  1.00  0.00           C
ATOM   2039  OE1 GLU A 142      75.340 115.520 136.340  1.00  0.00           O
ATOM   2040  OE2 GLU A 142      77.340 115.220 135.620  1.00  0.00           O
ATOM   2041  C   GLU A 142      78.280 118.660 139.520  1.00  0.00           C
ATOM   2042  O   GLU A 142      77.110 118.980 139.710  1.00  0.00           O
ATOM   2043  N   GLN A 143      79.100 118.420 140.590  1.00  0.00           N
ATOM   2044  HN  GLN A 143      80.010 118.110 140.350  1.00  0.00           H
ATOM   2045  CA  GLN A 143      78.610 118.550 141.920  1.00  0.00           C
ATOM   2046  HA  GLN A 143      77.540 118.720 141.880  1.00  0.00           H
ATOM   2047  CB  GLN A 143      79.050 117.400 142.920  1.00  0.00           C
ATOM   2048  HB1 GLN A 143      79.110 116.460 142.340  1.00  0.00           H
ATOM   2049  HB2 GLN A 143      80.090 117.670 143.220  1.00  0.00           H
ATOM   2050  CG  GLN A 143      78.280 117.190 144.160  1.00  0.00           C
ATOM   2051  HG1 GLN A 143      78.490 117.990 144.910  1.00  0.00           H
ATOM   2052  HG2 GLN A 143      78.650 116.310 144.720  1.00  0.00           H
ATOM   2053  CD  GLN A 143      76.770 117.080 143.940  1.00  0.00           C
ATOM   2054  OE1 GLN A 143      76.070 117.730 144.700  1.00  0.00           O
ATOM   2055  NE2 GLN A 143      76.270 116.070 143.140  1.00  0.00           N
ATOM   2056 HE21 GLN A 143      76.810 115.710 142.380  1.00  0.00           H
ATOM   2057 HE22 GLN A 143      75.340 115.740 143.310  1.00  0.00           H
ATOM   2058  C   GLN A 143      79.120 119.950 142.440  1.00  0.00           C
ATOM   2059  O   GLN A 143      80.350 120.080 142.590  1.00  0.00           O
ATOM   2060  N   VAL A 144      78.180 120.950 142.640  1.00  0.00           N
ATOM   2061  HN  VAL A 144      77.210 120.710 142.630  1.00  0.00           H
ATOM   2062  CA  VAL A 144      78.550 122.340 142.960  1.00  0.00           C
ATOM   2063  HA  VAL A 144      79.610 122.390 143.150  1.00  0.00           H
ATOM   2064  CB  VAL A 144      78.260 123.250 141.680  1.00  0.00           C
ATOM   2065  HB  VAL A 144      78.410 124.330 141.860  1.00  0.00           H
ATOM   2066  CG1 VAL A 144      79.220 122.870 140.550  1.00  0.00           C
ATOM   2067 HG11 VAL A 144      79.200 121.870 140.070  1.00  0.00           H
ATOM   2068 HG12 VAL A 144      79.150 123.680 139.800  1.00  0.00           H
ATOM   2069 HG13 VAL A 144      80.230 123.000 140.990  1.00  0.00           H
ATOM   2070  CG2 VAL A 144      76.770 122.950 141.200  1.00  0.00           C
ATOM   2071 HG21 VAL A 144      76.030 123.270 141.960  1.00  0.00           H
ATOM   2072 HG22 VAL A 144      76.560 123.340 140.180  1.00  0.00           H
ATOM   2073 HG23 VAL A 144      76.700 121.860 140.970  1.00  0.00           H
ATOM   2074  C   VAL A 144      77.860 123.010 144.060  1.00  0.00           C
ATOM   2075  O   VAL A 144      76.780 122.600 144.530  1.00  0.00           O
ATOM   2076  N   GLY A 145      78.450 124.130 144.580  1.00  0.00           N
ATOM   2077  HN  GLY A 145      79.270 124.520 144.150  1.00  0.00           H
ATOM   2078  CA  GLY A 145      77.990 124.700 145.810  1.00  0.00           C
ATOM   2079  HA1 GLY A 145      76.920 124.660 145.790  1.00  0.00           H
ATOM   2080  HA2 GLY A 145      78.420 125.690 145.870  1.00  0.00           H
ATOM   2081  C   GLY A 145      78.420 123.990 147.010  1.00  0.00           C
ATOM   2082  O   GLY A 145      78.710 122.780 146.970  1.00  0.00           O
ATOM   2083  N   GLY A 146      78.410 124.670 148.230  1.00  0.00           N
ATOM   2084  HN  GLY A 146      78.310 125.650 148.060  1.00  0.00           H
ATOM   2085  CA  GLY A 146      78.640 124.220 149.580  1.00  0.00           C
ATOM   2086  HA1 GLY A 146      78.590 125.070 150.260  1.00  0.00           H
ATOM   2087  HA2 GLY A 146      79.680 123.950 149.600  1.00  0.00           H
ATOM   2088  C   GLY A 146      77.890 123.010 149.980  1.00  0.00           C
ATOM   2089  O   GLY A 146      77.030 122.520 149.270  1.00  0.00           O
ATOM   2090  N   ILE A 147      78.160 122.400 151.150  1.00  0.00           N
ATOM   2091  HN  ILE A 147      78.900 122.830 151.670  1.00  0.00           H
ATOM   2092  CA  ILE A 147      77.600 121.120 151.590  1.00  0.00           C
ATOM   2093  HA  ILE A 147      77.410 120.500 150.730  1.00  0.00           H
ATOM   2094  CB  ILE A 147      78.550 120.210 152.420  1.00  0.00           C
ATOM   2095  HB  ILE A 147      78.460 120.590 153.460  1.00  0.00           H
ATOM   2096  CG2 ILE A 147      77.960 118.780 152.390  1.00  0.00           C
ATOM   2097 HG21 ILE A 147      77.930 118.210 151.440  1.00  0.00           H
ATOM   2098 HG22 ILE A 147      78.590 118.230 153.120  1.00  0.00           H
ATOM   2099 HG23 ILE A 147      76.930 118.710 152.790  1.00  0.00           H
ATOM   2100  CG1 ILE A 147      80.030 120.310 151.940  1.00  0.00           C
ATOM   2101 HG11 ILE A 147      80.690 119.690 152.580  1.00  0.00           H
ATOM   2102 HG12 ILE A 147      80.510 121.310 152.060  1.00  0.00           H
ATOM   2103  CD  ILE A 147      80.220 119.750 150.470  1.00  0.00           C
ATOM   2104  HD1 ILE A 147      81.240 120.030 150.120  1.00  0.00           H
ATOM   2105  HD2 ILE A 147      80.090 118.650 150.350  1.00  0.00           H
ATOM   2106  HD3 ILE A 147      79.490 120.180 149.750  1.00  0.00           H
ATOM   2107  C   ILE A 147      76.290 121.420 152.260  1.00  0.00           C
ATOM   2108  O   ILE A 147      75.240 121.170 151.640  1.00  0.00           O
ATOM   2109  N   PHE A 148      76.170 121.990 153.520  1.00  0.00           N
ATOM   2110  HN  PHE A 148      76.900 122.010 154.190  1.00  0.00           H
ATOM   2111  CA  PHE A 148      74.880 122.110 154.230  1.00  0.00           C
ATOM   2112  HA  PHE A 148      74.100 122.100 153.480  1.00  0.00           H
ATOM   2113  CB  PHE A 148      74.660 120.860 155.090  1.00  0.00           C
ATOM   2114  HB1 PHE A 148      73.790 120.870 155.770  1.00  0.00           H
ATOM   2115  HB2 PHE A 148      74.480 120.040 154.360  1.00  0.00           H
ATOM   2116  CG  PHE A 148      75.870 120.540 155.940  1.00  0.00           C
ATOM   2117  CD1 PHE A 148      76.260 121.250 157.030  1.00  0.00           C
ATOM   2118  HD1 PHE A 148      75.670 122.090 157.390  1.00  0.00           H
ATOM   2119  CE1 PHE A 148      77.330 120.850 157.760  1.00  0.00           C
ATOM   2120  HE1 PHE A 148      77.410 121.440 158.660  1.00  0.00           H
ATOM   2121  CZ  PHE A 148      78.110 119.740 157.450  1.00  0.00           C
ATOM   2122  HZ  PHE A 148      79.010 119.680 158.040  1.00  0.00           H
ATOM   2123  CD2 PHE A 148      76.610 119.390 155.630  1.00  0.00           C
ATOM   2124  HD2 PHE A 148      76.300 118.860 154.750  1.00  0.00           H
ATOM   2125  CE2 PHE A 148      77.740 118.990 156.330  1.00  0.00           C
ATOM   2126  HE2 PHE A 148      78.250 118.050 156.170  1.00  0.00           H
ATOM   2127  C   PHE A 148      74.680 123.420 155.050  1.00  0.00           C
ATOM   2128  O   PHE A 148      75.580 124.240 155.280  1.00  0.00           O
ATOM   2129  N   SER A 149      73.420 123.650 155.570  1.00  0.00           N
ATOM   2130  HN  SER A 149      72.670 123.050 155.330  1.00  0.00           H
ATOM   2131  CA  SER A 149      73.040 124.710 156.440  1.00  0.00           C
ATOM   2132  HA  SER A 149      73.330 125.650 156.000  1.00  0.00           H
ATOM   2133  CB  SER A 149      71.430 124.800 156.540  1.00  0.00           C
ATOM   2134  HB1 SER A 149      70.930 124.920 155.550  1.00  0.00           H
ATOM   2135  HB2 SER A 149      71.190 125.780 157.020  1.00  0.00           H
ATOM   2136  OG  SER A 149      70.860 123.650 157.200  1.00  0.00           O
ATOM   2137  HG1 SER A 149      70.270 123.350 156.510  1.00  0.00           H
ATOM   2138  C   SER A 149      73.630 124.560 157.830  1.00  0.00           C
ATOM   2139  O   SER A 149      73.730 123.430 158.290  1.00  0.00           O
ATOM   2140  N   PRO A 150      74.010 125.550 158.670  1.00  0.00           N
ATOM   2141  CD  PRO A 150      74.110 127.010 158.320  1.00  0.00           C
ATOM   2142  HD1 PRO A 150      73.300 127.420 157.680  1.00  0.00           H
ATOM   2143  HD2 PRO A 150      75.050 127.010 157.740  1.00  0.00           H
ATOM   2144  CA  PRO A 150      74.280 125.370 160.090  1.00  0.00           C
ATOM   2145  HA  PRO A 150      74.960 124.560 160.290  1.00  0.00           H
ATOM   2146  CB  PRO A 150      74.730 126.710 160.690  1.00  0.00           C
ATOM   2147  HB1 PRO A 150      74.360 126.990 161.690  1.00  0.00           H
ATOM   2148  HB2 PRO A 150      75.840 126.760 160.810  1.00  0.00           H
ATOM   2149  CG  PRO A 150      74.280 127.770 159.640  1.00  0.00           C
ATOM   2150  HG1 PRO A 150      74.980 128.630 159.560  1.00  0.00           H
ATOM   2151  HG2 PRO A 150      73.290 128.150 159.990  1.00  0.00           H
ATOM   2152  C   PRO A 150      73.020 124.920 160.830  1.00  0.00           C
ATOM   2153  O   PRO A 150      73.230 124.350 161.880  1.00  0.00           O
ATOM   2154  N   LEU A 151      71.770 125.080 160.250  1.00  0.00           N
ATOM   2155  HN  LEU A 151      71.840 125.720 159.490  1.00  0.00           H
ATOM   2156  CA  LEU A 151      70.440 124.710 160.720  1.00  0.00           C
ATOM   2157  HA  LEU A 151      70.190 125.220 161.630  1.00  0.00           H
ATOM   2158  CB  LEU A 151      69.260 125.200 159.870  1.00  0.00           C
ATOM   2159  HB1 LEU A 151      69.300 124.670 158.900  1.00  0.00           H
ATOM   2160  HB2 LEU A 151      68.280 124.970 160.330  1.00  0.00           H
ATOM   2161  CG  LEU A 151      69.420 126.720 159.540  1.00  0.00           C
ATOM   2162  HG  LEU A 151      70.210 126.890 158.780  1.00  0.00           H
ATOM   2163  CD1 LEU A 151      68.130 127.290 158.900  1.00  0.00           C
ATOM   2164 HD11 LEU A 151      67.290 127.290 159.620  1.00  0.00           H
ATOM   2165 HD12 LEU A 151      68.300 128.360 158.650  1.00  0.00           H
ATOM   2166 HD13 LEU A 151      67.900 126.680 158.000  1.00  0.00           H
ATOM   2167  CD2 LEU A 151      69.810 127.550 160.730  1.00  0.00           C
ATOM   2168 HD21 LEU A 151      69.660 128.620 160.500  1.00  0.00           H
ATOM   2169 HD22 LEU A 151      69.310 127.130 161.630  1.00  0.00           H
ATOM   2170 HD23 LEU A 151      70.900 127.460 160.910  1.00  0.00           H
ATOM   2171  C   LEU A 151      70.290 123.280 161.010  1.00  0.00           C
ATOM   2172  O   LEU A 151      69.790 122.860 162.030  1.00  0.00           O
ATOM   2173  N   THR A 152      70.830 122.480 160.110  1.00  0.00           N
ATOM   2174  HN  THR A 152      71.260 122.850 159.290  1.00  0.00           H
ATOM   2175  CA  THR A 152      70.870 121.010 160.300  1.00  0.00           C
ATOM   2176  HA  THR A 152      70.200 120.750 161.110  1.00  0.00           H
ATOM   2177  CB  THR A 152      70.310 120.240 159.110  1.00  0.00           C
ATOM   2178  HB  THR A 152      70.300 119.150 159.320  1.00  0.00           H
ATOM   2179  OG1 THR A 152      70.930 120.630 157.910  1.00  0.00           O
ATOM   2180  HG1 THR A 152      70.820 121.580 157.840  1.00  0.00           H
ATOM   2181  CG2 THR A 152      68.810 120.530 158.910  1.00  0.00           C
ATOM   2182 HG21 THR A 152      68.590 121.610 158.790  1.00  0.00           H
ATOM   2183 HG22 THR A 152      68.420 119.990 158.020  1.00  0.00           H
ATOM   2184 HG23 THR A 152      68.320 120.130 159.830  1.00  0.00           H
ATOM   2185  C   THR A 152      72.190 120.390 160.690  1.00  0.00           C
ATOM   2186  O   THR A 152      72.270 119.120 160.780  1.00  0.00           O
ATOM   2187  N   GLN A 153      73.250 121.240 160.960  1.00  0.00           N
ATOM   2188  HN  GLN A 153      73.200 122.200 160.690  1.00  0.00           H
ATOM   2189  CA  GLN A 153      74.540 120.720 161.380  1.00  0.00           C
ATOM   2190  HA  GLN A 153      74.950 120.160 160.560  1.00  0.00           H
ATOM   2191  CB  GLN A 153      75.490 122.010 161.510  1.00  0.00           C
ATOM   2192  HB1 GLN A 153      75.520 122.580 160.560  1.00  0.00           H
ATOM   2193  HB2 GLN A 153      75.020 122.660 162.270  1.00  0.00           H
ATOM   2194  CG  GLN A 153      76.980 121.840 161.950  1.00  0.00           C
ATOM   2195  HG1 GLN A 153      77.570 121.520 161.070  1.00  0.00           H
ATOM   2196  HG2 GLN A 153      77.060 120.980 162.640  1.00  0.00           H
ATOM   2197  CD  GLN A 153      77.520 123.190 162.420  1.00  0.00           C
ATOM   2198  OE1 GLN A 153      76.940 124.280 162.220  1.00  0.00           O
ATOM   2199  NE2 GLN A 153      78.720 123.070 163.030  1.00  0.00           N
ATOM   2200 HE21 GLN A 153      79.200 122.200 162.940  1.00  0.00           H
ATOM   2201 HE22 GLN A 153      79.220 123.930 163.180  1.00  0.00           H
ATOM   2202  C   GLN A 153      74.600 119.750 162.550  1.00  0.00           C
ATOM   2203  O   GLN A 153      75.320 118.820 162.500  1.00  0.00           O
ATOM   2204  N   LYS A 154      73.780 119.920 163.600  1.00  0.00           N
ATOM   2205  HN  LYS A 154      73.080 120.630 163.580  1.00  0.00           H
ATOM   2206  CA  LYS A 154      73.780 119.070 164.720  1.00  0.00           C
ATOM   2207  HA  LYS A 154      74.790 118.940 165.070  1.00  0.00           H
ATOM   2208  CB  LYS A 154      72.970 119.760 165.900  1.00  0.00           C
ATOM   2209  HB1 LYS A 154      71.900 119.930 165.660  1.00  0.00           H
ATOM   2210  HB2 LYS A 154      73.070 119.150 166.820  1.00  0.00           H
ATOM   2211  CG  LYS A 154      73.610 121.160 166.290  1.00  0.00           C
ATOM   2212  HG1 LYS A 154      72.980 121.500 167.140  1.00  0.00           H
ATOM   2213  HG2 LYS A 154      73.590 121.840 165.410  1.00  0.00           H
ATOM   2214  CD  LYS A 154      75.010 120.950 166.990  1.00  0.00           C
ATOM   2215  HD1 LYS A 154      75.800 120.820 166.220  1.00  0.00           H
ATOM   2216  HD2 LYS A 154      74.960 120.030 167.610  1.00  0.00           H
ATOM   2217  CE  LYS A 154      75.380 121.980 168.070  1.00  0.00           C
ATOM   2218  HE1 LYS A 154      76.190 121.680 168.760  1.00  0.00           H
ATOM   2219  HE2 LYS A 154      74.470 122.100 168.700  1.00  0.00           H
ATOM   2220  NZ  LYS A 154      75.820 123.260 167.520  1.00  0.00           N
ATOM   2221  HZ1 LYS A 154      75.200 123.740 166.830  1.00  0.00           H
ATOM   2222  HZ2 LYS A 154      75.930 123.980 168.250  1.00  0.00           H
ATOM   2223  HZ3 LYS A 154      76.720 123.140 167.020  1.00  0.00           H
ATOM   2224  C   LYS A 154      73.210 117.670 164.390  1.00  0.00           C
ATOM   2225  O   LYS A 154      73.330 116.770 165.230  1.00  0.00           O
ATOM   2226  N   CYS A 155      72.560 117.500 163.210  1.00  0.00           N
ATOM   2227  HN  CYS A 155      72.460 118.330 162.660  1.00  0.00           H
ATOM   2228  CA  CYS A 155      72.190 116.220 162.730  1.00  0.00           C
ATOM   2229  HA  CYS A 155      72.070 115.540 163.570  1.00  0.00           H
ATOM   2230  CB  CYS A 155      70.830 116.260 161.990  1.00  0.00           C
ATOM   2231  HB1 CYS A 155      70.530 115.240 161.670  1.00  0.00           H
ATOM   2232  HB2 CYS A 155      70.930 116.880 161.070  1.00  0.00           H
ATOM   2233  SG  CYS A 155      69.450 116.950 162.970  1.00  0.00           S
ATOM   2234  C   CYS A 155      73.260 115.600 161.770  1.00  0.00           C
ATOM   2235  O   CYS A 155      73.120 114.480 161.340  1.00  0.00           O
ATOM   2236  N   LYS A 156      74.380 116.320 161.570  1.00  0.00           N
ATOM   2237  HN  LYS A 156      74.600 117.110 162.140  1.00  0.00           H
ATOM   2238  CA  LYS A 156      75.330 115.840 160.600  1.00  0.00           C
ATOM   2239  HA  LYS A 156      74.820 115.190 159.900  1.00  0.00           H
ATOM   2240  CB  LYS A 156      75.970 116.930 159.750  1.00  0.00           C
ATOM   2241  HB1 LYS A 156      76.590 117.510 160.460  1.00  0.00           H
ATOM   2242  HB2 LYS A 156      76.680 116.450 159.030  1.00  0.00           H
ATOM   2243  CG  LYS A 156      75.010 117.860 159.010  1.00  0.00           C
ATOM   2244  HG1 LYS A 156      75.570 118.750 158.660  1.00  0.00           H
ATOM   2245  HG2 LYS A 156      74.260 118.160 159.770  1.00  0.00           H
ATOM   2246  CD  LYS A 156      74.260 117.180 157.830  1.00  0.00           C
ATOM   2247  HD1 LYS A 156      73.780 116.290 158.290  1.00  0.00           H
ATOM   2248  HD2 LYS A 156      74.980 116.830 157.060  1.00  0.00           H
ATOM   2249  CE  LYS A 156      73.120 118.000 157.120  1.00  0.00           C
ATOM   2250  HE1 LYS A 156      73.490 119.020 156.900  1.00  0.00           H
ATOM   2251  HE2 LYS A 156      72.250 117.990 157.810  1.00  0.00           H
ATOM   2252  NZ  LYS A 156      72.770 117.350 155.800  1.00  0.00           N
ATOM   2253  HZ1 LYS A 156      73.630 116.850 155.500  1.00  0.00           H
ATOM   2254  HZ2 LYS A 156      72.030 116.650 156.020  1.00  0.00           H
ATOM   2255  HZ3 LYS A 156      72.420 117.970 155.040  1.00  0.00           H
ATOM   2256  C   LYS A 156      76.390 115.040 161.380  1.00  0.00           C
ATOM   2257  O   LYS A 156      77.070 115.550 162.290  1.00  0.00           O
ATOM   2258  N   VAL A 157      76.570 113.760 161.120  1.00  0.00           N
ATOM   2259  HN  VAL A 157      76.110 113.340 160.350  1.00  0.00           H
ATOM   2260  CA  VAL A 157      77.300 112.820 161.930  1.00  0.00           C
ATOM   2261  HA  VAL A 157      77.830 113.350 162.700  1.00  0.00           H
ATOM   2262  CB  VAL A 157      76.510 111.700 162.410  1.00  0.00           C
ATOM   2263  HB  VAL A 157      76.020 111.050 161.650  1.00  0.00           H
ATOM   2264  CG1 VAL A 157      77.340 110.740 163.310  1.00  0.00           C
ATOM   2265 HG11 VAL A 157      78.100 111.290 163.910  1.00  0.00           H
ATOM   2266 HG12 VAL A 157      76.770 110.200 164.100  1.00  0.00           H
ATOM   2267 HG13 VAL A 157      77.880 109.950 162.750  1.00  0.00           H
ATOM   2268  CG2 VAL A 157      75.420 112.380 163.240  1.00  0.00           C
ATOM   2269 HG21 VAL A 157      74.620 112.870 162.650  1.00  0.00           H
ATOM   2270 HG22 VAL A 157      74.990 111.740 164.050  1.00  0.00           H
ATOM   2271 HG23 VAL A 157      75.910 113.200 163.800  1.00  0.00           H
ATOM   2272  C   VAL A 157      78.320 112.150 161.080  1.00  0.00           C
ATOM   2273  O   VAL A 157      78.120 111.660 159.970  1.00  0.00           O
ATOM   2274  N   LEU A 158      79.580 112.190 161.610  1.00  0.00           N
ATOM   2275  HN  LEU A 158      79.740 112.820 162.370  1.00  0.00           H
ATOM   2276  CA  LEU A 158      80.740 111.610 161.080  1.00  0.00           C
ATOM   2277  HA  LEU A 158      80.450 111.490 160.050  1.00  0.00           H
ATOM   2278  CB  LEU A 158      81.980 112.480 161.010  1.00  0.00           C
ATOM   2279  HB1 LEU A 158      81.870 113.590 160.940  1.00  0.00           H
ATOM   2280  HB2 LEU A 158      82.430 112.410 162.020  1.00  0.00           H
ATOM   2281  CG  LEU A 158      83.120 112.090 160.020  1.00  0.00           C
ATOM   2282  HG  LEU A 158      83.390 111.050 160.280  1.00  0.00           H
ATOM   2283  CD1 LEU A 158      82.610 112.170 158.600  1.00  0.00           C
ATOM   2284 HD11 LEU A 158      83.290 111.620 157.920  1.00  0.00           H
ATOM   2285 HD12 LEU A 158      81.650 111.630 158.480  1.00  0.00           H
ATOM   2286 HD13 LEU A 158      82.580 113.200 158.190  1.00  0.00           H
ATOM   2287  CD2 LEU A 158      84.500 112.760 160.280  1.00  0.00           C
ATOM   2288 HD21 LEU A 158      85.310 112.330 159.650  1.00  0.00           H
ATOM   2289 HD22 LEU A 158      84.470 113.860 160.090  1.00  0.00           H
ATOM   2290 HD23 LEU A 158      84.780 112.650 161.350  1.00  0.00           H
ATOM   2291  C   LEU A 158      81.010 110.150 161.630  1.00  0.00           C
ATOM   2292  O   LEU A 158      81.130 109.940 162.830  1.00  0.00           O
ATOM   2293  N   MET A 159      81.250 109.100 160.780  1.00  0.00           N
ATOM   2294  HN  MET A 159      81.350 109.210 159.790  1.00  0.00           H
ATOM   2295  CA  MET A 159      81.430 107.720 161.260  1.00  0.00           C
ATOM   2296  HA  MET A 159      81.960 107.810 162.200  1.00  0.00           H
ATOM   2297  CB  MET A 159      80.140 106.800 161.540  1.00  0.00           C
ATOM   2298  HB1 MET A 159      80.460 105.920 162.140  1.00  0.00           H
ATOM   2299  HB2 MET A 159      79.530 107.410 162.240  1.00  0.00           H
ATOM   2300  CG  MET A 159      79.390 106.290 160.240  1.00  0.00           C
ATOM   2301  HG1 MET A 159      80.120 105.650 159.700  1.00  0.00           H
ATOM   2302  HG2 MET A 159      79.160 107.090 159.500  1.00  0.00           H
ATOM   2303  SD  MET A 159      77.840 105.270 160.480  1.00  0.00           S
ATOM   2304  CE  MET A 159      76.670 106.460 161.070  1.00  0.00           C
ATOM   2305  HE1 MET A 159      77.220 107.210 161.670  1.00  0.00           H
ATOM   2306  HE2 MET A 159      76.110 106.910 160.230  1.00  0.00           H
ATOM   2307  HE3 MET A 159      76.010 105.830 161.710  1.00  0.00           H
ATOM   2308  C   MET A 159      82.430 106.980 160.380  1.00  0.00           C
ATOM   2309  O   MET A 159      82.860 107.500 159.340  1.00  0.00           O
ATOM   2310  N   LEU A 160      82.990 105.870 160.910  1.00  0.00           N
ATOM   2311  HN  LEU A 160      82.660 105.530 161.790  1.00  0.00           H
ATOM   2312  CA  LEU A 160      84.200 105.190 160.400  1.00  0.00           C
ATOM   2313  HA  LEU A 160      84.240 105.370 159.340  1.00  0.00           H
ATOM   2314  CB  LEU A 160      85.440 105.800 161.120  1.00  0.00           C
ATOM   2315  HB1 LEU A 160      85.400 106.910 161.090  1.00  0.00           H
ATOM   2316  HB2 LEU A 160      85.240 105.440 162.150  1.00  0.00           H
ATOM   2317  CG  LEU A 160      86.800 105.200 160.640  1.00  0.00           C
ATOM   2318  HG  LEU A 160      86.870 104.100 160.490  1.00  0.00           H
ATOM   2319  CD1 LEU A 160      87.210 105.880 159.370  1.00  0.00           C
ATOM   2320 HD11 LEU A 160      88.240 105.590 159.050  1.00  0.00           H
ATOM   2321 HD12 LEU A 160      86.530 105.640 158.530  1.00  0.00           H
ATOM   2322 HD13 LEU A 160      87.350 106.960 159.590  1.00  0.00           H
ATOM   2323  CD2 LEU A 160      87.840 105.330 161.740  1.00  0.00           C
ATOM   2324 HD21 LEU A 160      87.430 104.940 162.700  1.00  0.00           H
ATOM   2325 HD22 LEU A 160      88.770 104.800 161.450  1.00  0.00           H
ATOM   2326 HD23 LEU A 160      88.140 106.390 161.870  1.00  0.00           H
ATOM   2327  C   LEU A 160      84.120 103.700 160.650  1.00  0.00           C
ATOM   2328  O   LEU A 160      83.870 103.160 161.740  1.00  0.00           O
ATOM   2329  N   GLY A 161      84.520 102.990 159.560  1.00  0.00           N
ATOM   2330  HN  GLY A 161      84.750 103.530 158.760  1.00  0.00           H
ATOM   2331  CA  GLY A 161      84.440 101.520 159.460  1.00  0.00           C
ATOM   2332  HA1 GLY A 161      84.540 101.030 160.420  1.00  0.00           H
ATOM   2333  HA2 GLY A 161      85.300 101.230 158.890  1.00  0.00           H
ATOM   2334  C   GLY A 161      83.150 101.000 158.850  1.00  0.00           C
ATOM   2335  O   GLY A 161      83.030  99.740 158.790  1.00  0.00           O
ATOM   2336  N   GLY A 162      82.160 101.820 158.420  1.00  0.00           N
ATOM   2337  HN  GLY A 162      82.270 102.810 158.360  1.00  0.00           H
ATOM   2338  CA  GLY A 162      80.820 101.310 157.990  1.00  0.00           C
ATOM   2339  HA1 GLY A 162      80.510 100.530 158.680  1.00  0.00           H
ATOM   2340  HA2 GLY A 162      80.910 100.870 157.010  1.00  0.00           H
ATOM   2341  C   GLY A 162      79.760 102.320 157.860  1.00  0.00           C
ATOM   2342  O   GLY A 162      79.820 103.370 158.480  1.00  0.00           O
ATOM   2343  N   SER A 163      78.680 101.940 157.080  1.00  0.00           N
ATOM   2344  HN  SER A 163      78.670 101.110 156.520  1.00  0.00           H
ATOM   2345  CA  SER A 163      77.410 102.650 157.020  1.00  0.00           C
ATOM   2346  HA  SER A 163      77.560 103.710 157.070  1.00  0.00           H
ATOM   2347  CB  SER A 163      76.680 102.240 155.730  1.00  0.00           C
ATOM   2348  HB1 SER A 163      77.240 102.800 154.950  1.00  0.00           H
ATOM   2349  HB2 SER A 163      75.650 102.640 155.640  1.00  0.00           H
ATOM   2350  OG  SER A 163      76.790 100.840 155.540  1.00  0.00           O
ATOM   2351  HG1 SER A 163      76.390 100.640 154.680  1.00  0.00           H
ATOM   2352  C   SER A 163      76.560 102.280 158.290  1.00  0.00           C
ATOM   2353  O   SER A 163      76.910 101.380 159.080  1.00  0.00           O
ATOM   2354  N   ALA A 164      75.420 102.880 158.450  1.00  0.00           N
ATOM   2355  HN  ALA A 164      75.090 103.610 157.850  1.00  0.00           H
ATOM   2356  CA  ALA A 164      74.480 102.580 159.580  1.00  0.00           C
ATOM   2357  HA  ALA A 164      75.070 102.380 160.470  1.00  0.00           H
ATOM   2358  CB  ALA A 164      73.510 103.700 159.650  1.00  0.00           C
ATOM   2359  HB1 ALA A 164      72.860 103.590 160.540  1.00  0.00           H
ATOM   2360  HB2 ALA A 164      74.110 104.640 159.630  1.00  0.00           H
ATOM   2361  HB3 ALA A 164      72.910 103.970 158.760  1.00  0.00           H
ATOM   2362  C   ALA A 164      73.720 101.280 159.220  1.00  0.00           C
ATOM   2363  O   ALA A 164      73.180 100.560 160.030  1.00  0.00           O
ATOM   2364  N   LEU A 165      73.830 100.830 157.930  1.00  0.00           N
ATOM   2365  HN  LEU A 165      74.390 101.390 157.310  1.00  0.00           H
ATOM   2366  CA  LEU A 165      73.300  99.610 157.250  1.00  0.00           C
ATOM   2367  HA  LEU A 165      72.480  99.220 157.840  1.00  0.00           H
ATOM   2368  CB  LEU A 165      72.970  99.940 155.750  1.00  0.00           C
ATOM   2369  HB1 LEU A 165      73.920 100.280 155.280  1.00  0.00           H
ATOM   2370  HB2 LEU A 165      72.430  99.190 155.130  1.00  0.00           H
ATOM   2371  CG  LEU A 165      71.990 101.170 155.570  1.00  0.00           C
ATOM   2372  HG  LEU A 165      72.450 102.050 156.050  1.00  0.00           H
ATOM   2373  CD1 LEU A 165      71.780 101.490 154.070  1.00  0.00           C
ATOM   2374 HD11 LEU A 165      72.720 101.770 153.570  1.00  0.00           H
ATOM   2375 HD12 LEU A 165      71.420 100.580 153.560  1.00  0.00           H
ATOM   2376 HD13 LEU A 165      71.090 102.350 153.900  1.00  0.00           H
ATOM   2377  CD2 LEU A 165      70.670 100.960 156.270  1.00  0.00           C
ATOM   2378 HD21 LEU A 165      70.740 100.630 157.320  1.00  0.00           H
ATOM   2379 HD22 LEU A 165      70.100 101.920 156.270  1.00  0.00           H
ATOM   2380 HD23 LEU A 165      70.030 100.200 155.760  1.00  0.00           H
ATOM   2381  C   LEU A 165      74.370  98.460 157.250  1.00  0.00           C
ATOM   2382  O   LEU A 165      74.160  97.410 156.730  1.00  0.00           O
ATOM   2383  N   ASN A 166      75.540  98.690 157.870  1.00  0.00           N
ATOM   2384  HN  ASN A 166      75.730  99.600 158.230  1.00  0.00           H
ATOM   2385  CA  ASN A 166      76.530  97.740 158.210  1.00  0.00           C
ATOM   2386  HA  ASN A 166      77.230  98.240 158.860  1.00  0.00           H
ATOM   2387  CB  ASN A 166      75.940  96.490 159.040  1.00  0.00           C
ATOM   2388  HB1 ASN A 166      75.350  95.770 158.420  1.00  0.00           H
ATOM   2389  HB2 ASN A 166      76.840  95.910 159.310  1.00  0.00           H
ATOM   2390  CG  ASN A 166      75.110  96.950 160.200  1.00  0.00           C
ATOM   2391  OD1 ASN A 166      73.910  97.200 160.070  1.00  0.00           O
ATOM   2392  ND2 ASN A 166      75.730  97.080 161.420  1.00  0.00           N
ATOM   2393 HD21 ASN A 166      76.710  96.900 161.510  1.00  0.00           H
ATOM   2394 HD22 ASN A 166      75.150  97.330 162.190  1.00  0.00           H
ATOM   2395  C   ASN A 166      77.470  97.260 157.100  1.00  0.00           C
ATOM   2396  O   ASN A 166      77.900  96.110 157.140  1.00  0.00           O
ATOM   2397  N   HIS A 167      77.670  98.070 156.000  1.00  0.00           N
ATOM   2398  HN  HIS A 167      77.140  98.910 156.000  1.00  0.00           H
ATOM   2399  CA  HIS A 167      78.470  97.670 154.870  1.00  0.00           C
ATOM   2400  HA  HIS A 167      78.370  96.600 154.760  1.00  0.00           H
ATOM   2401  CB  HIS A 167      78.110  98.480 153.590  1.00  0.00           C
ATOM   2402  HB1 HIS A 167      78.340  99.550 153.750  1.00  0.00           H
ATOM   2403  HB2 HIS A 167      78.730  98.030 152.790  1.00  0.00           H
ATOM   2404  ND1 HIS A 167      75.740  99.240 153.380  1.00  0.00           N
ATOM   2405  CG  HIS A 167      76.680  98.290 153.140  1.00  0.00           C
ATOM   2406  CE1 HIS A 167      74.770  99.050 152.520  1.00  0.00           C
ATOM   2407  HE1 HIS A 167      73.910  99.680 152.280  1.00  0.00           H
ATOM   2408  NE2 HIS A 167      75.080  98.040 151.680  1.00  0.00           N
ATOM   2409  HE2 HIS A 167      74.420  97.720 151.000  1.00  0.00           H
ATOM   2410  CD2 HIS A 167      76.260  97.480 152.040  1.00  0.00           C
ATOM   2411  HD2 HIS A 167      76.810  96.760 151.450  1.00  0.00           H
ATOM   2412  C   HIS A 167      79.890  97.950 155.210  1.00  0.00           C
ATOM   2413  O   HIS A 167      80.630  98.760 154.590  1.00  0.00           O
ATOM   2414  N   ASN A 168      80.360  97.290 156.330  1.00  0.00           N
ATOM   2415  HN  ASN A 168      79.590  96.840 156.780  1.00  0.00           H
ATOM   2416  CA  ASN A 168      81.680  97.360 156.980  1.00  0.00           C
ATOM   2417  HA  ASN A 168      81.840  98.380 157.300  1.00  0.00           H
ATOM   2418  CB  ASN A 168      81.890  96.530 158.260  1.00  0.00           C
ATOM   2419  HB1 ASN A 168      81.760  95.450 158.020  1.00  0.00           H
ATOM   2420  HB2 ASN A 168      82.860  96.740 158.760  1.00  0.00           H
ATOM   2421  CG  ASN A 168      80.700  96.830 159.200  1.00  0.00           C
ATOM   2422  OD1 ASN A 168      80.050  95.950 159.660  1.00  0.00           O
ATOM   2423  ND2 ASN A 168      80.650  98.120 159.590  1.00  0.00           N
ATOM   2424 HD21 ASN A 168      81.460  98.650 159.370  1.00  0.00           H
ATOM   2425 HD22 ASN A 168      80.090  98.240 160.410  1.00  0.00           H
ATOM   2426  C   ASN A 168      82.840  97.050 156.060  1.00  0.00           C
ATOM   2427  O   ASN A 168      82.990  95.910 155.650  1.00  0.00           O
ATOM   2428  N   TYR A 169      83.780  98.050 155.950  1.00  0.00           N
ATOM   2429  HN  TYR A 169      83.580  98.990 156.210  1.00  0.00           H
ATOM   2430  CA  TYR A 169      85.180  97.850 155.520  1.00  0.00           C
ATOM   2431  HA  TYR A 169      85.090  97.420 154.530  1.00  0.00           H
ATOM   2432  CB  TYR A 169      85.840  99.240 155.210  1.00  0.00           C
ATOM   2433  HB1 TYR A 169      85.260  99.890 154.520  1.00  0.00           H
ATOM   2434  HB2 TYR A 169      85.620  99.740 156.180  1.00  0.00           H
ATOM   2435  CG  TYR A 169      87.360  99.350 155.040  1.00  0.00           C
ATOM   2436  CD1 TYR A 169      88.030  99.190 153.760  1.00  0.00           C
ATOM   2437  HD1 TYR A 169      87.400  98.950 152.920  1.00  0.00           H
ATOM   2438  CE1 TYR A 169      89.370  99.070 153.700  1.00  0.00           C
ATOM   2439  HE1 TYR A 169      89.910  98.870 152.780  1.00  0.00           H
ATOM   2440  CZ  TYR A 169      90.140  99.130 154.840  1.00  0.00           C
ATOM   2441  OH  TYR A 169      91.510  99.100 154.630  1.00  0.00           O
ATOM   2442  HH  TYR A 169      91.880  99.650 155.330  1.00  0.00           H
ATOM   2443  CD2 TYR A 169      88.130  99.340 156.220  1.00  0.00           C
ATOM   2444  HD2 TYR A 169      87.760  99.400 157.230  1.00  0.00           H
ATOM   2445  CE2 TYR A 169      89.510  99.230 156.110  1.00  0.00           C
ATOM   2446  HE2 TYR A 169      90.080  99.170 157.020  1.00  0.00           H
ATOM   2447  C   TYR A 169      85.980  96.820 156.320  1.00  0.00           C
ATOM   2448  O   TYR A 169      85.790  96.570 157.480  1.00  0.00           O
ATOM   2449  N   ARG A 170      86.850  96.070 155.610  1.00  0.00           N
ATOM   2450  HN  ARG A 170      87.030  96.210 154.640  1.00  0.00           H
ATOM   2451  CA  ARG A 170      87.780  95.130 156.280  1.00  0.00           C
ATOM   2452  HA  ARG A 170      87.790  95.140 157.360  1.00  0.00           H
ATOM   2453  CB  ARG A 170      87.360  93.700 156.000  1.00  0.00           C
ATOM   2454  HB1 ARG A 170      86.270  93.670 156.210  1.00  0.00           H
ATOM   2455  HB2 ARG A 170      87.410  93.420 154.920  1.00  0.00           H
ATOM   2456  CG  ARG A 170      88.030  92.600 156.780  1.00  0.00           C
ATOM   2457  HG1 ARG A 170      88.160  92.950 157.830  1.00  0.00           H
ATOM   2458  HG2 ARG A 170      89.070  92.380 156.480  1.00  0.00           H
ATOM   2459  CD  ARG A 170      87.300  91.330 156.800  1.00  0.00           C
ATOM   2460  HD1 ARG A 170      86.350  91.590 157.300  1.00  0.00           H
ATOM   2461  HD2 ARG A 170      87.870  90.660 157.480  1.00  0.00           H
ATOM   2462  NE  ARG A 170      87.050  90.760 155.530  1.00  0.00           N
ATOM   2463  HE  ARG A 170      86.140  90.910 155.140  1.00  0.00           H
ATOM   2464  CZ  ARG A 170      87.900  90.070 154.810  1.00  0.00           C
ATOM   2465  NH1 ARG A 170      89.130  89.870 155.250  1.00  0.00           N
ATOM   2466 HH11 ARG A 170      89.800  89.320 154.760  1.00  0.00           H
ATOM   2467 HH12 ARG A 170      89.370  89.990 156.210  1.00  0.00           H
ATOM   2468  NH2 ARG A 170      87.700  89.720 153.590  1.00  0.00           N
ATOM   2469 HH21 ARG A 170      88.510  89.570 153.020  1.00  0.00           H
ATOM   2470 HH22 ARG A 170      86.910  90.120 153.130  1.00  0.00           H
ATOM   2471  C   ARG A 170      89.230  95.340 155.930  1.00  0.00           C
ATOM   2472  O   ARG A 170      89.620  95.370 154.740  1.00  0.00           O
ATOM   2473  N   GLY A 171      90.150  95.440 157.010  1.00  0.00           N
ATOM   2474  HN  GLY A 171      89.820  95.470 157.950  1.00  0.00           H
ATOM   2475  CA  GLY A 171      91.590  95.840 156.790  1.00  0.00           C
ATOM   2476  HA1 GLY A 171      91.700  96.200 155.780  1.00  0.00           H
ATOM   2477  HA2 GLY A 171      92.120  94.940 157.060  1.00  0.00           H
ATOM   2478  C   GLY A 171      91.980  96.930 157.750  1.00  0.00           C
ATOM   2479  O   GLY A 171      91.140  97.380 158.520  1.00  0.00           O
ATOM   2480  N   TYR A 172      93.150  97.570 157.570  1.00  0.00           N
ATOM   2481  HN  TYR A 172      93.770  97.240 156.860  1.00  0.00           H
ATOM   2482  CA  TYR A 172      93.660  98.700 158.370  1.00  0.00           C
ATOM   2483  HA  TYR A 172      93.230  98.610 159.360  1.00  0.00           H
ATOM   2484  CB  TYR A 172      95.220  98.690 158.480  1.00  0.00           C
ATOM   2485  HB1 TYR A 172      95.760  98.670 157.500  1.00  0.00           H
ATOM   2486  HB2 TYR A 172      95.640  99.620 158.920  1.00  0.00           H
ATOM   2487  CG  TYR A 172      95.730  97.550 159.300  1.00  0.00           C
ATOM   2488  CD1 TYR A 172      96.090  96.400 158.580  1.00  0.00           C
ATOM   2489  HD1 TYR A 172      96.050  96.240 157.510  1.00  0.00           H
ATOM   2490  CE1 TYR A 172      96.500  95.220 159.230  1.00  0.00           C
ATOM   2491  HE1 TYR A 172      96.680  94.430 158.520  1.00  0.00           H
ATOM   2492  CZ  TYR A 172      96.830  95.280 160.570  1.00  0.00           C
ATOM   2493  OH  TYR A 172      97.310  94.120 161.220  1.00  0.00           O
ATOM   2494  HH  TYR A 172      97.580  93.430 160.600  1.00  0.00           H
ATOM   2495  CD2 TYR A 172      96.030  97.550 160.690  1.00  0.00           C
ATOM   2496  HD2 TYR A 172      95.670  98.370 161.280  1.00  0.00           H
ATOM   2497  CE2 TYR A 172      96.500  96.440 161.330  1.00  0.00           C
ATOM   2498  HE2 TYR A 172      96.570  96.550 162.400  1.00  0.00           H
ATOM   2499  C   TYR A 172      93.240 100.060 157.890  1.00  0.00           C
ATOM   2500  O   TYR A 172      93.270 100.400 156.710  1.00  0.00           O
ATOM   2501  N   ILE A 173      93.040 100.990 158.820  1.00  0.00           N
ATOM   2502  HN  ILE A 173      93.010 100.650 159.760  1.00  0.00           H
ATOM   2503  CA  ILE A 173      93.140 102.440 158.650  1.00  0.00           C
ATOM   2504  HA  ILE A 173      93.510 102.610 157.640  1.00  0.00           H
ATOM   2505  CB  ILE A 173      91.760 103.120 158.880  1.00  0.00           C
ATOM   2506  HB  ILE A 173      91.430 103.030 159.940  1.00  0.00           H
ATOM   2507  CG2 ILE A 173      91.850 104.660 158.480  1.00  0.00           C
ATOM   2508 HG21 ILE A 173      92.630 104.750 157.680  1.00  0.00           H
ATOM   2509 HG22 ILE A 173      90.900 105.160 158.190  1.00  0.00           H
ATOM   2510 HG23 ILE A 173      92.410 105.060 159.340  1.00  0.00           H
ATOM   2511  CG1 ILE A 173      90.630 102.340 158.180  1.00  0.00           C
ATOM   2512 HG11 ILE A 173      90.670 101.390 158.770  1.00  0.00           H
ATOM   2513 HG12 ILE A 173      90.830 102.060 157.130  1.00  0.00           H
ATOM   2514  CD  ILE A 173      89.290 102.970 158.230  1.00  0.00           C
ATOM   2515  HD1 ILE A 173      89.220 103.900 157.630  1.00  0.00           H
ATOM   2516  HD2 ILE A 173      88.480 102.260 157.960  1.00  0.00           H
ATOM   2517  HD3 ILE A 173      89.080 103.250 159.290  1.00  0.00           H
ATOM   2518  C   ILE A 173      94.150 102.990 159.620  1.00  0.00           C
ATOM   2519  O   ILE A 173      94.100 102.830 160.860  1.00  0.00           O
ATOM   2520  N   GLU A 174      95.160 103.770 159.090  1.00  0.00           N
ATOM   2521  HN  GLU A 174      95.200 103.830 158.090  1.00  0.00           H
ATOM   2522  CA  GLU A 174      96.070 104.770 159.620  1.00  0.00           C
ATOM   2523  HA  GLU A 174      95.830 104.940 160.660  1.00  0.00           H
ATOM   2524  CB  GLU A 174      97.620 104.580 159.540  1.00  0.00           C
ATOM   2525  HB1 GLU A 174      97.800 104.110 158.540  1.00  0.00           H
ATOM   2526  HB2 GLU A 174      98.170 105.530 159.370  1.00  0.00           H
ATOM   2527  CG  GLU A 174      98.310 103.900 160.680  1.00  0.00           C
ATOM   2528  HG1 GLU A 174      98.130 102.800 160.710  1.00  0.00           H
ATOM   2529  HG2 GLU A 174      97.900 104.250 161.650  1.00  0.00           H
ATOM   2530  CD  GLU A 174      99.830 104.190 160.760  1.00  0.00           C
ATOM   2531  OE1 GLU A 174     100.590 103.690 159.950  1.00  0.00           O
ATOM   2532  OE2 GLU A 174     100.160 104.920 161.720  1.00  0.00           O
ATOM   2533  C   GLU A 174      95.730 106.140 159.090  1.00  0.00           C
ATOM   2534  O   GLU A 174      95.030 106.250 158.070  1.00  0.00           O
ATOM   2535  N   HIS A 175      96.300 107.220 159.720  1.00  0.00           N
ATOM   2536  HN  HIS A 175      96.750 107.080 160.590  1.00  0.00           H
ATOM   2537  CA  HIS A 175      96.490 108.550 159.110  1.00  0.00           C
ATOM   2538  HA  HIS A 175      97.010 109.210 159.790  1.00  0.00           H
ATOM   2539  CB  HIS A 175      97.380 108.470 157.910  1.00  0.00           C
ATOM   2540  HB1 HIS A 175      98.360 107.960 158.050  1.00  0.00           H
ATOM   2541  HB2 HIS A 175      96.750 107.970 157.140  1.00  0.00           H
ATOM   2542  ND1 HIS A 175      99.080 110.230 157.560  1.00  0.00           N
ATOM   2543  CG  HIS A 175      97.880 109.630 157.150  1.00  0.00           C
ATOM   2544  CE1 HIS A 175      99.240 111.280 156.700  1.00  0.00           C
ATOM   2545  HE1 HIS A 175      99.950 112.080 156.920  1.00  0.00           H
ATOM   2546  NE2 HIS A 175      98.190 111.350 155.810  1.00  0.00           N
ATOM   2547  HE2 HIS A 175      97.950 112.170 155.290  1.00  0.00           H
ATOM   2548  CD2 HIS A 175      97.310 110.260 156.120  1.00  0.00           C
ATOM   2549  HD2 HIS A 175      96.380 109.980 155.640  1.00  0.00           H
ATOM   2550  C   HIS A 175      95.210 109.430 158.840  1.00  0.00           C
ATOM   2551  O   HIS A 175      95.200 110.420 158.100  1.00  0.00           O
ATOM   2552  N   PHE A 176      94.120 109.150 159.540  1.00  0.00           N
ATOM   2553  HN  PHE A 176      94.150 108.330 160.100  1.00  0.00           H
ATOM   2554  CA  PHE A 176      92.830 109.740 159.160  1.00  0.00           C
ATOM   2555  HA  PHE A 176      92.690 109.530 158.110  1.00  0.00           H
ATOM   2556  CB  PHE A 176      91.750 109.000 160.120  1.00  0.00           C
ATOM   2557  HB1 PHE A 176      91.810 107.930 159.840  1.00  0.00           H
ATOM   2558  HB2 PHE A 176      92.070 109.090 161.180  1.00  0.00           H
ATOM   2559  CG  PHE A 176      90.400 109.500 159.850  1.00  0.00           C
ATOM   2560  CD1 PHE A 176      89.750 108.920 158.790  1.00  0.00           C
ATOM   2561  HD1 PHE A 176      90.270 108.170 158.200  1.00  0.00           H
ATOM   2562  CE1 PHE A 176      88.640 109.520 158.180  1.00  0.00           C
ATOM   2563  HE1 PHE A 176      88.160 109.030 157.340  1.00  0.00           H
ATOM   2564  CZ  PHE A 176      88.050 110.590 158.830  1.00  0.00           C
ATOM   2565  HZ  PHE A 176      87.230 111.160 158.410  1.00  0.00           H
ATOM   2566  CD2 PHE A 176      89.780 110.570 160.450  1.00  0.00           C
ATOM   2567  HD2 PHE A 176      90.210 111.010 161.340  1.00  0.00           H
ATOM   2568  CE2 PHE A 176      88.640 111.160 159.950  1.00  0.00           C
ATOM   2569  HE2 PHE A 176      88.120 111.940 160.490  1.00  0.00           H
ATOM   2570  C   PHE A 176      92.840 111.320 159.390  1.00  0.00           C
ATOM   2571  O   PHE A 176      92.800 111.840 160.490  1.00  0.00           O
ATOM   2572  N   SER A 177      92.830 112.070 158.300  1.00  0.00           N
ATOM   2573  HN  SER A 177      92.910 111.680 157.380  1.00  0.00           H
ATOM   2574  CA  SER A 177      92.960 113.520 158.480  1.00  0.00           C
ATOM   2575  HA  SER A 177      92.880 113.820 159.510  1.00  0.00           H
ATOM   2576  CB  SER A 177      94.360 113.940 158.030  1.00  0.00           C
ATOM   2577  HB1 SER A 177      94.540 114.950 158.460  1.00  0.00           H
ATOM   2578  HB2 SER A 177      94.510 114.090 156.940  1.00  0.00           H
ATOM   2579  OG  SER A 177      95.410 113.070 158.480  1.00  0.00           O
ATOM   2580  HG1 SER A 177      95.210 112.140 158.390  1.00  0.00           H
ATOM   2581  C   SER A 177      91.900 114.260 157.670  1.00  0.00           C
ATOM   2582  O   SER A 177      91.890 114.180 156.410  1.00  0.00           O
ATOM   2583  N   LEU A 178      91.000 115.080 158.270  1.00  0.00           N
ATOM   2584  HN  LEU A 178      91.070 115.320 159.240  1.00  0.00           H
ATOM   2585  CA  LEU A 178      89.960 115.810 157.590  1.00  0.00           C
ATOM   2586  HA  LEU A 178      89.980 115.670 156.520  1.00  0.00           H
ATOM   2587  CB  LEU A 178      88.650 115.240 158.150  1.00  0.00           C
ATOM   2588  HB1 LEU A 178      88.610 114.180 157.810  1.00  0.00           H
ATOM   2589  HB2 LEU A 178      88.900 115.220 159.230  1.00  0.00           H
ATOM   2590  CG  LEU A 178      87.330 116.020 158.010  1.00  0.00           C
ATOM   2591  HG  LEU A 178      87.500 117.000 158.510  1.00  0.00           H
ATOM   2592  CD1 LEU A 178      86.910 116.270 156.570  1.00  0.00           C
ATOM   2593 HD11 LEU A 178      86.040 116.960 156.600  1.00  0.00           H
ATOM   2594 HD12 LEU A 178      87.710 116.790 156.010  1.00  0.00           H
ATOM   2595 HD13 LEU A 178      86.710 115.320 156.020  1.00  0.00           H
ATOM   2596  CD2 LEU A 178      86.240 115.140 158.600  1.00  0.00           C
ATOM   2597 HD21 LEU A 178      85.310 115.710 158.800  1.00  0.00           H
ATOM   2598 HD22 LEU A 178      86.070 114.280 157.920  1.00  0.00           H
ATOM   2599 HD23 LEU A 178      86.630 114.660 159.520  1.00  0.00           H
ATOM   2600  C   LEU A 178      90.050 117.250 157.910  1.00  0.00           C
ATOM   2601  O   LEU A 178      90.270 117.550 159.100  1.00  0.00           O
ATOM   2602  N   TRP A 179      90.170 118.120 156.870  1.00  0.00           N
ATOM   2603  HN  TRP A 179      90.180 117.740 155.940  1.00  0.00           H
ATOM   2604  CA  TRP A 179      90.520 119.510 157.070  1.00  0.00           C
ATOM   2605  HA  TRP A 179      90.480 119.830 158.100  1.00  0.00           H
ATOM   2606  CB  TRP A 179      91.940 119.830 156.570  1.00  0.00           C
ATOM   2607  HB1 TRP A 179      92.040 119.690 155.470  1.00  0.00           H
ATOM   2608  HB2 TRP A 179      92.280 120.880 156.670  1.00  0.00           H
ATOM   2609  CG  TRP A 179      93.020 118.920 157.180  1.00  0.00           C
ATOM   2610  CD1 TRP A 179      93.040 118.350 158.390  1.00  0.00           C
ATOM   2611  HD1 TRP A 179      92.400 118.530 159.240  1.00  0.00           H
ATOM   2612  NE1 TRP A 179      94.170 117.590 158.540  1.00  0.00           N
ATOM   2613  HE1 TRP A 179      94.520 117.110 159.320  1.00  0.00           H
ATOM   2614  CE2 TRP A 179      94.890 117.660 157.420  1.00  0.00           C
ATOM   2615  CD2 TRP A 179      94.190 118.420 156.540  1.00  0.00           C
ATOM   2616  CE3 TRP A 179      94.650 118.570 155.320  1.00  0.00           C
ATOM   2617  HE3 TRP A 179      94.130 119.210 154.620  1.00  0.00           H
ATOM   2618  CZ3 TRP A 179      96.010 118.270 155.040  1.00  0.00           C
ATOM   2619  HZ3 TRP A 179      96.450 118.610 154.110  1.00  0.00           H
ATOM   2620  CZ2 TRP A 179      96.160 117.160 157.180  1.00  0.00           C
ATOM   2621  HZ2 TRP A 179      96.640 116.600 157.970  1.00  0.00           H
ATOM   2622  CH2 TRP A 179      96.730 117.450 155.920  1.00  0.00           C
ATOM   2623  HH2 TRP A 179      97.690 117.010 155.700  1.00  0.00           H
ATOM   2624  C   TRP A 179      89.490 120.350 156.270  1.00  0.00           C
ATOM   2625  O   TRP A 179      88.670 119.830 155.490  1.00  0.00           O
ATOM   2626  N   LYS A 180      89.330 121.610 156.490  1.00  0.00           N
ATOM   2627  HN  LYS A 180      90.010 122.150 156.980  1.00  0.00           H
ATOM   2628  CA  LYS A 180      88.130 122.390 156.240  1.00  0.00           C
ATOM   2629  HA  LYS A 180      87.220 121.800 156.190  1.00  0.00           H
ATOM   2630  CB  LYS A 180      87.910 123.240 157.480  1.00  0.00           C
ATOM   2631  HB1 LYS A 180      88.810 123.860 157.660  1.00  0.00           H
ATOM   2632  HB2 LYS A 180      87.040 123.920 157.360  1.00  0.00           H
ATOM   2633  CG  LYS A 180      87.600 122.530 158.800  1.00  0.00           C
ATOM   2634  HG1 LYS A 180      88.260 123.010 159.560  1.00  0.00           H
ATOM   2635  HG2 LYS A 180      87.880 121.460 158.710  1.00  0.00           H
ATOM   2636  CD  LYS A 180      86.110 122.530 159.160  1.00  0.00           C
ATOM   2637  HD1 LYS A 180      85.840 121.520 159.530  1.00  0.00           H
ATOM   2638  HD2 LYS A 180      85.440 122.780 158.310  1.00  0.00           H
ATOM   2639  CE  LYS A 180      85.560 123.450 160.290  1.00  0.00           C
ATOM   2640  HE1 LYS A 180      86.170 123.370 161.210  1.00  0.00           H
ATOM   2641  HE2 LYS A 180      84.510 123.130 160.490  1.00  0.00           H
ATOM   2642  NZ  LYS A 180      85.570 124.900 159.870  1.00  0.00           N
ATOM   2643  HZ1 LYS A 180      86.490 125.160 159.450  1.00  0.00           H
ATOM   2644  HZ2 LYS A 180      84.770 124.930 159.200  1.00  0.00           H
ATOM   2645  HZ3 LYS A 180      85.330 125.450 160.710  1.00  0.00           H
ATOM   2646  C   LYS A 180      88.170 123.210 154.970  1.00  0.00           C
ATOM   2647  O   LYS A 180      87.480 124.180 154.690  1.00  0.00           O
ATOM   2648  N   VAL A 181      89.250 122.950 154.180  1.00  0.00           N
ATOM   2649  HN  VAL A 181      89.700 122.060 154.260  1.00  0.00           H
ATOM   2650  CA  VAL A 181      89.800 123.800 153.120  1.00  0.00           C
ATOM   2651  HA  VAL A 181      89.010 124.320 152.610  1.00  0.00           H
ATOM   2652  CB  VAL A 181      90.900 124.810 153.500  1.00  0.00           C
ATOM   2653  HB  VAL A 181      91.090 125.480 152.640  1.00  0.00           H
ATOM   2654  CG1 VAL A 181      90.420 125.740 154.620  1.00  0.00           C
ATOM   2655 HG11 VAL A 181      91.250 126.450 154.840  1.00  0.00           H
ATOM   2656 HG12 VAL A 181      89.510 126.280 154.290  1.00  0.00           H
ATOM   2657 HG13 VAL A 181      90.060 125.190 155.520  1.00  0.00           H
ATOM   2658  CG2 VAL A 181      92.220 124.070 153.780  1.00  0.00           C
ATOM   2659 HG21 VAL A 181      93.060 124.790 153.910  1.00  0.00           H
ATOM   2660 HG22 VAL A 181      92.240 123.580 154.780  1.00  0.00           H
ATOM   2661 HG23 VAL A 181      92.550 123.330 153.020  1.00  0.00           H
ATOM   2662  C   VAL A 181      90.270 122.710 152.120  1.00  0.00           C
ATOM   2663  O   VAL A 181      90.330 121.570 152.570  1.00  0.00           O
ATOM   2664  N   ALA A 182      90.520 122.960 150.830  1.00  0.00           N
ATOM   2665  HN  ALA A 182      90.420 123.880 150.470  1.00  0.00           H
ATOM   2666  CA  ALA A 182      90.890 122.020 149.770  1.00  0.00           C
ATOM   2667  HA  ALA A 182      90.860 120.980 150.060  1.00  0.00           H
ATOM   2668  CB  ALA A 182      90.000 122.270 148.490  1.00  0.00           C
ATOM   2669  HB1 ALA A 182      90.180 121.610 147.620  1.00  0.00           H
ATOM   2670  HB2 ALA A 182      88.960 122.170 148.880  1.00  0.00           H
ATOM   2671  HB3 ALA A 182      90.210 123.320 148.190  1.00  0.00           H
ATOM   2672  C   ALA A 182      92.390 122.190 149.360  1.00  0.00           C
ATOM   2673  O   ALA A 182      92.830 123.200 148.890  1.00  0.00           O
ATOM   2674  N   ARG A 183      93.220 121.170 149.640  1.00  0.00           N
ATOM   2675  HN  ARG A 183      92.860 120.370 150.110  1.00  0.00           H
ATOM   2676  CA  ARG A 183      94.600 121.010 149.220  1.00  0.00           C
ATOM   2677  HA  ARG A 183      95.050 121.990 149.260  1.00  0.00           H
ATOM   2678  CB  ARG A 183      95.360 120.030 150.110  1.00  0.00           C
ATOM   2679  HB1 ARG A 183      94.900 119.020 150.060  1.00  0.00           H
ATOM   2680  HB2 ARG A 183      96.380 119.890 149.690  1.00  0.00           H
ATOM   2681  CG  ARG A 183      95.400 120.440 151.610  1.00  0.00           C
ATOM   2682  HG1 ARG A 183      96.040 119.780 152.230  1.00  0.00           H
ATOM   2683  HG2 ARG A 183      94.420 120.440 152.130  1.00  0.00           H
ATOM   2684  CD  ARG A 183      95.950 121.850 151.830  1.00  0.00           C
ATOM   2685  HD1 ARG A 183      95.150 122.510 151.460  1.00  0.00           H
ATOM   2686  HD2 ARG A 183      96.860 122.130 151.250  1.00  0.00           H
ATOM   2687  NE  ARG A 183      96.290 121.950 153.290  1.00  0.00           N
ATOM   2688  HE  ARG A 183      96.860 121.240 153.710  1.00  0.00           H
ATOM   2689  CZ  ARG A 183      96.430 123.100 153.950  1.00  0.00           C
ATOM   2690  NH1 ARG A 183      96.320 124.260 153.370  1.00  0.00           N
ATOM   2691 HH11 ARG A 183      96.810 125.040 153.770  1.00  0.00           H
ATOM   2692 HH12 ARG A 183      96.300 124.310 152.370  1.00  0.00           H
ATOM   2693  NH2 ARG A 183      96.640 123.160 155.260  1.00  0.00           N
ATOM   2694 HH21 ARG A 183      96.910 124.060 155.600  1.00  0.00           H
ATOM   2695 HH22 ARG A 183      96.720 122.310 155.790  1.00  0.00           H
ATOM   2696  C   ARG A 183      94.740 120.710 147.770  1.00  0.00           C
ATOM   2697  O   ARG A 183      93.830 120.170 147.110  1.00  0.00           O
ATOM   2698  N   THR A 184      95.820 121.310 147.220  1.00  0.00           N
ATOM   2699  HN  THR A 184      96.330 121.930 147.810  1.00  0.00           H
ATOM   2700  CA  THR A 184      96.310 121.080 145.840  1.00  0.00           C
ATOM   2701  HA  THR A 184      95.470 121.010 145.160  1.00  0.00           H
ATOM   2702  CB  THR A 184      97.250 122.180 145.290  1.00  0.00           C
ATOM   2703  HB  THR A 184      97.680 121.950 144.290  1.00  0.00           H
ATOM   2704  OG1 THR A 184      98.300 122.430 146.240  1.00  0.00           O
ATOM   2705  HG1 THR A 184      97.920 122.740 147.070  1.00  0.00           H
ATOM   2706  CG2 THR A 184      96.410 123.450 145.080  1.00  0.00           C
ATOM   2707 HG21 THR A 184      96.050 123.770 146.090  1.00  0.00           H
ATOM   2708 HG22 THR A 184      96.950 124.310 144.640  1.00  0.00           H
ATOM   2709 HG23 THR A 184      95.590 123.270 144.350  1.00  0.00           H
ATOM   2710  C   THR A 184      97.040 119.730 145.720  1.00  0.00           C
ATOM   2711  O   THR A 184      97.340 119.100 146.720  1.00  0.00           O
ATOM   2712  N   GLN A 185      97.280 119.270 144.500  1.00  0.00           N
ATOM   2713  HN  GLN A 185      97.040 119.820 143.710  1.00  0.00           H
ATOM   2714  CA  GLN A 185      97.900 117.970 144.320  1.00  0.00           C
ATOM   2715  HA  GLN A 185      97.230 117.240 144.760  1.00  0.00           H
ATOM   2716  CB  GLN A 185      97.880 117.540 142.790  1.00  0.00           C
ATOM   2717  HB1 GLN A 185      96.810 117.340 142.530  1.00  0.00           H
ATOM   2718  HB2 GLN A 185      98.310 118.350 142.170  1.00  0.00           H
ATOM   2719  CG  GLN A 185      98.710 116.260 142.540  1.00  0.00           C
ATOM   2720  HG1 GLN A 185      98.400 115.420 143.210  1.00  0.00           H
ATOM   2721  HG2 GLN A 185      99.780 116.540 142.620  1.00  0.00           H
ATOM   2722  CD  GLN A 185      98.490 115.680 141.140  1.00  0.00           C
ATOM   2723  OE1 GLN A 185      98.380 116.470 140.190  1.00  0.00           O
ATOM   2724  NE2 GLN A 185      98.620 114.380 140.900  1.00  0.00           N
ATOM   2725 HE21 GLN A 185      98.790 113.810 141.700  1.00  0.00           H
ATOM   2726 HE22 GLN A 185      98.690 114.130 139.930  1.00  0.00           H
ATOM   2727  C   GLN A 185      99.280 117.890 144.890  1.00  0.00           C
ATOM   2728  O   GLN A 185      99.710 116.880 145.400  1.00  0.00           O
ATOM   2729  N   ARG A 186     100.040 118.930 144.790  1.00  0.00           N
ATOM   2730  HN  ARG A 186      99.690 119.720 144.290  1.00  0.00           H
ATOM   2731  CA  ARG A 186     101.350 119.070 145.330  1.00  0.00           C
ATOM   2732  HA  ARG A 186     101.730 118.130 144.960  1.00  0.00           H
ATOM   2733  CB  ARG A 186     102.080 120.220 144.620  1.00  0.00           C
ATOM   2734  HB1 ARG A 186     101.960 120.080 143.520  1.00  0.00           H
ATOM   2735  HB2 ARG A 186     101.560 121.160 144.900  1.00  0.00           H
ATOM   2736  CG  ARG A 186     103.580 120.390 144.840  1.00  0.00           C
ATOM   2737  HG1 ARG A 186     103.760 121.010 145.740  1.00  0.00           H
ATOM   2738  HG2 ARG A 186     103.900 121.170 144.120  1.00  0.00           H
ATOM   2739  CD  ARG A 186     104.500 119.170 144.650  1.00  0.00           C
ATOM   2740  HD1 ARG A 186     105.530 119.540 144.460  1.00  0.00           H
ATOM   2741  HD2 ARG A 186     104.130 118.550 143.810  1.00  0.00           H
ATOM   2742  NE  ARG A 186     104.420 118.420 145.940  1.00  0.00           N
ATOM   2743  HE  ARG A 186     103.740 118.700 146.620  1.00  0.00           H
ATOM   2744  CZ  ARG A 186     105.160 117.340 146.170  1.00  0.00           C
ATOM   2745  NH1 ARG A 186     105.770 116.610 145.250  1.00  0.00           N
ATOM   2746 HH11 ARG A 186     106.070 115.660 145.400  1.00  0.00           H
ATOM   2747 HH12 ARG A 186     105.400 116.740 144.330  1.00  0.00           H
ATOM   2748  NH2 ARG A 186     105.270 116.880 147.360  1.00  0.00           N
ATOM   2749 HH21 ARG A 186     106.120 116.370 147.510  1.00  0.00           H
ATOM   2750 HH22 ARG A 186     104.940 117.390 148.160  1.00  0.00           H
ATOM   2751  C   ARG A 186     101.420 119.070 146.870  1.00  0.00           C
ATOM   2752  O   ARG A 186     102.290 118.440 147.500  1.00  0.00           O
ATOM   2753  N   GLU A 187     100.380 119.620 147.520  1.00  0.00           N
ATOM   2754  HN  GLU A 187      99.650 119.990 146.940  1.00  0.00           H
ATOM   2755  CA  GLU A 187     100.160 119.610 148.950  1.00  0.00           C
ATOM   2756  HA  GLU A 187     101.110 119.790 149.420  1.00  0.00           H
ATOM   2757  CB  GLU A 187      99.030 120.670 149.350  1.00  0.00           C
ATOM   2758  HB1 GLU A 187      98.280 120.660 148.540  1.00  0.00           H
ATOM   2759  HB2 GLU A 187      98.580 120.410 150.330  1.00  0.00           H
ATOM   2760  CG  GLU A 187      99.520 122.140 149.390  1.00  0.00           C
ATOM   2761  HG1 GLU A 187      99.980 122.370 148.410  1.00  0.00           H
ATOM   2762  HG2 GLU A 187     100.350 122.310 150.120  1.00  0.00           H
ATOM   2763  CD  GLU A 187      98.370 123.090 149.540  1.00  0.00           C
ATOM   2764  OE1 GLU A 187      98.400 123.870 150.510  1.00  0.00           O
ATOM   2765  OE2 GLU A 187      97.470 123.130 148.630  1.00  0.00           O
ATOM   2766  C   GLU A 187      99.780 118.250 149.360  1.00  0.00           C
ATOM   2767  O   GLU A 187     100.360 117.650 150.280  1.00  0.00           O
ATOM   2768  N   ILE A 188      98.860 117.640 148.640  1.00  0.00           N
ATOM   2769  HN  ILE A 188      98.390 118.170 147.940  1.00  0.00           H
ATOM   2770  CA  ILE A 188      98.630 116.190 148.770  1.00  0.00           C
ATOM   2771  HA  ILE A 188      98.260 116.000 149.770  1.00  0.00           H
ATOM   2772  CB  ILE A 188      97.410 115.790 147.860  1.00  0.00           C
ATOM   2773  HB  ILE A 188      97.570 116.270 146.860  1.00  0.00           H
ATOM   2774  CG2 ILE A 188      97.250 114.260 147.660  1.00  0.00           C
ATOM   2775 HG21 ILE A 188      98.120 113.750 147.200  1.00  0.00           H
ATOM   2776 HG22 ILE A 188      96.940 113.700 148.570  1.00  0.00           H
ATOM   2777 HG23 ILE A 188      96.460 114.110 146.890  1.00  0.00           H
ATOM   2778  CG1 ILE A 188      96.030 116.290 148.440  1.00  0.00           C
ATOM   2779 HG11 ILE A 188      96.220 117.340 148.760  1.00  0.00           H
ATOM   2780 HG12 ILE A 188      95.840 115.650 149.330  1.00  0.00           H
ATOM   2781  CD  ILE A 188      94.920 116.270 147.460  1.00  0.00           C
ATOM   2782  HD1 ILE A 188      93.980 116.690 147.870  1.00  0.00           H
ATOM   2783  HD2 ILE A 188      95.130 116.940 146.590  1.00  0.00           H
ATOM   2784  HD3 ILE A 188      94.570 115.250 147.200  1.00  0.00           H
ATOM   2785  C   ILE A 188      99.850 115.190 148.780  1.00  0.00           C
ATOM   2786  O   ILE A 188      99.950 114.290 149.640  1.00  0.00           O
ATOM   2787  N   LEU A 189     100.800 115.320 147.800  1.00  0.00           N
ATOM   2788  HN  LEU A 189     100.620 115.750 146.920  1.00  0.00           H
ATOM   2789  CA  LEU A 189     102.070 114.680 147.830  1.00  0.00           C
ATOM   2790  HA  LEU A 189     101.960 113.600 147.810  1.00  0.00           H
ATOM   2791  CB  LEU A 189     102.680 114.980 146.420  1.00  0.00           C
ATOM   2792  HB1 LEU A 189     102.480 116.040 146.170  1.00  0.00           H
ATOM   2793  HB2 LEU A 189     103.780 114.820 146.470  1.00  0.00           H
ATOM   2794  CG  LEU A 189     102.190 114.030 145.320  1.00  0.00           C
ATOM   2795  HG  LEU A 189     101.100 114.200 145.330  1.00  0.00           H
ATOM   2796  CD1 LEU A 189     102.680 114.460 143.920  1.00  0.00           C
ATOM   2797 HD11 LEU A 189     102.640 115.520 143.590  1.00  0.00           H
ATOM   2798 HD12 LEU A 189     103.760 114.180 143.850  1.00  0.00           H
ATOM   2799 HD13 LEU A 189     102.140 113.740 143.270  1.00  0.00           H
ATOM   2800  CD2 LEU A 189     102.580 112.630 145.560  1.00  0.00           C
ATOM   2801 HD21 LEU A 189     103.630 112.500 145.910  1.00  0.00           H
ATOM   2802 HD22 LEU A 189     102.080 112.170 146.440  1.00  0.00           H
ATOM   2803 HD23 LEU A 189     102.430 111.950 144.700  1.00  0.00           H
ATOM   2804  C   LEU A 189     102.990 115.050 149.010  1.00  0.00           C
ATOM   2805  O   LEU A 189     103.450 114.150 149.700  1.00  0.00           O
ATOM   2806  N   SER A 190     103.100 116.330 149.300  1.00  0.00           N
ATOM   2807  HN  SER A 190     102.780 116.960 148.600  1.00  0.00           H
ATOM   2808  CA  SER A 190     103.810 116.860 150.390  1.00  0.00           C
ATOM   2809  HA  SER A 190     104.810 116.480 150.280  1.00  0.00           H
ATOM   2810  CB  SER A 190     103.810 118.370 150.430  1.00  0.00           C
ATOM   2811  HB1 SER A 190     103.910 118.840 151.430  1.00  0.00           H
ATOM   2812  HB2 SER A 190     102.820 118.640 150.000  1.00  0.00           H
ATOM   2813  OG  SER A 190     104.760 118.880 149.560  1.00  0.00           O
ATOM   2814  HG1 SER A 190     105.650 118.630 149.820  1.00  0.00           H
ATOM   2815  C   SER A 190     103.290 116.270 151.770  1.00  0.00           C
ATOM   2816  O   SER A 190     104.070 115.910 152.660  1.00  0.00           O
ATOM   2817  N   ASP A 191     101.960 116.220 152.030  1.00  0.00           N
ATOM   2818  HN  ASP A 191     101.270 116.550 151.390  1.00  0.00           H
ATOM   2819  CA  ASP A 191     101.480 115.600 153.270  1.00  0.00           C
ATOM   2820  HA  ASP A 191     102.120 115.930 154.080  1.00  0.00           H
ATOM   2821  CB  ASP A 191     100.030 116.030 153.470  1.00  0.00           C
ATOM   2822  HB1 ASP A 191      99.380 115.890 152.580  1.00  0.00           H
ATOM   2823  HB2 ASP A 191      99.540 115.410 154.250  1.00  0.00           H
ATOM   2824  CG  ASP A 191     100.020 117.460 153.900  1.00  0.00           C
ATOM   2825  OD1 ASP A 191      99.510 118.350 153.190  1.00  0.00           O
ATOM   2826  OD2 ASP A 191     100.730 117.760 154.880  1.00  0.00           O
ATOM   2827  C   ASP A 191     101.510 114.080 153.280  1.00  0.00           C
ATOM   2828  O   ASP A 191     101.600 113.480 154.350  1.00  0.00           O
ATOM   2829  N   MET A 192     101.570 113.430 152.090  1.00  0.00           N
ATOM   2830  HN  MET A 192     101.560 113.940 151.240  1.00  0.00           H
ATOM   2831  CA  MET A 192     101.830 111.980 151.940  1.00  0.00           C
ATOM   2832  HA  MET A 192     101.050 111.510 152.520  1.00  0.00           H
ATOM   2833  CB  MET A 192     101.550 111.490 150.510  1.00  0.00           C
ATOM   2834  HB1 MET A 192     100.460 111.590 150.310  1.00  0.00           H
ATOM   2835  HB2 MET A 192     101.950 112.210 149.760  1.00  0.00           H
ATOM   2836  CG  MET A 192     101.870 110.090 150.180  1.00  0.00           C
ATOM   2837  HG1 MET A 192     101.230 109.390 150.760  1.00  0.00           H
ATOM   2838  HG2 MET A 192     102.860 109.770 150.580  1.00  0.00           H
ATOM   2839  SD  MET A 192     101.810 109.800 148.400  1.00  0.00           S
ATOM   2840  CE  MET A 192     101.990 108.020 148.670  1.00  0.00           C
ATOM   2841  HE1 MET A 192     101.650 107.520 147.740  1.00  0.00           H
ATOM   2842  HE2 MET A 192     103.040 107.710 148.890  1.00  0.00           H
ATOM   2843  HE3 MET A 192     101.420 107.600 149.520  1.00  0.00           H
ATOM   2844  C   MET A 192     103.160 111.610 152.470  1.00  0.00           C
ATOM   2845  O   MET A 192     103.180 110.580 153.090  1.00  0.00           O
ATOM   2846  N   GLU A 193     104.210 112.450 152.230  1.00  0.00           N
ATOM   2847  HN  GLU A 193     104.130 113.370 151.860  1.00  0.00           H
ATOM   2848  CA  GLU A 193     105.570 112.180 152.590  1.00  0.00           C
ATOM   2849  HA  GLU A 193     105.730 111.180 152.220  1.00  0.00           H
ATOM   2850  CB  GLU A 193     106.610 113.200 151.950  1.00  0.00           C
ATOM   2851  HB1 GLU A 193     106.460 113.230 150.850  1.00  0.00           H
ATOM   2852  HB2 GLU A 193     106.340 114.220 152.300  1.00  0.00           H
ATOM   2853  CG  GLU A 193     108.140 112.950 152.210  1.00  0.00           C
ATOM   2854  HG1 GLU A 193     108.470 112.110 151.560  1.00  0.00           H
ATOM   2855  HG2 GLU A 193     108.330 112.760 153.290  1.00  0.00           H
ATOM   2856  CD  GLU A 193     109.010 114.140 151.750  1.00  0.00           C
ATOM   2857  OE1 GLU A 193     109.030 114.410 150.550  1.00  0.00           O
ATOM   2858  OE2 GLU A 193     109.720 114.750 152.570  1.00  0.00           O
ATOM   2859  C   GLU A 193     105.760 112.090 154.110  1.00  0.00           C
ATOM   2860  O   GLU A 193     106.560 111.290 154.580  1.00  0.00           O
ATOM   2861  N   THR A 194     104.960 112.860 154.940  1.00  0.00           N
ATOM   2862  HN  THR A 194     104.270 113.500 154.590  1.00  0.00           H
ATOM   2863  CA  THR A 194     105.310 113.140 156.330  1.00  0.00           C
ATOM   2864  HA  THR A 194     106.380 113.130 156.480  1.00  0.00           H
ATOM   2865  CB  THR A 194     105.020 114.630 156.660  1.00  0.00           C
ATOM   2866  HB  THR A 194     104.950 114.930 157.730  1.00  0.00           H
ATOM   2867  OG1 THR A 194     103.850 115.150 156.000  1.00  0.00           O
ATOM   2868  HG1 THR A 194     103.090 114.780 156.450  1.00  0.00           H
ATOM   2869  CG2 THR A 194     106.160 115.360 156.000  1.00  0.00           C
ATOM   2870 HG21 THR A 194     107.190 115.010 156.230  1.00  0.00           H
ATOM   2871 HG22 THR A 194     106.100 115.430 154.900  1.00  0.00           H
ATOM   2872 HG23 THR A 194     106.200 116.420 156.310  1.00  0.00           H
ATOM   2873  C   THR A 194     104.600 112.240 157.270  1.00  0.00           C
ATOM   2874  O   THR A 194     104.940 112.210 158.440  1.00  0.00           O
ATOM   2875  N   HIS A 195     103.590 111.450 156.780  1.00  0.00           N
ATOM   2876  HN  HIS A 195     103.410 111.460 155.800  1.00  0.00           H
ATOM   2877  CA  HIS A 195     102.760 110.530 157.520  1.00  0.00           C
ATOM   2878  HA  HIS A 195     101.820 110.470 156.990  1.00  0.00           H
ATOM   2879  CB  HIS A 195     103.420 109.080 157.530  1.00  0.00           C
ATOM   2880  HB1 HIS A 195     103.640 108.890 156.460  1.00  0.00           H
ATOM   2881  HB2 HIS A 195     104.360 109.200 158.110  1.00  0.00           H
ATOM   2882  ND1 HIS A 195     102.440 107.680 159.400  1.00  0.00           N
ATOM   2883  CG  HIS A 195     102.610 107.920 158.050  1.00  0.00           C
ATOM   2884  CE1 HIS A 195     101.760 106.510 159.410  1.00  0.00           C
ATOM   2885  HE1 HIS A 195     101.500 105.900 160.270  1.00  0.00           H
ATOM   2886  NE2 HIS A 195     101.600 106.000 158.170  1.00  0.00           N
ATOM   2887  HE2 HIS A 195     101.280 105.080 157.940  1.00  0.00           H
ATOM   2888  CD2 HIS A 195     102.060 106.910 157.280  1.00  0.00           C
ATOM   2889  HD2 HIS A 195     102.080 106.800 156.200  1.00  0.00           H
ATOM   2890  C   HIS A 195     102.270 111.090 158.820  1.00  0.00           C
ATOM   2891  O   HIS A 195     102.230 110.490 159.880  1.00  0.00           O
ATOM   2892  N   GLY A 196     101.790 112.280 158.790  1.00  0.00           N
ATOM   2893  HN  GLY A 196     101.700 112.840 157.970  1.00  0.00           H
ATOM   2894  CA  GLY A 196     101.030 112.900 159.870  1.00  0.00           C
ATOM   2895  HA1 GLY A 196     100.350 112.280 160.430  1.00  0.00           H
ATOM   2896  HA2 GLY A 196     100.450 113.690 159.390  1.00  0.00           H
ATOM   2897  C   GLY A 196     101.900 113.560 160.840  1.00  0.00           C
ATOM   2898  O   GLY A 196     101.430 113.820 161.930  1.00  0.00           O
ATOM   2899  N   ALA A 197     103.210 113.690 160.540  1.00  0.00           N
ATOM   2900  HN  ALA A 197     103.540 113.260 159.700  1.00  0.00           H
ATOM   2901  CA  ALA A 197     104.220 114.230 161.400  1.00  0.00           C
ATOM   2902  HA  ALA A 197     103.910 113.850 162.360  1.00  0.00           H
ATOM   2903  CB  ALA A 197     105.570 113.600 161.000  1.00  0.00           C
ATOM   2904  HB1 ALA A 197     106.360 113.900 161.720  1.00  0.00           H
ATOM   2905  HB2 ALA A 197     105.700 112.500 161.080  1.00  0.00           H
ATOM   2906  HB3 ALA A 197     105.790 113.880 159.940  1.00  0.00           H
ATOM   2907  C   ALA A 197     104.360 115.750 161.450  1.00  0.00           C
ATOM   2908  O   ALA A 197     105.440 116.320 161.290  1.00  0.00           O
ATOM   2909  N   HIS A 198     103.260 116.420 161.850  1.00  0.00           N
ATOM   2910  HN  HIS A 198     102.450 116.030 162.280  1.00  0.00           H
ATOM   2911  CA  HIS A 198     103.140 117.870 161.780  1.00  0.00           C
ATOM   2912  HA  HIS A 198     104.130 118.310 161.840  1.00  0.00           H
ATOM   2913  CB  HIS A 198     102.490 118.400 160.550  1.00  0.00           C
ATOM   2914  HB1 HIS A 198     102.600 119.500 160.450  1.00  0.00           H
ATOM   2915  HB2 HIS A 198     103.150 118.010 159.740  1.00  0.00           H
ATOM   2916  ND1 HIS A 198     100.520 117.070 159.520  1.00  0.00           N
ATOM   2917  CG  HIS A 198     100.990 118.220 160.150  1.00  0.00           C
ATOM   2918  CE1 HIS A 198      99.320 117.370 159.030  1.00  0.00           C
ATOM   2919  HE1 HIS A 198      98.790 116.740 158.320  1.00  0.00           H
ATOM   2920  NE2 HIS A 198      98.960 118.660 159.370  1.00  0.00           N
ATOM   2921  HE2 HIS A 198      98.130 119.140 159.080  1.00  0.00           H
ATOM   2922  CD2 HIS A 198     100.070 119.160 160.090  1.00  0.00           C
ATOM   2923  HD2 HIS A 198     100.100 120.220 160.310  1.00  0.00           H
ATOM   2924  C   HIS A 198     102.360 118.340 162.990  1.00  0.00           C
ATOM   2925  O   HIS A 198     101.550 117.610 163.540  1.00  0.00           O
ATOM   2926  N   THR A 199     102.610 119.630 163.360  1.00  0.00           N
ATOM   2927  HN  THR A 199     103.320 120.180 162.920  1.00  0.00           H
ATOM   2928  CA  THR A 199     101.780 120.210 164.430  1.00  0.00           C
ATOM   2929  HA  THR A 199     101.590 119.540 165.260  1.00  0.00           H
ATOM   2930  CB  THR A 199     102.390 121.410 165.200  1.00  0.00           C
ATOM   2931  HB  THR A 199     101.680 121.710 166.010  1.00  0.00           H
ATOM   2932  OG1 THR A 199     102.590 122.570 164.390  1.00  0.00           O
ATOM   2933  HG1 THR A 199     103.160 122.410 163.640  1.00  0.00           H
ATOM   2934  CG2 THR A 199     103.730 120.930 165.740  1.00  0.00           C
ATOM   2935 HG21 THR A 199     103.510 120.150 166.510  1.00  0.00           H
ATOM   2936 HG22 THR A 199     104.370 120.550 164.920  1.00  0.00           H
ATOM   2937 HG23 THR A 199     104.230 121.790 166.240  1.00  0.00           H
ATOM   2938  C   THR A 199     100.430 120.700 163.800  1.00  0.00           C
ATOM   2939  O   THR A 199     100.460 121.120 162.680  1.00  0.00           O
ATOM   2940  N   ALA A 200      99.300 120.620 164.510  1.00  0.00           N
ATOM   2941  HN  ALA A 200      99.320 120.160 165.390  1.00  0.00           H
ATOM   2942  CA  ALA A 200      98.040 121.280 164.230  1.00  0.00           C
ATOM   2943  HA  ALA A 200      97.570 120.720 163.430  1.00  0.00           H
ATOM   2944  CB  ALA A 200      97.190 121.060 165.530  1.00  0.00           C
ATOM   2945  HB1 ALA A 200      97.570 121.710 166.350  1.00  0.00           H
ATOM   2946  HB2 ALA A 200      96.160 121.350 165.250  1.00  0.00           H
ATOM   2947  HB3 ALA A 200      97.010 120.050 165.960  1.00  0.00           H
ATOM   2948  C   ALA A 200      98.100 122.720 163.760  1.00  0.00           C
ATOM   2949  O   ALA A 200      98.640 123.640 164.370  1.00  0.00           O
ATOM   2950  N   LEU A 201      97.340 122.920 162.650  1.00  0.00           N
ATOM   2951  HN  LEU A 201      96.750 122.250 162.220  1.00  0.00           H
ATOM   2952  CA  LEU A 201      97.220 124.210 161.890  1.00  0.00           C
ATOM   2953  HA  LEU A 201      97.900 124.900 162.370  1.00  0.00           H
ATOM   2954  CB  LEU A 201      97.500 124.050 160.410  1.00  0.00           C
ATOM   2955  HB1 LEU A 201      96.670 123.620 159.820  1.00  0.00           H
ATOM   2956  HB2 LEU A 201      97.610 125.030 159.900  1.00  0.00           H
ATOM   2957  CG  LEU A 201      98.790 123.220 160.060  1.00  0.00           C
ATOM   2958  HG  LEU A 201      98.760 122.220 160.540  1.00  0.00           H
ATOM   2959  CD1 LEU A 201      98.900 123.160 158.510  1.00  0.00           C
ATOM   2960 HD11 LEU A 201      97.940 122.780 158.100  1.00  0.00           H
ATOM   2961 HD12 LEU A 201      99.080 124.110 157.970  1.00  0.00           H
ATOM   2962 HD13 LEU A 201      99.610 122.330 158.330  1.00  0.00           H
ATOM   2963  CD2 LEU A 201      99.990 123.940 160.670  1.00  0.00           C
ATOM   2964 HD21 LEU A 201     100.080 124.970 160.250  1.00  0.00           H
ATOM   2965 HD22 LEU A 201      99.880 123.960 161.780  1.00  0.00           H
ATOM   2966 HD23 LEU A 201     100.900 123.340 160.450  1.00  0.00           H
ATOM   2967  C   LEU A 201      95.760 124.670 162.010  1.00  0.00           C
ATOM   2968  O   LEU A 201      94.830 123.860 162.210  1.00  0.00           O
ATOM   2969  N   PRO A 202      95.510 126.020 162.060  1.00  0.00           N
ATOM   2970  CD  PRO A 202      96.500 126.990 162.440  1.00  0.00           C
ATOM   2971  HD1 PRO A 202      97.250 127.030 161.620  1.00  0.00           H
ATOM   2972  HD2 PRO A 202      96.910 126.630 163.410  1.00  0.00           H
ATOM   2973  CA  PRO A 202      94.180 126.580 162.030  1.00  0.00           C
ATOM   2974  HA  PRO A 202      93.790 126.410 163.020  1.00  0.00           H
ATOM   2975  CB  PRO A 202      94.420 128.060 161.700  1.00  0.00           C
ATOM   2976  HB1 PRO A 202      94.700 128.120 160.630  1.00  0.00           H
ATOM   2977  HB2 PRO A 202      93.590 128.760 161.930  1.00  0.00           H
ATOM   2978  CG  PRO A 202      95.700 128.310 162.550  1.00  0.00           C
ATOM   2979  HG1 PRO A 202      95.410 128.420 163.620  1.00  0.00           H
ATOM   2980  HG2 PRO A 202      96.170 129.280 162.260  1.00  0.00           H
ATOM   2981  C   PRO A 202      93.220 125.960 161.010  1.00  0.00           C
ATOM   2982  O   PRO A 202      92.100 125.690 161.340  1.00  0.00           O
ATOM   2983  N   GLN A 203      93.640 125.590 159.730  1.00  0.00           N
ATOM   2984  HN  GLN A 203      94.600 125.810 159.590  1.00  0.00           H
ATOM   2985  CA  GLN A 203      92.960 124.980 158.650  1.00  0.00           C
ATOM   2986  HA  GLN A 203      91.960 125.390 158.680  1.00  0.00           H
ATOM   2987  CB  GLN A 203      93.690 125.200 157.280  1.00  0.00           C
ATOM   2988  HB1 GLN A 203      94.760 124.910 157.390  1.00  0.00           H
ATOM   2989  HB2 GLN A 203      93.320 124.590 156.430  1.00  0.00           H
ATOM   2990  CG  GLN A 203      93.760 126.640 156.810  1.00  0.00           C
ATOM   2991  HG1 GLN A 203      93.730 126.730 155.700  1.00  0.00           H
ATOM   2992  HG2 GLN A 203      94.810 126.960 156.990  1.00  0.00           H
ATOM   2993  CD  GLN A 203      92.770 127.540 157.490  1.00  0.00           C
ATOM   2994  OE1 GLN A 203      91.530 127.360 157.490  1.00  0.00           O
ATOM   2995  NE2 GLN A 203      93.300 128.610 158.180  1.00  0.00           N
ATOM   2996 HE21 GLN A 203      94.240 128.930 158.180  1.00  0.00           H
ATOM   2997 HE22 GLN A 203      92.690 129.270 158.620  1.00  0.00           H
ATOM   2998  C   GLN A 203      92.690 123.500 158.890  1.00  0.00           C
ATOM   2999  O   GLN A 203      91.830 122.920 158.270  1.00  0.00           O
ATOM   3000  N   LEU A 204      93.440 122.820 159.850  1.00  0.00           N
ATOM   3001  HN  LEU A 204      94.230 123.230 160.280  1.00  0.00           H
ATOM   3002  CA  LEU A 204      93.220 121.440 160.220  1.00  0.00           C
ATOM   3003  HA  LEU A 204      92.890 120.850 159.370  1.00  0.00           H
ATOM   3004  CB  LEU A 204      94.650 120.860 160.670  1.00  0.00           C
ATOM   3005  HB1 LEU A 204      95.150 120.610 159.710  1.00  0.00           H
ATOM   3006  HB2 LEU A 204      95.160 121.750 161.080  1.00  0.00           H
ATOM   3007  CG  LEU A 204      94.670 119.600 161.650  1.00  0.00           C
ATOM   3008  HG  LEU A 204      93.970 118.820 161.270  1.00  0.00           H
ATOM   3009  CD1 LEU A 204      96.050 118.960 161.530  1.00  0.00           C
ATOM   3010 HD11 LEU A 204      96.080 118.140 162.280  1.00  0.00           H
ATOM   3011 HD12 LEU A 204      96.160 118.450 160.540  1.00  0.00           H
ATOM   3012 HD13 LEU A 204      96.930 119.630 161.500  1.00  0.00           H
ATOM   3013  CD2 LEU A 204      94.320 120.000 163.130  1.00  0.00           C
ATOM   3014 HD21 LEU A 204      94.710 121.030 163.300  1.00  0.00           H
ATOM   3015 HD22 LEU A 204      93.220 120.040 163.320  1.00  0.00           H
ATOM   3016 HD23 LEU A 204      94.740 119.290 163.880  1.00  0.00           H
ATOM   3017  C   LEU A 204      92.100 121.320 161.300  1.00  0.00           C
ATOM   3018  O   LEU A 204      92.020 122.100 162.230  1.00  0.00           O
ATOM   3019  N   LEU A 205      91.150 120.360 161.060  1.00  0.00           N
ATOM   3020  HN  LEU A 205      91.090 119.660 160.350  1.00  0.00           H
ATOM   3021  CA  LEU A 205      90.140 120.130 161.980  1.00  0.00           C
ATOM   3022  HA  LEU A 205      90.000 120.920 162.700  1.00  0.00           H
ATOM   3023  CB  LEU A 205      88.830 119.710 161.230  1.00  0.00           C
ATOM   3024  HB1 LEU A 205      88.590 120.640 160.680  1.00  0.00           H
ATOM   3025  HB2 LEU A 205      88.970 118.950 160.430  1.00  0.00           H
ATOM   3026  CG  LEU A 205      87.730 119.250 162.220  1.00  0.00           C
ATOM   3027  HG  LEU A 205      88.110 118.350 162.740  1.00  0.00           H
ATOM   3028  CD1 LEU A 205      87.230 120.410 163.150  1.00  0.00           C
ATOM   3029 HD11 LEU A 205      86.380 120.090 163.800  1.00  0.00           H
ATOM   3030 HD12 LEU A 205      88.040 120.830 163.780  1.00  0.00           H
ATOM   3031 HD13 LEU A 205      86.750 121.290 162.660  1.00  0.00           H
ATOM   3032  CD2 LEU A 205      86.520 118.710 161.350  1.00  0.00           C
ATOM   3033 HD21 LEU A 205      86.370 119.320 160.430  1.00  0.00           H
ATOM   3034 HD22 LEU A 205      86.850 117.680 161.090  1.00  0.00           H
ATOM   3035 HD23 LEU A 205      85.600 118.560 161.960  1.00  0.00           H
ATOM   3036  C   LEU A 205      90.680 118.880 162.740  1.00  0.00           C
ATOM   3037  O   LEU A 205      91.080 118.920 163.870  1.00  0.00           O
ATOM   3038  N   LEU A 206      90.640 117.740 162.080  1.00  0.00           N
ATOM   3039  HN  LEU A 206      90.400 117.710 161.110  1.00  0.00           H
ATOM   3040  CA  LEU A 206      90.940 116.530 162.680  1.00  0.00           C
ATOM   3041  HA  LEU A 206      91.160 116.610 163.740  1.00  0.00           H
ATOM   3042  CB  LEU A 206      89.630 115.720 162.560  1.00  0.00           C
ATOM   3043  HB1 LEU A 206      88.910 116.420 163.040  1.00  0.00           H
ATOM   3044  HB2 LEU A 206      89.380 115.630 161.480  1.00  0.00           H
ATOM   3045  CG  LEU A 206      89.540 114.300 163.090  1.00  0.00           C
ATOM   3046  HG  LEU A 206      89.960 113.570 162.360  1.00  0.00           H
ATOM   3047  CD1 LEU A 206      90.190 114.280 164.460  1.00  0.00           C
ATOM   3048 HD11 LEU A 206      90.510 113.280 164.820  1.00  0.00           H
ATOM   3049 HD12 LEU A 206      91.150 114.830 164.360  1.00  0.00           H
ATOM   3050 HD13 LEU A 206      89.480 114.740 165.180  1.00  0.00           H
ATOM   3051  CD2 LEU A 206      88.120 113.820 163.150  1.00  0.00           C
ATOM   3052 HD21 LEU A 206      87.660 114.330 164.020  1.00  0.00           H
ATOM   3053 HD22 LEU A 206      87.530 113.780 162.210  1.00  0.00           H
ATOM   3054 HD23 LEU A 206      88.110 112.780 163.520  1.00  0.00           H
ATOM   3055  C   LEU A 206      92.090 115.860 161.970  1.00  0.00           C
ATOM   3056  O   LEU A 206      92.130 115.770 160.730  1.00  0.00           O
ATOM   3057  N   GLN A 207      93.160 115.580 162.720  1.00  0.00           N
ATOM   3058  HN  GLN A 207      93.210 115.910 163.660  1.00  0.00           H
ATOM   3059  CA  GLN A 207      94.170 114.670 162.300  1.00  0.00           C
ATOM   3060  HA  GLN A 207      93.910 114.100 161.420  1.00  0.00           H
ATOM   3061  CB  GLN A 207      95.510 115.260 162.010  1.00  0.00           C
ATOM   3062  HB1 GLN A 207      95.230 115.970 161.200  1.00  0.00           H
ATOM   3063  HB2 GLN A 207      95.920 115.870 162.830  1.00  0.00           H
ATOM   3064  CG  GLN A 207      96.540 114.310 161.580  1.00  0.00           C
ATOM   3065  HG1 GLN A 207      96.140 113.450 160.990  1.00  0.00           H
ATOM   3066  HG2 GLN A 207      97.050 113.820 162.440  1.00  0.00           H
ATOM   3067  CD  GLN A 207      97.630 114.940 160.670  1.00  0.00           C
ATOM   3068  OE1 GLN A 207      97.590 115.060 159.420  1.00  0.00           O
ATOM   3069  NE2 GLN A 207      98.760 115.340 161.310  1.00  0.00           N
ATOM   3070 HE21 GLN A 207      98.950 114.850 162.160  1.00  0.00           H
ATOM   3071 HE22 GLN A 207      99.480 115.750 160.750  1.00  0.00           H
ATOM   3072  C   GLN A 207      94.270 113.700 163.450  1.00  0.00           C
ATOM   3073  O   GLN A 207      94.270 114.010 164.670  1.00  0.00           O
ATOM   3074  N   GLU A 208      94.270 112.410 163.060  1.00  0.00           N
ATOM   3075  HN  GLU A 208      94.190 112.180 162.090  1.00  0.00           H
ATOM   3076  CA  GLU A 208      94.410 111.300 164.030  1.00  0.00           C
ATOM   3077  HA  GLU A 208      94.760 111.680 164.970  1.00  0.00           H
ATOM   3078  CB  GLU A 208      92.960 110.660 164.260  1.00  0.00           C
ATOM   3079  HB1 GLU A 208      92.190 111.440 164.480  1.00  0.00           H
ATOM   3080  HB2 GLU A 208      92.560 110.330 163.270  1.00  0.00           H
ATOM   3081  CG  GLU A 208      92.870 109.500 165.230  1.00  0.00           C
ATOM   3082  HG1 GLU A 208      93.440 108.630 164.850  1.00  0.00           H
ATOM   3083  HG2 GLU A 208      91.790 109.220 165.310  1.00  0.00           H
ATOM   3084  CD  GLU A 208      93.270 109.790 166.620  1.00  0.00           C
ATOM   3085  OE1 GLU A 208      94.460 109.570 166.960  1.00  0.00           O
ATOM   3086  OE2 GLU A 208      92.470 110.320 167.450  1.00  0.00           O
ATOM   3087  C   GLU A 208      95.360 110.230 163.570  1.00  0.00           C
ATOM   3088  O   GLU A 208      95.200 109.790 162.410  1.00  0.00           O
ATOM   3089  N   ASN A 209      96.340 109.860 164.390  1.00  0.00           N
ATOM   3090  HN  ASN A 209      96.330 110.280 165.300  1.00  0.00           H
ATOM   3091  CA  ASN A 209      97.360 108.830 164.250  1.00  0.00           C
ATOM   3092  HA  ASN A 209      97.240 108.410 163.260  1.00  0.00           H
ATOM   3093  CB  ASN A 209      98.800 109.480 164.470  1.00  0.00           C
ATOM   3094  HB1 ASN A 209      98.820 109.900 165.500  1.00  0.00           H
ATOM   3095  HB2 ASN A 209      99.680 108.810 164.320  1.00  0.00           H
ATOM   3096  CG  ASN A 209      99.000 110.710 163.530  1.00  0.00           C
ATOM   3097  OD1 ASN A 209      98.970 111.840 163.930  1.00  0.00           O
ATOM   3098  ND2 ASN A 209      99.270 110.420 162.260  1.00  0.00           N
ATOM   3099 HD21 ASN A 209      99.560 109.490 162.040  1.00  0.00           H
ATOM   3100 HD22 ASN A 209      99.290 111.180 161.610  1.00  0.00           H
ATOM   3101  C   ASN A 209      97.190 107.720 165.220  1.00  0.00           C
ATOM   3102  O   ASN A 209      98.030 106.890 165.440  1.00  0.00           O
ATOM   3103  N   TRP A 210      96.060 107.690 165.890  1.00  0.00           N
ATOM   3104  HN  TRP A 210      95.420 108.440 165.730  1.00  0.00           H
ATOM   3105  CA  TRP A 210      95.610 106.710 166.800  1.00  0.00           C
ATOM   3106  HA  TRP A 210      94.660 107.160 167.040  1.00  0.00           H
ATOM   3107  CB  TRP A 210      95.450 105.190 166.290  1.00  0.00           C
ATOM   3108  HB1 TRP A 210      96.470 104.780 166.170  1.00  0.00           H
ATOM   3109  HB2 TRP A 210      94.950 104.540 167.040  1.00  0.00           H
ATOM   3110  CG  TRP A 210      94.600 104.960 165.090  1.00  0.00           C
ATOM   3111  CD1 TRP A 210      95.080 104.670 163.840  1.00  0.00           C
ATOM   3112  HD1 TRP A 210      96.090 104.320 163.670  1.00  0.00           H
ATOM   3113  NE1 TRP A 210      94.020 104.660 162.930  1.00  0.00           N
ATOM   3114  HE1 TRP A 210      94.040 104.180 162.080  1.00  0.00           H
ATOM   3115  CE2 TRP A 210      92.890 105.000 163.520  1.00  0.00           C
ATOM   3116  CD2 TRP A 210      93.190 105.250 164.890  1.00  0.00           C
ATOM   3117  CE3 TRP A 210      92.240 105.740 165.760  1.00  0.00           C
ATOM   3118  HE3 TRP A 210      92.590 105.930 166.770  1.00  0.00           H
ATOM   3119  CZ3 TRP A 210      91.000 106.090 165.290  1.00  0.00           C
ATOM   3120  HZ3 TRP A 210      90.230 106.460 165.950  1.00  0.00           H
ATOM   3121  CZ2 TRP A 210      91.580 105.320 163.010  1.00  0.00           C
ATOM   3122  HZ2 TRP A 210      91.470 105.320 161.940  1.00  0.00           H
ATOM   3123  CH2 TRP A 210      90.660 105.790 163.960  1.00  0.00           C
ATOM   3124  HH2 TRP A 210      89.680 105.940 163.540  1.00  0.00           H
ATOM   3125  C   TRP A 210      96.310 106.590 168.140  1.00  0.00           C
ATOM   3126  O   TRP A 210      96.360 105.570 168.810  1.00  0.00           O
ATOM   3127  N   ASP A 211      96.960 107.740 168.560  1.00  0.00           N
ATOM   3128  HN  ASP A 211      96.970 108.440 167.850  1.00  0.00           H
ATOM   3129  CA  ASP A 211      97.710 107.980 169.810  1.00  0.00           C
ATOM   3130  HA  ASP A 211      98.570 107.330 169.830  1.00  0.00           H
ATOM   3131  CB  ASP A 211      98.220 109.460 169.810  1.00  0.00           C
ATOM   3132  HB1 ASP A 211      97.430 110.210 170.060  1.00  0.00           H
ATOM   3133  HB2 ASP A 211      99.000 109.510 170.600  1.00  0.00           H
ATOM   3134  CG  ASP A 211      98.900 109.860 168.540  1.00  0.00           C
ATOM   3135  OD1 ASP A 211      99.680 109.080 167.980  1.00  0.00           O
ATOM   3136  OD2 ASP A 211      98.810 111.080 168.260  1.00  0.00           O
ATOM   3137  C   ASP A 211      96.910 107.590 171.100  1.00  0.00           C
ATOM   3138  O   ASP A 211      97.340 106.830 171.950  1.00  0.00           O
ATOM   3139  N   ASN A 212      95.680 108.000 171.130  1.00  0.00           N
ATOM   3140  HN  ASN A 212      95.420 108.590 170.370  1.00  0.00           H
ATOM   3141  CA  ASN A 212      94.600 107.410 171.880  1.00  0.00           C
ATOM   3142  HA  ASN A 212      94.870 106.390 172.100  1.00  0.00           H
ATOM   3143  CB  ASN A 212      94.400 108.340 173.110  1.00  0.00           C
ATOM   3144  HB1 ASN A 212      95.330 108.270 173.730  1.00  0.00           H
ATOM   3145  HB2 ASN A 212      94.180 109.410 172.910  1.00  0.00           H
ATOM   3146  CG  ASN A 212      93.230 107.860 173.970  1.00  0.00           C
ATOM   3147  OD1 ASN A 212      92.430 106.960 173.560  1.00  0.00           O
ATOM   3148  ND2 ASN A 212      93.080 108.480 175.220  1.00  0.00           N
ATOM   3149 HD21 ASN A 212      93.740 109.180 175.510  1.00  0.00           H
ATOM   3150 HD22 ASN A 212      92.220 108.480 175.730  1.00  0.00           H
ATOM   3151  C   ASN A 212      93.410 107.240 170.890  1.00  0.00           C
ATOM   3152  O   ASN A 212      92.900 108.210 170.410  1.00  0.00           O
ATOM   3153  N   VAL A 213      92.910 106.000 170.700  1.00  0.00           N
ATOM   3154  HN  VAL A 213      93.360 105.140 170.920  1.00  0.00           H
ATOM   3155  CA  VAL A 213      91.670 105.760 169.880  1.00  0.00           C
ATOM   3156  HA  VAL A 213      91.850 106.250 168.930  1.00  0.00           H
ATOM   3157  CB  VAL A 213      91.640 104.220 169.560  1.00  0.00           C
ATOM   3158  HB  VAL A 213      92.650 103.900 169.210  1.00  0.00           H
ATOM   3159  CG1 VAL A 213      91.470 103.390 170.810  1.00  0.00           C
ATOM   3160 HG11 VAL A 213      91.360 102.300 170.650  1.00  0.00           H
ATOM   3161 HG12 VAL A 213      92.290 103.570 171.540  1.00  0.00           H
ATOM   3162 HG13 VAL A 213      90.470 103.560 171.270  1.00  0.00           H
ATOM   3163  CG2 VAL A 213      90.580 103.850 168.470  1.00  0.00           C
ATOM   3164 HG21 VAL A 213      90.510 102.790 168.120  1.00  0.00           H
ATOM   3165 HG22 VAL A 213      89.570 104.220 168.760  1.00  0.00           H
ATOM   3166 HG23 VAL A 213      90.910 104.420 167.580  1.00  0.00           H
ATOM   3167  C   VAL A 213      90.370 106.210 170.460  1.00  0.00           C
ATOM   3168  O   VAL A 213      89.310 106.330 169.830  1.00  0.00           O
ATOM   3169  N   LYS A 214      90.260 106.490 171.730  1.00  0.00           N
ATOM   3170  HN  LYS A 214      90.960 106.370 172.430  1.00  0.00           H
ATOM   3171  CA  LYS A 214      88.910 106.760 172.420  1.00  0.00           C
ATOM   3172  HA  LYS A 214      88.050 106.490 171.820  1.00  0.00           H
ATOM   3173  CB  LYS A 214      88.870 105.950 173.740  1.00  0.00           C
ATOM   3174  HB1 LYS A 214      89.590 106.430 174.440  1.00  0.00           H
ATOM   3175  HB2 LYS A 214      87.920 106.130 174.270  1.00  0.00           H
ATOM   3176  CG  LYS A 214      89.100 104.500 173.500  1.00  0.00           C
ATOM   3177  HG1 LYS A 214      90.200 104.380 173.390  1.00  0.00           H
ATOM   3178  HG2 LYS A 214      88.550 104.070 172.640  1.00  0.00           H
ATOM   3179  CD  LYS A 214      88.720 103.700 174.780  1.00  0.00           C
ATOM   3180  HD1 LYS A 214      89.520 103.980 175.500  1.00  0.00           H
ATOM   3181  HD2 LYS A 214      88.780 102.600 174.620  1.00  0.00           H
ATOM   3182  CE  LYS A 214      87.310 103.950 175.440  1.00  0.00           C
ATOM   3183  HE1 LYS A 214      87.130 105.000 175.750  1.00  0.00           H
ATOM   3184  HE2 LYS A 214      87.120 103.280 176.300  1.00  0.00           H
ATOM   3185  NZ  LYS A 214      86.260 103.610 174.420  1.00  0.00           N
ATOM   3186  HZ1 LYS A 214      85.400 103.180 174.820  1.00  0.00           H
ATOM   3187  HZ2 LYS A 214      86.070 104.390 173.760  1.00  0.00           H
ATOM   3188  HZ3 LYS A 214      86.700 102.860 173.840  1.00  0.00           H
ATOM   3189  C   LYS A 214      88.800 108.220 172.680  1.00  0.00           C
ATOM   3190  O   LYS A 214      87.710 108.580 173.160  1.00  0.00           O
ATOM   3191  N   HIS A 215      89.830 109.010 172.420  1.00  0.00           N
ATOM   3192  HN  HIS A 215      90.650 108.640 172.000  1.00  0.00           H
ATOM   3193  CA  HIS A 215      89.760 110.470 172.790  1.00  0.00           C
ATOM   3194  HA  HIS A 215      89.400 110.490 173.810  1.00  0.00           H
ATOM   3195  CB  HIS A 215      91.120 111.210 172.700  1.00  0.00           C
ATOM   3196  HB1 HIS A 215      91.750 110.650 173.430  1.00  0.00           H
ATOM   3197  HB2 HIS A 215      91.590 111.110 171.700  1.00  0.00           H
ATOM   3198  ND1 HIS A 215      90.820 113.140 174.190  1.00  0.00           N
ATOM   3199  CG  HIS A 215      91.160 112.690 172.960  1.00  0.00           C
ATOM   3200  CE1 HIS A 215      90.930 114.460 174.110  1.00  0.00           C
ATOM   3201  HE1 HIS A 215      90.490 115.110 174.860  1.00  0.00           H
ATOM   3202  NE2 HIS A 215      91.520 114.840 172.970  1.00  0.00           N
ATOM   3203  HE2 HIS A 215      91.540 115.760 172.600  1.00  0.00           H
ATOM   3204  CD2 HIS A 215      91.670 113.700 172.230  1.00  0.00           C
ATOM   3205  HD2 HIS A 215      92.050 113.710 171.220  1.00  0.00           H
ATOM   3206  C   HIS A 215      88.660 111.350 172.080  1.00  0.00           C
ATOM   3207  O   HIS A 215      87.880 112.140 172.690  1.00  0.00           O
ATOM   3208  N   ALA A 216      88.570 111.250 170.720  1.00  0.00           N
ATOM   3209  HN  ALA A 216      89.260 110.630 170.350  1.00  0.00           H
ATOM   3210  CA  ALA A 216      87.610 111.910 169.900  1.00  0.00           C
ATOM   3211  HA  ALA A 216      87.210 112.830 170.290  1.00  0.00           H
ATOM   3212  CB  ALA A 216      88.370 112.540 168.700  1.00  0.00           C
ATOM   3213  HB1 ALA A 216      87.730 112.990 167.910  1.00  0.00           H
ATOM   3214  HB2 ALA A 216      89.120 113.290 169.030  1.00  0.00           H
ATOM   3215  HB3 ALA A 216      89.060 111.740 168.320  1.00  0.00           H
ATOM   3216  C   ALA A 216      86.540 110.930 169.390  1.00  0.00           C
ATOM   3217  O   ALA A 216      85.600 111.320 168.680  1.00  0.00           O
ATOM   3218  N   TRP A 217      86.670 109.620 169.610  1.00  0.00           N
ATOM   3219  HN  TRP A 217      87.400 109.210 170.150  1.00  0.00           H
ATOM   3220  CA  TRP A 217      85.810 108.710 168.900  1.00  0.00           C
ATOM   3221  HA  TRP A 217      85.040 109.150 168.280  1.00  0.00           H
ATOM   3222  CB  TRP A 217      86.570 107.670 168.220  1.00  0.00           C
ATOM   3223  HB1 TRP A 217      87.300 107.200 168.910  1.00  0.00           H
ATOM   3224  HB2 TRP A 217      85.940 106.900 167.730  1.00  0.00           H
ATOM   3225  CG  TRP A 217      87.360 108.330 167.080  1.00  0.00           C
ATOM   3226  CD1 TRP A 217      88.650 108.630 167.160  1.00  0.00           C
ATOM   3227  HD1 TRP A 217      89.150 108.680 168.120  1.00  0.00           H
ATOM   3228  NE1 TRP A 217      89.100 109.080 165.980  1.00  0.00           N
ATOM   3229  HE1 TRP A 217      90.070 109.100 165.840  1.00  0.00           H
ATOM   3230  CE2 TRP A 217      88.040 109.160 165.050  1.00  0.00           C
ATOM   3231  CD2 TRP A 217      86.920 108.650 165.730  1.00  0.00           C
ATOM   3232  CE3 TRP A 217      85.650 108.680 165.090  1.00  0.00           C
ATOM   3233  HE3 TRP A 217      84.710 108.400 165.560  1.00  0.00           H
ATOM   3234  CZ3 TRP A 217      85.600 109.090 163.760  1.00  0.00           C
ATOM   3235  HZ3 TRP A 217      84.660 109.000 163.230  1.00  0.00           H
ATOM   3236  CZ2 TRP A 217      87.990 109.590 163.720  1.00  0.00           C
ATOM   3237  HZ2 TRP A 217      88.900 109.830 163.170  1.00  0.00           H
ATOM   3238  CH2 TRP A 217      86.750 109.520 163.090  1.00  0.00           C
ATOM   3239  HH2 TRP A 217      86.680 109.860 162.070  1.00  0.00           H
ATOM   3240  C   TRP A 217      85.030 107.950 170.000  1.00  0.00           C
ATOM   3241  O   TRP A 217      85.580 107.670 171.080  1.00  0.00           O
ATOM   3242  N   SER A 218      83.780 107.600 169.610  1.00  0.00           N
ATOM   3243  HN  SER A 218      83.420 107.880 168.720  1.00  0.00           H
ATOM   3244  CA  SER A 218      82.860 106.810 170.350  1.00  0.00           C
ATOM   3245  HA  SER A 218      83.320 106.570 171.290  1.00  0.00           H
ATOM   3246  CB  SER A 218      81.500 107.640 170.630  1.00  0.00           C
ATOM   3247  HB1 SER A 218      80.870 107.670 169.710  1.00  0.00           H
ATOM   3248  HB2 SER A 218      81.760 108.680 170.880  1.00  0.00           H
ATOM   3249  OG  SER A 218      80.710 107.180 171.680  1.00  0.00           O
ATOM   3250  HG1 SER A 218      81.130 107.450 172.500  1.00  0.00           H
ATOM   3251  C   SER A 218      82.650 105.430 169.640  1.00  0.00           C
ATOM   3252  O   SER A 218      82.630 105.380 168.420  1.00  0.00           O
ATOM   3253  N   PRO A 219      82.350 104.270 170.330  1.00  0.00           N
ATOM   3254  CD  PRO A 219      82.330 104.200 171.850  1.00  0.00           C
ATOM   3255  HD1 PRO A 219      81.740 105.020 172.320  1.00  0.00           H
ATOM   3256  HD2 PRO A 219      83.360 104.260 172.250  1.00  0.00           H
ATOM   3257  CA  PRO A 219      82.190 102.980 169.680  1.00  0.00           C
ATOM   3258  HA  PRO A 219      82.960 102.810 168.940  1.00  0.00           H
ATOM   3259  CB  PRO A 219      82.380 102.060 170.870  1.00  0.00           C
ATOM   3260  HB1 PRO A 219      81.930 101.050 170.830  1.00  0.00           H
ATOM   3261  HB2 PRO A 219      83.470 102.160 171.070  1.00  0.00           H
ATOM   3262  CG  PRO A 219      81.810 102.810 172.100  1.00  0.00           C
ATOM   3263  HG1 PRO A 219      82.260 102.460 173.050  1.00  0.00           H
ATOM   3264  HG2 PRO A 219      80.710 102.670 172.080  1.00  0.00           H
ATOM   3265  C   PRO A 219      80.880 102.680 168.990  1.00  0.00           C
ATOM   3266  O   PRO A 219      80.330 101.560 169.020  1.00  0.00           O
ATOM   3267  N   MET A 220      80.210 103.770 168.530  1.00  0.00           N
ATOM   3268  HN  MET A 220      80.780 104.580 168.570  1.00  0.00           H
ATOM   3269  CA  MET A 220      78.990 103.880 167.720  1.00  0.00           C
ATOM   3270  HA  MET A 220      78.970 104.880 167.320  1.00  0.00           H
ATOM   3271  CB  MET A 220      79.190 102.890 166.470  1.00  0.00           C
ATOM   3272  HB1 MET A 220      80.180 103.190 166.060  1.00  0.00           H
ATOM   3273  HB2 MET A 220      79.370 101.900 166.930  1.00  0.00           H
ATOM   3274  CG  MET A 220      78.080 102.670 165.490  1.00  0.00           C
ATOM   3275  HG1 MET A 220      77.230 102.160 165.980  1.00  0.00           H
ATOM   3276  HG2 MET A 220      78.320 101.870 164.750  1.00  0.00           H
ATOM   3277  SD  MET A 220      77.460 104.280 164.740  1.00  0.00           S
ATOM   3278  CE  MET A 220      76.280 103.450 163.630  1.00  0.00           C
ATOM   3279  HE1 MET A 220      76.020 102.460 164.050  1.00  0.00           H
ATOM   3280  HE2 MET A 220      75.370 104.080 163.490  1.00  0.00           H
ATOM   3281  HE3 MET A 220      76.710 103.290 162.620  1.00  0.00           H
ATOM   3282  C   MET A 220      77.670 103.670 168.450  1.00  0.00           C
ATOM   3283  O   MET A 220      76.720 104.250 168.020  1.00  0.00           O
ATOM   3284  N   LYS A 221      77.780 102.930 169.520  1.00  0.00           N
ATOM   3285  HN  LYS A 221      78.690 102.530 169.650  1.00  0.00           H
ATOM   3286  CA  LYS A 221      76.790 102.410 170.440  1.00  0.00           C
ATOM   3287  HA  LYS A 221      77.120 102.730 171.420  1.00  0.00           H
ATOM   3288  CB  LYS A 221      75.400 103.110 170.280  1.00  0.00           C
ATOM   3289  HB1 LYS A 221      75.080 103.090 169.220  1.00  0.00           H
ATOM   3290  HB2 LYS A 221      74.640 102.500 170.820  1.00  0.00           H
ATOM   3291  CG  LYS A 221      75.260 104.530 170.780  1.00  0.00           C
ATOM   3292  HG1 LYS A 221      76.040 105.250 170.450  1.00  0.00           H
ATOM   3293  HG2 LYS A 221      75.480 104.380 171.850  1.00  0.00           H
ATOM   3294  CD  LYS A 221      73.890 105.130 170.510  1.00  0.00           C
ATOM   3295  HD1 LYS A 221      73.180 104.440 171.000  1.00  0.00           H
ATOM   3296  HD2 LYS A 221      73.720 105.110 169.410  1.00  0.00           H
ATOM   3297  CE  LYS A 221      73.680 106.560 170.990  1.00  0.00           C
ATOM   3298  HE1 LYS A 221      72.600 106.810 170.910  1.00  0.00           H
ATOM   3299  HE2 LYS A 221      74.220 107.330 170.390  1.00  0.00           H
ATOM   3300  NZ  LYS A 221      74.060 106.680 172.450  1.00  0.00           N
ATOM   3301  HZ1 LYS A 221      73.890 105.840 173.050  1.00  0.00           H
ATOM   3302  HZ2 LYS A 221      75.080 106.850 172.510  1.00  0.00           H
ATOM   3303  HZ3 LYS A 221      73.570 107.500 172.870  1.00  0.00           H
ATOM   3304  C   LYS A 221      76.720 100.910 170.420  1.00  0.00           C
ATOM   3305  O   LYS A 221      76.290 100.300 171.400  1.00  0.00           O
ATOM   3306  N   ASP A 222      77.210 100.230 169.340  1.00  0.00           N
ATOM   3307  HN  ASP A 222      77.400 100.720 168.490  1.00  0.00           H
ATOM   3308  CA  ASP A 222      77.330  98.800 169.300  1.00  0.00           C
ATOM   3309  HA  ASP A 222      76.350  98.430 169.540  1.00  0.00           H
ATOM   3310  CB  ASP A 222      77.700  98.390 167.820  1.00  0.00           C
ATOM   3311  HB1 ASP A 222      76.770  98.350 167.220  1.00  0.00           H
ATOM   3312  HB2 ASP A 222      78.380  99.130 167.350  1.00  0.00           H
ATOM   3313  CG  ASP A 222      78.500  97.050 167.680  1.00  0.00           C
ATOM   3314  OD1 ASP A 222      79.740  97.110 167.990  1.00  0.00           O
ATOM   3315  OD2 ASP A 222      77.980  95.970 167.310  1.00  0.00           O
ATOM   3316  C   ASP A 222      78.280  98.140 170.360  1.00  0.00           C
ATOM   3317  O   ASP A 222      77.910  97.130 171.010  1.00  0.00           O
ATOM   3318  N   GLY A 223      79.500  98.670 170.550  1.00  0.00           N
ATOM   3319  HN  GLY A 223      79.700  99.530 170.080  1.00  0.00           H
ATOM   3320  CA  GLY A 223      80.350  98.350 171.680  1.00  0.00           C
ATOM   3321  HA1 GLY A 223      79.890  97.850 172.520  1.00  0.00           H
ATOM   3322  HA2 GLY A 223      80.800  99.280 171.980  1.00  0.00           H
ATOM   3323  C   GLY A 223      81.530  97.500 171.240  1.00  0.00           C
ATOM   3324  O   GLY A 223      82.470  97.420 172.050  1.00  0.00           O
ATOM   3325  N   SER A 224      81.550  96.930 170.070  1.00  0.00           N
ATOM   3326  HN  SER A 224      80.740  97.120 169.530  1.00  0.00           H
ATOM   3327  CA  SER A 224      82.630  96.040 169.630  1.00  0.00           C
ATOM   3328  HA  SER A 224      82.930  95.410 170.460  1.00  0.00           H
ATOM   3329  CB  SER A 224      82.190  94.950 168.550  1.00  0.00           C
ATOM   3330  HB1 SER A 224      81.290  94.570 169.080  1.00  0.00           H
ATOM   3331  HB2 SER A 224      82.960  94.150 168.500  1.00  0.00           H
ATOM   3332  OG  SER A 224      81.800  95.360 167.320  1.00  0.00           O
ATOM   3333  HG1 SER A 224      81.020  95.910 167.410  1.00  0.00           H
ATOM   3334  C   SER A 224      83.820  96.770 169.150  1.00  0.00           C
ATOM   3335  O   SER A 224      83.660  97.520 168.220  1.00  0.00           O
ATOM   3336  N   SER A 225      85.020  96.750 169.790  1.00  0.00           N
ATOM   3337  HN  SER A 225      85.320  95.960 170.320  1.00  0.00           H
ATOM   3338  CA  SER A 225      86.030  97.730 169.430  1.00  0.00           C
ATOM   3339  HA  SER A 225      85.530  98.610 169.030  1.00  0.00           H
ATOM   3340  CB  SER A 225      86.920  98.160 170.630  1.00  0.00           C
ATOM   3341  HB1 SER A 225      87.710  98.840 170.240  1.00  0.00           H
ATOM   3342  HB2 SER A 225      87.410  97.260 171.070  1.00  0.00           H
ATOM   3343  OG  SER A 225      86.050  98.960 171.520  1.00  0.00           O
ATOM   3344  HG1 SER A 225      85.460  98.330 171.950  1.00  0.00           H
ATOM   3345  C   SER A 225      87.030  97.300 168.390  1.00  0.00           C
ATOM   3346  O   SER A 225      87.410  96.160 168.510  1.00  0.00           O
ATOM   3347  N   PRO A 226      87.490  98.020 167.370  1.00  0.00           N
ATOM   3348  CD  PRO A 226      87.090  99.420 167.100  1.00  0.00           C
ATOM   3349  HD1 PRO A 226      87.210 100.020 168.030  1.00  0.00           H
ATOM   3350  HD2 PRO A 226      86.100  99.340 166.610  1.00  0.00           H
ATOM   3351  CA  PRO A 226      88.510  97.590 166.460  1.00  0.00           C
ATOM   3352  HA  PRO A 226      88.330  96.570 166.170  1.00  0.00           H
ATOM   3353  CB  PRO A 226      88.450  98.710 165.370  1.00  0.00           C
ATOM   3354  HB1 PRO A 226      89.370  98.880 164.780  1.00  0.00           H
ATOM   3355  HB2 PRO A 226      87.570  98.360 164.780  1.00  0.00           H
ATOM   3356  CG  PRO A 226      88.110  99.950 166.150  1.00  0.00           C
ATOM   3357  HG1 PRO A 226      87.680 100.800 165.580  1.00  0.00           H
ATOM   3358  HG2 PRO A 226      89.030 100.400 166.570  1.00  0.00           H
ATOM   3359  C   PRO A 226      89.860  97.520 167.110  1.00  0.00           C
ATOM   3360  O   PRO A 226      90.140  98.200 168.080  1.00  0.00           O
ATOM   3361  N   LYS A 227      90.760  96.690 166.660  1.00  0.00           N
ATOM   3362  HN  LYS A 227      90.640  96.100 165.860  1.00  0.00           H
ATOM   3363  CA  LYS A 227      91.980  96.320 167.280  1.00  0.00           C
ATOM   3364  HA  LYS A 227      91.920  96.400 168.350  1.00  0.00           H
ATOM   3365  CB  LYS A 227      92.340  94.840 166.900  1.00  0.00           C
ATOM   3366  HB1 LYS A 227      91.390  94.280 167.080  1.00  0.00           H
ATOM   3367  HB2 LYS A 227      92.720  94.740 165.860  1.00  0.00           H
ATOM   3368  CG  LYS A 227      93.480  94.240 167.730  1.00  0.00           C
ATOM   3369  HG1 LYS A 227      94.140  95.090 167.960  1.00  0.00           H
ATOM   3370  HG2 LYS A 227      94.010  93.530 167.060  1.00  0.00           H
ATOM   3371  CD  LYS A 227      93.070  93.550 169.040  1.00  0.00           C
ATOM   3372  HD1 LYS A 227      92.030  93.240 168.820  1.00  0.00           H
ATOM   3373  HD2 LYS A 227      93.110  94.310 169.850  1.00  0.00           H
ATOM   3374  CE  LYS A 227      93.920  92.390 169.550  1.00  0.00           C
ATOM   3375  HE1 LYS A 227      93.730  91.540 168.850  1.00  0.00           H
ATOM   3376  HE2 LYS A 227      93.520  92.050 170.520  1.00  0.00           H
ATOM   3377  NZ  LYS A 227      95.300  92.700 169.580  1.00  0.00           N
ATOM   3378  HZ1 LYS A 227      95.730  92.710 168.630  1.00  0.00           H
ATOM   3379  HZ2 LYS A 227      95.370  93.670 169.930  1.00  0.00           H
ATOM   3380  HZ3 LYS A 227      95.810  91.980 170.120  1.00  0.00           H
ATOM   3381  C   LYS A 227      93.100  97.270 166.810  1.00  0.00           C
ATOM   3382  O   LYS A 227      93.350  97.380 165.600  1.00  0.00           O
ATOM   3383  N   VAL A 228      93.790  97.850 167.780  1.00  0.00           N
ATOM   3384  HN  VAL A 228      93.420  97.960 168.700  1.00  0.00           H
ATOM   3385  CA  VAL A 228      95.000  98.630 167.600  1.00  0.00           C
ATOM   3386  HA  VAL A 228      94.900  99.110 166.640  1.00  0.00           H
ATOM   3387  CB  VAL A 228      95.070  99.750 168.660  1.00  0.00           C
ATOM   3388  HB  VAL A 228      94.140 100.340 168.490  1.00  0.00           H
ATOM   3389  CG1 VAL A 228      95.220  99.300 170.110  1.00  0.00           C
ATOM   3390 HG11 VAL A 228      94.440  98.640 170.560  1.00  0.00           H
ATOM   3391 HG12 VAL A 228      96.200  98.790 170.210  1.00  0.00           H
ATOM   3392 HG13 VAL A 228      95.290 100.140 170.830  1.00  0.00           H
ATOM   3393  CG2 VAL A 228      96.210 100.750 168.110  1.00  0.00           C
ATOM   3394 HG21 VAL A 228      96.050 100.930 167.030  1.00  0.00           H
ATOM   3395 HG22 VAL A 228      96.120 101.560 168.860  1.00  0.00           H
ATOM   3396 HG23 VAL A 228      97.160 100.170 168.160  1.00  0.00           H
ATOM   3397  C   VAL A 228      96.260  97.780 167.680  1.00  0.00           C
ATOM   3398  O   VAL A 228      96.420  96.960 168.590  1.00  0.00           O
ATOM   3399  N   GLU A 229      97.070  97.920 166.670  1.00  0.00           N
ATOM   3400  HN  GLU A 229      96.950  98.540 165.900  1.00  0.00           H
ATOM   3401  CA  GLU A 229      98.270  97.080 166.590  1.00  0.00           C
ATOM   3402  HA  GLU A 229      98.530  96.640 167.550  1.00  0.00           H
ATOM   3403  CB  GLU A 229      98.150  95.900 165.590  1.00  0.00           C
ATOM   3404  HB1 GLU A 229      97.780  96.250 164.600  1.00  0.00           H
ATOM   3405  HB2 GLU A 229      99.140  95.400 165.450  1.00  0.00           H
ATOM   3406  CG  GLU A 229      97.210  94.830 166.160  1.00  0.00           C
ATOM   3407  HG1 GLU A 229      97.030  94.080 165.360  1.00  0.00           H
ATOM   3408  HG2 GLU A 229      96.230  95.320 166.330  1.00  0.00           H
ATOM   3409  CD  GLU A 229      97.740  93.930 167.260  1.00  0.00           C
ATOM   3410  OE1 GLU A 229      98.860  94.170 167.800  1.00  0.00           O
ATOM   3411  OE2 GLU A 229      97.000  93.000 167.670  1.00  0.00           O
ATOM   3412  C   GLU A 229      99.410  97.910 166.110  1.00  0.00           C
ATOM   3413  O   GLU A 229      99.240  99.000 165.600  1.00  0.00           O
ATOM   3414  N   PHE A 230     100.650  97.500 166.300  1.00  0.00           N
ATOM   3415  HN  PHE A 230     100.850  96.760 166.940  1.00  0.00           H
ATOM   3416  CA  PHE A 230     101.820  97.880 165.500  1.00  0.00           C
ATOM   3417  HA  PHE A 230     102.040  98.900 165.770  1.00  0.00           H
ATOM   3418  CB  PHE A 230     103.060  97.030 166.020  1.00  0.00           C
ATOM   3419  HB1 PHE A 230     103.170  97.400 167.070  1.00  0.00           H
ATOM   3420  HB2 PHE A 230     102.880  95.940 165.890  1.00  0.00           H
ATOM   3421  CG  PHE A 230     104.330  97.390 165.300  1.00  0.00           C
ATOM   3422  CD1 PHE A 230     105.110  98.500 165.770  1.00  0.00           C
ATOM   3423  HD1 PHE A 230     104.740  99.080 166.600  1.00  0.00           H
ATOM   3424  CE1 PHE A 230     106.270  98.800 165.100  1.00  0.00           C
ATOM   3425  HE1 PHE A 230     106.910  99.620 165.380  1.00  0.00           H
ATOM   3426  CZ  PHE A 230     106.710  98.060 164.040  1.00  0.00           C
ATOM   3427  HZ  PHE A 230     107.660  98.310 163.600  1.00  0.00           H
ATOM   3428  CD2 PHE A 230     104.770  96.600 164.190  1.00  0.00           C
ATOM   3429  HD2 PHE A 230     104.160  95.790 163.810  1.00  0.00           H
ATOM   3430  CE2 PHE A 230     106.010  96.950 163.610  1.00  0.00           C
ATOM   3431  HE2 PHE A 230     106.560  96.380 162.870  1.00  0.00           H
ATOM   3432  C   PHE A 230     101.620  97.910 163.990  1.00  0.00           C
ATOM   3433  O   PHE A 230     101.320  96.910 163.310  1.00  0.00           O
ATOM   3434  N   SER A 231     101.840  99.060 163.290  1.00  0.00           N
ATOM   3435  HN  SER A 231     102.050  99.950 163.690  1.00  0.00           H
ATOM   3436  CA  SER A 231     101.740  99.180 161.820  1.00  0.00           C
ATOM   3437  HA  SER A 231     100.760  98.990 161.410  1.00  0.00           H
ATOM   3438  CB  SER A 231     101.840 100.580 161.260  1.00  0.00           C
ATOM   3439  HB1 SER A 231     101.580 100.680 160.180  1.00  0.00           H
ATOM   3440  HB2 SER A 231     102.870 100.990 161.200  1.00  0.00           H
ATOM   3441  OG  SER A 231     100.980 101.420 161.940  1.00  0.00           O
ATOM   3442  HG1 SER A 231     100.890 102.180 161.360  1.00  0.00           H
ATOM   3443  C   SER A 231     102.700  98.380 161.040  1.00  0.00           C
ATOM   3444  O   SER A 231     103.840  98.330 161.370  1.00  0.00           O
ATOM   3445  N   ASN A 232     102.250  97.750 160.020  1.00  0.00           N
ATOM   3446  HN  ASN A 232     101.260  97.740 159.880  1.00  0.00           H
ATOM   3447  CA  ASN A 232     103.080  97.350 158.940  1.00  0.00           C
ATOM   3448  HA  ASN A 232     103.870  96.740 159.370  1.00  0.00           H
ATOM   3449  CB  ASN A 232     102.410  96.420 157.870  1.00  0.00           C
ATOM   3450  HB1 ASN A 232     101.640  97.020 157.330  1.00  0.00           H
ATOM   3451  HB2 ASN A 232     103.140  95.900 157.220  1.00  0.00           H
ATOM   3452  CG  ASN A 232     101.530  95.320 158.560  1.00  0.00           C
ATOM   3453  OD1 ASN A 232     101.430  95.190 159.760  1.00  0.00           O
ATOM   3454  ND2 ASN A 232     100.860  94.490 157.730  1.00  0.00           N
ATOM   3455 HD21 ASN A 232     100.830  94.570 156.730  1.00  0.00           H
ATOM   3456 HD22 ASN A 232     100.280  93.850 158.240  1.00  0.00           H
ATOM   3457  C   ASN A 232     103.800  98.470 158.330  1.00  0.00           C
ATOM   3458  O   ASN A 232     103.200  99.460 158.010  1.00  0.00           O
ATOM   3459  N   ALA A 233     105.120  98.410 158.140  1.00  0.00           N
ATOM   3460  HN  ALA A 233     105.600  97.590 158.450  1.00  0.00           H
ATOM   3461  CA  ALA A 233     105.920  99.430 157.520  1.00  0.00           C
ATOM   3462  HA  ALA A 233     105.730 100.350 158.040  1.00  0.00           H
ATOM   3463  CB  ALA A 233     107.440  99.160 157.470  1.00  0.00           C
ATOM   3464  HB1 ALA A 233     107.630  98.290 156.800  1.00  0.00           H
ATOM   3465  HB2 ALA A 233     108.050  99.880 156.880  1.00  0.00           H
ATOM   3466  HB3 ALA A 233     107.940  99.120 158.460  1.00  0.00           H
ATOM   3467  C   ALA A 233     105.470  99.750 156.060  1.00  0.00           C
ATOM   3468  O   ALA A 233     105.530  98.910 155.160  1.00  0.00           O
ATOM   3469  N   HIS A 234     105.020 100.990 155.860  1.00  0.00           N
ATOM   3470  HN  HIS A 234     104.850 101.540 156.680  1.00  0.00           H
ATOM   3471  CA  HIS A 234     104.780 101.510 154.550  1.00  0.00           C
ATOM   3472  HA  HIS A 234     104.550 100.680 153.910  1.00  0.00           H
ATOM   3473  CB  HIS A 234     103.640 102.520 154.630  1.00  0.00           C
ATOM   3474  HB1 HIS A 234     103.230 102.810 153.640  1.00  0.00           H
ATOM   3475  HB2 HIS A 234     102.860 102.060 155.280  1.00  0.00           H
ATOM   3476  ND1 HIS A 234     104.720 104.050 156.400  1.00  0.00           N
ATOM   3477  CG  HIS A 234     103.990 103.880 155.250  1.00  0.00           C
ATOM   3478  CE1 HIS A 234     104.910 105.360 156.540  1.00  0.00           C
ATOM   3479  HE1 HIS A 234     105.400 105.780 157.420  1.00  0.00           H
ATOM   3480  NE2 HIS A 234     104.420 106.010 155.480  1.00  0.00           N
ATOM   3481  HE2 HIS A 234     104.630 106.970 155.270  1.00  0.00           H
ATOM   3482  CD2 HIS A 234     103.770 105.110 154.660  1.00  0.00           C
ATOM   3483  HD2 HIS A 234     103.540 105.350 153.630  1.00  0.00           H
ATOM   3484  C   HIS A 234     105.990 102.170 153.960  1.00  0.00           C
ATOM   3485  O   HIS A 234     105.960 102.550 152.800  1.00  0.00           O
ATOM   3486  N   GLY A 235     107.030 102.220 154.900  1.00  0.00           N
ATOM   3487  HN  GLY A 235     106.840 101.830 155.790  1.00  0.00           H
ATOM   3488  CA  GLY A 235     108.280 103.010 154.650  1.00  0.00           C
ATOM   3489  HA1 GLY A 235     108.570 103.300 155.650  1.00  0.00           H
ATOM   3490  HA2 GLY A 235     107.990 103.930 154.170  1.00  0.00           H
ATOM   3491  C   GLY A 235     109.420 102.340 153.930  1.00  0.00           C
ATOM   3492  O   GLY A 235     110.600 102.500 154.150  1.00  0.00           O
ATOM   3493  N   PHE A 236     109.020 101.440 153.040  1.00  0.00           N
ATOM   3494  HN  PHE A 236     108.050 101.210 153.130  1.00  0.00           H
ATOM   3495  CA  PHE A 236     109.810 100.920 151.870  1.00  0.00           C
ATOM   3496  HA  PHE A 236     110.770 100.710 152.340  1.00  0.00           H
ATOM   3497  CB  PHE A 236     109.120  99.630 151.380  1.00  0.00           C
ATOM   3498  HB1 PHE A 236     109.710  99.120 150.580  1.00  0.00           H
ATOM   3499  HB2 PHE A 236     109.160  98.990 152.290  1.00  0.00           H
ATOM   3500  CG  PHE A 236     107.760  99.910 150.900  1.00  0.00           C
ATOM   3501  CD1 PHE A 236     106.650  99.610 151.700  1.00  0.00           C
ATOM   3502  HD1 PHE A 236     106.830  99.180 152.680  1.00  0.00           H
ATOM   3503  CE1 PHE A 236     105.320  99.570 151.170  1.00  0.00           C
ATOM   3504  HE1 PHE A 236     104.510  99.330 151.850  1.00  0.00           H
ATOM   3505  CZ  PHE A 236     105.070  99.980 149.880  1.00  0.00           C
ATOM   3506  HZ  PHE A 236     104.070  99.860 149.500  1.00  0.00           H
ATOM   3507  CD2 PHE A 236     107.460 100.370 149.560  1.00  0.00           C
ATOM   3508  HD2 PHE A 236     108.270 100.710 148.930  1.00  0.00           H
ATOM   3509  CE2 PHE A 236     106.160 100.470 149.120  1.00  0.00           C
ATOM   3510  HE2 PHE A 236     105.940 100.690 148.090  1.00  0.00           H
ATOM   3511  C   PHE A 236     109.880 102.090 150.840  1.00  0.00           C
ATOM   3512  O   PHE A 236     109.060 103.030 150.810  1.00  0.00           O
ATOM   3513  N   LEU A 237     111.000 102.220 150.180  1.00  0.00           N
ATOM   3514  HN  LEU A 237     111.740 101.580 150.380  1.00  0.00           H
ATOM   3515  CA  LEU A 237     111.180 103.310 149.240  1.00  0.00           C
ATOM   3516  HA  LEU A 237     110.380 104.020 149.140  1.00  0.00           H
ATOM   3517  CB  LEU A 237     112.520 104.040 149.330  1.00  0.00           C
ATOM   3518  HB1 LEU A 237     113.310 103.270 149.270  1.00  0.00           H
ATOM   3519  HB2 LEU A 237     112.700 104.850 148.590  1.00  0.00           H
ATOM   3520  CG  LEU A 237     112.780 104.750 150.720  1.00  0.00           C
ATOM   3521  HG  LEU A 237     112.770 104.010 151.550  1.00  0.00           H
ATOM   3522  CD1 LEU A 237     114.170 105.480 150.720  1.00  0.00           C
ATOM   3523 HD11 LEU A 237     114.330 106.160 149.860  1.00  0.00           H
ATOM   3524 HD12 LEU A 237     114.300 106.010 151.690  1.00  0.00           H
ATOM   3525 HD13 LEU A 237     115.000 104.740 150.760  1.00  0.00           H
ATOM   3526  CD2 LEU A 237     111.710 105.750 151.240  1.00  0.00           C
ATOM   3527 HD21 LEU A 237     110.720 105.280 151.030  1.00  0.00           H
ATOM   3528 HD22 LEU A 237     111.780 105.910 152.330  1.00  0.00           H
ATOM   3529 HD23 LEU A 237     111.930 106.750 150.800  1.00  0.00           H
ATOM   3530  C   LEU A 237     111.170 102.790 147.850  1.00  0.00           C
ATOM   3531  O   LEU A 237     110.810 103.460 146.870  1.00  0.00           O
ATOM   3532  N   LEU A 238     111.570 101.500 147.640  1.00  0.00           N
ATOM   3533  HN  LEU A 238     111.820 100.970 148.450  1.00  0.00           H
ATOM   3534  CA  LEU A 238     111.680 100.820 146.340  1.00  0.00           C
ATOM   3535  HA  LEU A 238     111.530 101.600 145.600  1.00  0.00           H
ATOM   3536  CB  LEU A 238     113.060 100.120 146.180  1.00  0.00           C
ATOM   3537  HB1 LEU A 238     113.880 100.860 146.240  1.00  0.00           H
ATOM   3538  HB2 LEU A 238     113.160  99.430 147.040  1.00  0.00           H
ATOM   3539  CG  LEU A 238     113.290  99.270 144.880  1.00  0.00           C
ATOM   3540  HG  LEU A 238     112.580  98.410 144.920  1.00  0.00           H
ATOM   3541  CD1 LEU A 238     113.190  99.960 143.550  1.00  0.00           C
ATOM   3542 HD11 LEU A 238     113.980 100.730 143.420  1.00  0.00           H
ATOM   3543 HD12 LEU A 238     113.400  99.280 142.700  1.00  0.00           H
ATOM   3544 HD13 LEU A 238     112.270 100.550 143.350  1.00  0.00           H
ATOM   3545  CD2 LEU A 238     114.750  98.670 144.880  1.00  0.00           C
ATOM   3546 HD21 LEU A 238     115.610  99.310 145.140  1.00  0.00           H
ATOM   3547 HD22 LEU A 238     114.790  97.840 145.610  1.00  0.00           H
ATOM   3548 HD23 LEU A 238     114.900  98.240 143.870  1.00  0.00           H
ATOM   3549  C   LEU A 238     110.550  99.760 146.210  1.00  0.00           C
ATOM   3550  O   LEU A 238     110.330  99.030 147.180  1.00  0.00           O
ATOM   3551  N   ASP A 239     109.820  99.730 145.080  1.00  0.00           N
ATOM   3552  HN  ASP A 239     110.050 100.330 144.310  1.00  0.00           H
ATOM   3553  CA  ASP A 239     108.860  98.620 144.830  1.00  0.00           C
ATOM   3554  HA  ASP A 239     108.460  98.240 145.760  1.00  0.00           H
ATOM   3555  CB  ASP A 239     107.610  99.130 143.990  1.00  0.00           C
ATOM   3556  HB1 ASP A 239     107.140  99.850 144.690  1.00  0.00           H
ATOM   3557  HB2 ASP A 239     107.850  99.680 143.050  1.00  0.00           H
ATOM   3558  CG  ASP A 239     106.560  98.080 143.590  1.00  0.00           C
ATOM   3559  OD1 ASP A 239     106.470  97.060 144.270  1.00  0.00           O
ATOM   3560  OD2 ASP A 239     105.710  98.520 142.820  1.00  0.00           O
ATOM   3561  C   ASP A 239     109.600  97.460 144.230  1.00  0.00           C
ATOM   3562  O   ASP A 239     110.390  97.640 143.280  1.00  0.00           O
ATOM   3563  N   THR A 240     109.520  96.290 144.700  1.00  0.00           N
ATOM   3564  HN  THR A 240     108.960  96.180 145.520  1.00  0.00           H
ATOM   3565  CA  THR A 240     110.320  95.210 144.250  1.00  0.00           C
ATOM   3566  HA  THR A 240     111.010  95.540 143.490  1.00  0.00           H
ATOM   3567  CB  THR A 240     111.210  94.630 145.340  1.00  0.00           C
ATOM   3568  HB  THR A 240     111.410  93.550 145.180  1.00  0.00           H
ATOM   3569  OG1 THR A 240     110.640  94.930 146.570  1.00  0.00           O
ATOM   3570  HG1 THR A 240     110.040  94.210 146.780  1.00  0.00           H
ATOM   3571  CG2 THR A 240     112.560  95.300 145.240  1.00  0.00           C
ATOM   3572 HG21 THR A 240     112.470  96.410 145.330  1.00  0.00           H
ATOM   3573 HG22 THR A 240     113.130  94.910 146.110  1.00  0.00           H
ATOM   3574 HG23 THR A 240     113.050  94.870 144.340  1.00  0.00           H
ATOM   3575  C   THR A 240     109.450  94.090 143.640  1.00  0.00           C
ATOM   3576  O   THR A 240     109.990  93.040 143.270  1.00  0.00           O
ATOM   3577  N   SER A 241     108.130  94.340 143.510  1.00  0.00           N
ATOM   3578  HN  SER A 241     107.840  95.150 144.010  1.00  0.00           H
ATOM   3579  CA  SER A 241     107.120  93.600 142.810  1.00  0.00           C
ATOM   3580  HA  SER A 241     107.380  92.550 142.870  1.00  0.00           H
ATOM   3581  CB  SER A 241     105.730  93.860 143.500  1.00  0.00           C
ATOM   3582  HB1 SER A 241     105.420  94.920 143.400  1.00  0.00           H
ATOM   3583  HB2 SER A 241     105.820  93.680 144.590  1.00  0.00           H
ATOM   3584  OG  SER A 241     104.670  92.970 143.060  1.00  0.00           O
ATOM   3585  HG1 SER A 241     104.820  92.130 143.510  1.00  0.00           H
ATOM   3586  C   SER A 241     107.040  93.910 141.300  1.00  0.00           C
ATOM   3587  O   SER A 241     106.570  95.020 141.060  1.00  0.00           O
ATOM   3588  N   LEU A 242     107.580  93.070 140.440  1.00  0.00           N
ATOM   3589  HN  LEU A 242     108.100  92.250 140.670  1.00  0.00           H
ATOM   3590  CA  LEU A 242     107.380  93.230 139.040  1.00  0.00           C
ATOM   3591  HA  LEU A 242     107.350  94.280 138.770  1.00  0.00           H
ATOM   3592  CB  LEU A 242     108.440  92.530 138.130  1.00  0.00           C
ATOM   3593  HB1 LEU A 242     108.530  91.510 138.540  1.00  0.00           H
ATOM   3594  HB2 LEU A 242     108.160  92.480 137.060  1.00  0.00           H
ATOM   3595  CG  LEU A 242     109.840  93.170 138.130  1.00  0.00           C
ATOM   3596  HG  LEU A 242     110.130  93.480 139.160  1.00  0.00           H
ATOM   3597  CD1 LEU A 242     110.780  92.270 137.410  1.00  0.00           C
ATOM   3598 HD11 LEU A 242     111.060  91.360 137.970  1.00  0.00           H
ATOM   3599 HD12 LEU A 242     110.490  91.940 136.390  1.00  0.00           H
ATOM   3600 HD13 LEU A 242     111.690  92.840 137.140  1.00  0.00           H
ATOM   3601  CD2 LEU A 242     109.760  94.560 137.410  1.00  0.00           C
ATOM   3602 HD21 LEU A 242     110.570  95.210 137.820  1.00  0.00           H
ATOM   3603 HD22 LEU A 242     110.080  94.380 136.360  1.00  0.00           H
ATOM   3604 HD23 LEU A 242     108.770  95.050 137.560  1.00  0.00           H
ATOM   3605  C   LEU A 242     106.000  92.800 138.560  1.00  0.00           C
ATOM   3606  O   LEU A 242     105.550  91.720 138.900  1.00  0.00           O
ATOM   3607  N   GLU A 243     105.270  93.550 137.730  1.00  0.00           N
ATOM   3608  HN  GLU A 243     105.570  94.460 137.450  1.00  0.00           H
ATOM   3609  CA  GLU A 243     104.140  93.070 137.120  1.00  0.00           C
ATOM   3610  HA  GLU A 243     103.710  92.300 137.750  1.00  0.00           H
ATOM   3611  CB  GLU A 243     103.130  94.130 136.750  1.00  0.00           C
ATOM   3612  HB1 GLU A 243     103.570  94.890 136.070  1.00  0.00           H
ATOM   3613  HB2 GLU A 243     102.190  93.760 136.280  1.00  0.00           H
ATOM   3614  CG  GLU A 243     102.760  95.080 137.990  1.00  0.00           C
ATOM   3615  HG1 GLU A 243     103.740  95.470 138.340  1.00  0.00           H
ATOM   3616  HG2 GLU A 243     102.270  94.410 138.730  1.00  0.00           H
ATOM   3617  CD  GLU A 243     101.850  96.190 137.560  1.00  0.00           C
ATOM   3618  OE1 GLU A 243     101.990  96.650 136.350  1.00  0.00           O
ATOM   3619  OE2 GLU A 243     101.000  96.570 138.360  1.00  0.00           O
ATOM   3620  C   GLU A 243     104.590  92.520 135.780  1.00  0.00           C
ATOM   3621  O   GLU A 243     105.600  93.020 135.230  1.00  0.00           O
ATOM   3622  N   PRO A 244     104.050  91.400 135.230  1.00  0.00           N
ATOM   3623  CD  PRO A 244     103.920  90.240 136.140  1.00  0.00           C
ATOM   3624  HD1 PRO A 244     102.850  89.990 136.220  1.00  0.00           H
ATOM   3625  HD2 PRO A 244     104.420  90.440 137.120  1.00  0.00           H
ATOM   3626  CA  PRO A 244     104.390  90.920 133.840  1.00  0.00           C
ATOM   3627  HA  PRO A 244     105.300  91.410 133.510  1.00  0.00           H
ATOM   3628  CB  PRO A 244     104.410  89.390 133.920  1.00  0.00           C
ATOM   3629  HB1 PRO A 244     103.460  88.960 133.550  1.00  0.00           H
ATOM   3630  HB2 PRO A 244     105.200  88.850 133.350  1.00  0.00           H
ATOM   3631  CG  PRO A 244     104.650  89.120 135.380  1.00  0.00           C
ATOM   3632  HG1 PRO A 244     105.730  89.200 135.630  1.00  0.00           H
ATOM   3633  HG2 PRO A 244     104.270  88.140 135.750  1.00  0.00           H
ATOM   3634  C   PRO A 244     103.350  91.460 132.900  1.00  0.00           C
ATOM   3635  O   PRO A 244     102.240  91.840 133.320  1.00  0.00           O
ATOM   3636  N   PRO A 245     103.630  91.640 131.590  1.00  0.00           N
ATOM   3637  CD  PRO A 245     104.920  91.550 130.970  1.00  0.00           C
ATOM   3638  HD1 PRO A 245     105.520  90.660 131.250  1.00  0.00           H
ATOM   3639  HD2 PRO A 245     105.490  92.430 131.340  1.00  0.00           H
ATOM   3640  CA  PRO A 245     102.620  92.120 130.680  1.00  0.00           C
ATOM   3641  HA  PRO A 245     102.120  92.980 131.100  1.00  0.00           H
ATOM   3642  CB  PRO A 245     103.360  92.410 129.380  1.00  0.00           C
ATOM   3643  HB1 PRO A 245     102.760  92.180 128.480  1.00  0.00           H
ATOM   3644  HB2 PRO A 245     103.710  93.460 129.470  1.00  0.00           H
ATOM   3645  CG  PRO A 245     104.600  91.520 129.440  1.00  0.00           C
ATOM   3646  HG1 PRO A 245     105.400  92.020 128.860  1.00  0.00           H
ATOM   3647  HG2 PRO A 245     104.470  90.480 129.060  1.00  0.00           H
ATOM   3648  C   PRO A 245     101.470  91.180 130.490  1.00  0.00           C
ATOM   3649  O   PRO A 245     101.540  89.980 130.840  1.00  0.00           O
ATOM   3650  N   LEU A 246     100.320  91.700 130.020  1.00  0.00           N
ATOM   3651  HN  LEU A 246     100.300  92.660 129.740  1.00  0.00           H
ATOM   3652  CA  LEU A 246      99.120  90.950 129.580  1.00  0.00           C
ATOM   3653  HA  LEU A 246      98.780  90.490 130.500  1.00  0.00           H
ATOM   3654  CB  LEU A 246      98.050  91.930 129.060  1.00  0.00           C
ATOM   3655  HB1 LEU A 246      97.910  92.830 129.690  1.00  0.00           H
ATOM   3656  HB2 LEU A 246      98.330  92.490 128.140  1.00  0.00           H
ATOM   3657  CG  LEU A 246      96.630  91.490 128.660  1.00  0.00           C
ATOM   3658  HG  LEU A 246      96.650  90.810 127.780  1.00  0.00           H
ATOM   3659  CD1 LEU A 246      95.800  90.850 129.680  1.00  0.00           C
ATOM   3660 HD11 LEU A 246      96.380  90.070 130.220  1.00  0.00           H
ATOM   3661 HD12 LEU A 246      95.500  91.570 130.470  1.00  0.00           H
ATOM   3662 HD13 LEU A 246      94.880  90.370 129.280  1.00  0.00           H
ATOM   3663  CD2 LEU A 246      95.730  92.670 128.100  1.00  0.00           C
ATOM   3664 HD21 LEU A 246      94.710  92.310 127.860  1.00  0.00           H
ATOM   3665 HD22 LEU A 246      95.670  93.520 128.810  1.00  0.00           H
ATOM   3666 HD23 LEU A 246      96.210  93.040 127.170  1.00  0.00           H
ATOM   3667  C   LEU A 246      99.360  89.750 128.700  1.00  0.00           C
ATOM   3668  O   LEU A 246      98.610  88.810 128.730  1.00  0.00           O
ATOM   3669  N   CYS A 247     100.550  89.760 128.020  1.00  0.00           N
ATOM   3670  HN  CYS A 247     101.120  90.580 128.060  1.00  0.00           H
ATOM   3671  CA  CYS A 247     100.890  88.730 127.090  1.00  0.00           C
ATOM   3672  HA  CYS A 247     100.050  88.050 127.070  1.00  0.00           H
ATOM   3673  CB  CYS A 247     101.090  89.470 125.790  1.00  0.00           C
ATOM   3674  HB1 CYS A 247     101.400  88.830 124.940  1.00  0.00           H
ATOM   3675  HB2 CYS A 247     101.910  90.210 125.960  1.00  0.00           H
ATOM   3676  SG  CYS A 247      99.740  90.580 125.310  1.00  0.00           S
ATOM   3677  C   CYS A 247     102.040  87.780 127.540  1.00  0.00           C
ATOM   3678  O   CYS A 247     102.590  86.880 126.840  1.00  0.00           O
ATOM   3679  N   GLY A 248     102.370  87.910 128.830  1.00  0.00           N
ATOM   3680  HN  GLY A 248     101.850  88.650 129.260  1.00  0.00           H
ATOM   3681  CA  GLY A 248     103.400  87.280 129.610  1.00  0.00           C
ATOM   3682  HA1 GLY A 248     103.960  87.990 130.190  1.00  0.00           H
ATOM   3683  HA2 GLY A 248     104.000  86.670 128.950  1.00  0.00           H
ATOM   3684  C   GLY A 248     102.800  86.420 130.690  1.00  0.00           C
ATOM   3685  O   GLY A 248     101.580  86.320 130.680  1.00  0.00           O
ATOM   3686  N   GLN A 249     103.600  85.790 131.550  1.00  0.00           N
ATOM   3687  HN  GLN A 249     104.540  85.630 131.260  1.00  0.00           H
ATOM   3688  CA  GLN A 249     103.190  85.010 132.730  1.00  0.00           C
ATOM   3689  HA  GLN A 249     102.240  85.460 133.000  1.00  0.00           H
ATOM   3690  CB  GLN A 249     103.240  83.530 132.440  1.00  0.00           C
ATOM   3691  HB1 GLN A 249     104.170  83.310 131.880  1.00  0.00           H
ATOM   3692  HB2 GLN A 249     103.260  82.970 133.400  1.00  0.00           H
ATOM   3693  CG  GLN A 249     102.180  82.810 131.590  1.00  0.00           C
ATOM   3694  HG1 GLN A 249     102.500  81.780 131.340  1.00  0.00           H
ATOM   3695  HG2 GLN A 249     102.060  83.300 130.600  1.00  0.00           H
ATOM   3696  CD  GLN A 249     100.810  82.670 132.300  1.00  0.00           C
ATOM   3697  OE1 GLN A 249      99.740  82.970 131.750  1.00  0.00           O
ATOM   3698  NE2 GLN A 249     100.730  82.090 133.530  1.00  0.00           N
ATOM   3699 HE21 GLN A 249     101.510  81.740 134.040  1.00  0.00           H
ATOM   3700 HE22 GLN A 249      99.910  82.160 134.090  1.00  0.00           H
ATOM   3701  C   GLN A 249     104.180  85.280 133.900  1.00  0.00           C
ATOM   3702  O   GLN A 249     103.890  84.930 135.010  1.00  0.00           O
ATOM   3703  N   THR A 250     105.390  85.660 133.590  1.00  0.00           N
ATOM   3704  HN  THR A 250     105.680  85.700 132.630  1.00  0.00           H
ATOM   3705  CA  THR A 250     106.460  85.440 134.560  1.00  0.00           C
ATOM   3706  HA  THR A 250     106.040  85.520 135.550  1.00  0.00           H
ATOM   3707  CB  THR A 250     107.190  84.080 134.580  1.00  0.00           C
ATOM   3708  HB  THR A 250     108.260  84.310 134.380  1.00  0.00           H
ATOM   3709  OG1 THR A 250     106.520  83.210 133.620  1.00  0.00           O
ATOM   3710  HG1 THR A 250     107.000  83.380 132.800  1.00  0.00           H
ATOM   3711  CG2 THR A 250     107.120  83.490 135.950  1.00  0.00           C
ATOM   3712 HG21 THR A 250     106.120  83.110 136.220  1.00  0.00           H
ATOM   3713 HG22 THR A 250     107.800  82.610 136.000  1.00  0.00           H
ATOM   3714 HG23 THR A 250     107.370  84.280 136.690  1.00  0.00           H
ATOM   3715  C   THR A 250     107.440  86.610 134.450  1.00  0.00           C
ATOM   3716  O   THR A 250     107.240  87.400 133.530  1.00  0.00           O
ATOM   3717  N   LEU A 251     108.410  86.690 135.330  1.00  0.00           N
ATOM   3718  HN  LEU A 251     108.500  86.010 136.050  1.00  0.00           H
ATOM   3719  CA  LEU A 251     109.250  87.880 135.530  1.00  0.00           C
ATOM   3720  HA  LEU A 251     108.580  88.730 135.530  1.00  0.00           H
ATOM   3721  CB  LEU A 251     110.160  87.720 136.740  1.00  0.00           C
ATOM   3722  HB1 LEU A 251     110.890  86.900 136.640  1.00  0.00           H
ATOM   3723  HB2 LEU A 251     110.720  88.660 136.960  1.00  0.00           H
ATOM   3724  CG  LEU A 251     109.470  87.350 138.110  1.00  0.00           C
ATOM   3725  HG  LEU A 251     108.870  86.450 137.870  1.00  0.00           H
ATOM   3726  CD1 LEU A 251     110.570  87.000 139.140  1.00  0.00           C
ATOM   3727 HD11 LEU A 251     111.270  86.200 138.830  1.00  0.00           H
ATOM   3728 HD12 LEU A 251     111.040  88.000 139.290  1.00  0.00           H
ATOM   3729 HD13 LEU A 251     110.090  86.710 140.100  1.00  0.00           H
ATOM   3730  CD2 LEU A 251     108.500  88.580 138.500  1.00  0.00           C
ATOM   3731 HD21 LEU A 251     108.020  88.340 139.470  1.00  0.00           H
ATOM   3732 HD22 LEU A 251     109.080  89.520 138.610  1.00  0.00           H
ATOM   3733 HD23 LEU A 251     107.710  88.650 137.720  1.00  0.00           H
ATOM   3734  C   LEU A 251     110.200  88.080 134.370  1.00  0.00           C
ATOM   3735  O   LEU A 251     110.580  89.150 133.960  1.00  0.00           O
ATOM   3736  N   CYS A 252     110.590  87.060 133.650  1.00  0.00           N
ATOM   3737  HN  CYS A 252     110.110  86.230 133.920  1.00  0.00           H
ATOM   3738  CA  CYS A 252     111.400  87.130 132.490  1.00  0.00           C
ATOM   3739  HA  CYS A 252     112.260  87.740 132.740  1.00  0.00           H
ATOM   3740  CB  CYS A 252     112.080  85.810 132.070  1.00  0.00           C
ATOM   3741  HB1 CYS A 252     112.650  85.930 131.120  1.00  0.00           H
ATOM   3742  HB2 CYS A 252     111.290  85.100 131.770  1.00  0.00           H
ATOM   3743  SG  CYS A 252     113.160  85.000 133.370  1.00  0.00           S
ATOM   3744  C   CYS A 252     110.710  87.730 131.240  1.00  0.00           C
ATOM   3745  O   CYS A 252     111.390  88.000 130.250  1.00  0.00           O
ATOM   3746  N   ASP A 253     109.360  87.760 131.220  1.00  0.00           N
ATOM   3747  HN  ASP A 253     108.860  87.280 131.940  1.00  0.00           H
ATOM   3748  CA  ASP A 253     108.490  88.450 130.260  1.00  0.00           C
ATOM   3749  HA  ASP A 253     108.950  88.250 129.310  1.00  0.00           H
ATOM   3750  CB  ASP A 253     107.020  87.830 130.220  1.00  0.00           C
ATOM   3751  HB1 ASP A 253     106.460  88.030 131.160  1.00  0.00           H
ATOM   3752  HB2 ASP A 253     106.510  88.150 129.290  1.00  0.00           H
ATOM   3753  CG  ASP A 253     107.130  86.320 130.210  1.00  0.00           C
ATOM   3754  OD1 ASP A 253     108.150  85.730 129.750  1.00  0.00           O
ATOM   3755  OD2 ASP A 253     106.170  85.620 130.570  1.00  0.00           O
ATOM   3756  C   ASP A 253     108.480  89.910 130.460  1.00  0.00           C
ATOM   3757  O   ASP A 253     108.120  90.670 129.510  1.00  0.00           O
ATOM   3758  N   ASN A 254     108.780  90.420 131.650  1.00  0.00           N
ATOM   3759  HN  ASN A 254     109.150  89.750 132.280  1.00  0.00           H
ATOM   3760  CA  ASN A 254     108.770  91.830 131.940  1.00  0.00           C
ATOM   3761  HA  ASN A 254     107.830  92.200 131.540  1.00  0.00           H
ATOM   3762  CB  ASN A 254     108.940  92.210 133.440  1.00  0.00           C
ATOM   3763  HB1 ASN A 254     108.080  91.850 134.050  1.00  0.00           H
ATOM   3764  HB2 ASN A 254     109.760  91.610 133.900  1.00  0.00           H
ATOM   3765  CG  ASN A 254     109.190  93.730 133.860  1.00  0.00           C
ATOM   3766  OD1 ASN A 254     110.340  94.250 133.750  1.00  0.00           O
ATOM   3767  ND2 ASN A 254     108.170  94.360 134.390  1.00  0.00           N
ATOM   3768 HD21 ASN A 254     107.230  94.020 134.420  1.00  0.00           H
ATOM   3769 HD22 ASN A 254     108.430  95.200 134.860  1.00  0.00           H
ATOM   3770  C   ASN A 254     109.920  92.490 131.180  1.00  0.00           C
ATOM   3771  O   ASN A 254     111.080  92.020 131.050  1.00  0.00           O
ATOM   3772  N   THR A 255     109.610  93.590 130.510  1.00  0.00           N
ATOM   3773  HN  THR A 255     108.740  94.090 130.460  1.00  0.00           H
ATOM   3774  CA  THR A 255     110.390  94.160 129.440  1.00  0.00           C
ATOM   3775  HA  THR A 255     110.500  93.460 128.620  1.00  0.00           H
ATOM   3776  CB  THR A 255     109.740  95.440 128.840  1.00  0.00           C
ATOM   3777  HB  THR A 255     110.460  96.090 128.310  1.00  0.00           H
ATOM   3778  OG1 THR A 255     109.170  96.250 129.840  1.00  0.00           O
ATOM   3779  HG1 THR A 255     109.840  96.660 130.400  1.00  0.00           H
ATOM   3780  CG2 THR A 255     108.670  94.850 127.890  1.00  0.00           C
ATOM   3781 HG21 THR A 255     107.980  95.680 127.600  1.00  0.00           H
ATOM   3782 HG22 THR A 255     109.080  94.490 126.920  1.00  0.00           H
ATOM   3783 HG23 THR A 255     108.030  94.040 128.300  1.00  0.00           H
ATOM   3784  C   THR A 255     111.770  94.530 129.830  1.00  0.00           C
ATOM   3785  O   THR A 255     112.670  94.390 129.010  1.00  0.00           O
ATOM   3786  N   GLU A 256     112.010  95.060 131.030  1.00  0.00           N
ATOM   3787  HN  GLU A 256     111.340  95.290 131.730  1.00  0.00           H
ATOM   3788  CA  GLU A 256     113.440  95.420 131.460  1.00  0.00           C
ATOM   3789  HA  GLU A 256     113.980  95.960 130.690  1.00  0.00           H
ATOM   3790  CB  GLU A 256     113.360  96.190 132.800  1.00  0.00           C
ATOM   3791  HB1 GLU A 256     112.690  95.610 133.470  1.00  0.00           H
ATOM   3792  HB2 GLU A 256     114.370  96.230 133.260  1.00  0.00           H
ATOM   3793  CG  GLU A 256     113.000  97.670 132.790  1.00  0.00           C
ATOM   3794  HG1 GLU A 256     113.850  98.340 132.540  1.00  0.00           H
ATOM   3795  HG2 GLU A 256     112.630  97.890 133.810  1.00  0.00           H
ATOM   3796  CD  GLU A 256     111.980  98.000 131.750  1.00  0.00           C
ATOM   3797  OE1 GLU A 256     112.350  98.840 130.840  1.00  0.00           O
ATOM   3798  OE2 GLU A 256     110.810  97.550 131.720  1.00  0.00           O
ATOM   3799  C   GLU A 256     114.250  94.240 131.740  1.00  0.00           C
ATOM   3800  O   GLU A 256     115.450  94.240 131.460  1.00  0.00           O
ATOM   3801  N   VAL A 257     113.730  93.150 132.280  1.00  0.00           N
ATOM   3802  HN  VAL A 257     112.740  93.120 132.390  1.00  0.00           H
ATOM   3803  CA  VAL A 257     114.360  91.830 132.490  1.00  0.00           C
ATOM   3804  HA  VAL A 257     115.220  92.040 133.100  1.00  0.00           H
ATOM   3805  CB  VAL A 257     113.510  90.800 133.150  1.00  0.00           C
ATOM   3806  HB  VAL A 257     112.550  90.640 132.610  1.00  0.00           H
ATOM   3807  CG1 VAL A 257     114.300  89.530 133.330  1.00  0.00           C
ATOM   3808 HG11 VAL A 257     115.260  89.650 133.870  1.00  0.00           H
ATOM   3809 HG12 VAL A 257     113.780  88.870 134.060  1.00  0.00           H
ATOM   3810 HG13 VAL A 257     114.490  88.890 132.450  1.00  0.00           H
ATOM   3811  CG2 VAL A 257     112.910  91.350 134.490  1.00  0.00           C
ATOM   3812 HG21 VAL A 257     113.720  91.490 135.230  1.00  0.00           H
ATOM   3813 HG22 VAL A 257     112.340  92.300 134.380  1.00  0.00           H
ATOM   3814 HG23 VAL A 257     112.220  90.610 134.940  1.00  0.00           H
ATOM   3815  C   VAL A 257     114.860  91.190 131.240  1.00  0.00           C
ATOM   3816  O   VAL A 257     116.030  90.970 131.010  1.00  0.00           O
ATOM   3817  N   ILE A 258     114.050  91.030 130.170  1.00  0.00           N
ATOM   3818  HN  ILE A 258     113.060  91.120 130.180  1.00  0.00           H
ATOM   3819  CA  ILE A 258     114.470  90.600 128.820  1.00  0.00           C
ATOM   3820  HA  ILE A 258     115.090  89.730 128.960  1.00  0.00           H
ATOM   3821  CB  ILE A 258     113.310  90.250 127.890  1.00  0.00           C
ATOM   3822  HB  ILE A 258     112.560  89.690 128.480  1.00  0.00           H
ATOM   3823  CG2 ILE A 258     112.460  91.510 127.550  1.00  0.00           C
ATOM   3824 HG21 ILE A 258     111.440  91.170 127.260  1.00  0.00           H
ATOM   3825 HG22 ILE A 258     112.330  92.130 128.460  1.00  0.00           H
ATOM   3826 HG23 ILE A 258     112.870  92.100 126.710  1.00  0.00           H
ATOM   3827  CG1 ILE A 258     113.470  89.450 126.610  1.00  0.00           C
ATOM   3828 HG11 ILE A 258     114.010  90.090 125.890  1.00  0.00           H
ATOM   3829 HG12 ILE A 258     112.440  89.410 126.200  1.00  0.00           H
ATOM   3830  CD  ILE A 258     114.240  88.120 126.770  1.00  0.00           C
ATOM   3831  HD1 ILE A 258     113.840  87.510 127.610  1.00  0.00           H
ATOM   3832  HD2 ILE A 258     114.140  87.480 125.860  1.00  0.00           H
ATOM   3833  HD3 ILE A 258     115.320  88.370 126.860  1.00  0.00           H
ATOM   3834  C   ILE A 258     115.480  91.560 128.140  1.00  0.00           C
ATOM   3835  O   ILE A 258     116.550  91.120 127.680  1.00  0.00           O
ATOM   3836  N   ALA A 259     115.170  92.840 128.260  1.00  0.00           N
ATOM   3837  HN  ALA A 259     114.340  93.120 128.750  1.00  0.00           H
ATOM   3838  CA  ALA A 259     116.120  93.860 127.900  1.00  0.00           C
ATOM   3839  HA  ALA A 259     116.230  93.880 126.830  1.00  0.00           H
ATOM   3840  CB  ALA A 259     115.500  95.220 128.290  1.00  0.00           C
ATOM   3841  HB1 ALA A 259     116.080  96.050 127.840  1.00  0.00           H
ATOM   3842  HB2 ALA A 259     114.460  95.350 127.940  1.00  0.00           H
ATOM   3843  HB3 ALA A 259     115.670  95.460 129.360  1.00  0.00           H
ATOM   3844  C   ALA A 259     117.580  93.770 128.500  1.00  0.00           C
ATOM   3845  O   ALA A 259     118.550  93.760 127.790  1.00  0.00           O
ATOM   3846  N   SER A 260     117.720  93.600 129.870  1.00  0.00           N
ATOM   3847  HN  SER A 260     116.900  93.800 130.400  1.00  0.00           H
ATOM   3848  CA  SER A 260     118.940  93.240 130.570  1.00  0.00           C
ATOM   3849  HA  SER A 260     119.650  94.010 130.290  1.00  0.00           H
ATOM   3850  CB  SER A 260     118.810  93.240 132.130  1.00  0.00           C
ATOM   3851  HB1 SER A 260     119.830  93.030 132.510  1.00  0.00           H
ATOM   3852  HB2 SER A 260     118.140  92.420 132.470  1.00  0.00           H
ATOM   3853  OG  SER A 260     118.370  94.480 132.680  1.00  0.00           O
ATOM   3854  HG1 SER A 260     117.830  94.180 133.420  1.00  0.00           H
ATOM   3855  C   SER A 260     119.660  91.950 130.090  1.00  0.00           C
ATOM   3856  O   SER A 260     120.850  92.000 129.840  1.00  0.00           O
ATOM   3857  N   TYR A 261     118.930  90.820 129.940  1.00  0.00           N
ATOM   3858  HN  TYR A 261     118.000  90.740 130.280  1.00  0.00           H
ATOM   3859  CA  TYR A 261     119.450  89.560 129.390  1.00  0.00           C
ATOM   3860  HA  TYR A 261     120.380  89.290 129.860  1.00  0.00           H
ATOM   3861  CB  TYR A 261     118.360  88.410 129.560  1.00  0.00           C
ATOM   3862  HB1 TYR A 261     117.340  88.840 129.440  1.00  0.00           H
ATOM   3863  HB2 TYR A 261     118.510  87.700 128.730  1.00  0.00           H
ATOM   3864  CG  TYR A 261     118.560  87.760 130.870  1.00  0.00           C
ATOM   3865  CD1 TYR A 261     118.300  88.400 132.090  1.00  0.00           C
ATOM   3866  HD1 TYR A 261     118.100  89.460 132.000  1.00  0.00           H
ATOM   3867  CE1 TYR A 261     118.560  87.780 133.300  1.00  0.00           C
ATOM   3868  HE1 TYR A 261     118.570  88.400 134.190  1.00  0.00           H
ATOM   3869  CZ  TYR A 261     118.960  86.510 133.320  1.00  0.00           C
ATOM   3870  OH  TYR A 261     119.310  85.830 134.460  1.00  0.00           O
ATOM   3871  HH  TYR A 261     119.530  84.910 134.350  1.00  0.00           H
ATOM   3872  CD2 TYR A 261     118.840  86.380 130.900  1.00  0.00           C
ATOM   3873  HD2 TYR A 261     118.740  85.780 130.010  1.00  0.00           H
ATOM   3874  CE2 TYR A 261     119.090  85.750 132.120  1.00  0.00           C
ATOM   3875  HE2 TYR A 261     119.360  84.700 132.190  1.00  0.00           H
ATOM   3876  C   TYR A 261     119.820  89.680 127.920  1.00  0.00           C
ATOM   3877  O   TYR A 261     120.850  89.110 127.570  1.00  0.00           O
ATOM   3878  N   ASN A 262     119.140  90.440 127.100  1.00  0.00           N
ATOM   3879  HN  ASN A 262     118.190  90.630 127.340  1.00  0.00           H
ATOM   3880  CA  ASN A 262     119.670  90.830 125.780  1.00  0.00           C
ATOM   3881  HA  ASN A 262     119.770  89.870 125.300  1.00  0.00           H
ATOM   3882  CB  ASN A 262     118.620  91.490 124.850  1.00  0.00           C
ATOM   3883  HB1 ASN A 262     118.320  92.450 125.330  1.00  0.00           H
ATOM   3884  HB2 ASN A 262     119.040  91.710 123.850  1.00  0.00           H
ATOM   3885  CG  ASN A 262     117.320  90.680 124.470  1.00  0.00           C
ATOM   3886  OD1 ASN A 262     117.290  89.520 124.060  1.00  0.00           O
ATOM   3887  ND2 ASN A 262     116.100  91.220 124.770  1.00  0.00           N
ATOM   3888 HD21 ASN A 262     116.080  92.140 125.150  1.00  0.00           H
ATOM   3889 HD22 ASN A 262     115.330  90.590 124.690  1.00  0.00           H
ATOM   3890  C   ASN A 262     120.960  91.700 125.750  1.00  0.00           C
ATOM   3891  O   ASN A 262     121.910  91.350 124.990  1.00  0.00           O
ATOM   3892  N   GLN A 263     121.120  92.680 126.690  1.00  0.00           N
ATOM   3893  HN  GLN A 263     120.390  92.800 127.370  1.00  0.00           H
ATOM   3894  CA  GLN A 263     122.320  93.520 126.700  1.00  0.00           C
ATOM   3895  HA  GLN A 263     122.560  93.800 125.690  1.00  0.00           H
ATOM   3896  CB  GLN A 263     122.170  94.800 127.520  1.00  0.00           C
ATOM   3897  HB1 GLN A 263     121.320  95.360 127.070  1.00  0.00           H
ATOM   3898  HB2 GLN A 263     121.880  94.370 128.500  1.00  0.00           H
ATOM   3899  CG  GLN A 263     123.300  95.770 127.550  1.00  0.00           C
ATOM   3900  HG1 GLN A 263     123.450  96.380 126.630  1.00  0.00           H
ATOM   3901  HG2 GLN A 263     124.290  95.390 127.870  1.00  0.00           H
ATOM   3902  CD  GLN A 263     123.010  96.790 128.730  1.00  0.00           C
ATOM   3903  OE1 GLN A 263     123.700  96.800 129.760  1.00  0.00           O
ATOM   3904  NE2 GLN A 263     121.970  97.630 128.580  1.00  0.00           N
ATOM   3905 HE21 GLN A 263     121.580  97.660 127.660  1.00  0.00           H
ATOM   3906 HE22 GLN A 263     121.860  98.330 129.290  1.00  0.00           H
ATOM   3907  C   GLN A 263     123.690  92.870 127.040  1.00  0.00           C
ATOM   3908  O   GLN A 263     124.660  93.210 126.440  1.00  0.00           O
ATOM   3909  N   LEU A 264     123.640  91.990 128.040  1.00  0.00           N
ATOM   3910  HN  LEU A 264     122.770  91.700 128.430  1.00  0.00           H
ATOM   3911  CA  LEU A 264     124.950  91.410 128.440  1.00  0.00           C
ATOM   3912  HA  LEU A 264     125.780  91.930 127.980  1.00  0.00           H
ATOM   3913  CB  LEU A 264     125.070  91.620 130.020  1.00  0.00           C
ATOM   3914  HB1 LEU A 264     124.340  90.940 130.510  1.00  0.00           H
ATOM   3915  HB2 LEU A 264     126.110  91.350 130.270  1.00  0.00           H
ATOM   3916  CG  LEU A 264     124.830  93.020 130.470  1.00  0.00           C
ATOM   3917  HG  LEU A 264     123.830  93.430 130.210  1.00  0.00           H
ATOM   3918  CD1 LEU A 264     124.850  93.240 131.960  1.00  0.00           C
ATOM   3919 HD11 LEU A 264     124.150  92.520 132.440  1.00  0.00           H
ATOM   3920 HD12 LEU A 264     125.780  92.880 132.440  1.00  0.00           H
ATOM   3921 HD13 LEU A 264     124.520  94.250 132.280  1.00  0.00           H
ATOM   3922  CD2 LEU A 264     125.810  93.960 129.720  1.00  0.00           C
ATOM   3923 HD21 LEU A 264     125.890  93.800 128.630  1.00  0.00           H
ATOM   3924 HD22 LEU A 264     125.630  95.050 129.870  1.00  0.00           H
ATOM   3925 HD23 LEU A 264     126.820  93.760 130.120  1.00  0.00           H
ATOM   3926  C   LEU A 264     125.000  89.900 128.110  1.00  0.00           C
ATOM   3927  O   LEU A 264     124.030  89.150 128.270  1.00  0.00           O
ATOM   3928  N   SER A 265     126.180  89.460 127.660  1.00  0.00           N
ATOM   3929  HN  SER A 265     126.900  90.150 127.580  1.00  0.00           H
ATOM   3930  CA  SER A 265     126.460  88.030 127.360  1.00  0.00           C
ATOM   3931  HA  SER A 265     125.650  87.610 126.790  1.00  0.00           H
ATOM   3932  CB  SER A 265     127.720  87.770 126.610  1.00  0.00           C
ATOM   3933  HB1 SER A 265     127.900  86.750 126.190  1.00  0.00           H
ATOM   3934  HB2 SER A 265     128.610  88.060 127.200  1.00  0.00           H
ATOM   3935  OG  SER A 265     127.670  88.530 125.400  1.00  0.00           O
ATOM   3936  HG1 SER A 265     127.700  89.450 125.690  1.00  0.00           H
ATOM   3937  C   SER A 265     126.580  87.150 128.600  1.00  0.00           C
ATOM   3938  O   SER A 265     126.560  85.930 128.550  1.00  0.00           O
ATOM   3939  N   SER A 266     126.910  87.830 129.730  1.00  0.00           N
ATOM   3940  HN  SER A 266     126.920  88.810 129.600  1.00  0.00           H
ATOM   3941  CA  SER A 266     127.160  87.320 131.080  1.00  0.00           C
ATOM   3942  HA  SER A 266     128.060  86.720 131.000  1.00  0.00           H
ATOM   3943  CB  SER A 266     127.310  88.420 132.160  1.00  0.00           C
ATOM   3944  HB1 SER A 266     128.210  89.040 131.990  1.00  0.00           H
ATOM   3945  HB2 SER A 266     127.500  87.990 133.170  1.00  0.00           H
ATOM   3946  OG  SER A 266     126.240  89.340 132.180  1.00  0.00           O
ATOM   3947  HG1 SER A 266     126.510  90.160 132.600  1.00  0.00           H
ATOM   3948  C   SER A 266     126.160  86.330 131.530  1.00  0.00           C
ATOM   3949  O   SER A 266     126.480  85.210 131.920  1.00  0.00           O
ATOM   3950  N   PHE A 267     124.870  86.640 131.340  1.00  0.00           N
ATOM   3951  HN  PHE A 267     124.720  87.560 130.970  1.00  0.00           H
ATOM   3952  CA  PHE A 267     123.780  85.830 131.830  1.00  0.00           C
ATOM   3953  HA  PHE A 267     124.120  85.320 132.720  1.00  0.00           H
ATOM   3954  CB  PHE A 267     122.580  86.720 132.070  1.00  0.00           C
ATOM   3955  HB1 PHE A 267     122.200  87.190 131.150  1.00  0.00           H
ATOM   3956  HB2 PHE A 267     121.720  86.080 132.340  1.00  0.00           H
ATOM   3957  CG  PHE A 267     122.660  87.630 133.250  1.00  0.00           C
ATOM   3958  CD1 PHE A 267     123.410  87.410 134.440  1.00  0.00           C
ATOM   3959  HD1 PHE A 267     123.990  86.500 134.520  1.00  0.00           H
ATOM   3960  CE1 PHE A 267     123.350  88.300 135.490  1.00  0.00           C
ATOM   3961  HE1 PHE A 267     124.040  88.240 136.320  1.00  0.00           H
ATOM   3962  CZ  PHE A 267     122.560  89.480 135.350  1.00  0.00           C
ATOM   3963  HZ  PHE A 267     122.480  90.240 136.120  1.00  0.00           H
ATOM   3964  CD2 PHE A 267     121.780  88.700 133.180  1.00  0.00           C
ATOM   3965  HD2 PHE A 267     121.140  88.750 132.300  1.00  0.00           H
ATOM   3966  CE2 PHE A 267     121.700  89.640 134.210  1.00  0.00           C
ATOM   3967  HE2 PHE A 267     121.100  90.530 134.110  1.00  0.00           H
ATOM   3968  C   PHE A 267     123.360  84.710 130.940  1.00  0.00           C
ATOM   3969  O   PHE A 267     122.540  83.890 131.340  1.00  0.00           O
ATOM   3970  N   ARG A 268     124.030  84.600 129.730  1.00  0.00           N
ATOM   3971  HN  ARG A 268     124.740  85.280 129.570  1.00  0.00           H
ATOM   3972  CA  ARG A 268     123.900  83.640 128.700  1.00  0.00           C
ATOM   3973  HA  ARG A 268     123.090  82.950 128.870  1.00  0.00           H
ATOM   3974  CB  ARG A 268     123.640  84.290 127.350  1.00  0.00           C
ATOM   3975  HB1 ARG A 268     124.490  84.930 127.050  1.00  0.00           H
ATOM   3976  HB2 ARG A 268     123.450  83.580 126.520  1.00  0.00           H
ATOM   3977  CG  ARG A 268     122.320  85.040 127.430  1.00  0.00           C
ATOM   3978  HG1 ARG A 268     121.950  85.220 128.460  1.00  0.00           H
ATOM   3979  HG2 ARG A 268     121.530  84.440 126.930  1.00  0.00           H
ATOM   3980  CD  ARG A 268     122.320  86.470 126.780  1.00  0.00           C
ATOM   3981  HD1 ARG A 268     122.780  87.200 127.490  1.00  0.00           H
ATOM   3982  HD2 ARG A 268     121.290  86.790 126.500  1.00  0.00           H
ATOM   3983  NE  ARG A 268     123.120  86.470 125.470  1.00  0.00           N
ATOM   3984  HE  ARG A 268     123.290  85.650 124.940  1.00  0.00           H
ATOM   3985  CZ  ARG A 268     123.610  87.580 124.930  1.00  0.00           C
ATOM   3986  NH1 ARG A 268     123.410  88.750 125.430  1.00  0.00           N
ATOM   3987 HH11 ARG A 268     123.660  89.510 124.830  1.00  0.00           H
ATOM   3988 HH12 ARG A 268     122.820  88.800 126.240  1.00  0.00           H
ATOM   3989  NH2 ARG A 268     124.230  87.560 123.750  1.00  0.00           N
ATOM   3990 HH21 ARG A 268     124.350  88.460 123.330  1.00  0.00           H
ATOM   3991 HH22 ARG A 268     124.460  86.680 123.340  1.00  0.00           H
ATOM   3992  C   ARG A 268     125.170  82.780 128.640  1.00  0.00           C
ATOM   3993  O   ARG A 268     125.490  82.090 127.670  1.00  0.00           O
ATOM   3994  N   GLN A 269     125.950  82.710 129.760  1.00  0.00           N
ATOM   3995  HN  GLN A 269     125.660  83.280 130.520  1.00  0.00           H
ATOM   3996  CA  GLN A 269     127.110  81.850 129.880  1.00  0.00           C
ATOM   3997  HA  GLN A 269     127.690  82.130 129.010  1.00  0.00           H
ATOM   3998  CB  GLN A 269     127.900  82.220 131.120  1.00  0.00           C
ATOM   3999  HB1 GLN A 269     128.970  82.030 130.910  1.00  0.00           H
ATOM   4000  HB2 GLN A 269     127.810  83.320 131.160  1.00  0.00           H
ATOM   4001  CG  GLN A 269     127.580  81.560 132.540  1.00  0.00           C
ATOM   4002  HG1 GLN A 269     128.300  81.960 133.290  1.00  0.00           H
ATOM   4003  HG2 GLN A 269     127.890  80.500 132.370  1.00  0.00           H
ATOM   4004  CD  GLN A 269     126.170  81.730 132.930  1.00  0.00           C
ATOM   4005  OE1 GLN A 269     125.700  80.690 133.390  1.00  0.00           O
ATOM   4006  NE2 GLN A 269     125.530  82.850 132.660  1.00  0.00           N
ATOM   4007 HE21 GLN A 269     126.110  83.620 132.380  1.00  0.00           H
ATOM   4008 HE22 GLN A 269     124.550  82.920 132.850  1.00  0.00           H
ATOM   4009  C   GLN A 269     126.880  80.340 129.870  1.00  0.00           C
ATOM   4010  O   GLN A 269     125.750  79.900 130.020  1.00  0.00           O
ATOM   4011  N   PRO A 270     127.810  79.440 129.550  1.00  0.00           N
ATOM   4012  CD  PRO A 270     129.180  79.820 129.320  1.00  0.00           C
ATOM   4013  HD1 PRO A 270     129.770  80.090 130.230  1.00  0.00           H
ATOM   4014  HD2 PRO A 270     129.230  80.750 128.720  1.00  0.00           H
ATOM   4015  CA  PRO A 270     127.680  77.970 129.600  1.00  0.00           C
ATOM   4016  HA  PRO A 270     127.050  77.660 128.770  1.00  0.00           H
ATOM   4017  CB  PRO A 270     129.070  77.430 129.420  1.00  0.00           C
ATOM   4018  HB1 PRO A 270     129.530  77.250 130.410  1.00  0.00           H
ATOM   4019  HB2 PRO A 270     128.960  76.450 128.910  1.00  0.00           H
ATOM   4020  CG  PRO A 270     129.790  78.590 128.710  1.00  0.00           C
ATOM   4021  HG1 PRO A 270     129.500  78.450 127.640  1.00  0.00           H
ATOM   4022  HG2 PRO A 270     130.900  78.580 128.750  1.00  0.00           H
ATOM   4023  C   PRO A 270     126.940  77.350 130.750  1.00  0.00           C
ATOM   4024  O   PRO A 270     127.350  77.490 131.880  1.00  0.00           O
ATOM   4025  N   LYS A 271     125.780  76.610 130.490  1.00  0.00           N
ATOM   4026  HN  LYS A 271     125.340  76.700 129.600  1.00  0.00           H
ATOM   4027  CA  LYS A 271     124.960  76.010 131.510  1.00  0.00           C
ATOM   4028  HA  LYS A 271     125.550  76.020 132.410  1.00  0.00           H
ATOM   4029  CB  LYS A 271     123.700  76.730 131.780  1.00  0.00           C
ATOM   4030  HB1 LYS A 271     123.060  76.780 130.870  1.00  0.00           H
ATOM   4031  HB2 LYS A 271     123.090  76.110 132.470  1.00  0.00           H
ATOM   4032  CG  LYS A 271     123.810  78.140 132.310  1.00  0.00           C
ATOM   4033  HG1 LYS A 271     124.560  78.700 131.700  1.00  0.00           H
ATOM   4034  HG2 LYS A 271     124.160  78.080 133.360  1.00  0.00           H
ATOM   4035  CD  LYS A 271     122.520  78.920 132.250  1.00  0.00           C
ATOM   4036  HD1 LYS A 271     121.750  78.450 132.910  1.00  0.00           H
ATOM   4037  HD2 LYS A 271     121.910  78.880 131.320  1.00  0.00           H
ATOM   4038  CE  LYS A 271     122.780  80.420 132.540  1.00  0.00           C
ATOM   4039  HE1 LYS A 271     123.460  80.750 131.720  1.00  0.00           H
ATOM   4040  HE2 LYS A 271     123.340  80.650 133.470  1.00  0.00           H
ATOM   4041  NZ  LYS A 271     121.530  81.280 132.470  1.00  0.00           N
ATOM   4042  HZ1 LYS A 271     120.910  80.950 131.700  1.00  0.00           H
ATOM   4043  HZ2 LYS A 271     120.970  81.210 133.350  1.00  0.00           H
ATOM   4044  HZ3 LYS A 271     121.800  82.280 132.400  1.00  0.00           H
ATOM   4045  C   LYS A 271     124.740  74.620 131.020  1.00  0.00           C
ATOM   4046  O   LYS A 271     124.200  74.400 129.940  1.00  0.00           O
ATOM   4047  N   VAL A 272     125.000  73.670 131.920  1.00  0.00           N
ATOM   4048  HN  VAL A 272     125.520  73.920 132.730  1.00  0.00           H
ATOM   4049  CA  VAL A 272     124.620  72.220 131.830  1.00  0.00           C
ATOM   4050  HA  VAL A 272     124.590  71.960 130.780  1.00  0.00           H
ATOM   4051  CB  VAL A 272     125.580  71.240 132.470  1.00  0.00           C
ATOM   4052  HB  VAL A 272     125.600  71.290 133.580  1.00  0.00           H
ATOM   4053  CG1 VAL A 272     125.080  69.800 132.070  1.00  0.00           C
ATOM   4054 HG11 VAL A 272     126.000  69.180 132.040  1.00  0.00           H
ATOM   4055 HG12 VAL A 272     124.240  69.350 132.650  1.00  0.00           H
ATOM   4056 HG13 VAL A 272     124.710  69.820 131.020  1.00  0.00           H
ATOM   4057  CG2 VAL A 272     126.970  71.550 131.810  1.00  0.00           C
ATOM   4058 HG21 VAL A 272     127.140  72.640 131.710  1.00  0.00           H
ATOM   4059 HG22 VAL A 272     127.770  70.970 132.320  1.00  0.00           H
ATOM   4060 HG23 VAL A 272     126.990  71.130 130.780  1.00  0.00           H
ATOM   4061  C   VAL A 272     123.240  71.990 132.350  1.00  0.00           C
ATOM   4062  O   VAL A 272     122.950  72.230 133.540  1.00  0.00           O
ATOM   4063  N   VAL A 273     122.300  71.500 131.520  1.00  0.00           N
ATOM   4064  HN  VAL A 273     122.620  71.360 130.590  1.00  0.00           H
ATOM   4065  CA  VAL A 273     120.880  71.190 131.850  1.00  0.00           C
ATOM   4066  HA  VAL A 273     120.740  71.490 132.880  1.00  0.00           H
ATOM   4067  CB  VAL A 273     120.000  71.940 131.050  1.00  0.00           C
ATOM   4068  HB  VAL A 273     120.210  71.790 129.970  1.00  0.00           H
ATOM   4069  CG1 VAL A 273     118.500  71.610 131.440  1.00  0.00           C
ATOM   4070 HG11 VAL A 273     118.320  71.690 132.540  1.00  0.00           H
ATOM   4071 HG12 VAL A 273     117.950  72.430 130.920  1.00  0.00           H
ATOM   4072 HG13 VAL A 273     118.200  70.590 131.120  1.00  0.00           H
ATOM   4073  CG2 VAL A 273     120.270  73.490 131.320  1.00  0.00           C
ATOM   4074 HG21 VAL A 273     120.480  73.560 132.410  1.00  0.00           H
ATOM   4075 HG22 VAL A 273     121.250  73.750 130.870  1.00  0.00           H
ATOM   4076 HG23 VAL A 273     119.440  74.180 131.080  1.00  0.00           H
ATOM   4077  C   VAL A 273     120.530  69.700 131.850  1.00  0.00           C
ATOM   4078  O   VAL A 273     120.340  69.090 130.770  1.00  0.00           O
ATOM   4079  N   ARG A 274     120.380  69.090 133.020  1.00  0.00           N
ATOM   4080  HN  ARG A 274     120.380  69.630 133.860  1.00  0.00           H
ATOM   4081  CA  ARG A 274     120.100  67.670 133.240  1.00  0.00           C
ATOM   4082  HA  ARG A 274     120.720  67.150 132.520  1.00  0.00           H
ATOM   4083  CB  ARG A 274     120.350  67.180 134.680  1.00  0.00           C
ATOM   4084  HB1 ARG A 274     119.680  67.700 135.400  1.00  0.00           H
ATOM   4085  HB2 ARG A 274     120.040  66.120 134.770  1.00  0.00           H
ATOM   4086  CG  ARG A 274     121.840  67.140 135.110  1.00  0.00           C
ATOM   4087  HG1 ARG A 274     122.370  68.090 134.900  1.00  0.00           H
ATOM   4088  HG2 ARG A 274     122.200  66.270 134.510  1.00  0.00           H
ATOM   4089  CD  ARG A 274     122.140  66.750 136.530  1.00  0.00           C
ATOM   4090  HD1 ARG A 274     123.210  66.530 136.710  1.00  0.00           H
ATOM   4091  HD2 ARG A 274     121.550  65.840 136.790  1.00  0.00           H
ATOM   4092  NE  ARG A 274     121.570  67.820 137.390  1.00  0.00           N
ATOM   4093  HE  ARG A 274     121.160  68.630 136.970  1.00  0.00           H
ATOM   4094  CZ  ARG A 274     121.420  67.720 138.720  1.00  0.00           C
ATOM   4095  NH1 ARG A 274     121.980  66.770 139.360  1.00  0.00           N
ATOM   4096 HH11 ARG A 274     121.820  66.720 140.350  1.00  0.00           H
ATOM   4097 HH12 ARG A 274     122.610  66.140 138.900  1.00  0.00           H
ATOM   4098  NH2 ARG A 274     120.830  68.730 139.340  1.00  0.00           N
ATOM   4099 HH21 ARG A 274     120.670  68.780 140.330  1.00  0.00           H
ATOM   4100 HH22 ARG A 274     120.590  69.650 139.020  1.00  0.00           H
ATOM   4101  C   ARG A 274     118.700  67.300 132.750  1.00  0.00           C
ATOM   4102  O   ARG A 274     117.700  67.970 132.960  1.00  0.00           O
ATOM   4103  N   TYR A 275     118.680  66.140 132.090  1.00  0.00           N
ATOM   4104  HN  TYR A 275     119.530  65.620 132.050  1.00  0.00           H
ATOM   4105  CA  TYR A 275     117.470  65.590 131.490  1.00  0.00           C
ATOM   4106  HA  TYR A 275     116.630  65.790 132.150  1.00  0.00           H
ATOM   4107  CB  TYR A 275     117.190  66.050 130.040  1.00  0.00           C
ATOM   4108  HB1 TYR A 275     116.110  66.100 129.810  1.00  0.00           H
ATOM   4109  HB2 TYR A 275     117.660  67.060 130.040  1.00  0.00           H
ATOM   4110  CG  TYR A 275     117.850  65.240 128.930  1.00  0.00           C
ATOM   4111  CD1 TYR A 275     119.120  65.500 128.400  1.00  0.00           C
ATOM   4112  HD1 TYR A 275     119.690  66.240 128.940  1.00  0.00           H
ATOM   4113  CE1 TYR A 275     119.520  64.960 127.160  1.00  0.00           C
ATOM   4114  HE1 TYR A 275     120.550  65.070 126.830  1.00  0.00           H
ATOM   4115  CZ  TYR A 275     118.660  64.110 126.470  1.00  0.00           C
ATOM   4116  OH  TYR A 275     119.230  63.510 125.360  1.00  0.00           O
ATOM   4117  HH  TYR A 275     120.190  63.500 125.330  1.00  0.00           H
ATOM   4118  CD2 TYR A 275     116.950  64.390 128.190  1.00  0.00           C
ATOM   4119  HD2 TYR A 275     115.930  64.360 128.540  1.00  0.00           H
ATOM   4120  CE2 TYR A 275     117.390  63.860 126.990  1.00  0.00           C
ATOM   4121  HE2 TYR A 275     116.710  63.240 126.440  1.00  0.00           H
ATOM   4122  C   TYR A 275     117.590  64.050 131.680  1.00  0.00           C
ATOM   4123  O   TYR A 275     118.730  63.590 131.890  1.00  0.00           O
ATOM   4124  N   ARG A 276     116.460  63.330 131.680  1.00  0.00           N
ATOM   4125  HN  ARG A 276     115.710  63.940 131.410  1.00  0.00           H
ATOM   4126  CA  ARG A 276     116.270  61.940 131.920  1.00  0.00           C
ATOM   4127  HA  ARG A 276     117.190  61.430 131.680  1.00  0.00           H
ATOM   4128  CB  ARG A 276     115.860  61.750 133.390  1.00  0.00           C
ATOM   4129  HB1 ARG A 276     116.750  62.060 133.970  1.00  0.00           H
ATOM   4130  HB2 ARG A 276     115.020  62.440 133.620  1.00  0.00           H
ATOM   4131  CG  ARG A 276     115.470  60.330 133.960  1.00  0.00           C
ATOM   4132  HG1 ARG A 276     116.130  59.710 133.330  1.00  0.00           H
ATOM   4133  HG2 ARG A 276     114.420  59.990 133.830  1.00  0.00           H
ATOM   4134  CD  ARG A 276     115.710  60.110 135.430  1.00  0.00           C
ATOM   4135  HD1 ARG A 276     116.770  60.080 135.740  1.00  0.00           H
ATOM   4136  HD2 ARG A 276     115.330  59.130 135.800  1.00  0.00           H
ATOM   4137  NE  ARG A 276     114.870  61.200 136.110  1.00  0.00           N
ATOM   4138  HE  ARG A 276     114.100  61.660 135.650  1.00  0.00           H
ATOM   4139  CZ  ARG A 276     115.260  61.870 137.160  1.00  0.00           C
ATOM   4140  NH1 ARG A 276     116.360  61.480 137.850  1.00  0.00           N
ATOM   4141 HH11 ARG A 276     116.570  61.900 138.740  1.00  0.00           H
ATOM   4142 HH12 ARG A 276     116.820  60.630 137.600  1.00  0.00           H
ATOM   4143  NH2 ARG A 276     114.600  62.890 137.640  1.00  0.00           N
ATOM   4144 HH21 ARG A 276     114.960  63.390 138.430  1.00  0.00           H
ATOM   4145 HH22 ARG A 276     113.630  63.020 137.410  1.00  0.00           H
ATOM   4146  C   ARG A 276     115.250  61.280 130.950  1.00  0.00           C
ATOM   4147  O   ARG A 276     114.160  61.780 130.670  1.00  0.00           O
ATOM   4148  N   VAL A 277     115.570  60.120 130.300  1.00  0.00           N
ATOM   4149  HN  VAL A 277     116.490  59.800 130.500  1.00  0.00           H
ATOM   4150  CA  VAL A 277     114.800  59.350 129.380  1.00  0.00           C
ATOM   4151  HA  VAL A 277     114.010  60.010 129.020  1.00  0.00           H
ATOM   4152  CB  VAL A 277     115.510  58.870 128.040  1.00  0.00           C
ATOM   4153  HB  VAL A 277     116.570  58.670 128.330  1.00  0.00           H
ATOM   4154  CG1 VAL A 277     115.020  57.640 127.350  1.00  0.00           C
ATOM   4155 HG11 VAL A 277     115.060  56.720 127.980  1.00  0.00           H
ATOM   4156 HG12 VAL A 277     113.980  57.820 127.010  1.00  0.00           H
ATOM   4157 HG13 VAL A 277     115.690  57.450 126.480  1.00  0.00           H
ATOM   4158  CG2 VAL A 277     115.610  60.070 127.110  1.00  0.00           C
ATOM   4159 HG21 VAL A 277     115.910  60.940 127.740  1.00  0.00           H
ATOM   4160 HG22 VAL A 277     116.460  59.850 126.440  1.00  0.00           H
ATOM   4161 HG23 VAL A 277     114.660  60.260 126.560  1.00  0.00           H
ATOM   4162  C   VAL A 277     114.190  58.120 130.130  1.00  0.00           C
ATOM   4163  O   VAL A 277     114.810  57.400 130.860  1.00  0.00           O
ATOM   4164  N   VAL A 278     112.810  57.860 129.980  1.00  0.00           N
ATOM   4165  HN  VAL A 278     112.330  58.550 129.450  1.00  0.00           H
ATOM   4166  CA  VAL A 278     112.150  56.770 130.730  1.00  0.00           C
ATOM   4167  HA  VAL A 278     112.900  56.430 131.430  1.00  0.00           H
ATOM   4168  CB  VAL A 278     110.910  57.270 131.370  1.00  0.00           C
ATOM   4169  HB  VAL A 278     110.220  57.760 130.640  1.00  0.00           H
ATOM   4170  CG1 VAL A 278     110.130  56.180 132.140  1.00  0.00           C
ATOM   4171 HG11 VAL A 278     110.730  55.530 132.810  1.00  0.00           H
ATOM   4172 HG12 VAL A 278     109.380  56.710 132.760  1.00  0.00           H
ATOM   4173 HG13 VAL A 278     109.650  55.510 131.390  1.00  0.00           H
ATOM   4174  CG2 VAL A 278     111.390  58.340 132.380  1.00  0.00           C
ATOM   4175 HG21 VAL A 278     110.690  58.530 133.220  1.00  0.00           H
ATOM   4176 HG22 VAL A 278     112.390  58.130 132.840  1.00  0.00           H
ATOM   4177 HG23 VAL A 278     111.440  59.340 131.890  1.00  0.00           H
ATOM   4178  C   VAL A 278     111.890  55.720 129.720  1.00  0.00           C
ATOM   4179  O   VAL A 278     111.370  55.910 128.640  1.00  0.00           O
ATOM   4180  N   ASN A 279     112.390  54.500 130.020  1.00  0.00           N
ATOM   4181  HN  ASN A 279     112.880  54.330 130.880  1.00  0.00           H
ATOM   4182  CA  ASN A 279     112.240  53.370 129.150  1.00  0.00           C
ATOM   4183  HA  ASN A 279     111.650  53.620 128.290  1.00  0.00           H
ATOM   4184  CB  ASN A 279     113.730  53.090 128.750  1.00  0.00           C
ATOM   4185  HB1 ASN A 279     114.030  53.750 127.910  1.00  0.00           H
ATOM   4186  HB2 ASN A 279     114.380  53.440 129.570  1.00  0.00           H
ATOM   4187  CG  ASN A 279     114.230  51.620 128.440  1.00  0.00           C
ATOM   4188  OD1 ASN A 279     113.670  51.060 127.480  1.00  0.00           O
ATOM   4189  ND2 ASN A 279     115.130  51.060 129.210  1.00  0.00           N
ATOM   4190 HD21 ASN A 279     115.680  51.610 129.830  1.00  0.00           H
ATOM   4191 HD22 ASN A 279     115.010  50.070 129.240  1.00  0.00           H
ATOM   4192  C   ASN A 279     111.520  52.260 130.030  1.00  0.00           C
ATOM   4193  O   ASN A 279     111.970  51.920 131.100  1.00  0.00           O
ATOM   4194  N   LEU A 280     110.400  51.650 129.550  1.00  0.00           N
ATOM   4195  HN  LEU A 280     109.910  51.930 128.730  1.00  0.00           H
ATOM   4196  CA  LEU A 280     109.680  50.510 130.150  1.00  0.00           C
ATOM   4197  HA  LEU A 280     109.990  50.420 131.180  1.00  0.00           H
ATOM   4198  CB  LEU A 280     108.150  50.850 130.280  1.00  0.00           C
ATOM   4199  HB1 LEU A 280     107.850  51.760 130.830  1.00  0.00           H
ATOM   4200  HB2 LEU A 280     107.850  51.100 129.240  1.00  0.00           H
ATOM   4201  CG  LEU A 280     107.380  49.590 130.760  1.00  0.00           C
ATOM   4202  HG  LEU A 280     107.670  48.700 130.170  1.00  0.00           H
ATOM   4203  CD1 LEU A 280     107.650  49.230 132.190  1.00  0.00           C
ATOM   4204 HD11 LEU A 280     107.040  48.340 132.470  1.00  0.00           H
ATOM   4205 HD12 LEU A 280     108.700  48.860 132.230  1.00  0.00           H
ATOM   4206 HD13 LEU A 280     107.630  49.970 133.020  1.00  0.00           H
ATOM   4207  CD2 LEU A 280     105.870  49.830 130.570  1.00  0.00           C
ATOM   4208 HD21 LEU A 280     105.580  49.910 129.510  1.00  0.00           H
ATOM   4209 HD22 LEU A 280     105.270  49.080 131.120  1.00  0.00           H
ATOM   4210 HD23 LEU A 280     105.520  50.770 131.050  1.00  0.00           H
ATOM   4211  C   LEU A 280     110.020  49.150 129.390  1.00  0.00           C
ATOM   4212  O   LEU A 280     109.860  48.980 128.190  1.00  0.00           O
ATOM   4213  N   TYR A 281     110.630  48.270 130.210  1.00  0.00           N
ATOM   4214  HN  TYR A 281     110.840  48.480 131.160  1.00  0.00           H
ATOM   4215  CA  TYR A 281     110.910  46.880 129.860  1.00  0.00           C
ATOM   4216  HA  TYR A 281     111.080  46.860 128.790  1.00  0.00           H
ATOM   4217  CB  TYR A 281     112.240  46.470 130.560  1.00  0.00           C
ATOM   4218  HB1 TYR A 281     112.220  47.060 131.500  1.00  0.00           H
ATOM   4219  HB2 TYR A 281     112.240  45.380 130.780  1.00  0.00           H
ATOM   4220  CG  TYR A 281     113.470  46.720 129.740  1.00  0.00           C
ATOM   4221  CD1 TYR A 281     113.530  46.210 128.450  1.00  0.00           C
ATOM   4222  HD1 TYR A 281     112.680  45.600 128.180  1.00  0.00           H
ATOM   4223  CE1 TYR A 281     114.610  46.550 127.630  1.00  0.00           C
ATOM   4224  HE1 TYR A 281     114.540  46.230 126.610  1.00  0.00           H
ATOM   4225  CZ  TYR A 281     115.620  47.360 128.090  1.00  0.00           C
ATOM   4226  OH  TYR A 281     116.630  47.740 127.160  1.00  0.00           O
ATOM   4227  HH  TYR A 281     117.110  48.450 127.580  1.00  0.00           H
ATOM   4228  CD2 TYR A 281     114.450  47.540 130.300  1.00  0.00           C
ATOM   4229  HD2 TYR A 281     114.400  47.880 131.330  1.00  0.00           H
ATOM   4230  CE2 TYR A 281     115.520  47.860 129.430  1.00  0.00           C
ATOM   4231  HE2 TYR A 281     116.250  48.530 129.860  1.00  0.00           H
ATOM   4232  C   TYR A 281     109.780  45.980 130.170  1.00  0.00           C
ATOM   4233  O   TYR A 281     108.900  46.310 130.910  1.00  0.00           O
ATOM   4234  N   GLU A 282     109.710  44.840 129.520  1.00  0.00           N
ATOM   4235  HN  GLU A 282     110.290  44.670 128.730  1.00  0.00           H
ATOM   4236  CA  GLU A 282     109.040  43.680 129.970  1.00  0.00           C
ATOM   4237  HA  GLU A 282     108.340  44.090 130.680  1.00  0.00           H
ATOM   4238  CB  GLU A 282     108.440  42.890 128.790  1.00  0.00           C
ATOM   4239  HB1 GLU A 282     109.230  42.990 128.010  1.00  0.00           H
ATOM   4240  HB2 GLU A 282     108.330  41.840 129.150  1.00  0.00           H
ATOM   4241  CG  GLU A 282     107.040  43.340 128.260  1.00  0.00           C
ATOM   4242  HG1 GLU A 282     107.220  44.170 127.540  1.00  0.00           H
ATOM   4243  HG2 GLU A 282     106.360  43.790 129.010  1.00  0.00           H
ATOM   4244  CD  GLU A 282     106.360  42.160 127.610  1.00  0.00           C
ATOM   4245  OE1 GLU A 282     106.580  40.960 128.010  1.00  0.00           O
ATOM   4246  OE2 GLU A 282     105.420  42.380 126.760  1.00  0.00           O
ATOM   4247  C   GLU A 282     109.910  42.810 130.890  1.00  0.00           C
ATOM   4248  O   GLU A 282     111.120  42.870 130.700  1.00  0.00           O
ATOM   4249  N   ASP A 283     109.380  42.020 131.800  1.00  0.00           N
ATOM   4250  HN  ASP A 283     108.390  41.920 131.820  1.00  0.00           H
ATOM   4251  CA  ASP A 283     110.080  41.510 132.930  1.00  0.00           C
ATOM   4252  HA  ASP A 283     110.710  42.300 133.310  1.00  0.00           H
ATOM   4253  CB  ASP A 283     109.090  41.080 134.080  1.00  0.00           C
ATOM   4254  HB1 ASP A 283     108.300  40.370 133.750  1.00  0.00           H
ATOM   4255  HB2 ASP A 283     109.540  40.640 135.000  1.00  0.00           H
ATOM   4256  CG  ASP A 283     108.300  42.300 134.450  1.00  0.00           C
ATOM   4257  OD1 ASP A 283     108.920  43.290 134.950  1.00  0.00           O
ATOM   4258  OD2 ASP A 283     107.060  42.210 134.420  1.00  0.00           O
ATOM   4259  C   ASP A 283     111.000  40.310 132.660  1.00  0.00           C
ATOM   4260  O   ASP A 283     111.770  39.830 133.480  1.00  0.00           O
ATOM   4261  N   ASP A 284     111.110  39.890 131.390  1.00  0.00           N
ATOM   4262  HN  ASP A 284     110.550  40.230 130.650  1.00  0.00           H
ATOM   4263  CA  ASP A 284     112.150  39.040 130.930  1.00  0.00           C
ATOM   4264  HA  ASP A 284     112.600  38.510 131.760  1.00  0.00           H
ATOM   4265  CB  ASP A 284     111.580  37.880 130.020  1.00  0.00           C
ATOM   4266  HB1 ASP A 284     112.470  37.330 129.630  1.00  0.00           H
ATOM   4267  HB2 ASP A 284     111.010  37.190 130.680  1.00  0.00           H
ATOM   4268  CG  ASP A 284     110.640  38.250 128.910  1.00  0.00           C
ATOM   4269  OD1 ASP A 284     110.370  37.360 128.050  1.00  0.00           O
ATOM   4270  OD2 ASP A 284     110.030  39.390 128.950  1.00  0.00           O
ATOM   4271  C   ASP A 284     113.270  39.740 130.320  1.00  0.00           C
ATOM   4272  O   ASP A 284     114.280  39.130 129.910  1.00  0.00           O
ATOM   4273  N   HIS A 285     113.240  41.060 130.230  1.00  0.00           N
ATOM   4274  HN  HIS A 285     112.440  41.550 130.560  1.00  0.00           H
ATOM   4275  CA  HIS A 285     114.260  41.970 129.900  1.00  0.00           C
ATOM   4276  HA  HIS A 285     113.990  42.890 130.390  1.00  0.00           H
ATOM   4277  CB  HIS A 285     115.720  41.500 130.310  1.00  0.00           C
ATOM   4278  HB1 HIS A 285     116.170  40.700 129.690  1.00  0.00           H
ATOM   4279  HB2 HIS A 285     116.280  42.460 130.310  1.00  0.00           H
ATOM   4280  ND1 HIS A 285     115.700  41.950 132.750  1.00  0.00           N
ATOM   4281  CG  HIS A 285     115.870  41.070 131.700  1.00  0.00           C
ATOM   4282  CE1 HIS A 285     116.070  41.300 133.830  1.00  0.00           C
ATOM   4283  HE1 HIS A 285     116.220  41.750 134.810  1.00  0.00           H
ATOM   4284  NE2 HIS A 285     116.450  40.030 133.520  1.00  0.00           N
ATOM   4285  HE2 HIS A 285     116.750  39.380 134.220  1.00  0.00           H
ATOM   4286  CD2 HIS A 285     116.320  39.860 132.120  1.00  0.00           C
ATOM   4287  HD2 HIS A 285     116.600  38.980 131.540  1.00  0.00           H
ATOM   4288  C   HIS A 285     114.170  42.280 128.440  1.00  0.00           C
ATOM   4289  O   HIS A 285     115.200  42.280 127.750  1.00  0.00           O
ATOM   4290  N   LYS A 286     112.870  42.430 127.990  1.00  0.00           N
ATOM   4291  HN  LYS A 286     112.160  42.270 128.670  1.00  0.00           H
ATOM   4292  CA  LYS A 286     112.500  42.340 126.590  1.00  0.00           C
ATOM   4293  HA  LYS A 286     113.250  42.420 125.820  1.00  0.00           H
ATOM   4294  CB  LYS A 286     111.660  41.080 126.430  1.00  0.00           C
ATOM   4295  HB1 LYS A 286     110.920  41.040 127.250  1.00  0.00           H
ATOM   4296  HB2 LYS A 286     111.120  41.130 125.450  1.00  0.00           H
ATOM   4297  CG  LYS A 286     112.530  39.880 126.350  1.00  0.00           C
ATOM   4298  HG1 LYS A 286     111.920  38.950 126.230  1.00  0.00           H
ATOM   4299  HG2 LYS A 286     113.210  39.850 127.230  1.00  0.00           H
ATOM   4300  CD  LYS A 286     113.350  39.910 125.110  1.00  0.00           C
ATOM   4301  HD1 LYS A 286     114.220  40.590 125.240  1.00  0.00           H
ATOM   4302  HD2 LYS A 286     112.840  40.370 124.240  1.00  0.00           H
ATOM   4303  CE  LYS A 286     113.930  38.510 124.740  1.00  0.00           C
ATOM   4304  HE1 LYS A 286     113.130  37.760 124.570  1.00  0.00           H
ATOM   4305  HE2 LYS A 286     114.620  38.260 125.570  1.00  0.00           H
ATOM   4306  NZ  LYS A 286     114.740  38.570 123.480  1.00  0.00           N
ATOM   4307  HZ1 LYS A 286     114.260  38.820 122.590  1.00  0.00           H
ATOM   4308  HZ2 LYS A 286     115.480  39.290 123.640  1.00  0.00           H
ATOM   4309  HZ3 LYS A 286     115.170  37.630 123.390  1.00  0.00           H
ATOM   4310  C   LYS A 286     111.630  43.570 126.250  1.00  0.00           C
ATOM   4311  O   LYS A 286     111.060  44.240 127.090  1.00  0.00           O
ATOM   4312  N   ASN A 287     111.630  43.820 124.940  1.00  0.00           N
ATOM   4313  HN  ASN A 287     112.400  43.390 124.480  1.00  0.00           H
ATOM   4314  CA  ASN A 287     110.890  44.810 124.340  1.00  0.00           C
ATOM   4315  HA  ASN A 287     110.980  44.730 123.270  1.00  0.00           H
ATOM   4316  CB  ASN A 287     109.320  44.670 124.470  1.00  0.00           C
ATOM   4317  HB1 ASN A 287     108.970  44.790 125.510  1.00  0.00           H
ATOM   4318  HB2 ASN A 287     108.770  45.480 123.950  1.00  0.00           H
ATOM   4319  CG  ASN A 287     108.810  43.330 124.000  1.00  0.00           C
ATOM   4320  OD1 ASN A 287     109.260  42.960 122.890  1.00  0.00           O
ATOM   4321  ND2 ASN A 287     108.000  42.670 124.740  1.00  0.00           N
ATOM   4322 HD21 ASN A 287     107.560  43.050 125.550  1.00  0.00           H
ATOM   4323 HD22 ASN A 287     107.510  41.900 124.330  1.00  0.00           H
ATOM   4324  C   ASN A 287     111.380  46.220 124.730  1.00  0.00           C
ATOM   4325  O   ASN A 287     110.660  46.960 125.440  1.00  0.00           O
ATOM   4326  N   PRO A 288     112.570  46.600 124.260  1.00  0.00           N
ATOM   4327  CD  PRO A 288     113.590  45.740 123.560  1.00  0.00           C
ATOM   4328  HD1 PRO A 288     113.190  45.130 122.720  1.00  0.00           H
ATOM   4329  HD2 PRO A 288     114.060  44.970 124.200  1.00  0.00           H
ATOM   4330  CA  PRO A 288     112.910  48.040 124.290  1.00  0.00           C
ATOM   4331  HA  PRO A 288     112.760  48.400 125.290  1.00  0.00           H
ATOM   4332  CB  PRO A 288     114.350  47.960 123.900  1.00  0.00           C
ATOM   4333  HB1 PRO A 288     114.680  48.860 123.320  1.00  0.00           H
ATOM   4334  HB2 PRO A 288     115.050  47.970 124.760  1.00  0.00           H
ATOM   4335  CG  PRO A 288     114.510  46.790 122.950  1.00  0.00           C
ATOM   4336  HG1 PRO A 288     115.550  46.420 122.820  1.00  0.00           H
ATOM   4337  HG2 PRO A 288     114.170  47.100 121.940  1.00  0.00           H
ATOM   4338  C   PRO A 288     112.050  48.830 123.370  1.00  0.00           C
ATOM   4339  O   PRO A 288     111.630  48.290 122.360  1.00  0.00           O
ATOM   4340  N   THR A 289     111.800  50.080 123.700  1.00  0.00           N
ATOM   4341  HN  THR A 289     112.160  50.500 124.530  1.00  0.00           H
ATOM   4342  CA  THR A 289     110.900  50.900 122.820  1.00  0.00           C
ATOM   4343  HA  THR A 289     110.240  50.240 122.280  1.00  0.00           H
ATOM   4344  CB  THR A 289     109.950  51.850 123.560  1.00  0.00           C
ATOM   4345  HB  THR A 289     110.540  52.730 123.900  1.00  0.00           H
ATOM   4346  OG1 THR A 289     109.370  51.320 124.740  1.00  0.00           O
ATOM   4347  HG1 THR A 289     110.090  51.190 125.360  1.00  0.00           H
ATOM   4348  CG2 THR A 289     108.870  52.420 122.640  1.00  0.00           C
ATOM   4349 HG21 THR A 289     108.380  53.290 123.110  1.00  0.00           H
ATOM   4350 HG22 THR A 289     109.260  52.920 121.730  1.00  0.00           H
ATOM   4351 HG23 THR A 289     108.080  51.660 122.410  1.00  0.00           H
ATOM   4352  C   THR A 289     111.740  51.620 121.830  1.00  0.00           C
ATOM   4353  O   THR A 289     111.550  51.560 120.600  1.00  0.00           O
ATOM   4354  N   VAL A 290     112.790  52.320 122.260  1.00  0.00           N
ATOM   4355  HN  VAL A 290     112.830  52.400 123.260  1.00  0.00           H
ATOM   4356  CA  VAL A 290     113.660  53.220 121.560  1.00  0.00           C
ATOM   4357  HA  VAL A 290     113.630  52.950 120.520  1.00  0.00           H
ATOM   4358  CB  VAL A 290     113.080  54.630 121.490  1.00  0.00           C
ATOM   4359  HB  VAL A 290     113.870  55.240 121.000  1.00  0.00           H
ATOM   4360  CG1 VAL A 290     111.740  54.650 120.670  1.00  0.00           C
ATOM   4361 HG11 VAL A 290     111.910  54.370 119.610  1.00  0.00           H
ATOM   4362 HG12 VAL A 290     110.930  54.020 121.090  1.00  0.00           H
ATOM   4363 HG13 VAL A 290     111.280  55.650 120.510  1.00  0.00           H
ATOM   4364  CG2 VAL A 290     112.790  55.210 122.920  1.00  0.00           C
ATOM   4365 HG21 VAL A 290     112.200  54.500 123.540  1.00  0.00           H
ATOM   4366 HG22 VAL A 290     113.760  55.340 123.450  1.00  0.00           H
ATOM   4367 HG23 VAL A 290     112.330  56.210 122.860  1.00  0.00           H
ATOM   4368  C   VAL A 290     115.120  53.200 122.050  1.00  0.00           C
ATOM   4369  O   VAL A 290     116.040  53.760 121.470  1.00  0.00           O
ATOM   4370  N   THR A 291     115.340  52.640 123.280  1.00  0.00           N
ATOM   4371  HN  THR A 291     114.590  52.320 123.840  1.00  0.00           H
ATOM   4372  CA  THR A 291     116.680  52.500 123.960  1.00  0.00           C
ATOM   4373  HA  THR A 291     117.090  53.500 123.930  1.00  0.00           H
ATOM   4374  CB  THR A 291     116.630  51.950 125.390  1.00  0.00           C
ATOM   4375  HB  THR A 291     115.980  52.670 125.950  1.00  0.00           H
ATOM   4376  OG1 THR A 291     117.800  51.920 126.130  1.00  0.00           O
ATOM   4377  HG1 THR A 291     118.210  52.790 126.200  1.00  0.00           H
ATOM   4378  CG2 THR A 291     115.990  50.520 125.530  1.00  0.00           C
ATOM   4379 HG21 THR A 291     116.490  49.730 124.930  1.00  0.00           H
ATOM   4380 HG22 THR A 291     115.940  50.280 126.610  1.00  0.00           H
ATOM   4381 HG23 THR A 291     114.900  50.500 125.290  1.00  0.00           H
ATOM   4382  C   THR A 291     117.620  51.650 123.160  1.00  0.00           C
ATOM   4383  O   THR A 291     117.220  50.640 122.570  1.00  0.00           O
ATOM   4384  N   ARG A 292     118.860  52.150 123.050  1.00  0.00           N
ATOM   4385  HN  ARG A 292     119.090  53.010 123.500  1.00  0.00           H
ATOM   4386  CA  ARG A 292     120.020  51.490 122.540  1.00  0.00           C
ATOM   4387  HA  ARG A 292     120.810  52.140 122.890  1.00  0.00           H
ATOM   4388  CB  ARG A 292     120.140  50.040 123.170  1.00  0.00           C
ATOM   4389  HB1 ARG A 292     119.300  49.360 122.900  1.00  0.00           H
ATOM   4390  HB2 ARG A 292     121.130  49.650 122.830  1.00  0.00           H
ATOM   4391  CG  ARG A 292     120.210  50.090 124.720  1.00  0.00           C
ATOM   4392  HG1 ARG A 292     119.170  50.150 125.110  1.00  0.00           H
ATOM   4393  HG2 ARG A 292     120.710  51.060 124.930  1.00  0.00           H
ATOM   4394  CD  ARG A 292     120.980  48.900 125.280  1.00  0.00           C
ATOM   4395  HD1 ARG A 292     122.080  48.920 125.120  1.00  0.00           H
ATOM   4396  HD2 ARG A 292     120.660  47.940 124.810  1.00  0.00           H
ATOM   4397  NE  ARG A 292     120.600  48.830 126.780  1.00  0.00           N
ATOM   4398  HE  ARG A 292     120.190  49.620 127.230  1.00  0.00           H
ATOM   4399  CZ  ARG A 292     120.670  47.700 127.510  1.00  0.00           C
ATOM   4400  NH1 ARG A 292     121.150  46.630 126.950  1.00  0.00           N
ATOM   4401 HH11 ARG A 292     121.140  45.820 127.540  1.00  0.00           H
ATOM   4402 HH12 ARG A 292     121.690  46.640 126.110  1.00  0.00           H
ATOM   4403  NH2 ARG A 292     120.200  47.710 128.760  1.00  0.00           N
ATOM   4404 HH21 ARG A 292     120.560  46.930 129.280  1.00  0.00           H
ATOM   4405 HH22 ARG A 292     120.190  48.570 129.250  1.00  0.00           H
ATOM   4406  C   ARG A 292     120.130  51.550 121.020  1.00  0.00           C
ATOM   4407  O   ARG A 292     120.980  50.860 120.450  1.00  0.00           O
ATOM   4408  N   GLU A 293     119.290  52.340 120.440  1.00  0.00           N
ATOM   4409  HN  GLU A 293     118.750  52.860 121.090  1.00  0.00           H
ATOM   4410  CA  GLU A 293     119.180  52.700 119.080  1.00  0.00           C
ATOM   4411  HA  GLU A 293     120.080  52.430 118.550  1.00  0.00           H
ATOM   4412  CB  GLU A 293     117.990  51.970 118.450  1.00  0.00           C
ATOM   4413  HB1 GLU A 293     117.020  52.080 118.980  1.00  0.00           H
ATOM   4414  HB2 GLU A 293     117.980  52.340 117.400  1.00  0.00           H
ATOM   4415  CG  GLU A 293     118.290  50.410 118.580  1.00  0.00           C
ATOM   4416  HG1 GLU A 293     118.190  50.080 119.630  1.00  0.00           H
ATOM   4417  HG2 GLU A 293     119.310  50.160 118.210  1.00  0.00           H
ATOM   4418  CD  GLU A 293     117.290  49.640 117.820  1.00  0.00           C
ATOM   4419  OE1 GLU A 293     116.040  49.680 118.050  1.00  0.00           O
ATOM   4420  OE2 GLU A 293     117.700  48.930 116.860  1.00  0.00           O
ATOM   4421  C   GLU A 293     119.040  54.160 118.930  1.00  0.00           C
ATOM   4422  O   GLU A 293     120.040  54.840 118.760  1.00  0.00           O
ATOM   4423  N   GLN A 294     117.760  54.640 118.980  1.00  0.00           N
ATOM   4424  HN  GLN A 294     116.930  54.090 119.060  1.00  0.00           H
ATOM   4425  CA  GLN A 294     117.360  55.990 118.750  1.00  0.00           C
ATOM   4426  HA  GLN A 294     117.830  56.350 117.840  1.00  0.00           H
ATOM   4427  CB  GLN A 294     115.840  56.090 118.570  1.00  0.00           C
ATOM   4428  HB1 GLN A 294     115.340  56.110 119.570  1.00  0.00           H
ATOM   4429  HB2 GLN A 294     115.670  57.120 118.190  1.00  0.00           H
ATOM   4430  CG  GLN A 294     115.200  55.180 117.530  1.00  0.00           C
ATOM   4431  HG1 GLN A 294     114.180  55.550 117.290  1.00  0.00           H
ATOM   4432  HG2 GLN A 294     115.110  54.180 117.990  1.00  0.00           H
ATOM   4433  CD  GLN A 294     115.930  54.910 116.210  1.00  0.00           C
ATOM   4434  OE1 GLN A 294     116.060  53.750 115.770  1.00  0.00           O
ATOM   4435  NE2 GLN A 294     116.330  56.010 115.500  1.00  0.00           N
ATOM   4436 HE21 GLN A 294     116.020  56.930 115.710  1.00  0.00           H
ATOM   4437 HE22 GLN A 294     117.010  55.900 114.770  1.00  0.00           H
ATOM   4438  C   GLN A 294     117.860  57.040 119.750  1.00  0.00           C
ATOM   4439  O   GLN A 294     118.130  58.160 119.380  1.00  0.00           O
ATOM   4440  N   VAL A 295     117.850  56.760 121.080  1.00  0.00           N
ATOM   4441  HN  VAL A 295     117.520  55.850 121.340  1.00  0.00           H
ATOM   4442  CA  VAL A 295     118.160  57.680 122.130  1.00  0.00           C
ATOM   4443  HA  VAL A 295     117.340  58.380 122.030  1.00  0.00           H
ATOM   4444  CB  VAL A 295     118.100  57.150 123.580  1.00  0.00           C
ATOM   4445  HB  VAL A 295     118.880  56.380 123.730  1.00  0.00           H
ATOM   4446  CG1 VAL A 295     118.300  58.310 124.550  1.00  0.00           C
ATOM   4447 HG11 VAL A 295     119.410  58.440 124.580  1.00  0.00           H
ATOM   4448 HG12 VAL A 295     117.770  59.230 124.220  1.00  0.00           H
ATOM   4449 HG13 VAL A 295     118.000  58.030 125.580  1.00  0.00           H
ATOM   4450  CG2 VAL A 295     116.760  56.450 123.820  1.00  0.00           C
ATOM   4451 HG21 VAL A 295     115.910  57.150 123.960  1.00  0.00           H
ATOM   4452 HG22 VAL A 295     116.400  55.860 122.950  1.00  0.00           H
ATOM   4453 HG23 VAL A 295     116.760  55.760 124.690  1.00  0.00           H
ATOM   4454  C   VAL A 295     119.490  58.390 121.980  1.00  0.00           C
ATOM   4455  O   VAL A 295     119.600  59.580 122.010  1.00  0.00           O
ATOM   4456  N   ASP A 296     120.540  57.540 121.710  1.00  0.00           N
ATOM   4457  HN  ASP A 296     120.390  56.560 121.820  1.00  0.00           H
ATOM   4458  CA  ASP A 296     121.880  57.950 121.460  1.00  0.00           C
ATOM   4459  HA  ASP A 296     122.290  58.430 122.330  1.00  0.00           H
ATOM   4460  CB  ASP A 296     122.660  56.640 121.100  1.00  0.00           C
ATOM   4461  HB1 ASP A 296     122.330  56.060 120.210  1.00  0.00           H
ATOM   4462  HB2 ASP A 296     123.740  56.850 120.930  1.00  0.00           H
ATOM   4463  CG  ASP A 296     122.550  55.790 122.350  1.00  0.00           C
ATOM   4464  OD1 ASP A 296     122.660  56.260 123.500  1.00  0.00           O
ATOM   4465  OD2 ASP A 296     122.410  54.560 122.040  1.00  0.00           O
ATOM   4466  C   ASP A 296     122.050  58.890 120.300  1.00  0.00           C
ATOM   4467  O   ASP A 296     122.590  59.990 120.450  1.00  0.00           O
ATOM   4468  N   PHE A 297     121.360  58.550 119.170  1.00  0.00           N
ATOM   4469  HN  PHE A 297     120.980  57.630 119.060  1.00  0.00           H
ATOM   4470  CA  PHE A 297     121.270  59.430 117.970  1.00  0.00           C
ATOM   4471  HA  PHE A 297     122.250  59.810 117.710  1.00  0.00           H
ATOM   4472  CB  PHE A 297     120.600  58.650 116.790  1.00  0.00           C
ATOM   4473  HB1 PHE A 297     121.420  57.940 116.550  1.00  0.00           H
ATOM   4474  HB2 PHE A 297     119.690  58.150 117.190  1.00  0.00           H
ATOM   4475  CG  PHE A 297     120.190  59.460 115.500  1.00  0.00           C
ATOM   4476  CD1 PHE A 297     121.130  60.360 114.940  1.00  0.00           C
ATOM   4477  HD1 PHE A 297     122.100  60.470 115.400  1.00  0.00           H
ATOM   4478  CE1 PHE A 297     120.950  60.960 113.780  1.00  0.00           C
ATOM   4479  HE1 PHE A 297     121.650  61.620 113.290  1.00  0.00           H
ATOM   4480  CZ  PHE A 297     119.700  60.900 113.120  1.00  0.00           C
ATOM   4481  HZ  PHE A 297     119.480  61.430 112.200  1.00  0.00           H
ATOM   4482  CD2 PHE A 297     119.000  59.260 114.670  1.00  0.00           C
ATOM   4483  HD2 PHE A 297     118.300  58.540 115.060  1.00  0.00           H
ATOM   4484  CE2 PHE A 297     118.780  60.020 113.560  1.00  0.00           C
ATOM   4485  HE2 PHE A 297     117.790  59.990 113.120  1.00  0.00           H
ATOM   4486  C   PHE A 297     120.550  60.810 118.250  1.00  0.00           C
ATOM   4487  O   PHE A 297     121.000  61.820 117.770  1.00  0.00           O
ATOM   4488  N   GLN A 298     119.400  60.830 118.940  1.00  0.00           N
ATOM   4489  HN  GLN A 298     118.910  60.000 119.180  1.00  0.00           H
ATOM   4490  CA  GLN A 298     118.730  62.020 119.290  1.00  0.00           C
ATOM   4491  HA  GLN A 298     118.470  62.620 118.430  1.00  0.00           H
ATOM   4492  CB  GLN A 298     117.440  61.680 120.030  1.00  0.00           C
ATOM   4493  HB1 GLN A 298     116.820  61.010 119.390  1.00  0.00           H
ATOM   4494  HB2 GLN A 298     117.690  61.120 120.950  1.00  0.00           H
ATOM   4495  CG  GLN A 298     116.500  62.860 120.400  1.00  0.00           C
ATOM   4496  HG1 GLN A 298     116.920  63.490 121.220  1.00  0.00           H
ATOM   4497  HG2 GLN A 298     115.510  62.500 120.750  1.00  0.00           H
ATOM   4498  CD  GLN A 298     116.190  63.760 119.190  1.00  0.00           C
ATOM   4499  OE1 GLN A 298     115.240  63.510 118.490  1.00  0.00           O
ATOM   4500  NE2 GLN A 298     116.810  64.950 119.010  1.00  0.00           N
ATOM   4501 HE21 GLN A 298     117.620  65.170 119.550  1.00  0.00           H
ATOM   4502 HE22 GLN A 298     116.330  65.580 118.400  1.00  0.00           H
ATOM   4503  C   GLN A 298     119.580  62.900 120.240  1.00  0.00           C
ATOM   4504  O   GLN A 298     119.650  64.120 120.010  1.00  0.00           O
ATOM   4505  N   HIS A 299     120.200  62.240 121.330  1.00  0.00           N
ATOM   4506  HN  HIS A 299     119.990  61.270 121.430  1.00  0.00           H
ATOM   4507  CA  HIS A 299     121.080  63.000 122.210  1.00  0.00           C
ATOM   4508  HA  HIS A 299     120.560  63.850 122.640  1.00  0.00           H
ATOM   4509  CB  HIS A 299     121.420  62.160 123.510  1.00  0.00           C
ATOM   4510  HB1 HIS A 299     120.440  61.890 123.950  1.00  0.00           H
ATOM   4511  HB2 HIS A 299     122.070  61.320 123.160  1.00  0.00           H
ATOM   4512  ND1 HIS A 299     122.240  63.920 125.040  1.00  0.00           N
ATOM   4513  CG  HIS A 299     122.520  62.710 124.420  1.00  0.00           C
ATOM   4514  CE1 HIS A 299     123.160  64.100 125.910  1.00  0.00           C
ATOM   4515  HE1 HIS A 299     123.110  64.880 126.670  1.00  0.00           H
ATOM   4516  NE2 HIS A 299     123.940  62.990 126.010  1.00  0.00           N
ATOM   4517  HE2 HIS A 299     124.560  62.900 126.790  1.00  0.00           H
ATOM   4518  CD2 HIS A 299     123.530  62.070 125.050  1.00  0.00           C
ATOM   4519  HD2 HIS A 299     123.780  61.060 124.770  1.00  0.00           H
ATOM   4520  C   HIS A 299     122.270  63.720 121.510  1.00  0.00           C
ATOM   4521  O   HIS A 299     122.510  64.880 121.900  1.00  0.00           O
ATOM   4522  N   HIS A 300     122.920  63.040 120.560  1.00  0.00           N
ATOM   4523  HN  HIS A 300     122.690  62.080 120.450  1.00  0.00           H
ATOM   4524  CA  HIS A 300     123.960  63.660 119.690  1.00  0.00           C
ATOM   4525  HA  HIS A 300     124.560  64.180 120.430  1.00  0.00           H
ATOM   4526  CB  HIS A 300     124.830  62.570 119.100  1.00  0.00           C
ATOM   4527  HB1 HIS A 300     124.170  61.790 118.660  1.00  0.00           H
ATOM   4528  HB2 HIS A 300     125.390  62.810 118.170  1.00  0.00           H
ATOM   4529  ND1 HIS A 300     126.910  62.720 120.550  1.00  0.00           N
ATOM   4530  CG  HIS A 300     125.740  62.040 120.200  1.00  0.00           C
ATOM   4531  CE1 HIS A 300     127.580  61.940 121.370  1.00  0.00           C
ATOM   4532  HE1 HIS A 300     128.610  62.140 121.650  1.00  0.00           H
ATOM   4533  NE2 HIS A 300     126.900  60.790 121.620  1.00  0.00           N
ATOM   4534  HE2 HIS A 300     127.330  59.960 121.980  1.00  0.00           H
ATOM   4535  CD2 HIS A 300     125.710  60.860 120.870  1.00  0.00           C
ATOM   4536  HD2 HIS A 300     124.970  60.070 120.860  1.00  0.00           H
ATOM   4537  C   HIS A 300     123.530  64.750 118.690  1.00  0.00           C
ATOM   4538  O   HIS A 300     124.230  65.740 118.390  1.00  0.00           O
ATOM   4539  N   GLN A 301     122.280  64.690 118.170  1.00  0.00           N
ATOM   4540  HN  GLN A 301     121.750  63.840 118.200  1.00  0.00           H
ATOM   4541  CA  GLN A 301     121.810  65.720 117.330  1.00  0.00           C
ATOM   4542  HA  GLN A 301     122.680  65.940 116.730  1.00  0.00           H
ATOM   4543  CB  GLN A 301     120.670  65.160 116.390  1.00  0.00           C
ATOM   4544  HB1 GLN A 301     119.870  64.780 117.050  1.00  0.00           H
ATOM   4545  HB2 GLN A 301     120.220  66.050 115.900  1.00  0.00           H
ATOM   4546  CG  GLN A 301     121.050  64.250 115.260  1.00  0.00           C
ATOM   4547  HG1 GLN A 301     120.150  63.940 114.700  1.00  0.00           H
ATOM   4548  HG2 GLN A 301     121.550  63.360 115.710  1.00  0.00           H
ATOM   4549  CD  GLN A 301     122.150  64.770 114.340  1.00  0.00           C
ATOM   4550  OE1 GLN A 301     123.130  64.060 114.070  1.00  0.00           O
ATOM   4551  NE2 GLN A 301     121.860  65.950 113.700  1.00  0.00           N
ATOM   4552 HE21 GLN A 301     120.920  66.280 113.730  1.00  0.00           H
ATOM   4553 HE22 GLN A 301     122.440  66.210 112.930  1.00  0.00           H
ATOM   4554  C   GLN A 301     121.470  67.040 118.050  1.00  0.00           C
ATOM   4555  O   GLN A 301     121.490  68.080 117.460  1.00  0.00           O
ATOM   4556  N   LEU A 302     121.220  67.010 119.400  1.00  0.00           N
ATOM   4557  HN  LEU A 302     120.990  66.120 119.790  1.00  0.00           H
ATOM   4558  CA  LEU A 302     121.050  68.220 120.250  1.00  0.00           C
ATOM   4559  HA  LEU A 302     120.170  68.720 119.880  1.00  0.00           H
ATOM   4560  CB  LEU A 302     120.900  67.900 121.740  1.00  0.00           C
ATOM   4561  HB1 LEU A 302     121.770  67.650 122.380  1.00  0.00           H
ATOM   4562  HB2 LEU A 302     120.500  68.850 122.140  1.00  0.00           H
ATOM   4563  CG  LEU A 302     119.820  66.790 122.110  1.00  0.00           C
ATOM   4564  HG  LEU A 302     120.310  65.800 122.040  1.00  0.00           H
ATOM   4565  CD1 LEU A 302     119.490  66.940 123.650  1.00  0.00           C
ATOM   4566 HD11 LEU A 302     120.310  66.770 124.370  1.00  0.00           H
ATOM   4567 HD12 LEU A 302     119.020  67.940 123.760  1.00  0.00           H
ATOM   4568 HD13 LEU A 302     118.650  66.240 123.870  1.00  0.00           H
ATOM   4569  CD2 LEU A 302     118.580  67.010 121.250  1.00  0.00           C
ATOM   4570 HD21 LEU A 302     117.770  66.330 121.580  1.00  0.00           H
ATOM   4571 HD22 LEU A 302     118.150  68.030 121.390  1.00  0.00           H
ATOM   4572 HD23 LEU A 302     118.720  66.820 120.160  1.00  0.00           H
ATOM   4573  C   LEU A 302     122.240  69.180 120.240  1.00  0.00           C
ATOM   4574  O   LEU A 302     122.230  70.430 120.060  1.00  0.00           O
ATOM   4575  N   ALA A 303     123.410  68.600 120.320  1.00  0.00           N
ATOM   4576  HN  ALA A 303     123.440  67.610 120.190  1.00  0.00           H
ATOM   4577  CA  ALA A 303     124.640  69.370 120.570  1.00  0.00           C
ATOM   4578  HA  ALA A 303     124.330  70.090 121.310  1.00  0.00           H
ATOM   4579  CB  ALA A 303     125.690  68.370 121.210  1.00  0.00           C
ATOM   4580  HB1 ALA A 303     126.620  68.950 121.380  1.00  0.00           H
ATOM   4581  HB2 ALA A 303     125.320  68.040 122.200  1.00  0.00           H
ATOM   4582  HB3 ALA A 303     125.940  67.600 120.450  1.00  0.00           H
ATOM   4583  C   ALA A 303     125.100  70.080 119.320  1.00  0.00           C
ATOM   4584  O   ALA A 303     126.040  70.860 119.450  1.00  0.00           O
ATOM   4585  N   GLU A 304     124.540  69.780 118.070  1.00  0.00           N
ATOM   4586  HN  GLU A 304     123.950  68.980 118.070  1.00  0.00           H
ATOM   4587  CA  GLU A 304     124.700  70.460 116.760  1.00  0.00           C
ATOM   4588  HA  GLU A 304     125.750  70.610 116.540  1.00  0.00           H
ATOM   4589  CB  GLU A 304     123.900  69.570 115.740  1.00  0.00           C
ATOM   4590  HB1 GLU A 304     122.830  69.630 116.030  1.00  0.00           H
ATOM   4591  HB2 GLU A 304     124.070  70.010 114.730  1.00  0.00           H
ATOM   4592  CG  GLU A 304     124.410  68.120 115.560  1.00  0.00           C
ATOM   4593  HG1 GLU A 304     123.770  67.660 114.790  1.00  0.00           H
ATOM   4594  HG2 GLU A 304     124.470  67.470 116.460  1.00  0.00           H
ATOM   4595  CD  GLU A 304     125.810  68.020 115.020  1.00  0.00           C
ATOM   4596  OE1 GLU A 304     125.970  67.440 113.890  1.00  0.00           O
ATOM   4597  OE2 GLU A 304     126.760  68.350 115.730  1.00  0.00           O
ATOM   4598  C   GLU A 304     124.120  71.790 116.850  1.00  0.00           C
ATOM   4599  O   GLU A 304     124.440  72.720 116.140  1.00  0.00           O
ATOM   4600  N   ALA A 305     123.130  71.960 117.730  1.00  0.00           N
ATOM   4601  HN  ALA A 305     122.820  71.260 118.370  1.00  0.00           H
ATOM   4602  CA  ALA A 305     122.290  73.160 117.780  1.00  0.00           C
ATOM   4603  HA  ALA A 305     122.500  73.870 117.000  1.00  0.00           H
ATOM   4604  CB  ALA A 305     120.800  72.720 117.720  1.00  0.00           C
ATOM   4605  HB1 ALA A 305     120.050  73.510 117.950  1.00  0.00           H
ATOM   4606  HB2 ALA A 305     120.640  72.250 116.730  1.00  0.00           H
ATOM   4607  HB3 ALA A 305     120.720  71.910 118.470  1.00  0.00           H
ATOM   4608  C   ALA A 305     122.560  74.000 119.050  1.00  0.00           C
ATOM   4609  O   ALA A 305     122.870  75.190 118.980  1.00  0.00           O
ATOM   4610  N   PHE A 306     122.510  73.400 120.230  1.00  0.00           N
ATOM   4611  HN  PHE A 306     122.430  72.410 120.260  1.00  0.00           H
ATOM   4612  CA  PHE A 306     122.660  74.110 121.470  1.00  0.00           C
ATOM   4613  HA  PHE A 306     121.920  74.890 121.480  1.00  0.00           H
ATOM   4614  CB  PHE A 306     122.190  73.160 122.650  1.00  0.00           C
ATOM   4615  HB1 PHE A 306     122.730  72.200 122.800  1.00  0.00           H
ATOM   4616  HB2 PHE A 306     122.330  73.720 123.600  1.00  0.00           H
ATOM   4617  CG  PHE A 306     120.680  72.950 122.610  1.00  0.00           C
ATOM   4618  CD1 PHE A 306     120.080  71.760 122.070  1.00  0.00           C
ATOM   4619  HD1 PHE A 306     120.680  70.980 121.630  1.00  0.00           H
ATOM   4620  CE1 PHE A 306     118.710  71.620 122.070  1.00  0.00           C
ATOM   4621  HE1 PHE A 306     118.290  70.690 121.700  1.00  0.00           H
ATOM   4622  CZ  PHE A 306     117.830  72.630 122.490  1.00  0.00           C
ATOM   4623  HZ  PHE A 306     116.770  72.450 122.530  1.00  0.00           H
ATOM   4624  CD2 PHE A 306     119.770  74.000 122.970  1.00  0.00           C
ATOM   4625  HD2 PHE A 306     120.100  74.940 123.370  1.00  0.00           H
ATOM   4626  CE2 PHE A 306     118.380  73.820 122.940  1.00  0.00           C
ATOM   4627  HE2 PHE A 306     117.790  74.640 123.320  1.00  0.00           H
ATOM   4628  C   PHE A 306     124.030  74.700 121.780  1.00  0.00           C
ATOM   4629  O   PHE A 306     124.080  75.700 122.440  1.00  0.00           O
ATOM   4630  N   LYS A 307     125.110  74.050 121.370  1.00  0.00           N
ATOM   4631  HN  LYS A 307     124.980  73.180 120.890  1.00  0.00           H
ATOM   4632  CA  LYS A 307     126.400  74.430 121.770  1.00  0.00           C
ATOM   4633  HA  LYS A 307     126.520  74.330 122.840  1.00  0.00           H
ATOM   4634  CB  LYS A 307     127.440  73.480 121.140  1.00  0.00           C
ATOM   4635  HB1 LYS A 307     127.390  72.570 121.780  1.00  0.00           H
ATOM   4636  HB2 LYS A 307     127.130  73.340 120.080  1.00  0.00           H
ATOM   4637  CG  LYS A 307     128.980  73.810 121.230  1.00  0.00           C
ATOM   4638  HG1 LYS A 307     129.160  73.890 122.330  1.00  0.00           H
ATOM   4639  HG2 LYS A 307     129.180  74.840 120.880  1.00  0.00           H
ATOM   4640  CD  LYS A 307     129.890  72.730 120.580  1.00  0.00           C
ATOM   4641  HD1 LYS A 307     130.820  72.560 121.160  1.00  0.00           H
ATOM   4642  HD2 LYS A 307     130.130  73.240 119.620  1.00  0.00           H
ATOM   4643  CE  LYS A 307     129.270  71.290 120.350  1.00  0.00           C
ATOM   4644  HE1 LYS A 307     128.360  71.190 119.730  1.00  0.00           H
ATOM   4645  HE2 LYS A 307     129.180  70.800 121.340  1.00  0.00           H
ATOM   4646  NZ  LYS A 307     130.270  70.330 119.640  1.00  0.00           N
ATOM   4647  HZ1 LYS A 307     129.660  69.510 119.480  1.00  0.00           H
ATOM   4648  HZ2 LYS A 307     130.650  70.850 118.820  1.00  0.00           H
ATOM   4649  HZ3 LYS A 307     131.020  70.140 120.340  1.00  0.00           H
ATOM   4650  C   LYS A 307     126.830  75.850 121.480  1.00  0.00           C
ATOM   4651  O   LYS A 307     127.500  76.490 122.300  1.00  0.00           O
ATOM   4652  N   GLN A 308     126.450  76.400 120.340  1.00  0.00           N
ATOM   4653  HN  GLN A 308     126.080  75.710 119.730  1.00  0.00           H
ATOM   4654  CA  GLN A 308     126.710  77.780 119.930  1.00  0.00           C
ATOM   4655  HA  GLN A 308     127.780  77.960 119.950  1.00  0.00           H
ATOM   4656  CB  GLN A 308     126.180  77.940 118.480  1.00  0.00           C
ATOM   4657  HB1 GLN A 308     126.600  78.850 118.000  1.00  0.00           H
ATOM   4658  HB2 GLN A 308     126.560  77.140 117.810  1.00  0.00           H
ATOM   4659  CG  GLN A 308     124.610  77.940 118.300  1.00  0.00           C
ATOM   4660  HG1 GLN A 308     124.320  78.990 118.530  1.00  0.00           H
ATOM   4661  HG2 GLN A 308     124.170  77.180 118.980  1.00  0.00           H
ATOM   4662  CD  GLN A 308     124.200  77.760 116.810  1.00  0.00           C
ATOM   4663  OE1 GLN A 308     124.690  78.520 115.900  1.00  0.00           O
ATOM   4664  NE2 GLN A 308     123.320  76.760 116.590  1.00  0.00           N
ATOM   4665 HE21 GLN A 308     122.980  76.280 117.390  1.00  0.00           H
ATOM   4666 HE22 GLN A 308     123.210  76.380 115.670  1.00  0.00           H
ATOM   4667  C   GLN A 308     125.940  78.790 120.860  1.00  0.00           C
ATOM   4668  O   GLN A 308     126.250  79.940 120.930  1.00  0.00           O
ATOM   4669  N   TYR A 309     124.790  78.340 121.480  1.00  0.00           N
ATOM   4670  HN  TYR A 309     124.400  77.440 121.330  1.00  0.00           H
ATOM   4671  CA  TYR A 309     123.920  79.170 122.320  1.00  0.00           C
ATOM   4672  HA  TYR A 309     124.220  80.210 122.240  1.00  0.00           H
ATOM   4673  CB  TYR A 309     122.390  79.030 122.000  1.00  0.00           C
ATOM   4674  HB1 TYR A 309     121.910  78.190 122.550  1.00  0.00           H
ATOM   4675  HB2 TYR A 309     121.900  79.960 122.370  1.00  0.00           H
ATOM   4676  CG  TYR A 309     122.120  78.860 120.530  1.00  0.00           C
ATOM   4677  CD1 TYR A 309     122.080  79.960 119.580  1.00  0.00           C
ATOM   4678  HD1 TYR A 309     122.410  80.980 119.760  1.00  0.00           H
ATOM   4679  CE1 TYR A 309     121.530  79.740 118.260  1.00  0.00           C
ATOM   4680  HE1 TYR A 309     121.690  80.510 117.510  1.00  0.00           H
ATOM   4681  CZ  TYR A 309     121.070  78.520 117.880  1.00  0.00           C
ATOM   4682  OH  TYR A 309     120.730  78.390 116.540  1.00  0.00           O
ATOM   4683  HH  TYR A 309     120.590  77.470 116.300  1.00  0.00           H
ATOM   4684  CD2 TYR A 309     121.550  77.640 120.120  1.00  0.00           C
ATOM   4685  HD2 TYR A 309     121.470  76.760 120.740  1.00  0.00           H
ATOM   4686  CE2 TYR A 309     121.070  77.490 118.800  1.00  0.00           C
ATOM   4687  HE2 TYR A 309     120.770  76.470 118.590  1.00  0.00           H
ATOM   4688  C   TYR A 309     124.170  78.900 123.790  1.00  0.00           C
ATOM   4689  O   TYR A 309     123.580  79.510 124.710  1.00  0.00           O
ATOM   4690  N   ASN A 310     125.220  78.210 124.070  1.00  0.00           N
ATOM   4691  HN  ASN A 310     125.740  77.910 123.270  1.00  0.00           H
ATOM   4692  CA  ASN A 310     125.920  78.010 125.430  1.00  0.00           C
ATOM   4693  HA  ASN A 310     126.880  77.540 125.260  1.00  0.00           H
ATOM   4694  CB  ASN A 310     126.180  79.350 126.070  1.00  0.00           C
ATOM   4695  HB1 ASN A 310     125.290  79.990 126.220  1.00  0.00           H
ATOM   4696  HB2 ASN A 310     126.560  79.200 127.110  1.00  0.00           H
ATOM   4697  CG  ASN A 310     127.230  80.170 125.230  1.00  0.00           C
ATOM   4698  OD1 ASN A 310     127.600  79.950 124.090  1.00  0.00           O
ATOM   4699  ND2 ASN A 310     127.740  81.240 125.900  1.00  0.00           N
ATOM   4700 HD21 ASN A 310     127.410  81.530 126.800  1.00  0.00           H
ATOM   4701 HD22 ASN A 310     128.500  81.740 125.480  1.00  0.00           H
ATOM   4702  C   ASN A 310     125.180  77.000 126.390  1.00  0.00           C
ATOM   4703  O   ASN A 310     125.340  76.950 127.570  1.00  0.00           O
ATOM   4704  N   ILE A 311     124.310  76.170 125.800  1.00  0.00           N
ATOM   4705  HN  ILE A 311     124.160  76.180 124.810  1.00  0.00           H
ATOM   4706  CA  ILE A 311     123.510  75.290 126.570  1.00  0.00           C
ATOM   4707  HA  ILE A 311     123.630  75.440 127.630  1.00  0.00           H
ATOM   4708  CB  ILE A 311     122.040  75.390 126.340  1.00  0.00           C
ATOM   4709  HB  ILE A 311     121.730  75.060 125.330  1.00  0.00           H
ATOM   4710  CG2 ILE A 311     121.260  74.530 127.310  1.00  0.00           C
ATOM   4711 HG21 ILE A 311     121.330  74.900 128.360  1.00  0.00           H
ATOM   4712 HG22 ILE A 311     120.200  74.500 126.990  1.00  0.00           H
ATOM   4713 HG23 ILE A 311     121.720  73.520 127.420  1.00  0.00           H
ATOM   4714  CG1 ILE A 311     121.590  76.860 126.440  1.00  0.00           C
ATOM   4715 HG11 ILE A 311     122.060  77.440 125.620  1.00  0.00           H
ATOM   4716 HG12 ILE A 311     121.960  77.340 127.370  1.00  0.00           H
ATOM   4717  CD  ILE A 311     120.040  76.980 126.370  1.00  0.00           C
ATOM   4718  HD1 ILE A 311     119.750  78.040 126.520  1.00  0.00           H
ATOM   4719  HD2 ILE A 311     119.560  76.600 125.450  1.00  0.00           H
ATOM   4720  HD3 ILE A 311     119.520  76.400 127.160  1.00  0.00           H
ATOM   4721  C   ILE A 311     124.020  73.820 126.280  1.00  0.00           C
ATOM   4722  O   ILE A 311     124.130  73.420 125.100  1.00  0.00           O
ATOM   4723  N   SER A 312     124.440  73.090 127.380  1.00  0.00           N
ATOM   4724  HN  SER A 312     124.270  73.480 128.280  1.00  0.00           H
ATOM   4725  CA  SER A 312     124.870  71.740 127.280  1.00  0.00           C
ATOM   4726  HA  SER A 312     124.990  71.490 126.240  1.00  0.00           H
ATOM   4727  CB  SER A 312     126.270  71.460 127.980  1.00  0.00           C
ATOM   4728  HB1 SER A 312     126.140  71.860 129.010  1.00  0.00           H
ATOM   4729  HB2 SER A 312     127.030  72.100 127.470  1.00  0.00           H
ATOM   4730  OG  SER A 312     126.740  70.080 128.070  1.00  0.00           O
ATOM   4731  HG1 SER A 312     127.700  70.070 127.970  1.00  0.00           H
ATOM   4732  C   SER A 312     123.860  70.860 128.010  1.00  0.00           C
ATOM   4733  O   SER A 312     123.250  71.200 129.010  1.00  0.00           O
ATOM   4734  N   TRP A 313     123.670  69.610 127.530  1.00  0.00           N
ATOM   4735  HN  TRP A 313     124.260  69.310 126.780  1.00  0.00           H
ATOM   4736  CA  TRP A 313     122.680  68.700 127.990  1.00  0.00           C
ATOM   4737  HA  TRP A 313     122.030  69.140 128.730  1.00  0.00           H
ATOM   4738  CB  TRP A 313     121.720  68.230 126.890  1.00  0.00           C
ATOM   4739  HB1 TRP A 313     122.260  67.660 126.100  1.00  0.00           H
ATOM   4740  HB2 TRP A 313     121.000  67.550 127.400  1.00  0.00           H
ATOM   4741  CG  TRP A 313     120.890  69.320 126.330  1.00  0.00           C
ATOM   4742  CD1 TRP A 313     121.210  70.040 125.210  1.00  0.00           C
ATOM   4743  HD1 TRP A 313     122.030  69.810 124.550  1.00  0.00           H
ATOM   4744  NE1 TRP A 313     120.310  71.150 125.110  1.00  0.00           N
ATOM   4745  HE1 TRP A 313     120.230  71.700 124.310  1.00  0.00           H
ATOM   4746  CE2 TRP A 313     119.440  71.080 126.150  1.00  0.00           C
ATOM   4747  CD2 TRP A 313     119.730  69.910 126.910  1.00  0.00           C
ATOM   4748  CE3 TRP A 313     118.790  69.540 127.890  1.00  0.00           C
ATOM   4749  HE3 TRP A 313     118.990  68.600 128.390  1.00  0.00           H
ATOM   4750  CZ3 TRP A 313     117.710  70.410 128.200  1.00  0.00           C
ATOM   4751  HZ3 TRP A 313     117.010  70.260 129.010  1.00  0.00           H
ATOM   4752  CZ2 TRP A 313     118.390  71.960 126.430  1.00  0.00           C
ATOM   4753  HZ2 TRP A 313     118.160  72.870 125.900  1.00  0.00           H
ATOM   4754  CH2 TRP A 313     117.630  71.660 127.560  1.00  0.00           C
ATOM   4755  HH2 TRP A 313     116.780  72.300 127.760  1.00  0.00           H
ATOM   4756  C   TRP A 313     123.320  67.450 128.560  1.00  0.00           C
ATOM   4757  O   TRP A 313     124.380  66.990 128.040  1.00  0.00           O
ATOM   4758  N   GLU A 314     122.760  66.950 129.680  1.00  0.00           N
ATOM   4759  HN  GLU A 314     121.980  67.300 130.200  1.00  0.00           H
ATOM   4760  CA  GLU A 314     123.260  65.690 130.310  1.00  0.00           C
ATOM   4761  HA  GLU A 314     123.990  65.210 129.690  1.00  0.00           H
ATOM   4762  CB  GLU A 314     124.030  65.950 131.630  1.00  0.00           C
ATOM   4763  HB1 GLU A 314     123.420  66.720 132.150  1.00  0.00           H
ATOM   4764  HB2 GLU A 314     124.110  65.010 132.220  1.00  0.00           H
ATOM   4765  CG  GLU A 314     125.450  66.500 131.480  1.00  0.00           C
ATOM   4766  HG1 GLU A 314     125.800  66.960 132.430  1.00  0.00           H
ATOM   4767  HG2 GLU A 314     125.420  67.270 130.670  1.00  0.00           H
ATOM   4768  CD  GLU A 314     126.480  65.420 131.130  1.00  0.00           C
ATOM   4769  OE1 GLU A 314     126.440  64.860 130.010  1.00  0.00           O
ATOM   4770  OE2 GLU A 314     127.270  65.120 132.080  1.00  0.00           O
ATOM   4771  C   GLU A 314     122.170  64.670 130.530  1.00  0.00           C
ATOM   4772  O   GLU A 314     121.240  64.840 131.300  1.00  0.00           O
ATOM   4773  N   LEU A 315     122.250  63.510 129.860  1.00  0.00           N
ATOM   4774  HN  LEU A 315     123.080  63.240 129.370  1.00  0.00           H
ATOM   4775  CA  LEU A 315     121.230  62.490 129.850  1.00  0.00           C
ATOM   4776  HA  LEU A 315     120.300  63.050 129.930  1.00  0.00           H
ATOM   4777  CB  LEU A 315     121.230  61.780 128.460  1.00  0.00           C
ATOM   4778  HB1 LEU A 315     121.110  62.480 127.610  1.00  0.00           H
ATOM   4779  HB2 LEU A 315     122.250  61.380 128.290  1.00  0.00           H
ATOM   4780  CG  LEU A 315     120.210  60.520 128.290  1.00  0.00           C
ATOM   4781  HG  LEU A 315     120.470  59.800 129.100  1.00  0.00           H
ATOM   4782  CD1 LEU A 315     118.780  60.970 128.410  1.00  0.00           C
ATOM   4783 HD11 LEU A 315     118.510  61.410 129.390  1.00  0.00           H
ATOM   4784 HD12 LEU A 315     118.650  61.710 127.590  1.00  0.00           H
ATOM   4785 HD13 LEU A 315     118.150  60.060 128.290  1.00  0.00           H
ATOM   4786  CD2 LEU A 315     120.400  59.880 126.940  1.00  0.00           C
ATOM   4787 HD21 LEU A 315     119.930  58.880 126.920  1.00  0.00           H
ATOM   4788 HD22 LEU A 315     120.150  60.360 125.970  1.00  0.00           H
ATOM   4789 HD23 LEU A 315     121.460  59.530 126.870  1.00  0.00           H
ATOM   4790  C   LEU A 315     121.480  61.530 131.010  1.00  0.00           C
ATOM   4791  O   LEU A 315     122.630  61.210 131.380  1.00  0.00           O
ATOM   4792  N   ASP A 316     120.390  61.210 131.660  1.00  0.00           N
ATOM   4793  HN  ASP A 316     119.560  61.710 131.440  1.00  0.00           H
ATOM   4794  CA  ASP A 316     120.210  60.050 132.520  1.00  0.00           C
ATOM   4795  HA  ASP A 316     121.110  59.490 132.320  1.00  0.00           H
ATOM   4796  CB  ASP A 316     120.030  60.490 134.020  1.00  0.00           C
ATOM   4797  HB1 ASP A 316     120.820  61.240 134.230  1.00  0.00           H
ATOM   4798  HB2 ASP A 316     119.000  60.830 134.240  1.00  0.00           H
ATOM   4799  CG  ASP A 316     120.270  59.290 134.900  1.00  0.00           C
ATOM   4800  OD1 ASP A 316     120.180  59.390 136.120  1.00  0.00           O
ATOM   4801  OD2 ASP A 316     120.820  58.250 134.400  1.00  0.00           O
ATOM   4802  C   ASP A 316     119.110  59.150 132.020  1.00  0.00           C
ATOM   4803  O   ASP A 316     118.280  59.550 131.240  1.00  0.00           O
ATOM   4804  N   VAL A 317     119.060  57.840 132.380  1.00  0.00           N
ATOM   4805  HN  VAL A 317     119.660  57.540 133.110  1.00  0.00           H
ATOM   4806  CA  VAL A 317     118.020  56.980 131.840  1.00  0.00           C
ATOM   4807  HA  VAL A 317     117.200  57.510 131.380  1.00  0.00           H
ATOM   4808  CB  VAL A 317     118.630  55.810 130.950  1.00  0.00           C
ATOM   4809  HB  VAL A 317     119.310  55.240 131.600  1.00  0.00           H
ATOM   4810  CG1 VAL A 317     117.530  54.900 130.390  1.00  0.00           C
ATOM   4811 HG11 VAL A 317     116.960  54.460 131.240  1.00  0.00           H
ATOM   4812 HG12 VAL A 317     116.800  55.450 129.750  1.00  0.00           H
ATOM   4813 HG13 VAL A 317     117.930  54.160 129.670  1.00  0.00           H
ATOM   4814  CG2 VAL A 317     119.460  56.450 129.740  1.00  0.00           C
ATOM   4815 HG21 VAL A 317     118.910  57.290 129.250  1.00  0.00           H
ATOM   4816 HG22 VAL A 317     120.500  56.760 129.970  1.00  0.00           H
ATOM   4817 HG23 VAL A 317     119.590  55.620 129.010  1.00  0.00           H
ATOM   4818  C   VAL A 317     117.340  56.340 132.970  1.00  0.00           C
ATOM   4819  O   VAL A 317     118.050  55.760 133.780  1.00  0.00           O
ATOM   4820  N   LEU A 318     116.040  56.340 133.010  1.00  0.00           N
ATOM   4821  HN  LEU A 318     115.460  56.570 132.230  1.00  0.00           H
ATOM   4822  CA  LEU A 318     115.240  55.520 133.950  1.00  0.00           C
ATOM   4823  HA  LEU A 318     115.830  55.140 134.770  1.00  0.00           H
ATOM   4824  CB  LEU A 318     114.050  56.250 134.540  1.00  0.00           C
ATOM   4825  HB1 LEU A 318     114.300  57.190 135.070  1.00  0.00           H
ATOM   4826  HB2 LEU A 318     113.320  56.500 133.740  1.00  0.00           H
ATOM   4827  CG  LEU A 318     113.290  55.350 135.540  1.00  0.00           C
ATOM   4828  HG  LEU A 318     112.980  54.360 135.150  1.00  0.00           H
ATOM   4829  CD1 LEU A 318     114.110  55.090 136.740  1.00  0.00           C
ATOM   4830 HD11 LEU A 318     114.830  55.900 136.990  1.00  0.00           H
ATOM   4831 HD12 LEU A 318     113.540  54.880 137.670  1.00  0.00           H
ATOM   4832 HD13 LEU A 318     114.710  54.200 136.420  1.00  0.00           H
ATOM   4833  CD2 LEU A 318     111.880  55.910 136.000  1.00  0.00           C
ATOM   4834 HD21 LEU A 318     112.000  56.700 136.760  1.00  0.00           H
ATOM   4835 HD22 LEU A 318     111.430  56.410 135.120  1.00  0.00           H
ATOM   4836 HD23 LEU A 318     111.220  55.100 136.390  1.00  0.00           H
ATOM   4837  C   LEU A 318     114.770  54.260 133.340  1.00  0.00           C
ATOM   4838  O   LEU A 318     113.970  54.280 132.380  1.00  0.00           O
ATOM   4839  N   GLU A 319     115.180  53.050 133.800  1.00  0.00           N
ATOM   4840  HN  GLU A 319     115.840  52.960 134.540  1.00  0.00           H
ATOM   4841  CA  GLU A 319     114.790  51.780 133.190  1.00  0.00           C
ATOM   4842  HA  GLU A 319     114.320  51.870 132.230  1.00  0.00           H
ATOM   4843  CB  GLU A 319     116.080  50.930 133.030  1.00  0.00           C
ATOM   4844  HB1 GLU A 319     116.470  50.550 133.990  1.00  0.00           H
ATOM   4845  HB2 GLU A 319     115.800  50.090 132.350  1.00  0.00           H
ATOM   4846  CG  GLU A 319     117.250  51.680 132.360  1.00  0.00           C
ATOM   4847  HG1 GLU A 319     117.700  52.470 133.000  1.00  0.00           H
ATOM   4848  HG2 GLU A 319     116.760  52.430 131.700  1.00  0.00           H
ATOM   4849  CD  GLU A 319     118.200  50.940 131.520  1.00  0.00           C
ATOM   4850  OE1 GLU A 319     118.540  49.800 131.740  1.00  0.00           O
ATOM   4851  OE2 GLU A 319     118.600  51.560 130.460  1.00  0.00           O
ATOM   4852  C   GLU A 319     113.760  51.030 134.090  1.00  0.00           C
ATOM   4853  O   GLU A 319     114.100  50.520 135.110  1.00  0.00           O
ATOM   4854  N   VAL A 320     112.490  50.970 133.670  1.00  0.00           N
ATOM   4855  HN  VAL A 320     112.230  51.170 132.730  1.00  0.00           H
ATOM   4856  CA  VAL A 320     111.430  50.550 134.470  1.00  0.00           C
ATOM   4857  HA  VAL A 320     111.670  50.380 135.510  1.00  0.00           H
ATOM   4858  CB  VAL A 320     110.120  51.420 134.400  1.00  0.00           C
ATOM   4859  HB  VAL A 320     109.670  51.330 133.390  1.00  0.00           H
ATOM   4860  CG1 VAL A 320     109.010  51.030 135.430  1.00  0.00           C
ATOM   4861 HG11 VAL A 320     109.380  51.010 136.480  1.00  0.00           H
ATOM   4862 HG12 VAL A 320     108.100  51.670 135.390  1.00  0.00           H
ATOM   4863 HG13 VAL A 320     108.610  50.000 135.280  1.00  0.00           H
ATOM   4864  CG2 VAL A 320     110.570  52.900 134.520  1.00  0.00           C
ATOM   4865 HG21 VAL A 320     109.730  53.610 134.710  1.00  0.00           H
ATOM   4866 HG22 VAL A 320     111.250  52.990 135.390  1.00  0.00           H
ATOM   4867 HG23 VAL A 320     111.130  53.320 133.660  1.00  0.00           H
ATOM   4868  C   VAL A 320     111.030  49.160 134.070  1.00  0.00           C
ATOM   4869  O   VAL A 320     111.020  48.950 132.820  1.00  0.00           O
ATOM   4870  N   SER A 321     110.650  48.180 134.970  1.00  0.00           N
ATOM   4871  HN  SER A 321     110.620  48.350 135.950  1.00  0.00           H
ATOM   4872  CA  SER A 321     110.200  46.890 134.400  1.00  0.00           C
ATOM   4873  HA  SER A 321     110.040  46.980 133.340  1.00  0.00           H
ATOM   4874  CB  SER A 321     111.130  45.670 134.650  1.00  0.00           C
ATOM   4875  HB1 SER A 321     111.060  45.390 135.720  1.00  0.00           H
ATOM   4876  HB2 SER A 321     112.150  46.000 134.360  1.00  0.00           H
ATOM   4877  OG  SER A 321     110.730  44.650 133.700  1.00  0.00           O
ATOM   4878  HG1 SER A 321     109.930  44.270 134.070  1.00  0.00           H
ATOM   4879  C   SER A 321     108.860  46.620 135.000  1.00  0.00           C
ATOM   4880  O   SER A 321     108.750  46.660 136.240  1.00  0.00           O
ATOM   4881  N   ASN A 322     107.910  46.170 134.100  1.00  0.00           N
ATOM   4882  HN  ASN A 322     108.270  46.250 133.170  1.00  0.00           H
ATOM   4883  CA  ASN A 322     106.560  45.690 134.340  1.00  0.00           C
ATOM   4884  HA  ASN A 322     106.730  44.820 134.960  1.00  0.00           H
ATOM   4885  CB  ASN A 322     105.630  46.840 135.050  1.00  0.00           C
ATOM   4886  HB1 ASN A 322     106.180  47.180 135.960  1.00  0.00           H
ATOM   4887  HB2 ASN A 322     105.510  47.700 134.360  1.00  0.00           H
ATOM   4888  CG  ASN A 322     104.230  46.400 135.520  1.00  0.00           C
ATOM   4889  OD1 ASN A 322     103.260  46.370 134.750  1.00  0.00           O
ATOM   4890  ND2 ASN A 322     104.190  45.980 136.800  1.00  0.00           N
ATOM   4891 HD21 ASN A 322     105.040  45.800 137.290  1.00  0.00           H
ATOM   4892 HD22 ASN A 322     103.450  45.460 137.220  1.00  0.00           H
ATOM   4893  C   ASN A 322     105.930  45.290 133.030  1.00  0.00           C
ATOM   4894  O   ASN A 322     105.430  46.190 132.300  1.00  0.00           O
ATOM   4895  N   SER A 323     105.660  43.970 132.870  1.00  0.00           N
ATOM   4896  HN  SER A 323     106.110  43.370 133.530  1.00  0.00           H
ATOM   4897  CA  SER A 323     104.950  43.370 131.740  1.00  0.00           C
ATOM   4898  HA  SER A 323     105.560  43.630 130.880  1.00  0.00           H
ATOM   4899  CB  SER A 323     105.020  41.820 131.680  1.00  0.00           C
ATOM   4900  HB1 SER A 323     104.830  41.320 130.710  1.00  0.00           H
ATOM   4901  HB2 SER A 323     104.190  41.430 132.300  1.00  0.00           H
ATOM   4902  OG  SER A 323     106.310  41.260 132.040  1.00  0.00           O
ATOM   4903  HG1 SER A 323     106.370  41.510 132.970  1.00  0.00           H
ATOM   4904  C   SER A 323     103.530  43.810 131.470  1.00  0.00           C
ATOM   4905  O   SER A 323     103.110  44.060 130.340  1.00  0.00           O
ATOM   4906  N   SER A 324     102.700  43.980 132.580  1.00  0.00           N
ATOM   4907  HN  SER A 324     103.080  43.970 133.510  1.00  0.00           H
ATOM   4908  CA  SER A 324     101.300  44.420 132.530  1.00  0.00           C
ATOM   4909  HA  SER A 324     100.790  43.720 131.880  1.00  0.00           H
ATOM   4910  CB  SER A 324     100.650  44.250 133.890  1.00  0.00           C
ATOM   4911  HB1 SER A 324     101.260  44.620 134.750  1.00  0.00           H
ATOM   4912  HB2 SER A 324     100.590  43.160 134.090  1.00  0.00           H
ATOM   4913  OG  SER A 324      99.340  44.800 133.900  1.00  0.00           O
ATOM   4914  HG1 SER A 324      98.880  44.670 134.740  1.00  0.00           H
ATOM   4915  C   SER A 324     101.060  45.750 131.890  1.00  0.00           C
ATOM   4916  O   SER A 324     100.170  45.870 131.020  1.00  0.00           O
ATOM   4917  N   LEU A 325     101.910  46.720 132.290  1.00  0.00           N
ATOM   4918  HN  LEU A 325     102.610  46.440 132.940  1.00  0.00           H
ATOM   4919  CA  LEU A 325     101.860  48.040 131.810  1.00  0.00           C
ATOM   4920  HA  LEU A 325     100.880  48.490 131.880  1.00  0.00           H
ATOM   4921  CB  LEU A 325     102.620  48.790 132.900  1.00  0.00           C
ATOM   4922  HB1 LEU A 325     102.160  48.640 133.900  1.00  0.00           H
ATOM   4923  HB2 LEU A 325     103.650  48.390 132.780  1.00  0.00           H
ATOM   4924  CG  LEU A 325     102.880  50.270 132.780  1.00  0.00           C
ATOM   4925  HG  LEU A 325     103.110  50.550 131.730  1.00  0.00           H
ATOM   4926  CD1 LEU A 325     101.590  51.130 132.900  1.00  0.00           C
ATOM   4927 HD11 LEU A 325     100.810  50.740 132.220  1.00  0.00           H
ATOM   4928 HD12 LEU A 325     101.130  50.970 133.900  1.00  0.00           H
ATOM   4929 HD13 LEU A 325     101.750  52.230 132.810  1.00  0.00           H
ATOM   4930  CD2 LEU A 325     103.970  50.760 133.670  1.00  0.00           C
ATOM   4931 HD21 LEU A 325     104.040  51.850 133.490  1.00  0.00           H
ATOM   4932 HD22 LEU A 325     103.740  50.580 134.750  1.00  0.00           H
ATOM   4933 HD23 LEU A 325     104.880  50.150 133.480  1.00  0.00           H
ATOM   4934  C   LEU A 325     102.350  48.260 130.410  1.00  0.00           C
ATOM   4935  O   LEU A 325     101.830  49.090 129.680  1.00  0.00           O
ATOM   4936  N   ARG A 326     103.390  47.500 129.930  1.00  0.00           N
ATOM   4937  HN  ARG A 326     103.870  47.030 130.660  1.00  0.00           H
ATOM   4938  CA  ARG A 326     103.980  47.660 128.610  1.00  0.00           C
ATOM   4939  HA  ARG A 326     104.090  48.720 128.430  1.00  0.00           H
ATOM   4940  CB  ARG A 326     105.370  46.940 128.500  1.00  0.00           C
ATOM   4941  HB1 ARG A 326     106.020  47.390 129.280  1.00  0.00           H
ATOM   4942  HB2 ARG A 326     105.230  45.880 128.790  1.00  0.00           H
ATOM   4943  CG  ARG A 326     106.140  47.090 127.160  1.00  0.00           C
ATOM   4944  HG1 ARG A 326     105.500  46.900 126.270  1.00  0.00           H
ATOM   4945  HG2 ARG A 326     106.900  46.280 127.100  1.00  0.00           H
ATOM   4946  CD  ARG A 326     106.830  48.460 127.030  1.00  0.00           C
ATOM   4947  HD1 ARG A 326     107.340  48.790 127.960  1.00  0.00           H
ATOM   4948  HD2 ARG A 326     106.200  49.370 126.920  1.00  0.00           H
ATOM   4949  NE  ARG A 326     107.820  48.410 125.840  1.00  0.00           N
ATOM   4950  HE  ARG A 326     108.710  48.040 126.090  1.00  0.00           H
ATOM   4951  CZ  ARG A 326     107.530  48.360 124.530  1.00  0.00           C
ATOM   4952  NH1 ARG A 326     106.370  48.630 124.070  1.00  0.00           N
ATOM   4953 HH11 ARG A 326     106.190  48.410 123.110  1.00  0.00           H
ATOM   4954 HH12 ARG A 326     105.690  49.020 124.690  1.00  0.00           H
ATOM   4955  NH2 ARG A 326     108.560  48.100 123.730  1.00  0.00           N
ATOM   4956 HH21 ARG A 326     108.470  48.230 122.740  1.00  0.00           H
ATOM   4957 HH22 ARG A 326     109.460  47.920 124.120  1.00  0.00           H
ATOM   4958  C   ARG A 326     103.020  47.190 127.510  1.00  0.00           C
ATOM   4959  O   ARG A 326     102.930  47.720 126.450  1.00  0.00           O
ATOM   4960  N   ARG A 327     102.180  46.250 127.890  1.00  0.00           N
ATOM   4961  HN  ARG A 327     102.240  45.720 128.740  1.00  0.00           H
ATOM   4962  CA  ARG A 327     101.240  45.700 126.920  1.00  0.00           C
ATOM   4963  HA  ARG A 327     101.740  45.570 125.970  1.00  0.00           H
ATOM   4964  CB  ARG A 327     100.940  44.270 127.470  1.00  0.00           C
ATOM   4965  HB1 ARG A 327     100.680  44.330 128.550  1.00  0.00           H
ATOM   4966  HB2 ARG A 327     100.230  43.780 126.770  1.00  0.00           H
ATOM   4967  CG  ARG A 327     102.100  43.300 127.350  1.00  0.00           C
ATOM   4968  HG1 ARG A 327     102.960  43.820 127.820  1.00  0.00           H
ATOM   4969  HG2 ARG A 327     102.430  43.020 126.330  1.00  0.00           H
ATOM   4970  CD  ARG A 327     101.770  41.920 128.120  1.00  0.00           C
ATOM   4971  HD1 ARG A 327     101.060  41.390 127.450  1.00  0.00           H
ATOM   4972  HD2 ARG A 327     101.300  42.030 129.120  1.00  0.00           H
ATOM   4973  NE  ARG A 327     103.050  41.180 128.300  1.00  0.00           N
ATOM   4974  HE  ARG A 327     103.920  41.540 127.960  1.00  0.00           H
ATOM   4975  CZ  ARG A 327     103.110  39.830 128.400  1.00  0.00           C
ATOM   4976  NH1 ARG A 327     102.090  39.070 128.660  1.00  0.00           N
ATOM   4977 HH11 ARG A 327     102.170  38.070 128.630  1.00  0.00           H
ATOM   4978 HH12 ARG A 327     101.180  39.490 128.610  1.00  0.00           H
ATOM   4979  NH2 ARG A 327     104.320  39.290 128.350  1.00  0.00           N
ATOM   4980 HH21 ARG A 327     104.380  38.320 128.590  1.00  0.00           H
ATOM   4981 HH22 ARG A 327     105.190  39.770 128.280  1.00  0.00           H
ATOM   4982  C   ARG A 327      99.930  46.550 126.780  1.00  0.00           C
ATOM   4983  O   ARG A 327      99.100  46.290 125.920  1.00  0.00           O
ATOM   4984  N   ARG A 328      99.750  47.600 127.600  1.00  0.00           N
ATOM   4985  HN  ARG A 328     100.540  47.780 128.170  1.00  0.00           H
ATOM   4986  CA  ARG A 328      98.670  48.520 127.520  1.00  0.00           C
ATOM   4987  HA  ARG A 328      97.800  48.030 127.120  1.00  0.00           H
ATOM   4988  CB  ARG A 328      98.220  49.140 128.900  1.00  0.00           C
ATOM   4989  HB1 ARG A 328      99.190  49.300 129.420  1.00  0.00           H
ATOM   4990  HB2 ARG A 328      97.630  50.080 128.880  1.00  0.00           H
ATOM   4991  CG  ARG A 328      97.430  48.080 129.750  1.00  0.00           C
ATOM   4992  HG1 ARG A 328      98.240  47.350 129.980  1.00  0.00           H
ATOM   4993  HG2 ARG A 328      96.660  47.640 129.080  1.00  0.00           H
ATOM   4994  CD  ARG A 328      96.810  48.510 131.060  1.00  0.00           C
ATOM   4995  HD1 ARG A 328      96.290  49.480 131.060  1.00  0.00           H
ATOM   4996  HD2 ARG A 328      97.570  48.500 131.870  1.00  0.00           H
ATOM   4997  NE  ARG A 328      95.740  47.560 131.460  1.00  0.00           N
ATOM   4998  HE  ARG A 328      94.800  47.610 131.110  1.00  0.00           H
ATOM   4999  CZ  ARG A 328      95.960  46.550 132.250  1.00  0.00           C
ATOM   5000  NH1 ARG A 328      96.910  46.360 133.080  1.00  0.00           N
ATOM   5001 HH11 ARG A 328      96.830  45.470 133.520  1.00  0.00           H
ATOM   5002 HH12 ARG A 328      97.600  47.050 133.280  1.00  0.00           H
ATOM   5003  NH2 ARG A 328      95.220  45.510 131.940  1.00  0.00           N
ATOM   5004 HH21 ARG A 328      95.540  44.590 132.170  1.00  0.00           H
ATOM   5005 HH22 ARG A 328      94.460  45.580 131.300  1.00  0.00           H
ATOM   5006  C   ARG A 328      99.000  49.700 126.600  1.00  0.00           C
ATOM   5007  O   ARG A 328     100.180  49.910 126.250  1.00  0.00           O
ATOM   5008  N   LEU A 329      98.000  50.500 126.090  1.00  0.00           N
ATOM   5009  HN  LEU A 329      97.040  50.330 126.320  1.00  0.00           H
ATOM   5010  CA  LEU A 329      98.310  51.610 125.170  1.00  0.00           C
ATOM   5011  HA  LEU A 329      99.350  51.620 124.870  1.00  0.00           H
ATOM   5012  CB  LEU A 329      97.350  51.620 123.930  1.00  0.00           C
ATOM   5013  HB1 LEU A 329      97.460  50.620 123.460  1.00  0.00           H
ATOM   5014  HB2 LEU A 329      96.280  51.520 124.220  1.00  0.00           H
ATOM   5015  CG  LEU A 329      97.520  52.700 122.890  1.00  0.00           C
ATOM   5016  HG  LEU A 329      97.440  53.700 123.360  1.00  0.00           H
ATOM   5017  CD1 LEU A 329      98.910  52.520 122.260  1.00  0.00           C
ATOM   5018 HD11 LEU A 329      99.590  52.930 123.030  1.00  0.00           H
ATOM   5019 HD12 LEU A 329      99.140  51.460 122.030  1.00  0.00           H
ATOM   5020 HD13 LEU A 329      99.090  53.010 121.280  1.00  0.00           H
ATOM   5021  CD2 LEU A 329      96.480  52.650 121.790  1.00  0.00           C
ATOM   5022 HD21 LEU A 329      96.540  51.740 121.150  1.00  0.00           H
ATOM   5023 HD22 LEU A 329      95.460  52.790 122.200  1.00  0.00           H
ATOM   5024 HD23 LEU A 329      96.610  53.510 121.100  1.00  0.00           H
ATOM   5025  C   LEU A 329      98.040  52.870 125.980  1.00  0.00           C
ATOM   5026  O   LEU A 329      97.160  52.910 126.820  1.00  0.00           O
ATOM   5027  N   ILE A 330      98.850  53.920 125.720  1.00  0.00           N
ATOM   5028  HN  ILE A 330      99.510  53.840 124.980  1.00  0.00           H
ATOM   5029  CA  ILE A 330      98.710  55.240 126.440  1.00  0.00           C
ATOM   5030  HA  ILE A 330      97.950  55.140 127.200  1.00  0.00           H
ATOM   5031  CB  ILE A 330     100.040  55.840 126.950  1.00  0.00           C
ATOM   5032  HB  ILE A 330     100.650  56.050 126.040  1.00  0.00           H
ATOM   5033  CG2 ILE A 330      99.770  57.040 127.880  1.00  0.00           C
ATOM   5034 HG21 ILE A 330      99.060  57.800 127.490  1.00  0.00           H
ATOM   5035 HG22 ILE A 330      99.130  56.650 128.700  1.00  0.00           H
ATOM   5036 HG23 ILE A 330     100.680  57.600 128.170  1.00  0.00           H
ATOM   5037  CG1 ILE A 330     100.980  54.810 127.680  1.00  0.00           C
ATOM   5038 HG11 ILE A 330     101.950  55.270 127.990  1.00  0.00           H
ATOM   5039 HG12 ILE A 330     101.290  54.020 126.970  1.00  0.00           H
ATOM   5040  CD  ILE A 330     100.430  54.240 129.010  1.00  0.00           C
ATOM   5041  HD1 ILE A 330     101.270  53.650 129.430  1.00  0.00           H
ATOM   5042  HD2 ILE A 330     100.150  55.070 129.690  1.00  0.00           H
ATOM   5043  HD3 ILE A 330      99.630  53.490 128.810  1.00  0.00           H
ATOM   5044  C   ILE A 330      98.050  56.160 125.410  1.00  0.00           C
ATOM   5045  O   ILE A 330      98.540  56.170 124.280  1.00  0.00           O
ATOM   5046  N   LEU A 331      97.050  56.940 125.810  1.00  0.00           N
ATOM   5047  HN  LEU A 331      96.640  56.670 126.680  1.00  0.00           H
ATOM   5048  CA  LEU A 331      96.410  57.750 124.830  1.00  0.00           C
ATOM   5049  HA  LEU A 331      96.920  57.590 123.890  1.00  0.00           H
ATOM   5050  CB  LEU A 331      94.870  57.480 124.640  1.00  0.00           C
ATOM   5051  HB1 LEU A 331      94.330  57.760 125.570  1.00  0.00           H
ATOM   5052  HB2 LEU A 331      94.520  58.030 123.740  1.00  0.00           H
ATOM   5053  CG  LEU A 331      94.510  56.030 124.390  1.00  0.00           C
ATOM   5054  HG  LEU A 331      94.880  55.350 125.180  1.00  0.00           H
ATOM   5055  CD1 LEU A 331      92.970  55.830 124.320  1.00  0.00           C
ATOM   5056 HD11 LEU A 331      92.450  55.930 125.300  1.00  0.00           H
ATOM   5057 HD12 LEU A 331      92.550  56.460 123.510  1.00  0.00           H
ATOM   5058 HD13 LEU A 331      92.760  54.770 124.070  1.00  0.00           H
ATOM   5059  CD2 LEU A 331      95.060  55.560 123.000  1.00  0.00           C
ATOM   5060 HD21 LEU A 331      96.170  55.540 123.110  1.00  0.00           H
[truncated: 3,341,080 more chars]
