# Supplementary material for: Structure of the PAPP-ABP5 complex reveals mechanism of substrate recognition
Source: Nat Commun. 2022 Sep 20;13:5500. doi: 10.1038/s41467-022-33175-2 (PMC9489782; doi:10.1038/s41467-022-33175-2)
Supplement: Supplementary file 5 — Supplementary Data 2 [file 41467_2022_33175_MOESM5_ESM.zip › simulation Finals/Final_3.pdb]

REMARK    GENERATED BY TRJCONV
TITLE     active-agonist+G_alpha in water
REMARK    THIS IS A SIMULATION BOX
CRYST1  187.768  187.768  187.768  90.00  90.00  90.00 P 1           1
MODEL        1
ATOM      1  N   ARG A  15     100.720 102.820 164.640  1.00  0.00           N
ATOM      2  HT1 ARG A  15     100.830 103.800 164.760  1.00  0.00           H
ATOM      3  HT2 ARG A  15     100.820 102.370 163.750  1.00  0.00           H
ATOM      4  CA  ARG A  15      99.560 102.400 165.450  1.00  0.00           C
ATOM      5  HA  ARG A  15      99.640 101.450 165.960  1.00  0.00           H
ATOM      6  CB  ARG A  15      99.270 103.470 166.490  1.00  0.00           C
ATOM      7  HB1 ARG A  15      98.840 104.350 165.980  1.00  0.00           H
ATOM      8  HB2 ARG A  15      98.470 103.140 167.180  1.00  0.00           H
ATOM      9  CG  ARG A  15     100.450 104.010 167.320  1.00  0.00           C
ATOM     10  HG1 ARG A  15     100.090 104.930 167.840  1.00  0.00           H
ATOM     11  HG2 ARG A  15     101.210 104.400 166.610  1.00  0.00           H
ATOM     12  CD  ARG A  15     101.150 103.100 168.280  1.00  0.00           C
ATOM     13  HD1 ARG A  15     101.920 103.620 168.880  1.00  0.00           H
ATOM     14  HD2 ARG A  15     101.580 102.390 167.540  1.00  0.00           H
ATOM     15  NE  ARG A  15     100.110 102.450 169.110  1.00  0.00           N
ATOM     16  HE  ARG A  15      99.400 103.040 169.490  1.00  0.00           H
ATOM     17  CZ  ARG A  15      99.900 101.160 169.260  1.00  0.00           C
ATOM     18  NH1 ARG A  15     100.760 100.280 168.810  1.00  0.00           N
ATOM     19 HH11 ARG A  15     100.450  99.330 168.690  1.00  0.00           H
ATOM     20 HH12 ARG A  15     101.680 100.590 168.570  1.00  0.00           H
ATOM     21  NH2 ARG A  15      98.750 100.870 169.840  1.00  0.00           N
ATOM     22 HH21 ARG A  15      98.590  99.910 170.100  1.00  0.00           H
ATOM     23 HH22 ARG A  15      98.080 101.540 170.150  1.00  0.00           H
ATOM     24  C   ARG A  15      98.210 102.250 164.680  1.00  0.00           C
ATOM     25  O   ARG A  15      97.190 102.630 165.230  1.00  0.00           O
ATOM     26  N   ALA A  16      98.280 101.580 163.490  1.00  0.00           N
ATOM     27  HN  ALA A  16      99.180 101.470 163.070  1.00  0.00           H
ATOM     28  CA  ALA A  16      97.230 100.960 162.720  1.00  0.00           C
ATOM     29  HA  ALA A  16      96.840 101.820 162.190  1.00  0.00           H
ATOM     30  CB  ALA A  16      97.880  99.810 161.810  1.00  0.00           C
ATOM     31  HB1 ALA A  16      98.900 100.160 161.530  1.00  0.00           H
ATOM     32  HB2 ALA A  16      97.990  98.810 162.270  1.00  0.00           H
ATOM     33  HB3 ALA A  16      97.370  99.730 160.830  1.00  0.00           H
ATOM     34  C   ALA A  16      96.020 100.410 163.520  1.00  0.00           C
ATOM     35  O   ALA A  16      96.170  99.700 164.530  1.00  0.00           O
ATOM     36  N   LEU A  17      94.820 100.650 163.000  1.00  0.00           N
ATOM     37  HN  LEU A  17      94.750 101.130 162.130  1.00  0.00           H
ATOM     38  CA  LEU A  17      93.550 100.310 163.600  1.00  0.00           C
ATOM     39  HA  LEU A  17      93.710  99.820 164.550  1.00  0.00           H
ATOM     40  CB  LEU A  17      92.660 101.550 163.720  1.00  0.00           C
ATOM     41  HB1 LEU A  17      93.230 102.400 164.150  1.00  0.00           H
ATOM     42  HB2 LEU A  17      92.300 101.970 162.760  1.00  0.00           H
ATOM     43  CG  LEU A  17      91.410 101.330 164.550  1.00  0.00           C
ATOM     44  HG  LEU A  17      90.740 100.630 164.000  1.00  0.00           H
ATOM     45  CD1 LEU A  17      91.670 100.810 165.960  1.00  0.00           C
ATOM     46 HD11 LEU A  17      92.520 101.400 166.360  1.00  0.00           H
ATOM     47 HD12 LEU A  17      90.720 100.890 166.530  1.00  0.00           H
ATOM     48 HD13 LEU A  17      91.960  99.740 165.960  1.00  0.00           H
ATOM     49  CD2 LEU A  17      90.630 102.630 164.580  1.00  0.00           C
ATOM     50 HD21 LEU A  17      91.170 103.440 165.110  1.00  0.00           H
ATOM     51 HD22 LEU A  17      90.400 102.780 163.500  1.00  0.00           H
ATOM     52 HD23 LEU A  17      89.690 102.390 165.130  1.00  0.00           H
ATOM     53  C   LEU A  17      92.910  99.260 162.710  1.00  0.00           C
ATOM     54  O   LEU A  17      92.900  99.490 161.490  1.00  0.00           O
ATOM     55  N   TYR A  18      92.530  98.060 163.100  1.00  0.00           N
ATOM     56  HN  TYR A  18      92.440  97.800 164.060  1.00  0.00           H
ATOM     57  CA  TYR A  18      92.010  97.000 162.220  1.00  0.00           C
ATOM     58  HA  TYR A  18      92.040  97.320 161.190  1.00  0.00           H
ATOM     59  CB  TYR A  18      92.880  95.760 162.510  1.00  0.00           C
ATOM     60  HB1 TYR A  18      93.960  96.010 162.540  1.00  0.00           H
ATOM     61  HB2 TYR A  18      92.750  95.310 163.520  1.00  0.00           H
ATOM     62  CG  TYR A  18      92.700  94.620 161.510  1.00  0.00           C
ATOM     63  CD1 TYR A  18      91.540  93.790 161.420  1.00  0.00           C
ATOM     64  HD1 TYR A  18      90.830  93.840 162.230  1.00  0.00           H
ATOM     65  CE1 TYR A  18      91.340  92.840 160.390  1.00  0.00           C
ATOM     66  HE1 TYR A  18      90.470  92.220 160.500  1.00  0.00           H
ATOM     67  CZ  TYR A  18      92.270  92.770 159.310  1.00  0.00           C
ATOM     68  OH  TYR A  18      92.260  91.830 158.220  1.00  0.00           O
ATOM     69  HH  TYR A  18      93.060  91.990 157.710  1.00  0.00           H
ATOM     70  CD2 TYR A  18      93.540  94.470 160.390  1.00  0.00           C
ATOM     71  HD2 TYR A  18      94.460  95.040 160.390  1.00  0.00           H
ATOM     72  CE2 TYR A  18      93.350  93.600 159.330  1.00  0.00           C
ATOM     73  HE2 TYR A  18      94.050  93.610 158.510  1.00  0.00           H
ATOM     74  C   TYR A  18      90.490  96.820 162.390  1.00  0.00           C
ATOM     75  O   TYR A  18      90.040  96.480 163.510  1.00  0.00           O
ATOM     76  N   PHE A  19      89.840  97.030 161.220  1.00  0.00           N
ATOM     77  HN  PHE A  19      90.300  97.570 160.520  1.00  0.00           H
ATOM     78  CA  PHE A  19      88.400  96.680 161.110  1.00  0.00           C
ATOM     79  HA  PHE A  19      87.970  96.840 162.090  1.00  0.00           H
ATOM     80  CB  PHE A  19      87.660  97.670 160.130  1.00  0.00           C
ATOM     81  HB1 PHE A  19      88.110  97.840 159.130  1.00  0.00           H
ATOM     82  HB2 PHE A  19      86.610  97.300 160.040  1.00  0.00           H
ATOM     83  CG  PHE A  19      87.520  98.990 160.950  1.00  0.00           C
ATOM     84  CD1 PHE A  19      86.470  99.330 161.770  1.00  0.00           C
ATOM     85  HD1 PHE A  19      85.550  98.760 161.720  1.00  0.00           H
ATOM     86  CE1 PHE A  19      86.550 100.470 162.630  1.00  0.00           C
ATOM     87  HE1 PHE A  19      85.790 100.650 163.370  1.00  0.00           H
ATOM     88  CZ  PHE A  19      87.640 101.320 162.570  1.00  0.00           C
ATOM     89  HZ  PHE A  19      87.760 102.240 163.130  1.00  0.00           H
ATOM     90  CD2 PHE A  19      88.580  99.910 160.830  1.00  0.00           C
ATOM     91  HD2 PHE A  19      89.440  99.720 160.210  1.00  0.00           H
ATOM     92  CE2 PHE A  19      88.610 101.090 161.590  1.00  0.00           C
ATOM     93  HE2 PHE A  19      89.420 101.780 161.410  1.00  0.00           H
ATOM     94  C   PHE A  19      88.250  95.260 160.600  1.00  0.00           C
ATOM     95  O   PHE A  19      88.780  95.040 159.460  1.00  0.00           O
ATOM     96  N   SER A  20      87.620  94.340 161.370  1.00  0.00           N
ATOM     97  HN  SER A  20      87.120  94.700 162.150  1.00  0.00           H
ATOM     98  CA  SER A  20      87.580  92.980 160.970  1.00  0.00           C
ATOM     99  HA  SER A  20      88.360  92.830 160.240  1.00  0.00           H
ATOM    100  CB  SER A  20      87.840  92.040 162.170  1.00  0.00           C
ATOM    101  HB1 SER A  20      88.790  92.320 162.690  1.00  0.00           H
ATOM    102  HB2 SER A  20      88.130  91.060 161.730  1.00  0.00           H
ATOM    103  OG  SER A  20      86.700  91.960 163.100  1.00  0.00           O
ATOM    104  HG1 SER A  20      86.440  92.830 163.410  1.00  0.00           H
ATOM    105  C   SER A  20      86.330  92.600 160.200  1.00  0.00           C
ATOM    106  O   SER A  20      86.150  91.450 159.830  1.00  0.00           O
ATOM    107  N   GLY A  21      85.510  93.610 159.830  1.00  0.00           N
ATOM    108  HN  GLY A  21      85.790  94.550 160.040  1.00  0.00           H
ATOM    109  CA  GLY A  21      84.270  93.580 159.010  1.00  0.00           C
ATOM    110  HA1 GLY A  21      84.440  93.140 158.040  1.00  0.00           H
ATOM    111  HA2 GLY A  21      83.890  94.590 158.890  1.00  0.00           H
ATOM    112  C   GLY A  21      83.110  92.880 159.620  1.00  0.00           C
ATOM    113  O   GLY A  21      82.190  92.470 158.940  1.00  0.00           O
ATOM    114  N   ARG A  22      83.020  92.690 160.930  1.00  0.00           N
ATOM    115  HN  ARG A  22      83.660  93.210 161.480  1.00  0.00           H
ATOM    116  CA  ARG A  22      81.910  91.990 161.570  1.00  0.00           C
ATOM    117  HA  ARG A  22      81.480  91.320 160.840  1.00  0.00           H
ATOM    118  CB  ARG A  22      82.450  91.160 162.760  1.00  0.00           C
ATOM    119  HB1 ARG A  22      82.980  91.920 163.390  1.00  0.00           H
ATOM    120  HB2 ARG A  22      81.620  90.720 163.350  1.00  0.00           H
ATOM    121  CG  ARG A  22      83.400  90.040 162.320  1.00  0.00           C
ATOM    122  HG1 ARG A  22      84.240  90.530 161.790  1.00  0.00           H
ATOM    123  HG2 ARG A  22      82.690  89.450 161.700  1.00  0.00           H
ATOM    124  CD  ARG A  22      83.940  89.140 163.420  1.00  0.00           C
ATOM    125  HD1 ARG A  22      84.250  88.170 162.990  1.00  0.00           H
ATOM    126  HD2 ARG A  22      83.220  89.000 164.260  1.00  0.00           H
ATOM    127  NE  ARG A  22      85.120  89.890 164.030  1.00  0.00           N
ATOM    128  HE  ARG A  22      85.490  90.690 163.550  1.00  0.00           H
ATOM    129  CZ  ARG A  22      85.730  89.440 165.050  1.00  0.00           C
ATOM    130  NH1 ARG A  22      85.360  88.400 165.780  1.00  0.00           N
ATOM    131 HH11 ARG A  22      86.090  88.040 166.360  1.00  0.00           H
ATOM    132 HH12 ARG A  22      84.840  87.750 165.240  1.00  0.00           H
ATOM    133  NH2 ARG A  22      86.840  90.030 165.440  1.00  0.00           N
ATOM    134 HH21 ARG A  22      87.280  89.650 166.250  1.00  0.00           H
ATOM    135 HH22 ARG A  22      86.920  90.980 165.130  1.00  0.00           H
ATOM    136  C   ARG A  22      80.830  92.980 162.090  1.00  0.00           C
ATOM    137  O   ARG A  22      79.610  92.890 161.940  1.00  0.00           O
ATOM    138  N   GLY A  23      81.290  94.040 162.780  1.00  0.00           N
ATOM    139  HN  GLY A  23      82.260  94.000 163.010  1.00  0.00           H
ATOM    140  CA  GLY A  23      80.380  95.010 163.510  1.00  0.00           C
ATOM    141  HA1 GLY A  23      80.290  94.540 164.480  1.00  0.00           H
ATOM    142  HA2 GLY A  23      79.500  95.190 162.920  1.00  0.00           H
ATOM    143  C   GLY A  23      80.970  96.330 163.760  1.00  0.00           C
ATOM    144  O   GLY A  23      80.280  97.350 163.600  1.00  0.00           O
ATOM    145  N   GLU A  24      82.190  96.430 164.110  1.00  0.00           N
ATOM    146  HN  GLU A  24      82.820  95.660 164.090  1.00  0.00           H
ATOM    147  CA  GLU A  24      82.850  97.590 164.740  1.00  0.00           C
ATOM    148  HA  GLU A  24      82.400  97.800 165.710  1.00  0.00           H
ATOM    149  CB  GLU A  24      84.380  97.390 164.900  1.00  0.00           C
ATOM    150  HB1 GLU A  24      85.040  97.820 164.120  1.00  0.00           H
ATOM    151  HB2 GLU A  24      84.770  97.890 165.810  1.00  0.00           H
ATOM    152  CG  GLU A  24      84.690  95.850 165.190  1.00  0.00           C
ATOM    153  HG1 GLU A  24      83.960  95.270 165.790  1.00  0.00           H
ATOM    154  HG2 GLU A  24      85.630  95.850 165.790  1.00  0.00           H
ATOM    155  CD  GLU A  24      85.160  95.020 163.930  1.00  0.00           C
ATOM    156  OE1 GLU A  24      84.330  94.450 163.200  1.00  0.00           O
ATOM    157  OE2 GLU A  24      86.340  94.870 163.770  1.00  0.00           O
ATOM    158  C   GLU A  24      82.780  98.780 163.900  1.00  0.00           C
ATOM    159  O   GLU A  24      83.250  98.780 162.710  1.00  0.00           O
ATOM    160  N   GLN A  25      82.350  99.900 164.490  1.00  0.00           N
ATOM    161  HN  GLN A  25      82.030  99.880 165.430  1.00  0.00           H
ATOM    162  CA  GLN A  25      82.350 101.120 163.740  1.00  0.00           C
ATOM    163  HA  GLN A  25      83.080 101.090 162.950  1.00  0.00           H
ATOM    164  CB  GLN A  25      80.930 101.390 163.190  1.00  0.00           C
ATOM    165  HB1 GLN A  25      80.160 101.180 163.960  1.00  0.00           H
ATOM    166  HB2 GLN A  25      80.980 102.450 162.850  1.00  0.00           H
ATOM    167  CG  GLN A  25      80.610 100.470 162.010  1.00  0.00           C
ATOM    168  HG1 GLN A  25      80.370  99.410 162.250  1.00  0.00           H
ATOM    169  HG2 GLN A  25      81.460 100.400 161.290  1.00  0.00           H
ATOM    170  CD  GLN A  25      79.320 100.900 161.320  1.00  0.00           C
ATOM    171  OE1 GLN A  25      78.660 101.960 161.490  1.00  0.00           O
ATOM    172  NE2 GLN A  25      78.750  99.920 160.520  1.00  0.00           N
ATOM    173 HE21 GLN A  25      79.290  99.130 160.230  1.00  0.00           H
ATOM    174 HE22 GLN A  25      77.890 100.100 160.040  1.00  0.00           H
ATOM    175  C   GLN A  25      82.750 102.170 164.860  1.00  0.00           C
ATOM    176  O   GLN A  25      82.540 101.890 166.040  1.00  0.00           O
ATOM    177  N   LEU A  26      83.280 103.300 164.470  1.00  0.00           N
ATOM    178  HN  LEU A  26      83.200 103.510 163.500  1.00  0.00           H
ATOM    179  CA  LEU A  26      83.490 104.410 165.390  1.00  0.00           C
ATOM    180  HA  LEU A  26      83.120 104.180 166.370  1.00  0.00           H
ATOM    181  CB  LEU A  26      85.040 104.640 165.410  1.00  0.00           C
ATOM    182  HB1 LEU A  26      85.320 104.520 164.340  1.00  0.00           H
ATOM    183  HB2 LEU A  26      85.300 105.600 165.900  1.00  0.00           H
ATOM    184  CG  LEU A  26      85.910 103.670 166.240  1.00  0.00           C
ATOM    185  HG  LEU A  26      85.610 102.610 166.120  1.00  0.00           H
ATOM    186  CD1 LEU A  26      87.360 103.890 165.790  1.00  0.00           C
ATOM    187 HD11 LEU A  26      87.910 103.160 166.430  1.00  0.00           H
ATOM    188 HD12 LEU A  26      87.620 103.690 164.730  1.00  0.00           H
ATOM    189 HD13 LEU A  26      87.720 104.910 166.010  1.00  0.00           H
ATOM    190  CD2 LEU A  26      85.870 103.870 167.790  1.00  0.00           C
ATOM    191 HD21 LEU A  26      84.810 103.670 168.070  1.00  0.00           H
ATOM    192 HD22 LEU A  26      86.540 103.070 168.170  1.00  0.00           H
ATOM    193 HD23 LEU A  26      86.150 104.890 168.100  1.00  0.00           H
ATOM    194  C   LEU A  26      82.630 105.570 164.870  1.00  0.00           C
ATOM    195  O   LEU A  26      82.370 105.720 163.710  1.00  0.00           O
ATOM    196  N   ARG A  27      82.050 106.390 165.820  1.00  0.00           N
ATOM    197  HN  ARG A  27      82.050 106.150 166.790  1.00  0.00           H
ATOM    198  CA  ARG A  27      81.360 107.610 165.500  1.00  0.00           C
ATOM    199  HA  ARG A  27      81.290 107.800 164.440  1.00  0.00           H
ATOM    200  CB  ARG A  27      79.930 107.650 165.980  1.00  0.00           C
ATOM    201  HB1 ARG A  27      79.380 106.800 165.520  1.00  0.00           H
ATOM    202  HB2 ARG A  27      79.930 107.400 167.060  1.00  0.00           H
ATOM    203  CG  ARG A  27      79.270 109.020 165.760  1.00  0.00           C
ATOM    204  HG1 ARG A  27      79.610 109.280 164.730  1.00  0.00           H
ATOM    205  HG2 ARG A  27      79.700 109.810 166.400  1.00  0.00           H
ATOM    206  CD  ARG A  27      77.790 109.080 165.940  1.00  0.00           C
ATOM    207  HD1 ARG A  27      77.280 108.330 165.300  1.00  0.00           H
ATOM    208  HD2 ARG A  27      77.380 110.070 165.630  1.00  0.00           H
ATOM    209  NE  ARG A  27      77.410 108.890 167.430  1.00  0.00           N
ATOM    210  HE  ARG A  27      78.070 109.130 168.140  1.00  0.00           H
ATOM    211  CZ  ARG A  27      76.220 109.020 167.860  1.00  0.00           C
ATOM    212  NH1 ARG A  27      75.180 108.950 167.120  1.00  0.00           N
ATOM    213 HH11 ARG A  27      74.310 109.160 167.580  1.00  0.00           H
ATOM    214 HH12 ARG A  27      75.240 108.820 166.130  1.00  0.00           H
ATOM    215  NH2 ARG A  27      76.000 109.170 169.150  1.00  0.00           N
ATOM    216 HH21 ARG A  27      75.040 109.290 169.420  1.00  0.00           H
ATOM    217 HH22 ARG A  27      76.780 109.550 169.640  1.00  0.00           H
ATOM    218  C   ARG A  27      82.110 108.770 166.130  1.00  0.00           C
ATOM    219  O   ARG A  27      82.550 108.650 167.270  1.00  0.00           O
ATOM    220  N   LEU A  28      82.300 109.910 165.460  1.00  0.00           N
ATOM    221  HN  LEU A  28      81.940 110.040 164.540  1.00  0.00           H
ATOM    222  CA  LEU A  28      83.050 110.990 165.920  1.00  0.00           C
ATOM    223  HA  LEU A  28      83.870 110.550 166.460  1.00  0.00           H
ATOM    224  CB  LEU A  28      83.550 111.870 164.700  1.00  0.00           C
ATOM    225  HB1 LEU A  28      84.120 111.230 163.980  1.00  0.00           H
ATOM    226  HB2 LEU A  28      82.740 112.440 164.200  1.00  0.00           H
ATOM    227  CG  LEU A  28      84.650 112.890 165.060  1.00  0.00           C
ATOM    228  HG  LEU A  28      84.200 113.570 165.810  1.00  0.00           H
ATOM    229  CD1 LEU A  28      85.880 112.160 165.650  1.00  0.00           C
ATOM    230 HD11 LEU A  28      86.300 111.410 164.950  1.00  0.00           H
ATOM    231 HD12 LEU A  28      86.650 112.910 165.900  1.00  0.00           H
ATOM    232 HD13 LEU A  28      85.550 111.630 166.570  1.00  0.00           H
ATOM    233  CD2 LEU A  28      85.120 113.640 163.790  1.00  0.00           C
ATOM    234 HD21 LEU A  28      84.230 114.120 163.330  1.00  0.00           H
ATOM    235 HD22 LEU A  28      85.840 114.440 164.070  1.00  0.00           H
ATOM    236 HD23 LEU A  28      85.560 112.980 163.020  1.00  0.00           H
ATOM    237  C   LEU A  28      82.250 111.920 166.890  1.00  0.00           C
ATOM    238  O   LEU A  28      81.060 112.230 166.730  1.00  0.00           O
ATOM    239  N   ARG A  29      82.890 112.360 167.990  1.00  0.00           N
ATOM    240  HN  ARG A  29      83.830 112.040 168.100  1.00  0.00           H
ATOM    241  CA  ARG A  29      82.450 113.520 168.760  1.00  0.00           C
ATOM    242  HA  ARG A  29      81.660 113.180 169.410  1.00  0.00           H
ATOM    243  CB  ARG A  29      83.630 113.890 169.690  1.00  0.00           C
ATOM    244  HB1 ARG A  29      84.600 114.050 169.180  1.00  0.00           H
ATOM    245  HB2 ARG A  29      83.490 114.880 170.180  1.00  0.00           H
ATOM    246  CG  ARG A  29      83.680 112.880 170.950  1.00  0.00           C
ATOM    247  HG1 ARG A  29      83.560 111.860 170.520  1.00  0.00           H
ATOM    248  HG2 ARG A  29      82.690 113.040 171.430  1.00  0.00           H
ATOM    249  CD  ARG A  29      84.740 113.100 171.920  1.00  0.00           C
ATOM    250  HD1 ARG A  29      85.740 113.040 171.440  1.00  0.00           H
ATOM    251  HD2 ARG A  29      84.760 112.390 172.770  1.00  0.00           H
ATOM    252  NE  ARG A  29      84.580 114.520 172.400  1.00  0.00           N
ATOM    253  HE  ARG A  29      83.690 114.990 172.430  1.00  0.00           H
ATOM    254  CZ  ARG A  29      85.530 115.230 173.080  1.00  0.00           C
ATOM    255  NH1 ARG A  29      86.670 114.630 173.400  1.00  0.00           N
ATOM    256 HH11 ARG A  29      87.450 115.070 173.850  1.00  0.00           H
ATOM    257 HH12 ARG A  29      86.880 113.720 173.040  1.00  0.00           H
ATOM    258  NH2 ARG A  29      85.350 116.460 173.520  1.00  0.00           N
ATOM    259 HH21 ARG A  29      85.970 116.900 174.160  1.00  0.00           H
ATOM    260 HH22 ARG A  29      84.530 116.920 173.170  1.00  0.00           H
ATOM    261  C   ARG A  29      81.880 114.740 168.070  1.00  0.00           C
ATOM    262  O   ARG A  29      82.360 115.170 167.000  1.00  0.00           O
ATOM    263  N   ALA A  30      80.840 115.230 168.730  1.00  0.00           N
ATOM    264  HN  ALA A  30      80.450 114.660 169.450  1.00  0.00           H
ATOM    265  CA  ALA A  30      80.040 116.390 168.430  1.00  0.00           C
ATOM    266  HA  ALA A  30      79.760 116.290 167.390  1.00  0.00           H
ATOM    267  CB  ALA A  30      78.680 116.370 169.100  1.00  0.00           C
ATOM    268  HB1 ALA A  30      78.200 115.460 168.680  1.00  0.00           H
ATOM    269  HB2 ALA A  30      78.850 116.240 170.190  1.00  0.00           H
ATOM    270  HB3 ALA A  30      78.150 117.310 168.840  1.00  0.00           H
ATOM    271  C   ALA A  30      80.760 117.770 168.550  1.00  0.00           C
ATOM    272  O   ALA A  30      80.340 118.730 167.930  1.00  0.00           O
ATOM    273  N   ASP A  31      81.880 117.880 169.270  1.00  0.00           N
ATOM    274  HN  ASP A  31      82.140 117.060 169.770  1.00  0.00           H
ATOM    275  CA  ASP A  31      82.640 119.070 169.370  1.00  0.00           C
ATOM    276  HA  ASP A  31      81.970 119.900 169.490  1.00  0.00           H
ATOM    277  CB  ASP A  31      83.530 119.050 170.610  1.00  0.00           C
ATOM    278  HB1 ASP A  31      84.180 118.170 170.420  1.00  0.00           H
ATOM    279  HB2 ASP A  31      84.180 119.920 170.860  1.00  0.00           H
ATOM    280  CG  ASP A  31      82.850 118.740 171.920  1.00  0.00           C
ATOM    281  OD1 ASP A  31      83.050 117.590 172.430  1.00  0.00           O
ATOM    282  OD2 ASP A  31      82.050 119.530 172.420  1.00  0.00           O
ATOM    283  C   ASP A  31      83.500 119.410 168.160  1.00  0.00           C
ATOM    284  O   ASP A  31      83.790 120.580 167.860  1.00  0.00           O
ATOM    285  N   LEU A  32      83.890 118.380 167.320  1.00  0.00           N
ATOM    286  HN  LEU A  32      83.820 117.410 167.560  1.00  0.00           H
ATOM    287  CA  LEU A  32      84.460 118.760 166.000  1.00  0.00           C
ATOM    288  HA  LEU A  32      85.230 119.510 166.070  1.00  0.00           H
ATOM    289  CB  LEU A  32      85.040 117.440 165.420  1.00  0.00           C
ATOM    290  HB1 LEU A  32      84.170 116.740 165.440  1.00  0.00           H
ATOM    291  HB2 LEU A  32      85.390 117.580 164.370  1.00  0.00           H
ATOM    292  CG  LEU A  32      86.200 116.740 166.120  1.00  0.00           C
ATOM    293  HG  LEU A  32      86.480 115.900 165.440  1.00  0.00           H
ATOM    294  CD1 LEU A  32      87.460 117.600 166.200  1.00  0.00           C
ATOM    295 HD11 LEU A  32      87.250 118.340 167.000  1.00  0.00           H
ATOM    296 HD12 LEU A  32      88.300 116.950 166.520  1.00  0.00           H
ATOM    297 HD13 LEU A  32      87.620 118.030 165.190  1.00  0.00           H
ATOM    298  CD2 LEU A  32      85.850 116.050 167.450  1.00  0.00           C
ATOM    299 HD21 LEU A  32      86.760 115.480 167.730  1.00  0.00           H
ATOM    300 HD22 LEU A  32      85.600 116.760 168.270  1.00  0.00           H
ATOM    301 HD23 LEU A  32      84.960 115.390 167.450  1.00  0.00           H
ATOM    302  C   LEU A  32      83.470 119.450 165.020  1.00  0.00           C
ATOM    303  O   LEU A  32      82.330 119.060 164.800  1.00  0.00           O
ATOM    304  N   GLU A  33      83.850 120.530 164.400  1.00  0.00           N
ATOM    305  HN  GLU A  33      84.770 120.890 164.490  1.00  0.00           H
ATOM    306  CA  GLU A  33      83.080 121.350 163.570  1.00  0.00           C
ATOM    307  HA  GLU A  33      82.030 121.210 163.790  1.00  0.00           H
ATOM    308  CB  GLU A  33      83.300 122.900 163.780  1.00  0.00           C
ATOM    309  HB1 GLU A  33      83.220 123.050 164.870  1.00  0.00           H
ATOM    310  HB2 GLU A  33      84.320 123.140 163.390  1.00  0.00           H
ATOM    311  CG  GLU A  33      82.300 123.830 163.090  1.00  0.00           C
ATOM    312  HG1 GLU A  33      81.290 123.450 163.320  1.00  0.00           H
ATOM    313  HG2 GLU A  33      82.470 123.830 161.990  1.00  0.00           H
ATOM    314  CD  GLU A  33      82.470 125.190 163.660  1.00  0.00           C
ATOM    315  OE1 GLU A  33      83.490 125.930 163.330  1.00  0.00           O
ATOM    316  OE2 GLU A  33      81.710 125.560 164.630  1.00  0.00           O
ATOM    317  C   GLU A  33      83.310 120.910 162.110  1.00  0.00           C
ATOM    318  O   GLU A  33      84.430 121.070 161.540  1.00  0.00           O
ATOM    319  N   LEU A  34      82.290 120.370 161.470  1.00  0.00           N
ATOM    320  HN  LEU A  34      81.390 120.300 161.890  1.00  0.00           H
ATOM    321  CA  LEU A  34      82.380 119.800 160.120  1.00  0.00           C
ATOM    322  HA  LEU A  34      83.220 119.120 160.130  1.00  0.00           H
ATOM    323  CB  LEU A  34      81.130 118.910 159.790  1.00  0.00           C
ATOM    324  HB1 LEU A  34      80.230 119.380 160.230  1.00  0.00           H
ATOM    325  HB2 LEU A  34      80.970 118.800 158.690  1.00  0.00           H
ATOM    326  CG  LEU A  34      81.150 117.420 160.330  1.00  0.00           C
ATOM    327  HG  LEU A  34      80.240 116.960 159.910  1.00  0.00           H
ATOM    328  CD1 LEU A  34      82.310 116.620 159.800  1.00  0.00           C
ATOM    329 HD11 LEU A  34      82.270 116.680 158.690  1.00  0.00           H
ATOM    330 HD12 LEU A  34      83.210 117.020 160.310  1.00  0.00           H
ATOM    331 HD13 LEU A  34      82.160 115.550 160.070  1.00  0.00           H
ATOM    332  CD2 LEU A  34      81.170 117.250 161.840  1.00  0.00           C
ATOM    333 HD21 LEU A  34      82.160 117.470 162.280  1.00  0.00           H
ATOM    334 HD22 LEU A  34      80.400 117.910 162.290  1.00  0.00           H
ATOM    335 HD23 LEU A  34      80.930 116.200 162.120  1.00  0.00           H
ATOM    336  C   LEU A  34      82.670 120.760 159.030  1.00  0.00           C
ATOM    337  O   LEU A  34      82.300 121.930 159.210  1.00  0.00           O
ATOM    338  N   PRO A  35      83.270 120.410 157.860  1.00  0.00           N
ATOM    339  CD  PRO A  35      84.110 119.300 157.720  1.00  0.00           C
ATOM    340  HD1 PRO A  35      83.490 118.390 157.580  1.00  0.00           H
ATOM    341  HD2 PRO A  35      84.860 119.200 158.540  1.00  0.00           H
ATOM    342  CA  PRO A  35      83.290 121.330 156.700  1.00  0.00           C
ATOM    343  HA  PRO A  35      83.730 122.280 156.970  1.00  0.00           H
ATOM    344  CB  PRO A  35      83.910 120.460 155.690  1.00  0.00           C
ATOM    345  HB1 PRO A  35      83.230 119.630 155.400  1.00  0.00           H
ATOM    346  HB2 PRO A  35      84.270 121.020 154.800  1.00  0.00           H
ATOM    347  CG  PRO A  35      84.960 119.700 156.450  1.00  0.00           C
ATOM    348  HG1 PRO A  35      85.650 120.530 156.720  1.00  0.00           H
ATOM    349  HG2 PRO A  35      85.480 118.910 155.860  1.00  0.00           H
ATOM    350  C   PRO A  35      81.860 121.670 156.190  1.00  0.00           C
ATOM    351  O   PRO A  35      80.960 120.790 156.290  1.00  0.00           O
ATOM    352  N   ARG A  36      81.620 122.860 155.700  1.00  0.00           N
ATOM    353  HN  ARG A  36      82.400 123.480 155.600  1.00  0.00           H
ATOM    354  CA  ARG A  36      80.410 123.340 155.110  1.00  0.00           C
ATOM    355  HA  ARG A  36      79.540 122.710 155.260  1.00  0.00           H
ATOM    356  CB  ARG A  36      79.900 124.640 155.790  1.00  0.00           C
ATOM    357  HB1 ARG A  36      78.960 125.040 155.360  1.00  0.00           H
ATOM    358  HB2 ARG A  36      79.610 124.330 156.820  1.00  0.00           H
ATOM    359  CG  ARG A  36      80.870 125.820 155.900  1.00  0.00           C
ATOM    360  HG1 ARG A  36      81.320 126.100 154.930  1.00  0.00           H
ATOM    361  HG2 ARG A  36      81.750 125.390 156.430  1.00  0.00           H
ATOM    362  CD  ARG A  36      80.420 126.890 156.870  1.00  0.00           C
ATOM    363  HD1 ARG A  36      80.140 126.510 157.880  1.00  0.00           H
ATOM    364  HD2 ARG A  36      79.550 127.320 156.320  1.00  0.00           H
ATOM    365  NE  ARG A  36      81.470 127.950 156.920  1.00  0.00           N
ATOM    366  HE  ARG A  36      82.190 127.950 156.230  1.00  0.00           H
ATOM    367  CZ  ARG A  36      81.610 128.790 157.950  1.00  0.00           C
ATOM    368  NH1 ARG A  36      80.770 128.780 158.960  1.00  0.00           N
ATOM    369 HH11 ARG A  36      80.740 129.600 159.520  1.00  0.00           H
ATOM    370 HH12 ARG A  36      79.920 128.270 158.860  1.00  0.00           H
ATOM    371  NH2 ARG A  36      82.640 129.590 157.920  1.00  0.00           N
ATOM    372 HH21 ARG A  36      82.880 130.100 158.740  1.00  0.00           H
ATOM    373 HH22 ARG A  36      83.240 129.770 157.140  1.00  0.00           H
ATOM    374  C   ARG A  36      80.540 123.720 153.670  1.00  0.00           C
ATOM    375  O   ARG A  36      79.550 123.680 152.920  1.00  0.00           O
ATOM    376  N   ASP A  37      81.810 123.890 153.170  1.00  0.00           N
ATOM    377  HN  ASP A  37      82.700 123.930 153.620  1.00  0.00           H
ATOM    378  CA  ASP A  37      81.980 124.200 151.770  1.00  0.00           C
ATOM    379  HA  ASP A  37      81.070 124.060 151.210  1.00  0.00           H
ATOM    380  CB  ASP A  37      82.170 125.770 151.580  1.00  0.00           C
ATOM    381  HB1 ASP A  37      82.150 125.920 150.480  1.00  0.00           H
ATOM    382  HB2 ASP A  37      81.260 126.300 151.930  1.00  0.00           H
ATOM    383  CG  ASP A  37      83.450 126.480 152.200  1.00  0.00           C
ATOM    384  OD1 ASP A  37      84.140 125.920 153.070  1.00  0.00           O
ATOM    385  OD2 ASP A  37      83.590 127.660 151.860  1.00  0.00           O
ATOM    386  C   ASP A  37      83.030 123.320 151.080  1.00  0.00           C
ATOM    387  O   ASP A  37      82.590 122.690 150.120  1.00  0.00           O
ATOM    388  N   ALA A  38      84.300 123.290 151.570  1.00  0.00           N
ATOM    389  HN  ALA A  38      84.560 123.820 152.380  1.00  0.00           H
ATOM    390  CA  ALA A  38      85.380 122.620 150.920  1.00  0.00           C
ATOM    391  HA  ALA A  38      84.900 122.060 150.130  1.00  0.00           H
ATOM    392  CB  ALA A  38      86.370 123.630 150.430  1.00  0.00           C
ATOM    393  HB1 ALA A  38      87.210 123.070 149.960  1.00  0.00           H
ATOM    394  HB2 ALA A  38      86.040 124.310 149.620  1.00  0.00           H
ATOM    395  HB3 ALA A  38      86.750 124.260 151.260  1.00  0.00           H
ATOM    396  C   ALA A  38      86.020 121.630 151.910  1.00  0.00           C
ATOM    397  O   ALA A  38      85.880 121.850 153.160  1.00  0.00           O
ATOM    398  N   PHE A  39      86.720 120.610 151.420  1.00  0.00           N
ATOM    399  HN  PHE A  39      86.950 120.590 150.450  1.00  0.00           H
ATOM    400  CA  PHE A  39      87.440 119.700 152.300  1.00  0.00           C
ATOM    401  HA  PHE A  39      87.850 120.350 153.050  1.00  0.00           H
ATOM    402  CB  PHE A  39      86.520 118.560 152.860  1.00  0.00           C
ATOM    403  HB1 PHE A  39      87.050 117.810 153.500  1.00  0.00           H
ATOM    404  HB2 PHE A  39      85.830 119.030 153.590  1.00  0.00           H
ATOM    405  CG  PHE A  39      85.810 117.780 151.840  1.00  0.00           C
ATOM    406  CD1 PHE A  39      84.470 118.070 151.720  1.00  0.00           C
ATOM    407  HD1 PHE A  39      84.110 118.890 152.340  1.00  0.00           H
ATOM    408  CE1 PHE A  39      83.590 117.440 150.840  1.00  0.00           C
ATOM    409  HE1 PHE A  39      82.570 117.780 150.770  1.00  0.00           H
ATOM    410  CZ  PHE A  39      84.050 116.300 150.120  1.00  0.00           C
ATOM    411  HZ  PHE A  39      83.490 115.710 149.410  1.00  0.00           H
ATOM    412  CD2 PHE A  39      86.290 116.630 151.110  1.00  0.00           C
ATOM    413  HD2 PHE A  39      87.220 116.130 151.360  1.00  0.00           H
ATOM    414  CE2 PHE A  39      85.420 115.920 150.280  1.00  0.00           C
ATOM    415  HE2 PHE A  39      85.810 115.080 149.720  1.00  0.00           H
ATOM    416  C   PHE A  39      88.650 119.120 151.680  1.00  0.00           C
ATOM    417  O   PHE A  39      88.850 119.030 150.520  1.00  0.00           O
ATOM    418  N   THR A  40      89.570 118.680 152.550  1.00  0.00           N
ATOM    419  HN  THR A  40      89.660 119.000 153.490  1.00  0.00           H
ATOM    420  CA  THR A  40      90.550 117.730 152.100  1.00  0.00           C
ATOM    421  HA  THR A  40      90.310 117.310 151.130  1.00  0.00           H
ATOM    422  CB  THR A  40      92.000 118.180 152.110  1.00  0.00           C
ATOM    423  HB  THR A  40      92.310 118.500 153.130  1.00  0.00           H
ATOM    424  OG1 THR A  40      92.080 119.440 151.470  1.00  0.00           O
ATOM    425  HG1 THR A  40      91.520 120.050 151.950  1.00  0.00           H
ATOM    426  CG2 THR A  40      92.940 117.130 151.480  1.00  0.00           C
ATOM    427 HG21 THR A  40      92.830 116.190 152.050  1.00  0.00           H
ATOM    428 HG22 THR A  40      92.640 116.820 150.460  1.00  0.00           H
ATOM    429 HG23 THR A  40      93.970 117.560 151.390  1.00  0.00           H
ATOM    430  C   THR A  40      90.390 116.510 153.050  1.00  0.00           C
ATOM    431  O   THR A  40      90.540 116.580 154.260  1.00  0.00           O
ATOM    432  N   LEU A  41      90.060 115.300 152.550  1.00  0.00           N
ATOM    433  HN  LEU A  41      89.840 115.100 151.600  1.00  0.00           H
ATOM    434  CA  LEU A  41      89.940 114.090 153.350  1.00  0.00           C
ATOM    435  HA  LEU A  41      89.950 114.260 154.420  1.00  0.00           H
ATOM    436  CB  LEU A  41      88.570 113.440 152.960  1.00  0.00           C
ATOM    437  HB1 LEU A  41      87.780 114.200 153.150  1.00  0.00           H
ATOM    438  HB2 LEU A  41      88.430 113.220 151.880  1.00  0.00           H
ATOM    439  CG  LEU A  41      88.150 112.170 153.780  1.00  0.00           C
ATOM    440  HG  LEU A  41      88.930 111.400 153.600  1.00  0.00           H
ATOM    441  CD1 LEU A  41      87.980 112.360 155.290  1.00  0.00           C
ATOM    442 HD11 LEU A  41      87.090 112.990 155.530  1.00  0.00           H
ATOM    443 HD12 LEU A  41      87.740 111.380 155.770  1.00  0.00           H
ATOM    444 HD13 LEU A  41      88.860 112.900 155.680  1.00  0.00           H
ATOM    445  CD2 LEU A  41      86.820 111.480 153.140  1.00  0.00           C
ATOM    446 HD21 LEU A  41      86.540 110.600 153.740  1.00  0.00           H
ATOM    447 HD22 LEU A  41      86.050 112.290 153.090  1.00  0.00           H
ATOM    448 HD23 LEU A  41      86.990 111.270 152.060  1.00  0.00           H
ATOM    449  C   LEU A  41      91.050 113.140 152.930  1.00  0.00           C
ATOM    450  O   LEU A  41      91.410 113.130 151.730  1.00  0.00           O
ATOM    451  N   GLN A  42      91.800 112.470 153.820  1.00  0.00           N
ATOM    452  HN  GLN A  42      91.560 112.490 154.790  1.00  0.00           H
ATOM    453  CA  GLN A  42      92.850 111.600 153.280  1.00  0.00           C
ATOM    454  HA  GLN A  42      92.560 111.130 152.360  1.00  0.00           H
ATOM    455  CB  GLN A  42      94.180 112.450 152.990  1.00  0.00           C
ATOM    456  HB1 GLN A  42      94.880 111.830 152.380  1.00  0.00           H
ATOM    457  HB2 GLN A  42      93.770 113.290 152.400  1.00  0.00           H
ATOM    458  CG  GLN A  42      94.940 112.910 154.270  1.00  0.00           C
ATOM    459  HG1 GLN A  42      95.180 112.060 154.950  1.00  0.00           H
ATOM    460  HG2 GLN A  42      94.150 113.520 154.750  1.00  0.00           H
ATOM    461  CD  GLN A  42      96.280 113.560 154.100  1.00  0.00           C
ATOM    462  OE1 GLN A  42      97.370 113.050 154.160  1.00  0.00           O
ATOM    463  NE2 GLN A  42      96.150 114.860 153.710  1.00  0.00           N
ATOM    464 HE21 GLN A  42      95.230 115.250 153.750  1.00  0.00           H
ATOM    465 HE22 GLN A  42      96.970 115.430 153.650  1.00  0.00           H
ATOM    466  C   GLN A  42      93.100 110.520 154.400  1.00  0.00           C
ATOM    467  O   GLN A  42      93.020 110.680 155.610  1.00  0.00           O
ATOM    468  N   VAL A  43      93.470 109.300 153.930  1.00  0.00           N
ATOM    469  HN  VAL A  43      93.610 109.210 152.950  1.00  0.00           H
ATOM    470  CA  VAL A  43      93.740 108.150 154.760  1.00  0.00           C
ATOM    471  HA  VAL A  43      94.040 108.470 155.750  1.00  0.00           H
ATOM    472  CB  VAL A  43      92.450 107.370 155.110  1.00  0.00           C
ATOM    473  HB  VAL A  43      91.800 108.110 155.640  1.00  0.00           H
ATOM    474  CG1 VAL A  43      91.860 106.840 153.800  1.00  0.00           C
ATOM    475 HG11 VAL A  43      92.410 105.970 153.380  1.00  0.00           H
ATOM    476 HG12 VAL A  43      90.880 106.360 154.020  1.00  0.00           H
ATOM    477 HG13 VAL A  43      91.750 107.680 153.070  1.00  0.00           H
ATOM    478  CG2 VAL A  43      92.760 106.140 155.990  1.00  0.00           C
ATOM    479 HG21 VAL A  43      93.340 106.510 156.860  1.00  0.00           H
ATOM    480 HG22 VAL A  43      91.820 105.640 156.310  1.00  0.00           H
ATOM    481 HG23 VAL A  43      93.380 105.430 155.390  1.00  0.00           H
ATOM    482  C   VAL A  43      94.770 107.240 154.040  1.00  0.00           C
ATOM    483  O   VAL A  43      94.730 106.960 152.830  1.00  0.00           O
ATOM    484  N   TRP A  44      95.590 106.600 154.910  1.00  0.00           N
ATOM    485  HN  TRP A  44      95.330 106.740 155.860  1.00  0.00           H
ATOM    486  CA  TRP A  44      96.550 105.550 154.550  1.00  0.00           C
ATOM    487  HA  TRP A  44      96.690 105.540 153.480  1.00  0.00           H
ATOM    488  CB  TRP A  44      97.950 105.560 155.210  1.00  0.00           C
ATOM    489  HB1 TRP A  44      97.730 105.890 156.250  1.00  0.00           H
ATOM    490  HB2 TRP A  44      98.390 104.550 155.330  1.00  0.00           H
ATOM    491  CG  TRP A  44      98.970 106.460 154.590  1.00  0.00           C
ATOM    492  CD1 TRP A  44      99.270 107.710 154.980  1.00  0.00           C
ATOM    493  HD1 TRP A  44      98.840 108.180 155.850  1.00  0.00           H
ATOM    494  NE1 TRP A  44     100.270 108.210 154.280  1.00  0.00           N
ATOM    495  HE1 TRP A  44     100.780 109.010 154.530  1.00  0.00           H
ATOM    496  CE2 TRP A  44     100.730 107.270 153.340  1.00  0.00           C
ATOM    497  CD2 TRP A  44      99.870 106.190 153.460  1.00  0.00           C
ATOM    498  CE3 TRP A  44     100.080 105.090 152.570  1.00  0.00           C
ATOM    499  HE3 TRP A  44      99.360 104.280 152.530  1.00  0.00           H
ATOM    500  CZ3 TRP A  44     101.100 105.100 151.640  1.00  0.00           C
ATOM    501  HZ3 TRP A  44     101.220 104.330 150.890  1.00  0.00           H
ATOM    502  CZ2 TRP A  44     101.790 107.320 152.400  1.00  0.00           C
ATOM    503  HZ2 TRP A  44     102.430 108.180 152.390  1.00  0.00           H
ATOM    504  CH2 TRP A  44     101.960 106.200 151.660  1.00  0.00           C
ATOM    505  HH2 TRP A  44     102.820 106.220 151.000  1.00  0.00           H
ATOM    506  C   TRP A  44      95.900 104.240 154.950  1.00  0.00           C
ATOM    507  O   TRP A  44      95.400 104.010 155.990  1.00  0.00           O
ATOM    508  N   LEU A  45      95.680 103.270 154.030  1.00  0.00           N
ATOM    509  HN  LEU A  45      95.950 103.430 153.080  1.00  0.00           H
ATOM    510  CA  LEU A  45      94.960 102.060 154.320  1.00  0.00           C
ATOM    511  HA  LEU A  45      95.180 101.910 155.360  1.00  0.00           H
ATOM    512  CB  LEU A  45      93.370 102.300 154.140  1.00  0.00           C
ATOM    513  HB1 LEU A  45      92.810 101.530 154.710  1.00  0.00           H
ATOM    514  HB2 LEU A  45      93.210 103.300 154.600  1.00  0.00           H
ATOM    515  CG  LEU A  45      92.800 102.340 152.710  1.00  0.00           C
ATOM    516  HG  LEU A  45      93.060 101.380 152.210  1.00  0.00           H
ATOM    517  CD1 LEU A  45      91.230 102.500 152.730  1.00  0.00           C
ATOM    518 HD11 LEU A  45      90.780 102.680 151.730  1.00  0.00           H
ATOM    519 HD12 LEU A  45      90.840 101.570 153.210  1.00  0.00           H
ATOM    520 HD13 LEU A  45      90.910 103.330 153.400  1.00  0.00           H
ATOM    521  CD2 LEU A  45      93.390 103.410 151.790  1.00  0.00           C
ATOM    522 HD21 LEU A  45      93.430 104.340 152.410  1.00  0.00           H
ATOM    523 HD22 LEU A  45      94.390 103.070 151.470  1.00  0.00           H
ATOM    524 HD23 LEU A  45      92.780 103.700 150.910  1.00  0.00           H
ATOM    525  C   LEU A  45      95.520 100.870 153.540  1.00  0.00           C
ATOM    526  O   LEU A  45      96.140 100.950 152.480  1.00  0.00           O
ATOM    527  N   ARG A  46      95.210  99.690 154.160  1.00  0.00           N
ATOM    528  HN  ARG A  46      94.890  99.680 155.100  1.00  0.00           H
ATOM    529  CA  ARG A  46      95.390  98.470 153.450  1.00  0.00           C
ATOM    530  HA  ARG A  46      95.250  98.660 152.390  1.00  0.00           H
ATOM    531  CB  ARG A  46      96.800  97.810 153.510  1.00  0.00           C
ATOM    532  HB1 ARG A  46      96.780  96.910 152.860  1.00  0.00           H
ATOM    533  HB2 ARG A  46      97.640  98.430 153.110  1.00  0.00           H
ATOM    534  CG  ARG A  46      97.320  97.490 154.960  1.00  0.00           C
ATOM    535  HG1 ARG A  46      96.520  97.130 155.640  1.00  0.00           H
ATOM    536  HG2 ARG A  46      97.670  98.490 155.300  1.00  0.00           H
ATOM    537  CD  ARG A  46      98.470  96.460 154.990  1.00  0.00           C
ATOM    538  HD1 ARG A  46      99.050  96.660 155.920  1.00  0.00           H
ATOM    539  HD2 ARG A  46      99.160  96.640 154.140  1.00  0.00           H
ATOM    540  NE  ARG A  46      97.860  95.120 154.980  1.00  0.00           N
ATOM    541  HE  ARG A  46      96.880  95.030 154.810  1.00  0.00           H
ATOM    542  CZ  ARG A  46      98.510  94.060 154.690  1.00  0.00           C
ATOM    543  NH1 ARG A  46      99.830  93.930 154.500  1.00  0.00           N
ATOM    544 HH11 ARG A  46     100.120  93.100 154.030  1.00  0.00           H
ATOM    545 HH12 ARG A  46     100.420  94.730 154.650  1.00  0.00           H
ATOM    546  NH2 ARG A  46      97.790  92.930 154.510  1.00  0.00           N
ATOM    547 HH21 ARG A  46      98.250  92.050 154.350  1.00  0.00           H
ATOM    548 HH22 ARG A  46      96.930  92.960 155.020  1.00  0.00           H
ATOM    549  C   ARG A  46      94.230  97.560 153.590  1.00  0.00           C
ATOM    550  O   ARG A  46      93.770  97.200 154.690  1.00  0.00           O
ATOM    551  N   ALA A  47      93.660  97.170 152.450  1.00  0.00           N
ATOM    552  HN  ALA A  47      94.040  97.390 151.550  1.00  0.00           H
ATOM    553  CA  ALA A  47      92.310  96.680 152.430  1.00  0.00           C
ATOM    554  HA  ALA A  47      91.840  96.860 153.390  1.00  0.00           H
ATOM    555  CB  ALA A  47      91.550  97.340 151.270  1.00  0.00           C
ATOM    556  HB1 ALA A  47      91.750  98.430 151.330  1.00  0.00           H
ATOM    557  HB2 ALA A  47      91.980  96.970 150.310  1.00  0.00           H
ATOM    558  HB3 ALA A  47      90.470  97.070 151.240  1.00  0.00           H
ATOM    559  C   ALA A  47      92.350  95.170 152.130  1.00  0.00           C
ATOM    560  O   ALA A  47      93.100  94.710 151.300  1.00  0.00           O
ATOM    561  N   GLU A  48      91.550  94.300 152.820  1.00  0.00           N
ATOM    562  HN  GLU A  48      90.930  94.610 153.540  1.00  0.00           H
ATOM    563  CA  GLU A  48      91.570  92.890 152.650  1.00  0.00           C
ATOM    564  HA  GLU A  48      92.590  92.530 152.680  1.00  0.00           H
ATOM    565  CB  GLU A  48      90.940  92.000 153.770  1.00  0.00           C
ATOM    566  HB1 GLU A  48      89.860  92.220 153.900  1.00  0.00           H
ATOM    567  HB2 GLU A  48      90.890  90.900 153.610  1.00  0.00           H
ATOM    568  CG  GLU A  48      91.550  92.160 155.260  1.00  0.00           C
ATOM    569  HG1 GLU A  48      90.980  91.520 155.980  1.00  0.00           H
ATOM    570  HG2 GLU A  48      91.590  93.230 155.560  1.00  0.00           H
ATOM    571  CD  GLU A  48      92.990  91.740 155.180  1.00  0.00           C
ATOM    572  OE1 GLU A  48      93.350  90.620 154.700  1.00  0.00           O
ATOM    573  OE2 GLU A  48      93.750  92.520 155.780  1.00  0.00           O
ATOM    574  C   GLU A  48      90.830  92.560 151.350  1.00  0.00           C
ATOM    575  O   GLU A  48      89.820  93.180 151.000  1.00  0.00           O
ATOM    576  N   GLY A  49      91.290  91.520 150.650  1.00  0.00           N
ATOM    577  HN  GLY A  49      92.170  91.100 150.870  1.00  0.00           H
ATOM    578  CA  GLY A  49      90.530  90.900 149.550  1.00  0.00           C
ATOM    579  HA1 GLY A  49      91.010  90.000 149.210  1.00  0.00           H
ATOM    580  HA2 GLY A  49      90.550  91.640 148.770  1.00  0.00           H
ATOM    581  C   GLY A  49      89.190  90.480 149.980  1.00  0.00           C
ATOM    582  O   GLY A  49      88.980  89.690 150.920  1.00  0.00           O
ATOM    583  N   GLY A  50      88.170  90.990 149.240  1.00  0.00           N
ATOM    584  HN  GLY A  50      88.330  91.710 148.560  1.00  0.00           H
ATOM    585  CA  GLY A  50      86.760  90.610 149.410  1.00  0.00           C
ATOM    586  HA1 GLY A  50      86.690  89.580 149.730  1.00  0.00           H
ATOM    587  HA2 GLY A  50      86.200  90.560 148.490  1.00  0.00           H
ATOM    588  C   GLY A  50      86.130  91.530 150.420  1.00  0.00           C
ATOM    589  O   GLY A  50      86.580  91.620 151.550  1.00  0.00           O
ATOM    590  N   GLN A  51      85.040  92.120 150.080  1.00  0.00           N
ATOM    591  HN  GLN A  51      84.460  91.840 149.320  1.00  0.00           H
ATOM    592  CA  GLN A  51      84.570  93.270 150.820  1.00  0.00           C
ATOM    593  HA  GLN A  51      84.880  93.180 151.850  1.00  0.00           H
ATOM    594  CB  GLN A  51      85.050  94.720 150.300  1.00  0.00           C
ATOM    595  HB1 GLN A  51      84.740  94.900 149.250  1.00  0.00           H
ATOM    596  HB2 GLN A  51      84.520  95.430 150.960  1.00  0.00           H
ATOM    597  CG  GLN A  51      86.580  95.020 150.440  1.00  0.00           C
ATOM    598  HG1 GLN A  51      86.600  95.970 149.870  1.00  0.00           H
ATOM    599  HG2 GLN A  51      87.210  94.320 149.850  1.00  0.00           H
ATOM    600  CD  GLN A  51      86.950  95.140 151.890  1.00  0.00           C
ATOM    601  OE1 GLN A  51      86.290  95.910 152.610  1.00  0.00           O
ATOM    602  NE2 GLN A  51      88.000  94.510 152.370  1.00  0.00           N
ATOM    603 HE21 GLN A  51      88.540  93.850 151.840  1.00  0.00           H
ATOM    604 HE22 GLN A  51      88.580  94.990 153.030  1.00  0.00           H
ATOM    605  C   GLN A  51      83.040  93.270 150.940  1.00  0.00           C
ATOM    606  O   GLN A  51      82.390  92.930 149.980  1.00  0.00           O
ATOM    607  N   ARG A  52      82.410  93.690 152.080  1.00  0.00           N
ATOM    608  HN  ARG A  52      82.920  93.890 152.920  1.00  0.00           H
ATOM    609  CA  ARG A  52      80.960  93.900 152.030  1.00  0.00           C
ATOM    610  HA  ARG A  52      80.490  93.120 151.460  1.00  0.00           H
ATOM    611  CB  ARG A  52      80.380  94.010 153.440  1.00  0.00           C
ATOM    612  HB1 ARG A  52      80.730  94.940 153.940  1.00  0.00           H
ATOM    613  HB2 ARG A  52      79.280  94.130 153.450  1.00  0.00           H
ATOM    614  CG  ARG A  52      80.730  92.830 154.420  1.00  0.00           C
ATOM    615  HG1 ARG A  52      81.820  92.610 154.430  1.00  0.00           H
ATOM    616  HG2 ARG A  52      80.170  91.950 154.030  1.00  0.00           H
ATOM    617  CD  ARG A  52      80.450  93.080 155.950  1.00  0.00           C
ATOM    618  HD1 ARG A  52      80.920  94.030 156.260  1.00  0.00           H
ATOM    619  HD2 ARG A  52      80.810  92.170 156.480  1.00  0.00           H
ATOM    620  NE  ARG A  52      78.970  93.200 156.220  1.00  0.00           N
ATOM    621  HE  ARG A  52      78.340  93.290 155.450  1.00  0.00           H
ATOM    622  CZ  ARG A  52      78.380  93.010 157.370  1.00  0.00           C
ATOM    623  NH1 ARG A  52      79.020  92.730 158.480  1.00  0.00           N
ATOM    624 HH11 ARG A  52      78.490  92.800 159.330  1.00  0.00           H
ATOM    625 HH12 ARG A  52      79.950  92.380 158.480  1.00  0.00           H
ATOM    626  NH2 ARG A  52      77.090  93.250 157.390  1.00  0.00           N
ATOM    627 HH21 ARG A  52      76.680  93.190 158.300  1.00  0.00           H
ATOM    628 HH22 ARG A  52      76.690  93.530 156.520  1.00  0.00           H
ATOM    629  C   ARG A  52      80.670  95.210 151.340  1.00  0.00           C
ATOM    630  O   ARG A  52      80.320  96.260 151.930  1.00  0.00           O
ATOM    631  N   SER A  53      80.750  95.240 149.990  1.00  0.00           N
ATOM    632  HN  SER A  53      81.030  94.360 149.620  1.00  0.00           H
ATOM    633  CA  SER A  53      80.480  96.300 149.040  1.00  0.00           C
ATOM    634  HA  SER A  53      81.220  97.060 149.200  1.00  0.00           H
ATOM    635  CB  SER A  53      80.800  95.810 147.580  1.00  0.00           C
ATOM    636  HB1 SER A  53      80.330  94.810 147.470  1.00  0.00           H
ATOM    637  HB2 SER A  53      81.890  95.620 147.540  1.00  0.00           H
ATOM    638  OG  SER A  53      80.420  96.710 146.530  1.00  0.00           O
ATOM    639  HG1 SER A  53      79.470  96.600 146.490  1.00  0.00           H
ATOM    640  C   SER A  53      79.020  96.840 149.020  1.00  0.00           C
ATOM    641  O   SER A  53      78.190  95.960 149.060  1.00  0.00           O
ATOM    642  N   PRO A  54      78.700  98.160 148.940  1.00  0.00           N
ATOM    643  CD  PRO A  54      77.280  98.570 148.660  1.00  0.00           C
ATOM    644  HD1 PRO A  54      76.420  98.250 149.290  1.00  0.00           H
ATOM    645  HD2 PRO A  54      77.020  98.350 147.600  1.00  0.00           H
ATOM    646  CA  PRO A  54      79.630  99.240 148.800  1.00  0.00           C
ATOM    647  HA  PRO A  54      80.480  99.020 148.180  1.00  0.00           H
ATOM    648  CB  PRO A  54      78.800 100.380 148.200  1.00  0.00           C
ATOM    649  HB1 PRO A  54      79.200 101.400 148.390  1.00  0.00           H
ATOM    650  HB2 PRO A  54      78.770 100.280 147.100  1.00  0.00           H
ATOM    651  CG  PRO A  54      77.360 100.090 148.710  1.00  0.00           C
ATOM    652  HG1 PRO A  54      76.470 100.530 148.200  1.00  0.00           H
ATOM    653  HG2 PRO A  54      77.320 100.430 149.770  1.00  0.00           H
ATOM    654  C   PRO A  54      80.170  99.590 150.190  1.00  0.00           C
ATOM    655  O   PRO A  54      79.450 100.130 151.030  1.00  0.00           O
ATOM    656  N   ALA A  55      81.430  99.110 150.400  1.00  0.00           N
ATOM    657  HN  ALA A  55      82.050  98.740 149.700  1.00  0.00           H
ATOM    658  CA  ALA A  55      82.070  99.080 151.670  1.00  0.00           C
ATOM    659  HA  ALA A  55      81.320  98.780 152.390  1.00  0.00           H
ATOM    660  CB  ALA A  55      83.250  98.020 151.600  1.00  0.00           C
ATOM    661  HB1 ALA A  55      82.880  97.040 151.250  1.00  0.00           H
ATOM    662  HB2 ALA A  55      84.000  98.460 150.900  1.00  0.00           H
ATOM    663  HB3 ALA A  55      83.830  97.960 152.550  1.00  0.00           H
ATOM    664  C   ALA A  55      82.550 100.460 152.060  1.00  0.00           C
ATOM    665  O   ALA A  55      83.210 101.120 151.280  1.00  0.00           O
ATOM    666  N   VAL A  56      82.210 100.930 153.240  1.00  0.00           N
ATOM    667  HN  VAL A  56      81.770 100.370 153.940  1.00  0.00           H
ATOM    668  CA  VAL A  56      82.400 102.290 153.540  1.00  0.00           C
ATOM    669  HA  VAL A  56      82.610 102.800 152.610  1.00  0.00           H
ATOM    670  CB  VAL A  56      81.150 103.010 154.140  1.00  0.00           C
ATOM    671  HB  VAL A  56      80.740 102.340 154.940  1.00  0.00           H
ATOM    672  CG1 VAL A  56      81.510 104.430 154.580  1.00  0.00           C
ATOM    673 HG11 VAL A  56      80.630 105.020 154.920  1.00  0.00           H
ATOM    674 HG12 VAL A  56      82.120 104.530 155.500  1.00  0.00           H
ATOM    675 HG13 VAL A  56      82.020 104.980 153.760  1.00  0.00           H
ATOM    676  CG2 VAL A  56      80.150 102.980 152.970  1.00  0.00           C
ATOM    677 HG21 VAL A  56      79.530 103.910 152.960  1.00  0.00           H
ATOM    678 HG22 VAL A  56      80.580 102.850 151.960  1.00  0.00           H
ATOM    679 HG23 VAL A  56      79.350 102.220 153.110  1.00  0.00           H
ATOM    680  C   VAL A  56      83.590 102.380 154.460  1.00  0.00           C
ATOM    681  O   VAL A  56      83.670 101.670 155.490  1.00  0.00           O
ATOM    682  N   ILE A  57      84.560 103.240 154.050  1.00  0.00           N
ATOM    683  HN  ILE A  57      84.450 103.780 153.210  1.00  0.00           H
ATOM    684  CA  ILE A  57      85.700 103.610 154.860  1.00  0.00           C
ATOM    685  HA  ILE A  57      86.040 102.770 155.460  1.00  0.00           H
ATOM    686  CB  ILE A  57      86.880 104.000 153.980  1.00  0.00           C
ATOM    687  HB  ILE A  57      86.540 104.850 153.350  1.00  0.00           H
ATOM    688  CG2 ILE A  57      88.090 104.360 154.970  1.00  0.00           C
ATOM    689 HG21 ILE A  57      87.900 105.190 155.680  1.00  0.00           H
ATOM    690 HG22 ILE A  57      88.430 103.470 155.540  1.00  0.00           H
ATOM    691 HG23 ILE A  57      88.900 104.720 154.300  1.00  0.00           H
ATOM    692  CG1 ILE A  57      87.450 102.830 153.100  1.00  0.00           C
ATOM    693 HG11 ILE A  57      86.640 102.070 153.050  1.00  0.00           H
ATOM    694 HG12 ILE A  57      88.350 102.330 153.510  1.00  0.00           H
ATOM    695  CD  ILE A  57      87.780 103.250 151.660  1.00  0.00           C
ATOM    696  HD1 ILE A  57      88.750 103.790 151.620  1.00  0.00           H
ATOM    697  HD2 ILE A  57      87.870 102.290 151.100  1.00  0.00           H
ATOM    698  HD3 ILE A  57      87.030 103.900 151.160  1.00  0.00           H
ATOM    699  C   ILE A  57      85.270 104.660 155.890  1.00  0.00           C
ATOM    700  O   ILE A  57      85.550 104.570 157.080  1.00  0.00           O
ATOM    701  N   THR A  58      84.550 105.640 155.340  1.00  0.00           N
ATOM    702  HN  THR A  58      84.280 105.570 154.380  1.00  0.00           H
ATOM    703  CA  THR A  58      84.220 106.860 156.080  1.00  0.00           C
ATOM    704  HA  THR A  58      83.800 106.670 157.060  1.00  0.00           H
ATOM    705  CB  THR A  58      85.530 107.730 156.120  1.00  0.00           C
ATOM    706  HB  THR A  58      86.240 107.310 156.860  1.00  0.00           H
ATOM    707  OG1 THR A  58      85.260 109.090 156.450  1.00  0.00           O
ATOM    708  HG1 THR A  58      85.180 109.140 157.400  1.00  0.00           H
ATOM    709  CG2 THR A  58      86.220 107.690 154.800  1.00  0.00           C
ATOM    710 HG21 THR A  58      86.520 106.690 154.420  1.00  0.00           H
ATOM    711 HG22 THR A  58      85.730 108.150 153.920  1.00  0.00           H
ATOM    712 HG23 THR A  58      87.170 108.270 154.830  1.00  0.00           H
ATOM    713  C   THR A  58      83.060 107.470 155.310  1.00  0.00           C
ATOM    714  O   THR A  58      82.880 107.360 154.040  1.00  0.00           O
ATOM    715  N   GLY A  59      82.110 108.170 156.010  1.00  0.00           N
ATOM    716  HN  GLY A  59      82.090 108.410 156.970  1.00  0.00           H
ATOM    717  CA  GLY A  59      80.990 108.850 155.330  1.00  0.00           C
ATOM    718  HA1 GLY A  59      80.210 108.220 154.940  1.00  0.00           H
ATOM    719  HA2 GLY A  59      81.410 109.470 154.550  1.00  0.00           H
ATOM    720  C   GLY A  59      80.470 109.830 156.370  1.00  0.00           C
ATOM    721  O   GLY A  59      80.530 109.520 157.530  1.00  0.00           O
ATOM    722  N   LEU A  60      80.010 111.020 155.930  1.00  0.00           N
ATOM    723  HN  LEU A  60      80.230 111.140 154.960  1.00  0.00           H
ATOM    724  CA  LEU A  60      79.310 112.020 156.690  1.00  0.00           C
ATOM    725  HA  LEU A  60      79.580 111.840 157.720  1.00  0.00           H
ATOM    726  CB  LEU A  60      79.880 113.380 156.240  1.00  0.00           C
ATOM    727  HB1 LEU A  60      80.990 113.340 156.290  1.00  0.00           H
ATOM    728  HB2 LEU A  60      79.790 113.460 155.130  1.00  0.00           H
ATOM    729  CG  LEU A  60      79.270 114.610 157.030  1.00  0.00           C
ATOM    730  HG  LEU A  60      78.340 114.870 156.490  1.00  0.00           H
ATOM    731  CD1 LEU A  60      79.080 114.410 158.560  1.00  0.00           C
ATOM    732 HD11 LEU A  60      78.200 113.770 158.810  1.00  0.00           H
ATOM    733 HD12 LEU A  60      80.040 114.020 158.940  1.00  0.00           H
ATOM    734 HD13 LEU A  60      78.920 115.400 159.020  1.00  0.00           H
ATOM    735  CD2 LEU A  60      80.250 115.850 156.810  1.00  0.00           C
ATOM    736 HD21 LEU A  60      79.970 116.050 155.750  1.00  0.00           H
ATOM    737 HD22 LEU A  60      80.010 116.710 157.470  1.00  0.00           H
ATOM    738 HD23 LEU A  60      81.310 115.550 156.730  1.00  0.00           H
ATOM    739  C   LEU A  60      77.830 112.040 156.550  1.00  0.00           C
ATOM    740  O   LEU A  60      77.230 112.430 155.550  1.00  0.00           O
ATOM    741  N   TYR A  61      77.050 111.490 157.490  1.00  0.00           N
ATOM    742  HN  TYR A  61      77.470 111.270 158.370  1.00  0.00           H
ATOM    743  CA  TYR A  61      75.660 111.200 157.350  1.00  0.00           C
ATOM    744  HA  TYR A  61      75.310 111.360 156.340  1.00  0.00           H
ATOM    745  CB  TYR A  61      75.390 109.690 157.670  1.00  0.00           C
ATOM    746  HB1 TYR A  61      75.690 109.590 158.740  1.00  0.00           H
ATOM    747  HB2 TYR A  61      74.320 109.430 157.520  1.00  0.00           H
ATOM    748  CG  TYR A  61      76.130 108.730 156.760  1.00  0.00           C
ATOM    749  CD1 TYR A  61      75.580 108.260 155.520  1.00  0.00           C
ATOM    750  HD1 TYR A  61      74.740 108.820 155.150  1.00  0.00           H
ATOM    751  CE1 TYR A  61      76.150 107.200 154.850  1.00  0.00           C
ATOM    752  HE1 TYR A  61      75.710 106.870 153.920  1.00  0.00           H
ATOM    753  CZ  TYR A  61      77.320 106.650 155.240  1.00  0.00           C
ATOM    754  OH  TYR A  61      77.910 105.480 154.620  1.00  0.00           O
ATOM    755  HH  TYR A  61      77.330 105.280 153.870  1.00  0.00           H
ATOM    756  CD2 TYR A  61      77.340 108.090 157.180  1.00  0.00           C
ATOM    757  HD2 TYR A  61      77.740 108.550 158.070  1.00  0.00           H
ATOM    758  CE2 TYR A  61      77.950 107.080 156.400  1.00  0.00           C
ATOM    759  HE2 TYR A  61      78.870 106.600 156.700  1.00  0.00           H
ATOM    760  C   TYR A  61      74.740 112.070 158.100  1.00  0.00           C
ATOM    761  O   TYR A  61      75.150 112.770 158.950  1.00  0.00           O
ATOM    762  N   ASP A  62      73.440 112.020 157.820  1.00  0.00           N
ATOM    763  HN  ASP A  62      73.100 111.430 157.090  1.00  0.00           H
ATOM    764  CA  ASP A  62      72.460 112.890 158.400  1.00  0.00           C
ATOM    765  HA  ASP A  62      72.900 113.640 159.040  1.00  0.00           H
ATOM    766  CB  ASP A  62      71.870 113.730 157.270  1.00  0.00           C
ATOM    767  HB1 ASP A  62      72.580 114.250 156.590  1.00  0.00           H
ATOM    768  HB2 ASP A  62      71.370 113.120 156.490  1.00  0.00           H
ATOM    769  CG  ASP A  62      70.800 114.740 157.650  1.00  0.00           C
ATOM    770  OD1 ASP A  62      70.140 114.630 158.730  1.00  0.00           O
ATOM    771  OD2 ASP A  62      70.520 115.590 156.780  1.00  0.00           O
ATOM    772  C   ASP A  62      71.570 111.930 159.130  1.00  0.00           C
ATOM    773  O   ASP A  62      71.140 110.880 158.530  1.00  0.00           O
ATOM    774  N   LYS A  63      71.350 112.280 160.410  1.00  0.00           N
ATOM    775  HN  LYS A  63      71.820 113.050 160.840  1.00  0.00           H
ATOM    776  CA  LYS A  63      70.470 111.430 161.290  1.00  0.00           C
ATOM    777  HA  LYS A  63      70.440 110.410 160.950  1.00  0.00           H
ATOM    778  CB  LYS A  63      70.950 111.220 162.760  1.00  0.00           C
ATOM    779  HB1 LYS A  63      70.350 110.440 163.280  1.00  0.00           H
ATOM    780  HB2 LYS A  63      71.950 110.760 162.580  1.00  0.00           H
ATOM    781  CG  LYS A  63      71.120 112.540 163.620  1.00  0.00           C
ATOM    782  HG1 LYS A  63      70.060 112.810 163.790  1.00  0.00           H
ATOM    783  HG2 LYS A  63      71.510 113.420 163.070  1.00  0.00           H
ATOM    784  CD  LYS A  63      71.910 112.360 164.910  1.00  0.00           C
ATOM    785  HD1 LYS A  63      71.890 113.370 165.380  1.00  0.00           H
ATOM    786  HD2 LYS A  63      72.980 112.120 164.720  1.00  0.00           H
ATOM    787  CE  LYS A  63      71.430 111.350 165.860  1.00  0.00           C
ATOM    788  HE1 LYS A  63      72.040 111.360 166.790  1.00  0.00           H
ATOM    789  HE2 LYS A  63      71.530 110.300 165.530  1.00  0.00           H
ATOM    790  NZ  LYS A  63      70.050 111.640 166.380  1.00  0.00           N
ATOM    791  HZ1 LYS A  63      70.050 112.610 166.760  1.00  0.00           H
ATOM    792  HZ2 LYS A  63      69.260 111.510 165.720  1.00  0.00           H
ATOM    793  HZ3 LYS A  63      69.890 110.910 167.100  1.00  0.00           H
ATOM    794  C   LYS A  63      69.060 112.010 161.240  1.00  0.00           C
ATOM    795  O   LYS A  63      68.150 111.440 161.810  1.00  0.00           O
ATOM    796  N   CYS A  64      68.850 113.160 160.530  1.00  0.00           N
ATOM    797  HN  CYS A  64      69.580 113.520 159.960  1.00  0.00           H
ATOM    798  CA  CYS A  64      67.590 113.870 160.550  1.00  0.00           C
ATOM    799  HA  CYS A  64      66.880 113.280 161.110  1.00  0.00           H
ATOM    800  CB  CYS A  64      67.700 115.260 161.200  1.00  0.00           C
ATOM    801  HB1 CYS A  64      66.780 115.870 161.200  1.00  0.00           H
ATOM    802  HB2 CYS A  64      68.460 115.830 160.620  1.00  0.00           H
ATOM    803  SG  CYS A  64      68.250 115.200 162.960  1.00  0.00           S
ATOM    804  C   CYS A  64      67.000 113.970 159.130  1.00  0.00           C
ATOM    805  O   CYS A  64      66.100 114.790 158.870  1.00  0.00           O
ATOM    806  N   SER A  65      67.520 113.070 158.190  1.00  0.00           N
ATOM    807  HN  SER A  65      68.180 112.410 158.520  1.00  0.00           H
ATOM    808  CA  SER A  65      67.100 113.180 156.760  1.00  0.00           C
ATOM    809  HA  SER A  65      66.510 114.070 156.590  1.00  0.00           H
ATOM    810  CB  SER A  65      68.210 112.790 155.670  1.00  0.00           C
ATOM    811  HB1 SER A  65      67.700 112.500 154.740  1.00  0.00           H
ATOM    812  HB2 SER A  65      68.820 111.910 156.000  1.00  0.00           H
ATOM    813  OG  SER A  65      69.000 113.870 155.160  1.00  0.00           O
ATOM    814  HG1 SER A  65      69.700 114.120 155.770  1.00  0.00           H
ATOM    815  C   SER A  65      66.030 112.160 156.680  1.00  0.00           C
ATOM    816  O   SER A  65      66.360 110.960 156.570  1.00  0.00           O
ATOM    817  N   TYR A  66      64.770 112.600 156.660  1.00  0.00           N
ATOM    818  HN  TYR A  66      64.590 113.550 156.900  1.00  0.00           H
ATOM    819  CA  TYR A  66      63.610 111.770 156.650  1.00  0.00           C
ATOM    820  HA  TYR A  66      63.860 110.750 156.930  1.00  0.00           H
ATOM    821  CB  TYR A  66      62.560 112.220 157.620  1.00  0.00           C
ATOM    822  HB1 TYR A  66      62.050 113.150 157.280  1.00  0.00           H
ATOM    823  HB2 TYR A  66      61.660 111.590 157.750  1.00  0.00           H
ATOM    824  CG  TYR A  66      63.120 112.570 158.990  1.00  0.00           C
ATOM    825  CD1 TYR A  66      63.520 111.540 159.830  1.00  0.00           C
ATOM    826  HD1 TYR A  66      63.500 110.580 159.340  1.00  0.00           H
ATOM    827  CE1 TYR A  66      64.040 111.800 161.130  1.00  0.00           C
ATOM    828  HE1 TYR A  66      64.490 110.990 161.690  1.00  0.00           H
ATOM    829  CZ  TYR A  66      64.090 113.160 161.530  1.00  0.00           C
ATOM    830  OH  TYR A  66      64.660 113.530 162.750  1.00  0.00           O
ATOM    831  HH  TYR A  66      64.740 114.490 162.740  1.00  0.00           H
ATOM    832  CD2 TYR A  66      63.050 113.850 159.530  1.00  0.00           C
ATOM    833  HD2 TYR A  66      62.790 114.690 158.900  1.00  0.00           H
ATOM    834  CE2 TYR A  66      63.660 114.210 160.760  1.00  0.00           C
ATOM    835  HE2 TYR A  66      63.760 115.240 161.070  1.00  0.00           H
ATOM    836  C   TYR A  66      62.950 111.720 155.260  1.00  0.00           C
ATOM    837  O   TYR A  66      61.870 111.200 155.160  1.00  0.00           O
ATOM    838  N   ILE A  67      63.510 112.300 154.200  1.00  0.00           N
ATOM    839  HN  ILE A  67      64.410 112.710 154.300  1.00  0.00           H
ATOM    840  CA  ILE A  67      62.960 112.440 152.920  1.00  0.00           C
ATOM    841  HA  ILE A  67      61.970 112.010 152.810  1.00  0.00           H
ATOM    842  CB  ILE A  67      62.800 113.820 152.410  1.00  0.00           C
ATOM    843  HB  ILE A  67      63.710 114.450 152.320  1.00  0.00           H
ATOM    844  CG2 ILE A  67      62.140 113.770 151.010  1.00  0.00           C
ATOM    845 HG21 ILE A  67      61.280 113.090 150.830  1.00  0.00           H
ATOM    846 HG22 ILE A  67      61.980 114.780 150.580  1.00  0.00           H
ATOM    847 HG23 ILE A  67      62.800 113.280 150.260  1.00  0.00           H
ATOM    848  CG1 ILE A  67      61.860 114.670 153.370  1.00  0.00           C
ATOM    849 HG11 ILE A  67      62.160 114.430 154.410  1.00  0.00           H
ATOM    850 HG12 ILE A  67      60.810 114.420 153.100  1.00  0.00           H
ATOM    851  CD  ILE A  67      62.100 116.180 153.260  1.00  0.00           C
ATOM    852  HD1 ILE A  67      62.230 116.560 152.220  1.00  0.00           H
ATOM    853  HD2 ILE A  67      61.310 116.750 153.780  1.00  0.00           H
ATOM    854  HD3 ILE A  67      63.060 116.480 153.730  1.00  0.00           H
ATOM    855  C   ILE A  67      63.830 111.570 151.990  1.00  0.00           C
ATOM    856  O   ILE A  67      63.410 110.470 151.490  1.00  0.00           O
ATOM    857  N   SER A  68      65.140 111.990 151.780  1.00  0.00           N
ATOM    858  HN  SER A  68      65.580 112.810 152.150  1.00  0.00           H
ATOM    859  CA  SER A  68      66.080 111.060 151.230  1.00  0.00           C
ATOM    860  HA  SER A  68      65.610 110.090 151.300  1.00  0.00           H
ATOM    861  CB  SER A  68      66.300 111.290 149.700  1.00  0.00           C
ATOM    862  HB1 SER A  68      65.280 111.330 149.260  1.00  0.00           H
ATOM    863  HB2 SER A  68      66.800 110.370 149.340  1.00  0.00           H
ATOM    864  OG  SER A  68      67.070 112.490 149.330  1.00  0.00           O
ATOM    865  HG1 SER A  68      67.990 112.400 149.590  1.00  0.00           H
ATOM    866  C   SER A  68      67.480 111.020 151.940  1.00  0.00           C
ATOM    867  O   SER A  68      68.160 112.050 152.000  1.00  0.00           O
ATOM    868  N   ARG A  69      67.990 109.860 152.370  1.00  0.00           N
ATOM    869  HN  ARG A  69      67.500 109.050 152.070  1.00  0.00           H
ATOM    870  CA  ARG A  69      69.110 109.680 153.200  1.00  0.00           C
ATOM    871  HA  ARG A  69      69.130 110.490 153.920  1.00  0.00           H
ATOM    872  CB  ARG A  69      69.000 108.370 154.140  1.00  0.00           C
ATOM    873  HB1 ARG A  69      69.950 108.320 154.730  1.00  0.00           H
ATOM    874  HB2 ARG A  69      68.160 108.590 154.840  1.00  0.00           H
ATOM    875  CG  ARG A  69      68.810 107.140 153.310  1.00  0.00           C
ATOM    876  HG1 ARG A  69      69.720 107.090 152.670  1.00  0.00           H
ATOM    877  HG2 ARG A  69      67.890 107.160 152.690  1.00  0.00           H
ATOM    878  CD  ARG A  69      68.650 105.730 154.070  1.00  0.00           C
ATOM    879  HD1 ARG A  69      67.760 105.750 154.740  1.00  0.00           H
ATOM    880  HD2 ARG A  69      69.570 105.620 154.670  1.00  0.00           H
ATOM    881  NE  ARG A  69      68.560 104.660 152.970  1.00  0.00           N
ATOM    882  HE  ARG A  69      68.500 104.930 152.010  1.00  0.00           H
ATOM    883  CZ  ARG A  69      68.290 103.450 153.220  1.00  0.00           C
ATOM    884  NH1 ARG A  69      67.960 103.010 154.380  1.00  0.00           N
ATOM    885 HH11 ARG A  69      67.490 102.130 154.450  1.00  0.00           H
ATOM    886 HH12 ARG A  69      67.900 103.550 155.210  1.00  0.00           H
ATOM    887  NH2 ARG A  69      68.090 102.630 152.220  1.00  0.00           N
ATOM    888 HH21 ARG A  69      67.820 101.680 152.350  1.00  0.00           H
ATOM    889 HH22 ARG A  69      68.340 102.960 151.310  1.00  0.00           H
ATOM    890  C   ARG A  69      70.510 109.670 152.500  1.00  0.00           C
ATOM    891  O   ARG A  69      71.550 109.210 152.960  1.00  0.00           O
ATOM    892  N   ASP A  70      70.510 110.220 151.260  1.00  0.00           N
ATOM    893  HN  ASP A  70      69.740 110.770 150.940  1.00  0.00           H
ATOM    894  CA  ASP A  70      71.520 109.970 150.270  1.00  0.00           C
ATOM    895  HA  ASP A  70      72.190 109.170 150.570  1.00  0.00           H
ATOM    896  CB  ASP A  70      70.790 109.330 149.100  1.00  0.00           C
ATOM    897  HB1 ASP A  70      71.420 109.020 148.240  1.00  0.00           H
ATOM    898  HB2 ASP A  70      70.180 108.490 149.510  1.00  0.00           H
ATOM    899  CG  ASP A  70      69.680 110.320 148.470  1.00  0.00           C
ATOM    900  OD1 ASP A  70      69.600 111.510 148.940  1.00  0.00           O
ATOM    901  OD2 ASP A  70      68.870 109.830 147.630  1.00  0.00           O
ATOM    902  C   ASP A  70      72.340 111.220 149.980  1.00  0.00           C
ATOM    903  O   ASP A  70      73.260 111.180 149.120  1.00  0.00           O
ATOM    904  N   ARG A  71      72.050 112.320 150.740  1.00  0.00           N
ATOM    905  HN  ARG A  71      71.170 112.320 151.220  1.00  0.00           H
ATOM    906  CA  ARG A  71      72.770 113.550 150.990  1.00  0.00           C
ATOM    907  HA  ARG A  71      73.120 113.960 150.050  1.00  0.00           H
ATOM    908  CB  ARG A  71      71.830 114.550 151.790  1.00  0.00           C
ATOM    909  HB1 ARG A  71      71.380 114.040 152.670  1.00  0.00           H
ATOM    910  HB2 ARG A  71      72.320 115.460 152.210  1.00  0.00           H
ATOM    911  CG  ARG A  71      70.660 115.110 150.960  1.00  0.00           C
ATOM    912  HG1 ARG A  71      70.110 114.300 150.430  1.00  0.00           H
ATOM    913  HG2 ARG A  71      71.030 115.770 150.150  1.00  0.00           H
ATOM    914  CD  ARG A  71      69.720 115.830 151.880  1.00  0.00           C
ATOM    915  HD1 ARG A  71      70.220 116.490 152.620  1.00  0.00           H
ATOM    916  HD2 ARG A  71      69.050 115.150 152.460  1.00  0.00           H
ATOM    917  NE  ARG A  71      68.720 116.620 151.000  1.00  0.00           N
ATOM    918  HE  ARG A  71      68.980 116.960 150.090  1.00  0.00           H
ATOM    919  CZ  ARG A  71      67.690 117.310 151.440  1.00  0.00           C
ATOM    920  NH1 ARG A  71      67.280 117.250 152.740  1.00  0.00           N
ATOM    921 HH11 ARG A  71      66.410 117.680 152.960  1.00  0.00           H
ATOM    922 HH12 ARG A  71      67.880 116.830 153.420  1.00  0.00           H
ATOM    923  NH2 ARG A  71      66.960 117.980 150.560  1.00  0.00           N
ATOM    924 HH21 ARG A  71      66.180 118.500 150.910  1.00  0.00           H
ATOM    925 HH22 ARG A  71      67.280 118.150 149.630  1.00  0.00           H
ATOM    926  C   ARG A  71      74.020 113.320 151.750  1.00  0.00           C
ATOM    927  O   ARG A  71      74.100 112.450 152.560  1.00  0.00           O
ATOM    928  N   GLY A  72      75.100 114.120 151.500  1.00  0.00           N
ATOM    929  HN  GLY A  72      75.040 114.870 150.850  1.00  0.00           H
ATOM    930  CA  GLY A  72      76.360 113.920 152.090  1.00  0.00           C
ATOM    931  HA1 GLY A  72      76.330 113.460 153.070  1.00  0.00           H
ATOM    932  HA2 GLY A  72      76.680 114.950 152.200  1.00  0.00           H
ATOM    933  C   GLY A  72      77.370 113.190 151.260  1.00  0.00           C
ATOM    934  O   GLY A  72      77.170 112.800 150.080  1.00  0.00           O
ATOM    935  N   TRP A  73      78.480 112.910 151.920  1.00  0.00           N
ATOM    936  HN  TRP A  73      78.550 113.030 152.900  1.00  0.00           H
ATOM    937  CA  TRP A  73      79.670 112.400 151.180  1.00  0.00           C
ATOM    938  HA  TRP A  73      79.420 112.190 150.150  1.00  0.00           H
ATOM    939  CB  TRP A  73      80.890 113.400 151.110  1.00  0.00           C
ATOM    940  HB1 TRP A  73      81.740 112.760 150.790  1.00  0.00           H
ATOM    941  HB2 TRP A  73      80.490 114.080 150.330  1.00  0.00           H
ATOM    942  CG  TRP A  73      81.210 114.110 152.410  1.00  0.00           C
ATOM    943  CD1 TRP A  73      80.920 115.440 152.660  1.00  0.00           C
ATOM    944  HD1 TRP A  73      80.290 116.050 152.020  1.00  0.00           H
ATOM    945  NE1 TRP A  73      81.660 115.920 153.730  1.00  0.00           N
ATOM    946  HE1 TRP A  73      81.440 116.710 154.260  1.00  0.00           H
ATOM    947  CE2 TRP A  73      82.450 114.880 154.180  1.00  0.00           C
ATOM    948  CD2 TRP A  73      82.160 113.760 153.410  1.00  0.00           C
ATOM    949  CE3 TRP A  73      82.880 112.590 153.640  1.00  0.00           C
ATOM    950  HE3 TRP A  73      82.690 111.820 152.900  1.00  0.00           H
ATOM    951  CZ3 TRP A  73      83.760 112.560 154.670  1.00  0.00           C
ATOM    952  HZ3 TRP A  73      84.390 111.690 154.830  1.00  0.00           H
ATOM    953  CZ2 TRP A  73      83.370 114.840 155.230  1.00  0.00           C
ATOM    954  HZ2 TRP A  73      83.500 115.680 155.890  1.00  0.00           H
ATOM    955  CH2 TRP A  73      83.910 113.590 155.570  1.00  0.00           C
ATOM    956  HH2 TRP A  73      84.420 113.320 156.490  1.00  0.00           H
ATOM    957  C   TRP A  73      80.040 111.010 151.710  1.00  0.00           C
ATOM    958  O   TRP A  73      79.950 110.720 152.880  1.00  0.00           O
ATOM    959  N   VAL A  74      80.370 110.120 150.800  1.00  0.00           N
ATOM    960  HN  VAL A  74      80.480 110.410 149.860  1.00  0.00           H
ATOM    961  CA  VAL A  74      80.850 108.790 151.130  1.00  0.00           C
ATOM    962  HA  VAL A  74      81.130 108.840 152.170  1.00  0.00           H
ATOM    963  CB  VAL A  74      79.830 107.680 151.070  1.00  0.00           C
ATOM    964  HB  VAL A  74      79.650 107.460 150.000  1.00  0.00           H
ATOM    965  CG1 VAL A  74      80.180 106.370 151.790  1.00  0.00           C
ATOM    966 HG11 VAL A  74      81.160 105.930 151.520  1.00  0.00           H
ATOM    967 HG12 VAL A  74      80.060 106.460 152.890  1.00  0.00           H
ATOM    968 HG13 VAL A  74      79.490 105.580 151.450  1.00  0.00           H
ATOM    969  CG2 VAL A  74      78.410 108.000 151.610  1.00  0.00           C
ATOM    970 HG21 VAL A  74      77.950 108.900 151.150  1.00  0.00           H
ATOM    971 HG22 VAL A  74      77.650 107.200 151.430  1.00  0.00           H
ATOM    972 HG23 VAL A  74      78.290 108.150 152.710  1.00  0.00           H
ATOM    973  C   VAL A  74      82.150 108.510 150.350  1.00  0.00           C
ATOM    974  O   VAL A  74      82.410 108.890 149.220  1.00  0.00           O
ATOM    975  N   VAL A  75      83.040 107.750 151.020  1.00  0.00           N
ATOM    976  HN  VAL A  75      82.910 107.430 151.950  1.00  0.00           H
ATOM    977  CA  VAL A  75      84.250 107.260 150.400  1.00  0.00           C
ATOM    978  HA  VAL A  75      84.110 107.230 149.330  1.00  0.00           H
ATOM    979  CB  VAL A  75      85.590 108.000 150.690  1.00  0.00           C
ATOM    980  HB  VAL A  75      85.610 108.200 151.790  1.00  0.00           H
ATOM    981  CG1 VAL A  75      86.870 107.230 150.230  1.00  0.00           C
ATOM    982 HG11 VAL A  75      86.840 106.250 150.770  1.00  0.00           H
ATOM    983 HG12 VAL A  75      86.740 107.110 149.140  1.00  0.00           H
ATOM    984 HG13 VAL A  75      87.810 107.790 150.370  1.00  0.00           H
ATOM    985  CG2 VAL A  75      85.570 109.460 150.090  1.00  0.00           C
ATOM    986 HG21 VAL A  75      84.770 110.130 150.480  1.00  0.00           H
ATOM    987 HG22 VAL A  75      86.530 109.990 150.300  1.00  0.00           H
ATOM    988 HG23 VAL A  75      85.490 109.340 148.990  1.00  0.00           H
ATOM    989  C   VAL A  75      84.330 105.790 150.840  1.00  0.00           C
ATOM    990  O   VAL A  75      84.470 105.410 152.020  1.00  0.00           O
ATOM    991  N   GLY A  76      84.450 104.900 149.840  1.00  0.00           N
ATOM    992  HN  GLY A  76      84.540 105.210 148.900  1.00  0.00           H
ATOM    993  CA  GLY A  76      84.380 103.440 149.990  1.00  0.00           C
ATOM    994  HA1 GLY A  76      83.350 103.140 150.070  1.00  0.00           H
ATOM    995  HA2 GLY A  76      84.940 103.120 150.850  1.00  0.00           H
ATOM    996  C   GLY A  76      85.020 102.680 148.820  1.00  0.00           C
ATOM    997  O   GLY A  76      85.780 103.140 147.960  1.00  0.00           O
ATOM    998  N   ILE A  77      84.750 101.330 148.810  1.00  0.00           N
ATOM    999  HN  ILE A  77      84.330 100.900 149.610  1.00  0.00           H
ATOM   1000  CA  ILE A  77      85.080 100.310 147.830  1.00  0.00           C
ATOM   1001  HA  ILE A  77      85.590 100.860 147.050  1.00  0.00           H
ATOM   1002  CB  ILE A  77      86.010  99.230 148.300  1.00  0.00           C
ATOM   1003  HB  ILE A  77      85.600  98.620 149.140  1.00  0.00           H
ATOM   1004  CG2 ILE A  77      86.360  98.210 147.190  1.00  0.00           C
ATOM   1005 HG21 ILE A  77      87.180  98.480 146.500  1.00  0.00           H
ATOM   1006 HG22 ILE A  77      86.680  97.240 147.630  1.00  0.00           H
ATOM   1007 HG23 ILE A  77      85.430  97.920 146.650  1.00  0.00           H
ATOM   1008  CG1 ILE A  77      87.280  99.850 148.840  1.00  0.00           C
ATOM   1009 HG11 ILE A  77      86.920 100.550 149.620  1.00  0.00           H
ATOM   1010 HG12 ILE A  77      87.660 100.500 148.030  1.00  0.00           H
ATOM   1011  CD  ILE A  77      88.310  98.900 149.440  1.00  0.00           C
ATOM   1012  HD1 ILE A  77      87.900  97.970 149.890  1.00  0.00           H
ATOM   1013  HD2 ILE A  77      88.990  98.470 148.680  1.00  0.00           H
ATOM   1014  HD3 ILE A  77      88.830  99.530 150.200  1.00  0.00           H
ATOM   1015  C   ILE A  77      83.820  99.760 147.290  1.00  0.00           C
ATOM   1016  O   ILE A  77      83.120  99.200 148.160  1.00  0.00           O
ATOM   1017  N   HIS A  78      83.470  99.800 146.000  1.00  0.00           N
ATOM   1018  HN  HIS A  78      84.140 100.220 145.390  1.00  0.00           H
ATOM   1019  CA  HIS A  78      82.330  99.070 145.560  1.00  0.00           C
ATOM   1020  HA  HIS A  78      82.030  98.340 146.290  1.00  0.00           H
ATOM   1021  CB  HIS A  78      81.190 100.110 145.370  1.00  0.00           C
ATOM   1022  HB1 HIS A  78      80.230  99.560 145.260  1.00  0.00           H
ATOM   1023  HB2 HIS A  78      81.080 100.850 146.190  1.00  0.00           H
ATOM   1024  ND1 HIS A  78      79.970 101.830 144.180  1.00  0.00           N
ATOM   1025  CG  HIS A  78      81.210 101.210 144.290  1.00  0.00           C
ATOM   1026  CE1 HIS A  78      80.190 102.740 143.210  1.00  0.00           C
ATOM   1027  HE1 HIS A  78      79.370 103.420 142.970  1.00  0.00           H
ATOM   1028  NE2 HIS A  78      81.490 102.690 142.770  1.00  0.00           N
ATOM   1029  HE2 HIS A  78      81.750 103.340 142.050  1.00  0.00           H
ATOM   1030  CD2 HIS A  78      82.150 101.660 143.420  1.00  0.00           C
ATOM   1031  HD2 HIS A  78      83.170 101.390 143.210  1.00  0.00           H
ATOM   1032  C   HIS A  78      82.660  98.300 144.290  1.00  0.00           C
ATOM   1033  O   HIS A  78      83.620  98.570 143.580  1.00  0.00           O
ATOM   1034  N   THR A  79      81.820  97.360 143.930  1.00  0.00           N
ATOM   1035  HN  THR A  79      81.120  97.040 144.550  1.00  0.00           H
ATOM   1036  CA  THR A  79      81.820  96.730 142.640  1.00  0.00           C
ATOM   1037  HA  THR A  79      82.860  96.760 142.350  1.00  0.00           H
ATOM   1038  CB  THR A  79      81.390  95.250 142.720  1.00  0.00           C
ATOM   1039  HB  THR A  79      81.450  94.960 141.650  1.00  0.00           H
ATOM   1040  OG1 THR A  79      80.070  95.220 143.220  1.00  0.00           O
ATOM   1041  HG1 THR A  79      79.600  95.990 142.890  1.00  0.00           H
ATOM   1042  CG2 THR A  79      82.320  94.420 143.590  1.00  0.00           C
ATOM   1043 HG21 THR A  79      83.380  94.500 143.280  1.00  0.00           H
ATOM   1044 HG22 THR A  79      82.300  94.780 144.640  1.00  0.00           H
ATOM   1045 HG23 THR A  79      82.130  93.320 143.630  1.00  0.00           H
ATOM   1046  C   THR A  79      81.060  97.490 141.580  1.00  0.00           C
ATOM   1047  O   THR A  79      79.830  97.500 141.610  1.00  0.00           O
ATOM   1048  N   ILE A  80      81.760  97.990 140.570  1.00  0.00           N
ATOM   1049  HN  ILE A  80      82.740  97.860 140.520  1.00  0.00           H
ATOM   1050  CA  ILE A  80      81.180  98.410 139.320  1.00  0.00           C
ATOM   1051  HA  ILE A  80      80.380  99.130 139.380  1.00  0.00           H
ATOM   1052  CB  ILE A  80      82.180  99.020 138.400  1.00  0.00           C
ATOM   1053  HB  ILE A  80      82.970  98.300 138.090  1.00  0.00           H
ATOM   1054  CG2 ILE A  80      81.510  99.580 137.110  1.00  0.00           C
ATOM   1055 HG21 ILE A  80      80.990  98.820 136.490  1.00  0.00           H
ATOM   1056 HG22 ILE A  80      80.830 100.440 137.280  1.00  0.00           H
ATOM   1057 HG23 ILE A  80      82.320 100.030 136.500  1.00  0.00           H
ATOM   1058  CG1 ILE A  80      83.010 100.180 139.020  1.00  0.00           C
ATOM   1059 HG11 ILE A  80      83.730 100.570 138.270  1.00  0.00           H
ATOM   1060 HG12 ILE A  80      83.690  99.780 139.810  1.00  0.00           H
ATOM   1061  CD  ILE A  80      82.310 101.380 139.560  1.00  0.00           C
ATOM   1062  HD1 ILE A  80      81.540 100.950 140.240  1.00  0.00           H
ATOM   1063  HD2 ILE A  80      83.080 101.970 140.100  1.00  0.00           H
ATOM   1064  HD3 ILE A  80      81.800 101.910 138.730  1.00  0.00           H
ATOM   1065  C   ILE A  80      80.610  97.160 138.610  1.00  0.00           C
ATOM   1066  O   ILE A  80      81.270  96.120 138.530  1.00  0.00           O
ATOM   1067  N   SER A  81      79.440  97.170 138.050  1.00  0.00           N
ATOM   1068  HN  SER A  81      78.920  97.980 137.790  1.00  0.00           H
ATOM   1069  CA  SER A  81      78.660  96.000 137.620  1.00  0.00           C
ATOM   1070  HA  SER A  81      79.330  95.160 137.500  1.00  0.00           H
ATOM   1071  CB  SER A  81      77.600  95.650 138.670  1.00  0.00           C
ATOM   1072  HB1 SER A  81      76.940  96.530 138.850  1.00  0.00           H
ATOM   1073  HB2 SER A  81      77.990  95.450 139.700  1.00  0.00           H
ATOM   1074  OG  SER A  81      76.780  94.550 138.330  1.00  0.00           O
ATOM   1075  HG1 SER A  81      76.570  94.570 137.400  1.00  0.00           H
ATOM   1076  C   SER A  81      78.060  96.200 136.210  1.00  0.00           C
ATOM   1077  O   SER A  81      76.860  96.400 136.060  1.00  0.00           O
ATOM   1078  N   ASP A  82      78.860  96.000 135.150  1.00  0.00           N
ATOM   1079  HN  ASP A  82      79.850  95.850 135.230  1.00  0.00           H
ATOM   1080  CA  ASP A  82      78.420  95.960 133.820  1.00  0.00           C
ATOM   1081  HA  ASP A  82      77.380  96.260 133.720  1.00  0.00           H
ATOM   1082  CB  ASP A  82      79.340  96.770 132.890  1.00  0.00           C
ATOM   1083  HB1 ASP A  82      80.360  96.350 133.010  1.00  0.00           H
ATOM   1084  HB2 ASP A  82      78.860  96.640 131.890  1.00  0.00           H
ATOM   1085  CG  ASP A  82      79.300  98.270 133.240  1.00  0.00           C
ATOM   1086  OD1 ASP A  82      78.270  98.690 133.840  1.00  0.00           O
ATOM   1087  OD2 ASP A  82      80.190  99.080 132.760  1.00  0.00           O
ATOM   1088  C   ASP A  82      78.490  94.450 133.370  1.00  0.00           C
ATOM   1089  O   ASP A  82      79.510  93.780 133.480  1.00  0.00           O
ATOM   1090  N   GLN A  83      77.350  93.930 132.950  1.00  0.00           N
ATOM   1091  HN  GLN A  83      76.610  94.610 132.880  1.00  0.00           H
ATOM   1092  CA  GLN A  83      77.160  92.560 132.430  1.00  0.00           C
ATOM   1093  HA  GLN A  83      76.080  92.510 132.400  1.00  0.00           H
ATOM   1094  CB  GLN A  83      77.520  92.200 130.930  1.00  0.00           C
ATOM   1095  HB1 GLN A  83      77.450  91.120 130.710  1.00  0.00           H
ATOM   1096  HB2 GLN A  83      76.750  92.770 130.360  1.00  0.00           H
ATOM   1097  CG  GLN A  83      78.990  92.770 130.600  1.00  0.00           C
ATOM   1098  HG1 GLN A  83      79.580  92.570 131.520  1.00  0.00           H
ATOM   1099  HG2 GLN A  83      79.020  93.870 130.440  1.00  0.00           H
ATOM   1100  CD  GLN A  83      79.680  92.080 129.420  1.00  0.00           C
ATOM   1101  OE1 GLN A  83      80.580  91.220 129.610  1.00  0.00           O
ATOM   1102  NE2 GLN A  83      79.100  92.240 128.150  1.00  0.00           N
ATOM   1103 HE21 GLN A  83      78.310  92.820 127.980  1.00  0.00           H
ATOM   1104 HE22 GLN A  83      79.270  91.440 127.580  1.00  0.00           H
ATOM   1105  C   GLN A  83      77.350  91.460 133.360  1.00  0.00           C
ATOM   1106  O   GLN A  83      77.540  90.330 132.970  1.00  0.00           O
ATOM   1107  N   ASP A  84      77.270  91.750 134.680  1.00  0.00           N
ATOM   1108  HN  ASP A  84      76.930  92.650 134.960  1.00  0.00           H
ATOM   1109  CA  ASP A  84      77.260  90.860 135.800  1.00  0.00           C
ATOM   1110  HA  ASP A  84      76.910  91.470 136.620  1.00  0.00           H
ATOM   1111  CB  ASP A  84      76.310  89.660 135.600  1.00  0.00           C
ATOM   1112  HB1 ASP A  84      76.540  89.050 134.700  1.00  0.00           H
ATOM   1113  HB2 ASP A  84      76.110  88.980 136.450  1.00  0.00           H
ATOM   1114  CG  ASP A  84      74.860  90.260 135.390  1.00  0.00           C
ATOM   1115  OD1 ASP A  84      74.470  91.090 136.280  1.00  0.00           O
ATOM   1116  OD2 ASP A  84      74.160  89.930 134.450  1.00  0.00           O
ATOM   1117  C   ASP A  84      78.580  90.480 136.130  1.00  0.00           C
ATOM   1118  O   ASP A  84      78.820  89.510 136.840  1.00  0.00           O
ATOM   1119  N   ASN A  85      79.580  91.340 135.680  1.00  0.00           N
ATOM   1120  HN  ASN A  85      79.330  92.050 135.020  1.00  0.00           H
ATOM   1121  CA  ASN A  85      80.980  91.200 136.020  1.00  0.00           C
ATOM   1122  HA  ASN A  85      81.080  90.370 136.700  1.00  0.00           H
ATOM   1123  CB  ASN A  85      81.860  91.030 134.760  1.00  0.00           C
ATOM   1124  HB1 ASN A  85      81.740  92.030 134.280  1.00  0.00           H
ATOM   1125  HB2 ASN A  85      82.850  90.930 135.250  1.00  0.00           H
ATOM   1126  CG  ASN A  85      81.600  89.910 133.770  1.00  0.00           C
ATOM   1127  OD1 ASN A  85      81.270  88.800 134.270  1.00  0.00           O
ATOM   1128  ND2 ASN A  85      81.670  90.110 132.460  1.00  0.00           N
ATOM   1129 HD21 ASN A  85      81.830  91.030 132.090  1.00  0.00           H
ATOM   1130 HD22 ASN A  85      81.430  89.380 131.820  1.00  0.00           H
ATOM   1131  C   ASN A  85      81.320  92.360 136.950  1.00  0.00           C
ATOM   1132  O   ASN A  85      81.030  93.570 136.780  1.00  0.00           O
ATOM   1133  N   LYS A  86      81.950  91.960 138.060  1.00  0.00           N
ATOM   1134  HN  LYS A  86      82.030  90.980 138.210  1.00  0.00           H
ATOM   1135  CA  LYS A  86      82.140  92.750 139.150  1.00  0.00           C
ATOM   1136  HA  LYS A  86      81.460  93.580 139.140  1.00  0.00           H
ATOM   1137  CB  LYS A  86      81.900  91.970 140.460  1.00  0.00           C
ATOM   1138  HB1 LYS A  86      82.540  91.060 140.390  1.00  0.00           H
ATOM   1139  HB2 LYS A  86      82.140  92.600 141.350  1.00  0.00           H
ATOM   1140  CG  LYS A  86      80.480  91.430 140.570  1.00  0.00           C
ATOM   1141  HG1 LYS A  86      80.270  90.910 141.530  1.00  0.00           H
ATOM   1142  HG2 LYS A  86      80.340  90.740 139.720  1.00  0.00           H
ATOM   1143  CD  LYS A  86      79.370  92.550 140.480  1.00  0.00           C
ATOM   1144  HD1 LYS A  86      79.020  92.460 139.430  1.00  0.00           H
ATOM   1145  HD2 LYS A  86      79.910  93.520 140.560  1.00  0.00           H
ATOM   1146  CE  LYS A  86      78.220  92.450 141.470  1.00  0.00           C
ATOM   1147  HE1 LYS A  86      77.710  93.440 141.410  1.00  0.00           H
ATOM   1148  HE2 LYS A  86      78.640  92.290 142.490  1.00  0.00           H
ATOM   1149  NZ  LYS A  86      77.320  91.400 141.140  1.00  0.00           N
ATOM   1150  HZ1 LYS A  86      76.570  91.360 141.850  1.00  0.00           H
ATOM   1151  HZ2 LYS A  86      76.900  91.520 140.190  1.00  0.00           H
ATOM   1152  HZ3 LYS A  86      77.770  90.470 141.240  1.00  0.00           H
ATOM   1153  C   LYS A  86      83.560  93.250 139.210  1.00  0.00           C
ATOM   1154  O   LYS A  86      84.470  92.420 139.340  1.00  0.00           O
ATOM   1155  N   ASP A  87      83.750  94.550 139.210  1.00  0.00           N
ATOM   1156  HN  ASP A  87      82.960  95.150 139.070  1.00  0.00           H
ATOM   1157  CA  ASP A  87      85.060  95.150 139.140  1.00  0.00           C
ATOM   1158  HA  ASP A  87      85.930  94.510 139.090  1.00  0.00           H
ATOM   1159  CB  ASP A  87      85.140  96.100 137.880  1.00  0.00           C
ATOM   1160  HB1 ASP A  87      85.070  95.370 137.040  1.00  0.00           H
ATOM   1161  HB2 ASP A  87      84.220  96.710 137.760  1.00  0.00           H
ATOM   1162  CG  ASP A  87      86.400  96.910 137.700  1.00  0.00           C
ATOM   1163  OD1 ASP A  87      87.100  97.260 138.650  1.00  0.00           O
ATOM   1164  OD2 ASP A  87      86.760  97.060 136.490  1.00  0.00           O
ATOM   1165  C   ASP A  87      85.060  95.950 140.400  1.00  0.00           C
ATOM   1166  O   ASP A  87      84.360  96.960 140.450  1.00  0.00           O
ATOM   1167  N   PRO A  88      85.910  95.620 141.370  1.00  0.00           N
ATOM   1168  CD  PRO A  88      86.490  94.250 141.470  1.00  0.00           C
ATOM   1169  HD1 PRO A  88      87.290  94.090 140.720  1.00  0.00           H
ATOM   1170  HD2 PRO A  88      85.710  93.460 141.420  1.00  0.00           H
ATOM   1171  CA  PRO A  88      85.910  96.330 142.650  1.00  0.00           C
ATOM   1172  HA  PRO A  88      84.920  96.690 142.900  1.00  0.00           H
ATOM   1173  CB  PRO A  88      86.440  95.300 143.620  1.00  0.00           C
ATOM   1174  HB1 PRO A  88      87.040  95.650 144.480  1.00  0.00           H
ATOM   1175  HB2 PRO A  88      85.540  94.750 143.990  1.00  0.00           H
ATOM   1176  CG  PRO A  88      87.220  94.220 142.820  1.00  0.00           C
ATOM   1177  HG1 PRO A  88      87.270  93.280 143.420  1.00  0.00           H
ATOM   1178  HG2 PRO A  88      88.250  94.600 142.630  1.00  0.00           H
ATOM   1179  C   PRO A  88      86.790  97.520 142.630  1.00  0.00           C
ATOM   1180  O   PRO A  88      87.950  97.380 142.440  1.00  0.00           O
ATOM   1181  N   ARG A  89      86.280  98.780 142.780  1.00  0.00           N
ATOM   1182  HN  ARG A  89      85.340  98.960 143.030  1.00  0.00           H
ATOM   1183  CA  ARG A  89      87.070 100.020 142.740  1.00  0.00           C
ATOM   1184  HA  ARG A  89      88.110  99.750 142.710  1.00  0.00           H
ATOM   1185  CB  ARG A  89      86.660 100.930 141.530  1.00  0.00           C
ATOM   1186  HB1 ARG A  89      85.580 101.190 141.500  1.00  0.00           H
ATOM   1187  HB2 ARG A  89      87.260 101.860 141.450  1.00  0.00           H
ATOM   1188  CG  ARG A  89      86.910 100.190 140.150  1.00  0.00           C
ATOM   1189  HG1 ARG A  89      86.170  99.360 140.090  1.00  0.00           H
ATOM   1190  HG2 ARG A  89      87.930  99.780 140.330  1.00  0.00           H
ATOM   1191  CD  ARG A  89      86.720 101.030 138.950  1.00  0.00           C
ATOM   1192  HD1 ARG A  89      87.550 101.760 139.030  1.00  0.00           H
ATOM   1193  HD2 ARG A  89      85.710 101.490 138.920  1.00  0.00           H
ATOM   1194  NE  ARG A  89      86.800 100.110 137.810  1.00  0.00           N
ATOM   1195  HE  ARG A  89      86.880  99.140 138.030  1.00  0.00           H
ATOM   1196  CZ  ARG A  89      87.280 100.450 136.600  1.00  0.00           C
ATOM   1197  NH1 ARG A  89      87.760 101.620 136.220  1.00  0.00           N
ATOM   1198 HH11 ARG A  89      88.240 101.700 135.350  1.00  0.00           H
ATOM   1199 HH12 ARG A  89      87.820 102.390 136.860  1.00  0.00           H
ATOM   1200  NH2 ARG A  89      87.390  99.520 135.650  1.00  0.00           N
ATOM   1201 HH21 ARG A  89      88.040  99.740 134.930  1.00  0.00           H
ATOM   1202 HH22 ARG A  89      87.100  98.600 135.910  1.00  0.00           H
ATOM   1203  C   ARG A  89      86.830 100.910 143.840  1.00  0.00           C
ATOM   1204  O   ARG A  89      85.720 100.970 144.310  1.00  0.00           O
ATOM   1205  N   TYR A  90      87.830 101.730 144.310  1.00  0.00           N
ATOM   1206  HN  TYR A  90      88.720 101.680 143.860  1.00  0.00           H
ATOM   1207  CA  TYR A  90      87.540 102.860 145.250  1.00  0.00           C
ATOM   1208  HA  TYR A  90      87.000 102.470 146.100  1.00  0.00           H
ATOM   1209  CB  TYR A  90      88.830 103.560 145.730  1.00  0.00           C
ATOM   1210  HB1 TYR A  90      89.510 103.850 144.910  1.00  0.00           H
ATOM   1211  HB2 TYR A  90      88.520 104.510 146.220  1.00  0.00           H
ATOM   1212  CG  TYR A  90      89.720 102.640 146.530  1.00  0.00           C
ATOM   1213  CD1 TYR A  90      89.490 102.560 147.960  1.00  0.00           C
ATOM   1214  HD1 TYR A  90      88.730 103.190 148.390  1.00  0.00           H
ATOM   1215  CE1 TYR A  90      90.290 101.840 148.840  1.00  0.00           C
ATOM   1216  HE1 TYR A  90      90.060 101.810 149.900  1.00  0.00           H
ATOM   1217  CZ  TYR A  90      91.320 101.060 148.290  1.00  0.00           C
ATOM   1218  OH  TYR A  90      92.230 100.420 149.080  1.00  0.00           O
ATOM   1219  HH  TYR A  90      92.890 100.130 148.450  1.00  0.00           H
ATOM   1220  CD2 TYR A  90      90.730 101.810 146.050  1.00  0.00           C
ATOM   1221  HD2 TYR A  90      90.740 101.970 144.980  1.00  0.00           H
ATOM   1222  CE2 TYR A  90      91.570 101.080 146.880  1.00  0.00           C
ATOM   1223  HE2 TYR A  90      92.440 100.610 146.440  1.00  0.00           H
ATOM   1224  C   TYR A  90      86.580 103.860 144.490  1.00  0.00           C
ATOM   1225  O   TYR A  90      86.720 104.150 143.290  1.00  0.00           O
ATOM   1226  N   PHE A  91      85.600 104.430 145.300  1.00  0.00           N
ATOM   1227  HN  PHE A  91      85.520 104.250 146.270  1.00  0.00           H
ATOM   1228  CA  PHE A  91      84.640 105.390 144.890  1.00  0.00           C
ATOM   1229  HA  PHE A  91      84.990 105.750 143.930  1.00  0.00           H
ATOM   1230  CB  PHE A  91      83.200 104.830 144.790  1.00  0.00           C
ATOM   1231  HB1 PHE A  91      82.670 105.570 144.160  1.00  0.00           H
ATOM   1232  HB2 PHE A  91      83.300 103.890 144.220  1.00  0.00           H
ATOM   1233  CG  PHE A  91      82.360 104.630 146.070  1.00  0.00           C
ATOM   1234  CD1 PHE A  91      82.420 103.400 146.720  1.00  0.00           C
ATOM   1235  HD1 PHE A  91      83.070 102.610 146.360  1.00  0.00           H
ATOM   1236  CE1 PHE A  91      81.610 103.100 147.800  1.00  0.00           C
ATOM   1237  HE1 PHE A  91      81.790 102.180 148.340  1.00  0.00           H
ATOM   1238  CZ  PHE A  91      80.930 104.160 148.410  1.00  0.00           C
ATOM   1239  HZ  PHE A  91      80.240 103.940 149.210  1.00  0.00           H
ATOM   1240  CD2 PHE A  91      81.450 105.660 146.470  1.00  0.00           C
ATOM   1241  HD2 PHE A  91      81.190 106.560 145.940  1.00  0.00           H
ATOM   1242  CE2 PHE A  91      80.770 105.400 147.710  1.00  0.00           C
ATOM   1243  HE2 PHE A  91      80.090 106.140 148.100  1.00  0.00           H
ATOM   1244  C   PHE A  91      84.790 106.610 145.800  1.00  0.00           C
ATOM   1245  O   PHE A  91      85.030 106.480 146.990  1.00  0.00           O
ATOM   1246  N   PHE A  92      84.500 107.780 145.150  1.00  0.00           N
ATOM   1247  HN  PHE A  92      84.310 107.850 144.170  1.00  0.00           H
ATOM   1248  CA  PHE A  92      84.070 108.920 145.940  1.00  0.00           C
ATOM   1249  HA  PHE A  92      83.910 108.630 146.970  1.00  0.00           H
ATOM   1250  CB  PHE A  92      85.230 109.930 146.050  1.00  0.00           C
ATOM   1251  HB1 PHE A  92      85.970 109.560 146.780  1.00  0.00           H
ATOM   1252  HB2 PHE A  92      85.710 109.890 145.050  1.00  0.00           H
ATOM   1253  CG  PHE A  92      85.080 111.400 146.410  1.00  0.00           C
ATOM   1254  CD1 PHE A  92      84.130 111.920 147.310  1.00  0.00           C
ATOM   1255  HD1 PHE A  92      83.570 111.250 147.950  1.00  0.00           H
ATOM   1256  CE1 PHE A  92      84.230 113.260 147.740  1.00  0.00           C
ATOM   1257  HE1 PHE A  92      83.630 113.630 148.560  1.00  0.00           H
ATOM   1258  CZ  PHE A  92      85.130 114.160 147.130  1.00  0.00           C
ATOM   1259  HZ  PHE A  92      85.310 115.180 147.440  1.00  0.00           H
ATOM   1260  CD2 PHE A  92      86.010 112.220 145.870  1.00  0.00           C
ATOM   1261  HD2 PHE A  92      86.740 111.920 145.130  1.00  0.00           H
ATOM   1262  CE2 PHE A  92      86.030 113.600 146.160  1.00  0.00           C
ATOM   1263  HE2 PHE A  92      86.630 114.320 145.620  1.00  0.00           H
ATOM   1264  C   PHE A  92      82.780 109.480 145.460  1.00  0.00           C
ATOM   1265  O   PHE A  92      82.690 110.080 144.380  1.00  0.00           O
ATOM   1266  N   SER A  93      81.750 109.420 146.330  1.00  0.00           N
ATOM   1267  HN  SER A  93      81.690 108.960 147.210  1.00  0.00           H
ATOM   1268  CA  SER A  93      80.450 110.100 145.950  1.00  0.00           C
ATOM   1269  HA  SER A  93      80.410 110.270 144.890  1.00  0.00           H
ATOM   1270  CB  SER A  93      79.310 109.110 146.190  1.00  0.00           C
ATOM   1271  HB1 SER A  93      79.320 108.210 145.530  1.00  0.00           H
ATOM   1272  HB2 SER A  93      78.320 109.500 145.880  1.00  0.00           H
ATOM   1273  OG  SER A  93      79.090 108.670 147.520  1.00  0.00           O
ATOM   1274  HG1 SER A  93      78.850 109.460 148.000  1.00  0.00           H
ATOM   1275  C   SER A  93      80.190 111.370 146.740  1.00  0.00           C
ATOM   1276  O   SER A  93      80.620 111.520 147.870  1.00  0.00           O
ATOM   1277  N   LEU A  94      79.320 112.280 146.230  1.00  0.00           N
ATOM   1278  HN  LEU A  94      78.900 112.290 145.330  1.00  0.00           H
ATOM   1279  CA  LEU A  94      78.880 113.340 147.030  1.00  0.00           C
ATOM   1280  HA  LEU A  94      78.840 112.860 148.000  1.00  0.00           H
ATOM   1281  CB  LEU A  94      79.870 114.480 147.010  1.00  0.00           C
ATOM   1282  HB1 LEU A  94      80.670 114.170 147.710  1.00  0.00           H
ATOM   1283  HB2 LEU A  94      80.290 114.550 145.990  1.00  0.00           H
ATOM   1284  CG  LEU A  94      79.520 115.910 147.460  1.00  0.00           C
ATOM   1285  HG  LEU A  94      78.760 116.290 146.750  1.00  0.00           H
ATOM   1286  CD1 LEU A  94      79.030 115.890 148.890  1.00  0.00           C
ATOM   1287 HD11 LEU A  94      79.920 116.230 149.460  1.00  0.00           H
ATOM   1288 HD12 LEU A  94      78.150 116.530 149.140  1.00  0.00           H
ATOM   1289 HD13 LEU A  94      78.780 114.850 149.180  1.00  0.00           H
ATOM   1290  CD2 LEU A  94      80.650 116.890 147.120  1.00  0.00           C
ATOM   1291 HD21 LEU A  94      81.680 116.550 147.340  1.00  0.00           H
ATOM   1292 HD22 LEU A  94      80.540 117.080 146.030  1.00  0.00           H
ATOM   1293 HD23 LEU A  94      80.570 117.800 147.750  1.00  0.00           H
ATOM   1294  C   LEU A  94      77.470 113.790 146.600  1.00  0.00           C
ATOM   1295  O   LEU A  94      77.280 113.860 145.420  1.00  0.00           O
ATOM   1296  N   LYS A  95      76.600 114.170 147.480  1.00  0.00           N
ATOM   1297  HN  LYS A  95      76.760 113.960 148.440  1.00  0.00           H
ATOM   1298  CA  LYS A  95      75.410 114.840 147.170  1.00  0.00           C
ATOM   1299  HA  LYS A  95      75.490 115.290 146.190  1.00  0.00           H
ATOM   1300  CB  LYS A  95      74.240 113.880 147.180  1.00  0.00           C
ATOM   1301  HB1 LYS A  95      74.320 113.210 146.300  1.00  0.00           H
ATOM   1302  HB2 LYS A  95      74.270 113.290 148.120  1.00  0.00           H
ATOM   1303  CG  LYS A  95      72.830 114.520 146.990  1.00  0.00           C
ATOM   1304  HG1 LYS A  95      72.840 115.070 146.020  1.00  0.00           H
ATOM   1305  HG2 LYS A  95      72.460 115.100 147.860  1.00  0.00           H
ATOM   1306  CD  LYS A  95      71.790 113.420 146.900  1.00  0.00           C
ATOM   1307  HD1 LYS A  95      71.990 112.730 147.750  1.00  0.00           H
ATOM   1308  HD2 LYS A  95      72.000 112.850 145.970  1.00  0.00           H
ATOM   1309  CE  LYS A  95      70.340 113.960 146.980  1.00  0.00           C
ATOM   1310  HE1 LYS A  95      70.160 114.790 146.260  1.00  0.00           H
ATOM   1311  HE2 LYS A  95      70.140 114.350 148.010  1.00  0.00           H
ATOM   1312  NZ  LYS A  95      69.390 112.880 146.650  1.00  0.00           N
ATOM   1313  HZ1 LYS A  95      69.420 112.260 147.490  1.00  0.00           H
ATOM   1314  HZ2 LYS A  95      68.450 113.300 146.530  1.00  0.00           H
ATOM   1315  HZ3 LYS A  95      69.550 112.350 145.770  1.00  0.00           H
ATOM   1316  C   LYS A  95      75.160 115.880 148.220  1.00  0.00           C
ATOM   1317  O   LYS A  95      74.940 115.660 149.370  1.00  0.00           O
ATOM   1318  N   THR A  96      75.160 117.170 147.830  1.00  0.00           N
ATOM   1319  HN  THR A  96      75.270 117.400 146.870  1.00  0.00           H
ATOM   1320  CA  THR A  96      74.810 118.320 148.720  1.00  0.00           C
ATOM   1321  HA  THR A  96      75.330 118.280 149.660  1.00  0.00           H
ATOM   1322  CB  THR A  96      75.260 119.690 147.990  1.00  0.00           C
ATOM   1323  HB  THR A  96      75.300 120.410 148.840  1.00  0.00           H
ATOM   1324  OG1 THR A  96      74.340 120.120 147.000  1.00  0.00           O
ATOM   1325  HG1 THR A  96      74.620 120.950 146.590  1.00  0.00           H
ATOM   1326  CG2 THR A  96      76.680 119.630 147.410  1.00  0.00           C
ATOM   1327 HG21 THR A  96      76.840 118.920 146.570  1.00  0.00           H
ATOM   1328 HG22 THR A  96      76.930 120.650 147.030  1.00  0.00           H
ATOM   1329 HG23 THR A  96      77.450 119.400 148.180  1.00  0.00           H
ATOM   1330  C   THR A  96      73.350 118.350 149.160  1.00  0.00           C
ATOM   1331  O   THR A  96      72.490 117.650 148.580  1.00  0.00           O
ATOM   1332  N   ASP A  97      73.020 119.270 150.130  1.00  0.00           N
ATOM   1333  HN  ASP A  97      73.630 119.800 150.710  1.00  0.00           H
ATOM   1334  CA  ASP A  97      71.600 119.340 150.490  1.00  0.00           C
ATOM   1335  HA  ASP A  97      71.160 118.350 150.420  1.00  0.00           H
ATOM   1336  CB  ASP A  97      71.460 119.940 151.920  1.00  0.00           C
ATOM   1337  HB1 ASP A  97      72.170 120.780 152.120  1.00  0.00           H
ATOM   1338  HB2 ASP A  97      70.460 120.380 152.100  1.00  0.00           H
ATOM   1339  CG  ASP A  97      71.800 118.970 153.010  1.00  0.00           C
ATOM   1340  OD1 ASP A  97      72.480 117.960 152.850  1.00  0.00           O
ATOM   1341  OD2 ASP A  97      71.490 119.320 154.200  1.00  0.00           O
ATOM   1342  C   ASP A  97      70.800 120.240 149.520  1.00  0.00           C
ATOM   1343  O   ASP A  97      69.600 120.360 149.580  1.00  0.00           O
ATOM   1344  N   ARG A  98      71.510 120.820 148.540  1.00  0.00           N
ATOM   1345  HN  ARG A  98      72.500 120.730 148.480  1.00  0.00           H
ATOM   1346  CA  ARG A  98      70.890 121.650 147.480  1.00  0.00           C
ATOM   1347  HA  ARG A  98      69.870 121.890 147.750  1.00  0.00           H
ATOM   1348  CB  ARG A  98      71.730 122.830 146.920  1.00  0.00           C
ATOM   1349  HB1 ARG A  98      72.800 122.610 146.700  1.00  0.00           H
ATOM   1350  HB2 ARG A  98      71.290 123.310 146.020  1.00  0.00           H
ATOM   1351  CG  ARG A  98      71.990 123.970 147.970  1.00  0.00           C
ATOM   1352  HG1 ARG A  98      72.560 123.430 148.750  1.00  0.00           H
ATOM   1353  HG2 ARG A  98      71.030 124.270 148.430  1.00  0.00           H
ATOM   1354  CD  ARG A  98      72.710 125.060 147.310  1.00  0.00           C
ATOM   1355  HD1 ARG A  98      72.100 125.630 146.580  1.00  0.00           H
ATOM   1356  HD2 ARG A  98      73.540 124.560 146.760  1.00  0.00           H
ATOM   1357  NE  ARG A  98      73.220 125.980 148.410  1.00  0.00           N
ATOM   1358  HE  ARG A  98      73.000 125.940 149.380  1.00  0.00           H
ATOM   1359  CZ  ARG A  98      74.320 126.710 148.330  1.00  0.00           C
ATOM   1360  NH1 ARG A  98      75.120 126.680 147.280  1.00  0.00           N
ATOM   1361 HH11 ARG A  98      75.670 127.500 147.110  1.00  0.00           H
ATOM   1362 HH12 ARG A  98      74.700 126.310 146.450  1.00  0.00           H
ATOM   1363  NH2 ARG A  98      74.530 127.480 149.370  1.00  0.00           N
ATOM   1364 HH21 ARG A  98      75.320 128.100 149.390  1.00  0.00           H
ATOM   1365 HH22 ARG A  98      73.800 127.730 150.010  1.00  0.00           H
ATOM   1366  C   ARG A  98      70.670 120.740 146.260  1.00  0.00           C
ATOM   1367  O   ARG A  98      69.730 121.110 145.520  1.00  0.00           O
ATOM   1368  N   ALA A  99      71.440 119.610 146.010  1.00  0.00           N
ATOM   1369  HN  ALA A  99      72.260 119.420 146.530  1.00  0.00           H
ATOM   1370  CA  ALA A  99      71.300 118.820 144.780  1.00  0.00           C
ATOM   1371  HA  ALA A  99      71.160 119.540 143.980  1.00  0.00           H
ATOM   1372  CB  ALA A  99      72.670 118.200 144.580  1.00  0.00           C
ATOM   1373  HB1 ALA A  99      72.780 117.810 143.550  1.00  0.00           H
ATOM   1374  HB2 ALA A  99      73.490 118.920 144.800  1.00  0.00           H
ATOM   1375  HB3 ALA A  99      72.750 117.390 145.350  1.00  0.00           H
ATOM   1376  C   ALA A  99      70.220 117.730 144.760  1.00  0.00           C
ATOM   1377  O   ALA A  99      69.840 117.140 145.780  1.00  0.00           O
ATOM   1378  N   ARG A 100      69.730 117.520 143.470  1.00  0.00           N
ATOM   1379  HN  ARG A 100      69.950 118.150 142.720  1.00  0.00           H
ATOM   1380  CA  ARG A 100      68.740 116.520 143.170  1.00  0.00           C
ATOM   1381  HA  ARG A 100      67.990 116.500 143.960  1.00  0.00           H
ATOM   1382  CB  ARG A 100      67.970 116.920 141.840  1.00  0.00           C
ATOM   1383  HB1 ARG A 100      68.730 117.160 141.060  1.00  0.00           H
ATOM   1384  HB2 ARG A 100      67.440 116.000 141.500  1.00  0.00           H
ATOM   1385  CG  ARG A 100      66.960 118.090 141.980  1.00  0.00           C
ATOM   1386  HG1 ARG A 100      66.760 118.460 140.950  1.00  0.00           H
ATOM   1387  HG2 ARG A 100      67.580 118.850 142.500  1.00  0.00           H
ATOM   1388  CD  ARG A 100      65.600 117.730 142.710  1.00  0.00           C
ATOM   1389  HD1 ARG A 100      65.830 117.310 143.710  1.00  0.00           H
ATOM   1390  HD2 ARG A 100      65.130 116.980 142.040  1.00  0.00           H
ATOM   1391  NE  ARG A 100      64.940 119.060 142.830  1.00  0.00           N
ATOM   1392  HE  ARG A 100      65.270 119.760 142.190  1.00  0.00           H
ATOM   1393  CZ  ARG A 100      64.330 119.570 143.880  1.00  0.00           C
ATOM   1394  NH1 ARG A 100      63.760 118.770 144.780  1.00  0.00           N
ATOM   1395 HH11 ARG A 100      63.180 119.180 145.480  1.00  0.00           H
ATOM   1396 HH12 ARG A 100      63.420 117.890 144.450  1.00  0.00           H
ATOM   1397  NH2 ARG A 100      64.200 120.880 143.980  1.00  0.00           N
ATOM   1398 HH21 ARG A 100      63.750 121.300 144.760  1.00  0.00           H
ATOM   1399 HH22 ARG A 100      64.290 121.460 143.170  1.00  0.00           H
ATOM   1400  C   ARG A 100      69.440 115.190 143.010  1.00  0.00           C
ATOM   1401  O   ARG A 100      68.880 114.130 143.390  1.00  0.00           O
ATOM   1402  N   GLN A 101      70.660 115.140 142.420  1.00  0.00           N
ATOM   1403  HN  GLN A 101      71.020 116.030 142.140  1.00  0.00           H
ATOM   1404  CA  GLN A 101      71.450 113.970 142.130  1.00  0.00           C
ATOM   1405  HA  GLN A 101      70.810 113.130 142.350  1.00  0.00           H
ATOM   1406  CB  GLN A 101      71.860 113.810 140.660  1.00  0.00           C
ATOM   1407  HB1 GLN A 101      72.550 112.940 140.580  1.00  0.00           H
ATOM   1408  HB2 GLN A 101      70.940 113.560 140.080  1.00  0.00           H
ATOM   1409  CG  GLN A 101      72.560 114.960 139.800  1.00  0.00           C
ATOM   1410  HG1 GLN A 101      71.760 115.510 139.250  1.00  0.00           H
ATOM   1411  HG2 GLN A 101      73.180 114.400 139.070  1.00  0.00           H
ATOM   1412  CD  GLN A 101      73.480 115.960 140.540  1.00  0.00           C
ATOM   1413  OE1 GLN A 101      73.170 116.920 141.220  1.00  0.00           O
ATOM   1414  NE2 GLN A 101      74.780 115.720 140.430  1.00  0.00           N
ATOM   1415 HE21 GLN A 101      75.060 114.820 140.100  1.00  0.00           H
ATOM   1416 HE22 GLN A 101      75.400 116.170 141.070  1.00  0.00           H
ATOM   1417  C   GLN A 101      72.640 113.790 143.020  1.00  0.00           C
ATOM   1418  O   GLN A 101      73.250 114.750 143.550  1.00  0.00           O
ATOM   1419  N   VAL A 102      72.950 112.480 143.230  1.00  0.00           N
ATOM   1420  HN  VAL A 102      72.390 111.720 142.890  1.00  0.00           H
ATOM   1421  CA  VAL A 102      74.260 112.120 143.680  1.00  0.00           C
ATOM   1422  HA  VAL A 102      74.740 112.780 144.390  1.00  0.00           H
ATOM   1423  CB  VAL A 102      74.220 110.660 144.270  1.00  0.00           C
ATOM   1424  HB  VAL A 102      73.850 109.930 143.510  1.00  0.00           H
ATOM   1425  CG1 VAL A 102      75.550 110.190 144.790  1.00  0.00           C
ATOM   1426 HG11 VAL A 102      75.350 109.490 145.630  1.00  0.00           H
ATOM   1427 HG12 VAL A 102      76.260 109.750 144.060  1.00  0.00           H
ATOM   1428 HG13 VAL A 102      76.080 111.030 145.310  1.00  0.00           H
ATOM   1429  CG2 VAL A 102      73.090 110.500 145.320  1.00  0.00           C
ATOM   1430 HG21 VAL A 102      73.050 109.480 145.740  1.00  0.00           H
ATOM   1431 HG22 VAL A 102      73.380 111.050 146.250  1.00  0.00           H
ATOM   1432 HG23 VAL A 102      72.060 110.770 144.990  1.00  0.00           H
ATOM   1433  C   VAL A 102      75.290 111.980 142.540  1.00  0.00           C
ATOM   1434  O   VAL A 102      75.010 111.380 141.510  1.00  0.00           O
ATOM   1435  N   THR A 103      76.510 112.620 142.710  1.00  0.00           N
ATOM   1436  HN  THR A 103      76.760 112.970 143.620  1.00  0.00           H
ATOM   1437  CA  THR A 103      77.630 112.520 141.830  1.00  0.00           C
ATOM   1438  HA  THR A 103      77.290 112.300 140.830  1.00  0.00           H
ATOM   1439  CB  THR A 103      78.410 113.850 141.700  1.00  0.00           C
ATOM   1440  HB  THR A 103      78.600 114.280 142.700  1.00  0.00           H
ATOM   1441  OG1 THR A 103      77.590 114.860 141.140  1.00  0.00           O
ATOM   1442  HG1 THR A 103      77.290 114.460 140.320  1.00  0.00           H
ATOM   1443  CG2 THR A 103      79.740 113.810 140.950  1.00  0.00           C
ATOM   1444 HG21 THR A 103      80.450 113.040 141.330  1.00  0.00           H
ATOM   1445 HG22 THR A 103      79.530 113.530 139.900  1.00  0.00           H
ATOM   1446 HG23 THR A 103      80.230 114.810 140.990  1.00  0.00           H
ATOM   1447  C   THR A 103      78.650 111.530 142.340  1.00  0.00           C
ATOM   1448  O   THR A 103      78.930 111.520 143.540  1.00  0.00           O
ATOM   1449  N   THR A 104      79.120 110.610 141.490  1.00  0.00           N
ATOM   1450  HN  THR A 104      78.740 110.540 140.580  1.00  0.00           H
ATOM   1451  CA  THR A 104      80.170 109.620 141.860  1.00  0.00           C
ATOM   1452  HA  THR A 104      80.560 109.950 142.810  1.00  0.00           H
ATOM   1453  CB  THR A 104      79.600 108.200 142.050  1.00  0.00           C
ATOM   1454  HB  THR A 104      79.380 107.760 141.060  1.00  0.00           H
ATOM   1455  OG1 THR A 104      78.440 108.270 142.930  1.00  0.00           O
ATOM   1456  HG1 THR A 104      77.720 108.440 142.320  1.00  0.00           H
ATOM   1457  CG2 THR A 104      80.570 107.310 142.750  1.00  0.00           C
ATOM   1458 HG21 THR A 104      80.640 107.540 143.830  1.00  0.00           H
ATOM   1459 HG22 THR A 104      80.270 106.240 142.730  1.00  0.00           H
ATOM   1460 HG23 THR A 104      81.560 107.290 142.240  1.00  0.00           H
ATOM   1461  C   THR A 104      81.290 109.550 141.000  1.00  0.00           C
ATOM   1462  O   THR A 104      81.150 109.530 139.800  1.00  0.00           O
ATOM   1463  N   ILE A 105      82.500 109.450 141.530  1.00  0.00           N
ATOM   1464  HN  ILE A 105      82.610 109.460 142.520  1.00  0.00           H
ATOM   1465  CA  ILE A 105      83.770 109.270 140.730  1.00  0.00           C
ATOM   1466  HA  ILE A 105      83.660 108.970 139.690  1.00  0.00           H
ATOM   1467  CB  ILE A 105      84.490 110.630 140.660  1.00  0.00           C
ATOM   1468  HB  ILE A 105      85.490 110.370 140.260  1.00  0.00           H
ATOM   1469  CG2 ILE A 105      83.820 111.590 139.710  1.00  0.00           C
ATOM   1470 HG21 ILE A 105      82.860 111.880 140.180  1.00  0.00           H
ATOM   1471 HG22 ILE A 105      84.460 112.480 139.580  1.00  0.00           H
ATOM   1472 HG23 ILE A 105      83.640 111.180 138.690  1.00  0.00           H
ATOM   1473  CG1 ILE A 105      84.690 111.170 142.110  1.00  0.00           C
ATOM   1474 HG11 ILE A 105      85.210 110.370 142.680  1.00  0.00           H
ATOM   1475 HG12 ILE A 105      83.660 111.390 142.470  1.00  0.00           H
ATOM   1476  CD  ILE A 105      85.440 112.500 142.080  1.00  0.00           C
ATOM   1477  HD1 ILE A 105      85.680 112.770 143.140  1.00  0.00           H
ATOM   1478  HD2 ILE A 105      86.410 112.340 141.560  1.00  0.00           H
ATOM   1479  HD3 ILE A 105      84.880 113.300 141.560  1.00  0.00           H
ATOM   1480  C   ILE A 105      84.610 108.160 141.290  1.00  0.00           C
ATOM   1481  O   ILE A 105      84.850 108.030 142.490  1.00  0.00           O
ATOM   1482  N   ASN A 106      85.140 107.330 140.410  1.00  0.00           N
ATOM   1483  HN  ASN A 106      85.180 107.600 139.450  1.00  0.00           H
ATOM   1484  CA  ASN A 106      85.670 105.990 140.600  1.00  0.00           C
ATOM   1485  HA  ASN A 106      85.710 105.830 141.670  1.00  0.00           H
ATOM   1486  CB  ASN A 106      84.870 104.840 140.010  1.00  0.00           C
ATOM   1487  HB1 ASN A 106      85.200 104.600 138.980  1.00  0.00           H
ATOM   1488  HB2 ASN A 106      85.010 103.910 140.600  1.00  0.00           H
ATOM   1489  CG  ASN A 106      83.320 105.040 140.040  1.00  0.00           C
ATOM   1490  OD1 ASN A 106      82.570 104.670 140.920  1.00  0.00           O
ATOM   1491  ND2 ASN A 106      82.830 105.840 139.030  1.00  0.00           N
ATOM   1492 HD21 ASN A 106      83.450 106.150 138.310  1.00  0.00           H
ATOM   1493 HD22 ASN A 106      81.930 106.280 139.000  1.00  0.00           H
ATOM   1494  C   ASN A 106      87.090 105.830 140.090  1.00  0.00           C
ATOM   1495  O   ASN A 106      87.600 106.690 139.370  1.00  0.00           O
ATOM   1496  N   ALA A 107      87.790 104.800 140.600  1.00  0.00           N
ATOM   1497  HN  ALA A 107      87.370 104.160 141.240  1.00  0.00           H
ATOM   1498  CA  ALA A 107      89.200 104.580 140.190  1.00  0.00           C
ATOM   1499  HA  ALA A 107      89.730 105.520 140.220  1.00  0.00           H
ATOM   1500  CB  ALA A 107      89.750 103.650 141.270  1.00  0.00           C
ATOM   1501  HB1 ALA A 107      89.210 103.780 142.230  1.00  0.00           H
ATOM   1502  HB2 ALA A 107      89.660 102.580 141.000  1.00  0.00           H
ATOM   1503  HB3 ALA A 107      90.830 103.870 141.410  1.00  0.00           H
ATOM   1504  C   ALA A 107      89.420 104.030 138.760  1.00  0.00           C
ATOM   1505  O   ALA A 107      88.450 103.850 138.050  1.00  0.00           O
ATOM   1506  N   HIS A 108      90.690 103.940 138.340  1.00  0.00           N
ATOM   1507  HN  HIS A 108      91.480 104.210 138.880  1.00  0.00           H
ATOM   1508  CA  HIS A 108      90.980 103.600 136.940  1.00  0.00           C
ATOM   1509  HA  HIS A 108      90.300 104.130 136.300  1.00  0.00           H
ATOM   1510  CB  HIS A 108      92.400 104.080 136.450  1.00  0.00           C
ATOM   1511  HB1 HIS A 108      92.410 103.970 135.340  1.00  0.00           H
ATOM   1512  HB2 HIS A 108      92.440 105.150 136.730  1.00  0.00           H
ATOM   1513  ND1 HIS A 108      93.760 103.350 138.370  1.00  0.00           N
ATOM   1514  CG  HIS A 108      93.530 103.350 136.970  1.00  0.00           C
ATOM   1515  CE1 HIS A 108      94.910 102.750 138.550  1.00  0.00           C
ATOM   1516  HE1 HIS A 108      95.430 102.680 139.510  1.00  0.00           H
ATOM   1517  NE2 HIS A 108      95.500 102.410 137.350  1.00  0.00           N
ATOM   1518  HE2 HIS A 108      96.450 102.160 137.210  1.00  0.00           H
ATOM   1519  CD2 HIS A 108      94.590 102.800 136.350  1.00  0.00           C
ATOM   1520  HD2 HIS A 108      94.710 102.630 135.290  1.00  0.00           H
ATOM   1521  C   HIS A 108      90.990 102.140 136.730  1.00  0.00           C
ATOM   1522  O   HIS A 108      90.940 101.680 135.580  1.00  0.00           O
ATOM   1523  N   ARG A 109      91.090 101.380 137.820  1.00  0.00           N
ATOM   1524  HN  ARG A 109      91.170 101.940 138.630  1.00  0.00           H
ATOM   1525  CA  ARG A 109      91.440  99.950 137.850  1.00  0.00           C
ATOM   1526  HA  ARG A 109      90.850  99.320 137.210  1.00  0.00           H
ATOM   1527  CB  ARG A 109      92.910  99.680 137.520  1.00  0.00           C
ATOM   1528  HB1 ARG A 109      92.980  99.710 136.420  1.00  0.00           H
ATOM   1529  HB2 ARG A 109      93.560 100.470 137.960  1.00  0.00           H
ATOM   1530  CG  ARG A 109      93.650  98.480 138.100  1.00  0.00           C
ATOM   1531  HG1 ARG A 109      93.020  97.590 137.900  1.00  0.00           H
ATOM   1532  HG2 ARG A 109      93.830  98.500 139.200  1.00  0.00           H
ATOM   1533  CD  ARG A 109      94.990  98.150 137.340  1.00  0.00           C
ATOM   1534  HD1 ARG A 109      95.720  98.920 137.670  1.00  0.00           H
ATOM   1535  HD2 ARG A 109      94.790  98.110 136.250  1.00  0.00           H
ATOM   1536  NE  ARG A 109      95.560  96.830 137.820  1.00  0.00           N
ATOM   1537  HE  ARG A 109      95.190  96.350 138.620  1.00  0.00           H
ATOM   1538  CZ  ARG A 109      96.720  96.340 137.390  1.00  0.00           C
ATOM   1539  NH1 ARG A 109      97.500  96.810 136.400  1.00  0.00           N
ATOM   1540 HH11 ARG A 109      98.400  96.380 136.300  1.00  0.00           H
ATOM   1541 HH12 ARG A 109      97.420  97.750 136.090  1.00  0.00           H
ATOM   1542  NH2 ARG A 109      97.160  95.220 137.890  1.00  0.00           N
ATOM   1543 HH21 ARG A 109      98.120  94.960 137.860  1.00  0.00           H
ATOM   1544 HH22 ARG A 109      96.560  94.660 138.470  1.00  0.00           H
ATOM   1545  C   ARG A 109      90.990  99.470 139.190  1.00  0.00           C
ATOM   1546  O   ARG A 109      90.770 100.250 140.110  1.00  0.00           O
ATOM   1547  N   SER A 110      90.760  98.160 139.390  1.00  0.00           N
ATOM   1548  HN  SER A 110      90.800  97.590 138.570  1.00  0.00           H
ATOM   1549  CA  SER A 110      90.360  97.490 140.580  1.00  0.00           C
ATOM   1550  HA  SER A 110      89.500  98.070 140.870  1.00  0.00           H
ATOM   1551  CB  SER A 110      89.940  95.950 140.340  1.00  0.00           C
ATOM   1552  HB1 SER A 110      89.400  95.450 141.170  1.00  0.00           H
ATOM   1553  HB2 SER A 110      90.900  95.400 140.170  1.00  0.00           H
ATOM   1554  OG  SER A 110      89.170  95.650 139.140  1.00  0.00           O
ATOM   1555  HG1 SER A 110      88.530  96.340 138.980  1.00  0.00           H
ATOM   1556  C   SER A 110      91.360  97.490 141.670  1.00  0.00           C
ATOM   1557  O   SER A 110      92.610  97.530 141.520  1.00  0.00           O
ATOM   1558  N   TYR A 111      90.890  97.580 142.880  1.00  0.00           N
ATOM   1559  HN  TYR A 111      89.930  97.670 143.110  1.00  0.00           H
ATOM   1560  CA  TYR A 111      91.850  97.660 143.980  1.00  0.00           C
ATOM   1561  HA  TYR A 111      92.350  98.620 143.920  1.00  0.00           H
ATOM   1562  CB  TYR A 111      91.040  97.920 145.270  1.00  0.00           C
ATOM   1563  HB1 TYR A 111      91.690  98.460 145.980  1.00  0.00           H
ATOM   1564  HB2 TYR A 111      90.120  98.520 145.100  1.00  0.00           H
ATOM   1565  CG  TYR A 111      90.630  96.770 146.170  1.00  0.00           C
ATOM   1566  CD1 TYR A 111      89.500  96.140 145.730  1.00  0.00           C
ATOM   1567  HD1 TYR A 111      88.960  96.400 144.830  1.00  0.00           H
ATOM   1568  CE1 TYR A 111      88.930  95.110 146.530  1.00  0.00           C
ATOM   1569  HE1 TYR A 111      88.030  94.630 146.190  1.00  0.00           H
ATOM   1570  CZ  TYR A 111      89.680  94.590 147.610  1.00  0.00           C
ATOM   1571  OH  TYR A 111      89.220  93.450 148.270  1.00  0.00           O
ATOM   1572  HH  TYR A 111      89.520  93.490 149.180  1.00  0.00           H
ATOM   1573  CD2 TYR A 111      91.260  96.420 147.360  1.00  0.00           C
ATOM   1574  HD2 TYR A 111      92.070  97.010 147.740  1.00  0.00           H
ATOM   1575  CE2 TYR A 111      90.800  95.260 148.020  1.00  0.00           C
ATOM   1576  HE2 TYR A 111      91.310  94.940 148.920  1.00  0.00           H
ATOM   1577  C   TYR A 111      92.870  96.590 144.140  1.00  0.00           C
ATOM   1578  O   TYR A 111      92.520  95.460 143.880  1.00  0.00           O
ATOM   1579  N   LEU A 112      94.040  96.980 144.690  1.00  0.00           N
ATOM   1580  HN  LEU A 112      94.100  97.920 145.000  1.00  0.00           H
ATOM   1581  CA  LEU A 112      95.150  96.080 144.930  1.00  0.00           C
ATOM   1582  HA  LEU A 112      95.000  95.220 144.290  1.00  0.00           H
ATOM   1583  CB  LEU A 112      96.640  96.590 144.680  1.00  0.00           C
ATOM   1584  HB1 LEU A 112      96.860  97.350 145.470  1.00  0.00           H
ATOM   1585  HB2 LEU A 112      97.310  95.710 144.730  1.00  0.00           H
ATOM   1586  CG  LEU A 112      96.810  97.140 143.250  1.00  0.00           C
ATOM   1587  HG  LEU A 112      96.280  98.120 143.220  1.00  0.00           H
ATOM   1588  CD1 LEU A 112      98.340  97.570 143.110  1.00  0.00           C
ATOM   1589 HD11 LEU A 112      98.420  98.220 142.210  1.00  0.00           H
ATOM   1590 HD12 LEU A 112      98.670  98.200 143.960  1.00  0.00           H
ATOM   1591 HD13 LEU A 112      98.930  96.640 143.090  1.00  0.00           H
ATOM   1592  CD2 LEU A 112      96.290  96.180 142.110  1.00  0.00           C
ATOM   1593 HD21 LEU A 112      96.920  95.270 142.260  1.00  0.00           H
ATOM   1594 HD22 LEU A 112      95.200  95.980 142.190  1.00  0.00           H
ATOM   1595 HD23 LEU A 112      96.600  96.750 141.210  1.00  0.00           H
ATOM   1596  C   LEU A 112      95.070  95.580 146.380  1.00  0.00           C
ATOM   1597  O   LEU A 112      95.440  96.270 147.340  1.00  0.00           O
ATOM   1598  N   PRO A 113      94.600  94.310 146.630  1.00  0.00           N
ATOM   1599  CD  PRO A 113      94.090  93.310 145.660  1.00  0.00           C
ATOM   1600  HD1 PRO A 113      94.720  93.240 144.740  1.00  0.00           H
ATOM   1601  HD2 PRO A 113      93.080  93.610 145.320  1.00  0.00           H
ATOM   1602  CA  PRO A 113      94.430  93.830 148.000  1.00  0.00           C
ATOM   1603  HA  PRO A 113      93.900  94.590 148.570  1.00  0.00           H
ATOM   1604  CB  PRO A 113      93.670  92.510 147.880  1.00  0.00           C
ATOM   1605  HB1 PRO A 113      93.940  91.650 148.540  1.00  0.00           H
ATOM   1606  HB2 PRO A 113      92.590  92.690 148.070  1.00  0.00           H
ATOM   1607  CG  PRO A 113      93.870  92.040 146.460  1.00  0.00           C
ATOM   1608  HG1 PRO A 113      93.000  91.400 146.200  1.00  0.00           H
ATOM   1609  HG2 PRO A 113      94.820  91.470 146.550  1.00  0.00           H
ATOM   1610  C   PRO A 113      95.760  93.610 148.900  1.00  0.00           C
ATOM   1611  O   PRO A 113      96.790  93.130 148.400  1.00  0.00           O
ATOM   1612  N   GLY A 114      95.720  94.010 150.230  1.00  0.00           N
ATOM   1613  HN  GLY A 114      94.870  94.350 150.620  1.00  0.00           H
ATOM   1614  CA  GLY A 114      96.750  93.620 151.150  1.00  0.00           C
ATOM   1615  HA1 GLY A 114      97.010  92.590 150.950  1.00  0.00           H
ATOM   1616  HA2 GLY A 114      96.370  93.830 152.130  1.00  0.00           H
ATOM   1617  C   GLY A 114      98.030  94.360 150.980  1.00  0.00           C
ATOM   1618  O   GLY A 114      99.110  93.880 151.410  1.00  0.00           O
ATOM   1619  N   GLN A 115      97.960  95.510 150.400  1.00  0.00           N
ATOM   1620  HN  GLN A 115      97.120  95.760 149.930  1.00  0.00           H
ATOM   1621  CA  GLN A 115      99.110  96.440 150.300  1.00  0.00           C
ATOM   1622  HA  GLN A 115      99.850  96.270 151.060  1.00  0.00           H
ATOM   1623  CB  GLN A 115      99.830  96.280 148.910  1.00  0.00           C
ATOM   1624  HB1 GLN A 115     100.600  97.070 149.010  1.00  0.00           H
ATOM   1625  HB2 GLN A 115     100.410  95.340 149.010  1.00  0.00           H
ATOM   1626  CG  GLN A 115      98.870  96.370 147.700  1.00  0.00           C
ATOM   1627  HG1 GLN A 115      98.160  97.210 147.880  1.00  0.00           H
ATOM   1628  HG2 GLN A 115      98.300  95.420 147.630  1.00  0.00           H
ATOM   1629  CD  GLN A 115      99.750  96.600 146.470  1.00  0.00           C
ATOM   1630  OE1 GLN A 115      99.900  95.560 145.730  1.00  0.00           O
ATOM   1631  NE2 GLN A 115     100.300  97.770 146.360  1.00  0.00           N
ATOM   1632 HE21 GLN A 115      99.900  98.460 146.970  1.00  0.00           H
ATOM   1633 HE22 GLN A 115     100.860  97.950 145.550  1.00  0.00           H
ATOM   1634  C   GLN A 115      98.780  97.920 150.540  1.00  0.00           C
ATOM   1635  O   GLN A 115      97.630  98.390 150.350  1.00  0.00           O
ATOM   1636  N   TRP A 116      99.690  98.750 151.050  1.00  0.00           N
ATOM   1637  HN  TRP A 116     100.580  98.420 151.350  1.00  0.00           H
ATOM   1638  CA  TRP A 116      99.420 100.140 151.380  1.00  0.00           C
ATOM   1639  HA  TRP A 116      98.510 100.160 151.960  1.00  0.00           H
ATOM   1640  CB  TRP A 116     100.670 100.730 152.210  1.00  0.00           C
ATOM   1641  HB1 TRP A 116     101.570 100.550 151.580  1.00  0.00           H
ATOM   1642  HB2 TRP A 116     100.540 101.830 152.240  1.00  0.00           H
ATOM   1643  CG  TRP A 116     100.820 100.160 153.550  1.00  0.00           C
ATOM   1644  CD1 TRP A 116     101.820  99.380 154.020  1.00  0.00           C
ATOM   1645  HD1 TRP A 116     102.580  99.000 153.360  1.00  0.00           H
ATOM   1646  NE1 TRP A 116     101.620  99.140 155.320  1.00  0.00           N
ATOM   1647  HE1 TRP A 116     102.340  99.100 155.980  1.00  0.00           H
ATOM   1648  CE2 TRP A 116     100.470  99.750 155.730  1.00  0.00           C
ATOM   1649  CD2 TRP A 116      99.950 100.450 154.640  1.00  0.00           C
ATOM   1650  CE3 TRP A 116      98.710 101.120 154.760  1.00  0.00           C
ATOM   1651  HE3 TRP A 116      98.290 101.730 153.970  1.00  0.00           H
ATOM   1652  CZ3 TRP A 116      98.270 101.310 156.070  1.00  0.00           C
ATOM   1653  HZ3 TRP A 116      97.460 102.010 156.230  1.00  0.00           H
ATOM   1654  CZ2 TRP A 116      99.920  99.780 157.000  1.00  0.00           C
ATOM   1655  HZ2 TRP A 116     100.200  99.070 157.760  1.00  0.00           H
ATOM   1656  CH2 TRP A 116      98.800 100.670 157.160  1.00  0.00           C
ATOM   1657  HH2 TRP A 116      98.500 100.880 158.180  1.00  0.00           H
ATOM   1658  C   TRP A 116      99.020 101.000 150.200  1.00  0.00           C
ATOM   1659  O   TRP A 116      99.600 100.990 149.100  1.00  0.00           O
ATOM   1660  N   VAL A 117      97.930 101.670 150.370  1.00  0.00           N
ATOM   1661  HN  VAL A 117      97.380 101.540 151.190  1.00  0.00           H
ATOM   1662  CA  VAL A 117      97.240 102.640 149.570  1.00  0.00           C
ATOM   1663  HA  VAL A 117      97.900 102.900 148.760  1.00  0.00           H
ATOM   1664  CB  VAL A 117      95.850 102.090 149.070  1.00  0.00           C
ATOM   1665  HB  VAL A 117      95.350 101.550 149.910  1.00  0.00           H
ATOM   1666  CG1 VAL A 117      95.000 103.250 148.530  1.00  0.00           C
ATOM   1667 HG11 VAL A 117      94.870 104.090 149.250  1.00  0.00           H
ATOM   1668 HG12 VAL A 117      95.410 103.730 147.620  1.00  0.00           H
ATOM   1669 HG13 VAL A 117      94.000 102.880 148.220  1.00  0.00           H
ATOM   1670  CG2 VAL A 117      96.270 101.090 147.940  1.00  0.00           C
ATOM   1671 HG21 VAL A 117      97.010 101.700 147.370  1.00  0.00           H
ATOM   1672 HG22 VAL A 117      96.710 100.140 148.290  1.00  0.00           H
ATOM   1673 HG23 VAL A 117      95.490 100.910 147.160  1.00  0.00           H
ATOM   1674  C   VAL A 117      97.110 103.870 150.330  1.00  0.00           C
ATOM   1675  O   VAL A 117      96.980 103.920 151.510  1.00  0.00           O
ATOM   1676  N   TYR A 118      97.300 105.050 149.640  1.00  0.00           N
ATOM   1677  HN  TYR A 118      97.650 105.070 148.700  1.00  0.00           H
ATOM   1678  CA  TYR A 118      97.090 106.360 150.290  1.00  0.00           C
ATOM   1679  HA  TYR A 118      96.900 106.340 151.350  1.00  0.00           H
ATOM   1680  CB  TYR A 118      98.360 107.190 150.020  1.00  0.00           C
ATOM   1681  HB1 TYR A 118      99.230 106.730 150.520  1.00  0.00           H
ATOM   1682  HB2 TYR A 118      98.700 107.260 148.970  1.00  0.00           H
ATOM   1683  CG  TYR A 118      98.250 108.710 150.450  1.00  0.00           C
ATOM   1684  CD1 TYR A 118      97.880 109.060 151.780  1.00  0.00           C
ATOM   1685  HD1 TYR A 118      97.870 108.260 152.500  1.00  0.00           H
ATOM   1686  CE1 TYR A 118      97.670 110.400 152.060  1.00  0.00           C
ATOM   1687  HE1 TYR A 118      97.390 110.740 153.040  1.00  0.00           H
ATOM   1688  CZ  TYR A 118      97.890 111.410 151.100  1.00  0.00           C
ATOM   1689  OH  TYR A 118      97.890 112.730 151.390  1.00  0.00           O
ATOM   1690  HH  TYR A 118      98.000 112.840 152.340  1.00  0.00           H
ATOM   1691  CD2 TYR A 118      98.320 109.690 149.460  1.00  0.00           C
ATOM   1692  HD2 TYR A 118      98.560 109.470 148.430  1.00  0.00           H
ATOM   1693  CE2 TYR A 118      98.090 111.050 149.780  1.00  0.00           C
ATOM   1694  HE2 TYR A 118      98.450 111.800 149.090  1.00  0.00           H
ATOM   1695  C   TYR A 118      95.920 107.030 149.460  1.00  0.00           C
ATOM   1696  O   TYR A 118      96.040 107.310 148.270  1.00  0.00           O
ATOM   1697  N   LEU A 119      94.740 107.250 150.090  1.00  0.00           N
ATOM   1698  HN  LEU A 119      94.680 107.170 151.080  1.00  0.00           H
ATOM   1699  CA  LEU A 119      93.530 107.460 149.310  1.00  0.00           C
ATOM   1700  HA  LEU A 119      93.600 107.530 148.240  1.00  0.00           H
ATOM   1701  CB  LEU A 119      92.450 106.460 149.710  1.00  0.00           C
ATOM   1702  HB1 LEU A 119      92.880 105.440 149.650  1.00  0.00           H
ATOM   1703  HB2 LEU A 119      92.280 106.680 150.790  1.00  0.00           H
ATOM   1704  CG  LEU A 119      91.060 106.600 149.070  1.00  0.00           C
ATOM   1705  HG  LEU A 119      90.530 107.550 149.270  1.00  0.00           H
ATOM   1706  CD1 LEU A 119      90.990 106.420 147.520  1.00  0.00           C
ATOM   1707 HD11 LEU A 119      91.560 105.490 147.330  1.00  0.00           H
ATOM   1708 HD12 LEU A 119      89.980 106.320 147.070  1.00  0.00           H
ATOM   1709 HD13 LEU A 119      91.570 107.250 147.060  1.00  0.00           H
ATOM   1710  CD2 LEU A 119      90.300 105.470 149.840  1.00  0.00           C
ATOM   1711 HD21 LEU A 119      90.330 105.850 150.890  1.00  0.00           H
ATOM   1712 HD22 LEU A 119      89.240 105.410 149.500  1.00  0.00           H
ATOM   1713 HD23 LEU A 119      90.860 104.530 149.670  1.00  0.00           H
ATOM   1714  C   LEU A 119      92.990 108.830 149.820  1.00  0.00           C
ATOM   1715  O   LEU A 119      92.840 109.140 151.020  1.00  0.00           O
ATOM   1716  N   ALA A 120      92.780 109.740 148.830  1.00  0.00           N
ATOM   1717  HN  ALA A 120      92.920 109.610 147.850  1.00  0.00           H
ATOM   1718  CA  ALA A 120      92.560 111.130 149.150  1.00  0.00           C
ATOM   1719  HA  ALA A 120      92.290 111.200 150.190  1.00  0.00           H
ATOM   1720  CB  ALA A 120      93.820 111.960 148.980  1.00  0.00           C
ATOM   1721  HB1 ALA A 120      93.540 112.950 148.550  1.00  0.00           H
ATOM   1722  HB2 ALA A 120      94.330 112.080 149.960  1.00  0.00           H
ATOM   1723  HB3 ALA A 120      94.500 111.490 148.240  1.00  0.00           H
ATOM   1724  C   ALA A 120      91.430 111.630 148.310  1.00  0.00           C
ATOM   1725  O   ALA A 120      91.410 111.470 147.090  1.00  0.00           O
ATOM   1726  N   ALA A 121      90.480 112.300 148.930  1.00  0.00           N
ATOM   1727  HN  ALA A 121      90.690 112.480 149.890  1.00  0.00           H
ATOM   1728  CA  ALA A 121      89.340 112.960 148.350  1.00  0.00           C
ATOM   1729  HA  ALA A 121      89.340 112.840 147.270  1.00  0.00           H
ATOM   1730  CB  ALA A 121      88.190 112.100 149.000  1.00  0.00           C
ATOM   1731  HB1 ALA A 121      88.420 111.010 149.040  1.00  0.00           H
ATOM   1732  HB2 ALA A 121      88.060 112.460 150.050  1.00  0.00           H
ATOM   1733  HB3 ALA A 121      87.230 112.230 148.450  1.00  0.00           H
ATOM   1734  C   ALA A 121      89.360 114.400 148.690  1.00  0.00           C
ATOM   1735  O   ALA A 121      89.370 114.720 149.830  1.00  0.00           O
ATOM   1736  N   THR A 122      89.240 115.290 147.710  1.00  0.00           N
ATOM   1737  HN  THR A 122      89.310 114.940 146.780  1.00  0.00           H
ATOM   1738  CA  THR A 122      89.030 116.740 147.890  1.00  0.00           C
ATOM   1739  HA  THR A 122      88.830 117.050 148.910  1.00  0.00           H
ATOM   1740  CB  THR A 122      90.130 117.610 147.380  1.00  0.00           C
ATOM   1741  HB  THR A 122      90.020 118.660 147.740  1.00  0.00           H
ATOM   1742  OG1 THR A 122      90.140 117.730 145.930  1.00  0.00           O
ATOM   1743  HG1 THR A 122      91.010 118.000 145.620  1.00  0.00           H
ATOM   1744  CG2 THR A 122      91.480 116.970 147.830  1.00  0.00           C
ATOM   1745 HG21 THR A 122      91.590 116.000 147.300  1.00  0.00           H
ATOM   1746 HG22 THR A 122      92.320 117.630 147.560  1.00  0.00           H
ATOM   1747 HG23 THR A 122      91.430 116.750 148.920  1.00  0.00           H
ATOM   1748  C   THR A 122      87.800 117.240 147.230  1.00  0.00           C
ATOM   1749  O   THR A 122      87.330 116.640 146.300  1.00  0.00           O
ATOM   1750  N   TYR A 123      87.310 118.400 147.720  1.00  0.00           N
ATOM   1751  HN  TYR A 123      87.820 118.820 148.460  1.00  0.00           H
ATOM   1752  CA  TYR A 123      86.190 119.140 147.140  1.00  0.00           C
ATOM   1753  HA  TYR A 123      86.010 118.910 146.100  1.00  0.00           H
ATOM   1754  CB  TYR A 123      84.890 118.940 147.790  1.00  0.00           C
ATOM   1755  HB1 TYR A 123      84.580 117.870 147.740  1.00  0.00           H
ATOM   1756  HB2 TYR A 123      84.840 119.270 148.840  1.00  0.00           H
ATOM   1757  CG  TYR A 123      83.700 119.650 147.130  1.00  0.00           C
ATOM   1758  CD1 TYR A 123      83.470 119.590 145.750  1.00  0.00           C
ATOM   1759  HD1 TYR A 123      84.150 119.120 145.060  1.00  0.00           H
ATOM   1760  CE1 TYR A 123      82.240 120.060 145.180  1.00  0.00           C
ATOM   1761  HE1 TYR A 123      81.960 119.930 144.150  1.00  0.00           H
ATOM   1762  CZ  TYR A 123      81.350 120.790 146.010  1.00  0.00           C
ATOM   1763  OH  TYR A 123      80.230 121.430 145.450  1.00  0.00           O
ATOM   1764  HH  TYR A 123      79.710 121.900 146.100  1.00  0.00           H
ATOM   1765  CD2 TYR A 123      82.760 120.360 147.890  1.00  0.00           C
ATOM   1766  HD2 TYR A 123      82.880 120.340 148.970  1.00  0.00           H
ATOM   1767  CE2 TYR A 123      81.630 120.900 147.330  1.00  0.00           C
ATOM   1768  HE2 TYR A 123      80.940 121.330 148.040  1.00  0.00           H
ATOM   1769  C   TYR A 123      86.540 120.600 147.440  1.00  0.00           C
ATOM   1770  O   TYR A 123      86.870 120.950 148.620  1.00  0.00           O
ATOM   1771  N   ASP A 124      86.480 121.480 146.430  1.00  0.00           N
ATOM   1772  HN  ASP A 124      86.350 121.220 145.480  1.00  0.00           H
ATOM   1773  CA  ASP A 124      86.930 122.890 146.590  1.00  0.00           C
ATOM   1774  HA  ASP A 124      87.440 123.000 147.530  1.00  0.00           H
ATOM   1775  CB  ASP A 124      88.020 123.210 145.480  1.00  0.00           C
ATOM   1776  HB1 ASP A 124      88.510 124.150 145.800  1.00  0.00           H
ATOM   1777  HB2 ASP A 124      88.870 122.500 145.570  1.00  0.00           H
ATOM   1778  CG  ASP A 124      87.500 123.260 144.100  1.00  0.00           C
ATOM   1779  OD1 ASP A 124      86.370 122.760 143.850  1.00  0.00           O
ATOM   1780  OD2 ASP A 124      88.280 123.810 143.230  1.00  0.00           O
ATOM   1781  C   ASP A 124      85.710 123.840 146.650  1.00  0.00           C
ATOM   1782  O   ASP A 124      85.750 124.980 147.170  1.00  0.00           O
ATOM   1783  N   GLY A 125      84.600 123.430 146.120  1.00  0.00           N
ATOM   1784  HN  GLY A 125      84.470 122.490 145.800  1.00  0.00           H
ATOM   1785  CA  GLY A 125      83.400 124.250 146.000  1.00  0.00           C
ATOM   1786  HA1 GLY A 125      83.590 125.310 146.040  1.00  0.00           H
ATOM   1787  HA2 GLY A 125      82.700 123.980 146.780  1.00  0.00           H
ATOM   1788  C   GLY A 125      82.730 123.970 144.730  1.00  0.00           C
ATOM   1789  O   GLY A 125      81.620 124.440 144.540  1.00  0.00           O
ATOM   1790  N   GLN A 126      83.460 123.280 143.780  1.00  0.00           N
ATOM   1791  HN  GLN A 126      84.400 123.060 144.030  1.00  0.00           H
ATOM   1792  CA  GLN A 126      82.840 122.990 142.500  1.00  0.00           C
ATOM   1793  HA  GLN A 126      81.800 122.720 142.590  1.00  0.00           H
ATOM   1794  CB  GLN A 126      83.060 124.210 141.600  1.00  0.00           C
ATOM   1795  HB1 GLN A 126      82.920 123.980 140.520  1.00  0.00           H
ATOM   1796  HB2 GLN A 126      82.380 125.030 141.910  1.00  0.00           H
ATOM   1797  CG  GLN A 126      84.510 124.720 141.730  1.00  0.00           C
ATOM   1798  HG1 GLN A 126      84.990 125.180 140.840  1.00  0.00           H
ATOM   1799  HG2 GLN A 126      85.230 123.910 141.990  1.00  0.00           H
ATOM   1800  CD  GLN A 126      84.700 125.860 142.780  1.00  0.00           C
ATOM   1801  OE1 GLN A 126      83.990 126.870 142.850  1.00  0.00           O
ATOM   1802  NE2 GLN A 126      85.810 125.720 143.540  1.00  0.00           N
ATOM   1803 HE21 GLN A 126      86.260 124.820 143.550  1.00  0.00           H
ATOM   1804 HE22 GLN A 126      85.880 126.370 144.300  1.00  0.00           H
ATOM   1805  C   GLN A 126      83.500 121.790 141.780  1.00  0.00           C
ATOM   1806  O   GLN A 126      82.920 121.280 140.760  1.00  0.00           O
ATOM   1807  N   PHE A 127      84.670 121.330 142.220  1.00  0.00           N
ATOM   1808  HN  PHE A 127      85.200 121.840 142.900  1.00  0.00           H
ATOM   1809  CA  PHE A 127      85.390 120.190 141.650  1.00  0.00           C
ATOM   1810  HA  PHE A 127      84.720 119.680 140.970  1.00  0.00           H
ATOM   1811  CB  PHE A 127      86.720 120.690 140.940  1.00  0.00           C
ATOM   1812  HB1 PHE A 127      87.240 121.340 141.680  1.00  0.00           H
ATOM   1813  HB2 PHE A 127      87.380 119.840 140.660  1.00  0.00           H
ATOM   1814  CG  PHE A 127      86.440 121.560 139.800  1.00  0.00           C
ATOM   1815  CD1 PHE A 127      85.800 120.970 138.710  1.00  0.00           C
ATOM   1816  HD1 PHE A 127      85.530 119.920 138.730  1.00  0.00           H
ATOM   1817  CE1 PHE A 127      85.480 121.800 137.620  1.00  0.00           C
ATOM   1818  HE1 PHE A 127      85.140 121.320 136.720  1.00  0.00           H
ATOM   1819  CZ  PHE A 127      85.720 123.150 137.590  1.00  0.00           C
ATOM   1820  HZ  PHE A 127      85.520 123.710 136.680  1.00  0.00           H
ATOM   1821  CD2 PHE A 127      86.680 122.960 139.810  1.00  0.00           C
ATOM   1822  HD2 PHE A 127      87.200 123.310 140.700  1.00  0.00           H
ATOM   1823  CE2 PHE A 127      86.380 123.770 138.700  1.00  0.00           C
ATOM   1824  HE2 PHE A 127      86.530 124.840 138.680  1.00  0.00           H
ATOM   1825  C   PHE A 127      85.600 119.170 142.760  1.00  0.00           C
ATOM   1826  O   PHE A 127      86.330 119.450 143.690  1.00  0.00           O
ATOM   1827  N   MET A 128      85.070 117.990 142.610  1.00  0.00           N
ATOM   1828  HN  MET A 128      84.630 117.720 141.750  1.00  0.00           H
ATOM   1829  CA  MET A 128      85.360 116.890 143.440  1.00  0.00           C
ATOM   1830  HA  MET A 128      85.800 117.240 144.370  1.00  0.00           H
ATOM   1831  CB  MET A 128      84.180 116.030 143.900  1.00  0.00           C
ATOM   1832  HB1 MET A 128      84.450 115.170 144.540  1.00  0.00           H
ATOM   1833  HB2 MET A 128      83.600 116.800 144.460  1.00  0.00           H
ATOM   1834  CG  MET A 128      83.180 115.690 142.850  1.00  0.00           C
ATOM   1835  HG1 MET A 128      83.520 114.930 142.120  1.00  0.00           H
ATOM   1836  HG2 MET A 128      83.000 116.590 142.230  1.00  0.00           H
ATOM   1837  SD  MET A 128      81.530 115.140 143.560  1.00  0.00           S
ATOM   1838  CE  MET A 128      82.220 113.530 144.050  1.00  0.00           C
ATOM   1839  HE1 MET A 128      82.700 113.620 145.050  1.00  0.00           H
ATOM   1840  HE2 MET A 128      81.360 112.830 144.140  1.00  0.00           H
ATOM   1841  HE3 MET A 128      82.980 113.080 143.370  1.00  0.00           H
ATOM   1842  C   MET A 128      86.440 116.050 142.810  1.00  0.00           C
ATOM   1843  O   MET A 128      86.420 115.560 141.690  1.00  0.00           O
ATOM   1844  N   LYS A 129      87.610 115.970 143.510  1.00  0.00           N
ATOM   1845  HN  LYS A 129      87.710 116.250 144.460  1.00  0.00           H
ATOM   1846  CA  LYS A 129      88.710 115.220 142.940  1.00  0.00           C
ATOM   1847  HA  LYS A 129      88.570 114.890 141.920  1.00  0.00           H
ATOM   1848  CB  LYS A 129      90.070 116.040 142.770  1.00  0.00           C
ATOM   1849  HB1 LYS A 129      90.360 116.420 143.780  1.00  0.00           H
ATOM   1850  HB2 LYS A 129      90.990 115.470 142.500  1.00  0.00           H
ATOM   1851  CG  LYS A 129      89.930 117.180 141.790  1.00  0.00           C
ATOM   1852  HG1 LYS A 129      88.900 117.560 141.950  1.00  0.00           H
ATOM   1853  HG2 LYS A 129      89.880 116.710 140.780  1.00  0.00           H
ATOM   1854  CD  LYS A 129      91.030 118.230 141.700  1.00  0.00           C
ATOM   1855  HD1 LYS A 129      92.030 117.750 141.680  1.00  0.00           H
ATOM   1856  HD2 LYS A 129      90.880 118.820 142.630  1.00  0.00           H
ATOM   1857  CE  LYS A 129      90.890 119.210 140.530  1.00  0.00           C
ATOM   1858  HE1 LYS A 129      89.830 119.510 140.350  1.00  0.00           H
ATOM   1859  HE2 LYS A 129      91.120 118.770 139.540  1.00  0.00           H
ATOM   1860  NZ  LYS A 129      91.650 120.400 140.730  1.00  0.00           N
ATOM   1861  HZ1 LYS A 129      91.190 121.120 141.320  1.00  0.00           H
ATOM   1862  HZ2 LYS A 129      92.640 120.220 141.000  1.00  0.00           H
ATOM   1863  HZ3 LYS A 129      91.690 120.790 139.770  1.00  0.00           H
ATOM   1864  C   LYS A 129      89.050 114.010 143.790  1.00  0.00           C
ATOM   1865  O   LYS A 129      89.130 114.150 145.010  1.00  0.00           O
ATOM   1866  N   LEU A 130      89.360 112.880 143.160  1.00  0.00           N
ATOM   1867  HN  LEU A 130      89.310 112.880 142.170  1.00  0.00           H
ATOM   1868  CA  LEU A 130      89.830 111.650 143.760  1.00  0.00           C
ATOM   1869  HA  LEU A 130      89.740 111.770 144.830  1.00  0.00           H
ATOM   1870  CB  LEU A 130      88.940 110.410 143.390  1.00  0.00           C
ATOM   1871  HB1 LEU A 130      87.950 110.880 143.530  1.00  0.00           H
ATOM   1872  HB2 LEU A 130      89.120 110.270 142.300  1.00  0.00           H
ATOM   1873  CG  LEU A 130      89.190 109.140 144.140  1.00  0.00           C
ATOM   1874  HG  LEU A 130      90.230 108.810 143.970  1.00  0.00           H
ATOM   1875  CD1 LEU A 130      89.030 109.150 145.650  1.00  0.00           C
ATOM   1876 HD11 LEU A 130      89.610 109.900 146.230  1.00  0.00           H
ATOM   1877 HD12 LEU A 130      87.960 109.360 145.900  1.00  0.00           H
ATOM   1878 HD13 LEU A 130      89.320 108.170 146.080  1.00  0.00           H
ATOM   1879  CD2 LEU A 130      88.280 108.020 143.630  1.00  0.00           C
ATOM   1880 HD21 LEU A 130      88.570 107.040 144.070  1.00  0.00           H
ATOM   1881 HD22 LEU A 130      87.260 108.230 144.020  1.00  0.00           H
ATOM   1882 HD23 LEU A 130      88.310 107.990 142.520  1.00  0.00           H
ATOM   1883  C   LEU A 130      91.260 111.350 143.430  1.00  0.00           C
ATOM   1884  O   LEU A 130      91.690 111.380 142.290  1.00  0.00           O
ATOM   1885  N   TYR A 131      92.130 110.930 144.360  1.00  0.00           N
ATOM   1886  HN  TYR A 131      91.820 110.920 145.310  1.00  0.00           H
ATOM   1887  CA  TYR A 131      93.480 110.580 144.210  1.00  0.00           C
ATOM   1888  HA  TYR A 131      93.790 110.620 143.180  1.00  0.00           H
ATOM   1889  CB  TYR A 131      94.310 111.740 144.790  1.00  0.00           C
ATOM   1890  HB1 TYR A 131      94.110 111.770 145.890  1.00  0.00           H
ATOM   1891  HB2 TYR A 131      95.390 111.510 144.780  1.00  0.00           H
ATOM   1892  CG  TYR A 131      94.170 113.200 144.360  1.00  0.00           C
ATOM   1893  CD1 TYR A 131      95.130 113.800 143.550  1.00  0.00           C
ATOM   1894  HD1 TYR A 131      96.040 113.280 143.320  1.00  0.00           H
ATOM   1895  CE1 TYR A 131      95.020 115.120 143.130  1.00  0.00           C
ATOM   1896  HE1 TYR A 131      95.700 115.520 142.390  1.00  0.00           H
ATOM   1897  CZ  TYR A 131      93.970 115.920 143.620  1.00  0.00           C
ATOM   1898  OH  TYR A 131      93.800 117.250 143.140  1.00  0.00           O
ATOM   1899  HH  TYR A 131      93.270 117.640 143.830  1.00  0.00           H
ATOM   1900  CD2 TYR A 131      93.110 114.020 144.830  1.00  0.00           C
ATOM   1901  HD2 TYR A 131      92.360 113.570 145.470  1.00  0.00           H
ATOM   1902  CE2 TYR A 131      93.060 115.380 144.520  1.00  0.00           C
ATOM   1903  HE2 TYR A 131      92.320 116.050 144.930  1.00  0.00           H
ATOM   1904  C   TYR A 131      93.870 109.230 144.740  1.00  0.00           C
ATOM   1905  O   TYR A 131      93.490 108.930 145.880  1.00  0.00           O
ATOM   1906  N   VAL A 132      94.710 108.390 144.090  1.00  0.00           N
ATOM   1907  HN  VAL A 132      95.040 108.680 143.190  1.00  0.00           H
ATOM   1908  CA  VAL A 132      95.220 107.160 144.690  1.00  0.00           C
ATOM   1909  HA  VAL A 132      94.930 107.100 145.730  1.00  0.00           H
ATOM   1910  CB  VAL A 132      94.650 105.950 144.020  1.00  0.00           C
ATOM   1911  HB  VAL A 132      94.850 105.950 142.930  1.00  0.00           H
ATOM   1912  CG1 VAL A 132      95.200 104.680 144.620  1.00  0.00           C
ATOM   1913 HG11 VAL A 132      94.770 103.820 144.080  1.00  0.00           H
ATOM   1914 HG12 VAL A 132      96.310 104.640 144.560  1.00  0.00           H
ATOM   1915 HG13 VAL A 132      94.840 104.560 145.670  1.00  0.00           H
ATOM   1916  CG2 VAL A 132      93.100 105.910 144.250  1.00  0.00           C
ATOM   1917 HG21 VAL A 132      92.780 106.260 145.260  1.00  0.00           H
ATOM   1918 HG22 VAL A 132      92.720 106.670 143.550  1.00  0.00           H
ATOM   1919 HG23 VAL A 132      92.640 104.910 144.060  1.00  0.00           H
ATOM   1920  C   VAL A 132      96.780 107.120 144.580  1.00  0.00           C
ATOM   1921  O   VAL A 132      97.300 107.080 143.480  1.00  0.00           O
ATOM   1922  N   ASN A 133      97.460 107.180 145.710  1.00  0.00           N
ATOM   1923  HN  ASN A 133      96.980 107.310 146.570  1.00  0.00           H
ATOM   1924  CA  ASN A 133      98.870 107.190 145.880  1.00  0.00           C
ATOM   1925  HA  ASN A 133      99.010 107.160 146.950  1.00  0.00           H
ATOM   1926  CB  ASN A 133      99.500 106.050 145.210  1.00  0.00           C
ATOM   1927  HB1 ASN A 133      99.210 106.090 144.140  1.00  0.00           H
ATOM   1928  HB2 ASN A 133     100.610 106.180 145.280  1.00  0.00           H
ATOM   1929  CG  ASN A 133      99.180 104.770 146.050  1.00  0.00           C
ATOM   1930  OD1 ASN A 133      98.810 104.760 147.240  1.00  0.00           O
ATOM   1931  ND2 ASN A 133      99.200 103.660 145.330  1.00  0.00           N
ATOM   1932 HD21 ASN A 133      99.780 103.620 144.520  1.00  0.00           H
ATOM   1933 HD22 ASN A 133      98.950 102.810 145.810  1.00  0.00           H
ATOM   1934  C   ASN A 133      99.400 108.530 145.460  1.00  0.00           C
ATOM   1935  O   ASN A 133     100.550 108.660 144.980  1.00  0.00           O
ATOM   1936  N   GLY A 134      98.610 109.630 145.660  1.00  0.00           N
ATOM   1937  HN  GLY A 134      97.730 109.580 146.130  1.00  0.00           H
ATOM   1938  CA  GLY A 134      99.010 110.970 145.320  1.00  0.00           C
ATOM   1939  HA1 GLY A 134     100.050 111.010 145.610  1.00  0.00           H
ATOM   1940  HA2 GLY A 134      98.470 111.700 145.910  1.00  0.00           H
ATOM   1941  C   GLY A 134      99.000 111.360 143.840  1.00  0.00           C
ATOM   1942  O   GLY A 134      99.360 112.420 143.340  1.00  0.00           O
ATOM   1943  N   ALA A 135      98.430 110.400 143.090  1.00  0.00           N
ATOM   1944  HN  ALA A 135      98.090 109.560 143.510  1.00  0.00           H
ATOM   1945  CA  ALA A 135      98.120 110.490 141.630  1.00  0.00           C
ATOM   1946  HA  ALA A 135      98.520 111.360 141.140  1.00  0.00           H
ATOM   1947  CB  ALA A 135      98.600 109.240 140.930  1.00  0.00           C
ATOM   1948  HB1 ALA A 135      98.000 108.350 141.220  1.00  0.00           H
ATOM   1949  HB2 ALA A 135      98.500 109.220 139.820  1.00  0.00           H
ATOM   1950  HB3 ALA A 135      99.670 109.090 141.190  1.00  0.00           H
ATOM   1951  C   ALA A 135      96.600 110.640 141.460  1.00  0.00           C
ATOM   1952  O   ALA A 135      95.870 109.880 142.050  1.00  0.00           O
ATOM   1953  N   GLN A 136      96.200 111.620 140.660  1.00  0.00           N
ATOM   1954  HN  GLN A 136      96.910 112.250 140.330  1.00  0.00           H
ATOM   1955  CA  GLN A 136      94.780 111.970 140.430  1.00  0.00           C
ATOM   1956  HA  GLN A 136      94.220 112.000 141.360  1.00  0.00           H
ATOM   1957  CB  GLN A 136      94.660 113.440 139.930  1.00  0.00           C
ATOM   1958  HB1 GLN A 136      95.480 113.910 140.510  1.00  0.00           H
ATOM   1959  HB2 GLN A 136      95.040 113.520 138.890  1.00  0.00           H
ATOM   1960  CG  GLN A 136      93.240 113.980 140.100  1.00  0.00           C
ATOM   1961  HG1 GLN A 136      93.000 114.010 141.180  1.00  0.00           H
ATOM   1962  HG2 GLN A 136      92.430 113.390 139.620  1.00  0.00           H
ATOM   1963  CD  GLN A 136      93.180 115.360 139.510  1.00  0.00           C
ATOM   1964  OE1 GLN A 136      93.900 116.280 139.940  1.00  0.00           O
ATOM   1965  NE2 GLN A 136      92.380 115.560 138.480  1.00  0.00           N
ATOM   1966 HE21 GLN A 136      91.880 114.740 138.180  1.00  0.00           H
ATOM   1967 HE22 GLN A 136      92.530 116.380 137.930  1.00  0.00           H
ATOM   1968  C   GLN A 136      94.010 111.040 139.490  1.00  0.00           C
ATOM   1969  O   GLN A 136      94.260 110.990 138.240  1.00  0.00           O
ATOM   1970  N   VAL A 137      93.110 110.180 140.140  1.00  0.00           N
ATOM   1971  HN  VAL A 137      92.850 110.440 141.070  1.00  0.00           H
ATOM   1972  CA  VAL A 137      92.550 109.100 139.350  1.00  0.00           C
ATOM   1973  HA  VAL A 137      93.170 108.890 138.490  1.00  0.00           H
ATOM   1974  CB  VAL A 137      92.460 107.930 140.350  1.00  0.00           C
ATOM   1975  HB  VAL A 137      93.460 107.900 140.840  1.00  0.00           H
ATOM   1976  CG1 VAL A 137      91.230 108.060 141.270  1.00  0.00           C
ATOM   1977 HG11 VAL A 137      91.000 109.090 141.630  1.00  0.00           H
ATOM   1978 HG12 VAL A 137      90.390 107.710 140.630  1.00  0.00           H
ATOM   1979 HG13 VAL A 137      91.260 107.490 142.220  1.00  0.00           H
ATOM   1980  CG2 VAL A 137      92.500 106.670 139.460  1.00  0.00           C
ATOM   1981 HG21 VAL A 137      93.470 106.530 138.930  1.00  0.00           H
ATOM   1982 HG22 VAL A 137      92.520 105.840 140.200  1.00  0.00           H
ATOM   1983 HG23 VAL A 137      91.650 106.470 138.770  1.00  0.00           H
ATOM   1984  C   VAL A 137      91.220 109.500 138.760  1.00  0.00           C
ATOM   1985  O   VAL A 137      90.870 108.990 137.710  1.00  0.00           O
ATOM   1986  N   ALA A 138      90.490 110.540 139.310  1.00  0.00           N
ATOM   1987  HN  ALA A 138      90.930 111.090 140.020  1.00  0.00           H
ATOM   1988  CA  ALA A 138      89.220 110.910 138.820  1.00  0.00           C
ATOM   1989  HA  ALA A 138      89.300 110.880 137.740  1.00  0.00           H
ATOM   1990  CB  ALA A 138      88.100 109.940 139.330  1.00  0.00           C
ATOM   1991  HB1 ALA A 138      87.990 109.690 140.410  1.00  0.00           H
ATOM   1992  HB2 ALA A 138      87.120 110.270 138.940  1.00  0.00           H
ATOM   1993  HB3 ALA A 138      88.250 108.950 138.850  1.00  0.00           H
ATOM   1994  C   ALA A 138      88.980 112.310 139.280  1.00  0.00           C
ATOM   1995  O   ALA A 138      89.490 112.850 140.240  1.00  0.00           O
ATOM   1996  N   THR A 139      87.990 112.970 138.630  1.00  0.00           N
ATOM   1997  HN  THR A 139      87.620 112.510 137.820  1.00  0.00           H
ATOM   1998  CA  THR A 139      87.620 114.280 138.980  1.00  0.00           C
ATOM   1999  HA  THR A 139      87.490 114.320 140.050  1.00  0.00           H
ATOM   2000  CB  THR A 139      88.720 115.320 138.420  1.00  0.00           C
ATOM   2001  HB  THR A 139      89.690 115.070 138.900  1.00  0.00           H
ATOM   2002  OG1 THR A 139      88.500 116.700 138.770  1.00  0.00           O
ATOM   2003  HG1 THR A 139      89.000 117.190 138.110  1.00  0.00           H
ATOM   2004  CG2 THR A 139      88.800 115.230 136.930  1.00  0.00           C
ATOM   2005 HG21 THR A 139      88.040 115.830 136.390  1.00  0.00           H
ATOM   2006 HG22 THR A 139      89.870 115.480 136.770  1.00  0.00           H
ATOM   2007 HG23 THR A 139      88.590 114.190 136.580  1.00  0.00           H
ATOM   2008  C   THR A 139      86.360 114.500 138.280  1.00  0.00           C
ATOM   2009  O   THR A 139      86.090 113.880 137.220  1.00  0.00           O
ATOM   2010  N   SER A 140      85.470 115.370 138.860  1.00  0.00           N
ATOM   2011  HN  SER A 140      85.680 115.840 139.710  1.00  0.00           H
ATOM   2012  CA  SER A 140      84.220 115.790 138.220  1.00  0.00           C
ATOM   2013  HA  SER A 140      84.450 116.020 137.190  1.00  0.00           H
ATOM   2014  CB  SER A 140      83.100 114.660 138.150  1.00  0.00           C
ATOM   2015  HB1 SER A 140      82.680 114.620 139.180  1.00  0.00           H
ATOM   2016  HB2 SER A 140      83.530 113.670 137.890  1.00  0.00           H
ATOM   2017  OG  SER A 140      82.120 114.970 137.150  1.00  0.00           O
ATOM   2018  HG1 SER A 140      82.580 115.010 136.310  1.00  0.00           H
ATOM   2019  C   SER A 140      83.750 117.170 138.740  1.00  0.00           C
ATOM   2020  O   SER A 140      83.780 117.460 139.960  1.00  0.00           O
ATOM   2021  N   GLY A 141      83.330 118.050 137.870  1.00  0.00           N
ATOM   2022  HN  GLY A 141      83.510 117.840 136.920  1.00  0.00           H
ATOM   2023  CA  GLY A 141      82.680 119.350 138.200  1.00  0.00           C
ATOM   2024  HA1 GLY A 141      83.090 120.080 137.530  1.00  0.00           H
ATOM   2025  HA2 GLY A 141      82.820 119.600 139.240  1.00  0.00           H
ATOM   2026  C   GLY A 141      81.150 119.350 138.070  1.00  0.00           C
ATOM   2027  O   GLY A 141      80.500 120.380 137.880  1.00  0.00           O
ATOM   2028  N   GLU A 142      80.440 118.150 138.040  1.00  0.00           N
ATOM   2029  HN  GLU A 142      81.030 117.360 137.900  1.00  0.00           H
ATOM   2030  CA  GLU A 142      78.950 117.970 138.050  1.00  0.00           C
ATOM   2031  HA  GLU A 142      78.510 118.510 137.230  1.00  0.00           H
ATOM   2032  CB  GLU A 142      78.810 116.390 138.050  1.00  0.00           C
ATOM   2033  HB1 GLU A 142      79.310 116.000 137.140  1.00  0.00           H
ATOM   2034  HB2 GLU A 142      79.320 115.990 138.950  1.00  0.00           H
ATOM   2035  CG  GLU A 142      77.290 116.000 137.870  1.00  0.00           C
ATOM   2036  HG1 GLU A 142      76.920 116.370 136.890  1.00  0.00           H
ATOM   2037  HG2 GLU A 142      76.700 116.500 138.660  1.00  0.00           H
ATOM   2038  CD  GLU A 142      77.140 114.500 137.930  1.00  0.00           C
ATOM   2039  OE1 GLU A 142      76.570 113.880 138.840  1.00  0.00           O
ATOM   2040  OE2 GLU A 142      77.650 113.920 136.930  1.00  0.00           O
ATOM   2041  C   GLU A 142      78.260 118.580 139.240  1.00  0.00           C
ATOM   2042  O   GLU A 142      77.240 119.220 139.170  1.00  0.00           O
ATOM   2043  N   GLN A 143      78.890 118.380 140.450  1.00  0.00           N
ATOM   2044  HN  GLN A 143      79.820 118.030 140.360  1.00  0.00           H
ATOM   2045  CA  GLN A 143      78.380 118.660 141.870  1.00  0.00           C
ATOM   2046  HA  GLN A 143      77.310 118.660 142.040  1.00  0.00           H
ATOM   2047  CB  GLN A 143      78.900 117.600 142.780  1.00  0.00           C
ATOM   2048  HB1 GLN A 143      78.850 116.580 142.340  1.00  0.00           H
ATOM   2049  HB2 GLN A 143      79.980 117.830 142.900  1.00  0.00           H
ATOM   2050  CG  GLN A 143      78.110 117.340 144.090  1.00  0.00           C
ATOM   2051  HG1 GLN A 143      78.360 118.130 144.820  1.00  0.00           H
ATOM   2052  HG2 GLN A 143      78.510 116.440 144.600  1.00  0.00           H
ATOM   2053  CD  GLN A 143      76.570 117.130 144.000  1.00  0.00           C
ATOM   2054  OE1 GLN A 143      75.800 117.730 144.760  1.00  0.00           O
ATOM   2055  NE2 GLN A 143      76.150 116.090 143.160  1.00  0.00           N
ATOM   2056 HE21 GLN A 143      76.750 115.670 142.490  1.00  0.00           H
ATOM   2057 HE22 GLN A 143      75.220 115.760 143.320  1.00  0.00           H
ATOM   2058  C   GLN A 143      78.880 120.070 142.220  1.00  0.00           C
ATOM   2059  O   GLN A 143      80.080 120.260 142.170  1.00  0.00           O
ATOM   2060  N   VAL A 144      78.010 121.030 142.610  1.00  0.00           N
ATOM   2061  HN  VAL A 144      77.040 120.950 142.810  1.00  0.00           H
ATOM   2062  CA  VAL A 144      78.410 122.460 142.670  1.00  0.00           C
ATOM   2063  HA  VAL A 144      79.480 122.460 142.800  1.00  0.00           H
ATOM   2064  CB  VAL A 144      77.980 123.190 141.370  1.00  0.00           C
ATOM   2065  HB  VAL A 144      78.120 124.290 141.500  1.00  0.00           H
ATOM   2066  CG1 VAL A 144      78.960 122.840 140.190  1.00  0.00           C
ATOM   2067 HG11 VAL A 144      78.970 123.530 139.330  1.00  0.00           H
ATOM   2068 HG12 VAL A 144      80.020 122.700 140.490  1.00  0.00           H
ATOM   2069 HG13 VAL A 144      78.600 121.810 139.990  1.00  0.00           H
ATOM   2070  CG2 VAL A 144      76.550 122.880 141.000  1.00  0.00           C
ATOM   2071 HG21 VAL A 144      76.340 123.430 140.060  1.00  0.00           H
ATOM   2072 HG22 VAL A 144      76.370 121.830 140.720  1.00  0.00           H
ATOM   2073 HG23 VAL A 144      75.820 123.210 141.770  1.00  0.00           H
ATOM   2074  C   VAL A 144      77.720 123.130 143.870  1.00  0.00           C
ATOM   2075  O   VAL A 144      76.540 123.000 144.230  1.00  0.00           O
ATOM   2076  N   GLY A 145      78.490 123.960 144.590  1.00  0.00           N
ATOM   2077  HN  GLY A 145      79.410 123.940 144.200  1.00  0.00           H
ATOM   2078  CA  GLY A 145      78.240 124.800 145.780  1.00  0.00           C
ATOM   2079  HA1 GLY A 145      77.190 125.040 145.830  1.00  0.00           H
ATOM   2080  HA2 GLY A 145      78.840 125.680 145.600  1.00  0.00           H
ATOM   2081  C   GLY A 145      78.510 124.120 147.090  1.00  0.00           C
ATOM   2082  O   GLY A 145      78.680 122.910 147.080  1.00  0.00           O
ATOM   2083  N   GLY A 146      78.500 124.750 148.270  1.00  0.00           N
ATOM   2084  HN  GLY A 146      78.370 125.740 148.270  1.00  0.00           H
ATOM   2085  CA  GLY A 146      78.520 124.090 149.540  1.00  0.00           C
ATOM   2086  HA1 GLY A 146      78.060 124.740 150.270  1.00  0.00           H
ATOM   2087  HA2 GLY A 146      79.550 123.820 149.730  1.00  0.00           H
ATOM   2088  C   GLY A 146      77.700 122.820 149.800  1.00  0.00           C
ATOM   2089  O   GLY A 146      76.830 122.320 149.080  1.00  0.00           O
ATOM   2090  N   ILE A 147      77.940 122.340 151.030  1.00  0.00           N
ATOM   2091  HN  ILE A 147      78.460 122.860 151.710  1.00  0.00           H
ATOM   2092  CA  ILE A 147      77.470 120.990 151.380  1.00  0.00           C
ATOM   2093  HA  ILE A 147      77.230 120.510 150.440  1.00  0.00           H
ATOM   2094  CB  ILE A 147      78.680 120.230 151.960  1.00  0.00           C
ATOM   2095  HB  ILE A 147      78.830 120.630 152.990  1.00  0.00           H
ATOM   2096  CG2 ILE A 147      78.290 118.680 152.020  1.00  0.00           C
ATOM   2097 HG21 ILE A 147      79.220 118.130 152.280  1.00  0.00           H
ATOM   2098 HG22 ILE A 147      77.490 118.550 152.780  1.00  0.00           H
ATOM   2099 HG23 ILE A 147      77.860 118.460 151.020  1.00  0.00           H
ATOM   2100  CG1 ILE A 147      80.040 120.360 151.180  1.00  0.00           C
ATOM   2101 HG11 ILE A 147      80.120 121.450 150.990  1.00  0.00           H
ATOM   2102 HG12 ILE A 147      79.910 119.780 150.240  1.00  0.00           H
ATOM   2103  CD  ILE A 147      81.190 119.870 152.120  1.00  0.00           C
ATOM   2104  HD1 ILE A 147      81.230 118.760 152.190  1.00  0.00           H
ATOM   2105  HD2 ILE A 147      82.130 120.180 151.610  1.00  0.00           H
ATOM   2106  HD3 ILE A 147      81.220 120.380 153.100  1.00  0.00           H
ATOM   2107  C   ILE A 147      76.230 121.060 152.340  1.00  0.00           C
ATOM   2108  O   ILE A 147      75.320 120.340 151.950  1.00  0.00           O
ATOM   2109  N   PHE A 148      76.220 121.810 153.510  1.00  0.00           N
ATOM   2110  HN  PHE A 148      77.020 122.350 153.750  1.00  0.00           H
ATOM   2111  CA  PHE A 148      74.860 121.870 154.200  1.00  0.00           C
ATOM   2112  HA  PHE A 148      74.190 121.920 153.350  1.00  0.00           H
ATOM   2113  CB  PHE A 148      74.520 120.600 155.030  1.00  0.00           C
ATOM   2114  HB1 PHE A 148      73.600 120.790 155.620  1.00  0.00           H
ATOM   2115  HB2 PHE A 148      74.220 119.740 154.390  1.00  0.00           H
ATOM   2116  CG  PHE A 148      75.650 120.200 156.120  1.00  0.00           C
ATOM   2117  CD1 PHE A 148      75.950 120.960 157.260  1.00  0.00           C
ATOM   2118  HD1 PHE A 148      75.650 122.000 157.300  1.00  0.00           H
ATOM   2119  CE1 PHE A 148      77.060 120.590 158.020  1.00  0.00           C
ATOM   2120  HE1 PHE A 148      77.240 121.240 158.860  1.00  0.00           H
ATOM   2121  CZ  PHE A 148      77.680 119.330 157.880  1.00  0.00           C
ATOM   2122  HZ  PHE A 148      78.460 119.020 158.560  1.00  0.00           H
ATOM   2123  CD2 PHE A 148      76.360 119.030 155.850  1.00  0.00           C
ATOM   2124  HD2 PHE A 148      76.000 118.450 155.020  1.00  0.00           H
ATOM   2125  CE2 PHE A 148      77.420 118.620 156.700  1.00  0.00           C
ATOM   2126  HE2 PHE A 148      77.980 117.720 156.470  1.00  0.00           H
ATOM   2127  C   PHE A 148      74.800 123.220 154.980  1.00  0.00           C
ATOM   2128  O   PHE A 148      75.760 123.980 155.050  1.00  0.00           O
ATOM   2129  N   SER A 149      73.550 123.470 155.450  1.00  0.00           N
ATOM   2130  HN  SER A 149      72.810 122.800 155.490  1.00  0.00           H
ATOM   2131  CA  SER A 149      73.220 124.620 156.230  1.00  0.00           C
ATOM   2132  HA  SER A 149      73.700 125.520 155.870  1.00  0.00           H
ATOM   2133  CB  SER A 149      71.750 124.960 156.350  1.00  0.00           C
ATOM   2134  HB1 SER A 149      71.440 125.360 155.360  1.00  0.00           H
ATOM   2135  HB2 SER A 149      71.570 125.820 157.030  1.00  0.00           H
ATOM   2136  OG  SER A 149      70.980 123.910 156.800  1.00  0.00           O
ATOM   2137  HG1 SER A 149      71.010 123.320 156.050  1.00  0.00           H
ATOM   2138  C   SER A 149      73.580 124.480 157.710  1.00  0.00           C
ATOM   2139  O   SER A 149      73.740 123.380 158.260  1.00  0.00           O
ATOM   2140  N   PRO A 150      73.790 125.660 158.360  1.00  0.00           N
ATOM   2141  CD  PRO A 150      73.860 127.020 157.800  1.00  0.00           C
ATOM   2142  HD1 PRO A 150      73.040 127.300 157.110  1.00  0.00           H
ATOM   2143  HD2 PRO A 150      74.830 127.140 157.260  1.00  0.00           H
ATOM   2144  CA  PRO A 150      74.120 125.690 159.750  1.00  0.00           C
ATOM   2145  HA  PRO A 150      74.860 124.900 159.830  1.00  0.00           H
ATOM   2146  CB  PRO A 150      74.650 127.100 159.980  1.00  0.00           C
ATOM   2147  HB1 PRO A 150      74.530 127.460 161.020  1.00  0.00           H
ATOM   2148  HB2 PRO A 150      75.710 127.280 159.690  1.00  0.00           H
ATOM   2149  CG  PRO A 150      73.850 127.920 159.010  1.00  0.00           C
ATOM   2150  HG1 PRO A 150      74.370 128.860 158.720  1.00  0.00           H
ATOM   2151  HG2 PRO A 150      72.820 128.170 159.360  1.00  0.00           H
ATOM   2152  C   PRO A 150      72.980 125.120 160.560  1.00  0.00           C
ATOM   2153  O   PRO A 150      73.130 124.810 161.760  1.00  0.00           O
ATOM   2154  N   LEU A 151      71.720 125.070 160.040  1.00  0.00           N
ATOM   2155  HN  LEU A 151      71.650 125.280 159.060  1.00  0.00           H
ATOM   2156  CA  LEU A 151      70.540 124.770 160.770  1.00  0.00           C
ATOM   2157  HA  LEU A 151      70.690 125.310 161.700  1.00  0.00           H
ATOM   2158  CB  LEU A 151      69.360 125.290 159.940  1.00  0.00           C
ATOM   2159  HB1 LEU A 151      69.330 124.670 159.020  1.00  0.00           H
ATOM   2160  HB2 LEU A 151      68.480 124.960 160.530  1.00  0.00           H
ATOM   2161  CG  LEU A 151      69.320 126.760 159.790  1.00  0.00           C
ATOM   2162  HG  LEU A 151      70.310 127.040 159.360  1.00  0.00           H
ATOM   2163  CD1 LEU A 151      68.230 127.280 158.840  1.00  0.00           C
ATOM   2164 HD11 LEU A 151      68.490 128.330 158.610  1.00  0.00           H
ATOM   2165 HD12 LEU A 151      68.300 126.780 157.850  1.00  0.00           H
ATOM   2166 HD13 LEU A 151      67.170 127.120 159.140  1.00  0.00           H
ATOM   2167  CD2 LEU A 151      69.040 127.370 161.180  1.00  0.00           C
ATOM   2168 HD21 LEU A 151      69.590 126.870 162.010  1.00  0.00           H
ATOM   2169 HD22 LEU A 151      68.970 128.480 161.210  1.00  0.00           H
ATOM   2170 HD23 LEU A 151      67.970 127.110 161.370  1.00  0.00           H
ATOM   2171  C   LEU A 151      70.270 123.310 161.000  1.00  0.00           C
ATOM   2172  O   LEU A 151      69.480 122.960 161.820  1.00  0.00           O
ATOM   2173  N   THR A 152      70.930 122.450 160.250  1.00  0.00           N
ATOM   2174  HN  THR A 152      71.470 122.840 159.520  1.00  0.00           H
ATOM   2175  CA  THR A 152      70.840 121.030 160.440  1.00  0.00           C
ATOM   2176  HA  THR A 152      70.230 120.900 161.330  1.00  0.00           H
ATOM   2177  CB  THR A 152      70.240 120.240 159.220  1.00  0.00           C
ATOM   2178  HB  THR A 152      70.430 119.150 159.220  1.00  0.00           H
ATOM   2179  OG1 THR A 152      70.800 120.750 158.040  1.00  0.00           O
ATOM   2180  HG1 THR A 152      70.500 120.180 157.330  1.00  0.00           H
ATOM   2181  CG2 THR A 152      68.730 120.520 159.210  1.00  0.00           C
ATOM   2182 HG21 THR A 152      68.030 119.920 158.590  1.00  0.00           H
ATOM   2183 HG22 THR A 152      68.360 120.380 160.250  1.00  0.00           H
ATOM   2184 HG23 THR A 152      68.540 121.580 158.920  1.00  0.00           H
ATOM   2185  C   THR A 152      72.110 120.450 160.950  1.00  0.00           C
ATOM   2186  O   THR A 152      72.350 119.230 161.080  1.00  0.00           O
ATOM   2187  N   GLN A 153      73.090 121.360 161.300  1.00  0.00           N
ATOM   2188  HN  GLN A 153      72.780 122.300 161.390  1.00  0.00           H
ATOM   2189  CA  GLN A 153      74.390 121.050 161.570  1.00  0.00           C
ATOM   2190  HA  GLN A 153      74.760 120.630 160.640  1.00  0.00           H
ATOM   2191  CB  GLN A 153      75.140 122.370 161.790  1.00  0.00           C
ATOM   2192  HB1 GLN A 153      74.850 122.990 160.910  1.00  0.00           H
ATOM   2193  HB2 GLN A 153      74.670 122.910 162.640  1.00  0.00           H
ATOM   2194  CG  GLN A 153      76.650 122.440 162.130  1.00  0.00           C
ATOM   2195  HG1 GLN A 153      77.250 121.940 161.340  1.00  0.00           H
ATOM   2196  HG2 GLN A 153      76.650 122.020 163.160  1.00  0.00           H
ATOM   2197  CD  GLN A 153      77.120 123.890 162.170  1.00  0.00           C
ATOM   2198  OE1 GLN A 153      76.460 124.710 161.490  1.00  0.00           O
ATOM   2199  NE2 GLN A 153      78.180 124.250 162.870  1.00  0.00           N
ATOM   2200 HE21 GLN A 153      78.760 123.610 163.370  1.00  0.00           H
ATOM   2201 HE22 GLN A 153      78.330 125.230 162.830  1.00  0.00           H
ATOM   2202  C   GLN A 153      74.720 120.030 162.670  1.00  0.00           C
ATOM   2203  O   GLN A 153      75.620 119.230 162.570  1.00  0.00           O
ATOM   2204  N   LYS A 154      73.880 120.040 163.730  1.00  0.00           N
ATOM   2205  HN  LYS A 154      73.180 120.750 163.780  1.00  0.00           H
ATOM   2206  CA  LYS A 154      73.770 119.050 164.740  1.00  0.00           C
ATOM   2207  HA  LYS A 154      74.760 118.990 165.170  1.00  0.00           H
ATOM   2208  CB  LYS A 154      72.720 119.370 165.810  1.00  0.00           C
ATOM   2209  HB1 LYS A 154      71.780 119.420 165.230  1.00  0.00           H
ATOM   2210  HB2 LYS A 154      72.600 118.580 166.580  1.00  0.00           H
ATOM   2211  CG  LYS A 154      73.050 120.740 166.500  1.00  0.00           C
ATOM   2212  HG1 LYS A 154      72.980 121.590 165.790  1.00  0.00           H
ATOM   2213  HG2 LYS A 154      74.130 120.600 166.730  1.00  0.00           H
ATOM   2214  CD  LYS A 154      72.160 120.950 167.740  1.00  0.00           C
ATOM   2215  HD1 LYS A 154      72.320 120.240 168.580  1.00  0.00           H
ATOM   2216  HD2 LYS A 154      71.120 120.720 167.430  1.00  0.00           H
ATOM   2217  CE  LYS A 154      72.240 122.440 168.290  1.00  0.00           C
ATOM   2218  HE1 LYS A 154      71.460 122.540 169.080  1.00  0.00           H
ATOM   2219  HE2 LYS A 154      71.940 123.060 167.420  1.00  0.00           H
ATOM   2220  NZ  LYS A 154      73.500 122.660 168.870  1.00  0.00           N
ATOM   2221  HZ1 LYS A 154      74.110 121.820 168.930  1.00  0.00           H
ATOM   2222  HZ2 LYS A 154      74.040 123.530 168.640  1.00  0.00           H
ATOM   2223  HZ3 LYS A 154      73.250 122.850 169.860  1.00  0.00           H
ATOM   2224  C   LYS A 154      73.500 117.630 164.330  1.00  0.00           C
ATOM   2225  O   LYS A 154      74.030 116.700 164.840  1.00  0.00           O
ATOM   2226  N   CYS A 155      72.640 117.440 163.330  1.00  0.00           N
ATOM   2227  HN  CYS A 155      72.140 118.190 162.900  1.00  0.00           H
ATOM   2228  CA  CYS A 155      72.310 116.090 162.860  1.00  0.00           C
ATOM   2229  HA  CYS A 155      72.250 115.450 163.730  1.00  0.00           H
ATOM   2230  CB  CYS A 155      70.950 115.990 162.100  1.00  0.00           C
ATOM   2231  HB1 CYS A 155      70.710 114.960 161.750  1.00  0.00           H
ATOM   2232  HB2 CYS A 155      70.890 116.540 161.140  1.00  0.00           H
ATOM   2233  SG  CYS A 155      69.590 116.740 163.040  1.00  0.00           S
ATOM   2234  C   CYS A 155      73.390 115.440 162.000  1.00  0.00           C
ATOM   2235  O   CYS A 155      73.450 114.280 161.700  1.00  0.00           O
ATOM   2236  N   LYS A 156      74.310 116.240 161.440  1.00  0.00           N
ATOM   2237  HN  LYS A 156      74.060 117.180 161.680  1.00  0.00           H
ATOM   2238  CA  LYS A 156      75.380 115.850 160.540  1.00  0.00           C
ATOM   2239  HA  LYS A 156      75.070 115.060 159.870  1.00  0.00           H
ATOM   2240  CB  LYS A 156      75.810 116.980 159.550  1.00  0.00           C
ATOM   2241  HB1 LYS A 156      76.420 117.650 160.190  1.00  0.00           H
ATOM   2242  HB2 LYS A 156      76.500 116.630 158.750  1.00  0.00           H
ATOM   2243  CG  LYS A 156      74.610 117.790 159.010  1.00  0.00           C
ATOM   2244  HG1 LYS A 156      75.060 118.730 158.630  1.00  0.00           H
ATOM   2245  HG2 LYS A 156      73.910 118.070 159.820  1.00  0.00           H
ATOM   2246  CD  LYS A 156      73.740 116.930 158.020  1.00  0.00           C
ATOM   2247  HD1 LYS A 156      73.180 116.160 158.600  1.00  0.00           H
ATOM   2248  HD2 LYS A 156      74.430 116.440 157.310  1.00  0.00           H
ATOM   2249  CE  LYS A 156      72.850 117.800 157.140  1.00  0.00           C
ATOM   2250  HE1 LYS A 156      73.470 118.700 156.920  1.00  0.00           H
ATOM   2251  HE2 LYS A 156      71.840 118.040 157.560  1.00  0.00           H
ATOM   2252  NZ  LYS A 156      72.490 117.150 155.900  1.00  0.00           N
ATOM   2253  HZ1 LYS A 156      73.280 116.680 155.430  1.00  0.00           H
ATOM   2254  HZ2 LYS A 156      71.810 116.430 156.230  1.00  0.00           H
ATOM   2255  HZ3 LYS A 156      71.980 117.740 155.210  1.00  0.00           H
ATOM   2256  C   LYS A 156      76.480 115.220 161.350  1.00  0.00           C
ATOM   2257  O   LYS A 156      77.300 115.820 162.090  1.00  0.00           O
ATOM   2258  N   VAL A 157      76.570 113.860 161.230  1.00  0.00           N
ATOM   2259  HN  VAL A 157      75.830 113.420 160.730  1.00  0.00           H
ATOM   2260  CA  VAL A 157      77.530 112.990 161.970  1.00  0.00           C
ATOM   2261  HA  VAL A 157      78.140 113.600 162.610  1.00  0.00           H
ATOM   2262  CB  VAL A 157      76.830 111.990 162.860  1.00  0.00           C
ATOM   2263  HB  VAL A 157      77.600 111.260 163.170  1.00  0.00           H
ATOM   2264  CG1 VAL A 157      76.020 112.550 164.080  1.00  0.00           C
ATOM   2265 HG11 VAL A 157      75.720 111.730 164.770  1.00  0.00           H
ATOM   2266 HG12 VAL A 157      76.570 113.360 164.600  1.00  0.00           H
ATOM   2267 HG13 VAL A 157      75.100 113.050 163.710  1.00  0.00           H
ATOM   2268  CG2 VAL A 157      75.720 111.260 162.010  1.00  0.00           C
ATOM   2269 HG21 VAL A 157      74.930 112.010 161.790  1.00  0.00           H
ATOM   2270 HG22 VAL A 157      76.110 110.830 161.070  1.00  0.00           H
ATOM   2271 HG23 VAL A 157      75.250 110.430 162.580  1.00  0.00           H
ATOM   2272  C   VAL A 157      78.500 112.260 161.110  1.00  0.00           C
ATOM   2273  O   VAL A 157      78.080 111.710 160.110  1.00  0.00           O
ATOM   2274  N   LEU A 158      79.790 112.370 161.430  1.00  0.00           N
ATOM   2275  HN  LEU A 158      80.040 112.870 162.260  1.00  0.00           H
ATOM   2276  CA  LEU A 158      80.810 111.630 160.740  1.00  0.00           C
ATOM   2277  HA  LEU A 158      80.510 111.520 159.710  1.00  0.00           H
ATOM   2278  CB  LEU A 158      82.030 112.540 160.650  1.00  0.00           C
ATOM   2279  HB1 LEU A 158      81.790 113.500 160.150  1.00  0.00           H
ATOM   2280  HB2 LEU A 158      82.330 112.810 161.680  1.00  0.00           H
ATOM   2281  CG  LEU A 158      83.280 112.030 159.950  1.00  0.00           C
ATOM   2282  HG  LEU A 158      83.700 111.050 160.260  1.00  0.00           H
ATOM   2283  CD1 LEU A 158      82.810 111.950 158.510  1.00  0.00           C
ATOM   2284 HD11 LEU A 158      81.980 111.250 158.260  1.00  0.00           H
ATOM   2285 HD12 LEU A 158      82.440 112.910 158.080  1.00  0.00           H
ATOM   2286 HD13 LEU A 158      83.630 111.770 157.790  1.00  0.00           H
ATOM   2287  CD2 LEU A 158      84.420 113.020 160.090  1.00  0.00           C
ATOM   2288 HD21 LEU A 158      84.230 114.060 159.760  1.00  0.00           H
ATOM   2289 HD22 LEU A 158      84.860 113.010 161.110  1.00  0.00           H
ATOM   2290 HD23 LEU A 158      85.290 112.720 159.460  1.00  0.00           H
ATOM   2291  C   LEU A 158      81.040 110.300 161.530  1.00  0.00           C
ATOM   2292  O   LEU A 158      81.100 110.360 162.770  1.00  0.00           O
ATOM   2293  N   MET A 159      81.110 109.170 160.800  1.00  0.00           N
ATOM   2294  HN  MET A 159      81.040 109.260 159.810  1.00  0.00           H
ATOM   2295  CA  MET A 159      81.350 107.820 161.360  1.00  0.00           C
ATOM   2296  HA  MET A 159      81.670 107.920 162.380  1.00  0.00           H
ATOM   2297  CB  MET A 159      80.030 106.890 161.200  1.00  0.00           C
ATOM   2298  HB1 MET A 159      79.660 107.080 160.170  1.00  0.00           H
ATOM   2299  HB2 MET A 159      80.300 105.820 161.340  1.00  0.00           H
ATOM   2300  CG  MET A 159      79.000 107.300 162.310  1.00  0.00           C
ATOM   2301  HG1 MET A 159      79.540 107.490 163.260  1.00  0.00           H
ATOM   2302  HG2 MET A 159      78.340 106.420 162.510  1.00  0.00           H
ATOM   2303  SD  MET A 159      77.950 108.740 161.930  1.00  0.00           S
ATOM   2304  CE  MET A 159      76.610 107.790 161.230  1.00  0.00           C
ATOM   2305  HE1 MET A 159      75.810 108.360 160.720  1.00  0.00           H
ATOM   2306  HE2 MET A 159      76.940 107.090 160.430  1.00  0.00           H
ATOM   2307  HE3 MET A 159      76.140 107.250 162.080  1.00  0.00           H
ATOM   2308  C   MET A 159      82.480 107.150 160.630  1.00  0.00           C
ATOM   2309  O   MET A 159      82.790 107.480 159.530  1.00  0.00           O
ATOM   2310  N   LEU A 160      83.050 106.080 161.210  1.00  0.00           N
ATOM   2311  HN  LEU A 160      83.010 105.930 162.190  1.00  0.00           H
ATOM   2312  CA  LEU A 160      84.180 105.390 160.620  1.00  0.00           C
ATOM   2313  HA  LEU A 160      84.260 105.610 159.560  1.00  0.00           H
ATOM   2314  CB  LEU A 160      85.550 105.630 161.320  1.00  0.00           C
ATOM   2315  HB1 LEU A 160      85.640 106.710 161.560  1.00  0.00           H
ATOM   2316  HB2 LEU A 160      85.600 105.090 162.290  1.00  0.00           H
ATOM   2317  CG  LEU A 160      86.770 105.190 160.550  1.00  0.00           C
ATOM   2318  HG  LEU A 160      86.600 104.150 160.180  1.00  0.00           H
ATOM   2319  CD1 LEU A 160      87.010 106.130 159.380  1.00  0.00           C
ATOM   2320 HD11 LEU A 160      86.080 106.230 158.780  1.00  0.00           H
ATOM   2321 HD12 LEU A 160      87.440 107.070 159.790  1.00  0.00           H
ATOM   2322 HD13 LEU A 160      87.790 105.640 158.760  1.00  0.00           H
ATOM   2323  CD2 LEU A 160      87.990 105.150 161.460  1.00  0.00           C
ATOM   2324 HD21 LEU A 160      88.130 106.200 161.820  1.00  0.00           H
ATOM   2325 HD22 LEU A 160      87.870 104.420 162.290  1.00  0.00           H
ATOM   2326 HD23 LEU A 160      88.870 104.880 160.840  1.00  0.00           H
ATOM   2327  C   LEU A 160      83.870 103.900 160.690  1.00  0.00           C
ATOM   2328  O   LEU A 160      83.410 103.360 161.730  1.00  0.00           O
ATOM   2329  N   GLY A 161      84.140 103.230 159.570  1.00  0.00           N
ATOM   2330  HN  GLY A 161      84.300 103.720 158.720  1.00  0.00           H
ATOM   2331  CA  GLY A 161      84.320 101.800 159.570  1.00  0.00           C
ATOM   2332  HA1 GLY A 161      84.260 101.470 160.590  1.00  0.00           H
ATOM   2333  HA2 GLY A 161      85.200 101.450 159.040  1.00  0.00           H
ATOM   2334  C   GLY A 161      83.150 101.110 158.990  1.00  0.00           C
ATOM   2335  O   GLY A 161      83.040  99.910 159.050  1.00  0.00           O
ATOM   2336  N   GLY A 162      82.300 101.810 158.270  1.00  0.00           N
ATOM   2337  HN  GLY A 162      82.640 102.680 157.930  1.00  0.00           H
ATOM   2338  CA  GLY A 162      81.080 101.200 157.770  1.00  0.00           C
ATOM   2339  HA1 GLY A 162      80.670 100.500 158.490  1.00  0.00           H
ATOM   2340  HA2 GLY A 162      81.160 100.710 156.810  1.00  0.00           H
ATOM   2341  C   GLY A 162      79.880 102.130 157.620  1.00  0.00           C
ATOM   2342  O   GLY A 162      79.900 103.320 157.860  1.00  0.00           O
ATOM   2343  N   SER A 163      78.710 101.580 157.280  1.00  0.00           N
ATOM   2344  HN  SER A 163      78.770 100.580 157.240  1.00  0.00           H
ATOM   2345  CA  SER A 163      77.490 102.270 157.080  1.00  0.00           C
ATOM   2346  HA  SER A 163      77.710 103.330 157.040  1.00  0.00           H
ATOM   2347  CB  SER A 163      76.780 101.780 155.640  1.00  0.00           C
ATOM   2348  HB1 SER A 163      77.550 101.650 154.850  1.00  0.00           H
ATOM   2349  HB2 SER A 163      76.060 102.580 155.350  1.00  0.00           H
ATOM   2350  OG  SER A 163      75.980 100.600 155.820  1.00  0.00           O
ATOM   2351  HG1 SER A 163      75.700 100.430 154.920  1.00  0.00           H
ATOM   2352  C   SER A 163      76.530 101.980 158.210  1.00  0.00           C
ATOM   2353  O   SER A 163      76.660 100.960 158.930  1.00  0.00           O
ATOM   2354  N   ALA A 164      75.470 102.730 158.520  1.00  0.00           N
ATOM   2355  HN  ALA A 164      75.370 103.680 158.240  1.00  0.00           H
ATOM   2356  CA  ALA A 164      74.400 102.330 159.470  1.00  0.00           C
ATOM   2357  HA  ALA A 164      74.930 101.980 160.350  1.00  0.00           H
ATOM   2358  CB  ALA A 164      73.550 103.520 159.800  1.00  0.00           C
ATOM   2359  HB1 ALA A 164      72.850 103.330 160.630  1.00  0.00           H
ATOM   2360  HB2 ALA A 164      74.350 104.220 160.130  1.00  0.00           H
ATOM   2361  HB3 ALA A 164      73.000 103.970 158.940  1.00  0.00           H
ATOM   2362  C   ALA A 164      73.590 101.100 159.040  1.00  0.00           C
ATOM   2363  O   ALA A 164      72.720 100.650 159.700  1.00  0.00           O
ATOM   2364  N   LEU A 165      73.840 100.640 157.800  1.00  0.00           N
ATOM   2365  HN  LEU A 165      74.620 101.050 157.330  1.00  0.00           H
ATOM   2366  CA  LEU A 165      73.180  99.470 157.170  1.00  0.00           C
ATOM   2367  HA  LEU A 165      72.370  99.150 157.810  1.00  0.00           H
ATOM   2368  CB  LEU A 165      72.860  99.790 155.680  1.00  0.00           C
ATOM   2369  HB1 LEU A 165      73.800 100.010 155.140  1.00  0.00           H
ATOM   2370  HB2 LEU A 165      72.470  98.820 155.310  1.00  0.00           H
ATOM   2371  CG  LEU A 165      72.100 101.070 155.430  1.00  0.00           C
ATOM   2372  HG  LEU A 165      72.610 101.960 155.850  1.00  0.00           H
ATOM   2373  CD1 LEU A 165      71.820 101.300 153.950  1.00  0.00           C
ATOM   2374 HD11 LEU A 165      71.190 102.190 153.770  1.00  0.00           H
ATOM   2375 HD12 LEU A 165      72.860 101.350 153.560  1.00  0.00           H
ATOM   2376 HD13 LEU A 165      71.440 100.430 153.370  1.00  0.00           H
ATOM   2377  CD2 LEU A 165      70.750 101.050 156.110  1.00  0.00           C
ATOM   2378 HD21 LEU A 165      70.020 101.780 155.710  1.00  0.00           H
ATOM   2379 HD22 LEU A 165      70.300 100.040 156.010  1.00  0.00           H
ATOM   2380 HD23 LEU A 165      70.760 101.240 157.200  1.00  0.00           H
ATOM   2381  C   LEU A 165      74.190  98.280 157.260  1.00  0.00           C
ATOM   2382  O   LEU A 165      74.050  97.220 156.700  1.00  0.00           O
ATOM   2383  N   ASN A 166      75.300  98.570 157.980  1.00  0.00           N
ATOM   2384  HN  ASN A 166      75.340  99.520 158.260  1.00  0.00           H
ATOM   2385  CA  ASN A 166      76.440  97.670 158.230  1.00  0.00           C
ATOM   2386  HA  ASN A 166      77.060  98.300 158.850  1.00  0.00           H
ATOM   2387  CB  ASN A 166      75.970  96.440 159.060  1.00  0.00           C
ATOM   2388  HB1 ASN A 166      75.740  95.570 158.400  1.00  0.00           H
ATOM   2389  HB2 ASN A 166      76.790  96.080 159.720  1.00  0.00           H
ATOM   2390  CG  ASN A 166      74.780  96.740 159.990  1.00  0.00           C
ATOM   2391  OD1 ASN A 166      73.760  96.060 159.880  1.00  0.00           O
ATOM   2392  ND2 ASN A 166      74.830  97.710 160.910  1.00  0.00           N
ATOM   2393 HD21 ASN A 166      75.670  98.190 161.170  1.00  0.00           H
ATOM   2394 HD22 ASN A 166      73.970  97.930 161.370  1.00  0.00           H
ATOM   2395  C   ASN A 166      77.380  97.210 157.090  1.00  0.00           C
ATOM   2396  O   ASN A 166      78.080  96.190 157.170  1.00  0.00           O
ATOM   2397  N   HIS A 167      77.480  98.070 156.070  1.00  0.00           N
ATOM   2398  HN  HIS A 167      76.920  98.890 156.130  1.00  0.00           H
ATOM   2399  CA  HIS A 167      78.440  97.870 154.980  1.00  0.00           C
ATOM   2400  HA  HIS A 167      78.450  96.820 154.700  1.00  0.00           H
ATOM   2401  CB  HIS A 167      78.010  98.820 153.810  1.00  0.00           C
ATOM   2402  HB1 HIS A 167      78.070  99.860 154.210  1.00  0.00           H
ATOM   2403  HB2 HIS A 167      78.700  98.580 152.970  1.00  0.00           H
ATOM   2404  ND1 HIS A 167      75.660  99.490 153.210  1.00  0.00           N
ATOM   2405  CG  HIS A 167      76.630  98.480 153.350  1.00  0.00           C
ATOM   2406  CE1 HIS A 167      74.580  98.870 152.740  1.00  0.00           C
ATOM   2407  HE1 HIS A 167      73.570  99.230 152.560  1.00  0.00           H
ATOM   2408  NE2 HIS A 167      74.850  97.600 152.520  1.00  0.00           N
ATOM   2409  HE2 HIS A 167      74.200  96.870 152.320  1.00  0.00           H
ATOM   2410  CD2 HIS A 167      76.120  97.360 152.870  1.00  0.00           C
ATOM   2411  HD2 HIS A 167      76.570  96.370 152.920  1.00  0.00           H
ATOM   2412  C   HIS A 167      79.890  98.150 155.300  1.00  0.00           C
ATOM   2413  O   HIS A 167      80.500  99.100 154.770  1.00  0.00           O
ATOM   2414  N   ASN A 168      80.430  97.260 156.180  1.00  0.00           N
ATOM   2415  HN  ASN A 168      79.810  96.560 156.520  1.00  0.00           H
ATOM   2416  CA  ASN A 168      81.710  97.560 156.820  1.00  0.00           C
ATOM   2417  HA  ASN A 168      81.790  98.620 156.950  1.00  0.00           H
ATOM   2418  CB  ASN A 168      81.860  96.860 158.230  1.00  0.00           C
ATOM   2419  HB1 ASN A 168      81.650  95.780 158.190  1.00  0.00           H
ATOM   2420  HB2 ASN A 168      82.870  97.110 158.630  1.00  0.00           H
ATOM   2421  CG  ASN A 168      80.930  97.530 159.250  1.00  0.00           C
ATOM   2422  OD1 ASN A 168      80.000  98.280 158.940  1.00  0.00           O
ATOM   2423  ND2 ASN A 168      81.120  97.080 160.500  1.00  0.00           N
ATOM   2424 HD21 ASN A 168      82.050  96.740 160.660  1.00  0.00           H
ATOM   2425 HD22 ASN A 168      80.490  97.410 161.210  1.00  0.00           H
ATOM   2426  C   ASN A 168      82.950  97.130 156.040  1.00  0.00           C
ATOM   2427  O   ASN A 168      83.150  95.980 155.840  1.00  0.00           O
ATOM   2428  N   TYR A 169      83.790  98.100 155.730  1.00  0.00           N
ATOM   2429  HN  TYR A 169      83.540  99.040 155.980  1.00  0.00           H
ATOM   2430  CA  TYR A 169      85.160  97.900 155.210  1.00  0.00           C
ATOM   2431  HA  TYR A 169      85.090  97.490 154.210  1.00  0.00           H
ATOM   2432  CB  TYR A 169      85.880  99.270 154.900  1.00  0.00           C
ATOM   2433  HB1 TYR A 169      85.400  99.750 154.020  1.00  0.00           H
ATOM   2434  HB2 TYR A 169      85.720  99.930 155.770  1.00  0.00           H
ATOM   2435  CG  TYR A 169      87.310  99.250 154.810  1.00  0.00           C
ATOM   2436  CD1 TYR A 169      87.980  99.230 153.560  1.00  0.00           C
ATOM   2437  HD1 TYR A 169      87.410  99.140 152.640  1.00  0.00           H
ATOM   2438  CE1 TYR A 169      89.390  99.140 153.520  1.00  0.00           C
ATOM   2439  HE1 TYR A 169      89.930  99.170 152.580  1.00  0.00           H
ATOM   2440  CZ  TYR A 169      90.100  99.180 154.740  1.00  0.00           C
ATOM   2441  OH  TYR A 169      91.530  99.040 154.740  1.00  0.00           O
ATOM   2442  HH  TYR A 169      91.980  99.290 155.550  1.00  0.00           H
ATOM   2443  CD2 TYR A 169      88.090  99.360 155.980  1.00  0.00           C
ATOM   2444  HD2 TYR A 169      87.540  99.370 156.900  1.00  0.00           H
ATOM   2445  CE2 TYR A 169      89.450  99.240 155.940  1.00  0.00           C
ATOM   2446  HE2 TYR A 169      90.120  99.250 156.790  1.00  0.00           H
ATOM   2447  C   TYR A 169      85.990  96.960 156.170  1.00  0.00           C
ATOM   2448  O   TYR A 169      85.810  97.060 157.340  1.00  0.00           O
ATOM   2449  N   ARG A 170      86.790  96.030 155.620  1.00  0.00           N
ATOM   2450  HN  ARG A 170      86.730  95.960 154.630  1.00  0.00           H
ATOM   2451  CA  ARG A 170      87.640  95.080 156.300  1.00  0.00           C
ATOM   2452  HA  ARG A 170      87.490  95.240 157.360  1.00  0.00           H
ATOM   2453  CB  ARG A 170      87.210  93.660 155.930  1.00  0.00           C
ATOM   2454  HB1 ARG A 170      86.110  93.640 156.100  1.00  0.00           H
ATOM   2455  HB2 ARG A 170      87.400  93.460 154.860  1.00  0.00           H
ATOM   2456  CG  ARG A 170      87.940  92.500 156.610  1.00  0.00           C
ATOM   2457  HG1 ARG A 170      88.020  92.800 157.680  1.00  0.00           H
ATOM   2458  HG2 ARG A 170      88.960  92.250 156.240  1.00  0.00           H
ATOM   2459  CD  ARG A 170      87.040  91.260 156.710  1.00  0.00           C
ATOM   2460  HD1 ARG A 170      86.010  91.510 157.020  1.00  0.00           H
ATOM   2461  HD2 ARG A 170      87.490  90.510 157.400  1.00  0.00           H
ATOM   2462  NE  ARG A 170      86.950  90.650 155.360  1.00  0.00           N
ATOM   2463  HE  ARG A 170      86.110  90.890 154.870  1.00  0.00           H
ATOM   2464  CZ  ARG A 170      87.820  89.930 154.740  1.00  0.00           C
ATOM   2465  NH1 ARG A 170      88.710  89.170 155.260  1.00  0.00           N
ATOM   2466 HH11 ARG A 170      89.480  88.870 154.690  1.00  0.00           H
ATOM   2467 HH12 ARG A 170      88.830  89.230 156.250  1.00  0.00           H
ATOM   2468  NH2 ARG A 170      87.780  90.080 153.440  1.00  0.00           N
ATOM   2469 HH21 ARG A 170      88.470  89.610 152.890  1.00  0.00           H
ATOM   2470 HH22 ARG A 170      87.120  90.660 152.980  1.00  0.00           H
ATOM   2471  C   ARG A 170      89.170  95.220 155.930  1.00  0.00           C
ATOM   2472  O   ARG A 170      89.540  95.100 154.740  1.00  0.00           O
ATOM   2473  N   GLY A 171      90.010  95.540 156.970  1.00  0.00           N
ATOM   2474  HN  GLY A 171      89.620  95.520 157.880  1.00  0.00           H
ATOM   2475  CA  GLY A 171      91.360  95.930 156.820  1.00  0.00           C
ATOM   2476  HA1 GLY A 171      91.550  96.450 155.890  1.00  0.00           H
ATOM   2477  HA2 GLY A 171      92.040  95.110 156.990  1.00  0.00           H
ATOM   2478  C   GLY A 171      91.770  96.940 157.800  1.00  0.00           C
ATOM   2479  O   GLY A 171      91.050  97.330 158.720  1.00  0.00           O
ATOM   2480  N   TYR A 172      93.040  97.440 157.690  1.00  0.00           N
ATOM   2481  HN  TYR A 172      93.630  97.270 156.910  1.00  0.00           H
ATOM   2482  CA  TYR A 172      93.570  98.580 158.520  1.00  0.00           C
ATOM   2483  HA  TYR A 172      93.140  98.500 159.510  1.00  0.00           H
ATOM   2484  CB  TYR A 172      95.130  98.690 158.620  1.00  0.00           C
ATOM   2485  HB1 TYR A 172      95.600  98.860 157.630  1.00  0.00           H
ATOM   2486  HB2 TYR A 172      95.360  99.540 159.300  1.00  0.00           H
ATOM   2487  CG  TYR A 172      95.750  97.510 159.320  1.00  0.00           C
ATOM   2488  CD1 TYR A 172      96.630  96.650 158.660  1.00  0.00           C
ATOM   2489  HD1 TYR A 172      96.860  96.660 157.600  1.00  0.00           H
ATOM   2490  CE1 TYR A 172      97.300  95.550 159.270  1.00  0.00           C
ATOM   2491  HE1 TYR A 172      98.030  94.960 158.740  1.00  0.00           H
ATOM   2492  CZ  TYR A 172      97.160  95.360 160.630  1.00  0.00           C
ATOM   2493  OH  TYR A 172      97.790  94.170 161.130  1.00  0.00           O
ATOM   2494  HH  TYR A 172      98.250  93.670 160.450  1.00  0.00           H
ATOM   2495  CD2 TYR A 172      95.780  97.410 160.730  1.00  0.00           C
ATOM   2496  HD2 TYR A 172      95.160  98.060 161.330  1.00  0.00           H
ATOM   2497  CE2 TYR A 172      96.360  96.280 161.380  1.00  0.00           C
ATOM   2498  HE2 TYR A 172      96.180  96.150 162.440  1.00  0.00           H
ATOM   2499  C   TYR A 172      93.150  99.930 158.010  1.00  0.00           C
ATOM   2500  O   TYR A 172      92.860 100.250 156.850  1.00  0.00           O
ATOM   2501  N   ILE A 173      93.140 100.880 158.960  1.00  0.00           N
ATOM   2502  HN  ILE A 173      93.130 100.520 159.880  1.00  0.00           H
ATOM   2503  CA  ILE A 173      93.020 102.330 158.750  1.00  0.00           C
ATOM   2504  HA  ILE A 173      93.200 102.550 157.710  1.00  0.00           H
ATOM   2505  CB  ILE A 173      91.580 102.880 159.200  1.00  0.00           C
ATOM   2506  HB  ILE A 173      91.210 102.410 160.140  1.00  0.00           H
ATOM   2507  CG2 ILE A 173      91.530 104.360 159.270  1.00  0.00           C
ATOM   2508 HG21 ILE A 173      91.940 104.740 158.310  1.00  0.00           H
ATOM   2509 HG22 ILE A 173      90.530 104.790 159.490  1.00  0.00           H
ATOM   2510 HG23 ILE A 173      92.100 104.960 160.010  1.00  0.00           H
ATOM   2511  CG1 ILE A 173      90.530 102.420 158.110  1.00  0.00           C
ATOM   2512 HG11 ILE A 173      90.500 101.310 158.100  1.00  0.00           H
ATOM   2513 HG12 ILE A 173      90.860 102.700 157.080  1.00  0.00           H
ATOM   2514  CD  ILE A 173      89.070 103.030 158.290  1.00  0.00           C
ATOM   2515  HD1 ILE A 173      89.080 104.080 157.920  1.00  0.00           H
ATOM   2516  HD2 ILE A 173      88.410 102.320 157.730  1.00  0.00           H
ATOM   2517  HD3 ILE A 173      88.880 103.110 159.380  1.00  0.00           H
ATOM   2518  C   ILE A 173      94.110 102.970 159.550  1.00  0.00           C
ATOM   2519  O   ILE A 173      94.300 102.740 160.720  1.00  0.00           O
ATOM   2520  N   GLU A 174      94.960 103.820 158.950  1.00  0.00           N
ATOM   2521  HN  GLU A 174      94.890 103.950 157.970  1.00  0.00           H
ATOM   2522  CA  GLU A 174      95.770 104.730 159.710  1.00  0.00           C
ATOM   2523  HA  GLU A 174      95.430 104.820 160.730  1.00  0.00           H
ATOM   2524  CB  GLU A 174      97.210 104.050 159.760  1.00  0.00           C
ATOM   2525  HB1 GLU A 174      97.170 103.070 160.280  1.00  0.00           H
ATOM   2526  HB2 GLU A 174      97.500 103.860 158.710  1.00  0.00           H
ATOM   2527  CG  GLU A 174      98.290 104.970 160.470  1.00  0.00           C
ATOM   2528  HG1 GLU A 174      98.010 105.510 161.400  1.00  0.00           H
ATOM   2529  HG2 GLU A 174      98.780 105.710 159.810  1.00  0.00           H
ATOM   2530  CD  GLU A 174      99.520 104.210 160.930  1.00  0.00           C
ATOM   2531  OE1 GLU A 174     100.240 104.860 161.760  1.00  0.00           O
ATOM   2532  OE2 GLU A 174      99.780 103.150 160.340  1.00  0.00           O
ATOM   2533  C   GLU A 174      95.760 106.140 159.030  1.00  0.00           C
ATOM   2534  O   GLU A 174      95.350 106.350 157.860  1.00  0.00           O
ATOM   2535  N   HIS A 175      96.210 107.130 159.820  1.00  0.00           N
ATOM   2536  HN  HIS A 175      96.740 106.870 160.620  1.00  0.00           H
ATOM   2537  CA  HIS A 175      96.240 108.530 159.420  1.00  0.00           C
ATOM   2538  HA  HIS A 175      96.470 108.980 160.370  1.00  0.00           H
ATOM   2539  CB  HIS A 175      97.450 108.770 158.500  1.00  0.00           C
ATOM   2540  HB1 HIS A 175      98.370 108.320 158.930  1.00  0.00           H
ATOM   2541  HB2 HIS A 175      97.170 108.250 157.560  1.00  0.00           H
ATOM   2542  ND1 HIS A 175      97.890 111.070 158.940  1.00  0.00           N
ATOM   2543  CG  HIS A 175      97.660 110.190 157.980  1.00  0.00           C
ATOM   2544  CE1 HIS A 175      98.000 112.250 158.320  1.00  0.00           C
ATOM   2545  HE1 HIS A 175      98.200 113.200 158.810  1.00  0.00           H
ATOM   2546  NE2 HIS A 175      97.870 112.140 156.980  1.00  0.00           N
ATOM   2547  HE2 HIS A 175      98.090 112.870 156.330  1.00  0.00           H
ATOM   2548  CD2 HIS A 175      97.710 110.820 156.800  1.00  0.00           C
ATOM   2549  HD2 HIS A 175      97.600 110.330 155.830  1.00  0.00           H
ATOM   2550  C   HIS A 175      94.900 109.130 158.850  1.00  0.00           C
ATOM   2551  O   HIS A 175      94.850 109.480 157.680  1.00  0.00           O
ATOM   2552  N   PHE A 176      93.870 109.100 159.680  1.00  0.00           N
ATOM   2553  HN  PHE A 176      94.010 108.600 160.540  1.00  0.00           H
ATOM   2554  CA  PHE A 176      92.670 109.760 159.320  1.00  0.00           C
ATOM   2555  HA  PHE A 176      92.420 109.540 158.290  1.00  0.00           H
ATOM   2556  CB  PHE A 176      91.380 109.260 160.030  1.00  0.00           C
ATOM   2557  HB1 PHE A 176      91.380 108.150 160.020  1.00  0.00           H
ATOM   2558  HB2 PHE A 176      91.310 109.520 161.110  1.00  0.00           H
ATOM   2559  CG  PHE A 176      90.100 109.810 159.560  1.00  0.00           C
ATOM   2560  CD1 PHE A 176      89.440 109.110 158.490  1.00  0.00           C
ATOM   2561  HD1 PHE A 176      89.890 108.230 158.070  1.00  0.00           H
ATOM   2562  CE1 PHE A 176      88.280 109.680 157.930  1.00  0.00           C
ATOM   2563  HE1 PHE A 176      87.710 109.210 157.150  1.00  0.00           H
ATOM   2564  CZ  PHE A 176      87.750 110.870 158.540  1.00  0.00           C
ATOM   2565  HZ  PHE A 176      86.850 111.370 158.200  1.00  0.00           H
ATOM   2566  CD2 PHE A 176      89.500 110.870 160.150  1.00  0.00           C
ATOM   2567  HD2 PHE A 176      89.980 111.440 160.930  1.00  0.00           H
ATOM   2568  CE2 PHE A 176      88.380 111.450 159.660  1.00  0.00           C
ATOM   2569  HE2 PHE A 176      87.970 112.330 160.130  1.00  0.00           H
ATOM   2570  C   PHE A 176      92.760 111.250 159.550  1.00  0.00           C
ATOM   2571  O   PHE A 176      92.960 111.820 160.660  1.00  0.00           O
ATOM   2572  N   SER A 177      92.770 111.980 158.430  1.00  0.00           N
ATOM   2573  HN  SER A 177      92.820 111.590 157.510  1.00  0.00           H
ATOM   2574  CA  SER A 177      92.970 113.440 158.400  1.00  0.00           C
ATOM   2575  HA  SER A 177      92.880 113.750 159.430  1.00  0.00           H
ATOM   2576  CB  SER A 177      94.430 113.940 157.940  1.00  0.00           C
ATOM   2577  HB1 SER A 177      94.870 113.240 157.190  1.00  0.00           H
ATOM   2578  HB2 SER A 177      95.160 113.860 158.780  1.00  0.00           H
ATOM   2579  OG  SER A 177      94.330 115.270 157.430  1.00  0.00           O
ATOM   2580  HG1 SER A 177      95.110 115.630 157.840  1.00  0.00           H
ATOM   2581  C   SER A 177      91.790 114.030 157.640  1.00  0.00           C
ATOM   2582  O   SER A 177      91.610 113.670 156.480  1.00  0.00           O
ATOM   2583  N   LEU A 178      90.990 114.970 158.250  1.00  0.00           N
ATOM   2584  HN  LEU A 178      91.180 115.230 159.190  1.00  0.00           H
ATOM   2585  CA  LEU A 178      90.030 115.800 157.650  1.00  0.00           C
ATOM   2586  HA  LEU A 178      90.060 115.610 156.580  1.00  0.00           H
ATOM   2587  CB  LEU A 178      88.600 115.440 158.160  1.00  0.00           C
ATOM   2588  HB1 LEU A 178      88.530 114.400 157.800  1.00  0.00           H
ATOM   2589  HB2 LEU A 178      88.670 115.530 159.270  1.00  0.00           H
ATOM   2590  CG  LEU A 178      87.360 116.150 157.620  1.00  0.00           C
ATOM   2591  HG  LEU A 178      87.340 117.130 158.140  1.00  0.00           H
ATOM   2592  CD1 LEU A 178      87.490 116.230 156.120  1.00  0.00           C
ATOM   2593 HD11 LEU A 178      86.500 116.610 155.790  1.00  0.00           H
ATOM   2594 HD12 LEU A 178      88.140 117.090 155.820  1.00  0.00           H
ATOM   2595 HD13 LEU A 178      87.840 115.270 155.700  1.00  0.00           H
ATOM   2596  CD2 LEU A 178      86.120 115.430 158.070  1.00  0.00           C
ATOM   2597 HD21 LEU A 178      85.340 116.070 158.530  1.00  0.00           H
ATOM   2598 HD22 LEU A 178      85.740 114.760 157.270  1.00  0.00           H
ATOM   2599 HD23 LEU A 178      86.420 114.730 158.880  1.00  0.00           H
ATOM   2600  C   LEU A 178      90.370 117.260 157.920  1.00  0.00           C
ATOM   2601  O   LEU A 178      90.630 117.690 159.010  1.00  0.00           O
ATOM   2602  N   TRP A 179      90.330 118.160 156.900  1.00  0.00           N
ATOM   2603  HN  TRP A 179      90.050 117.840 155.990  1.00  0.00           H
ATOM   2604  CA  TRP A 179      90.650 119.580 156.890  1.00  0.00           C
ATOM   2605  HA  TRP A 179      90.830 119.850 157.920  1.00  0.00           H
ATOM   2606  CB  TRP A 179      91.810 119.970 155.930  1.00  0.00           C
ATOM   2607  HB1 TRP A 179      91.680 119.370 155.000  1.00  0.00           H
ATOM   2608  HB2 TRP A 179      91.820 121.050 155.700  1.00  0.00           H
ATOM   2609  CG  TRP A 179      93.150 119.750 156.560  1.00  0.00           C
ATOM   2610  CD1 TRP A 179      93.620 118.640 157.200  1.00  0.00           C
ATOM   2611  HD1 TRP A 179      93.000 117.760 157.250  1.00  0.00           H
ATOM   2612  NE1 TRP A 179      94.940 118.810 157.490  1.00  0.00           N
ATOM   2613  HE1 TRP A 179      95.520 118.170 157.940  1.00  0.00           H
ATOM   2614  CE2 TRP A 179      95.350 120.030 157.150  1.00  0.00           C
ATOM   2615  CD2 TRP A 179      94.250 120.660 156.500  1.00  0.00           C
ATOM   2616  CE3 TRP A 179      94.410 121.980 155.940  1.00  0.00           C
ATOM   2617  HE3 TRP A 179      93.640 122.420 155.320  1.00  0.00           H
ATOM   2618  CZ3 TRP A 179      95.650 122.560 156.210  1.00  0.00           C
ATOM   2619  HZ3 TRP A 179      95.890 123.570 155.920  1.00  0.00           H
ATOM   2620  CZ2 TRP A 179      96.620 120.560 157.330  1.00  0.00           C
ATOM   2621  HZ2 TRP A 179      97.410 119.990 157.790  1.00  0.00           H
ATOM   2622  CH2 TRP A 179      96.720 121.870 156.810  1.00  0.00           C
ATOM   2623  HH2 TRP A 179      97.660 122.400 156.910  1.00  0.00           H
ATOM   2624  C   TRP A 179      89.450 120.300 156.420  1.00  0.00           C
ATOM   2625  O   TRP A 179      88.650 119.660 155.710  1.00  0.00           O
ATOM   2626  N   LYS A 180      89.280 121.600 156.690  1.00  0.00           N
ATOM   2627  HN  LYS A 180      89.980 122.050 157.240  1.00  0.00           H
ATOM   2628  CA  LYS A 180      88.090 122.400 156.360  1.00  0.00           C
ATOM   2629  HA  LYS A 180      87.210 121.810 156.120  1.00  0.00           H
ATOM   2630  CB  LYS A 180      87.820 123.370 157.550  1.00  0.00           C
ATOM   2631  HB1 LYS A 180      86.800 123.790 157.430  1.00  0.00           H
ATOM   2632  HB2 LYS A 180      87.830 122.660 158.400  1.00  0.00           H
ATOM   2633  CG  LYS A 180      88.830 124.480 157.780  1.00  0.00           C
ATOM   2634  HG1 LYS A 180      88.900 125.120 156.870  1.00  0.00           H
ATOM   2635  HG2 LYS A 180      89.820 124.090 158.120  1.00  0.00           H
ATOM   2636  CD  LYS A 180      88.370 125.430 158.950  1.00  0.00           C
ATOM   2637  HD1 LYS A 180      88.390 124.740 159.820  1.00  0.00           H
ATOM   2638  HD2 LYS A 180      87.340 125.740 158.690  1.00  0.00           H
ATOM   2639  CE  LYS A 180      89.130 126.700 159.240  1.00  0.00           C
ATOM   2640  HE1 LYS A 180      90.220 126.530 159.410  1.00  0.00           H
ATOM   2641  HE2 LYS A 180      88.700 127.150 160.160  1.00  0.00           H
ATOM   2642  NZ  LYS A 180      89.030 127.730 158.150  1.00  0.00           N
ATOM   2643  HZ1 LYS A 180      89.560 127.300 157.370  1.00  0.00           H
ATOM   2644  HZ2 LYS A 180      88.120 128.050 157.760  1.00  0.00           H
ATOM   2645  HZ3 LYS A 180      89.520 128.600 158.440  1.00  0.00           H
ATOM   2646  C   LYS A 180      88.250 123.210 155.030  1.00  0.00           C
ATOM   2647  O   LYS A 180      87.450 124.080 154.790  1.00  0.00           O
ATOM   2648  N   VAL A 181      89.280 122.930 154.150  1.00  0.00           N
ATOM   2649  HN  VAL A 181      89.780 122.090 154.340  1.00  0.00           H
ATOM   2650  CA  VAL A 181      89.710 123.690 152.920  1.00  0.00           C
ATOM   2651  HA  VAL A 181      88.840 124.160 152.470  1.00  0.00           H
ATOM   2652  CB  VAL A 181      90.820 124.740 153.200  1.00  0.00           C
ATOM   2653  HB  VAL A 181      91.350 125.030 152.270  1.00  0.00           H
ATOM   2654  CG1 VAL A 181      90.090 125.930 153.810  1.00  0.00           C
ATOM   2655 HG11 VAL A 181      89.590 126.410 152.940  1.00  0.00           H
ATOM   2656 HG12 VAL A 181      89.280 125.660 154.530  1.00  0.00           H
ATOM   2657 HG13 VAL A 181      90.790 126.680 154.220  1.00  0.00           H
ATOM   2658  CG2 VAL A 181      91.880 124.160 154.160  1.00  0.00           C
ATOM   2659 HG21 VAL A 181      92.790 124.790 154.070  1.00  0.00           H
ATOM   2660 HG22 VAL A 181      91.460 124.130 155.190  1.00  0.00           H
ATOM   2661 HG23 VAL A 181      92.130 123.120 153.850  1.00  0.00           H
ATOM   2662  C   VAL A 181      90.210 122.730 151.920  1.00  0.00           C
ATOM   2663  O   VAL A 181      90.740 121.700 152.340  1.00  0.00           O
ATOM   2664  N   ALA A 182      90.130 123.010 150.580  1.00  0.00           N
ATOM   2665  HN  ALA A 182      89.760 123.850 150.180  1.00  0.00           H
ATOM   2666  CA  ALA A 182      90.840 122.170 149.630  1.00  0.00           C
ATOM   2667  HA  ALA A 182      90.810 121.140 149.950  1.00  0.00           H
ATOM   2668  CB  ALA A 182      90.170 122.260 148.260  1.00  0.00           C
ATOM   2669  HB1 ALA A 182      89.080 122.070 148.220  1.00  0.00           H
ATOM   2670  HB2 ALA A 182      90.360 123.260 147.820  1.00  0.00           H
ATOM   2671  HB3 ALA A 182      90.670 121.530 147.580  1.00  0.00           H
ATOM   2672  C   ALA A 182      92.360 122.440 149.420  1.00  0.00           C
ATOM   2673  O   ALA A 182      92.900 123.530 149.420  1.00  0.00           O
ATOM   2674  N   ARG A 183      93.110 121.360 149.440  1.00  0.00           N
ATOM   2675  HN  ARG A 183      92.700 120.490 149.710  1.00  0.00           H
ATOM   2676  CA  ARG A 183      94.610 121.370 149.180  1.00  0.00           C
ATOM   2677  HA  ARG A 183      94.980 122.390 149.210  1.00  0.00           H
ATOM   2678  CB  ARG A 183      95.290 120.370 150.180  1.00  0.00           C
ATOM   2679  HB1 ARG A 183      94.990 119.340 149.920  1.00  0.00           H
ATOM   2680  HB2 ARG A 183      96.380 120.290 149.980  1.00  0.00           H
ATOM   2681  CG  ARG A 183      95.090 120.690 151.670  1.00  0.00           C
ATOM   2682  HG1 ARG A 183      94.920 119.770 152.270  1.00  0.00           H
ATOM   2683  HG2 ARG A 183      94.180 121.310 151.810  1.00  0.00           H
ATOM   2684  CD  ARG A 183      96.110 121.660 152.230  1.00  0.00           C
ATOM   2685  HD1 ARG A 183      95.680 122.320 153.000  1.00  0.00           H
ATOM   2686  HD2 ARG A 183      96.570 122.250 151.410  1.00  0.00           H
ATOM   2687  NE  ARG A 183      97.220 120.850 152.830  1.00  0.00           N
ATOM   2688  HE  ARG A 183      97.300 119.880 152.630  1.00  0.00           H
ATOM   2689  CZ  ARG A 183      98.150 121.430 153.620  1.00  0.00           C
ATOM   2690  NH1 ARG A 183      98.250 122.760 153.730  1.00  0.00           N
ATOM   2691 HH11 ARG A 183      98.980 123.160 154.290  1.00  0.00           H
ATOM   2692 HH12 ARG A 183      97.600 123.310 153.210  1.00  0.00           H
ATOM   2693  NH2 ARG A 183      99.140 120.720 154.110  1.00  0.00           N
ATOM   2694 HH21 ARG A 183      99.820 121.240 154.620  1.00  0.00           H
ATOM   2695 HH22 ARG A 183      99.180 119.730 154.030  1.00  0.00           H
ATOM   2696  C   ARG A 183      94.800 120.900 147.740  1.00  0.00           C
ATOM   2697  O   ARG A 183      94.030 120.090 147.250  1.00  0.00           O
ATOM   2698  N   THR A 184      95.820 121.420 147.100  1.00  0.00           N
ATOM   2699  HN  THR A 184      96.550 121.940 147.540  1.00  0.00           H
ATOM   2700  CA  THR A 184      96.200 121.040 145.770  1.00  0.00           C
ATOM   2701  HA  THR A 184      95.320 120.890 145.170  1.00  0.00           H
ATOM   2702  CB  THR A 184      97.170 121.980 145.080  1.00  0.00           C
ATOM   2703  HB  THR A 184      97.470 121.700 144.050  1.00  0.00           H
ATOM   2704  OG1 THR A 184      98.260 122.280 145.960  1.00  0.00           O
ATOM   2705  HG1 THR A 184      97.910 122.740 146.730  1.00  0.00           H
ATOM   2706  CG2 THR A 184      96.280 123.210 144.820  1.00  0.00           C
ATOM   2707 HG21 THR A 184      95.390 122.890 144.250  1.00  0.00           H
ATOM   2708 HG22 THR A 184      96.110 123.880 145.690  1.00  0.00           H
ATOM   2709 HG23 THR A 184      96.760 123.960 144.150  1.00  0.00           H
ATOM   2710  C   THR A 184      96.910 119.730 145.810  1.00  0.00           C
ATOM   2711  O   THR A 184      97.400 119.260 146.820  1.00  0.00           O
ATOM   2712  N   GLN A 185      97.020 119.100 144.620  1.00  0.00           N
ATOM   2713  HN  GLN A 185      96.720 119.520 143.770  1.00  0.00           H
ATOM   2714  CA  GLN A 185      97.740 117.830 144.390  1.00  0.00           C
ATOM   2715  HA  GLN A 185      97.180 117.050 144.880  1.00  0.00           H
ATOM   2716  CB  GLN A 185      97.740 117.430 142.880  1.00  0.00           C
ATOM   2717  HB1 GLN A 185      96.680 117.270 142.600  1.00  0.00           H
ATOM   2718  HB2 GLN A 185      98.100 118.260 142.230  1.00  0.00           H
ATOM   2719  CG  GLN A 185      98.560 116.150 142.630  1.00  0.00           C
ATOM   2720  HG1 GLN A 185      98.070 115.420 143.310  1.00  0.00           H
ATOM   2721  HG2 GLN A 185      99.650 116.170 142.850  1.00  0.00           H
ATOM   2722  CD  GLN A 185      98.370 115.710 141.240  1.00  0.00           C
ATOM   2723  OE1 GLN A 185      98.140 116.460 140.280  1.00  0.00           O
ATOM   2724  NE2 GLN A 185      98.490 114.350 141.050  1.00  0.00           N
ATOM   2725 HE21 GLN A 185      98.520 113.740 141.840  1.00  0.00           H
ATOM   2726 HE22 GLN A 185      98.620 113.920 140.150  1.00  0.00           H
ATOM   2727  C   GLN A 185      99.210 117.760 144.920  1.00  0.00           C
ATOM   2728  O   GLN A 185      99.630 116.870 145.630  1.00  0.00           O
ATOM   2729  N   ARG A 186     100.040 118.730 144.620  1.00  0.00           N
ATOM   2730  HN  ARG A 186      99.670 119.470 144.070  1.00  0.00           H
ATOM   2731  CA  ARG A 186     101.380 118.890 145.150  1.00  0.00           C
ATOM   2732  HA  ARG A 186     102.050 118.150 144.730  1.00  0.00           H
ATOM   2733  CB  ARG A 186     101.900 120.360 144.850  1.00  0.00           C
ATOM   2734  HB1 ARG A 186     102.070 120.460 143.750  1.00  0.00           H
ATOM   2735  HB2 ARG A 186     100.950 120.890 145.050  1.00  0.00           H
ATOM   2736  CG  ARG A 186     103.270 120.740 145.500  1.00  0.00           C
ATOM   2737  HG1 ARG A 186     103.230 120.950 146.590  1.00  0.00           H
ATOM   2738  HG2 ARG A 186     103.470 121.740 145.060  1.00  0.00           H
ATOM   2739  CD  ARG A 186     104.480 119.880 145.190  1.00  0.00           C
ATOM   2740  HD1 ARG A 186     104.500 119.800 144.080  1.00  0.00           H
ATOM   2741  HD2 ARG A 186     104.340 118.870 145.630  1.00  0.00           H
ATOM   2742  NE  ARG A 186     105.680 120.530 145.830  1.00  0.00           N
ATOM   2743  HE  ARG A 186     105.570 121.360 146.380  1.00  0.00           H
ATOM   2744  CZ  ARG A 186     106.860 120.050 145.740  1.00  0.00           C
ATOM   2745  NH1 ARG A 186     107.040 118.940 145.070  1.00  0.00           N
ATOM   2746 HH11 ARG A 186     107.990 118.640 145.140  1.00  0.00           H
ATOM   2747 HH12 ARG A 186     106.340 118.440 144.570  1.00  0.00           H
ATOM   2748  NH2 ARG A 186     107.840 120.620 146.470  1.00  0.00           N
ATOM   2749 HH21 ARG A 186     108.650 120.050 146.590  1.00  0.00           H
ATOM   2750 HH22 ARG A 186     107.470 121.110 147.260  1.00  0.00           H
ATOM   2751  C   ARG A 186     101.390 118.930 146.740  1.00  0.00           C
ATOM   2752  O   ARG A 186     102.250 118.430 147.440  1.00  0.00           O
ATOM   2753  N   GLU A 187     100.420 119.740 147.360  1.00  0.00           N
ATOM   2754  HN  GLU A 187      99.810 120.300 146.800  1.00  0.00           H
ATOM   2755  CA  GLU A 187     100.320 119.720 148.800  1.00  0.00           C
ATOM   2756  HA  GLU A 187     101.260 120.090 149.170  1.00  0.00           H
ATOM   2757  CB  GLU A 187      99.310 120.810 149.240  1.00  0.00           C
ATOM   2758  HB1 GLU A 187      98.490 120.700 148.500  1.00  0.00           H
ATOM   2759  HB2 GLU A 187      98.980 120.640 150.290  1.00  0.00           H
ATOM   2760  CG  GLU A 187      99.830 122.220 149.120  1.00  0.00           C
ATOM   2761  HG1 GLU A 187     100.400 122.280 148.180  1.00  0.00           H
ATOM   2762  HG2 GLU A 187     100.520 122.350 149.990  1.00  0.00           H
ATOM   2763  CD  GLU A 187      98.780 123.390 149.110  1.00  0.00           C
ATOM   2764  OE1 GLU A 187      97.820 123.340 148.360  1.00  0.00           O
ATOM   2765  OE2 GLU A 187      98.960 124.320 149.940  1.00  0.00           O
ATOM   2766  C   GLU A 187      99.930 118.340 149.410  1.00  0.00           C
ATOM   2767  O   GLU A 187     100.410 118.010 150.480  1.00  0.00           O
ATOM   2768  N   ILE A 188      99.030 117.560 148.670  1.00  0.00           N
ATOM   2769  HN  ILE A 188      98.500 118.050 147.990  1.00  0.00           H
ATOM   2770  CA  ILE A 188      98.710 116.150 148.950  1.00  0.00           C
ATOM   2771  HA  ILE A 188      98.510 116.030 150.000  1.00  0.00           H
ATOM   2772  CB  ILE A 188      97.540 115.690 148.010  1.00  0.00           C
ATOM   2773  HB  ILE A 188      97.550 116.220 147.030  1.00  0.00           H
ATOM   2774  CG2 ILE A 188      97.590 114.190 147.620  1.00  0.00           C
ATOM   2775 HG21 ILE A 188      97.540 113.590 148.540  1.00  0.00           H
ATOM   2776 HG22 ILE A 188      96.700 113.890 147.010  1.00  0.00           H
ATOM   2777 HG23 ILE A 188      98.510 114.010 147.030  1.00  0.00           H
ATOM   2778  CG1 ILE A 188      96.250 116.090 148.620  1.00  0.00           C
ATOM   2779 HG11 ILE A 188      96.510 116.740 149.480  1.00  0.00           H
ATOM   2780 HG12 ILE A 188      95.670 115.200 148.970  1.00  0.00           H
ATOM   2781  CD  ILE A 188      95.250 116.830 147.770  1.00  0.00           C
ATOM   2782  HD1 ILE A 188      94.250 116.950 148.220  1.00  0.00           H
ATOM   2783  HD2 ILE A 188      95.680 117.830 147.520  1.00  0.00           H
ATOM   2784  HD3 ILE A 188      95.070 116.390 146.760  1.00  0.00           H
ATOM   2785  C   ILE A 188      99.990 115.320 148.920  1.00  0.00           C
ATOM   2786  O   ILE A 188     100.320 114.600 149.840  1.00  0.00           O
ATOM   2787  N   LEU A 189     100.810 115.510 147.900  1.00  0.00           N
ATOM   2788  HN  LEU A 189     100.660 116.240 147.240  1.00  0.00           H
ATOM   2789  CA  LEU A 189     102.050 114.810 147.800  1.00  0.00           C
ATOM   2790  HA  LEU A 189     101.750 113.780 147.910  1.00  0.00           H
ATOM   2791  CB  LEU A 189     102.630 115.040 146.460  1.00  0.00           C
ATOM   2792  HB1 LEU A 189     102.770 116.120 146.230  1.00  0.00           H
ATOM   2793  HB2 LEU A 189     103.650 114.610 146.430  1.00  0.00           H
ATOM   2794  CG  LEU A 189     101.920 114.240 145.340  1.00  0.00           C
ATOM   2795  HG  LEU A 189     100.830 114.330 145.520  1.00  0.00           H
ATOM   2796  CD1 LEU A 189     102.240 114.920 143.990  1.00  0.00           C
ATOM   2797 HD11 LEU A 189     101.880 114.210 143.210  1.00  0.00           H
ATOM   2798 HD12 LEU A 189     101.790 115.930 143.910  1.00  0.00           H
ATOM   2799 HD13 LEU A 189     103.330 115.060 143.810  1.00  0.00           H
ATOM   2800  CD2 LEU A 189     102.340 112.800 145.330  1.00  0.00           C
ATOM   2801 HD21 LEU A 189     103.430 112.620 145.340  1.00  0.00           H
ATOM   2802 HD22 LEU A 189     101.910 112.380 146.260  1.00  0.00           H
ATOM   2803 HD23 LEU A 189     101.980 112.120 144.530  1.00  0.00           H
ATOM   2804  C   LEU A 189     103.070 115.150 148.890  1.00  0.00           C
ATOM   2805  O   LEU A 189     103.670 114.220 149.440  1.00  0.00           O
ATOM   2806  N   SER A 190     103.210 116.390 149.350  1.00  0.00           N
ATOM   2807  HN  SER A 190     102.650 117.120 148.970  1.00  0.00           H
ATOM   2808  CA  SER A 190     104.000 116.720 150.540  1.00  0.00           C
ATOM   2809  HA  SER A 190     104.910 116.180 150.320  1.00  0.00           H
ATOM   2810  CB  SER A 190     104.190 118.260 150.750  1.00  0.00           C
ATOM   2811  HB1 SER A 190     103.180 118.690 150.870  1.00  0.00           H
ATOM   2812  HB2 SER A 190     104.700 118.520 149.790  1.00  0.00           H
ATOM   2813  OG  SER A 190     104.960 118.560 151.890  1.00  0.00           O
ATOM   2814  HG1 SER A 190     105.800 118.120 151.740  1.00  0.00           H
ATOM   2815  C   SER A 190     103.440 116.170 151.830  1.00  0.00           C
ATOM   2816  O   SER A 190     104.150 115.670 152.720  1.00  0.00           O
ATOM   2817  N   ASP A 191     102.040 116.140 151.980  1.00  0.00           N
ATOM   2818  HN  ASP A 191     101.470 116.600 151.300  1.00  0.00           H
ATOM   2819  CA  ASP A 191     101.520 115.550 153.170  1.00  0.00           C
ATOM   2820  HA  ASP A 191     102.180 115.770 153.980  1.00  0.00           H
ATOM   2821  CB  ASP A 191     100.100 116.160 153.380  1.00  0.00           C
ATOM   2822  HB1 ASP A 191      99.690 116.290 152.350  1.00  0.00           H
ATOM   2823  HB2 ASP A 191      99.420 115.490 153.940  1.00  0.00           H
ATOM   2824  CG  ASP A 191     100.120 117.410 154.130  1.00  0.00           C
ATOM   2825  OD1 ASP A 191      98.970 117.840 154.480  1.00  0.00           O
ATOM   2826  OD2 ASP A 191     101.190 118.100 154.350  1.00  0.00           O
ATOM   2827  C   ASP A 191     101.490 114.030 153.150  1.00  0.00           C
ATOM   2828  O   ASP A 191     101.420 113.380 154.210  1.00  0.00           O
ATOM   2829  N   MET A 192     101.660 113.360 152.000  1.00  0.00           N
ATOM   2830  HN  MET A 192     101.530 113.900 151.170  1.00  0.00           H
ATOM   2831  CA  MET A 192     101.880 111.970 151.860  1.00  0.00           C
ATOM   2832  HA  MET A 192     101.200 111.300 152.380  1.00  0.00           H
ATOM   2833  CB  MET A 192     101.800 111.620 150.290  1.00  0.00           C
ATOM   2834  HB1 MET A 192     100.780 111.990 150.030  1.00  0.00           H
ATOM   2835  HB2 MET A 192     102.520 112.200 149.670  1.00  0.00           H
ATOM   2836  CG  MET A 192     101.870 110.150 149.990  1.00  0.00           C
ATOM   2837  HG1 MET A 192     101.120 109.700 150.680  1.00  0.00           H
ATOM   2838  HG2 MET A 192     102.890 109.730 150.030  1.00  0.00           H
ATOM   2839  SD  MET A 192     101.400 109.550 148.300  1.00  0.00           S
ATOM   2840  CE  MET A 192     101.660 107.800 148.500  1.00  0.00           C
ATOM   2841  HE1 MET A 192     101.220 107.360 149.410  1.00  0.00           H
ATOM   2842  HE2 MET A 192     101.310 107.260 147.600  1.00  0.00           H
ATOM   2843  HE3 MET A 192     102.740 107.540 148.570  1.00  0.00           H
ATOM   2844  C   MET A 192     103.170 111.500 152.420  1.00  0.00           C
ATOM   2845  O   MET A 192     103.290 110.470 153.060  1.00  0.00           O
ATOM   2846  N   GLU A 193     104.190 112.310 152.200  1.00  0.00           N
ATOM   2847  HN  GLU A 193     104.070 113.090 151.590  1.00  0.00           H
ATOM   2848  CA  GLU A 193     105.500 112.000 152.600  1.00  0.00           C
ATOM   2849  HA  GLU A 193     105.690 111.020 152.170  1.00  0.00           H
ATOM   2850  CB  GLU A 193     106.500 113.070 152.020  1.00  0.00           C
ATOM   2851  HB1 GLU A 193     106.140 114.120 152.060  1.00  0.00           H
ATOM   2852  HB2 GLU A 193     107.410 112.970 152.630  1.00  0.00           H
ATOM   2853  CG  GLU A 193     106.850 112.830 150.510  1.00  0.00           C
ATOM   2854  HG1 GLU A 193     105.980 112.840 149.830  1.00  0.00           H
ATOM   2855  HG2 GLU A 193     107.310 111.820 150.400  1.00  0.00           H
ATOM   2856  CD  GLU A 193     107.900 113.800 149.960  1.00  0.00           C
ATOM   2857  OE1 GLU A 193     108.360 113.450 148.810  1.00  0.00           O
ATOM   2858  OE2 GLU A 193     108.190 114.880 150.470  1.00  0.00           O
ATOM   2859  C   GLU A 193     105.790 111.950 154.130  1.00  0.00           C
ATOM   2860  O   GLU A 193     106.630 111.230 154.670  1.00  0.00           O
ATOM   2861  N   THR A 194     105.030 112.800 154.850  1.00  0.00           N
ATOM   2862  HN  THR A 194     104.290 113.350 154.480  1.00  0.00           H
ATOM   2863  CA  THR A 194     105.260 112.990 156.310  1.00  0.00           C
ATOM   2864  HA  THR A 194     106.270 112.980 156.690  1.00  0.00           H
ATOM   2865  CB  THR A 194     104.610 114.310 156.670  1.00  0.00           C
ATOM   2866  HB  THR A 194     104.550 114.460 157.770  1.00  0.00           H
ATOM   2867  OG1 THR A 194     103.400 114.510 155.990  1.00  0.00           O
ATOM   2868  HG1 THR A 194     103.270 115.460 156.050  1.00  0.00           H
ATOM   2869  CG2 THR A 194     105.430 115.450 156.040  1.00  0.00           C
ATOM   2870 HG21 THR A 194     104.900 116.420 156.170  1.00  0.00           H
ATOM   2871 HG22 THR A 194     106.440 115.440 156.510  1.00  0.00           H
ATOM   2872 HG23 THR A 194     105.650 115.290 154.960  1.00  0.00           H
ATOM   2873  C   THR A 194     104.590 112.040 157.230  1.00  0.00           C
ATOM   2874  O   THR A 194     105.000 111.820 158.380  1.00  0.00           O
ATOM   2875  N   HIS A 195     103.550 111.310 156.730  1.00  0.00           N
ATOM   2876  HN  HIS A 195     103.190 111.500 155.820  1.00  0.00           H
ATOM   2877  CA  HIS A 195     102.710 110.410 157.570  1.00  0.00           C
ATOM   2878  HA  HIS A 195     101.810 110.130 157.050  1.00  0.00           H
ATOM   2879  CB  HIS A 195     103.390 108.980 157.680  1.00  0.00           C
ATOM   2880  HB1 HIS A 195     103.580 108.770 156.610  1.00  0.00           H
ATOM   2881  HB2 HIS A 195     104.380 109.030 158.200  1.00  0.00           H
ATOM   2882  ND1 HIS A 195     102.380 107.400 159.330  1.00  0.00           N
ATOM   2883  CG  HIS A 195     102.440 107.830 158.090  1.00  0.00           C
ATOM   2884  CE1 HIS A 195     101.750 106.250 159.290  1.00  0.00           C
ATOM   2885  HE1 HIS A 195     101.670 105.680 160.220  1.00  0.00           H
ATOM   2886  NE2 HIS A 195     101.480 105.900 158.030  1.00  0.00           N
ATOM   2887  HE2 HIS A 195     100.980 105.060 157.860  1.00  0.00           H
ATOM   2888  CD2 HIS A 195     101.930 106.920 157.270  1.00  0.00           C
ATOM   2889  HD2 HIS A 195     101.960 106.930 156.190  1.00  0.00           H
ATOM   2890  C   HIS A 195     102.240 110.970 158.870  1.00  0.00           C
ATOM   2891  O   HIS A 195     102.400 110.410 159.940  1.00  0.00           O
ATOM   2892  N   GLY A 196     101.610 112.150 158.900  1.00  0.00           N
ATOM   2893  HN  GLY A 196     101.650 112.730 158.080  1.00  0.00           H
ATOM   2894  CA  GLY A 196     100.990 112.700 160.100  1.00  0.00           C
ATOM   2895  HA1 GLY A 196     100.510 111.890 160.640  1.00  0.00           H
ATOM   2896  HA2 GLY A 196     100.290 113.450 159.750  1.00  0.00           H
ATOM   2897  C   GLY A 196     101.960 113.570 160.940  1.00  0.00           C
ATOM   2898  O   GLY A 196     101.550 114.120 161.910  1.00  0.00           O
ATOM   2899  N   ALA A 197     103.260 113.700 160.630  1.00  0.00           N
ATOM   2900  HN  ALA A 197     103.680 113.210 159.870  1.00  0.00           H
ATOM   2901  CA  ALA A 197     104.250 114.310 161.440  1.00  0.00           C
ATOM   2902  HA  ALA A 197     103.960 114.270 162.480  1.00  0.00           H
ATOM   2903  CB  ALA A 197     105.550 113.420 161.400  1.00  0.00           C
ATOM   2904  HB1 ALA A 197     106.230 113.820 162.170  1.00  0.00           H
ATOM   2905  HB2 ALA A 197     105.340 112.350 161.620  1.00  0.00           H
ATOM   2906  HB3 ALA A 197     105.910 113.510 160.350  1.00  0.00           H
ATOM   2907  C   ALA A 197     104.390 115.770 161.350  1.00  0.00           C
ATOM   2908  O   ALA A 197     105.400 116.290 161.030  1.00  0.00           O
ATOM   2909  N   HIS A 198     103.290 116.510 161.600  1.00  0.00           N
ATOM   2910  HN  HIS A 198     102.440 116.070 161.870  1.00  0.00           H
ATOM   2911  CA  HIS A 198     103.220 117.940 161.640  1.00  0.00           C
ATOM   2912  HA  HIS A 198     104.200 118.280 161.920  1.00  0.00           H
ATOM   2913  CB  HIS A 198     102.780 118.370 160.210  1.00  0.00           C
ATOM   2914  HB1 HIS A 198     102.920 119.450 159.960  1.00  0.00           H
ATOM   2915  HB2 HIS A 198     103.530 117.920 159.530  1.00  0.00           H
ATOM   2916  ND1 HIS A 198     101.110 116.650 159.210  1.00  0.00           N
ATOM   2917  CG  HIS A 198     101.440 117.930 159.600  1.00  0.00           C
ATOM   2918  CE1 HIS A 198      99.860 116.710 158.830  1.00  0.00           C
ATOM   2919  HE1 HIS A 198      99.330 115.970 158.230  1.00  0.00           H
ATOM   2920  NE2 HIS A 198      99.350 117.970 159.000  1.00  0.00           N
ATOM   2921  HE2 HIS A 198      98.430 118.330 159.140  1.00  0.00           H
ATOM   2922  CD2 HIS A 198     100.340 118.770 159.520  1.00  0.00           C
ATOM   2923  HD2 HIS A 198     100.190 119.720 160.030  1.00  0.00           H
ATOM   2924  C   HIS A 198     102.260 118.420 162.760  1.00  0.00           C
ATOM   2925  O   HIS A 198     101.450 117.690 163.280  1.00  0.00           O
ATOM   2926  N   THR A 199     102.520 119.710 163.140  1.00  0.00           N
ATOM   2927  HN  THR A 199     103.330 120.150 162.780  1.00  0.00           H
ATOM   2928  CA  THR A 199     101.710 120.450 164.100  1.00  0.00           C
ATOM   2929  HA  THR A 199     101.740 119.880 165.020  1.00  0.00           H
ATOM   2930  CB  THR A 199     102.390 121.750 164.480  1.00  0.00           C
ATOM   2931  HB  THR A 199     103.320 121.430 165.010  1.00  0.00           H
ATOM   2932  OG1 THR A 199     101.710 122.640 165.360  1.00  0.00           O
ATOM   2933  HG1 THR A 199     101.610 122.220 166.220  1.00  0.00           H
ATOM   2934  CG2 THR A 199     102.740 122.450 163.160  1.00  0.00           C
ATOM   2935 HG21 THR A 199     103.220 123.400 163.470  1.00  0.00           H
ATOM   2936 HG22 THR A 199     103.440 121.880 162.510  1.00  0.00           H
ATOM   2937 HG23 THR A 199     101.860 122.780 162.550  1.00  0.00           H
ATOM   2938  C   THR A 199     100.230 120.670 163.790  1.00  0.00           C
ATOM   2939  O   THR A 199      99.870 120.630 162.610  1.00  0.00           O
ATOM   2940  N   ALA A 200      99.340 120.860 164.730  1.00  0.00           N
ATOM   2941  HN  ALA A 200      99.680 120.990 165.660  1.00  0.00           H
ATOM   2942  CA  ALA A 200      97.930 121.290 164.510  1.00  0.00           C
ATOM   2943  HA  ALA A 200      97.420 120.670 163.780  1.00  0.00           H
ATOM   2944  CB  ALA A 200      97.020 121.170 165.760  1.00  0.00           C
ATOM   2945  HB1 ALA A 200      96.900 120.110 166.070  1.00  0.00           H
ATOM   2946  HB2 ALA A 200      97.530 121.650 166.620  1.00  0.00           H
ATOM   2947  HB3 ALA A 200      96.040 121.670 165.560  1.00  0.00           H
ATOM   2948  C   ALA A 200      97.980 122.740 163.970  1.00  0.00           C
ATOM   2949  O   ALA A 200      98.460 123.650 164.570  1.00  0.00           O
ATOM   2950  N   LEU A 201      97.370 123.010 162.770  1.00  0.00           N
ATOM   2951  HN  LEU A 201      96.920 122.230 162.330  1.00  0.00           H
ATOM   2952  CA  LEU A 201      97.380 124.250 161.930  1.00  0.00           C
ATOM   2953  HA  LEU A 201      98.020 125.030 162.310  1.00  0.00           H
ATOM   2954  CB  LEU A 201      97.760 123.920 160.400  1.00  0.00           C
ATOM   2955  HB1 LEU A 201      97.060 123.180 159.960  1.00  0.00           H
ATOM   2956  HB2 LEU A 201      97.590 124.810 159.770  1.00  0.00           H
ATOM   2957  CG  LEU A 201      99.270 123.580 160.360  1.00  0.00           C
ATOM   2958  HG  LEU A 201      99.460 122.900 161.210  1.00  0.00           H
ATOM   2959  CD1 LEU A 201      99.740 122.600 159.270  1.00  0.00           C
ATOM   2960 HD11 LEU A 201      99.290 123.020 158.350  1.00  0.00           H
ATOM   2961 HD12 LEU A 201     100.800 122.860 159.070  1.00  0.00           H
ATOM   2962 HD13 LEU A 201      99.610 121.500 159.410  1.00  0.00           H
ATOM   2963  CD2 LEU A 201     100.100 124.830 160.290  1.00  0.00           C
ATOM   2964 HD21 LEU A 201      99.950 125.390 159.340  1.00  0.00           H
ATOM   2965 HD22 LEU A 201      99.750 125.570 161.040  1.00  0.00           H
ATOM   2966 HD23 LEU A 201     101.160 124.520 160.410  1.00  0.00           H
ATOM   2967  C   LEU A 201      95.920 124.660 161.920  1.00  0.00           C
ATOM   2968  O   LEU A 201      95.070 123.810 162.110  1.00  0.00           O
ATOM   2969  N   PRO A 202      95.560 125.990 161.750  1.00  0.00           N
ATOM   2970  CD  PRO A 202      96.560 127.050 161.420  1.00  0.00           C
ATOM   2971  HD1 PRO A 202      97.190 126.700 160.570  1.00  0.00           H
ATOM   2972  HD2 PRO A 202      97.130 127.360 162.330  1.00  0.00           H
ATOM   2973  CA  PRO A 202      94.170 126.470 161.960  1.00  0.00           C
ATOM   2974  HA  PRO A 202      93.850 126.090 162.920  1.00  0.00           H
ATOM   2975  CB  PRO A 202      94.340 127.940 162.080  1.00  0.00           C
ATOM   2976  HB1 PRO A 202      93.420 128.560 161.960  1.00  0.00           H
ATOM   2977  HB2 PRO A 202      94.610 128.090 163.140  1.00  0.00           H
ATOM   2978  CG  PRO A 202      95.590 128.180 161.110  1.00  0.00           C
ATOM   2979  HG1 PRO A 202      96.040 129.170 161.350  1.00  0.00           H
ATOM   2980  HG2 PRO A 202      95.400 128.290 160.020  1.00  0.00           H
ATOM   2981  C   PRO A 202      93.190 126.040 160.880  1.00  0.00           C
ATOM   2982  O   PRO A 202      91.990 126.060 161.020  1.00  0.00           O
ATOM   2983  N   GLN A 203      93.720 125.480 159.740  1.00  0.00           N
ATOM   2984  HN  GLN A 203      94.710 125.400 159.620  1.00  0.00           H
ATOM   2985  CA  GLN A 203      92.910 124.790 158.730  1.00  0.00           C
ATOM   2986  HA  GLN A 203      91.930 125.230 158.710  1.00  0.00           H
ATOM   2987  CB  GLN A 203      93.700 125.120 157.460  1.00  0.00           C
ATOM   2988  HB1 GLN A 203      94.780 124.860 157.440  1.00  0.00           H
ATOM   2989  HB2 GLN A 203      93.220 124.610 156.590  1.00  0.00           H
ATOM   2990  CG  GLN A 203      93.850 126.660 157.200  1.00  0.00           C
ATOM   2991  HG1 GLN A 203      94.270 126.880 156.200  1.00  0.00           H
ATOM   2992  HG2 GLN A 203      94.510 127.140 157.950  1.00  0.00           H
ATOM   2993  CD  GLN A 203      92.460 127.340 156.970  1.00  0.00           C
ATOM   2994  OE1 GLN A 203      91.370 126.740 156.920  1.00  0.00           O
ATOM   2995  NE2 GLN A 203      92.470 128.690 156.790  1.00  0.00           N
ATOM   2996 HE21 GLN A 203      93.350 129.150 156.900  1.00  0.00           H
ATOM   2997 HE22 GLN A 203      91.590 129.160 156.810  1.00  0.00           H
ATOM   2998  C   GLN A 203      92.710 123.290 158.960  1.00  0.00           C
ATOM   2999  O   GLN A 203      91.860 122.640 158.370  1.00  0.00           O
ATOM   3000  N   LEU A 204      93.470 122.860 159.950  1.00  0.00           N
ATOM   3001  HN  LEU A 204      94.070 123.490 160.430  1.00  0.00           H
ATOM   3002  CA  LEU A 204      93.450 121.450 160.370  1.00  0.00           C
ATOM   3003  HA  LEU A 204      93.240 120.840 159.500  1.00  0.00           H
ATOM   3004  CB  LEU A 204      94.830 121.100 160.950  1.00  0.00           C
ATOM   3005  HB1 LEU A 204      95.490 121.580 160.190  1.00  0.00           H
ATOM   3006  HB2 LEU A 204      94.980 121.570 161.940  1.00  0.00           H
ATOM   3007  CG  LEU A 204      95.220 119.650 161.060  1.00  0.00           C
ATOM   3008  HG  LEU A 204      94.810 119.060 160.220  1.00  0.00           H
ATOM   3009  CD1 LEU A 204      96.750 119.580 160.840  1.00  0.00           C
ATOM   3010 HD11 LEU A 204      97.140 120.140 161.710  1.00  0.00           H
ATOM   3011 HD12 LEU A 204      97.190 118.550 160.870  1.00  0.00           H
ATOM   3012 HD13 LEU A 204      97.080 120.150 159.940  1.00  0.00           H
ATOM   3013  CD2 LEU A 204      94.720 118.950 162.410  1.00  0.00           C
ATOM   3014 HD21 LEU A 204      95.220 118.000 162.680  1.00  0.00           H
ATOM   3015 HD22 LEU A 204      94.790 119.630 163.290  1.00  0.00           H
ATOM   3016 HD23 LEU A 204      93.660 118.670 162.230  1.00  0.00           H
ATOM   3017  C   LEU A 204      92.320 121.240 161.360  1.00  0.00           C
ATOM   3018  O   LEU A 204      92.280 121.790 162.460  1.00  0.00           O
ATOM   3019  N   LEU A 205      91.390 120.370 161.020  1.00  0.00           N
ATOM   3020  HN  LEU A 205      91.410 119.860 160.170  1.00  0.00           H
ATOM   3021  CA  LEU A 205      90.240 120.100 161.820  1.00  0.00           C
ATOM   3022  HA  LEU A 205      90.110 120.910 162.520  1.00  0.00           H
ATOM   3023  CB  LEU A 205      88.950 120.030 161.010  1.00  0.00           C
ATOM   3024  HB1 LEU A 205      88.720 121.120 160.950  1.00  0.00           H
ATOM   3025  HB2 LEU A 205      89.070 119.480 160.050  1.00  0.00           H
ATOM   3026  CG  LEU A 205      87.710 119.400 161.760  1.00  0.00           C
ATOM   3027  HG  LEU A 205      87.940 118.320 161.900  1.00  0.00           H
ATOM   3028  CD1 LEU A 205      87.270 120.010 163.120  1.00  0.00           C
ATOM   3029 HD11 LEU A 205      86.900 121.050 163.040  1.00  0.00           H
ATOM   3030 HD12 LEU A 205      86.490 119.380 163.590  1.00  0.00           H
ATOM   3031 HD13 LEU A 205      88.110 120.070 163.840  1.00  0.00           H
ATOM   3032  CD2 LEU A 205      86.490 119.370 160.780  1.00  0.00           C
ATOM   3033 HD21 LEU A 205      86.450 120.430 160.450  1.00  0.00           H
ATOM   3034 HD22 LEU A 205      86.890 118.690 160.000  1.00  0.00           H
ATOM   3035 HD23 LEU A 205      85.570 118.960 161.260  1.00  0.00           H
ATOM   3036  C   LEU A 205      90.470 118.880 162.750  1.00  0.00           C
ATOM   3037  O   LEU A 205      90.260 118.890 163.930  1.00  0.00           O
ATOM   3038  N   LEU A 206      90.740 117.720 162.100  1.00  0.00           N
ATOM   3039  HN  LEU A 206      90.760 117.730 161.100  1.00  0.00           H
ATOM   3040  CA  LEU A 206      90.920 116.530 162.820  1.00  0.00           C
ATOM   3041  HA  LEU A 206      91.400 116.780 163.750  1.00  0.00           H
ATOM   3042  CB  LEU A 206      89.650 115.780 162.900  1.00  0.00           C
ATOM   3043  HB1 LEU A 206      88.960 116.480 163.410  1.00  0.00           H
ATOM   3044  HB2 LEU A 206      89.170 115.720 161.900  1.00  0.00           H
ATOM   3045  CG  LEU A 206      89.720 114.490 163.820  1.00  0.00           C
ATOM   3046  HG  LEU A 206      90.730 114.050 163.650  1.00  0.00           H
ATOM   3047  CD1 LEU A 206      89.550 114.780 165.300  1.00  0.00           C
ATOM   3048 HD11 LEU A 206      88.460 114.950 165.430  1.00  0.00           H
ATOM   3049 HD12 LEU A 206      89.740 113.930 165.990  1.00  0.00           H
ATOM   3050 HD13 LEU A 206      90.270 115.600 165.510  1.00  0.00           H
ATOM   3051  CD2 LEU A 206      88.640 113.470 163.220  1.00  0.00           C
ATOM   3052 HD21 LEU A 206      88.860 113.320 162.140  1.00  0.00           H
ATOM   3053 HD22 LEU A 206      88.630 112.470 163.700  1.00  0.00           H
ATOM   3054 HD23 LEU A 206      87.630 113.940 163.190  1.00  0.00           H
ATOM   3055  C   LEU A 206      92.000 115.700 162.110  1.00  0.00           C
ATOM   3056  O   LEU A 206      91.860 115.340 160.950  1.00  0.00           O
ATOM   3057  N   GLN A 207      93.030 115.350 162.830  1.00  0.00           N
ATOM   3058  HN  GLN A 207      93.030 115.610 163.790  1.00  0.00           H
ATOM   3059  CA  GLN A 207      94.080 114.540 162.300  1.00  0.00           C
ATOM   3060  HA  GLN A 207      93.680 114.030 161.430  1.00  0.00           H
ATOM   3061  CB  GLN A 207      95.400 115.370 161.900  1.00  0.00           C
ATOM   3062  HB1 GLN A 207      95.180 115.960 160.990  1.00  0.00           H
ATOM   3063  HB2 GLN A 207      95.600 116.020 162.780  1.00  0.00           H
ATOM   3064  CG  GLN A 207      96.640 114.530 161.660  1.00  0.00           C
ATOM   3065  HG1 GLN A 207      96.430 113.840 160.810  1.00  0.00           H
ATOM   3066  HG2 GLN A 207      96.980 113.930 162.530  1.00  0.00           H
ATOM   3067  CD  GLN A 207      97.720 115.410 161.200  1.00  0.00           C
ATOM   3068  OE1 GLN A 207      98.050 115.300 160.010  1.00  0.00           O
ATOM   3069  NE2 GLN A 207      98.230 116.350 162.030  1.00  0.00           N
ATOM   3070 HE21 GLN A 207      98.090 116.380 163.020  1.00  0.00           H
ATOM   3071 HE22 GLN A 207      99.050 116.830 161.730  1.00  0.00           H
ATOM   3072  C   GLN A 207      94.490 113.520 163.290  1.00  0.00           C
ATOM   3073  O   GLN A 207      95.030 113.870 164.320  1.00  0.00           O
ATOM   3074  N   GLU A 208      94.170 112.230 163.040  1.00  0.00           N
ATOM   3075  HN  GLU A 208      93.780 111.820 162.220  1.00  0.00           H
ATOM   3076  CA  GLU A 208      94.300 111.260 164.090  1.00  0.00           C
ATOM   3077  HA  GLU A 208      94.630 111.680 165.030  1.00  0.00           H
ATOM   3078  CB  GLU A 208      92.940 110.680 164.540  1.00  0.00           C
ATOM   3079  HB1 GLU A 208      92.330 110.150 163.780  1.00  0.00           H
ATOM   3080  HB2 GLU A 208      92.940 109.910 165.340  1.00  0.00           H
ATOM   3081  CG  GLU A 208      92.010 111.800 165.040  1.00  0.00           C
ATOM   3082  HG1 GLU A 208      90.920 111.570 165.040  1.00  0.00           H
ATOM   3083  HG2 GLU A 208      92.170 112.670 164.370  1.00  0.00           H
ATOM   3084  CD  GLU A 208      92.330 112.190 166.520  1.00  0.00           C
ATOM   3085  OE1 GLU A 208      92.690 111.320 167.310  1.00  0.00           O
ATOM   3086  OE2 GLU A 208      92.430 113.450 166.660  1.00  0.00           O
ATOM   3087  C   GLU A 208      95.140 110.090 163.590  1.00  0.00           C
ATOM   3088  O   GLU A 208      94.790 109.480 162.590  1.00  0.00           O
ATOM   3089  N   ASN A 209      96.220 109.830 164.360  1.00  0.00           N
ATOM   3090  HN  ASN A 209      96.420 110.400 165.150  1.00  0.00           H
ATOM   3091  CA  ASN A 209      97.300 108.890 164.100  1.00  0.00           C
ATOM   3092  HA  ASN A 209      97.110 108.490 163.110  1.00  0.00           H
ATOM   3093  CB  ASN A 209      98.730 109.520 164.220  1.00  0.00           C
ATOM   3094  HB1 ASN A 209      98.840 109.980 165.230  1.00  0.00           H
ATOM   3095  HB2 ASN A 209      99.570 108.840 163.980  1.00  0.00           H
ATOM   3096  CG  ASN A 209      98.750 110.660 163.150  1.00  0.00           C
ATOM   3097  OD1 ASN A 209      98.660 111.860 163.400  1.00  0.00           O
ATOM   3098  ND2 ASN A 209      98.940 110.230 161.880  1.00  0.00           N
ATOM   3099 HD21 ASN A 209      99.140 109.260 161.770  1.00  0.00           H
ATOM   3100 HD22 ASN A 209      98.660 110.740 161.070  1.00  0.00           H
ATOM   3101  C   ASN A 209      97.250 107.870 165.150  1.00  0.00           C
ATOM   3102  O   ASN A 209      98.230 107.130 165.270  1.00  0.00           O
ATOM   3103  N   TRP A 210      96.110 107.730 165.950  1.00  0.00           N
ATOM   3104  HN  TRP A 210      95.330 108.340 165.800  1.00  0.00           H
ATOM   3105  CA  TRP A 210      95.770 106.620 166.730  1.00  0.00           C
ATOM   3106  HA  TRP A 210      94.780 106.820 167.110  1.00  0.00           H
ATOM   3107  CB  TRP A 210      95.620 105.290 165.920  1.00  0.00           C
ATOM   3108  HB1 TRP A 210      96.620 105.140 165.440  1.00  0.00           H
ATOM   3109  HB2 TRP A 210      95.330 104.460 166.590  1.00  0.00           H
ATOM   3110  CG  TRP A 210      94.610 105.300 164.770  1.00  0.00           C
ATOM   3111  CD1 TRP A 210      94.720 104.720 163.540  1.00  0.00           C
ATOM   3112  HD1 TRP A 210      95.540 104.140 163.140  1.00  0.00           H
ATOM   3113  NE1 TRP A 210      93.570 104.770 162.800  1.00  0.00           N
ATOM   3114  HE1 TRP A 210      93.400 104.170 162.040  1.00  0.00           H
ATOM   3115  CE2 TRP A 210      92.630 105.410 163.520  1.00  0.00           C
ATOM   3116  CD2 TRP A 210      93.250 105.800 164.730  1.00  0.00           C
ATOM   3117  CE3 TRP A 210      92.490 106.380 165.730  1.00  0.00           C
ATOM   3118  HE3 TRP A 210      92.900 106.710 166.680  1.00  0.00           H
ATOM   3119  CZ3 TRP A 210      91.120 106.620 165.440  1.00  0.00           C
ATOM   3120  HZ3 TRP A 210      90.520 107.040 166.240  1.00  0.00           H
ATOM   3121  CZ2 TRP A 210      91.300 105.720 163.160  1.00  0.00           C
ATOM   3122  HZ2 TRP A 210      91.030 105.550 162.130  1.00  0.00           H
ATOM   3123  CH2 TRP A 210      90.570 106.330 164.210  1.00  0.00           C
ATOM   3124  HH2 TRP A 210      89.510 106.440 164.030  1.00  0.00           H
ATOM   3125  C   TRP A 210      96.530 106.490 168.040  1.00  0.00           C
ATOM   3126  O   TRP A 210      96.520 105.490 168.780  1.00  0.00           O
ATOM   3127  N   ASP A 211      97.110 107.600 168.490  1.00  0.00           N
ATOM   3128  HN  ASP A 211      97.200 108.490 168.040  1.00  0.00           H
ATOM   3129  CA  ASP A 211      97.770 107.780 169.730  1.00  0.00           C
ATOM   3130  HA  ASP A 211      98.410 106.920 169.830  1.00  0.00           H
ATOM   3131  CB  ASP A 211      98.700 109.090 169.890  1.00  0.00           C
ATOM   3132  HB1 ASP A 211      98.770 109.480 170.930  1.00  0.00           H
ATOM   3133  HB2 ASP A 211      99.680 108.650 169.610  1.00  0.00           H
ATOM   3134  CG  ASP A 211      98.460 110.240 168.940  1.00  0.00           C
ATOM   3135  OD1 ASP A 211      98.330 111.340 169.520  1.00  0.00           O
ATOM   3136  OD2 ASP A 211      98.480 110.090 167.670  1.00  0.00           O
ATOM   3137  C   ASP A 211      96.850 107.650 171.010  1.00  0.00           C
ATOM   3138  O   ASP A 211      97.240 107.080 172.030  1.00  0.00           O
ATOM   3139  N   ASN A 212      95.520 107.950 170.880  1.00  0.00           N
ATOM   3140  HN  ASN A 212      95.240 108.400 170.030  1.00  0.00           H
ATOM   3141  CA  ASN A 212      94.480 107.400 171.670  1.00  0.00           C
ATOM   3142  HA  ASN A 212      94.750 106.380 171.900  1.00  0.00           H
ATOM   3143  CB  ASN A 212      94.230 108.260 172.890  1.00  0.00           C
ATOM   3144  HB1 ASN A 212      95.110 108.330 173.560  1.00  0.00           H
ATOM   3145  HB2 ASN A 212      93.980 109.320 172.670  1.00  0.00           H
ATOM   3146  CG  ASN A 212      93.170 107.740 173.850  1.00  0.00           C
ATOM   3147  OD1 ASN A 212      92.400 106.780 173.730  1.00  0.00           O
ATOM   3148  ND2 ASN A 212      93.120 108.540 174.960  1.00  0.00           N
ATOM   3149 HD21 ASN A 212      93.660 109.380 175.050  1.00  0.00           H
ATOM   3150 HD22 ASN A 212      92.400 108.280 175.600  1.00  0.00           H
ATOM   3151  C   ASN A 212      93.250 107.320 170.770  1.00  0.00           C
ATOM   3152  O   ASN A 212      92.850 108.320 170.280  1.00  0.00           O
ATOM   3153  N   VAL A 213      92.800 106.170 170.470  1.00  0.00           N
ATOM   3154  HN  VAL A 213      93.340 105.390 170.790  1.00  0.00           H
ATOM   3155  CA  VAL A 213      91.640 105.950 169.590  1.00  0.00           C
ATOM   3156  HA  VAL A 213      91.850 106.360 168.610  1.00  0.00           H
ATOM   3157  CB  VAL A 213      91.540 104.530 169.380  1.00  0.00           C
ATOM   3158  HB  VAL A 213      91.610 103.980 170.340  1.00  0.00           H
ATOM   3159  CG1 VAL A 213      90.220 104.050 168.710  1.00  0.00           C
ATOM   3160 HG11 VAL A 213      89.370 104.280 169.400  1.00  0.00           H
ATOM   3161 HG12 VAL A 213      90.030 104.600 167.760  1.00  0.00           H
ATOM   3162 HG13 VAL A 213      90.270 103.000 168.380  1.00  0.00           H
ATOM   3163  CG2 VAL A 213      92.720 104.010 168.520  1.00  0.00           C
ATOM   3164 HG21 VAL A 213      92.870 102.910 168.590  1.00  0.00           H
ATOM   3165 HG22 VAL A 213      92.530 104.260 167.460  1.00  0.00           H
ATOM   3166 HG23 VAL A 213      93.690 104.470 168.820  1.00  0.00           H
ATOM   3167  C   VAL A 213      90.310 106.600 170.120  1.00  0.00           C
ATOM   3168  O   VAL A 213      89.440 107.030 169.390  1.00  0.00           O
ATOM   3169  N   LYS A 214      90.150 106.600 171.450  1.00  0.00           N
ATOM   3170  HN  LYS A 214      90.970 106.390 171.980  1.00  0.00           H
ATOM   3171  CA  LYS A 214      88.920 106.740 172.180  1.00  0.00           C
ATOM   3172  HA  LYS A 214      88.120 106.660 171.460  1.00  0.00           H
ATOM   3173  CB  LYS A 214      88.700 105.580 173.200  1.00  0.00           C
ATOM   3174  HB1 LYS A 214      89.520 105.680 173.950  1.00  0.00           H
ATOM   3175  HB2 LYS A 214      87.710 105.640 173.710  1.00  0.00           H
ATOM   3176  CG  LYS A 214      89.040 104.190 172.640  1.00  0.00           C
ATOM   3177  HG1 LYS A 214      90.110 104.100 172.360  1.00  0.00           H
ATOM   3178  HG2 LYS A 214      88.330 104.110 171.790  1.00  0.00           H
ATOM   3179  CD  LYS A 214      88.580 103.000 173.560  1.00  0.00           C
ATOM   3180  HD1 LYS A 214      87.510 103.140 173.820  1.00  0.00           H
ATOM   3181  HD2 LYS A 214      89.100 103.070 174.540  1.00  0.00           H
ATOM   3182  CE  LYS A 214      88.760 101.620 172.870  1.00  0.00           C
ATOM   3183  HE1 LYS A 214      89.830 101.660 172.600  1.00  0.00           H
ATOM   3184  HE2 LYS A 214      88.090 101.470 171.990  1.00  0.00           H
ATOM   3185  NZ  LYS A 214      88.600 100.620 173.880  1.00  0.00           N
ATOM   3186  HZ1 LYS A 214      87.790 100.850 174.500  1.00  0.00           H
ATOM   3187  HZ2 LYS A 214      88.420  99.670 173.500  1.00  0.00           H
ATOM   3188  HZ3 LYS A 214      89.480 100.580 174.440  1.00  0.00           H
ATOM   3189  C   LYS A 214      88.690 108.100 172.740  1.00  0.00           C
ATOM   3190  O   LYS A 214      87.560 108.360 173.250  1.00  0.00           O
ATOM   3191  N   HIS A 215      89.660 109.060 172.620  1.00  0.00           N
ATOM   3192  HN  HIS A 215      90.530 108.710 172.280  1.00  0.00           H
ATOM   3193  CA  HIS A 215      89.550 110.410 172.940  1.00  0.00           C
ATOM   3194  HA  HIS A 215      89.170 110.400 173.940  1.00  0.00           H
ATOM   3195  CB  HIS A 215      90.950 111.000 172.820  1.00  0.00           C
ATOM   3196  HB1 HIS A 215      91.650 110.360 173.400  1.00  0.00           H
ATOM   3197  HB2 HIS A 215      91.330 110.980 171.780  1.00  0.00           H
ATOM   3198  ND1 HIS A 215      90.610 112.830 174.400  1.00  0.00           N
ATOM   3199  CG  HIS A 215      91.020 112.460 173.130  1.00  0.00           C
ATOM   3200  CE1 HIS A 215      90.920 114.120 174.440  1.00  0.00           C
ATOM   3201  HE1 HIS A 215      90.800 114.790 175.290  1.00  0.00           H
ATOM   3202  NE2 HIS A 215      91.400 114.580 173.310  1.00  0.00           N
ATOM   3203  HE2 HIS A 215      91.740 115.490 173.100  1.00  0.00           H
ATOM   3204  CD2 HIS A 215      91.470 113.570 172.440  1.00  0.00           C
ATOM   3205  HD2 HIS A 215      91.730 113.550 171.390  1.00  0.00           H
ATOM   3206  C   HIS A 215      88.580 111.240 172.140  1.00  0.00           C
ATOM   3207  O   HIS A 215      87.750 111.970 172.640  1.00  0.00           O
ATOM   3208  N   ALA A 216      88.610 110.990 170.840  1.00  0.00           N
ATOM   3209  HN  ALA A 216      89.180 110.240 170.500  1.00  0.00           H
ATOM   3210  CA  ALA A 216      87.710 111.720 169.930  1.00  0.00           C
ATOM   3211  HA  ALA A 216      87.400 112.670 170.350  1.00  0.00           H
ATOM   3212  CB  ALA A 216      88.580 112.210 168.680  1.00  0.00           C
ATOM   3213  HB1 ALA A 216      89.520 112.700 169.010  1.00  0.00           H
ATOM   3214  HB2 ALA A 216      89.000 111.350 168.110  1.00  0.00           H
ATOM   3215  HB3 ALA A 216      87.970 112.890 168.040  1.00  0.00           H
ATOM   3216  C   ALA A 216      86.610 110.820 169.490  1.00  0.00           C
ATOM   3217  O   ALA A 216      85.550 111.270 168.990  1.00  0.00           O
ATOM   3218  N   TRP A 217      86.810 109.440 169.490  1.00  0.00           N
ATOM   3219  HN  TRP A 217      87.580 108.970 169.920  1.00  0.00           H
ATOM   3220  CA  TRP A 217      85.800 108.570 168.850  1.00  0.00           C
ATOM   3221  HA  TRP A 217      85.160 109.130 168.190  1.00  0.00           H
ATOM   3222  CB  TRP A 217      86.420 107.660 167.840  1.00  0.00           C
ATOM   3223  HB1 TRP A 217      87.110 106.920 168.320  1.00  0.00           H
ATOM   3224  HB2 TRP A 217      85.600 107.080 167.370  1.00  0.00           H
ATOM   3225  CG  TRP A 217      87.180 108.300 166.710  1.00  0.00           C
ATOM   3226  CD1 TRP A 217      88.500 108.770 166.780  1.00  0.00           C
ATOM   3227  HD1 TRP A 217      89.150 108.510 167.610  1.00  0.00           H
ATOM   3228  NE1 TRP A 217      88.900 109.240 165.580  1.00  0.00           N
ATOM   3229  HE1 TRP A 217      89.780 108.950 165.260  1.00  0.00           H
ATOM   3230  CE2 TRP A 217      87.900 109.200 164.680  1.00  0.00           C
ATOM   3231  CD2 TRP A 217      86.780 108.570 165.310  1.00  0.00           C
ATOM   3232  CE3 TRP A 217      85.620 108.480 164.680  1.00  0.00           C
ATOM   3233  HE3 TRP A 217      84.790 108.050 165.210  1.00  0.00           H
ATOM   3234  CZ3 TRP A 217      85.450 108.990 163.390  1.00  0.00           C
ATOM   3235  HZ3 TRP A 217      84.560 109.050 162.780  1.00  0.00           H
ATOM   3236  CZ2 TRP A 217      87.830 109.600 163.350  1.00  0.00           C
ATOM   3237  HZ2 TRP A 217      88.630 110.080 162.800  1.00  0.00           H
ATOM   3238  CH2 TRP A 217      86.560 109.480 162.680  1.00  0.00           C
ATOM   3239  HH2 TRP A 217      86.490 109.860 161.670  1.00  0.00           H
ATOM   3240  C   TRP A 217      84.980 107.770 169.830  1.00  0.00           C
ATOM   3241  O   TRP A 217      85.400 107.340 170.920  1.00  0.00           O
ATOM   3242  N   SER A 218      83.740 107.520 169.420  1.00  0.00           N
ATOM   3243  HN  SER A 218      83.420 107.810 168.520  1.00  0.00           H
ATOM   3244  CA  SER A 218      82.690 106.890 170.290  1.00  0.00           C
ATOM   3245  HA  SER A 218      83.070 106.740 171.290  1.00  0.00           H
ATOM   3246  CB  SER A 218      81.430 107.880 170.390  1.00  0.00           C
ATOM   3247  HB1 SER A 218      80.970 107.990 169.380  1.00  0.00           H
ATOM   3248  HB2 SER A 218      81.730 108.900 170.710  1.00  0.00           H
ATOM   3249  OG  SER A 218      80.540 107.450 171.450  1.00  0.00           O
ATOM   3250  HG1 SER A 218      81.030 107.670 172.260  1.00  0.00           H
ATOM   3251  C   SER A 218      82.330 105.560 169.620  1.00  0.00           C
ATOM   3252  O   SER A 218      82.260 105.630 168.400  1.00  0.00           O
ATOM   3253  N   PRO A 219      82.100 104.350 170.200  1.00  0.00           N
ATOM   3254  CD  PRO A 219      81.600 104.200 171.530  1.00  0.00           C
ATOM   3255  HD1 PRO A 219      80.650 104.750 171.690  1.00  0.00           H
ATOM   3256  HD2 PRO A 219      82.390 104.630 172.180  1.00  0.00           H
ATOM   3257  CA  PRO A 219      81.980 103.130 169.480  1.00  0.00           C
ATOM   3258  HA  PRO A 219      82.770 103.050 168.750  1.00  0.00           H
ATOM   3259  CB  PRO A 219      82.220 102.090 170.640  1.00  0.00           C
ATOM   3260  HB1 PRO A 219      81.920 101.040 170.410  1.00  0.00           H
ATOM   3261  HB2 PRO A 219      83.310 102.120 170.880  1.00  0.00           H
ATOM   3262  CG  PRO A 219      81.540 102.700 171.780  1.00  0.00           C
ATOM   3263  HG1 PRO A 219      81.910 102.360 172.770  1.00  0.00           H
ATOM   3264  HG2 PRO A 219      80.490 102.350 171.700  1.00  0.00           H
ATOM   3265  C   PRO A 219      80.670 102.840 168.800  1.00  0.00           C
ATOM   3266  O   PRO A 219      80.120 101.730 168.850  1.00  0.00           O
ATOM   3267  N   MET A 220      80.050 103.910 168.260  1.00  0.00           N
ATOM   3268  HN  MET A 220      80.610 104.730 168.300  1.00  0.00           H
ATOM   3269  CA  MET A 220      78.800 103.900 167.500  1.00  0.00           C
ATOM   3270  HA  MET A 220      78.620 104.940 167.260  1.00  0.00           H
ATOM   3271  CB  MET A 220      79.100 103.270 166.030  1.00  0.00           C
ATOM   3272  HB1 MET A 220      79.970 103.890 165.700  1.00  0.00           H
ATOM   3273  HB2 MET A 220      79.460 102.250 166.290  1.00  0.00           H
ATOM   3274  CG  MET A 220      77.990 103.390 164.990  1.00  0.00           C
ATOM   3275  HG1 MET A 220      77.290 102.550 165.190  1.00  0.00           H
ATOM   3276  HG2 MET A 220      78.540 103.130 164.060  1.00  0.00           H
ATOM   3277  SD  MET A 220      77.080 105.060 165.030  1.00  0.00           S
ATOM   3278  CE  MET A 220      75.990 104.820 163.650  1.00  0.00           C
ATOM   3279  HE1 MET A 220      76.450 104.910 162.640  1.00  0.00           H
ATOM   3280  HE2 MET A 220      75.680 103.760 163.750  1.00  0.00           H
ATOM   3281  HE3 MET A 220      75.160 105.550 163.750  1.00  0.00           H
ATOM   3282  C   MET A 220      77.730 103.150 168.290  1.00  0.00           C
ATOM   3283  O   MET A 220      76.850 102.670 167.650  1.00  0.00           O
ATOM   3284  N   LYS A 221      77.800 103.180 169.640  1.00  0.00           N
ATOM   3285  HN  LYS A 221      78.520 103.730 170.060  1.00  0.00           H
ATOM   3286  CA  LYS A 221      76.760 102.560 170.470  1.00  0.00           C
ATOM   3287  HA  LYS A 221      77.080 102.720 171.490  1.00  0.00           H
ATOM   3288  CB  LYS A 221      75.450 103.180 170.320  1.00  0.00           C
ATOM   3289  HB1 LYS A 221      75.050 102.950 169.300  1.00  0.00           H
ATOM   3290  HB2 LYS A 221      74.660 102.770 170.990  1.00  0.00           H
ATOM   3291  CG  LYS A 221      75.480 104.690 170.560  1.00  0.00           C
ATOM   3292  HG1 LYS A 221      76.180 105.020 169.760  1.00  0.00           H
ATOM   3293  HG2 LYS A 221      75.930 104.860 171.560  1.00  0.00           H
ATOM   3294  CD  LYS A 221      74.130 105.410 170.280  1.00  0.00           C
ATOM   3295  HD1 LYS A 221      74.200 106.460 170.650  1.00  0.00           H
ATOM   3296  HD2 LYS A 221      73.390 104.900 170.920  1.00  0.00           H
ATOM   3297  CE  LYS A 221      73.760 105.340 168.780  1.00  0.00           C
ATOM   3298  HE1 LYS A 221      73.640 104.300 168.430  1.00  0.00           H
ATOM   3299  HE2 LYS A 221      74.560 105.800 168.170  1.00  0.00           H
ATOM   3300  NZ  LYS A 221      72.430 106.020 168.430  1.00  0.00           N
ATOM   3301  HZ1 LYS A 221      71.640 105.670 169.010  1.00  0.00           H
ATOM   3302  HZ2 LYS A 221      72.490 107.020 168.680  1.00  0.00           H
ATOM   3303  HZ3 LYS A 221      72.240 105.900 167.410  1.00  0.00           H
ATOM   3304  C   LYS A 221      76.630 101.010 170.300  1.00  0.00           C
ATOM   3305  O   LYS A 221      75.710 100.360 170.860  1.00  0.00           O
ATOM   3306  N   ASP A 222      77.590 100.380 169.600  1.00  0.00           N
ATOM   3307  HN  ASP A 222      78.160 101.100 169.230  1.00  0.00           H
ATOM   3308  CA  ASP A 222      77.650  98.960 169.310  1.00  0.00           C
ATOM   3309  HA  ASP A 222      76.670  98.510 169.450  1.00  0.00           H
ATOM   3310  CB  ASP A 222      77.810  98.720 167.820  1.00  0.00           C
ATOM   3311  HB1 ASP A 222      76.790  98.650 167.390  1.00  0.00           H
ATOM   3312  HB2 ASP A 222      78.310  99.590 167.350  1.00  0.00           H
ATOM   3313  CG  ASP A 222      78.550  97.420 167.440  1.00  0.00           C
ATOM   3314  OD1 ASP A 222      79.610  97.090 168.060  1.00  0.00           O
ATOM   3315  OD2 ASP A 222      77.970  96.690 166.540  1.00  0.00           O
ATOM   3316  C   ASP A 222      78.500  98.260 170.320  1.00  0.00           C
ATOM   3317  O   ASP A 222      78.060  97.170 170.660  1.00  0.00           O
ATOM   3318  N   GLY A 223      79.610  98.830 170.910  1.00  0.00           N
ATOM   3319  HN  GLY A 223      79.940  99.720 170.610  1.00  0.00           H
ATOM   3320  CA  GLY A 223      80.380  98.150 171.940  1.00  0.00           C
ATOM   3321  HA1 GLY A 223      79.750  97.730 172.710  1.00  0.00           H
ATOM   3322  HA2 GLY A 223      80.990  98.950 172.330  1.00  0.00           H
ATOM   3323  C   GLY A 223      81.400  97.170 171.460  1.00  0.00           C
ATOM   3324  O   GLY A 223      82.290  96.740 172.220  1.00  0.00           O
ATOM   3325  N   SER A 224      81.400  96.870 170.190  1.00  0.00           N
ATOM   3326  HN  SER A 224      80.640  97.210 169.640  1.00  0.00           H
ATOM   3327  CA  SER A 224      82.530  96.120 169.590  1.00  0.00           C
ATOM   3328  HA  SER A 224      82.940  95.460 170.340  1.00  0.00           H
ATOM   3329  CB  SER A 224      82.250  95.150 168.410  1.00  0.00           C
ATOM   3330  HB1 SER A 224      81.520  94.440 168.870  1.00  0.00           H
ATOM   3331  HB2 SER A 224      83.180  94.640 168.120  1.00  0.00           H
ATOM   3332  OG  SER A 224      81.670  95.710 167.200  1.00  0.00           O
ATOM   3333  HG1 SER A 224      81.030  96.380 167.480  1.00  0.00           H
ATOM   3334  C   SER A 224      83.640  97.110 169.140  1.00  0.00           C
ATOM   3335  O   SER A 224      83.450  98.010 168.310  1.00  0.00           O
ATOM   3336  N   SER A 225      84.830  96.900 169.630  1.00  0.00           N
ATOM   3337  HN  SER A 225      85.070  96.190 170.290  1.00  0.00           H
ATOM   3338  CA  SER A 225      85.950  97.850 169.430  1.00  0.00           C
ATOM   3339  HA  SER A 225      85.500  98.820 169.250  1.00  0.00           H
ATOM   3340  CB  SER A 225      86.750  98.050 170.710  1.00  0.00           C
ATOM   3341  HB1 SER A 225      87.410  97.160 170.880  1.00  0.00           H
ATOM   3342  HB2 SER A 225      85.970  98.160 171.490  1.00  0.00           H
ATOM   3343  OG  SER A 225      87.480  99.300 170.720  1.00  0.00           O
ATOM   3344  HG1 SER A 225      86.820  99.990 170.620  1.00  0.00           H
ATOM   3345  C   SER A 225      86.930  97.340 168.390  1.00  0.00           C
ATOM   3346  O   SER A 225      87.370  96.170 168.390  1.00  0.00           O
ATOM   3347  N   PRO A 226      87.430  98.060 167.480  1.00  0.00           N
ATOM   3348  CD  PRO A 226      87.000  99.440 167.300  1.00  0.00           C
ATOM   3349  HD1 PRO A 226      87.150  99.970 168.270  1.00  0.00           H
ATOM   3350  HD2 PRO A 226      85.950  99.490 166.930  1.00  0.00           H
ATOM   3351  CA  PRO A 226      88.420  97.640 166.480  1.00  0.00           C
ATOM   3352  HA  PRO A 226      88.110  96.720 166.010  1.00  0.00           H
ATOM   3353  CB  PRO A 226      88.330  98.810 165.420  1.00  0.00           C
ATOM   3354  HB1 PRO A 226      89.290  98.870 164.870  1.00  0.00           H
ATOM   3355  HB2 PRO A 226      87.540  98.610 164.660  1.00  0.00           H
ATOM   3356  CG  PRO A 226      87.910 100.010 166.220  1.00  0.00           C
ATOM   3357  HG1 PRO A 226      87.460 100.700 165.480  1.00  0.00           H
ATOM   3358  HG2 PRO A 226      88.800 100.380 166.790  1.00  0.00           H
ATOM   3359  C   PRO A 226      89.830  97.500 167.130  1.00  0.00           C
ATOM   3360  O   PRO A 226      90.210  98.320 167.910  1.00  0.00           O
ATOM   3361  N   LYS A 227      90.530  96.470 166.700  1.00  0.00           N
ATOM   3362  HN  LYS A 227      90.180  95.940 165.920  1.00  0.00           H
ATOM   3363  CA  LYS A 227      91.840  96.170 167.270  1.00  0.00           C
ATOM   3364  HA  LYS A 227      91.770  96.110 168.350  1.00  0.00           H
ATOM   3365  CB  LYS A 227      92.230  94.740 166.880  1.00  0.00           C
ATOM   3366  HB1 LYS A 227      91.500  94.050 167.350  1.00  0.00           H
ATOM   3367  HB2 LYS A 227      92.270  94.670 165.780  1.00  0.00           H
ATOM   3368  CG  LYS A 227      93.540  94.200 167.520  1.00  0.00           C
ATOM   3369  HG1 LYS A 227      94.380  94.910 167.640  1.00  0.00           H
ATOM   3370  HG2 LYS A 227      93.780  93.340 166.850  1.00  0.00           H
ATOM   3371  CD  LYS A 227      93.160  93.750 168.990  1.00  0.00           C
ATOM   3372  HD1 LYS A 227      92.610  92.790 169.080  1.00  0.00           H
ATOM   3373  HD2 LYS A 227      92.500  94.460 169.530  1.00  0.00           H
ATOM   3374  CE  LYS A 227      94.400  93.610 169.930  1.00  0.00           C
ATOM   3375  HE1 LYS A 227      94.080  93.190 170.910  1.00  0.00           H
ATOM   3376  HE2 LYS A 227      94.810  94.640 170.010  1.00  0.00           H
ATOM   3377  NZ  LYS A 227      95.350  92.740 169.280  1.00  0.00           N
ATOM   3378  HZ1 LYS A 227      96.110  92.570 169.980  1.00  0.00           H
ATOM   3379  HZ2 LYS A 227      94.820  91.870 169.120  1.00  0.00           H
ATOM   3380  HZ3 LYS A 227      95.720  93.140 168.400  1.00  0.00           H
ATOM   3381  C   LYS A 227      92.910  97.150 166.940  1.00  0.00           C
ATOM   3382  O   LYS A 227      93.090  97.430 165.780  1.00  0.00           O
ATOM   3383  N   VAL A 228      93.680  97.660 167.920  1.00  0.00           N
ATOM   3384  HN  VAL A 228      93.460  97.400 168.850  1.00  0.00           H
ATOM   3385  CA  VAL A 228      94.740  98.580 167.680  1.00  0.00           C
ATOM   3386  HA  VAL A 228      94.580  99.090 166.740  1.00  0.00           H
ATOM   3387  CB  VAL A 228      94.980  99.640 168.780  1.00  0.00           C
ATOM   3388  HB  VAL A 228      95.680  99.270 169.550  1.00  0.00           H
ATOM   3389  CG1 VAL A 228      95.850 100.740 168.080  1.00  0.00           C
ATOM   3390 HG11 VAL A 228      96.190 101.470 168.850  1.00  0.00           H
ATOM   3391 HG12 VAL A 228      96.810 100.340 167.690  1.00  0.00           H
ATOM   3392 HG13 VAL A 228      95.280 101.400 167.380  1.00  0.00           H
ATOM   3393  CG2 VAL A 228      93.660 100.120 169.410  1.00  0.00           C
ATOM   3394 HG21 VAL A 228      92.980  99.340 169.830  1.00  0.00           H
ATOM   3395 HG22 VAL A 228      93.830 100.950 170.130  1.00  0.00           H
ATOM   3396 HG23 VAL A 228      93.160 100.700 168.600  1.00  0.00           H
ATOM   3397  C   VAL A 228      95.960  97.740 167.570  1.00  0.00           C
ATOM   3398  O   VAL A 228      96.040  96.770 168.330  1.00  0.00           O
ATOM   3399  N   GLU A 229      96.930  97.980 166.650  1.00  0.00           N
ATOM   3400  HN  GLU A 229      96.670  98.550 165.870  1.00  0.00           H
ATOM   3401  CA  GLU A 229      98.060  97.130 166.530  1.00  0.00           C
ATOM   3402  HA  GLU A 229      98.270  96.500 167.380  1.00  0.00           H
ATOM   3403  CB  GLU A 229      97.910  96.170 165.310  1.00  0.00           C
ATOM   3404  HB1 GLU A 229      97.480  96.830 164.520  1.00  0.00           H
ATOM   3405  HB2 GLU A 229      98.900  95.790 164.990  1.00  0.00           H
ATOM   3406  CG  GLU A 229      96.920  95.060 165.550  1.00  0.00           C
ATOM   3407  HG1 GLU A 229      96.590  94.610 164.590  1.00  0.00           H
ATOM   3408  HG2 GLU A 229      96.070  95.490 166.130  1.00  0.00           H
ATOM   3409  CD  GLU A 229      97.520  94.000 166.490  1.00  0.00           C
ATOM   3410  OE1 GLU A 229      98.790  94.000 166.600  1.00  0.00           O
ATOM   3411  OE2 GLU A 229      96.810  93.280 167.260  1.00  0.00           O
ATOM   3412  C   GLU A 229      99.350  97.950 166.280  1.00  0.00           C
ATOM   3413  O   GLU A 229      99.250  99.160 166.190  1.00  0.00           O
ATOM   3414  N   PHE A 230     100.510  97.280 166.240  1.00  0.00           N
ATOM   3415  HN  PHE A 230     100.540  96.290 166.290  1.00  0.00           H
ATOM   3416  CA  PHE A 230     101.770  97.830 165.710  1.00  0.00           C
ATOM   3417  HA  PHE A 230     101.840  98.840 166.100  1.00  0.00           H
ATOM   3418  CB  PHE A 230     102.900  96.840 166.200  1.00  0.00           C
ATOM   3419  HB1 PHE A 230     103.150  97.080 167.250  1.00  0.00           H
ATOM   3420  HB2 PHE A 230     102.470  95.820 166.120  1.00  0.00           H
ATOM   3421  CG  PHE A 230     104.190  96.850 165.450  1.00  0.00           C
ATOM   3422  CD1 PHE A 230     104.690  95.850 164.660  1.00  0.00           C
ATOM   3423  HD1 PHE A 230     104.100  95.000 164.360  1.00  0.00           H
ATOM   3424  CE1 PHE A 230     105.930  95.940 164.000  1.00  0.00           C
ATOM   3425  HE1 PHE A 230     106.430  95.090 163.570  1.00  0.00           H
ATOM   3426  CZ  PHE A 230     106.650  97.150 164.160  1.00  0.00           C
ATOM   3427  HZ  PHE A 230     107.630  97.170 163.710  1.00  0.00           H
ATOM   3428  CD2 PHE A 230     104.830  98.090 165.530  1.00  0.00           C
ATOM   3429  HD2 PHE A 230     104.550  99.030 165.990  1.00  0.00           H
ATOM   3430  CE2 PHE A 230     106.130  98.240 164.900  1.00  0.00           C
ATOM   3431  HE2 PHE A 230     106.680  99.170 164.890  1.00  0.00           H
ATOM   3432  C   PHE A 230     101.720  98.010 164.190  1.00  0.00           C
ATOM   3433  O   PHE A 230     101.410  97.070 163.480  1.00  0.00           O
ATOM   3434  N   SER A 231     101.850  99.160 163.560  1.00  0.00           N
ATOM   3435  HN  SER A 231     102.070 100.040 163.980  1.00  0.00           H
ATOM   3436  CA  SER A 231     101.780  99.180 162.080  1.00  0.00           C
ATOM   3437  HA  SER A 231     100.770  98.970 161.760  1.00  0.00           H
ATOM   3438  CB  SER A 231     101.970 100.730 161.600  1.00  0.00           C
ATOM   3439  HB1 SER A 231     102.080 100.940 160.510  1.00  0.00           H
ATOM   3440  HB2 SER A 231     102.860 101.080 162.170  1.00  0.00           H
ATOM   3441  OG  SER A 231     100.860 101.450 162.020  1.00  0.00           O
ATOM   3442  HG1 SER A 231     100.710 102.140 161.360  1.00  0.00           H
ATOM   3443  C   SER A 231     102.780  98.290 161.340  1.00  0.00           C
ATOM   3444  O   SER A 231     103.940  98.170 161.720  1.00  0.00           O
ATOM   3445  N   ASN A 232     102.310  97.740 160.190  1.00  0.00           N
ATOM   3446  HN  ASN A 232     101.360  97.820 159.900  1.00  0.00           H
ATOM   3447  CA  ASN A 232     103.200  97.250 159.110  1.00  0.00           C
ATOM   3448  HA  ASN A 232     104.050  96.790 159.610  1.00  0.00           H
ATOM   3449  CB  ASN A 232     102.570  96.270 158.070  1.00  0.00           C
ATOM   3450  HB1 ASN A 232     101.710  96.800 157.610  1.00  0.00           H
ATOM   3451  HB2 ASN A 232     103.150  95.970 157.170  1.00  0.00           H
ATOM   3452  CG  ASN A 232     102.000  95.050 158.820  1.00  0.00           C
ATOM   3453  OD1 ASN A 232     100.860  95.080 159.200  1.00  0.00           O
ATOM   3454  ND2 ASN A 232     102.800  93.970 158.780  1.00  0.00           N
ATOM   3455 HD21 ASN A 232     103.700  94.000 158.330  1.00  0.00           H
ATOM   3456 HD22 ASN A 232     102.530  93.090 159.170  1.00  0.00           H
ATOM   3457  C   ASN A 232     103.850  98.420 158.370  1.00  0.00           C
ATOM   3458  O   ASN A 232     103.080  99.280 157.940  1.00  0.00           O
ATOM   3459  N   ALA A 233     105.160  98.410 158.240  1.00  0.00           N
ATOM   3460  HN  ALA A 233     105.680  97.610 158.530  1.00  0.00           H
ATOM   3461  CA  ALA A 233     105.770  99.530 157.600  1.00  0.00           C
ATOM   3462  HA  ALA A 233     105.660 100.420 158.200  1.00  0.00           H
ATOM   3463  CB  ALA A 233     107.310  99.330 157.700  1.00  0.00           C
ATOM   3464  HB1 ALA A 233     107.540  99.180 158.770  1.00  0.00           H
ATOM   3465  HB2 ALA A 233     107.660  98.400 157.190  1.00  0.00           H
ATOM   3466  HB3 ALA A 233     107.790 100.280 157.380  1.00  0.00           H
ATOM   3467  C   ALA A 233     105.200  99.770 156.150  1.00  0.00           C
ATOM   3468  O   ALA A 233     105.040  98.900 155.280  1.00  0.00           O
ATOM   3469  N   HIS A 234     104.960 101.100 155.890  1.00  0.00           N
ATOM   3470  HN  HIS A 234     105.070 101.780 156.620  1.00  0.00           H
ATOM   3471  CA  HIS A 234     104.680 101.460 154.530  1.00  0.00           C
ATOM   3472  HA  HIS A 234     104.430 100.620 153.900  1.00  0.00           H
ATOM   3473  CB  HIS A 234     103.420 102.390 154.570  1.00  0.00           C
ATOM   3474  HB1 HIS A 234     102.950 102.410 153.560  1.00  0.00           H
ATOM   3475  HB2 HIS A 234     102.680 101.970 155.290  1.00  0.00           H
ATOM   3476  ND1 HIS A 234     104.230 104.100 156.300  1.00  0.00           N
ATOM   3477  CG  HIS A 234     103.700 103.840 155.030  1.00  0.00           C
ATOM   3478  CE1 HIS A 234     104.480 105.420 156.220  1.00  0.00           C
ATOM   3479  HE1 HIS A 234     104.950 106.040 156.980  1.00  0.00           H
ATOM   3480  NE2 HIS A 234     104.110 105.950 155.050  1.00  0.00           N
ATOM   3481  HE2 HIS A 234     104.120 106.930 154.830  1.00  0.00           H
ATOM   3482  CD2 HIS A 234     103.640 104.990 154.270  1.00  0.00           C
ATOM   3483  HD2 HIS A 234     103.630 105.120 153.200  1.00  0.00           H
ATOM   3484  C   HIS A 234     105.910 102.140 153.830  1.00  0.00           C
ATOM   3485  O   HIS A 234     105.830 102.440 152.650  1.00  0.00           O
ATOM   3486  N   GLY A 235     106.970 102.300 154.600  1.00  0.00           N
ATOM   3487  HN  GLY A 235     106.810 101.970 155.530  1.00  0.00           H
ATOM   3488  CA  GLY A 235     108.140 103.080 154.340  1.00  0.00           C
ATOM   3489  HA1 GLY A 235     108.540 103.510 155.240  1.00  0.00           H
ATOM   3490  HA2 GLY A 235     107.860 103.790 153.580  1.00  0.00           H
ATOM   3491  C   GLY A 235     109.310 102.370 153.730  1.00  0.00           C
ATOM   3492  O   GLY A 235     110.450 102.770 153.860  1.00  0.00           O
ATOM   3493  N   PHE A 236     108.980 101.360 152.960  1.00  0.00           N
ATOM   3494  HN  PHE A 236     108.060 100.980 152.970  1.00  0.00           H
ATOM   3495  CA  PHE A 236     109.830 100.830 151.950  1.00  0.00           C
ATOM   3496  HA  PHE A 236     110.830 100.560 152.270  1.00  0.00           H
ATOM   3497  CB  PHE A 236     109.170  99.470 151.370  1.00  0.00           C
ATOM   3498  HB1 PHE A 236     109.830  98.930 150.660  1.00  0.00           H
ATOM   3499  HB2 PHE A 236     108.970  98.780 152.210  1.00  0.00           H
ATOM   3500  CG  PHE A 236     107.770  99.630 150.770  1.00  0.00           C
ATOM   3501  CD1 PHE A 236     106.650  99.430 151.520  1.00  0.00           C
ATOM   3502  HD1 PHE A 236     106.600  99.010 152.510  1.00  0.00           H
ATOM   3503  CE1 PHE A 236     105.300  99.600 151.030  1.00  0.00           C
ATOM   3504  HE1 PHE A 236     104.440  99.320 151.630  1.00  0.00           H
ATOM   3505  CZ  PHE A 236     105.180 100.050 149.760  1.00  0.00           C
ATOM   3506  HZ  PHE A 236     104.200 100.060 149.320  1.00  0.00           H
ATOM   3507  CD2 PHE A 236     107.510 100.020 149.410  1.00  0.00           C
ATOM   3508  HD2 PHE A 236     108.260 100.420 148.740  1.00  0.00           H
ATOM   3509  CE2 PHE A 236     106.240 100.240 148.900  1.00  0.00           C
ATOM   3510  HE2 PHE A 236     106.130 100.670 147.910  1.00  0.00           H
ATOM   3511  C   PHE A 236     109.930 101.890 150.890  1.00  0.00           C
ATOM   3512  O   PHE A 236     108.880 102.530 150.590  1.00  0.00           O
ATOM   3513  N   LEU A 237     111.060 102.170 150.300  1.00  0.00           N
ATOM   3514  HN  LEU A 237     111.840 101.590 150.520  1.00  0.00           H
ATOM   3515  CA  LEU A 237     111.240 103.190 149.320  1.00  0.00           C
ATOM   3516  HA  LEU A 237     110.440 103.920 149.340  1.00  0.00           H
ATOM   3517  CB  LEU A 237     112.640 103.860 149.530  1.00  0.00           C
ATOM   3518  HB1 LEU A 237     113.400 103.060 149.420  1.00  0.00           H
ATOM   3519  HB2 LEU A 237     112.910 104.610 148.760  1.00  0.00           H
ATOM   3520  CG  LEU A 237     113.020 104.480 150.950  1.00  0.00           C
ATOM   3521  HG  LEU A 237     112.710 103.840 151.800  1.00  0.00           H
ATOM   3522  CD1 LEU A 237     114.550 104.430 151.120  1.00  0.00           C
ATOM   3523 HD11 LEU A 237     115.150 105.000 150.380  1.00  0.00           H
ATOM   3524 HD12 LEU A 237     114.820 104.810 152.130  1.00  0.00           H
ATOM   3525 HD13 LEU A 237     114.900 103.380 151.000  1.00  0.00           H
ATOM   3526  CD2 LEU A 237     112.500 105.900 151.210  1.00  0.00           C
ATOM   3527 HD21 LEU A 237     112.870 106.370 152.150  1.00  0.00           H
ATOM   3528 HD22 LEU A 237     112.850 106.530 150.360  1.00  0.00           H
ATOM   3529 HD23 LEU A 237     111.390 105.870 151.340  1.00  0.00           H
ATOM   3530  C   LEU A 237     111.250 102.760 147.900  1.00  0.00           C
ATOM   3531  O   LEU A 237     111.280 103.550 146.960  1.00  0.00           O
ATOM   3532  N   LEU A 238     111.310 101.440 147.630  1.00  0.00           N
ATOM   3533  HN  LEU A 238     111.350 100.710 148.310  1.00  0.00           H
ATOM   3534  CA  LEU A 238     111.520 100.790 146.370  1.00  0.00           C
ATOM   3535  HA  LEU A 238     111.310 101.470 145.550  1.00  0.00           H
ATOM   3536  CB  LEU A 238     112.990 100.320 146.160  1.00  0.00           C
ATOM   3537  HB1 LEU A 238     113.760 101.120 146.070  1.00  0.00           H
ATOM   3538  HB2 LEU A 238     113.270  99.790 147.090  1.00  0.00           H
ATOM   3539  CG  LEU A 238     113.170  99.340 144.980  1.00  0.00           C
ATOM   3540  HG  LEU A 238     112.530  98.450 145.120  1.00  0.00           H
ATOM   3541  CD1 LEU A 238     112.730  99.980 143.640  1.00  0.00           C
ATOM   3542 HD11 LEU A 238     112.900  99.330 142.770  1.00  0.00           H
ATOM   3543 HD12 LEU A 238     111.640 100.220 143.600  1.00  0.00           H
ATOM   3544 HD13 LEU A 238     113.260 100.940 143.460  1.00  0.00           H
ATOM   3545  CD2 LEU A 238     114.610  98.820 144.800  1.00  0.00           C
ATOM   3546 HD21 LEU A 238     115.340  99.640 144.940  1.00  0.00           H
ATOM   3547 HD22 LEU A 238     114.780  98.000 145.540  1.00  0.00           H
ATOM   3548 HD23 LEU A 238     114.650  98.400 143.780  1.00  0.00           H
ATOM   3549  C   LEU A 238     110.430  99.700 146.280  1.00  0.00           C
ATOM   3550  O   LEU A 238     110.310  98.890 147.250  1.00  0.00           O
ATOM   3551  N   ASP A 239     109.760  99.520 145.100  1.00  0.00           N
ATOM   3552  HN  ASP A 239     109.880 100.070 144.280  1.00  0.00           H
ATOM   3553  CA  ASP A 239     108.840  98.510 144.860  1.00  0.00           C
ATOM   3554  HA  ASP A 239     108.590  98.030 145.790  1.00  0.00           H
ATOM   3555  CB  ASP A 239     107.580  99.040 144.150  1.00  0.00           C
ATOM   3556  HB1 ASP A 239     107.020  99.700 144.850  1.00  0.00           H
ATOM   3557  HB2 ASP A 239     107.870  99.610 143.240  1.00  0.00           H
ATOM   3558  CG  ASP A 239     106.560  98.030 143.690  1.00  0.00           C
ATOM   3559  OD1 ASP A 239     106.280  96.970 144.320  1.00  0.00           O
ATOM   3560  OD2 ASP A 239     105.770  98.400 142.800  1.00  0.00           O
ATOM   3561  C   ASP A 239     109.570  97.380 144.170  1.00  0.00           C
ATOM   3562  O   ASP A 239     110.290  97.620 143.200  1.00  0.00           O
ATOM   3563  N   THR A 240     109.430  96.140 144.770  1.00  0.00           N
ATOM   3564  HN  THR A 240     109.000  96.140 145.670  1.00  0.00           H
ATOM   3565  CA  THR A 240     110.310  95.040 144.440  1.00  0.00           C
ATOM   3566  HA  THR A 240     111.180  95.350 143.880  1.00  0.00           H
ATOM   3567  CB  THR A 240     110.920  94.410 145.740  1.00  0.00           C
ATOM   3568  HB  THR A 240     111.580  93.580 145.380  1.00  0.00           H
ATOM   3569  OG1 THR A 240     110.010  93.930 146.710  1.00  0.00           O
ATOM   3570  HG1 THR A 240     109.850  94.580 147.400  1.00  0.00           H
ATOM   3571  CG2 THR A 240     111.800  95.500 146.420  1.00  0.00           C
ATOM   3572 HG21 THR A 240     112.670  95.860 145.840  1.00  0.00           H
ATOM   3573 HG22 THR A 240     111.190  96.400 146.650  1.00  0.00           H
ATOM   3574 HG23 THR A 240     112.210  95.140 147.390  1.00  0.00           H
ATOM   3575  C   THR A 240     109.530  93.970 143.670  1.00  0.00           C
ATOM   3576  O   THR A 240     110.110  92.960 143.180  1.00  0.00           O
ATOM   3577  N   SER A 241     108.240  94.290 143.410  1.00  0.00           N
ATOM   3578  HN  SER A 241     108.000  95.220 143.680  1.00  0.00           H
ATOM   3579  CA  SER A 241     107.420  93.320 142.680  1.00  0.00           C
ATOM   3580  HA  SER A 241     107.920  92.370 142.600  1.00  0.00           H
ATOM   3581  CB  SER A 241     106.230  93.090 143.660  1.00  0.00           C
ATOM   3582  HB1 SER A 241     105.670  94.020 143.890  1.00  0.00           H
ATOM   3583  HB2 SER A 241     106.640  92.670 144.600  1.00  0.00           H
ATOM   3584  OG  SER A 241     105.410  92.070 143.130  1.00  0.00           O
ATOM   3585  HG1 SER A 241     104.730  91.860 143.760  1.00  0.00           H
ATOM   3586  C   SER A 241     106.990  93.820 141.320  1.00  0.00           C
ATOM   3587  O   SER A 241     106.220  94.740 141.120  1.00  0.00           O
ATOM   3588  N   LEU A 242     107.540  93.190 140.250  1.00  0.00           N
ATOM   3589  HN  LEU A 242     108.140  92.400 140.260  1.00  0.00           H
ATOM   3590  CA  LEU A 242     107.240  93.500 138.880  1.00  0.00           C
ATOM   3591  HA  LEU A 242     106.940  94.530 138.810  1.00  0.00           H
ATOM   3592  CB  LEU A 242     108.500  93.310 137.900  1.00  0.00           C
ATOM   3593  HB1 LEU A 242     108.740  92.230 137.860  1.00  0.00           H
ATOM   3594  HB2 LEU A 242     108.130  93.740 136.950  1.00  0.00           H
ATOM   3595  CG  LEU A 242     109.730  94.060 138.460  1.00  0.00           C
ATOM   3596  HG  LEU A 242     110.100  93.510 139.350  1.00  0.00           H
ATOM   3597  CD1 LEU A 242     110.910  93.890 137.380  1.00  0.00           C
ATOM   3598 HD11 LEU A 242     111.760  94.420 137.850  1.00  0.00           H
ATOM   3599 HD12 LEU A 242     111.120  92.850 137.040  1.00  0.00           H
ATOM   3600 HD13 LEU A 242     110.630  94.480 136.480  1.00  0.00           H
ATOM   3601  CD2 LEU A 242     109.520  95.540 138.750  1.00  0.00           C
ATOM   3602 HD21 LEU A 242     110.460  96.000 139.090  1.00  0.00           H
ATOM   3603 HD22 LEU A 242     109.080  96.120 137.910  1.00  0.00           H
ATOM   3604 HD23 LEU A 242     108.810  95.620 139.610  1.00  0.00           H
ATOM   3605  C   LEU A 242     106.070  92.770 138.360  1.00  0.00           C
ATOM   3606  O   LEU A 242     105.970  91.520 138.600  1.00  0.00           O
ATOM   3607  N   GLU A 243     105.160  93.590 137.760  1.00  0.00           N
ATOM   3608  HN  GLU A 243     105.340  94.570 137.700  1.00  0.00           H
ATOM   3609  CA  GLU A 243     104.030  93.160 136.940  1.00  0.00           C
ATOM   3610  HA  GLU A 243     103.670  92.350 137.570  1.00  0.00           H
ATOM   3611  CB  GLU A 243     102.880  94.150 136.900  1.00  0.00           C
ATOM   3612  HB1 GLU A 243     102.780  94.450 137.960  1.00  0.00           H
ATOM   3613  HB2 GLU A 243     103.380  95.020 136.430  1.00  0.00           H
ATOM   3614  CG  GLU A 243     101.660  93.600 136.340  1.00  0.00           C
ATOM   3615  HG1 GLU A 243     101.400  92.600 136.770  1.00  0.00           H
ATOM   3616  HG2 GLU A 243     101.750  93.570 135.230  1.00  0.00           H
ATOM   3617  CD  GLU A 243     100.520  94.510 136.820  1.00  0.00           C
ATOM   3618  OE1 GLU A 243     100.080  94.450 138.020  1.00  0.00           O
ATOM   3619  OE2 GLU A 243     100.040  95.210 136.000  1.00  0.00           O
ATOM   3620  C   GLU A 243     104.420  92.630 135.550  1.00  0.00           C
ATOM   3621  O   GLU A 243     104.850  93.420 134.760  1.00  0.00           O
ATOM   3622  N   PRO A 244     104.300  91.360 135.150  1.00  0.00           N
ATOM   3623  CD  PRO A 244     104.150  90.220 136.000  1.00  0.00           C
ATOM   3624  HD1 PRO A 244     103.100  90.040 136.280  1.00  0.00           H
ATOM   3625  HD2 PRO A 244     104.810  90.290 136.890  1.00  0.00           H
ATOM   3626  CA  PRO A 244     104.460  90.970 133.740  1.00  0.00           C
ATOM   3627  HA  PRO A 244     105.460  91.280 133.470  1.00  0.00           H
ATOM   3628  CB  PRO A 244     104.420  89.420 133.720  1.00  0.00           C
ATOM   3629  HB1 PRO A 244     103.370  89.080 133.570  1.00  0.00           H
ATOM   3630  HB2 PRO A 244     104.960  88.970 132.860  1.00  0.00           H
ATOM   3631  CG  PRO A 244     104.670  89.010 135.160  1.00  0.00           C
ATOM   3632  HG1 PRO A 244     105.750  88.890 135.380  1.00  0.00           H
ATOM   3633  HG2 PRO A 244     104.090  88.090 135.370  1.00  0.00           H
ATOM   3634  C   PRO A 244     103.420  91.610 132.870  1.00  0.00           C
ATOM   3635  O   PRO A 244     102.320  91.880 133.350  1.00  0.00           O
ATOM   3636  N   PRO A 245     103.690  91.750 131.530  1.00  0.00           N
ATOM   3637  CD  PRO A 245     105.060  91.640 130.960  1.00  0.00           C
ATOM   3638  HD1 PRO A 245     105.460  90.610 131.020  1.00  0.00           H
ATOM   3639  HD2 PRO A 245     105.760  92.300 131.510  1.00  0.00           H
ATOM   3640  CA  PRO A 245     102.730  91.980 130.510  1.00  0.00           C
ATOM   3641  HA  PRO A 245     102.550  93.040 130.660  1.00  0.00           H
ATOM   3642  CB  PRO A 245     103.460  91.710 129.190  1.00  0.00           C
ATOM   3643  HB1 PRO A 245     103.570  90.610 129.040  1.00  0.00           H
ATOM   3644  HB2 PRO A 245     103.060  92.220 128.290  1.00  0.00           H
ATOM   3645  CG  PRO A 245     104.860  92.110 129.530  1.00  0.00           C
ATOM   3646  HG1 PRO A 245     105.030  93.210 129.590  1.00  0.00           H
ATOM   3647  HG2 PRO A 245     105.640  91.770 128.820  1.00  0.00           H
ATOM   3648  C   PRO A 245     101.380  91.230 130.560  1.00  0.00           C
ATOM   3649  O   PRO A 245     101.260  90.150 131.210  1.00  0.00           O
ATOM   3650  N   LEU A 246     100.350  91.680 129.820  1.00  0.00           N
ATOM   3651  HN  LEU A 246     100.580  92.420 129.200  1.00  0.00           H
ATOM   3652  CA  LEU A 246      99.100  90.970 129.590  1.00  0.00           C
ATOM   3653  HA  LEU A 246      98.700  90.820 130.580  1.00  0.00           H
ATOM   3654  CB  LEU A 246      98.180  91.810 128.700  1.00  0.00           C
ATOM   3655  HB1 LEU A 246      98.140  92.820 129.150  1.00  0.00           H
ATOM   3656  HB2 LEU A 246      98.500  91.920 127.650  1.00  0.00           H
ATOM   3657  CG  LEU A 246      96.730  91.380 128.790  1.00  0.00           C
ATOM   3658  HG  LEU A 246      96.700  90.270 128.720  1.00  0.00           H
ATOM   3659  CD1 LEU A 246      95.990  91.790 130.060  1.00  0.00           C
ATOM   3660 HD11 LEU A 246      96.600  91.490 130.940  1.00  0.00           H
ATOM   3661 HD12 LEU A 246      95.740  92.880 130.030  1.00  0.00           H
ATOM   3662 HD13 LEU A 246      95.030  91.230 130.100  1.00  0.00           H
ATOM   3663  CD2 LEU A 246      96.010  91.910 127.630  1.00  0.00           C
ATOM   3664 HD21 LEU A 246      94.910  91.760 127.650  1.00  0.00           H
ATOM   3665 HD22 LEU A 246      96.180  92.990 127.460  1.00  0.00           H
ATOM   3666 HD23 LEU A 246      96.320  91.370 126.710  1.00  0.00           H
ATOM   3667  C   LEU A 246      99.410  89.700 128.860  1.00  0.00           C
ATOM   3668  O   LEU A 246      99.010  88.560 129.190  1.00  0.00           O
ATOM   3669  N   CYS A 247     100.370  89.810 127.900  1.00  0.00           N
ATOM   3670  HN  CYS A 247     100.630  90.740 127.650  1.00  0.00           H
ATOM   3671  CA  CYS A 247     100.660  88.680 127.020  1.00  0.00           C
ATOM   3672  HA  CYS A 247      99.750  88.110 126.910  1.00  0.00           H
ATOM   3673  CB  CYS A 247     100.990  89.300 125.610  1.00  0.00           C
ATOM   3674  HB1 CYS A 247     101.010  88.490 124.850  1.00  0.00           H
ATOM   3675  HB2 CYS A 247     101.990  89.770 125.700  1.00  0.00           H
ATOM   3676  SG  CYS A 247      99.580  90.500 125.240  1.00  0.00           S
ATOM   3677  C   CYS A 247     101.850  87.810 127.420  1.00  0.00           C
ATOM   3678  O   CYS A 247     102.320  87.000 126.670  1.00  0.00           O
ATOM   3679  N   GLY A 248     102.400  88.000 128.650  1.00  0.00           N
ATOM   3680  HN  GLY A 248     101.950  88.710 129.190  1.00  0.00           H
ATOM   3681  CA  GLY A 248     103.250  87.100 129.370  1.00  0.00           C
ATOM   3682  HA1 GLY A 248     104.100  87.660 129.740  1.00  0.00           H
ATOM   3683  HA2 GLY A 248     103.470  86.290 128.690  1.00  0.00           H
ATOM   3684  C   GLY A 248     102.650  86.490 130.610  1.00  0.00           C
ATOM   3685  O   GLY A 248     101.500  86.790 130.960  1.00  0.00           O
ATOM   3686  N   GLN A 249     103.410  85.710 131.400  1.00  0.00           N
ATOM   3687  HN  GLN A 249     104.370  85.600 131.130  1.00  0.00           H
ATOM   3688  CA  GLN A 249     102.980  85.020 132.590  1.00  0.00           C
ATOM   3689  HA  GLN A 249     102.030  85.470 132.870  1.00  0.00           H
ATOM   3690  CB  GLN A 249     102.780  83.490 132.320  1.00  0.00           C
ATOM   3691  HB1 GLN A 249     103.610  83.180 131.650  1.00  0.00           H
ATOM   3692  HB2 GLN A 249     102.980  82.780 133.160  1.00  0.00           H
ATOM   3693  CG  GLN A 249     101.430  83.110 131.690  1.00  0.00           C
ATOM   3694  HG1 GLN A 249     101.450  82.050 131.360  1.00  0.00           H
ATOM   3695  HG2 GLN A 249     101.170  83.800 130.860  1.00  0.00           H
ATOM   3696  CD  GLN A 249     100.330  83.240 132.690  1.00  0.00           C
ATOM   3697  OE1 GLN A 249     100.310  82.780 133.840  1.00  0.00           O
ATOM   3698  NE2 GLN A 249      99.300  83.990 132.320  1.00  0.00           N
ATOM   3699 HE21 GLN A 249      99.390  84.570 131.510  1.00  0.00           H
ATOM   3700 HE22 GLN A 249      98.650  84.280 133.020  1.00  0.00           H
ATOM   3701  C   GLN A 249     103.970  85.270 133.750  1.00  0.00           C
ATOM   3702  O   GLN A 249     103.520  85.080 134.860  1.00  0.00           O
ATOM   3703  N   THR A 250     105.190  85.720 133.440  1.00  0.00           N
ATOM   3704  HN  THR A 250     105.650  85.910 132.580  1.00  0.00           H
ATOM   3705  CA  THR A 250     106.190  85.670 134.500  1.00  0.00           C
ATOM   3706  HA  THR A 250     105.740  85.820 135.470  1.00  0.00           H
ATOM   3707  CB  THR A 250     106.900  84.320 134.700  1.00  0.00           C
ATOM   3708  HB  THR A 250     107.450  84.220 135.660  1.00  0.00           H
ATOM   3709  OG1 THR A 250     108.010  84.090 133.840  1.00  0.00           O
ATOM   3710  HG1 THR A 250     107.580  83.900 133.000  1.00  0.00           H
ATOM   3711  CG2 THR A 250     105.990  83.090 134.550  1.00  0.00           C
ATOM   3712 HG21 THR A 250     105.400  83.020 135.490  1.00  0.00           H
ATOM   3713 HG22 THR A 250     105.300  83.180 133.680  1.00  0.00           H
ATOM   3714 HG23 THR A 250     106.470  82.100 134.410  1.00  0.00           H
ATOM   3715  C   THR A 250     107.250  86.800 134.360  1.00  0.00           C
ATOM   3716  O   THR A 250     107.230  87.540 133.410  1.00  0.00           O
ATOM   3717  N   LEU A 251     108.130  86.890 135.350  1.00  0.00           N
ATOM   3718  HN  LEU A 251     107.940  86.370 136.190  1.00  0.00           H
ATOM   3719  CA  LEU A 251     109.110  87.920 135.560  1.00  0.00           C
ATOM   3720  HA  LEU A 251     108.600  88.860 135.690  1.00  0.00           H
ATOM   3721  CB  LEU A 251     109.800  87.730 136.900  1.00  0.00           C
ATOM   3722  HB1 LEU A 251     109.040  87.910 137.690  1.00  0.00           H
ATOM   3723  HB2 LEU A 251     110.280  86.730 137.040  1.00  0.00           H
ATOM   3724  CG  LEU A 251     110.950  88.760 137.240  1.00  0.00           C
ATOM   3725  HG  LEU A 251     111.690  88.740 136.420  1.00  0.00           H
ATOM   3726  CD1 LEU A 251     110.420  90.120 137.530  1.00  0.00           C
ATOM   3727 HD11 LEU A 251     109.860  90.190 138.490  1.00  0.00           H
ATOM   3728 HD12 LEU A 251     111.240  90.840 137.740  1.00  0.00           H
ATOM   3729 HD13 LEU A 251     109.800  90.530 136.710  1.00  0.00           H
ATOM   3730  CD2 LEU A 251     111.650  88.290 138.430  1.00  0.00           C
ATOM   3731 HD21 LEU A 251     111.000  88.110 139.310  1.00  0.00           H
ATOM   3732 HD22 LEU A 251     112.140  87.300 138.350  1.00  0.00           H
ATOM   3733 HD23 LEU A 251     112.490  88.960 138.710  1.00  0.00           H
ATOM   3734  C   LEU A 251     110.190  88.080 134.400  1.00  0.00           C
ATOM   3735  O   LEU A 251     110.860  89.140 134.260  1.00  0.00           O
ATOM   3736  N   CYS A 252     110.420  87.020 133.580  1.00  0.00           N
ATOM   3737  HN  CYS A 252     109.880  86.180 133.590  1.00  0.00           H
ATOM   3738  CA  CYS A 252     111.240  87.100 132.390  1.00  0.00           C
ATOM   3739  HA  CYS A 252     112.100  87.700 132.660  1.00  0.00           H
ATOM   3740  CB  CYS A 252     111.880  85.680 132.000  1.00  0.00           C
ATOM   3741  HB1 CYS A 252     112.380  85.700 131.000  1.00  0.00           H
ATOM   3742  HB2 CYS A 252     111.010  84.980 131.920  1.00  0.00           H
ATOM   3743  SG  CYS A 252     113.160  85.170 133.230  1.00  0.00           S
ATOM   3744  C   CYS A 252     110.590  87.700 131.170  1.00  0.00           C
ATOM   3745  O   CYS A 252     111.230  88.270 130.340  1.00  0.00           O
ATOM   3746  N   ASP A 253     109.280  87.810 131.210  1.00  0.00           N
ATOM   3747  HN  ASP A 253     108.810  87.350 131.960  1.00  0.00           H
ATOM   3748  CA  ASP A 253     108.420  88.410 130.140  1.00  0.00           C
ATOM   3749  HA  ASP A 253     108.860  88.180 129.180  1.00  0.00           H
ATOM   3750  CB  ASP A 253     106.980  87.810 130.230  1.00  0.00           C
ATOM   3751  HB1 ASP A 253     106.400  88.140 131.120  1.00  0.00           H
ATOM   3752  HB2 ASP A 253     106.310  88.070 129.380  1.00  0.00           H
ATOM   3753  CG  ASP A 253     107.080  86.300 130.190  1.00  0.00           C
ATOM   3754  OD1 ASP A 253     107.990  85.680 129.670  1.00  0.00           O
ATOM   3755  OD2 ASP A 253     106.080  85.740 130.610  1.00  0.00           O
ATOM   3756  C   ASP A 253     108.240  89.890 130.370  1.00  0.00           C
ATOM   3757  O   ASP A 253     107.990  90.650 129.420  1.00  0.00           O
ATOM   3758  N   ASN A 254     108.530  90.390 131.600  1.00  0.00           N
ATOM   3759  HN  ASN A 254     108.890  89.790 132.310  1.00  0.00           H
ATOM   3760  CA  ASN A 254     108.800  91.830 131.840  1.00  0.00           C
ATOM   3761  HA  ASN A 254     107.960  92.380 131.430  1.00  0.00           H
ATOM   3762  CB  ASN A 254     109.030  92.100 133.320  1.00  0.00           C
ATOM   3763  HB1 ASN A 254     108.220  91.600 133.900  1.00  0.00           H
ATOM   3764  HB2 ASN A 254     109.940  91.500 133.540  1.00  0.00           H
ATOM   3765  CG  ASN A 254     109.320  93.530 133.780  1.00  0.00           C
ATOM   3766  OD1 ASN A 254     110.500  93.870 133.690  1.00  0.00           O
ATOM   3767  ND2 ASN A 254     108.420  94.250 134.430  1.00  0.00           N
ATOM   3768 HD21 ASN A 254     107.460  93.970 134.500  1.00  0.00           H
ATOM   3769 HD22 ASN A 254     108.830  95.080 134.800  1.00  0.00           H
ATOM   3770  C   ASN A 254     109.990  92.430 131.010  1.00  0.00           C
ATOM   3771  O   ASN A 254     111.050  91.860 130.960  1.00  0.00           O
ATOM   3772  N   THR A 255     109.690  93.630 130.390  1.00  0.00           N
ATOM   3773  HN  THR A 255     108.730  93.910 130.420  1.00  0.00           H
ATOM   3774  CA  THR A 255     110.550  94.280 129.280  1.00  0.00           C
ATOM   3775  HA  THR A 255     110.640  93.510 128.520  1.00  0.00           H
ATOM   3776  CB  THR A 255     109.980  95.620 128.650  1.00  0.00           C
ATOM   3777  HB  THR A 255     110.700  95.910 127.850  1.00  0.00           H
ATOM   3778  OG1 THR A 255     109.860  96.690 129.630  1.00  0.00           O
ATOM   3779  HG1 THR A 255     109.240  96.300 130.250  1.00  0.00           H
ATOM   3780  CG2 THR A 255     108.540  95.320 128.080  1.00  0.00           C
ATOM   3781 HG21 THR A 255     107.710  95.150 128.790  1.00  0.00           H
ATOM   3782 HG22 THR A 255     108.380  96.240 127.480  1.00  0.00           H
ATOM   3783 HG23 THR A 255     108.540  94.380 127.480  1.00  0.00           H
ATOM   3784  C   THR A 255     111.940  94.540 129.850  1.00  0.00           C
ATOM   3785  O   THR A 255     112.970  94.210 129.190  1.00  0.00           O
ATOM   3786  N   GLU A 256     112.020  95.060 131.080  1.00  0.00           N
ATOM   3787  HN  GLU A 256     111.170  95.130 131.600  1.00  0.00           H
ATOM   3788  CA  GLU A 256     113.320  95.420 131.680  1.00  0.00           C
ATOM   3789  HA  GLU A 256     113.810  96.090 130.990  1.00  0.00           H
ATOM   3790  CB  GLU A 256     113.140  96.320 132.890  1.00  0.00           C
ATOM   3791  HB1 GLU A 256     112.390  95.850 133.560  1.00  0.00           H
ATOM   3792  HB2 GLU A 256     114.080  96.520 133.460  1.00  0.00           H
ATOM   3793  CG  GLU A 256     112.740  97.750 132.410  1.00  0.00           C
ATOM   3794  HG1 GLU A 256     112.530  98.460 133.240  1.00  0.00           H
ATOM   3795  HG2 GLU A 256     111.860  97.640 131.730  1.00  0.00           H
ATOM   3796  CD  GLU A 256     113.710  98.430 131.470  1.00  0.00           C
ATOM   3797  OE1 GLU A 256     114.950  98.400 131.680  1.00  0.00           O
ATOM   3798  OE2 GLU A 256     113.270  99.070 130.460  1.00  0.00           O
ATOM   3799  C   GLU A 256     114.200  94.160 131.850  1.00  0.00           C
ATOM   3800  O   GLU A 256     115.440  94.230 131.680  1.00  0.00           O
ATOM   3801  N   VAL A 257     113.680  93.000 132.290  1.00  0.00           N
ATOM   3802  HN  VAL A 257     112.680  92.910 132.330  1.00  0.00           H
ATOM   3803  CA  VAL A 257     114.420  91.770 132.510  1.00  0.00           C
ATOM   3804  HA  VAL A 257     115.260  92.020 133.130  1.00  0.00           H
ATOM   3805  CB  VAL A 257     113.450  90.880 133.320  1.00  0.00           C
ATOM   3806  HB  VAL A 257     112.560  90.680 132.690  1.00  0.00           H
ATOM   3807  CG1 VAL A 257     114.230  89.570 133.720  1.00  0.00           C
ATOM   3808 HG11 VAL A 257     115.140  89.880 134.260  1.00  0.00           H
ATOM   3809 HG12 VAL A 257     113.630  88.980 134.440  1.00  0.00           H
ATOM   3810 HG13 VAL A 257     114.450  88.870 132.880  1.00  0.00           H
ATOM   3811  CG2 VAL A 257     112.960  91.710 134.520  1.00  0.00           C
ATOM   3812 HG21 VAL A 257     112.210  91.050 135.020  1.00  0.00           H
ATOM   3813 HG22 VAL A 257     113.840  91.840 135.190  1.00  0.00           H
ATOM   3814 HG23 VAL A 257     112.520  92.720 134.390  1.00  0.00           H
ATOM   3815  C   VAL A 257     114.880  91.180 131.270  1.00  0.00           C
ATOM   3816  O   VAL A 257     116.010  90.780 131.150  1.00  0.00           O
ATOM   3817  N   ILE A 258     113.970  91.050 130.230  1.00  0.00           N
ATOM   3818  HN  ILE A 258     112.990  91.230 130.350  1.00  0.00           H
ATOM   3819  CA  ILE A 258     114.330  90.640 128.910  1.00  0.00           C
ATOM   3820  HA  ILE A 258     114.850  89.720 129.100  1.00  0.00           H
ATOM   3821  CB  ILE A 258     113.170  90.240 127.950  1.00  0.00           C
ATOM   3822  HB  ILE A 258     112.540  89.500 128.490  1.00  0.00           H
ATOM   3823  CG2 ILE A 258     112.240  91.380 127.610  1.00  0.00           C
ATOM   3824 HG21 ILE A 258     111.430  91.030 126.930  1.00  0.00           H
ATOM   3825 HG22 ILE A 258     111.720  91.670 128.550  1.00  0.00           H
ATOM   3826 HG23 ILE A 258     112.680  92.270 127.100  1.00  0.00           H
ATOM   3827  CG1 ILE A 258     113.590  89.440 126.720  1.00  0.00           C
ATOM   3828 HG11 ILE A 258     114.180  90.090 126.050  1.00  0.00           H
ATOM   3829 HG12 ILE A 258     112.700  89.110 126.140  1.00  0.00           H
ATOM   3830  CD  ILE A 258     114.470  88.200 126.980  1.00  0.00           C
ATOM   3831  HD1 ILE A 258     114.480  87.580 126.050  1.00  0.00           H
ATOM   3832  HD2 ILE A 258     115.510  88.550 127.190  1.00  0.00           H
ATOM   3833  HD3 ILE A 258     114.210  87.460 127.770  1.00  0.00           H
ATOM   3834  C   ILE A 258     115.400  91.500 128.230  1.00  0.00           C
ATOM   3835  O   ILE A 258     116.370  90.960 127.740  1.00  0.00           O
ATOM   3836  N   ALA A 259     115.290  92.790 128.230  1.00  0.00           N
ATOM   3837  HN  ALA A 259     114.470  93.150 128.680  1.00  0.00           H
ATOM   3838  CA  ALA A 259     116.230  93.720 127.750  1.00  0.00           C
ATOM   3839  HA  ALA A 259     116.350  93.510 126.700  1.00  0.00           H
ATOM   3840  CB  ALA A 259     115.700  95.110 128.070  1.00  0.00           C
ATOM   3841  HB1 ALA A 259     116.350  95.920 127.680  1.00  0.00           H
ATOM   3842  HB2 ALA A 259     114.830  95.320 127.410  1.00  0.00           H
ATOM   3843  HB3 ALA A 259     115.380  95.260 129.130  1.00  0.00           H
ATOM   3844  C   ALA A 259     117.610  93.590 128.430  1.00  0.00           C
ATOM   3845  O   ALA A 259     118.630  93.760 127.730  1.00  0.00           O
ATOM   3846  N   SER A 260     117.680  93.320 129.740  1.00  0.00           N
ATOM   3847  HN  SER A 260     116.840  93.250 130.270  1.00  0.00           H
ATOM   3848  CA  SER A 260     118.930  93.180 130.490  1.00  0.00           C
ATOM   3849  HA  SER A 260     119.580  93.960 130.130  1.00  0.00           H
ATOM   3850  CB  SER A 260     118.720  93.140 132.060  1.00  0.00           C
ATOM   3851  HB1 SER A 260     117.980  92.350 132.340  1.00  0.00           H
ATOM   3852  HB2 SER A 260     118.360  94.180 132.220  1.00  0.00           H
ATOM   3853  OG  SER A 260     119.990  93.180 132.680  1.00  0.00           O
ATOM   3854  HG1 SER A 260     119.780  93.000 133.600  1.00  0.00           H
ATOM   3855  C   SER A 260     119.500  91.850 130.090  1.00  0.00           C
ATOM   3856  O   SER A 260     120.630  91.850 129.720  1.00  0.00           O
ATOM   3857  N   TYR A 261     118.710  90.760 129.950  1.00  0.00           N
ATOM   3858  HN  TYR A 261     117.750  90.840 130.220  1.00  0.00           H
ATOM   3859  CA  TYR A 261     119.250  89.500 129.330  1.00  0.00           C
ATOM   3860  HA  TYR A 261     120.190  89.260 129.810  1.00  0.00           H
ATOM   3861  CB  TYR A 261     118.260  88.320 129.570  1.00  0.00           C
ATOM   3862  HB1 TYR A 261     117.220  88.680 129.680  1.00  0.00           H
ATOM   3863  HB2 TYR A 261     118.380  87.550 128.770  1.00  0.00           H
ATOM   3864  CG  TYR A 261     118.500  87.610 130.890  1.00  0.00           C
ATOM   3865  CD1 TYR A 261     118.140  88.180 132.070  1.00  0.00           C
ATOM   3866  HD1 TYR A 261     117.680  89.160 132.120  1.00  0.00           H
ATOM   3867  CE1 TYR A 261     118.350  87.540 133.280  1.00  0.00           C
ATOM   3868  HE1 TYR A 261     117.990  88.010 134.190  1.00  0.00           H
ATOM   3869  CZ  TYR A 261     118.860  86.290 133.340  1.00  0.00           C
ATOM   3870  OH  TYR A 261     119.120  85.710 134.590  1.00  0.00           O
ATOM   3871  HH  TYR A 261     119.300  84.770 134.460  1.00  0.00           H
ATOM   3872  CD2 TYR A 261     118.960  86.290 130.880  1.00  0.00           C
ATOM   3873  HD2 TYR A 261     119.340  85.950 129.930  1.00  0.00           H
ATOM   3874  CE2 TYR A 261     119.130  85.620 132.130  1.00  0.00           C
ATOM   3875  HE2 TYR A 261     119.640  84.680 132.210  1.00  0.00           H
ATOM   3876  C   TYR A 261     119.730  89.710 127.880  1.00  0.00           C
ATOM   3877  O   TYR A 261     120.780  89.210 127.620  1.00  0.00           O
ATOM   3878  N   ASN A 262     119.050  90.500 126.980  1.00  0.00           N
ATOM   3879  HN  ASN A 262     118.120  90.780 127.210  1.00  0.00           H
ATOM   3880  CA  ASN A 262     119.580  90.790 125.660  1.00  0.00           C
ATOM   3881  HA  ASN A 262     119.890  89.850 125.230  1.00  0.00           H
ATOM   3882  CB  ASN A 262     118.570  91.580 124.790  1.00  0.00           C
ATOM   3883  HB1 ASN A 262     118.410  92.650 125.000  1.00  0.00           H
ATOM   3884  HB2 ASN A 262     118.850  91.570 123.710  1.00  0.00           H
ATOM   3885  CG  ASN A 262     117.200  90.820 124.740  1.00  0.00           C
ATOM   3886  OD1 ASN A 262     117.040  89.610 124.660  1.00  0.00           O
ATOM   3887  ND2 ASN A 262     116.060  91.640 124.720  1.00  0.00           N
ATOM   3888 HD21 ASN A 262     116.080  92.630 124.850  1.00  0.00           H
ATOM   3889 HD22 ASN A 262     115.210  91.150 124.520  1.00  0.00           H
ATOM   3890  C   ASN A 262     120.900  91.610 125.690  1.00  0.00           C
ATOM   3891  O   ASN A 262     121.800  91.300 124.890  1.00  0.00           O
ATOM   3892  N   GLN A 263     121.040  92.590 126.580  1.00  0.00           N
ATOM   3893  HN  GLN A 263     120.290  92.790 127.210  1.00  0.00           H
ATOM   3894  CA  GLN A 263     122.250  93.430 126.620  1.00  0.00           C
ATOM   3895  HA  GLN A 263     122.350  93.860 125.640  1.00  0.00           H
ATOM   3896  CB  GLN A 263     122.040  94.560 127.770  1.00  0.00           C
ATOM   3897  HB1 GLN A 263     121.060  95.050 127.570  1.00  0.00           H
ATOM   3898  HB2 GLN A 263     121.980  94.070 128.760  1.00  0.00           H
ATOM   3899  CG  GLN A 263     123.130  95.680 127.910  1.00  0.00           C
ATOM   3900  HG1 GLN A 263     124.150  95.290 128.090  1.00  0.00           H
ATOM   3901  HG2 GLN A 263     122.870  96.310 128.800  1.00  0.00           H
ATOM   3902  CD  GLN A 263     123.330  96.570 126.650  1.00  0.00           C
ATOM   3903  OE1 GLN A 263     124.450  96.760 126.220  1.00  0.00           O
ATOM   3904  NE2 GLN A 263     122.250  97.000 125.950  1.00  0.00           N
ATOM   3905 HE21 GLN A 263     121.310  96.920 126.280  1.00  0.00           H
ATOM   3906 HE22 GLN A 263     122.340  97.350 125.020  1.00  0.00           H
ATOM   3907  C   GLN A 263     123.520  92.700 126.990  1.00  0.00           C
ATOM   3908  O   GLN A 263     124.550  93.170 126.560  1.00  0.00           O
ATOM   3909  N   LEU A 264     123.540  91.710 127.770  1.00  0.00           N
ATOM   3910  HN  LEU A 264     122.680  91.350 128.130  1.00  0.00           H
ATOM   3911  CA  LEU A 264     124.700  91.110 128.390  1.00  0.00           C
ATOM   3912  HA  LEU A 264     125.630  91.580 128.120  1.00  0.00           H
ATOM   3913  CB  LEU A 264     124.620  91.180 129.900  1.00  0.00           C
ATOM   3914  HB1 LEU A 264     123.610  90.750 130.080  1.00  0.00           H
ATOM   3915  HB2 LEU A 264     125.330  90.580 130.510  1.00  0.00           H
ATOM   3916  CG  LEU A 264     124.650  92.620 130.410  1.00  0.00           C
ATOM   3917  HG  LEU A 264     124.010  93.270 129.780  1.00  0.00           H
ATOM   3918  CD1 LEU A 264     124.030  92.820 131.770  1.00  0.00           C
ATOM   3919 HD11 LEU A 264     123.020  92.360 131.810  1.00  0.00           H
ATOM   3920 HD12 LEU A 264     124.710  92.360 132.520  1.00  0.00           H
ATOM   3921 HD13 LEU A 264     123.850  93.900 131.920  1.00  0.00           H
ATOM   3922  CD2 LEU A 264     126.110  93.160 130.300  1.00  0.00           C
ATOM   3923 HD21 LEU A 264     126.150  94.240 130.560  1.00  0.00           H
ATOM   3924 HD22 LEU A 264     126.800  92.700 131.040  1.00  0.00           H
ATOM   3925 HD23 LEU A 264     126.540  93.110 129.280  1.00  0.00           H
ATOM   3926  C   LEU A 264     124.890  89.630 128.020  1.00  0.00           C
ATOM   3927  O   LEU A 264     124.070  88.730 128.200  1.00  0.00           O
ATOM   3928  N   SER A 265     126.180  89.300 127.620  1.00  0.00           N
ATOM   3929  HN  SER A 265     126.930  89.950 127.640  1.00  0.00           H
ATOM   3930  CA  SER A 265     126.500  87.930 127.270  1.00  0.00           C
ATOM   3931  HA  SER A 265     125.690  87.480 126.720  1.00  0.00           H
ATOM   3932  CB  SER A 265     127.790  87.880 126.420  1.00  0.00           C
ATOM   3933  HB1 SER A 265     128.230  86.860 126.500  1.00  0.00           H
ATOM   3934  HB2 SER A 265     128.510  88.620 126.830  1.00  0.00           H
ATOM   3935  OG  SER A 265     127.530  88.160 125.070  1.00  0.00           O
ATOM   3936  HG1 SER A 265     127.280  89.080 125.110  1.00  0.00           H
ATOM   3937  C   SER A 265     126.650  86.990 128.500  1.00  0.00           C
ATOM   3938  O   SER A 265     126.490  85.760 128.440  1.00  0.00           O
ATOM   3939  N   SER A 266     127.050  87.540 129.670  1.00  0.00           N
ATOM   3940  HN  SER A 266     127.130  88.530 129.730  1.00  0.00           H
ATOM   3941  CA  SER A 266     127.310  86.820 130.880  1.00  0.00           C
ATOM   3942  HA  SER A 266     128.100  86.100 130.710  1.00  0.00           H
ATOM   3943  CB  SER A 266     127.780  87.870 131.870  1.00  0.00           C
ATOM   3944  HB1 SER A 266     128.010  87.410 132.850  1.00  0.00           H
ATOM   3945  HB2 SER A 266     126.920  88.570 131.970  1.00  0.00           H
ATOM   3946  OG  SER A 266     129.000  88.580 131.430  1.00  0.00           O
ATOM   3947  HG1 SER A 266     129.690  87.910 131.340  1.00  0.00           H
ATOM   3948  C   SER A 266     126.110  86.050 131.490  1.00  0.00           C
ATOM   3949  O   SER A 266     126.280  84.950 131.970  1.00  0.00           O
ATOM   3950  N   PHE A 267     124.910  86.530 131.290  1.00  0.00           N
ATOM   3951  HN  PHE A 267     124.880  87.480 130.980  1.00  0.00           H
ATOM   3952  CA  PHE A 267     123.690  85.910 131.710  1.00  0.00           C
ATOM   3953  HA  PHE A 267     123.820  85.480 132.700  1.00  0.00           H
ATOM   3954  CB  PHE A 267     122.560  86.980 131.730  1.00  0.00           C
ATOM   3955  HB1 PHE A 267     122.540  87.490 130.740  1.00  0.00           H
ATOM   3956  HB2 PHE A 267     121.580  86.510 131.950  1.00  0.00           H
ATOM   3957  CG  PHE A 267     122.750  88.050 132.830  1.00  0.00           C
ATOM   3958  CD1 PHE A 267     123.420  87.790 134.010  1.00  0.00           C
ATOM   3959  HD1 PHE A 267     123.840  86.810 134.210  1.00  0.00           H
ATOM   3960  CE1 PHE A 267     123.320  88.650 135.090  1.00  0.00           C
ATOM   3961  HE1 PHE A 267     123.800  88.400 136.020  1.00  0.00           H
ATOM   3962  CZ  PHE A 267     122.510  89.830 134.990  1.00  0.00           C
ATOM   3963  HZ  PHE A 267     122.410  90.400 135.910  1.00  0.00           H
ATOM   3964  CD2 PHE A 267     121.950  89.240 132.710  1.00  0.00           C
ATOM   3965  HD2 PHE A 267     121.280  89.390 131.870  1.00  0.00           H
ATOM   3966  CE2 PHE A 267     121.860  90.110 133.750  1.00  0.00           C
ATOM   3967  HE2 PHE A 267     121.260  91.000 133.640  1.00  0.00           H
ATOM   3968  C   PHE A 267     123.270  84.740 130.730  1.00  0.00           C
ATOM   3969  O   PHE A 267     122.530  83.790 131.080  1.00  0.00           O
ATOM   3970  N   ARG A 268     123.930  84.700 129.600  1.00  0.00           N
ATOM   3971  HN  ARG A 268     124.540  85.450 129.350  1.00  0.00           H
ATOM   3972  CA  ARG A 268     123.880  83.500 128.690  1.00  0.00           C
ATOM   3973  HA  ARG A 268     123.140  82.810 129.060  1.00  0.00           H
ATOM   3974  CB  ARG A 268     123.320  83.980 127.290  1.00  0.00           C
ATOM   3975  HB1 ARG A 268     124.070  84.770 127.050  1.00  0.00           H
ATOM   3976  HB2 ARG A 268     123.320  83.190 126.510  1.00  0.00           H
ATOM   3977  CG  ARG A 268     121.950  84.610 127.160  1.00  0.00           C
ATOM   3978  HG1 ARG A 268     121.370  84.450 128.100  1.00  0.00           H
ATOM   3979  HG2 ARG A 268     121.400  84.130 126.320  1.00  0.00           H
ATOM   3980  CD  ARG A 268     121.930  86.170 126.840  1.00  0.00           C
ATOM   3981  HD1 ARG A 268     122.690  86.740 127.420  1.00  0.00           H
ATOM   3982  HD2 ARG A 268     120.930  86.620 127.040  1.00  0.00           H
ATOM   3983  NE  ARG A 268     122.260  86.340 125.420  1.00  0.00           N
ATOM   3984  HE  ARG A 268     122.370  85.470 124.940  1.00  0.00           H
ATOM   3985  CZ  ARG A 268     122.640  87.520 124.860  1.00  0.00           C
ATOM   3986  NH1 ARG A 268     122.750  88.600 125.550  1.00  0.00           N
ATOM   3987 HH11 ARG A 268     122.790  89.460 125.040  1.00  0.00           H
ATOM   3988 HH12 ARG A 268     122.450  88.610 126.510  1.00  0.00           H
ATOM   3989  NH2 ARG A 268     123.040  87.600 123.590  1.00  0.00           N
ATOM   3990 HH21 ARG A 268     123.450  88.440 123.240  1.00  0.00           H
ATOM   3991 HH22 ARG A 268     122.780  86.860 122.970  1.00  0.00           H
ATOM   3992  C   ARG A 268     125.120  82.610 128.580  1.00  0.00           C
ATOM   3993  O   ARG A 268     125.420  82.020 127.510  1.00  0.00           O
ATOM   3994  N   GLN A 269     125.950  82.640 129.680  1.00  0.00           N
ATOM   3995  HN  GLN A 269     125.760  83.370 130.330  1.00  0.00           H
ATOM   3996  CA  GLN A 269     127.140  81.830 129.870  1.00  0.00           C
ATOM   3997  HA  GLN A 269     127.830  82.100 129.090  1.00  0.00           H
ATOM   3998  CB  GLN A 269     127.920  82.130 131.160  1.00  0.00           C
ATOM   3999  HB1 GLN A 269     128.830  81.520 131.300  1.00  0.00           H
ATOM   4000  HB2 GLN A 269     128.250  83.190 131.220  1.00  0.00           H
ATOM   4001  CG  GLN A 269     127.200  81.930 132.540  1.00  0.00           C
ATOM   4002  HG1 GLN A 269     126.840  80.880 132.580  1.00  0.00           H
ATOM   4003  HG2 GLN A 269     126.450  82.700 132.820  1.00  0.00           H
ATOM   4004  CD  GLN A 269     128.210  81.910 133.680  1.00  0.00           C
ATOM   4005  OE1 GLN A 269     128.250  81.110 134.580  1.00  0.00           O
ATOM   4006  NE2 GLN A 269     129.110  82.980 133.690  1.00  0.00           N
ATOM   4007 HE21 GLN A 269     128.910  83.740 133.080  1.00  0.00           H
ATOM   4008 HE22 GLN A 269     129.880  82.850 134.310  1.00  0.00           H
ATOM   4009  C   GLN A 269     126.870  80.330 129.820  1.00  0.00           C
ATOM   4010  O   GLN A 269     125.840  79.970 130.280  1.00  0.00           O
ATOM   4011  N   PRO A 270     127.790  79.440 129.450  1.00  0.00           N
ATOM   4012  CD  PRO A 270     129.140  79.850 129.250  1.00  0.00           C
ATOM   4013  HD1 PRO A 270     129.710  80.160 130.140  1.00  0.00           H
ATOM   4014  HD2 PRO A 270     129.230  80.640 128.470  1.00  0.00           H
ATOM   4015  CA  PRO A 270     127.630  78.010 129.610  1.00  0.00           C
ATOM   4016  HA  PRO A 270     126.930  77.640 128.870  1.00  0.00           H
ATOM   4017  CB  PRO A 270     129.040  77.390 129.410  1.00  0.00           C
ATOM   4018  HB1 PRO A 270     129.590  77.170 130.340  1.00  0.00           H
ATOM   4019  HB2 PRO A 270     129.090  76.440 128.830  1.00  0.00           H
ATOM   4020  CG  PRO A 270     129.770  78.520 128.710  1.00  0.00           C
ATOM   4021  HG1 PRO A 270     129.610  78.340 127.630  1.00  0.00           H
ATOM   4022  HG2 PRO A 270     130.870  78.530 128.860  1.00  0.00           H
ATOM   4023  C   PRO A 270     126.980  77.490 130.890  1.00  0.00           C
ATOM   4024  O   PRO A 270     127.550  77.590 131.990  1.00  0.00           O
ATOM   4025  N   LYS A 271     125.810  76.830 130.610  1.00  0.00           N
ATOM   4026  HN  LYS A 271     125.550  76.780 129.650  1.00  0.00           H
ATOM   4027  CA  LYS A 271     124.940  76.040 131.570  1.00  0.00           C
ATOM   4028  HA  LYS A 271     125.340  76.070 132.570  1.00  0.00           H
ATOM   4029  CB  LYS A 271     123.610  76.800 131.700  1.00  0.00           C
ATOM   4030  HB1 LYS A 271     123.110  76.930 130.720  1.00  0.00           H
ATOM   4031  HB2 LYS A 271     122.850  76.220 132.270  1.00  0.00           H
ATOM   4032  CG  LYS A 271     123.650  78.190 132.270  1.00  0.00           C
ATOM   4033  HG1 LYS A 271     124.510  78.770 131.890  1.00  0.00           H
ATOM   4034  HG2 LYS A 271     123.870  78.180 133.360  1.00  0.00           H
ATOM   4035  CD  LYS A 271     122.400  79.000 132.150  1.00  0.00           C
ATOM   4036  HD1 LYS A 271     121.670  78.780 132.950  1.00  0.00           H
ATOM   4037  HD2 LYS A 271     121.880  78.870 131.170  1.00  0.00           H
ATOM   4038  CE  LYS A 271     122.790  80.560 132.310  1.00  0.00           C
ATOM   4039  HE1 LYS A 271     123.630  80.870 131.650  1.00  0.00           H
ATOM   4040  HE2 LYS A 271     123.110  80.750 133.360  1.00  0.00           H
ATOM   4041  NZ  LYS A 271     121.520  81.360 132.110  1.00  0.00           N
ATOM   4042  HZ1 LYS A 271     121.080  80.970 131.250  1.00  0.00           H
ATOM   4043  HZ2 LYS A 271     120.970  81.250 132.990  1.00  0.00           H
ATOM   4044  HZ3 LYS A 271     121.710  82.380 132.110  1.00  0.00           H
ATOM   4045  C   LYS A 271     124.650  74.640 131.130  1.00  0.00           C
ATOM   4046  O   LYS A 271     124.360  74.410 129.940  1.00  0.00           O
ATOM   4047  N   VAL A 272     124.870  73.690 132.070  1.00  0.00           N
ATOM   4048  HN  VAL A 272     125.170  73.840 133.010  1.00  0.00           H
ATOM   4049  CA  VAL A 272     124.590  72.230 131.810  1.00  0.00           C
ATOM   4050  HA  VAL A 272     124.670  72.060 130.750  1.00  0.00           H
ATOM   4051  CB  VAL A 272     125.510  71.220 132.480  1.00  0.00           C
ATOM   4052  HB  VAL A 272     125.540  71.470 133.560  1.00  0.00           H
ATOM   4053  CG1 VAL A 272     125.010  69.790 132.280  1.00  0.00           C
ATOM   4054 HG11 VAL A 272     124.480  69.810 131.310  1.00  0.00           H
ATOM   4055 HG12 VAL A 272     125.860  69.110 132.080  1.00  0.00           H
ATOM   4056 HG13 VAL A 272     124.270  69.530 133.060  1.00  0.00           H
ATOM   4057  CG2 VAL A 272     126.900  71.400 131.930  1.00  0.00           C
ATOM   4058 HG21 VAL A 272     127.570  70.590 132.290  1.00  0.00           H
ATOM   4059 HG22 VAL A 272     126.740  71.250 130.840  1.00  0.00           H
ATOM   4060 HG23 VAL A 272     127.320  72.420 132.080  1.00  0.00           H
ATOM   4061  C   VAL A 272     123.140  71.900 132.290  1.00  0.00           C
ATOM   4062  O   VAL A 272     122.850  72.000 133.460  1.00  0.00           O
ATOM   4063  N   VAL A 273     122.200  71.540 131.400  1.00  0.00           N
ATOM   4064  HN  VAL A 273     122.310  71.480 130.410  1.00  0.00           H
ATOM   4065  CA  VAL A 273     120.830  71.180 131.800  1.00  0.00           C
ATOM   4066  HA  VAL A 273     120.570  71.500 132.800  1.00  0.00           H
ATOM   4067  CB  VAL A 273     119.870  71.890 130.840  1.00  0.00           C
ATOM   4068  HB  VAL A 273     119.880  71.380 129.860  1.00  0.00           H
ATOM   4069  CG1 VAL A 273     118.490  71.780 131.440  1.00  0.00           C
ATOM   4070 HG11 VAL A 273     118.150  70.730 131.560  1.00  0.00           H
ATOM   4071 HG12 VAL A 273     118.460  72.300 132.420  1.00  0.00           H
ATOM   4072 HG13 VAL A 273     117.700  72.360 130.910  1.00  0.00           H
ATOM   4073  CG2 VAL A 273     120.210  73.400 130.510  1.00  0.00           C
ATOM   4074 HG21 VAL A 273     119.310  73.960 130.180  1.00  0.00           H
ATOM   4075 HG22 VAL A 273     120.550  73.920 131.430  1.00  0.00           H
ATOM   4076 HG23 VAL A 273     121.070  73.380 129.810  1.00  0.00           H
ATOM   4077  C   VAL A 273     120.540  69.630 131.910  1.00  0.00           C
ATOM   4078  O   VAL A 273     120.510  69.030 130.840  1.00  0.00           O
ATOM   4079  N   ARG A 274     120.410  68.990 133.090  1.00  0.00           N
ATOM   4080  HN  ARG A 274     120.400  69.530 133.920  1.00  0.00           H
ATOM   4081  CA  ARG A 274     120.190  67.550 133.270  1.00  0.00           C
ATOM   4082  HA  ARG A 274     120.990  67.060 132.730  1.00  0.00           H
ATOM   4083  CB  ARG A 274     120.310  67.290 134.720  1.00  0.00           C
ATOM   4084  HB1 ARG A 274     119.780  68.150 135.180  1.00  0.00           H
ATOM   4085  HB2 ARG A 274     119.770  66.390 135.060  1.00  0.00           H
ATOM   4086  CG  ARG A 274     121.760  67.160 135.170  1.00  0.00           C
ATOM   4087  HG1 ARG A 274     122.340  68.100 135.150  1.00  0.00           H
ATOM   4088  HG2 ARG A 274     122.290  66.530 134.420  1.00  0.00           H
ATOM   4089  CD  ARG A 274     121.980  66.610 136.610  1.00  0.00           C
ATOM   4090  HD1 ARG A 274     123.040  66.330 136.790  1.00  0.00           H
ATOM   4091  HD2 ARG A 274     121.380  65.680 136.680  1.00  0.00           H
ATOM   4092  NE  ARG A 274     121.350  67.680 137.440  1.00  0.00           N
ATOM   4093  HE  ARG A 274     120.860  68.420 136.990  1.00  0.00           H
ATOM   4094  CZ  ARG A 274     121.340  67.600 138.710  1.00  0.00           C
ATOM   4095  NH1 ARG A 274     121.790  66.550 139.350  1.00  0.00           N
ATOM   4096 HH11 ARG A 274     122.190  66.830 140.220  1.00  0.00           H
ATOM   4097 HH12 ARG A 274     122.230  65.790 138.860  1.00  0.00           H
ATOM   4098  NH2 ARG A 274     120.820  68.480 139.510  1.00  0.00           N
ATOM   4099 HH21 ARG A 274     120.820  68.280 140.490  1.00  0.00           H
ATOM   4100 HH22 ARG A 274     120.310  69.260 139.140  1.00  0.00           H
ATOM   4101  C   ARG A 274     118.840  67.120 132.690  1.00  0.00           C
ATOM   4102  O   ARG A 274     117.790  67.730 132.960  1.00  0.00           O
ATOM   4103  N   TYR A 275     118.760  66.030 131.880  1.00  0.00           N
ATOM   4104  HN  TYR A 275     119.530  65.590 131.420  1.00  0.00           H
ATOM   4105  CA  TYR A 275     117.530  65.480 131.380  1.00  0.00           C
ATOM   4106  HA  TYR A 275     116.690  65.850 131.960  1.00  0.00           H
ATOM   4107  CB  TYR A 275     117.220  65.960 129.940  1.00  0.00           C
ATOM   4108  HB1 TYR A 275     116.110  65.950 129.900  1.00  0.00           H
ATOM   4109  HB2 TYR A 275     117.570  67.020 129.910  1.00  0.00           H
ATOM   4110  CG  TYR A 275     117.720  65.220 128.690  1.00  0.00           C
ATOM   4111  CD1 TYR A 275     119.110  65.140 128.380  1.00  0.00           C
ATOM   4112  HD1 TYR A 275     119.760  65.530 129.150  1.00  0.00           H
ATOM   4113  CE1 TYR A 275     119.580  64.560 127.250  1.00  0.00           C
ATOM   4114  HE1 TYR A 275     120.630  64.420 127.010  1.00  0.00           H
ATOM   4115  CZ  TYR A 275     118.680  64.060 126.300  1.00  0.00           C
ATOM   4116  OH  TYR A 275     119.250  63.430 125.120  1.00  0.00           O
ATOM   4117  HH  TYR A 275     120.200  63.520 125.120  1.00  0.00           H
ATOM   4118  CD2 TYR A 275     116.860  64.770 127.700  1.00  0.00           C
ATOM   4119  HD2 TYR A 275     115.820  64.920 127.930  1.00  0.00           H
ATOM   4120  CE2 TYR A 275     117.260  64.160 126.520  1.00  0.00           C
ATOM   4121  HE2 TYR A 275     116.610  63.790 125.750  1.00  0.00           H
ATOM   4122  C   TYR A 275     117.480  63.940 131.540  1.00  0.00           C
ATOM   4123  O   TYR A 275     118.530  63.350 131.630  1.00  0.00           O
ATOM   4124  N   ARG A 276     116.240  63.280 131.700  1.00  0.00           N
ATOM   4125  HN  ARG A 276     115.380  63.730 131.480  1.00  0.00           H
ATOM   4126  CA  ARG A 276     116.200  61.850 131.990  1.00  0.00           C
ATOM   4127  HA  ARG A 276     117.200  61.520 131.790  1.00  0.00           H
ATOM   4128  CB  ARG A 276     115.820  61.700 133.430  1.00  0.00           C
ATOM   4129  HB1 ARG A 276     116.650  62.150 134.020  1.00  0.00           H
ATOM   4130  HB2 ARG A 276     114.860  62.240 133.580  1.00  0.00           H
ATOM   4131  CG  ARG A 276     115.890  60.190 133.880  1.00  0.00           C
ATOM   4132  HG1 ARG A 276     116.680  59.630 133.330  1.00  0.00           H
ATOM   4133  HG2 ARG A 276     114.910  59.680 133.800  1.00  0.00           H
ATOM   4134  CD  ARG A 276     116.320  60.130 135.350  1.00  0.00           C
ATOM   4135  HD1 ARG A 276     117.140  60.880 135.460  1.00  0.00           H
ATOM   4136  HD2 ARG A 276     116.630  59.080 135.520  1.00  0.00           H
ATOM   4137  NE  ARG A 276     115.180  60.550 136.210  1.00  0.00           N
ATOM   4138  HE  ARG A 276     114.430  60.940 135.670  1.00  0.00           H
ATOM   4139  CZ  ARG A 276     115.240  61.030 137.440  1.00  0.00           C
ATOM   4140  NH1 ARG A 276     116.220  60.730 138.300  1.00  0.00           N
ATOM   4141 HH11 ARG A 276     116.210  61.160 139.200  1.00  0.00           H
ATOM   4142 HH12 ARG A 276     117.010  60.250 137.920  1.00  0.00           H
ATOM   4143  NH2 ARG A 276     114.180  61.710 137.770  1.00  0.00           N
ATOM   4144 HH21 ARG A 276     113.940  61.950 138.710  1.00  0.00           H
ATOM   4145 HH22 ARG A 276     113.490  61.980 137.100  1.00  0.00           H
ATOM   4146  C   ARG A 276     115.160  61.270 131.070  1.00  0.00           C
ATOM   4147  O   ARG A 276     114.040  61.760 130.940  1.00  0.00           O
ATOM   4148  N   VAL A 277     115.480  60.220 130.360  1.00  0.00           N
ATOM   4149  HN  VAL A 277     116.450  60.010 130.260  1.00  0.00           H
ATOM   4150  CA  VAL A 277     114.630  59.530 129.420  1.00  0.00           C
ATOM   4151  HA  VAL A 277     113.760  60.140 129.270  1.00  0.00           H
ATOM   4152  CB  VAL A 277     115.330  59.350 128.100  1.00  0.00           C
ATOM   4153  HB  VAL A 277     116.340  58.950 128.340  1.00  0.00           H
ATOM   4154  CG1 VAL A 277     114.540  58.350 127.210  1.00  0.00           C
ATOM   4155 HG11 VAL A 277     114.310  57.360 127.670  1.00  0.00           H
ATOM   4156 HG12 VAL A 277     113.640  58.870 126.830  1.00  0.00           H
ATOM   4157 HG13 VAL A 277     115.170  58.210 126.300  1.00  0.00           H
ATOM   4158  CG2 VAL A 277     115.420  60.760 127.390  1.00  0.00           C
ATOM   4159 HG21 VAL A 277     114.410  61.220 127.320  1.00  0.00           H
ATOM   4160 HG22 VAL A 277     116.180  61.390 127.900  1.00  0.00           H
ATOM   4161 HG23 VAL A 277     115.770  60.620 126.350  1.00  0.00           H
ATOM   4162  C   VAL A 277     114.100  58.190 130.010  1.00  0.00           C
ATOM   4163  O   VAL A 277     114.870  57.380 130.560  1.00  0.00           O
ATOM   4164  N   VAL A 278     112.740  58.030 129.970  1.00  0.00           N
ATOM   4165  HN  VAL A 278     112.190  58.640 129.410  1.00  0.00           H
ATOM   4166  CA  VAL A 278     112.160  56.840 130.550  1.00  0.00           C
ATOM   4167  HA  VAL A 278     112.820  56.340 131.250  1.00  0.00           H
ATOM   4168  CB  VAL A 278     110.860  57.250 131.320  1.00  0.00           C
ATOM   4169  HB  VAL A 278     110.060  57.630 130.650  1.00  0.00           H
ATOM   4170  CG1 VAL A 278     110.260  56.120 132.140  1.00  0.00           C
ATOM   4171 HG11 VAL A 278     111.070  55.560 132.650  1.00  0.00           H
ATOM   4172 HG12 VAL A 278     109.500  56.510 132.850  1.00  0.00           H
ATOM   4173 HG13 VAL A 278     109.680  55.420 131.500  1.00  0.00           H
ATOM   4174  CG2 VAL A 278     111.290  58.350 132.270  1.00  0.00           C
ATOM   4175 HG21 VAL A 278     111.280  59.380 131.850  1.00  0.00           H
ATOM   4176 HG22 VAL A 278     110.540  58.450 133.090  1.00  0.00           H
ATOM   4177 HG23 VAL A 278     112.280  58.130 132.730  1.00  0.00           H
ATOM   4178  C   VAL A 278     111.760  55.850 129.500  1.00  0.00           C
ATOM   4179  O   VAL A 278     111.160  56.100 128.470  1.00  0.00           O
ATOM   4180  N   ASN A 279     112.220  54.550 129.770  1.00  0.00           N
ATOM   4181  HN  ASN A 279     112.760  54.310 130.580  1.00  0.00           H
ATOM   4182  CA  ASN A 279     111.880  53.530 128.830  1.00  0.00           C
ATOM   4183  HA  ASN A 279     110.980  53.780 128.280  1.00  0.00           H
ATOM   4184  CB  ASN A 279     112.930  53.370 127.620  1.00  0.00           C
ATOM   4185  HB1 ASN A 279     113.120  54.300 127.040  1.00  0.00           H
ATOM   4186  HB2 ASN A 279     113.920  53.230 128.100  1.00  0.00           H
ATOM   4187  CG  ASN A 279     112.840  52.100 126.840  1.00  0.00           C
ATOM   4188  OD1 ASN A 279     112.500  52.100 125.660  1.00  0.00           O
ATOM   4189  ND2 ASN A 279     113.180  51.010 127.570  1.00  0.00           N
ATOM   4190 HD21 ASN A 279     113.270  51.070 128.560  1.00  0.00           H
ATOM   4191 HD22 ASN A 279     113.400  50.200 127.030  1.00  0.00           H
ATOM   4192  C   ASN A 279     111.560  52.240 129.650  1.00  0.00           C
ATOM   4193  O   ASN A 279     112.310  51.820 130.510  1.00  0.00           O
ATOM   4194  N   LEU A 280     110.340  51.700 129.350  1.00  0.00           N
ATOM   4195  HN  LEU A 280     109.790  52.020 128.580  1.00  0.00           H
ATOM   4196  CA  LEU A 280     109.810  50.640 130.080  1.00  0.00           C
ATOM   4197  HA  LEU A 280     110.270  50.540 131.050  1.00  0.00           H
ATOM   4198  CB  LEU A 280     108.290  50.800 130.240  1.00  0.00           C
ATOM   4199  HB1 LEU A 280     108.220  51.710 130.870  1.00  0.00           H
ATOM   4200  HB2 LEU A 280     107.930  50.970 129.210  1.00  0.00           H
ATOM   4201  CG  LEU A 280     107.490  49.630 130.840  1.00  0.00           C
ATOM   4202  HG  LEU A 280     107.880  48.730 130.330  1.00  0.00           H
ATOM   4203  CD1 LEU A 280     107.720  49.520 132.320  1.00  0.00           C
ATOM   4204 HD11 LEU A 280     107.120  48.710 132.810  1.00  0.00           H
ATOM   4205 HD12 LEU A 280     108.760  49.260 132.590  1.00  0.00           H
ATOM   4206 HD13 LEU A 280     107.440  50.460 132.840  1.00  0.00           H
ATOM   4207  CD2 LEU A 280     106.070  49.890 130.600  1.00  0.00           C
ATOM   4208 HD21 LEU A 280     105.770  49.960 129.540  1.00  0.00           H
ATOM   4209 HD22 LEU A 280     105.440  49.140 131.120  1.00  0.00           H
ATOM   4210 HD23 LEU A 280     105.850  50.840 131.140  1.00  0.00           H
ATOM   4211  C   LEU A 280     110.200  49.320 129.390  1.00  0.00           C
ATOM   4212  O   LEU A 280     110.240  49.210 128.170  1.00  0.00           O
ATOM   4213  N   TYR A 281     110.560  48.270 130.180  1.00  0.00           N
ATOM   4214  HN  TYR A 281     110.680  48.450 131.150  1.00  0.00           H
ATOM   4215  CA  TYR A 281     110.830  46.940 129.680  1.00  0.00           C
ATOM   4216  HA  TYR A 281     110.770  46.900 128.600  1.00  0.00           H
ATOM   4217  CB  TYR A 281     112.210  46.400 130.010  1.00  0.00           C
ATOM   4218  HB1 TYR A 281     112.350  46.370 131.110  1.00  0.00           H
ATOM   4219  HB2 TYR A 281     112.370  45.300 129.890  1.00  0.00           H
ATOM   4220  CG  TYR A 281     113.320  47.200 129.340  1.00  0.00           C
ATOM   4221  CD1 TYR A 281     113.690  46.950 128.050  1.00  0.00           C
ATOM   4222  HD1 TYR A 281     113.050  46.230 127.550  1.00  0.00           H
ATOM   4223  CE1 TYR A 281     114.700  47.710 127.510  1.00  0.00           C
ATOM   4224  HE1 TYR A 281     114.960  47.410 126.500  1.00  0.00           H
ATOM   4225  CZ  TYR A 281     115.430  48.590 128.340  1.00  0.00           C
ATOM   4226  OH  TYR A 281     116.620  49.150 127.840  1.00  0.00           O
ATOM   4227  HH  TYR A 281     117.200  49.400 128.560  1.00  0.00           H
ATOM   4228  CD2 TYR A 281     113.940  48.140 130.170  1.00  0.00           C
ATOM   4229  HD2 TYR A 281     113.730  48.220 131.220  1.00  0.00           H
ATOM   4230  CE2 TYR A 281     115.020  48.870 129.620  1.00  0.00           C
ATOM   4231  HE2 TYR A 281     115.500  49.580 130.270  1.00  0.00           H
ATOM   4232  C   TYR A 281     109.840  45.950 130.160  1.00  0.00           C
ATOM   4233  O   TYR A 281     109.180  46.010 131.170  1.00  0.00           O
ATOM   4234  N   GLU A 282     109.720  44.850 129.490  1.00  0.00           N
ATOM   4235  HN  GLU A 282     110.140  44.750 128.590  1.00  0.00           H
ATOM   4236  CA  GLU A 282     109.110  43.650 130.060  1.00  0.00           C
ATOM   4237  HA  GLU A 282     108.310  43.940 130.730  1.00  0.00           H
ATOM   4238  CB  GLU A 282     108.520  42.630 128.990  1.00  0.00           C
ATOM   4239  HB1 GLU A 282     109.250  42.390 128.190  1.00  0.00           H
ATOM   4240  HB2 GLU A 282     108.410  41.640 129.490  1.00  0.00           H
ATOM   4241  CG  GLU A 282     107.190  43.100 128.410  1.00  0.00           C
ATOM   4242  HG1 GLU A 282     107.230  44.210 128.340  1.00  0.00           H
ATOM   4243  HG2 GLU A 282     106.410  42.700 129.100  1.00  0.00           H
ATOM   4244  CD  GLU A 282     106.910  42.640 127.030  1.00  0.00           C
ATOM   4245  OE1 GLU A 282     106.440  43.460 126.170  1.00  0.00           O
ATOM   4246  OE2 GLU A 282     107.080  41.420 126.770  1.00  0.00           O
ATOM   4247  C   GLU A 282     110.020  42.890 131.060  1.00  0.00           C
ATOM   4248  O   GLU A 282     111.220  43.030 131.000  1.00  0.00           O
ATOM   4249  N   ASP A 283     109.450  42.110 131.960  1.00  0.00           N
ATOM   4250  HN  ASP A 283     108.490  41.870 131.930  1.00  0.00           H
ATOM   4251  CA  ASP A 283     110.100  41.520 133.130  1.00  0.00           C
ATOM   4252  HA  ASP A 283     110.660  42.320 133.590  1.00  0.00           H
ATOM   4253  CB  ASP A 283     109.110  40.890 134.180  1.00  0.00           C
ATOM   4254  HB1 ASP A 283     108.630  40.010 133.680  1.00  0.00           H
ATOM   4255  HB2 ASP A 283     109.600  40.460 135.080  1.00  0.00           H
ATOM   4256  CG  ASP A 283     108.120  41.900 134.540  1.00  0.00           C
ATOM   4257  OD1 ASP A 283     106.880  41.650 134.530  1.00  0.00           O
ATOM   4258  OD2 ASP A 283     108.570  42.970 135.010  1.00  0.00           O
ATOM   4259  C   ASP A 283     111.140  40.400 132.800  1.00  0.00           C
ATOM   4260  O   ASP A 283     112.010  40.130 133.630  1.00  0.00           O
ATOM   4261  N   ASP A 284     111.110  39.850 131.540  1.00  0.00           N
ATOM   4262  HN  ASP A 284     110.380  39.980 130.880  1.00  0.00           H
ATOM   4263  CA  ASP A 284     112.120  38.880 131.080  1.00  0.00           C
ATOM   4264  HA  ASP A 284     112.570  38.350 131.910  1.00  0.00           H
ATOM   4265  CB  ASP A 284     111.580  37.940 129.950  1.00  0.00           C
ATOM   4266  HB1 ASP A 284     111.040  38.580 129.210  1.00  0.00           H
ATOM   4267  HB2 ASP A 284     112.500  37.380 129.690  1.00  0.00           H
ATOM   4268  CG  ASP A 284     110.630  36.970 130.480  1.00  0.00           C
ATOM   4269  OD1 ASP A 284     109.660  36.520 129.870  1.00  0.00           O
ATOM   4270  OD2 ASP A 284     110.970  36.470 131.610  1.00  0.00           O
ATOM   4271  C   ASP A 284     113.280  39.590 130.420  1.00  0.00           C
ATOM   4272  O   ASP A 284     114.170  39.020 129.780  1.00  0.00           O
ATOM   4273  N   HIS A 285     113.270  40.920 130.540  1.00  0.00           N
ATOM   4274  HN  HIS A 285     112.460  41.270 131.000  1.00  0.00           H
ATOM   4275  CA  HIS A 285     114.250  41.880 130.170  1.00  0.00           C
ATOM   4276  HA  HIS A 285     114.060  42.750 130.770  1.00  0.00           H
ATOM   4277  CB  HIS A 285     115.650  41.380 130.480  1.00  0.00           C
ATOM   4278  HB1 HIS A 285     115.930  40.570 129.780  1.00  0.00           H
ATOM   4279  HB2 HIS A 285     116.360  42.210 130.290  1.00  0.00           H
ATOM   4280  ND1 HIS A 285     115.690  41.930 132.940  1.00  0.00           N
ATOM   4281  CG  HIS A 285     115.840  41.010 131.920  1.00  0.00           C
ATOM   4282  CE1 HIS A 285     115.850  41.210 134.030  1.00  0.00           C
ATOM   4283  HE1 HIS A 285     115.720  41.620 135.030  1.00  0.00           H
ATOM   4284  NE2 HIS A 285     116.100  39.950 133.830  1.00  0.00           N
ATOM   4285  HE2 HIS A 285     116.310  39.290 134.540  1.00  0.00           H
ATOM   4286  CD2 HIS A 285     116.120  39.830 132.460  1.00  0.00           C
ATOM   4287  HD2 HIS A 285     116.310  38.930 131.880  1.00  0.00           H
ATOM   4288  C   HIS A 285     114.130  42.280 128.710  1.00  0.00           C
ATOM   4289  O   HIS A 285     115.000  42.880 128.090  1.00  0.00           O
ATOM   4290  N   LYS A 286     112.930  42.090 128.190  1.00  0.00           N
ATOM   4291  HN  LYS A 286     112.190  41.770 128.770  1.00  0.00           H
ATOM   4292  CA  LYS A 286     112.640  42.260 126.780  1.00  0.00           C
ATOM   4293  HA  LYS A 286     113.480  42.180 126.120  1.00  0.00           H
ATOM   4294  CB  LYS A 286     111.660  41.040 126.330  1.00  0.00           C
ATOM   4295  HB1 LYS A 286     110.660  41.200 126.770  1.00  0.00           H
ATOM   4296  HB2 LYS A 286     111.540  41.140 125.230  1.00  0.00           H
ATOM   4297  CG  LYS A 286     112.300  39.680 126.700  1.00  0.00           C
ATOM   4298  HG1 LYS A 286     111.570  38.920 126.340  1.00  0.00           H
ATOM   4299  HG2 LYS A 286     112.290  39.560 127.800  1.00  0.00           H
ATOM   4300  CD  LYS A 286     113.740  39.400 126.220  1.00  0.00           C
ATOM   4301  HD1 LYS A 286     113.990  38.380 126.580  1.00  0.00           H
ATOM   4302  HD2 LYS A 286     114.420  40.120 126.720  1.00  0.00           H
ATOM   4303  CE  LYS A 286     114.090  39.460 124.670  1.00  0.00           C
ATOM   4304  HE1 LYS A 286     115.170  39.180 124.680  1.00  0.00           H
ATOM   4305  HE2 LYS A 286     113.820  40.390 124.130  1.00  0.00           H
ATOM   4306  NZ  LYS A 286     113.380  38.400 123.940  1.00  0.00           N
ATOM   4307  HZ1 LYS A 286     113.720  38.400 122.950  1.00  0.00           H
ATOM   4308  HZ2 LYS A 286     113.450  37.460 124.380  1.00  0.00           H
ATOM   4309  HZ3 LYS A 286     112.360  38.570 123.870  1.00  0.00           H
ATOM   4310  C   LYS A 286     111.940  43.490 126.430  1.00  0.00           C
ATOM   4311  O   LYS A 286     111.380  44.100 127.300  1.00  0.00           O
ATOM   4312  N   ASN A 287     111.940  43.850 125.130  1.00  0.00           N
ATOM   4313  HN  ASN A 287     112.470  43.340 124.450  1.00  0.00           H
ATOM   4314  CA  ASN A 287     110.980  44.780 124.470  1.00  0.00           C
ATOM   4315  HA  ASN A 287     111.160  44.540 123.440  1.00  0.00           H
ATOM   4316  CB  ASN A 287     109.460  44.430 124.800  1.00  0.00           C
ATOM   4317  HB1 ASN A 287     109.380  43.330 124.690  1.00  0.00           H
ATOM   4318  HB2 ASN A 287     109.120  44.640 125.840  1.00  0.00           H
ATOM   4319  CG  ASN A 287     108.470  44.980 123.710  1.00  0.00           C
ATOM   4320  OD1 ASN A 287     108.940  45.510 122.720  1.00  0.00           O
ATOM   4321  ND2 ASN A 287     107.190  44.940 124.010  1.00  0.00           N
ATOM   4322 HD21 ASN A 287     106.960  44.510 124.890  1.00  0.00           H
ATOM   4323 HD22 ASN A 287     106.540  45.460 123.450  1.00  0.00           H
ATOM   4324  C   ASN A 287     111.310  46.270 124.630  1.00  0.00           C
ATOM   4325  O   ASN A 287     110.520  47.040 125.120  1.00  0.00           O
ATOM   4326  N   PRO A 288     112.530  46.690 124.180  1.00  0.00           N
ATOM   4327  CD  PRO A 288     113.610  45.960 123.420  1.00  0.00           C
ATOM   4328  HD1 PRO A 288     113.190  45.250 122.670  1.00  0.00           H
ATOM   4329  HD2 PRO A 288     114.260  45.450 124.160  1.00  0.00           H
ATOM   4330  CA  PRO A 288     112.870  48.100 124.200  1.00  0.00           C
ATOM   4331  HA  PRO A 288     112.760  48.410 125.230  1.00  0.00           H
ATOM   4332  CB  PRO A 288     114.320  48.150 123.780  1.00  0.00           C
ATOM   4333  HB1 PRO A 288     114.580  49.120 123.310  1.00  0.00           H
ATOM   4334  HB2 PRO A 288     115.010  47.950 124.630  1.00  0.00           H
ATOM   4335  CG  PRO A 288     114.490  46.980 122.780  1.00  0.00           C
ATOM   4336  HG1 PRO A 288     115.570  46.760 122.660  1.00  0.00           H
ATOM   4337  HG2 PRO A 288     114.180  47.070 121.710  1.00  0.00           H
ATOM   4338  C   PRO A 288     111.970  48.860 123.320  1.00  0.00           C
ATOM   4339  O   PRO A 288     111.490  48.300 122.360  1.00  0.00           O
ATOM   4340  N   THR A 289     111.720  50.170 123.570  1.00  0.00           N
ATOM   4341  HN  THR A 289     112.200  50.630 124.320  1.00  0.00           H
ATOM   4342  CA  THR A 289     110.780  50.950 122.740  1.00  0.00           C
ATOM   4343  HA  THR A 289     110.100  50.420 122.080  1.00  0.00           H
ATOM   4344  CB  THR A 289     109.970  52.040 123.450  1.00  0.00           C
ATOM   4345  HB  THR A 289     110.440  52.710 124.200  1.00  0.00           H
ATOM   4346  OG1 THR A 289     108.930  51.380 124.150  1.00  0.00           O
ATOM   4347  HG1 THR A 289     108.290  51.150 123.480  1.00  0.00           H
ATOM   4348  CG2 THR A 289     109.230  52.980 122.490  1.00  0.00           C
ATOM   4349 HG21 THR A 289     109.870  53.840 122.200  1.00  0.00           H
ATOM   4350 HG22 THR A 289     108.750  52.410 121.670  1.00  0.00           H
ATOM   4351 HG23 THR A 289     108.370  53.450 123.020  1.00  0.00           H
ATOM   4352  C   THR A 289     111.630  51.800 121.760  1.00  0.00           C
ATOM   4353  O   THR A 289     111.360  51.760 120.540  1.00  0.00           O
ATOM   4354  N   VAL A 290     112.670  52.460 122.300  1.00  0.00           N
ATOM   4355  HN  VAL A 290     112.720  52.380 123.290  1.00  0.00           H
ATOM   4356  CA  VAL A 290     113.610  53.310 121.560  1.00  0.00           C
ATOM   4357  HA  VAL A 290     113.940  52.840 120.640  1.00  0.00           H
ATOM   4358  CB  VAL A 290     113.180  54.720 121.500  1.00  0.00           C
ATOM   4359  HB  VAL A 290     113.920  55.450 121.100  1.00  0.00           H
ATOM   4360  CG1 VAL A 290     112.050  54.940 120.440  1.00  0.00           C
ATOM   4361 HG11 VAL A 290     111.320  54.140 120.690  1.00  0.00           H
ATOM   4362 HG12 VAL A 290     111.620  55.960 120.380  1.00  0.00           H
ATOM   4363 HG13 VAL A 290     112.510  54.750 119.450  1.00  0.00           H
ATOM   4364  CG2 VAL A 290     112.720  55.200 122.890  1.00  0.00           C
ATOM   4365 HG21 VAL A 290     113.430  55.090 123.740  1.00  0.00           H
ATOM   4366 HG22 VAL A 290     112.540  56.300 122.860  1.00  0.00           H
ATOM   4367 HG23 VAL A 290     111.750  54.700 123.090  1.00  0.00           H
ATOM   4368  C   VAL A 290     114.980  53.370 122.130  1.00  0.00           C
ATOM   4369  O   VAL A 290     115.860  53.980 121.500  1.00  0.00           O
ATOM   4370  N   THR A 291     115.270  52.690 123.280  1.00  0.00           N
ATOM   4371  HN  THR A 291     114.600  52.110 123.730  1.00  0.00           H
ATOM   4372  CA  THR A 291     116.620  52.520 123.830  1.00  0.00           C
ATOM   4373  HA  THR A 291     117.100  53.490 123.800  1.00  0.00           H
ATOM   4374  CB  THR A 291     116.670  52.010 125.310  1.00  0.00           C
ATOM   4375  HB  THR A 291     117.730  51.870 125.600  1.00  0.00           H
ATOM   4376  OG1 THR A 291     115.900  50.810 125.470  1.00  0.00           O
ATOM   4377  HG1 THR A 291     116.200  50.430 126.290  1.00  0.00           H
ATOM   4378  CG2 THR A 291     116.160  53.140 126.190  1.00  0.00           C
ATOM   4379 HG21 THR A 291     115.910  52.670 127.160  1.00  0.00           H
ATOM   4380 HG22 THR A 291     116.930  53.900 126.470  1.00  0.00           H
ATOM   4381 HG23 THR A 291     115.250  53.590 125.750  1.00  0.00           H
ATOM   4382  C   THR A 291     117.570  51.710 122.940  1.00  0.00           C
ATOM   4383  O   THR A 291     117.140  50.820 122.200  1.00  0.00           O
ATOM   4384  N   ARG A 292     118.820  51.960 123.010  1.00  0.00           N
ATOM   4385  HN  ARG A 292     119.050  52.730 123.610  1.00  0.00           H
ATOM   4386  CA  ARG A 292     120.040  51.320 122.410  1.00  0.00           C
ATOM   4387  HA  ARG A 292     120.950  51.660 122.880  1.00  0.00           H
ATOM   4388  CB  ARG A 292     119.920  49.750 122.550  1.00  0.00           C
ATOM   4389  HB1 ARG A 292     119.090  49.440 121.880  1.00  0.00           H
ATOM   4390  HB2 ARG A 292     120.820  49.250 122.120  1.00  0.00           H
ATOM   4391  CG  ARG A 292     119.820  49.090 123.960  1.00  0.00           C
ATOM   4392  HG1 ARG A 292     118.920  49.550 124.440  1.00  0.00           H
ATOM   4393  HG2 ARG A 292     120.690  49.370 124.580  1.00  0.00           H
ATOM   4394  CD  ARG A 292     119.620  47.570 123.950  1.00  0.00           C
ATOM   4395  HD1 ARG A 292     120.500  47.000 123.600  1.00  0.00           H
ATOM   4396  HD2 ARG A 292     118.710  47.410 123.340  1.00  0.00           H
ATOM   4397  NE  ARG A 292     119.320  47.170 125.330  1.00  0.00           N
ATOM   4398  HE  ARG A 292     119.600  47.850 126.020  1.00  0.00           H
ATOM   4399  CZ  ARG A 292     118.490  46.090 125.620  1.00  0.00           C
ATOM   4400  NH1 ARG A 292     117.940  45.300 124.730  1.00  0.00           N
ATOM   4401 HH11 ARG A 292     117.140  44.770 125.010  1.00  0.00           H
ATOM   4402 HH12 ARG A 292     118.220  45.450 123.780  1.00  0.00           H
ATOM   4403  NH2 ARG A 292     118.360  45.910 126.920  1.00  0.00           N
ATOM   4404 HH21 ARG A 292     117.910  45.080 127.240  1.00  0.00           H
ATOM   4405 HH22 ARG A 292     118.710  46.610 127.540  1.00  0.00           H
ATOM   4406  C   ARG A 292     120.220  51.690 121.050  1.00  0.00           C
ATOM   4407  O   ARG A 292     121.010  51.070 120.320  1.00  0.00           O
ATOM   4408  N   GLU A 293     119.440  52.630 120.510  1.00  0.00           N
ATOM   4409  HN  GLU A 293     118.680  52.940 121.080  1.00  0.00           H
ATOM   4410  CA  GLU A 293     119.480  53.010 119.130  1.00  0.00           C
ATOM   4411  HA  GLU A 293     120.460  52.910 118.690  1.00  0.00           H
ATOM   4412  CB  GLU A 293     118.700  52.040 118.210  1.00  0.00           C
ATOM   4413  HB1 GLU A 293     117.640  52.050 118.550  1.00  0.00           H
ATOM   4414  HB2 GLU A 293     118.900  52.400 117.180  1.00  0.00           H
ATOM   4415  CG  GLU A 293     119.150  50.580 118.120  1.00  0.00           C
ATOM   4416  HG1 GLU A 293     118.930  50.160 119.120  1.00  0.00           H
ATOM   4417  HG2 GLU A 293     120.210  50.570 117.780  1.00  0.00           H
ATOM   4418  CD  GLU A 293     118.520  49.810 116.980  1.00  0.00           C
ATOM   4419  OE1 GLU A 293     118.650  50.080 115.780  1.00  0.00           O
ATOM   4420  OE2 GLU A 293     118.030  48.730 117.290  1.00  0.00           O
ATOM   4421  C   GLU A 293     119.040  54.490 119.020  1.00  0.00           C
ATOM   4422  O   GLU A 293     119.860  55.410 119.040  1.00  0.00           O
ATOM   4423  N   GLN A 294     117.690  54.850 118.960  1.00  0.00           N
ATOM   4424  HN  GLN A 294     117.030  54.110 119.110  1.00  0.00           H
ATOM   4425  CA  GLN A 294     117.190  56.160 118.680  1.00  0.00           C
ATOM   4426  HA  GLN A 294     117.720  56.480 117.790  1.00  0.00           H
ATOM   4427  CB  GLN A 294     115.600  56.200 118.390  1.00  0.00           C
ATOM   4428  HB1 GLN A 294     115.150  55.610 119.210  1.00  0.00           H
ATOM   4429  HB2 GLN A 294     115.100  57.170 118.600  1.00  0.00           H
ATOM   4430  CG  GLN A 294     115.250  55.620 117.080  1.00  0.00           C
ATOM   4431  HG1 GLN A 294     116.050  55.810 116.330  1.00  0.00           H
ATOM   4432  HG2 GLN A 294     114.310  55.990 116.630  1.00  0.00           H
ATOM   4433  CD  GLN A 294     115.170  54.060 117.130  1.00  0.00           C
ATOM   4434  OE1 GLN A 294     116.150  53.330 116.970  1.00  0.00           O
ATOM   4435  NE2 GLN A 294     113.930  53.550 117.230  1.00  0.00           N
ATOM   4436 HE21 GLN A 294     113.110  54.110 117.340  1.00  0.00           H
ATOM   4437 HE22 GLN A 294     113.880  52.550 117.250  1.00  0.00           H
ATOM   4438  C   GLN A 294     117.490  57.200 119.750  1.00  0.00           C
ATOM   4439  O   GLN A 294     117.710  58.380 119.590  1.00  0.00           O
ATOM   4440  N   VAL A 295     117.670  56.710 121.020  1.00  0.00           N
ATOM   4441  HN  VAL A 295     117.560  55.740 121.190  1.00  0.00           H
ATOM   4442  CA  VAL A 295     118.120  57.470 122.140  1.00  0.00           C
ATOM   4443  HA  VAL A 295     117.340  58.180 122.350  1.00  0.00           H
ATOM   4444  CB  VAL A 295     118.060  56.590 123.400  1.00  0.00           C
ATOM   4445  HB  VAL A 295     118.380  55.560 123.140  1.00  0.00           H
ATOM   4446  CG1 VAL A 295     118.710  57.110 124.630  1.00  0.00           C
ATOM   4447 HG11 VAL A 295     119.790  57.320 124.490  1.00  0.00           H
ATOM   4448 HG12 VAL A 295     118.210  58.070 124.900  1.00  0.00           H
ATOM   4449 HG13 VAL A 295     118.530  56.440 125.490  1.00  0.00           H
ATOM   4450  CG2 VAL A 295     116.500  56.450 123.690  1.00  0.00           C
ATOM   4451 HG21 VAL A 295     115.930  57.410 123.630  1.00  0.00           H
ATOM   4452 HG22 VAL A 295     116.120  55.760 122.910  1.00  0.00           H
ATOM   4453 HG23 VAL A 295     116.350  55.930 124.660  1.00  0.00           H
ATOM   4454  C   VAL A 295     119.500  58.210 122.050  1.00  0.00           C
ATOM   4455  O   VAL A 295     119.610  59.430 122.270  1.00  0.00           O
ATOM   4456  N   ASP A 296     120.610  57.490 121.680  1.00  0.00           N
ATOM   4457  HN  ASP A 296     120.510  56.520 121.480  1.00  0.00           H
ATOM   4458  CA  ASP A 296     121.870  58.170 121.490  1.00  0.00           C
ATOM   4459  HA  ASP A 296     122.070  58.740 122.390  1.00  0.00           H
ATOM   4460  CB  ASP A 296     123.070  57.160 121.410  1.00  0.00           C
ATOM   4461  HB1 ASP A 296     122.880  56.350 120.670  1.00  0.00           H
ATOM   4462  HB2 ASP A 296     123.990  57.750 121.280  1.00  0.00           H
ATOM   4463  CG  ASP A 296     123.380  56.440 122.780  1.00  0.00           C
ATOM   4464  OD1 ASP A 296     122.920  56.930 123.830  1.00  0.00           O
ATOM   4465  OD2 ASP A 296     124.210  55.500 122.780  1.00  0.00           O
ATOM   4466  C   ASP A 296     121.900  59.120 120.280  1.00  0.00           C
ATOM   4467  O   ASP A 296     122.610  60.070 120.320  1.00  0.00           O
ATOM   4468  N   PHE A 297     121.190  58.770 119.220  1.00  0.00           N
ATOM   4469  HN  PHE A 297     120.610  57.960 119.240  1.00  0.00           H
ATOM   4470  CA  PHE A 297     121.110  59.520 118.020  1.00  0.00           C
ATOM   4471  HA  PHE A 297     122.100  59.750 117.680  1.00  0.00           H
ATOM   4472  CB  PHE A 297     120.390  58.680 116.830  1.00  0.00           C
ATOM   4473  HB1 PHE A 297     121.090  57.890 116.480  1.00  0.00           H
ATOM   4474  HB2 PHE A 297     119.460  58.180 117.150  1.00  0.00           H
ATOM   4475  CG  PHE A 297     120.200  59.510 115.520  1.00  0.00           C
ATOM   4476  CD1 PHE A 297     121.230  60.290 114.980  1.00  0.00           C
ATOM   4477  HD1 PHE A 297     122.250  60.190 115.330  1.00  0.00           H
ATOM   4478  CE1 PHE A 297     121.020  61.190 113.970  1.00  0.00           C
ATOM   4479  HE1 PHE A 297     121.860  61.670 113.490  1.00  0.00           H
ATOM   4480  CZ  PHE A 297     119.760  61.270 113.350  1.00  0.00           C
ATOM   4481  HZ  PHE A 297     119.640  61.900 112.480  1.00  0.00           H
ATOM   4482  CD2 PHE A 297     118.920  59.640 114.880  1.00  0.00           C
ATOM   4483  HD2 PHE A 297     118.130  59.040 115.310  1.00  0.00           H
ATOM   4484  CE2 PHE A 297     118.680  60.530 113.860  1.00  0.00           C
ATOM   4485  HE2 PHE A 297     117.670  60.630 113.490  1.00  0.00           H
ATOM   4486  C   PHE A 297     120.480  60.930 118.240  1.00  0.00           C
ATOM   4487  O   PHE A 297     120.840  62.020 117.780  1.00  0.00           O
ATOM   4488  N   GLN A 298     119.350  60.890 119.020  1.00  0.00           N
ATOM   4489  HN  GLN A 298     119.010  60.040 119.410  1.00  0.00           H
ATOM   4490  CA  GLN A 298     118.730  62.080 119.460  1.00  0.00           C
ATOM   4491  HA  GLN A 298     118.380  62.600 118.580  1.00  0.00           H
ATOM   4492  CB  GLN A 298     117.420  61.690 120.300  1.00  0.00           C
ATOM   4493  HB1 GLN A 298     116.840  61.000 119.650  1.00  0.00           H
ATOM   4494  HB2 GLN A 298     117.730  61.100 121.200  1.00  0.00           H
ATOM   4495  CG  GLN A 298     116.460  62.870 120.540  1.00  0.00           C
ATOM   4496  HG1 GLN A 298     116.970  63.850 120.620  1.00  0.00           H
ATOM   4497  HG2 GLN A 298     115.860  62.790 121.470  1.00  0.00           H
ATOM   4498  CD  GLN A 298     115.520  62.940 119.300  1.00  0.00           C
ATOM   4499  OE1 GLN A 298     115.810  63.280 118.170  1.00  0.00           O
ATOM   4500  NE2 GLN A 298     114.250  62.510 119.550  1.00  0.00           N
ATOM   4501 HE21 GLN A 298     114.110  61.740 120.170  1.00  0.00           H
ATOM   4502 HE22 GLN A 298     113.670  62.620 118.750  1.00  0.00           H
ATOM   4503  C   GLN A 298     119.580  63.000 120.320  1.00  0.00           C
ATOM   4504  O   GLN A 298     119.590  64.210 120.090  1.00  0.00           O
ATOM   4505  N   HIS A 299     120.340  62.530 121.340  1.00  0.00           N
ATOM   4506  HN  HIS A 299     120.360  61.530 121.410  1.00  0.00           H
ATOM   4507  CA  HIS A 299     121.250  63.250 122.170  1.00  0.00           C
ATOM   4508  HA  HIS A 299     120.760  64.010 122.770  1.00  0.00           H
ATOM   4509  CB  HIS A 299     121.900  62.280 123.150  1.00  0.00           C
ATOM   4510  HB1 HIS A 299     121.140  61.720 123.730  1.00  0.00           H
ATOM   4511  HB2 HIS A 299     122.440  61.500 122.570  1.00  0.00           H
ATOM   4512  ND1 HIS A 299     122.240  63.730 125.080  1.00  0.00           N
ATOM   4513  CG  HIS A 299     122.770  62.880 124.170  1.00  0.00           C
ATOM   4514  CE1 HIS A 299     123.180  64.000 125.940  1.00  0.00           C
ATOM   4515  HE1 HIS A 299     123.110  64.760 126.720  1.00  0.00           H
ATOM   4516  NE2 HIS A 299     124.310  63.360 125.650  1.00  0.00           N
ATOM   4517  HE2 HIS A 299     125.200  63.330 126.110  1.00  0.00           H
ATOM   4518  CD2 HIS A 299     124.070  62.700 124.470  1.00  0.00           C
ATOM   4519  HD2 HIS A 299     124.760  62.120 123.870  1.00  0.00           H
ATOM   4520  C   HIS A 299     122.390  63.770 121.350  1.00  0.00           C
ATOM   4521  O   HIS A 299     122.920  64.860 121.560  1.00  0.00           O
ATOM   4522  N   HIS A 300     122.900  62.960 120.390  1.00  0.00           N
ATOM   4523  HN  HIS A 300     122.680  62.000 120.250  1.00  0.00           H
ATOM   4524  CA  HIS A 300     123.980  63.390 119.450  1.00  0.00           C
ATOM   4525  HA  HIS A 300     124.830  63.730 120.020  1.00  0.00           H
ATOM   4526  CB  HIS A 300     124.460  62.270 118.430  1.00  0.00           C
ATOM   4527  HB1 HIS A 300     124.990  61.510 119.040  1.00  0.00           H
ATOM   4528  HB2 HIS A 300     123.560  61.890 117.920  1.00  0.00           H
ATOM   4529  ND1 HIS A 300     126.760  62.790 117.750  1.00  0.00           N
ATOM   4530  CG  HIS A 300     125.450  62.830 117.410  1.00  0.00           C
ATOM   4531  CE1 HIS A 300     127.410  63.370 116.770  1.00  0.00           C
ATOM   4532  HE1 HIS A 300     128.390  63.830 116.810  1.00  0.00           H
ATOM   4533  NE2 HIS A 300     126.530  63.810 115.820  1.00  0.00           N
ATOM   4534  HE2 HIS A 300     126.710  64.240 114.940  1.00  0.00           H
ATOM   4535  CD2 HIS A 300     125.260  63.420 116.250  1.00  0.00           C
ATOM   4536  HD2 HIS A 300     124.310  63.630 115.760  1.00  0.00           H
ATOM   4537  C   HIS A 300     123.570  64.630 118.600  1.00  0.00           C
ATOM   4538  O   HIS A 300     124.250  65.620 118.430  1.00  0.00           O
ATOM   4539  N   GLN A 301     122.310  64.580 118.160  1.00  0.00           N
ATOM   4540  HN  GLN A 301     121.730  63.810 118.420  1.00  0.00           H
ATOM   4541  CA  GLN A 301     121.610  65.660 117.480  1.00  0.00           C
ATOM   4542  HA  GLN A 301     122.210  65.840 116.600  1.00  0.00           H
ATOM   4543  CB  GLN A 301     120.240  65.060 116.910  1.00  0.00           C
ATOM   4544  HB1 GLN A 301     119.630  64.640 117.740  1.00  0.00           H
ATOM   4545  HB2 GLN A 301     119.730  65.980 116.570  1.00  0.00           H
ATOM   4546  CG  GLN A 301     120.420  64.170 115.670  1.00  0.00           C
ATOM   4547  HG1 GLN A 301     119.540  63.520 115.470  1.00  0.00           H
ATOM   4548  HG2 GLN A 301     121.240  63.440 115.850  1.00  0.00           H
ATOM   4549  CD  GLN A 301     120.670  64.920 114.430  1.00  0.00           C
ATOM   4550  OE1 GLN A 301     121.830  65.180 114.010  1.00  0.00           O
ATOM   4551  NE2 GLN A 301     119.590  65.140 113.600  1.00  0.00           N
ATOM   4552 HE21 GLN A 301     118.690  64.880 113.950  1.00  0.00           H
ATOM   4553 HE22 GLN A 301     119.750  65.150 112.610  1.00  0.00           H
ATOM   4554  C   GLN A 301     121.430  66.900 118.230  1.00  0.00           C
ATOM   4555  O   GLN A 301     121.560  67.940 117.600  1.00  0.00           O
ATOM   4556  N   LEU A 302     121.190  66.900 119.540  1.00  0.00           N
ATOM   4557  HN  LEU A 302     121.020  66.080 120.070  1.00  0.00           H
ATOM   4558  CA  LEU A 302     121.020  68.170 120.300  1.00  0.00           C
ATOM   4559  HA  LEU A 302     120.180  68.750 119.940  1.00  0.00           H
ATOM   4560  CB  LEU A 302     120.810  67.830 121.870  1.00  0.00           C
ATOM   4561  HB1 LEU A 302     121.440  66.950 122.080  1.00  0.00           H
ATOM   4562  HB2 LEU A 302     121.230  68.610 122.540  1.00  0.00           H
ATOM   4563  CG  LEU A 302     119.370  67.300 122.140  1.00  0.00           C
ATOM   4564  HG  LEU A 302     119.010  66.510 121.450  1.00  0.00           H
ATOM   4565  CD1 LEU A 302     119.470  66.600 123.560  1.00  0.00           C
ATOM   4566 HD11 LEU A 302     118.500  66.090 123.740  1.00  0.00           H
ATOM   4567 HD12 LEU A 302     120.320  65.900 123.700  1.00  0.00           H
ATOM   4568 HD13 LEU A 302     119.560  67.350 124.370  1.00  0.00           H
ATOM   4569  CD2 LEU A 302     118.340  68.480 122.100  1.00  0.00           C
ATOM   4570 HD21 LEU A 302     118.520  69.220 122.910  1.00  0.00           H
ATOM   4571 HD22 LEU A 302     118.370  69.030 121.140  1.00  0.00           H
ATOM   4572 HD23 LEU A 302     117.330  68.040 122.190  1.00  0.00           H
ATOM   4573  C   LEU A 302     122.190  69.070 120.210  1.00  0.00           C
ATOM   4574  O   LEU A 302     122.110  70.230 119.920  1.00  0.00           O
ATOM   4575  N   ALA A 303     123.410  68.470 120.360  1.00  0.00           N
ATOM   4576  HN  ALA A 303     123.410  67.480 120.300  1.00  0.00           H
ATOM   4577  CA  ALA A 303     124.720  69.170 120.480  1.00  0.00           C
ATOM   4578  HA  ALA A 303     124.500  69.840 121.300  1.00  0.00           H
ATOM   4579  CB  ALA A 303     125.740  68.050 120.930  1.00  0.00           C
ATOM   4580  HB1 ALA A 303     126.810  68.310 121.050  1.00  0.00           H
ATOM   4581  HB2 ALA A 303     125.380  67.580 121.870  1.00  0.00           H
ATOM   4582  HB3 ALA A 303     125.780  67.390 120.030  1.00  0.00           H
ATOM   4583  C   ALA A 303     125.190  70.050 119.310  1.00  0.00           C
ATOM   4584  O   ALA A 303     125.650  71.160 119.620  1.00  0.00           O
ATOM   4585  N   GLU A 304     124.930  69.690 118.020  1.00  0.00           N
ATOM   4586  HN  GLU A 304     124.420  68.860 117.810  1.00  0.00           H
ATOM   4587  CA  GLU A 304     124.980  70.540 116.840  1.00  0.00           C
ATOM   4588  HA  GLU A 304     126.040  70.730 116.710  1.00  0.00           H
ATOM   4589  CB  GLU A 304     124.620  69.710 115.610  1.00  0.00           C
ATOM   4590  HB1 GLU A 304     123.520  69.560 115.670  1.00  0.00           H
ATOM   4591  HB2 GLU A 304     124.780  70.410 114.760  1.00  0.00           H
ATOM   4592  CG  GLU A 304     125.530  68.450 115.460  1.00  0.00           C
ATOM   4593  HG1 GLU A 304     125.030  67.650 116.050  1.00  0.00           H
ATOM   4594  HG2 GLU A 304     126.510  68.680 115.920  1.00  0.00           H
ATOM   4595  CD  GLU A 304     125.680  67.980 114.080  1.00  0.00           C
ATOM   4596  OE1 GLU A 304     126.880  67.850 113.650  1.00  0.00           O
ATOM   4597  OE2 GLU A 304     124.590  67.830 113.390  1.00  0.00           O
ATOM   4598  C   GLU A 304     124.340  71.860 116.970  1.00  0.00           C
ATOM   4599  O   GLU A 304     124.790  72.840 116.340  1.00  0.00           O
ATOM   4600  N   ALA A 305     123.230  71.960 117.710  1.00  0.00           N
ATOM   4601  HN  ALA A 305     122.960  71.140 118.210  1.00  0.00           H
ATOM   4602  CA  ALA A 305     122.350  73.070 117.640  1.00  0.00           C
ATOM   4603  HA  ALA A 305     122.540  73.710 116.780  1.00  0.00           H
ATOM   4604  CB  ALA A 305     120.890  72.670 117.420  1.00  0.00           C
ATOM   4605  HB1 ALA A 305     120.550  71.990 118.240  1.00  0.00           H
ATOM   4606  HB2 ALA A 305     120.140  73.490 117.430  1.00  0.00           H
ATOM   4607  HB3 ALA A 305     120.770  72.030 116.520  1.00  0.00           H
ATOM   4608  C   ALA A 305     122.400  73.970 118.890  1.00  0.00           C
ATOM   4609  O   ALA A 305     122.300  75.160 118.930  1.00  0.00           O
ATOM   4610  N   PHE A 306     122.530  73.300 120.000  1.00  0.00           N
ATOM   4611  HN  PHE A 306     122.460  72.310 119.940  1.00  0.00           H
ATOM   4612  CA  PHE A 306     122.620  73.860 121.400  1.00  0.00           C
ATOM   4613  HA  PHE A 306     121.980  74.730 121.330  1.00  0.00           H
ATOM   4614  CB  PHE A 306     121.970  72.850 122.430  1.00  0.00           C
ATOM   4615  HB1 PHE A 306     122.310  71.810 122.270  1.00  0.00           H
ATOM   4616  HB2 PHE A 306     122.200  73.130 123.480  1.00  0.00           H
ATOM   4617  CG  PHE A 306     120.490  72.870 122.370  1.00  0.00           C
ATOM   4618  CD1 PHE A 306     119.640  71.860 121.830  1.00  0.00           C
ATOM   4619  HD1 PHE A 306     120.120  71.110 121.210  1.00  0.00           H
ATOM   4620  CE1 PHE A 306     118.280  72.000 121.970  1.00  0.00           C
ATOM   4621  HE1 PHE A 306     117.660  71.250 121.500  1.00  0.00           H
ATOM   4622  CZ  PHE A 306     117.650  73.000 122.650  1.00  0.00           C
ATOM   4623  HZ  PHE A 306     116.580  73.040 122.810  1.00  0.00           H
ATOM   4624  CD2 PHE A 306     119.900  73.880 123.150  1.00  0.00           C
ATOM   4625  HD2 PHE A 306     120.520  74.660 123.570  1.00  0.00           H
ATOM   4626  CE2 PHE A 306     118.540  73.970 123.190  1.00  0.00           C
ATOM   4627  HE2 PHE A 306     118.090  74.880 123.560  1.00  0.00           H
ATOM   4628  C   PHE A 306     123.970  74.410 121.870  1.00  0.00           C
ATOM   4629  O   PHE A 306     123.990  75.460 122.570  1.00  0.00           O
ATOM   4630  N   LYS A 307     125.110  73.760 121.340  1.00  0.00           N
ATOM   4631  HN  LYS A 307     125.070  72.870 120.890  1.00  0.00           H
ATOM   4632  CA  LYS A 307     126.420  74.240 121.640  1.00  0.00           C
ATOM   4633  HA  LYS A 307     126.470  74.140 122.710  1.00  0.00           H
ATOM   4634  CB  LYS A 307     127.450  73.280 121.130  1.00  0.00           C
ATOM   4635  HB1 LYS A 307     127.210  72.970 120.090  1.00  0.00           H
ATOM   4636  HB2 LYS A 307     128.440  73.780 121.020  1.00  0.00           H
ATOM   4637  CG  LYS A 307     127.530  72.020 121.960  1.00  0.00           C
ATOM   4638  HG1 LYS A 307     128.100  71.270 121.380  1.00  0.00           H
ATOM   4639  HG2 LYS A 307     126.530  71.570 122.130  1.00  0.00           H
ATOM   4640  CD  LYS A 307     128.150  72.190 123.390  1.00  0.00           C
ATOM   4641  HD1 LYS A 307     127.440  72.780 124.020  1.00  0.00           H
ATOM   4642  HD2 LYS A 307     129.010  72.870 123.280  1.00  0.00           H
ATOM   4643  CE  LYS A 307     128.430  70.880 124.110  1.00  0.00           C
ATOM   4644  HE1 LYS A 307     129.290  70.430 123.580  1.00  0.00           H
ATOM   4645  HE2 LYS A 307     127.570  70.190 123.940  1.00  0.00           H
ATOM   4646  NZ  LYS A 307     128.820  71.030 125.540  1.00  0.00           N
ATOM   4647  HZ1 LYS A 307     129.160  71.980 125.780  1.00  0.00           H
ATOM   4648  HZ2 LYS A 307     128.020  70.810 126.170  1.00  0.00           H
ATOM   4649  HZ3 LYS A 307     129.560  70.350 125.800  1.00  0.00           H
ATOM   4650  C   LYS A 307     126.740  75.750 121.360  1.00  0.00           C
ATOM   4651  O   LYS A 307     127.430  76.410 122.230  1.00  0.00           O
ATOM   4652  N   GLN A 308     126.230  76.370 120.300  1.00  0.00           N
ATOM   4653  HN  GLN A 308     125.600  75.890 119.690  1.00  0.00           H
ATOM   4654  CA  GLN A 308     126.480  77.740 119.950  1.00  0.00           C
ATOM   4655  HA  GLN A 308     127.500  77.990 120.230  1.00  0.00           H
ATOM   4656  CB  GLN A 308     126.260  77.940 118.440  1.00  0.00           C
ATOM   4657  HB1 GLN A 308     126.600  78.970 118.190  1.00  0.00           H
ATOM   4658  HB2 GLN A 308     126.890  77.210 117.900  1.00  0.00           H
ATOM   4659  CG  GLN A 308     124.780  77.740 117.980  1.00  0.00           C
ATOM   4660  HG1 GLN A 308     124.130  78.470 118.510  1.00  0.00           H
ATOM   4661  HG2 GLN A 308     124.400  76.810 118.450  1.00  0.00           H
ATOM   4662  CD  GLN A 308     124.580  77.670 116.540  1.00  0.00           C
ATOM   4663  OE1 GLN A 308     124.370  76.590 116.010  1.00  0.00           O
ATOM   4664  NE2 GLN A 308     124.460  78.810 115.890  1.00  0.00           N
ATOM   4665 HE21 GLN A 308     124.430  79.670 116.390  1.00  0.00           H
ATOM   4666 HE22 GLN A 308     124.310  78.700 114.910  1.00  0.00           H
ATOM   4667  C   GLN A 308     125.710  78.750 120.800  1.00  0.00           C
ATOM   4668  O   GLN A 308     126.130  79.870 120.940  1.00  0.00           O
ATOM   4669  N   TYR A 309     124.610  78.340 121.410  1.00  0.00           N
ATOM   4670  HN  TYR A 309     124.250  77.430 121.220  1.00  0.00           H
ATOM   4671  CA  TYR A 309     123.840  79.210 122.300  1.00  0.00           C
ATOM   4672  HA  TYR A 309     124.020  80.250 122.080  1.00  0.00           H
ATOM   4673  CB  TYR A 309     122.330  78.950 121.980  1.00  0.00           C
ATOM   4674  HB1 TYR A 309     122.080  77.910 122.290  1.00  0.00           H
ATOM   4675  HB2 TYR A 309     121.710  79.710 122.490  1.00  0.00           H
ATOM   4676  CG  TYR A 309     122.120  79.120 120.520  1.00  0.00           C
ATOM   4677  CD1 TYR A 309     122.380  80.320 119.910  1.00  0.00           C
ATOM   4678  HD1 TYR A 309     123.010  81.050 120.390  1.00  0.00           H
ATOM   4679  CE1 TYR A 309     122.060  80.560 118.580  1.00  0.00           C
ATOM   4680  HE1 TYR A 309     122.330  81.490 118.090  1.00  0.00           H
ATOM   4681  CZ  TYR A 309     121.510  79.550 117.830  1.00  0.00           C
ATOM   4682  OH  TYR A 309     121.030  79.660 116.510  1.00  0.00           O
ATOM   4683  HH  TYR A 309     121.630  80.310 116.140  1.00  0.00           H
ATOM   4684  CD2 TYR A 309     121.510  78.070 119.730  1.00  0.00           C
ATOM   4685  HD2 TYR A 309     121.330  77.150 120.270  1.00  0.00           H
ATOM   4686  CE2 TYR A 309     121.270  78.250 118.360  1.00  0.00           C
ATOM   4687  HE2 TYR A 309     120.810  77.480 117.770  1.00  0.00           H
ATOM   4688  C   TYR A 309     124.160  78.980 123.790  1.00  0.00           C
ATOM   4689  O   TYR A 309     123.590  79.620 124.700  1.00  0.00           O
ATOM   4690  N   ASN A 310     125.200  78.210 123.990  1.00  0.00           N
ATOM   4691  HN  ASN A 310     125.670  77.830 123.200  1.00  0.00           H
ATOM   4692  CA  ASN A 310     125.900  77.940 125.260  1.00  0.00           C
ATOM   4693  HA  ASN A 310     126.760  77.440 124.850  1.00  0.00           H
ATOM   4694  CB  ASN A 310     126.300  79.170 126.060  1.00  0.00           C
ATOM   4695  HB1 ASN A 310     125.420  79.720 126.440  1.00  0.00           H
ATOM   4696  HB2 ASN A 310     126.860  78.820 126.960  1.00  0.00           H
ATOM   4697  CG  ASN A 310     127.210  80.100 125.260  1.00  0.00           C
ATOM   4698  OD1 ASN A 310     127.570  79.790 124.070  1.00  0.00           O
ATOM   4699  ND2 ASN A 310     127.800  81.150 125.920  1.00  0.00           N
ATOM   4700 HD21 ASN A 310     127.560  81.140 126.890  1.00  0.00           H
ATOM   4701 HD22 ASN A 310     128.610  81.600 125.540  1.00  0.00           H
ATOM   4702  C   ASN A 310     125.140  76.930 126.110  1.00  0.00           C
ATOM   4703  O   ASN A 310     125.210  76.930 127.330  1.00  0.00           O
ATOM   4704  N   ILE A 311     124.350  76.010 125.530  1.00  0.00           N
ATOM   4705  HN  ILE A 311     124.180  75.850 124.560  1.00  0.00           H
ATOM   4706  CA  ILE A 311     123.540  75.100 126.380  1.00  0.00           C
ATOM   4707  HA  ILE A 311     123.640  75.320 127.440  1.00  0.00           H
ATOM   4708  CB  ILE A 311     122.050  75.210 126.070  1.00  0.00           C
ATOM   4709  HB  ILE A 311     122.020  74.910 125.000  1.00  0.00           H
ATOM   4710  CG2 ILE A 311     121.240  74.290 126.880  1.00  0.00           C
ATOM   4711 HG21 ILE A 311     121.570  73.230 126.900  1.00  0.00           H
ATOM   4712 HG22 ILE A 311     121.430  74.670 127.910  1.00  0.00           H
ATOM   4713 HG23 ILE A 311     120.140  74.270 126.710  1.00  0.00           H
ATOM   4714  CG1 ILE A 311     121.430  76.600 126.200  1.00  0.00           C
ATOM   4715 HG11 ILE A 311     121.860  77.330 125.480  1.00  0.00           H
ATOM   4716 HG12 ILE A 311     121.710  76.900 127.240  1.00  0.00           H
ATOM   4717  CD  ILE A 311     119.950  76.660 126.030  1.00  0.00           C
ATOM   4718  HD1 ILE A 311     119.580  77.690 125.850  1.00  0.00           H
ATOM   4719  HD2 ILE A 311     119.590  76.230 125.070  1.00  0.00           H
ATOM   4720  HD3 ILE A 311     119.250  76.370 126.840  1.00  0.00           H
ATOM   4721  C   ILE A 311     124.100  73.740 126.130  1.00  0.00           C
ATOM   4722  O   ILE A 311     124.420  73.380 124.980  1.00  0.00           O
ATOM   4723  N   SER A 312     124.280  72.960 127.260  1.00  0.00           N
ATOM   4724  HN  SER A 312     124.190  73.260 128.210  1.00  0.00           H
ATOM   4725  CA  SER A 312     124.720  71.560 127.150  1.00  0.00           C
ATOM   4726  HA  SER A 312     124.650  71.270 126.110  1.00  0.00           H
ATOM   4727  CB  SER A 312     126.100  71.540 127.720  1.00  0.00           C
ATOM   4728  HB1 SER A 312     126.020  71.650 128.830  1.00  0.00           H
ATOM   4729  HB2 SER A 312     126.690  72.430 127.420  1.00  0.00           H
ATOM   4730  OG  SER A 312     126.710  70.330 127.320  1.00  0.00           O
ATOM   4731  HG1 SER A 312     126.610  69.690 128.020  1.00  0.00           H
ATOM   4732  C   SER A 312     123.890  70.560 127.920  1.00  0.00           C
ATOM   4733  O   SER A 312     123.570  70.780 129.070  1.00  0.00           O
ATOM   4734  N   TRP A 313     123.580  69.470 127.240  1.00  0.00           N
ATOM   4735  HN  TRP A 313     124.130  69.260 126.430  1.00  0.00           H
ATOM   4736  CA  TRP A 313     122.630  68.550 127.740  1.00  0.00           C
ATOM   4737  HA  TRP A 313     122.080  69.060 128.520  1.00  0.00           H
ATOM   4738  CB  TRP A 313     121.610  68.130 126.630  1.00  0.00           C
ATOM   4739  HB1 TRP A 313     122.100  67.640 125.760  1.00  0.00           H
ATOM   4740  HB2 TRP A 313     120.960  67.340 127.060  1.00  0.00           H
ATOM   4741  CG  TRP A 313     120.780  69.270 126.150  1.00  0.00           C
ATOM   4742  CD1 TRP A 313     120.900  70.050 125.020  1.00  0.00           C
ATOM   4743  HD1 TRP A 313     121.780  70.070 124.400  1.00  0.00           H
ATOM   4744  NE1 TRP A 313     119.880  71.000 125.010  1.00  0.00           N
ATOM   4745  HE1 TRP A 313     119.830  71.700 124.340  1.00  0.00           H
ATOM   4746  CE2 TRP A 313     119.100  70.890 126.100  1.00  0.00           C
ATOM   4747  CD2 TRP A 313     119.630  69.720 126.770  1.00  0.00           C
ATOM   4748  CE3 TRP A 313     119.010  69.280 127.950  1.00  0.00           C
ATOM   4749  HE3 TRP A 313     119.420  68.500 128.580  1.00  0.00           H
ATOM   4750  CZ3 TRP A 313     117.820  69.980 128.360  1.00  0.00           C
ATOM   4751  HZ3 TRP A 313     117.430  69.760 129.350  1.00  0.00           H
ATOM   4752  CZ2 TRP A 313     118.070  71.610 126.550  1.00  0.00           C
ATOM   4753  HZ2 TRP A 313     117.770  72.420 125.900  1.00  0.00           H
ATOM   4754  CH2 TRP A 313     117.300  71.020 127.640  1.00  0.00           C
ATOM   4755  HH2 TRP A 313     116.370  71.460 127.970  1.00  0.00           H
ATOM   4756  C   TRP A 313     123.290  67.280 128.330  1.00  0.00           C
ATOM   4757  O   TRP A 313     124.010  66.520 127.660  1.00  0.00           O
ATOM   4758  N   GLU A 314     123.120  66.980 129.660  1.00  0.00           N
ATOM   4759  HN  GLU A 314     122.570  67.490 130.310  1.00  0.00           H
ATOM   4760  CA  GLU A 314     123.450  65.700 130.220  1.00  0.00           C
ATOM   4761  HA  GLU A 314     124.160  65.220 129.560  1.00  0.00           H
ATOM   4762  CB  GLU A 314     124.150  65.910 131.580  1.00  0.00           C
ATOM   4763  HB1 GLU A 314     125.050  66.540 131.360  1.00  0.00           H
ATOM   4764  HB2 GLU A 314     123.520  66.520 132.260  1.00  0.00           H
ATOM   4765  CG  GLU A 314     124.570  64.540 132.220  1.00  0.00           C
ATOM   4766  HG1 GLU A 314     124.950  63.800 131.490  1.00  0.00           H
ATOM   4767  HG2 GLU A 314     123.690  64.110 132.740  1.00  0.00           H
ATOM   4768  CD  GLU A 314     125.760  64.690 133.220  1.00  0.00           C
ATOM   4769  OE1 GLU A 314     126.970  64.490 132.840  1.00  0.00           O
ATOM   4770  OE2 GLU A 314     125.570  64.990 134.460  1.00  0.00           O
ATOM   4771  C   GLU A 314     122.220  64.770 130.450  1.00  0.00           C
ATOM   4772  O   GLU A 314     121.200  65.020 131.170  1.00  0.00           O
ATOM   4773  N   LEU A 315     122.280  63.570 129.770  1.00  0.00           N
ATOM   4774  HN  LEU A 315     123.160  63.420 129.330  1.00  0.00           H
ATOM   4775  CA  LEU A 315     121.250  62.630 129.710  1.00  0.00           C
ATOM   4776  HA  LEU A 315     120.290  63.090 129.830  1.00  0.00           H
ATOM   4777  CB  LEU A 315     121.310  61.740 128.430  1.00  0.00           C
ATOM   4778  HB1 LEU A 315     121.130  62.250 127.460  1.00  0.00           H
ATOM   4779  HB2 LEU A 315     122.380  61.420 128.420  1.00  0.00           H
ATOM   4780  CG  LEU A 315     120.330  60.590 128.360  1.00  0.00           C
ATOM   4781  HG  LEU A 315     120.580  59.750 129.050  1.00  0.00           H
ATOM   4782  CD1 LEU A 315     118.890  60.950 128.500  1.00  0.00           C
ATOM   4783 HD11 LEU A 315     118.580  61.600 127.650  1.00  0.00           H
ATOM   4784 HD12 LEU A 315     118.200  60.090 128.400  1.00  0.00           H
ATOM   4785 HD13 LEU A 315     118.600  61.380 129.480  1.00  0.00           H
ATOM   4786  CD2 LEU A 315     120.520  59.840 126.950  1.00  0.00           C
ATOM   4787 HD21 LEU A 315     120.670  60.570 126.130  1.00  0.00           H
ATOM   4788 HD22 LEU A 315     121.450  59.250 127.130  1.00  0.00           H
ATOM   4789 HD23 LEU A 315     119.690  59.140 126.730  1.00  0.00           H
ATOM   4790  C   LEU A 315     121.440  61.610 130.830  1.00  0.00           C
ATOM   4791  O   LEU A 315     122.500  61.110 131.090  1.00  0.00           O
ATOM   4792  N   ASP A 316     120.340  61.240 131.470  1.00  0.00           N
ATOM   4793  HN  ASP A 316     119.540  61.830 131.360  1.00  0.00           H
ATOM   4794  CA  ASP A 316     120.220  60.060 132.340  1.00  0.00           C
ATOM   4795  HA  ASP A 316     121.120  59.480 132.210  1.00  0.00           H
ATOM   4796  CB  ASP A 316     120.150  60.510 133.820  1.00  0.00           C
ATOM   4797  HB1 ASP A 316     120.830  61.380 133.940  1.00  0.00           H
ATOM   4798  HB2 ASP A 316     119.110  60.870 133.990  1.00  0.00           H
ATOM   4799  CG  ASP A 316     120.390  59.440 134.860  1.00  0.00           C
ATOM   4800  OD1 ASP A 316     120.610  58.260 134.530  1.00  0.00           O
ATOM   4801  OD2 ASP A 316     120.510  59.780 136.040  1.00  0.00           O
ATOM   4802  C   ASP A 316     119.140  59.210 131.830  1.00  0.00           C
ATOM   4803  O   ASP A 316     118.360  59.600 130.960  1.00  0.00           O
ATOM   4804  N   VAL A 317     119.060  57.970 132.300  1.00  0.00           N
ATOM   4805  HN  VAL A 317     119.650  57.630 133.030  1.00  0.00           H
ATOM   4806  CA  VAL A 317     118.140  56.930 131.730  1.00  0.00           C
ATOM   4807  HA  VAL A 317     117.410  57.440 131.110  1.00  0.00           H
ATOM   4808  CB  VAL A 317     118.810  56.050 130.730  1.00  0.00           C
ATOM   4809  HB  VAL A 317     119.820  55.720 131.030  1.00  0.00           H
ATOM   4810  CG1 VAL A 317     117.990  54.840 130.500  1.00  0.00           C
ATOM   4811 HG11 VAL A 317     117.620  54.350 131.420  1.00  0.00           H
ATOM   4812 HG12 VAL A 317     117.110  55.070 129.870  1.00  0.00           H
ATOM   4813 HG13 VAL A 317     118.600  54.100 129.930  1.00  0.00           H
ATOM   4814  CG2 VAL A 317     118.910  56.790 129.370  1.00  0.00           C
ATOM   4815 HG21 VAL A 317     119.510  56.280 128.580  1.00  0.00           H
ATOM   4816 HG22 VAL A 317     117.880  57.010 129.030  1.00  0.00           H
ATOM   4817 HG23 VAL A 317     119.500  57.730 129.400  1.00  0.00           H
ATOM   4818  C   VAL A 317     117.410  56.170 132.860  1.00  0.00           C
ATOM   4819  O   VAL A 317     118.170  55.620 133.700  1.00  0.00           O
ATOM   4820  N   LEU A 318     116.060  56.190 132.900  1.00  0.00           N
ATOM   4821  HN  LEU A 318     115.480  56.720 132.290  1.00  0.00           H
ATOM   4822  CA  LEU A 318     115.450  55.370 133.920  1.00  0.00           C
ATOM   4823  HA  LEU A 318     116.190  54.900 134.550  1.00  0.00           H
ATOM   4824  CB  LEU A 318     114.370  56.080 134.770  1.00  0.00           C
ATOM   4825  HB1 LEU A 318     114.930  56.850 135.350  1.00  0.00           H
ATOM   4826  HB2 LEU A 318     113.560  56.550 134.170  1.00  0.00           H
ATOM   4827  CG  LEU A 318     113.630  55.240 135.800  1.00  0.00           C
ATOM   4828  HG  LEU A 318     112.980  54.580 135.190  1.00  0.00           H
ATOM   4829  CD1 LEU A 318     114.450  54.360 136.660  1.00  0.00           C
ATOM   4830 HD11 LEU A 318     115.450  54.750 136.960  1.00  0.00           H
ATOM   4831 HD12 LEU A 318     114.060  54.250 137.690  1.00  0.00           H
ATOM   4832 HD13 LEU A 318     114.670  53.420 136.110  1.00  0.00           H
ATOM   4833  CD2 LEU A 318     112.590  56.030 136.650  1.00  0.00           C
ATOM   4834 HD21 LEU A 318     112.000  56.770 136.080  1.00  0.00           H
ATOM   4835 HD22 LEU A 318     111.860  55.390 137.200  1.00  0.00           H
ATOM   4836 HD23 LEU A 318     113.200  56.500 137.450  1.00  0.00           H
ATOM   4837  C   LEU A 318     114.840  54.140 133.200  1.00  0.00           C
ATOM   4838  O   LEU A 318     114.050  54.340 132.250  1.00  0.00           O
ATOM   4839  N   GLU A 319     115.340  52.930 133.600  1.00  0.00           N
ATOM   4840  HN  GLU A 319     115.950  52.940 134.390  1.00  0.00           H
ATOM   4841  CA  GLU A 319     114.870  51.650 133.110  1.00  0.00           C
ATOM   4842  HA  GLU A 319     114.370  51.810 132.170  1.00  0.00           H
ATOM   4843  CB  GLU A 319     116.070  50.670 132.870  1.00  0.00           C
ATOM   4844  HB1 GLU A 319     116.560  50.500 133.850  1.00  0.00           H
ATOM   4845  HB2 GLU A 319     115.710  49.730 132.400  1.00  0.00           H
ATOM   4846  CG  GLU A 319     117.080  51.360 131.880  1.00  0.00           C
ATOM   4847  HG1 GLU A 319     117.570  52.280 132.250  1.00  0.00           H
ATOM   4848  HG2 GLU A 319     116.550  51.730 130.980  1.00  0.00           H
ATOM   4849  CD  GLU A 319     118.190  50.360 131.460  1.00  0.00           C
ATOM   4850  OE1 GLU A 319     119.040  50.010 132.340  1.00  0.00           O
ATOM   4851  OE2 GLU A 319     118.240  49.950 130.280  1.00  0.00           O
ATOM   4852  C   GLU A 319     113.870  51.020 134.070  1.00  0.00           C
ATOM   4853  O   GLU A 319     114.220  50.670 135.210  1.00  0.00           O
ATOM   4854  N   VAL A 320     112.620  50.920 133.670  1.00  0.00           N
ATOM   4855  HN  VAL A 320     112.300  51.290 132.800  1.00  0.00           H
ATOM   4856  CA  VAL A 320     111.490  50.450 134.450  1.00  0.00           C
ATOM   4857  HA  VAL A 320     111.820  50.520 135.470  1.00  0.00           H
ATOM   4858  CB  VAL A 320     110.220  51.380 134.350  1.00  0.00           C
ATOM   4859  HB  VAL A 320     109.950  51.300 133.270  1.00  0.00           H
ATOM   4860  CG1 VAL A 320     109.070  50.970 135.270  1.00  0.00           C
ATOM   4861 HG11 VAL A 320     108.700  49.920 135.260  1.00  0.00           H
ATOM   4862 HG12 VAL A 320     109.510  51.150 136.270  1.00  0.00           H
ATOM   4863 HG13 VAL A 320     108.210  51.660 135.200  1.00  0.00           H
ATOM   4864  CG2 VAL A 320     110.700  52.840 134.720  1.00  0.00           C
ATOM   4865 HG21 VAL A 320     109.930  53.620 134.550  1.00  0.00           H
ATOM   4866 HG22 VAL A 320     110.880  52.770 135.810  1.00  0.00           H
ATOM   4867 HG23 VAL A 320     111.600  53.100 134.120  1.00  0.00           H
ATOM   4868  C   VAL A 320     111.130  49.060 133.930  1.00  0.00           C
ATOM   4869  O   VAL A 320     111.340  48.760 132.780  1.00  0.00           O
ATOM   4870  N   SER A 321     110.510  48.150 134.720  1.00  0.00           N
ATOM   4871  HN  SER A 321     110.270  48.410 135.660  1.00  0.00           H
ATOM   4872  CA  SER A 321     110.080  46.810 134.390  1.00  0.00           C
ATOM   4873  HA  SER A 321     110.010  46.690 133.320  1.00  0.00           H
ATOM   4874  CB  SER A 321     111.080  45.800 134.890  1.00  0.00           C
ATOM   4875  HB1 SER A 321     111.260  45.860 135.980  1.00  0.00           H
ATOM   4876  HB2 SER A 321     112.030  46.000 134.340  1.00  0.00           H
ATOM   4877  OG  SER A 321     110.860  44.400 134.640  1.00  0.00           O
ATOM   4878  HG1 SER A 321     109.950  44.140 134.810  1.00  0.00           H
ATOM   4879  C   SER A 321     108.690  46.620 134.980  1.00  0.00           C
ATOM   4880  O   SER A 321     108.440  46.860 136.190  1.00  0.00           O
ATOM   4881  N   ASN A 322     107.710  46.330 134.150  1.00  0.00           N
ATOM   4882  HN  ASN A 322     107.960  46.070 133.220  1.00  0.00           H
ATOM   4883  CA  ASN A 322     106.400  45.930 134.570  1.00  0.00           C
ATOM   4884  HA  ASN A 322     106.490  45.030 135.160  1.00  0.00           H
ATOM   4885  CB  ASN A 322     105.510  47.080 135.280  1.00  0.00           C
ATOM   4886  HB1 ASN A 322     106.090  47.520 136.120  1.00  0.00           H
ATOM   4887  HB2 ASN A 322     105.240  47.890 134.570  1.00  0.00           H
ATOM   4888  CG  ASN A 322     104.170  46.550 135.770  1.00  0.00           C
ATOM   4889  OD1 ASN A 322     103.160  46.540 135.050  1.00  0.00           O
ATOM   4890  ND2 ASN A 322     104.200  45.970 136.960  1.00  0.00           N
ATOM   4891 HD21 ASN A 322     105.000  46.160 137.520  1.00  0.00           H
ATOM   4892 HD22 ASN A 322     103.370  45.520 137.300  1.00  0.00           H
ATOM   4893  C   ASN A 322     105.640  45.430 133.340  1.00  0.00           C
ATOM   4894  O   ASN A 322     104.980  46.220 132.670  1.00  0.00           O
ATOM   4895  N   SER A 323     105.680  44.120 133.010  1.00  0.00           N
ATOM   4896  HN  SER A 323     106.090  43.450 133.630  1.00  0.00           H
ATOM   4897  CA  SER A 323     105.150  43.520 131.800  1.00  0.00           C
ATOM   4898  HA  SER A 323     105.720  44.010 131.030  1.00  0.00           H
ATOM   4899  CB  SER A 323     105.140  41.980 131.700  1.00  0.00           C
ATOM   4900  HB1 SER A 323     104.810  41.780 130.660  1.00  0.00           H
ATOM   4901  HB2 SER A 323     104.420  41.350 132.270  1.00  0.00           H
ATOM   4902  OG  SER A 323     106.400  41.390 131.920  1.00  0.00           O
ATOM   4903  HG1 SER A 323     106.550  41.350 132.860  1.00  0.00           H
ATOM   4904  C   SER A 323     103.700  43.780 131.590  1.00  0.00           C
ATOM   4905  O   SER A 323     103.340  44.040 130.440  1.00  0.00           O
ATOM   4906  N   SER A 324     102.790  43.900 132.610  1.00  0.00           N
ATOM   4907  HN  SER A 324     103.200  43.870 133.510  1.00  0.00           H
ATOM   4908  CA  SER A 324     101.470  44.340 132.430  1.00  0.00           C
ATOM   4909  HA  SER A 324     100.940  43.690 131.740  1.00  0.00           H
ATOM   4910  CB  SER A 324     100.730  44.140 133.800  1.00  0.00           C
ATOM   4911  HB1 SER A 324     101.270  44.630 134.640  1.00  0.00           H
ATOM   4912  HB2 SER A 324     100.870  43.070 134.070  1.00  0.00           H
ATOM   4913  OG  SER A 324      99.290  44.330 133.700  1.00  0.00           O
ATOM   4914  HG1 SER A 324      99.030  43.660 133.070  1.00  0.00           H
ATOM   4915  C   SER A 324     101.320  45.750 131.870  1.00  0.00           C
ATOM   4916  O   SER A 324     100.560  46.090 130.990  1.00  0.00           O
ATOM   4917  N   LEU A 325     102.070  46.730 132.400  1.00  0.00           N
ATOM   4918  HN  LEU A 325     102.690  46.600 133.160  1.00  0.00           H
ATOM   4919  CA  LEU A 325     102.020  48.090 131.950  1.00  0.00           C
ATOM   4920  HA  LEU A 325     100.960  48.340 131.990  1.00  0.00           H
ATOM   4921  CB  LEU A 325     102.780  48.970 132.970  1.00  0.00           C
ATOM   4922  HB1 LEU A 325     102.350  48.900 133.990  1.00  0.00           H
ATOM   4923  HB2 LEU A 325     103.820  48.570 132.990  1.00  0.00           H
ATOM   4924  CG  LEU A 325     102.800  50.520 132.600  1.00  0.00           C
ATOM   4925  HG  LEU A 325     103.270  50.620 131.600  1.00  0.00           H
ATOM   4926  CD1 LEU A 325     101.440  51.220 132.660  1.00  0.00           C
ATOM   4927 HD11 LEU A 325     100.870  51.110 133.610  1.00  0.00           H
ATOM   4928 HD12 LEU A 325     101.560  52.310 132.460  1.00  0.00           H
ATOM   4929 HD13 LEU A 325     100.850  50.710 131.880  1.00  0.00           H
ATOM   4930  CD2 LEU A 325     103.790  51.230 133.540  1.00  0.00           C
ATOM   4931 HD21 LEU A 325     104.820  50.800 133.450  1.00  0.00           H
ATOM   4932 HD22 LEU A 325     103.770  52.330 133.410  1.00  0.00           H
ATOM   4933 HD23 LEU A 325     103.450  51.020 134.580  1.00  0.00           H
ATOM   4934  C   LEU A 325     102.480  48.250 130.480  1.00  0.00           C
ATOM   4935  O   LEU A 325     101.890  49.030 129.760  1.00  0.00           O
ATOM   4936  N   ARG A 326     103.520  47.450 130.020  1.00  0.00           N
ATOM   4937  HN  ARG A 326     103.830  46.690 130.580  1.00  0.00           H
ATOM   4938  CA  ARG A 326     104.030  47.450 128.610  1.00  0.00           C
ATOM   4939  HA  ARG A 326     104.290  48.470 128.380  1.00  0.00           H
ATOM   4940  CB  ARG A 326     105.290  46.630 128.540  1.00  0.00           C
ATOM   4941  HB1 ARG A 326     105.880  46.900 129.440  1.00  0.00           H
ATOM   4942  HB2 ARG A 326     105.010  45.550 128.540  1.00  0.00           H
ATOM   4943  CG  ARG A 326     106.190  46.830 127.250  1.00  0.00           C
ATOM   4944  HG1 ARG A 326     105.550  46.820 126.350  1.00  0.00           H
ATOM   4945  HG2 ARG A 326     106.850  45.940 127.160  1.00  0.00           H
ATOM   4946  CD  ARG A 326     107.100  48.010 127.440  1.00  0.00           C
ATOM   4947  HD1 ARG A 326     107.790  47.820 128.300  1.00  0.00           H
ATOM   4948  HD2 ARG A 326     106.640  49.000 127.620  1.00  0.00           H
ATOM   4949  NE  ARG A 326     107.990  48.180 126.220  1.00  0.00           N
ATOM   4950  HE  ARG A 326     108.890  47.730 126.260  1.00  0.00           H
ATOM   4951  CZ  ARG A 326     107.590  48.580 125.040  1.00  0.00           C
ATOM   4952  NH1 ARG A 326     106.450  49.190 124.920  1.00  0.00           N
ATOM   4953 HH11 ARG A 326     106.250  49.490 123.980  1.00  0.00           H
ATOM   4954 HH12 ARG A 326     105.890  49.570 125.650  1.00  0.00           H
ATOM   4955  NH2 ARG A 326     108.360  48.330 123.990  1.00  0.00           N
ATOM   4956 HH21 ARG A 326     108.000  48.490 123.080  1.00  0.00           H
ATOM   4957 HH22 ARG A 326     109.220  47.870 124.200  1.00  0.00           H
ATOM   4958  C   ARG A 326     102.950  47.060 127.580  1.00  0.00           C
ATOM   4959  O   ARG A 326     102.820  47.650 126.490  1.00  0.00           O
ATOM   4960  N   ARG A 327     102.080  46.160 128.000  1.00  0.00           N
ATOM   4961  HN  ARG A 327     102.170  45.880 128.950  1.00  0.00           H
ATOM   4962  CA  ARG A 327     100.930  45.730 127.210  1.00  0.00           C
ATOM   4963  HA  ARG A 327     101.480  45.370 126.350  1.00  0.00           H
ATOM   4964  CB  ARG A 327     100.310  44.510 127.860  1.00  0.00           C
ATOM   4965  HB1 ARG A 327     100.170  44.740 128.940  1.00  0.00           H
ATOM   4966  HB2 ARG A 327      99.310  44.420 127.360  1.00  0.00           H
ATOM   4967  CG  ARG A 327     101.100  43.200 127.710  1.00  0.00           C
ATOM   4968  HG1 ARG A 327     100.720  42.380 128.350  1.00  0.00           H
ATOM   4969  HG2 ARG A 327     102.180  43.270 127.990  1.00  0.00           H
ATOM   4970  CD  ARG A 327     101.210  42.720 126.280  1.00  0.00           C
ATOM   4971  HD1 ARG A 327     101.930  41.880 126.200  1.00  0.00           H
ATOM   4972  HD2 ARG A 327     101.570  43.540 125.620  1.00  0.00           H
ATOM   4973  NE  ARG A 327      99.900  42.180 125.810  1.00  0.00           N
ATOM   4974  HE  ARG A 327      99.210  41.910 126.480  1.00  0.00           H
ATOM   4975  CZ  ARG A 327      99.540  42.090 124.530  1.00  0.00           C
ATOM   4976  NH1 ARG A 327     100.420  42.190 123.560  1.00  0.00           N
ATOM   4977 HH11 ARG A 327     100.130  41.720 122.730  1.00  0.00           H
ATOM   4978 HH12 ARG A 327     101.360  42.060 123.870  1.00  0.00           H
ATOM   4979  NH2 ARG A 327      98.310  42.020 124.150  1.00  0.00           N
ATOM   4980 HH21 ARG A 327      98.170  41.890 123.170  1.00  0.00           H
ATOM   4981 HH22 ARG A 327      97.620  42.010 124.870  1.00  0.00           H
ATOM   4982  C   ARG A 327      99.970  46.890 126.870  1.00  0.00           C
ATOM   4983  O   ARG A 327      99.480  46.880 125.730  1.00  0.00           O
ATOM   4984  N   ARG A 328      99.700  47.850 127.800  1.00  0.00           N
ATOM   4985  HN  ARG A 328     100.190  47.820 128.660  1.00  0.00           H
ATOM   4986  CA  ARG A 328      98.720  48.920 127.700  1.00  0.00           C
ATOM   4987  HA  ARG A 328      97.750  48.450 127.600  1.00  0.00           H
ATOM   4988  CB  ARG A 328      98.740  49.740 129.060  1.00  0.00           C
ATOM   4989  HB1 ARG A 328      99.710  50.240 129.260  1.00  0.00           H
ATOM   4990  HB2 ARG A 328      97.880  50.420 128.940  1.00  0.00           H
ATOM   4991  CG  ARG A 328      98.420  48.910 130.290  1.00  0.00           C
ATOM   4992  HG1 ARG A 328      98.470  49.560 131.190  1.00  0.00           H
ATOM   4993  HG2 ARG A 328      99.150  48.100 130.500  1.00  0.00           H
ATOM   4994  CD  ARG A 328      96.970  48.290 130.270  1.00  0.00           C
ATOM   4995  HD1 ARG A 328      96.820  47.540 129.460  1.00  0.00           H
ATOM   4996  HD2 ARG A 328      96.210  49.060 130.000  1.00  0.00           H
ATOM   4997  NE  ARG A 328      96.850  47.600 131.620  1.00  0.00           N
ATOM   4998  HE  ARG A 328      97.590  47.000 131.920  1.00  0.00           H
ATOM   4999  CZ  ARG A 328      95.820  47.840 132.490  1.00  0.00           C
ATOM   5000  NH1 ARG A 328      94.780  48.610 132.280  1.00  0.00           N
ATOM   5001 HH11 ARG A 328      94.150  48.580 133.050  1.00  0.00           H
ATOM   5002 HH12 ARG A 328      94.450  48.690 131.340  1.00  0.00           H
ATOM   5003  NH2 ARG A 328      95.860  47.240 133.640  1.00  0.00           N
ATOM   5004 HH21 ARG A 328      95.250  47.620 134.330  1.00  0.00           H
ATOM   5005 HH22 ARG A 328      96.790  47.030 133.950  1.00  0.00           H
ATOM   5006  C   ARG A 328      98.990  49.880 126.500  1.00  0.00           C
ATOM   5007  O   ARG A 328     100.140  50.180 126.140  1.00  0.00           O
ATOM   5008  N   LEU A 329      97.960  50.490 125.890  1.00  0.00           N
ATOM   5009  HN  LEU A 329      97.040  50.280 126.190  1.00  0.00           H
ATOM   5010  CA  LEU A 329      98.140  51.700 125.010  1.00  0.00           C
ATOM   5011  HA  LEU A 329      99.150  51.850 124.660  1.00  0.00           H
ATOM   5012  CB  LEU A 329      97.160  51.600 123.850  1.00  0.00           C
ATOM   5013  HB1 LEU A 329      97.470  50.700 123.290  1.00  0.00           H
ATOM   5014  HB2 LEU A 329      96.150  51.400 124.270  1.00  0.00           H
ATOM   5015  CG  LEU A 329      97.150  52.740 122.850  1.00  0.00           C
ATOM   5016  HG  LEU A 329      96.930  53.650 123.450  1.00  0.00           H
ATOM   5017  CD1 LEU A 329      98.460  53.030 122.130  1.00  0.00           C
ATOM   5018 HD11 LEU A 329      99.120  53.450 122.920  1.00  0.00           H
ATOM   5019 HD12 LEU A 329      99.020  52.210 121.610  1.00  0.00           H
ATOM   5020 HD13 LEU A 329      98.290  53.820 121.370  1.00  0.00           H
ATOM   5021  CD2 LEU A 329      96.080  52.620 121.790  1.00  0.00           C
ATOM   5022 HD21 LEU A 329      95.060  52.680 122.220  1.00  0.00           H
ATOM   5023 HD22 LEU A 329      96.090  53.510 121.120  1.00  0.00           H
ATOM   5024 HD23 LEU A 329      96.150  51.720 121.140  1.00  0.00           H
ATOM   5025  C   LEU A 329      97.850  52.890 125.950  1.00  0.00           C
ATOM   5026  O   LEU A 329      97.180  52.760 127.000  1.00  0.00           O
ATOM   5027  N   ILE A 330      98.620  53.980 125.670  1.00  0.00           N
ATOM   5028  HN  ILE A 330      99.110  54.080 124.800  1.00  0.00           H
ATOM   5029  CA  ILE A 330      98.530  55.200 126.390  1.00  0.00           C
ATOM   5030  HA  ILE A 330      97.810  55.180 127.200  1.00  0.00           H
ATOM   5031  CB  ILE A 330      99.830  55.790 126.850  1.00  0.00           C
ATOM   5032  HB  ILE A 330     100.460  56.000 125.960  1.00  0.00           H
ATOM   5033  CG2 ILE A 330      99.670  57.020 127.740  1.00  0.00           C
ATOM   5034 HG21 ILE A 330     100.710  57.350 127.990  1.00  0.00           H
ATOM   5035 HG22 ILE A 330      99.080  57.810 127.230  1.00  0.00           H
ATOM   5036 HG23 ILE A 330      99.090  56.850 128.670  1.00  0.00           H
ATOM   5037  CG1 ILE A 330     100.650  54.650 127.620  1.00  0.00           C
ATOM   5038 HG11 ILE A 330     101.660  54.980 127.950  1.00  0.00           H
ATOM   5039 HG12 ILE A 330     100.790  53.880 126.830  1.00  0.00           H
ATOM   5040  CD  ILE A 330      99.950  54.160 128.830  1.00  0.00           C
ATOM   5041  HD1 ILE A 330     100.490  53.360 129.380  1.00  0.00           H
ATOM   5042  HD2 ILE A 330      99.650  55.040 129.440  1.00  0.00           H
ATOM   5043  HD3 ILE A 330      98.950  53.720 128.630  1.00  0.00           H
ATOM   5044  C   ILE A 330      97.940  56.240 125.490  1.00  0.00           C
ATOM   5045  O   ILE A 330      98.410  56.380 124.360  1.00  0.00           O
ATOM   5046  N   LEU A 331      96.880  56.990 125.860  1.00  0.00           N
ATOM   5047  HN  LEU A 331      96.480  56.750 126.750  1.00  0.00           H
ATOM   5048  CA  LEU A 331      96.230  57.960 124.990  1.00  0.00           C
ATOM   5049  HA  LEU A 331      96.480  57.810 123.950  1.00  0.00           H
ATOM   5050  CB  LEU A 331      94.660  57.830 125.010  1.00  0.00           C
ATOM   5051  HB1 LEU A 331      94.270  58.110 126.010  1.00  0.00           H
ATOM   5052  HB2 LEU A 331      94.240  58.540 124.260  1.00  0.00           H
ATOM   5053  CG  LEU A 331      94.150  56.460 124.570  1.00  0.00           C
ATOM   5054  HG  LEU A 331      94.670  55.780 125.270  1.00  0.00           H
ATOM   5055  CD1 LEU A 331      92.620  56.490 124.840  1.00  0.00           C
ATOM   5056 HD11 LEU A 331      92.090  55.520 124.720  1.00  0.00           H
ATOM   5057 HD12 LEU A 331      92.340  56.860 125.850  1.00  0.00           H
ATOM   5058 HD13 LEU A 331      92.180  57.270 124.190  1.00  0.00           H
ATOM   5059  CD2 LEU A 331      94.470  56.080 123.110  1.00  0.00           C
ATOM   5060 HD21 LEU A 331      94.260  55.010 122.900  1.00  0.00           H
[truncated: 3,341,080 more chars]
