# Supplementary material for: Structure of the PAPP-ABP5 complex reveals mechanism of substrate recognition
Source: Nat Commun. 2022 Sep 20;13:5500. doi: 10.1038/s41467-022-33175-2 (PMC9489782; doi:10.1038/s41467-022-33175-2)
Supplement: Supplementary file 5 — Supplementary Data 2 [file 41467_2022_33175_MOESM5_ESM.zip › simulation Finals/Final_2.pdb]

REMARK    GENERATED BY TRJCONV
TITLE     active-agonist+G_alpha in water
REMARK    THIS IS A SIMULATION BOX
CRYST1  187.676  187.676  187.676  90.00  90.00  90.00 P 1           1
MODEL        1
ATOM      1  N   ARG A  15     100.630 103.190 164.870  1.00  0.00           N
ATOM      2  HT1 ARG A  15     101.310 103.560 165.500  1.00  0.00           H
ATOM      3  HT2 ARG A  15     101.030 102.840 164.020  1.00  0.00           H
ATOM      4  CA  ARG A  15      99.600 102.320 165.540  1.00  0.00           C
ATOM      5  HA  ARG A  15      99.990 101.330 165.680  1.00  0.00           H
ATOM      6  CB  ARG A  15      99.350 102.870 166.950  1.00  0.00           C
ATOM      7  HB1 ARG A  15      99.290 103.970 166.830  1.00  0.00           H
ATOM      8  HB2 ARG A  15      98.390 102.530 167.410  1.00  0.00           H
ATOM      9  CG  ARG A  15     100.350 102.370 168.040  1.00  0.00           C
ATOM     10  HG1 ARG A  15     100.110 103.010 168.910  1.00  0.00           H
ATOM     11  HG2 ARG A  15     101.360 102.640 167.670  1.00  0.00           H
ATOM     12  CD  ARG A  15     100.220 100.920 168.510  1.00  0.00           C
ATOM     13  HD1 ARG A  15     100.540 100.300 167.650  1.00  0.00           H
ATOM     14  HD2 ARG A  15      99.180 100.880 168.910  1.00  0.00           H
ATOM     15  NE  ARG A  15     101.240 100.780 169.640  1.00  0.00           N
ATOM     16  HE  ARG A  15     101.690 101.600 170.000  1.00  0.00           H
ATOM     17  CZ  ARG A  15     101.880  99.680 169.880  1.00  0.00           C
ATOM     18  NH1 ARG A  15     101.590  98.440 169.610  1.00  0.00           N
ATOM     19 HH11 ARG A  15     102.140  97.750 170.060  1.00  0.00           H
ATOM     20 HH12 ARG A  15     100.620  98.230 169.490  1.00  0.00           H
ATOM     21  NH2 ARG A  15     103.030  99.930 170.550  1.00  0.00           N
ATOM     22 HH21 ARG A  15     103.650  99.150 170.600  1.00  0.00           H
ATOM     23 HH22 ARG A  15     103.300 100.890 170.590  1.00  0.00           H
ATOM     24  C   ARG A  15      98.290 102.060 164.840  1.00  0.00           C
ATOM     25  O   ARG A  15      97.250 102.340 165.390  1.00  0.00           O
ATOM     26  N   ALA A  16      98.380 101.490 163.580  1.00  0.00           N
ATOM     27  HN  ALA A  16      99.210 101.270 163.060  1.00  0.00           H
ATOM     28  CA  ALA A  16      97.240 101.230 162.760  1.00  0.00           C
ATOM     29  HA  ALA A  16      96.970 102.230 162.450  1.00  0.00           H
ATOM     30  CB  ALA A  16      97.550 100.420 161.530  1.00  0.00           C
ATOM     31  HB1 ALA A  16      97.680  99.370 161.860  1.00  0.00           H
ATOM     32  HB2 ALA A  16      96.770 100.540 160.750  1.00  0.00           H
ATOM     33  HB3 ALA A  16      98.540 100.710 161.120  1.00  0.00           H
ATOM     34  C   ALA A  16      96.040 100.500 163.390  1.00  0.00           C
ATOM     35  O   ALA A  16      96.190  99.640 164.240  1.00  0.00           O
ATOM     36  N   LEU A  17      94.770 100.730 162.930  1.00  0.00           N
ATOM     37  HN  LEU A  17      94.690 101.300 162.120  1.00  0.00           H
ATOM     38  CA  LEU A  17      93.530 100.280 163.430  1.00  0.00           C
ATOM     39  HA  LEU A  17      93.670  99.780 164.370  1.00  0.00           H
ATOM     40  CB  LEU A  17      92.700 101.500 163.720  1.00  0.00           C
ATOM     41  HB1 LEU A  17      93.330 102.160 164.360  1.00  0.00           H
ATOM     42  HB2 LEU A  17      92.520 102.080 162.790  1.00  0.00           H
ATOM     43  CG  LEU A  17      91.330 101.430 164.450  1.00  0.00           C
ATOM     44  HG  LEU A  17      90.810 100.660 163.840  1.00  0.00           H
ATOM     45  CD1 LEU A  17      91.560 100.970 165.870  1.00  0.00           C
ATOM     46 HD11 LEU A  17      92.530 100.420 165.900  1.00  0.00           H
ATOM     47 HD12 LEU A  17      91.750 101.880 166.480  1.00  0.00           H
ATOM     48 HD13 LEU A  17      90.800 100.300 166.310  1.00  0.00           H
ATOM     49  CD2 LEU A  17      90.570 102.750 164.540  1.00  0.00           C
ATOM     50 HD21 LEU A  17      89.490 102.760 164.790  1.00  0.00           H
ATOM     51 HD22 LEU A  17      91.220 103.340 165.220  1.00  0.00           H
ATOM     52 HD23 LEU A  17      90.630 103.370 163.620  1.00  0.00           H
ATOM     53  C   LEU A  17      92.920  99.370 162.480  1.00  0.00           C
ATOM     54  O   LEU A  17      92.910  99.600 161.260  1.00  0.00           O
ATOM     55  N   TYR A  18      92.550  98.160 162.930  1.00  0.00           N
ATOM     56  HN  TYR A  18      92.500  97.940 163.900  1.00  0.00           H
ATOM     57  CA  TYR A  18      92.090  97.110 162.060  1.00  0.00           C
ATOM     58  HA  TYR A  18      92.390  97.320 161.040  1.00  0.00           H
ATOM     59  CB  TYR A  18      92.750  95.770 162.390  1.00  0.00           C
ATOM     60  HB1 TYR A  18      93.850  95.900 162.420  1.00  0.00           H
ATOM     61  HB2 TYR A  18      92.520  95.450 163.430  1.00  0.00           H
ATOM     62  CG  TYR A  18      92.430  94.730 161.410  1.00  0.00           C
ATOM     63  CD1 TYR A  18      91.490  93.730 161.590  1.00  0.00           C
ATOM     64  HD1 TYR A  18      90.930  93.600 162.510  1.00  0.00           H
ATOM     65  CE1 TYR A  18      91.280  92.730 160.620  1.00  0.00           C
ATOM     66  HE1 TYR A  18      90.560  91.950 160.860  1.00  0.00           H
ATOM     67  CZ  TYR A  18      91.900  92.750 159.400  1.00  0.00           C
ATOM     68  OH  TYR A  18      91.800  91.780 158.380  1.00  0.00           O
ATOM     69  HH  TYR A  18      92.450  91.920 157.690  1.00  0.00           H
ATOM     70  CD2 TYR A  18      93.050  94.800 160.180  1.00  0.00           C
ATOM     71  HD2 TYR A  18      93.760  95.560 159.870  1.00  0.00           H
ATOM     72  CE2 TYR A  18      92.830  93.820 159.190  1.00  0.00           C
ATOM     73  HE2 TYR A  18      93.380  93.860 158.270  1.00  0.00           H
ATOM     74  C   TYR A  18      90.570  96.950 162.180  1.00  0.00           C
ATOM     75  O   TYR A  18      90.140  96.760 163.330  1.00  0.00           O
ATOM     76  N   PHE A  19      89.770  96.960 161.100  1.00  0.00           N
ATOM     77  HN  PHE A  19      90.130  97.040 160.170  1.00  0.00           H
ATOM     78  CA  PHE A  19      88.350  96.680 161.060  1.00  0.00           C
ATOM     79  HA  PHE A  19      87.980  96.760 162.070  1.00  0.00           H
ATOM     80  CB  PHE A  19      87.490  97.620 160.210  1.00  0.00           C
ATOM     81  HB1 PHE A  19      87.990  97.720 159.220  1.00  0.00           H
ATOM     82  HB2 PHE A  19      86.450  97.230 160.110  1.00  0.00           H
ATOM     83  CG  PHE A  19      87.530  98.900 160.980  1.00  0.00           C
ATOM     84  CD1 PHE A  19      86.360  99.320 161.650  1.00  0.00           C
ATOM     85  HD1 PHE A  19      85.530  98.640 161.670  1.00  0.00           H
ATOM     86  CE1 PHE A  19      86.350 100.600 162.210  1.00  0.00           C
ATOM     87  HE1 PHE A  19      85.370 100.860 162.570  1.00  0.00           H
ATOM     88  CZ  PHE A  19      87.500 101.440 162.230  1.00  0.00           C
ATOM     89  HZ  PHE A  19      87.530 102.370 162.780  1.00  0.00           H
ATOM     90  CD2 PHE A  19      88.650  99.730 161.030  1.00  0.00           C
ATOM     91  HD2 PHE A  19      89.570  99.400 160.580  1.00  0.00           H
ATOM     92  CE2 PHE A  19      88.660 100.940 161.720  1.00  0.00           C
ATOM     93  HE2 PHE A  19      89.560 101.530 161.760  1.00  0.00           H
ATOM     94  C   PHE A  19      88.260  95.250 160.490  1.00  0.00           C
ATOM     95  O   PHE A  19      88.910  94.930 159.490  1.00  0.00           O
ATOM     96  N   SER A  20      87.460  94.370 161.160  1.00  0.00           N
ATOM     97  HN  SER A  20      87.020  94.670 162.000  1.00  0.00           H
ATOM     98  CA  SER A  20      87.390  92.940 160.840  1.00  0.00           C
ATOM     99  HA  SER A  20      88.190  92.740 160.140  1.00  0.00           H
ATOM    100  CB  SER A  20      87.510  92.070 162.120  1.00  0.00           C
ATOM    101  HB1 SER A  20      88.440  92.330 162.660  1.00  0.00           H
ATOM    102  HB2 SER A  20      87.680  91.020 161.790  1.00  0.00           H
ATOM    103  OG  SER A  20      86.410  91.940 162.990  1.00  0.00           O
ATOM    104  HG1 SER A  20      86.290  92.760 163.480  1.00  0.00           H
ATOM    105  C   SER A  20      86.170  92.570 160.060  1.00  0.00           C
ATOM    106  O   SER A  20      86.020  91.380 159.710  1.00  0.00           O
ATOM    107  N   GLY A  21      85.340  93.560 159.740  1.00  0.00           N
ATOM    108  HN  GLY A  21      85.360  94.500 160.060  1.00  0.00           H
ATOM    109  CA  GLY A  21      84.130  93.330 159.010  1.00  0.00           C
ATOM    110  HA1 GLY A  21      84.430  92.860 158.090  1.00  0.00           H
ATOM    111  HA2 GLY A  21      83.680  94.290 158.820  1.00  0.00           H
ATOM    112  C   GLY A  21      83.000  92.480 159.590  1.00  0.00           C
ATOM    113  O   GLY A  21      82.410  91.780 158.860  1.00  0.00           O
ATOM    114  N   ARG A  22      82.830  92.620 160.890  1.00  0.00           N
ATOM    115  HN  ARG A  22      83.460  93.210 161.390  1.00  0.00           H
ATOM    116  CA  ARG A  22      81.770  91.910 161.470  1.00  0.00           C
ATOM    117  HA  ARG A  22      81.200  91.350 160.750  1.00  0.00           H
ATOM    118  CB  ARG A  22      82.310  91.030 162.630  1.00  0.00           C
ATOM    119  HB1 ARG A  22      82.650  91.670 163.470  1.00  0.00           H
ATOM    120  HB2 ARG A  22      81.540  90.400 163.120  1.00  0.00           H
ATOM    121  CG  ARG A  22      83.520  90.170 162.270  1.00  0.00           C
ATOM    122  HG1 ARG A  22      83.820  89.550 163.130  1.00  0.00           H
ATOM    123  HG2 ARG A  22      84.390  90.780 161.950  1.00  0.00           H
ATOM    124  CD  ARG A  22      83.200  89.140 161.080  1.00  0.00           C
ATOM    125  HD1 ARG A  22      82.670  89.670 160.270  1.00  0.00           H
ATOM    126  HD2 ARG A  22      82.630  88.220 161.350  1.00  0.00           H
ATOM    127  NE  ARG A  22      84.500  88.710 160.450  1.00  0.00           N
ATOM    128  HE  ARG A  22      84.890  89.190 159.660  1.00  0.00           H
ATOM    129  CZ  ARG A  22      85.300  87.690 160.820  1.00  0.00           C
ATOM    130  NH1 ARG A  22      85.120  86.960 161.910  1.00  0.00           N
ATOM    131 HH11 ARG A  22      85.450  86.020 161.810  1.00  0.00           H
ATOM    132 HH12 ARG A  22      84.330  87.090 162.510  1.00  0.00           H
ATOM    133  NH2 ARG A  22      86.210  87.230 160.000  1.00  0.00           N
ATOM    134 HH21 ARG A  22      86.820  86.530 160.380  1.00  0.00           H
ATOM    135 HH22 ARG A  22      86.250  87.470 159.030  1.00  0.00           H
ATOM    136  C   ARG A  22      80.750  92.870 162.050  1.00  0.00           C
ATOM    137  O   ARG A  22      79.520  92.740 161.840  1.00  0.00           O
ATOM    138  N   GLY A  23      81.190  93.920 162.700  1.00  0.00           N
ATOM    139  HN  GLY A  23      82.170  93.980 162.870  1.00  0.00           H
ATOM    140  CA  GLY A  23      80.290  94.830 163.450  1.00  0.00           C
ATOM    141  HA1 GLY A  23      80.000  94.240 164.300  1.00  0.00           H
ATOM    142  HA2 GLY A  23      79.370  95.130 162.960  1.00  0.00           H
ATOM    143  C   GLY A  23      80.860  96.030 163.980  1.00  0.00           C
ATOM    144  O   GLY A  23      80.090  96.980 164.250  1.00  0.00           O
ATOM    145  N   GLU A  24      82.200  96.180 164.140  1.00  0.00           N
ATOM    146  HN  GLU A  24      82.860  95.470 163.900  1.00  0.00           H
ATOM    147  CA  GLU A  24      82.950  97.300 164.760  1.00  0.00           C
ATOM    148  HA  GLU A  24      82.560  97.500 165.750  1.00  0.00           H
ATOM    149  CB  GLU A  24      84.510  97.230 164.820  1.00  0.00           C
ATOM    150  HB1 GLU A  24      85.050  97.520 163.900  1.00  0.00           H
ATOM    151  HB2 GLU A  24      84.690  97.930 165.660  1.00  0.00           H
ATOM    152  CG  GLU A  24      85.130  95.930 165.290  1.00  0.00           C
ATOM    153  HG1 GLU A  24      84.460  95.520 166.070  1.00  0.00           H
ATOM    154  HG2 GLU A  24      86.180  96.030 165.650  1.00  0.00           H
ATOM    155  CD  GLU A  24      85.180  94.860 164.170  1.00  0.00           C
ATOM    156  OE1 GLU A  24      84.210  94.030 163.960  1.00  0.00           O
ATOM    157  OE2 GLU A  24      86.260  94.820 163.560  1.00  0.00           O
ATOM    158  C   GLU A  24      82.700  98.520 163.930  1.00  0.00           C
ATOM    159  O   GLU A  24      82.880  98.510 162.720  1.00  0.00           O
ATOM    160  N   GLN A  25      82.490  99.670 164.580  1.00  0.00           N
ATOM    161  HN  GLN A  25      82.330  99.770 165.560  1.00  0.00           H
ATOM    162  CA  GLN A  25      82.390 100.960 163.850  1.00  0.00           C
ATOM    163  HA  GLN A  25      83.170 100.840 163.120  1.00  0.00           H
ATOM    164  CB  GLN A  25      80.990 101.200 163.270  1.00  0.00           C
ATOM    165  HB1 GLN A  25      80.230 101.260 164.070  1.00  0.00           H
ATOM    166  HB2 GLN A  25      81.040 102.230 162.840  1.00  0.00           H
ATOM    167  CG  GLN A  25      80.410 100.320 162.160  1.00  0.00           C
ATOM    168  HG1 GLN A  25      80.340  99.260 162.470  1.00  0.00           H
ATOM    169  HG2 GLN A  25      81.070 100.300 161.260  1.00  0.00           H
ATOM    170  CD  GLN A  25      79.040 100.770 161.660  1.00  0.00           C
ATOM    171  OE1 GLN A  25      78.060 100.090 161.950  1.00  0.00           O
ATOM    172  NE2 GLN A  25      78.940 101.770 160.750  1.00  0.00           N
ATOM    173 HE21 GLN A  25      79.600 102.490 160.520  1.00  0.00           H
ATOM    174 HE22 GLN A  25      78.130 101.740 160.160  1.00  0.00           H
ATOM    175  C   GLN A  25      82.760 102.040 164.810  1.00  0.00           C
ATOM    176  O   GLN A  25      82.660 101.960 166.040  1.00  0.00           O
ATOM    177  N   LEU A  26      83.210 103.240 164.320  1.00  0.00           N
ATOM    178  HN  LEU A  26      83.190 103.310 163.320  1.00  0.00           H
ATOM    179  CA  LEU A  26      83.590 104.350 165.090  1.00  0.00           C
ATOM    180  HA  LEU A  26      83.360 104.150 166.130  1.00  0.00           H
ATOM    181  CB  LEU A  26      85.090 104.760 165.000  1.00  0.00           C
ATOM    182  HB1 LEU A  26      85.430 104.490 163.980  1.00  0.00           H
ATOM    183  HB2 LEU A  26      85.390 105.790 165.280  1.00  0.00           H
ATOM    184  CG  LEU A  26      85.950 103.810 165.840  1.00  0.00           C
ATOM    185  HG  LEU A  26      85.880 102.770 165.450  1.00  0.00           H
ATOM    186  CD1 LEU A  26      87.390 104.340 165.720  1.00  0.00           C
ATOM    187 HD11 LEU A  26      87.430 105.400 166.040  1.00  0.00           H
ATOM    188 HD12 LEU A  26      88.060 103.710 166.350  1.00  0.00           H
ATOM    189 HD13 LEU A  26      87.760 104.370 164.670  1.00  0.00           H
ATOM    190  CD2 LEU A  26      85.630 103.730 167.390  1.00  0.00           C
ATOM    191 HD21 LEU A  26      84.650 103.230 167.530  1.00  0.00           H
ATOM    192 HD22 LEU A  26      86.440 103.110 167.850  1.00  0.00           H
ATOM    193 HD23 LEU A  26      85.750 104.630 168.030  1.00  0.00           H
ATOM    194  C   LEU A  26      82.640 105.580 164.710  1.00  0.00           C
ATOM    195  O   LEU A  26      82.450 105.950 163.540  1.00  0.00           O
ATOM    196  N   ARG A  27      82.140 106.380 165.660  1.00  0.00           N
ATOM    197  HN  ARG A  27      82.340 106.240 166.630  1.00  0.00           H
ATOM    198  CA  ARG A  27      81.500 107.670 165.340  1.00  0.00           C
ATOM    199  HA  ARG A  27      81.520 107.770 164.270  1.00  0.00           H
ATOM    200  CB  ARG A  27      79.990 107.630 165.640  1.00  0.00           C
ATOM    201  HB1 ARG A  27      79.490 107.270 164.720  1.00  0.00           H
ATOM    202  HB2 ARG A  27      79.820 106.760 166.300  1.00  0.00           H
ATOM    203  CG  ARG A  27      79.340 108.900 166.250  1.00  0.00           C
ATOM    204  HG1 ARG A  27      79.580 109.830 165.710  1.00  0.00           H
ATOM    205  HG2 ARG A  27      79.690 109.050 167.300  1.00  0.00           H
ATOM    206  CD  ARG A  27      77.830 108.730 166.480  1.00  0.00           C
ATOM    207  HD1 ARG A  27      77.780 107.870 167.180  1.00  0.00           H
ATOM    208  HD2 ARG A  27      77.230 108.520 165.560  1.00  0.00           H
ATOM    209  NE  ARG A  27      77.350 109.980 167.090  1.00  0.00           N
ATOM    210  HE  ARG A  27      77.950 110.740 167.350  1.00  0.00           H
ATOM    211  CZ  ARG A  27      76.160 110.260 167.600  1.00  0.00           C
ATOM    212  NH1 ARG A  27      75.180 109.380 167.490  1.00  0.00           N
ATOM    213 HH11 ARG A  27      74.310 109.560 167.950  1.00  0.00           H
ATOM    214 HH12 ARG A  27      75.310 108.510 167.010  1.00  0.00           H
ATOM    215  NH2 ARG A  27      75.940 111.350 168.300  1.00  0.00           N
ATOM    216 HH21 ARG A  27      75.010 111.350 168.670  1.00  0.00           H
ATOM    217 HH22 ARG A  27      76.690 111.890 168.680  1.00  0.00           H
ATOM    218  C   ARG A  27      82.170 108.880 166.040  1.00  0.00           C
ATOM    219  O   ARG A  27      82.470 108.780 167.230  1.00  0.00           O
ATOM    220  N   LEU A  28      82.460 109.960 165.250  1.00  0.00           N
ATOM    221  HN  LEU A  28      82.270 110.070 164.280  1.00  0.00           H
ATOM    222  CA  LEU A  28      83.180 111.070 165.770  1.00  0.00           C
ATOM    223  HA  LEU A  28      83.860 110.540 166.430  1.00  0.00           H
ATOM    224  CB  LEU A  28      83.780 111.890 164.580  1.00  0.00           C
ATOM    225  HB1 LEU A  28      84.370 111.310 163.840  1.00  0.00           H
ATOM    226  HB2 LEU A  28      82.910 112.240 163.970  1.00  0.00           H
ATOM    227  CG  LEU A  28      84.610 113.040 164.950  1.00  0.00           C
ATOM    228  HG  LEU A  28      84.070 113.690 165.680  1.00  0.00           H
ATOM    229  CD1 LEU A  28      85.980 112.510 165.520  1.00  0.00           C
ATOM    230 HD11 LEU A  28      86.500 113.350 166.030  1.00  0.00           H
ATOM    231 HD12 LEU A  28      85.760 111.720 166.280  1.00  0.00           H
ATOM    232 HD13 LEU A  28      86.660 112.190 164.710  1.00  0.00           H
ATOM    233  CD2 LEU A  28      84.830 114.090 163.780  1.00  0.00           C
ATOM    234 HD21 LEU A  28      85.440 114.870 164.280  1.00  0.00           H
ATOM    235 HD22 LEU A  28      85.580 113.680 163.080  1.00  0.00           H
ATOM    236 HD23 LEU A  28      83.930 114.490 163.260  1.00  0.00           H
ATOM    237  C   LEU A  28      82.260 111.960 166.600  1.00  0.00           C
ATOM    238  O   LEU A  28      81.130 112.190 166.220  1.00  0.00           O
ATOM    239  N   ARG A  29      82.780 112.470 167.720  1.00  0.00           N
ATOM    240  HN  ARG A  29      83.700 112.290 168.050  1.00  0.00           H
ATOM    241  CA  ARG A  29      82.130 113.350 168.640  1.00  0.00           C
ATOM    242  HA  ARG A  29      81.280 112.840 169.070  1.00  0.00           H
ATOM    243  CB  ARG A  29      83.080 113.620 169.800  1.00  0.00           C
ATOM    244  HB1 ARG A  29      84.120 113.840 169.470  1.00  0.00           H
ATOM    245  HB2 ARG A  29      82.710 114.460 170.420  1.00  0.00           H
ATOM    246  CG  ARG A  29      83.080 112.390 170.760  1.00  0.00           C
ATOM    247  HG1 ARG A  29      83.320 111.600 170.030  1.00  0.00           H
ATOM    248  HG2 ARG A  29      82.040 112.160 171.080  1.00  0.00           H
ATOM    249  CD  ARG A  29      84.100 112.400 171.880  1.00  0.00           C
ATOM    250  HD1 ARG A  29      85.040 112.890 171.560  1.00  0.00           H
ATOM    251  HD2 ARG A  29      84.200 111.330 172.170  1.00  0.00           H
ATOM    252  NE  ARG A  29      83.510 113.060 173.120  1.00  0.00           N
ATOM    253  HE  ARG A  29      82.770 112.620 173.610  1.00  0.00           H
ATOM    254  CZ  ARG A  29      83.560 114.410 173.320  1.00  0.00           C
ATOM    255  NH1 ARG A  29      84.250 115.230 172.550  1.00  0.00           N
ATOM    256 HH11 ARG A  29      84.200 116.210 172.710  1.00  0.00           H
ATOM    257 HH12 ARG A  29      85.120 114.840 172.270  1.00  0.00           H
ATOM    258  NH2 ARG A  29      82.680 114.950 174.120  1.00  0.00           N
ATOM    259 HH21 ARG A  29      82.530 115.920 173.900  1.00  0.00           H
ATOM    260 HH22 ARG A  29      82.090 114.430 174.730  1.00  0.00           H
ATOM    261  C   ARG A  29      81.720 114.610 168.060  1.00  0.00           C
ATOM    262  O   ARG A  29      82.410 115.160 167.180  1.00  0.00           O
ATOM    263  N   ALA A  30      80.640 115.230 168.560  1.00  0.00           N
ATOM    264  HN  ALA A  30      80.180 114.840 169.360  1.00  0.00           H
ATOM    265  CA  ALA A  30      79.990 116.470 168.000  1.00  0.00           C
ATOM    266  HA  ALA A  30      79.860 116.290 166.940  1.00  0.00           H
ATOM    267  CB  ALA A  30      78.630 116.410 168.690  1.00  0.00           C
ATOM    268  HB1 ALA A  30      78.520 116.310 169.790  1.00  0.00           H
ATOM    269  HB2 ALA A  30      77.920 117.240 168.490  1.00  0.00           H
ATOM    270  HB3 ALA A  30      78.080 115.500 168.340  1.00  0.00           H
ATOM    271  C   ALA A  30      80.670 117.730 168.300  1.00  0.00           C
ATOM    272  O   ALA A  30      80.320 118.710 167.700  1.00  0.00           O
ATOM    273  N   ASP A  31      81.840 117.750 169.110  1.00  0.00           N
ATOM    274  HN  ASP A  31      82.100 116.910 169.580  1.00  0.00           H
ATOM    275  CA  ASP A  31      82.730 118.930 169.330  1.00  0.00           C
ATOM    276  HA  ASP A  31      82.210 119.790 169.720  1.00  0.00           H
ATOM    277  CB  ASP A  31      83.910 118.670 170.360  1.00  0.00           C
ATOM    278  HB1 ASP A  31      84.310 117.690 170.010  1.00  0.00           H
ATOM    279  HB2 ASP A  31      84.690 119.460 170.350  1.00  0.00           H
ATOM    280  CG  ASP A  31      83.410 118.450 171.750  1.00  0.00           C
ATOM    281  OD1 ASP A  31      84.190 117.990 172.590  1.00  0.00           O
ATOM    282  OD2 ASP A  31      82.280 118.960 172.200  1.00  0.00           O
ATOM    283  C   ASP A  31      83.400 119.390 168.070  1.00  0.00           C
ATOM    284  O   ASP A  31      83.580 120.650 167.920  1.00  0.00           O
ATOM    285  N   LEU A  32      83.650 118.470 167.060  1.00  0.00           N
ATOM    286  HN  LEU A  32      83.600 117.480 167.170  1.00  0.00           H
ATOM    287  CA  LEU A  32      84.350 118.790 165.850  1.00  0.00           C
ATOM    288  HA  LEU A  32      85.030 119.590 166.100  1.00  0.00           H
ATOM    289  CB  LEU A  32      85.090 117.550 165.340  1.00  0.00           C
ATOM    290  HB1 LEU A  32      84.430 116.660 165.400  1.00  0.00           H
ATOM    291  HB2 LEU A  32      85.350 117.640 164.260  1.00  0.00           H
ATOM    292  CG  LEU A  32      86.340 117.150 166.210  1.00  0.00           C
ATOM    293  HG  LEU A  32      86.960 116.520 165.540  1.00  0.00           H
ATOM    294  CD1 LEU A  32      87.360 118.270 166.430  1.00  0.00           C
ATOM    295 HD11 LEU A  32      87.700 118.800 165.510  1.00  0.00           H
ATOM    296 HD12 LEU A  32      86.950 119.010 167.150  1.00  0.00           H
ATOM    297 HD13 LEU A  32      88.220 117.890 167.010  1.00  0.00           H
ATOM    298  CD2 LEU A  32      86.040 116.370 167.540  1.00  0.00           C
ATOM    299 HD21 LEU A  32      87.030 116.140 167.970  1.00  0.00           H
ATOM    300 HD22 LEU A  32      85.610 117.010 168.340  1.00  0.00           H
ATOM    301 HD23 LEU A  32      85.430 115.440 167.510  1.00  0.00           H
ATOM    302  C   LEU A  32      83.370 119.360 164.810  1.00  0.00           C
ATOM    303  O   LEU A  32      82.330 118.800 164.480  1.00  0.00           O
ATOM    304  N   GLU A  33      83.800 120.440 164.230  1.00  0.00           N
ATOM    305  HN  GLU A  33      84.620 120.920 164.530  1.00  0.00           H
ATOM    306  CA  GLU A  33      82.990 121.350 163.400  1.00  0.00           C
ATOM    307  HA  GLU A  33      81.950 121.160 163.640  1.00  0.00           H
ATOM    308  CB  GLU A  33      83.250 122.850 163.770  1.00  0.00           C
ATOM    309  HB1 GLU A  33      84.360 122.930 163.850  1.00  0.00           H
ATOM    310  HB2 GLU A  33      82.750 123.540 163.060  1.00  0.00           H
ATOM    311  CG  GLU A  33      82.620 123.180 165.120  1.00  0.00           C
ATOM    312  HG1 GLU A  33      82.920 122.540 165.980  1.00  0.00           H
ATOM    313  HG2 GLU A  33      81.510 123.100 165.150  1.00  0.00           H
ATOM    314  CD  GLU A  33      83.040 124.560 165.450  1.00  0.00           C
ATOM    315  OE1 GLU A  33      83.710 124.750 166.480  1.00  0.00           O
ATOM    316  OE2 GLU A  33      82.790 125.490 164.640  1.00  0.00           O
ATOM    317  C   GLU A  33      83.130 121.090 161.930  1.00  0.00           C
ATOM    318  O   GLU A  33      84.160 121.450 161.320  1.00  0.00           O
ATOM    319  N   LEU A  34      82.220 120.270 161.300  1.00  0.00           N
ATOM    320  HN  LEU A  34      81.450 119.880 161.790  1.00  0.00           H
ATOM    321  CA  LEU A  34      82.410 119.630 159.960  1.00  0.00           C
ATOM    322  HA  LEU A  34      83.300 119.020 160.010  1.00  0.00           H
ATOM    323  CB  LEU A  34      81.200 118.630 159.740  1.00  0.00           C
ATOM    324  HB1 LEU A  34      80.290 119.230 159.970  1.00  0.00           H
ATOM    325  HB2 LEU A  34      81.140 118.260 158.700  1.00  0.00           H
ATOM    326  CG  LEU A  34      81.200 117.400 160.640  1.00  0.00           C
ATOM    327  HG  LEU A  34      81.230 117.670 161.720  1.00  0.00           H
ATOM    328  CD1 LEU A  34      79.930 116.690 160.420  1.00  0.00           C
ATOM    329 HD11 LEU A  34      80.000 115.650 160.820  1.00  0.00           H
ATOM    330 HD12 LEU A  34      79.150 117.340 160.870  1.00  0.00           H
ATOM    331 HD13 LEU A  34      79.500 116.600 159.400  1.00  0.00           H
ATOM    332  CD2 LEU A  34      82.400 116.510 160.300  1.00  0.00           C
ATOM    333 HD21 LEU A  34      83.380 116.820 160.730  1.00  0.00           H
ATOM    334 HD22 LEU A  34      82.170 115.550 160.810  1.00  0.00           H
ATOM    335 HD23 LEU A  34      82.410 116.270 159.220  1.00  0.00           H
ATOM    336  C   LEU A  34      82.450 120.670 158.900  1.00  0.00           C
ATOM    337  O   LEU A  34      81.750 121.680 158.950  1.00  0.00           O
ATOM    338  N   PRO A  35      83.300 120.520 157.900  1.00  0.00           N
ATOM    339  CD  PRO A  35      84.340 119.490 157.760  1.00  0.00           C
ATOM    340  HD1 PRO A  35      83.800 118.520 157.590  1.00  0.00           H
ATOM    341  HD2 PRO A  35      84.970 119.330 158.660  1.00  0.00           H
ATOM    342  CA  PRO A  35      83.260 121.360 156.670  1.00  0.00           C
ATOM    343  HA  PRO A  35      83.650 122.300 157.010  1.00  0.00           H
ATOM    344  CB  PRO A  35      84.110 120.540 155.710  1.00  0.00           C
ATOM    345  HB1 PRO A  35      83.540 119.780 155.130  1.00  0.00           H
ATOM    346  HB2 PRO A  35      84.660 121.280 155.070  1.00  0.00           H
ATOM    347  CG  PRO A  35      85.190 119.750 156.490  1.00  0.00           C
ATOM    348  HG1 PRO A  35      85.980 120.450 156.830  1.00  0.00           H
ATOM    349  HG2 PRO A  35      85.650 118.880 155.960  1.00  0.00           H
ATOM    350  C   PRO A  35      81.840 121.580 156.000  1.00  0.00           C
ATOM    351  O   PRO A  35      81.050 120.660 155.720  1.00  0.00           O
ATOM    352  N   ARG A  36      81.540 122.820 155.780  1.00  0.00           N
ATOM    353  HN  ARG A  36      82.180 123.520 156.110  1.00  0.00           H
ATOM    354  CA  ARG A  36      80.310 123.200 155.110  1.00  0.00           C
ATOM    355  HA  ARG A  36      79.630 122.360 155.070  1.00  0.00           H
ATOM    356  CB  ARG A  36      79.590 124.320 156.020  1.00  0.00           C
ATOM    357  HB1 ARG A  36      78.570 124.590 155.660  1.00  0.00           H
ATOM    358  HB2 ARG A  36      79.420 123.880 157.030  1.00  0.00           H
ATOM    359  CG  ARG A  36      80.400 125.670 156.060  1.00  0.00           C
ATOM    360  HG1 ARG A  36      80.680 125.930 155.020  1.00  0.00           H
ATOM    361  HG2 ARG A  36      81.400 125.590 156.530  1.00  0.00           H
ATOM    362  CD  ARG A  36      79.680 126.790 156.760  1.00  0.00           C
ATOM    363  HD1 ARG A  36      78.730 126.900 156.190  1.00  0.00           H
ATOM    364  HD2 ARG A  36      80.370 127.660 156.730  1.00  0.00           H
ATOM    365  NE  ARG A  36      79.390 126.290 158.160  1.00  0.00           N
ATOM    366  HE  ARG A  36      79.910 125.540 158.580  1.00  0.00           H
ATOM    367  CZ  ARG A  36      78.680 127.000 159.030  1.00  0.00           C
ATOM    368  NH1 ARG A  36      78.230 128.210 158.830  1.00  0.00           N
ATOM    369 HH11 ARG A  36      77.880 128.720 159.610  1.00  0.00           H
ATOM    370 HH12 ARG A  36      78.640 128.630 158.020  1.00  0.00           H
ATOM    371  NH2 ARG A  36      78.620 126.460 160.190  1.00  0.00           N
ATOM    372 HH21 ARG A  36      78.410 126.990 161.010  1.00  0.00           H
ATOM    373 HH22 ARG A  36      79.160 125.640 160.350  1.00  0.00           H
ATOM    374  C   ARG A  36      80.420 123.660 153.620  1.00  0.00           C
ATOM    375  O   ARG A  36      79.390 123.730 152.960  1.00  0.00           O
ATOM    376  N   ASP A  37      81.680 123.850 153.130  1.00  0.00           N
ATOM    377  HN  ASP A  37      82.410 123.570 153.760  1.00  0.00           H
ATOM    378  CA  ASP A  37      81.950 124.390 151.810  1.00  0.00           C
ATOM    379  HA  ASP A  37      80.990 124.650 151.390  1.00  0.00           H
ATOM    380  CB  ASP A  37      82.820 125.690 152.090  1.00  0.00           C
ATOM    381  HB1 ASP A  37      83.490 125.290 152.880  1.00  0.00           H
ATOM    382  HB2 ASP A  37      83.380 126.060 151.210  1.00  0.00           H
ATOM    383  CG  ASP A  37      82.130 126.900 152.730  1.00  0.00           C
ATOM    384  OD1 ASP A  37      80.900 127.050 152.640  1.00  0.00           O
ATOM    385  OD2 ASP A  37      82.840 127.800 153.200  1.00  0.00           O
ATOM    386  C   ASP A  37      82.740 123.530 150.940  1.00  0.00           C
ATOM    387  O   ASP A  37      82.410 123.130 149.830  1.00  0.00           O
ATOM    388  N   ALA A  38      83.900 123.190 151.550  1.00  0.00           N
ATOM    389  HN  ALA A  38      83.980 123.410 152.520  1.00  0.00           H
ATOM    390  CA  ALA A  38      85.100 122.590 150.850  1.00  0.00           C
ATOM    391  HA  ALA A  38      84.720 122.060 149.980  1.00  0.00           H
ATOM    392  CB  ALA A  38      86.100 123.630 150.400  1.00  0.00           C
ATOM    393  HB1 ALA A  38      85.580 124.310 149.700  1.00  0.00           H
ATOM    394  HB2 ALA A  38      86.560 124.200 151.240  1.00  0.00           H
ATOM    395  HB3 ALA A  38      86.850 123.090 149.780  1.00  0.00           H
ATOM    396  C   ALA A  38      85.690 121.620 151.780  1.00  0.00           C
ATOM    397  O   ALA A  38      85.520 121.750 152.960  1.00  0.00           O
ATOM    398  N   PHE A  39      86.510 120.620 151.370  1.00  0.00           N
ATOM    399  HN  PHE A  39      86.490 120.400 150.400  1.00  0.00           H
ATOM    400  CA  PHE A  39      87.170 119.820 152.300  1.00  0.00           C
ATOM    401  HA  PHE A  39      87.530 120.450 153.090  1.00  0.00           H
ATOM    402  CB  PHE A  39      86.330 118.850 153.120  1.00  0.00           C
ATOM    403  HB1 PHE A  39      86.920 118.460 153.990  1.00  0.00           H
ATOM    404  HB2 PHE A  39      85.460 119.370 153.580  1.00  0.00           H
ATOM    405  CG  PHE A  39      85.700 117.690 152.400  1.00  0.00           C
ATOM    406  CD1 PHE A  39      84.530 117.980 151.640  1.00  0.00           C
ATOM    407  HD1 PHE A  39      84.140 118.990 151.600  1.00  0.00           H
ATOM    408  CE1 PHE A  39      83.990 116.940 151.000  1.00  0.00           C
ATOM    409  HE1 PHE A  39      83.110 117.120 150.390  1.00  0.00           H
ATOM    410  CZ  PHE A  39      84.500 115.650 151.040  1.00  0.00           C
ATOM    411  HZ  PHE A  39      83.970 114.870 150.510  1.00  0.00           H
ATOM    412  CD2 PHE A  39      86.250 116.420 152.410  1.00  0.00           C
ATOM    413  HD2 PHE A  39      87.130 116.230 153.000  1.00  0.00           H
ATOM    414  CE2 PHE A  39      85.680 115.330 151.720  1.00  0.00           C
ATOM    415  HE2 PHE A  39      86.140 114.360 151.800  1.00  0.00           H
ATOM    416  C   PHE A  39      88.320 119.020 151.650  1.00  0.00           C
ATOM    417  O   PHE A  39      88.390 118.850 150.420  1.00  0.00           O
ATOM    418  N   THR A  40      89.200 118.510 152.530  1.00  0.00           N
ATOM    419  HN  THR A  40      89.130 118.890 153.450  1.00  0.00           H
ATOM    420  CA  THR A  40      90.250 117.610 152.220  1.00  0.00           C
ATOM    421  HA  THR A  40      90.020 117.250 151.230  1.00  0.00           H
ATOM    422  CB  THR A  40      91.650 118.200 151.950  1.00  0.00           C
ATOM    423  HB  THR A  40      92.100 118.660 152.860  1.00  0.00           H
ATOM    424  OG1 THR A  40      91.490 119.210 150.900  1.00  0.00           O
ATOM    425  HG1 THR A  40      90.870 119.830 151.300  1.00  0.00           H
ATOM    426  CG2 THR A  40      92.650 117.140 151.400  1.00  0.00           C
ATOM    427 HG21 THR A  40      93.600 117.660 151.170  1.00  0.00           H
ATOM    428 HG22 THR A  40      92.830 116.240 152.020  1.00  0.00           H
ATOM    429 HG23 THR A  40      92.180 116.690 150.500  1.00  0.00           H
ATOM    430  C   THR A  40      90.280 116.400 153.140  1.00  0.00           C
ATOM    431  O   THR A  40      90.230 116.550 154.370  1.00  0.00           O
ATOM    432  N   LEU A  41      90.130 115.200 152.520  1.00  0.00           N
ATOM    433  HN  LEU A  41      89.990 115.080 151.540  1.00  0.00           H
ATOM    434  CA  LEU A  41      89.950 113.940 153.300  1.00  0.00           C
ATOM    435  HA  LEU A  41      90.230 114.110 154.330  1.00  0.00           H
ATOM    436  CB  LEU A  41      88.540 113.410 153.150  1.00  0.00           C
ATOM    437  HB1 LEU A  41      87.820 114.080 153.670  1.00  0.00           H
ATOM    438  HB2 LEU A  41      88.180 113.480 152.110  1.00  0.00           H
ATOM    439  CG  LEU A  41      88.250 111.920 153.650  1.00  0.00           C
ATOM    440  HG  LEU A  41      88.740 111.270 152.880  1.00  0.00           H
ATOM    441  CD1 LEU A  41      88.610 111.390 155.040  1.00  0.00           C
ATOM    442 HD11 LEU A  41      89.640 111.620 155.380  1.00  0.00           H
ATOM    443 HD12 LEU A  41      88.050 111.950 155.830  1.00  0.00           H
ATOM    444 HD13 LEU A  41      88.390 110.320 155.230  1.00  0.00           H
ATOM    445  CD2 LEU A  41      86.790 111.630 153.530  1.00  0.00           C
ATOM    446 HD21 LEU A  41      86.460 112.290 152.700  1.00  0.00           H
ATOM    447 HD22 LEU A  41      86.580 110.560 153.370  1.00  0.00           H
ATOM    448 HD23 LEU A  41      86.190 111.970 154.410  1.00  0.00           H
ATOM    449  C   LEU A  41      90.960 112.950 152.760  1.00  0.00           C
ATOM    450  O   LEU A  41      90.910 112.660 151.610  1.00  0.00           O
ATOM    451  N   GLN A  42      91.830 112.460 153.660  1.00  0.00           N
ATOM    452  HN  GLN A  42      91.770 112.850 154.580  1.00  0.00           H
ATOM    453  CA  GLN A  42      92.900 111.560 153.250  1.00  0.00           C
ATOM    454  HA  GLN A  42      92.510 110.970 152.430  1.00  0.00           H
ATOM    455  CB  GLN A  42      94.220 112.230 152.780  1.00  0.00           C
ATOM    456  HB1 GLN A  42      95.030 111.550 152.440  1.00  0.00           H
ATOM    457  HB2 GLN A  42      93.910 112.820 151.890  1.00  0.00           H
ATOM    458  CG  GLN A  42      94.980 113.190 153.790  1.00  0.00           C
ATOM    459  HG1 GLN A  42      96.050 113.400 153.550  1.00  0.00           H
ATOM    460  HG2 GLN A  42      94.920 112.840 154.840  1.00  0.00           H
ATOM    461  CD  GLN A  42      94.320 114.560 153.800  1.00  0.00           C
ATOM    462  OE1 GLN A  42      94.870 115.400 153.090  1.00  0.00           O
ATOM    463  NE2 GLN A  42      93.190 114.870 154.470  1.00  0.00           N
ATOM    464 HE21 GLN A  42      92.860 114.250 155.170  1.00  0.00           H
ATOM    465 HE22 GLN A  42      92.860 115.800 154.580  1.00  0.00           H
ATOM    466  C   GLN A  42      93.140 110.530 154.240  1.00  0.00           C
ATOM    467  O   GLN A  42      93.000 110.710 155.420  1.00  0.00           O
ATOM    468  N   VAL A  43      93.560 109.340 153.850  1.00  0.00           N
ATOM    469  HN  VAL A  43      93.590 109.180 152.860  1.00  0.00           H
ATOM    470  CA  VAL A  43      93.770 108.190 154.710  1.00  0.00           C
ATOM    471  HA  VAL A  43      94.080 108.600 155.660  1.00  0.00           H
ATOM    472  CB  VAL A  43      92.370 107.570 154.850  1.00  0.00           C
ATOM    473  HB  VAL A  43      91.610 108.310 155.170  1.00  0.00           H
ATOM    474  CG1 VAL A  43      91.900 106.990 153.540  1.00  0.00           C
ATOM    475 HG11 VAL A  43      90.870 106.570 153.470  1.00  0.00           H
ATOM    476 HG12 VAL A  43      91.950 107.740 152.720  1.00  0.00           H
ATOM    477 HG13 VAL A  43      92.570 106.150 153.260  1.00  0.00           H
ATOM    478  CG2 VAL A  43      92.340 106.500 155.900  1.00  0.00           C
ATOM    479 HG21 VAL A  43      92.800 106.760 156.880  1.00  0.00           H
ATOM    480 HG22 VAL A  43      91.270 106.290 156.100  1.00  0.00           H
ATOM    481 HG23 VAL A  43      93.000 105.630 155.680  1.00  0.00           H
ATOM    482  C   VAL A  43      94.870 107.320 154.160  1.00  0.00           C
ATOM    483  O   VAL A  43      95.250 107.430 153.020  1.00  0.00           O
ATOM    484  N   TRP A  44      95.480 106.470 154.980  1.00  0.00           N
ATOM    485  HN  TRP A  44      95.300 106.470 155.960  1.00  0.00           H
ATOM    486  CA  TRP A  44      96.380 105.480 154.540  1.00  0.00           C
ATOM    487  HA  TRP A  44      96.480 105.460 153.460  1.00  0.00           H
ATOM    488  CB  TRP A  44      97.740 105.640 155.240  1.00  0.00           C
ATOM    489  HB1 TRP A  44      97.520 106.060 156.250  1.00  0.00           H
ATOM    490  HB2 TRP A  44      98.220 104.700 155.580  1.00  0.00           H
ATOM    491  CG  TRP A  44      98.780 106.430 154.580  1.00  0.00           C
ATOM    492  CD1 TRP A  44      99.220 107.730 154.800  1.00  0.00           C
ATOM    493  HD1 TRP A  44      98.740 108.400 155.500  1.00  0.00           H
ATOM    494  NE1 TRP A  44     100.260 107.970 153.950  1.00  0.00           N
ATOM    495  HE1 TRP A  44     100.870 108.730 153.840  1.00  0.00           H
ATOM    496  CE2 TRP A  44     100.540 106.850 153.250  1.00  0.00           C
ATOM    497  CD2 TRP A  44      99.650 105.870 153.600  1.00  0.00           C
ATOM    498  CE3 TRP A  44      99.730 104.660 152.970  1.00  0.00           C
ATOM    499  HE3 TRP A  44      98.870 104.010 153.000  1.00  0.00           H
ATOM    500  CZ3 TRP A  44     100.630 104.520 151.830  1.00  0.00           C
ATOM    501  HZ3 TRP A  44     100.600 103.540 151.380  1.00  0.00           H
ATOM    502  CZ2 TRP A  44     101.600 106.740 152.340  1.00  0.00           C
ATOM    503  HZ2 TRP A  44     102.380 107.470 152.170  1.00  0.00           H
ATOM    504  CH2 TRP A  44     101.570 105.530 151.610  1.00  0.00           C
ATOM    505  HH2 TRP A  44     102.360 105.480 150.880  1.00  0.00           H
ATOM    506  C   TRP A  44      95.720 104.120 154.890  1.00  0.00           C
ATOM    507  O   TRP A  44      95.230 103.960 155.990  1.00  0.00           O
ATOM    508  N   LEU A  45      95.590 103.200 153.930  1.00  0.00           N
ATOM    509  HN  LEU A  45      96.170 103.300 153.120  1.00  0.00           H
ATOM    510  CA  LEU A  45      94.750 102.050 154.120  1.00  0.00           C
ATOM    511  HA  LEU A  45      94.620 101.860 155.180  1.00  0.00           H
ATOM    512  CB  LEU A  45      93.240 102.130 153.690  1.00  0.00           C
ATOM    513  HB1 LEU A  45      92.530 101.340 154.010  1.00  0.00           H
ATOM    514  HB2 LEU A  45      92.960 103.050 154.250  1.00  0.00           H
ATOM    515  CG  LEU A  45      93.000 102.310 152.190  1.00  0.00           C
ATOM    516  HG  LEU A  45      93.840 102.930 151.800  1.00  0.00           H
ATOM    517  CD1 LEU A  45      92.940 101.060 151.310  1.00  0.00           C
ATOM    518 HD11 LEU A  45      93.820 100.410 151.470  1.00  0.00           H
ATOM    519 HD12 LEU A  45      92.040 100.410 151.350  1.00  0.00           H
ATOM    520 HD13 LEU A  45      92.930 101.260 150.210  1.00  0.00           H
ATOM    521  CD2 LEU A  45      91.730 103.180 152.010  1.00  0.00           C
ATOM    522 HD21 LEU A  45      90.790 102.770 152.430  1.00  0.00           H
ATOM    523 HD22 LEU A  45      92.000 104.090 152.590  1.00  0.00           H
ATOM    524 HD23 LEU A  45      91.510 103.410 150.950  1.00  0.00           H
ATOM    525  C   LEU A  45      95.400 100.840 153.520  1.00  0.00           C
ATOM    526  O   LEU A  45      96.000 100.920 152.440  1.00  0.00           O
ATOM    527  N   ARG A  46      95.250  99.620 154.070  1.00  0.00           N
ATOM    528  HN  ARG A  46      94.770  99.530 154.940  1.00  0.00           H
ATOM    529  CA  ARG A  46      95.590  98.380 153.430  1.00  0.00           C
ATOM    530  HA  ARG A  46      95.660  98.430 152.350  1.00  0.00           H
ATOM    531  CB  ARG A  46      96.940  97.770 153.960  1.00  0.00           C
ATOM    532  HB1 ARG A  46      97.810  98.310 153.540  1.00  0.00           H
ATOM    533  HB2 ARG A  46      97.070  98.080 155.020  1.00  0.00           H
ATOM    534  CG  ARG A  46      97.020  96.200 153.920  1.00  0.00           C
ATOM    535  HG1 ARG A  46      96.730  95.860 152.910  1.00  0.00           H
ATOM    536  HG2 ARG A  46      96.280  95.740 154.610  1.00  0.00           H
ATOM    537  CD  ARG A  46      98.400  95.650 154.210  1.00  0.00           C
ATOM    538  HD1 ARG A  46      98.790  95.930 155.210  1.00  0.00           H
ATOM    539  HD2 ARG A  46      99.070  95.930 153.360  1.00  0.00           H
ATOM    540  NE  ARG A  46      98.260  94.240 154.250  1.00  0.00           N
ATOM    541  HE  ARG A  46      97.390  93.780 154.420  1.00  0.00           H
ATOM    542  CZ  ARG A  46      99.220  93.300 154.290  1.00  0.00           C
ATOM    543  NH1 ARG A  46     100.520  93.490 154.100  1.00  0.00           N
ATOM    544 HH11 ARG A  46     101.050  92.660 153.970  1.00  0.00           H
ATOM    545 HH12 ARG A  46     100.900  94.400 153.930  1.00  0.00           H
ATOM    546  NH2 ARG A  46      98.830  92.040 154.620  1.00  0.00           N
ATOM    547 HH21 ARG A  46      99.530  91.400 154.940  1.00  0.00           H
ATOM    548 HH22 ARG A  46      97.870  91.870 154.810  1.00  0.00           H
ATOM    549  C   ARG A  46      94.400  97.490 153.530  1.00  0.00           C
ATOM    550  O   ARG A  46      94.190  96.910 154.580  1.00  0.00           O
ATOM    551  N   ALA A  47      93.680  97.260 152.430  1.00  0.00           N
ATOM    552  HN  ALA A  47      93.870  97.820 151.630  1.00  0.00           H
ATOM    553  CA  ALA A  47      92.490  96.600 152.380  1.00  0.00           C
ATOM    554  HA  ALA A  47      91.940  96.680 153.300  1.00  0.00           H
ATOM    555  CB  ALA A  47      91.690  97.180 151.200  1.00  0.00           C
ATOM    556  HB1 ALA A  47      91.630  98.280 151.360  1.00  0.00           H
ATOM    557  HB2 ALA A  47      92.230  97.100 150.230  1.00  0.00           H
ATOM    558  HB3 ALA A  47      90.680  96.730 151.110  1.00  0.00           H
ATOM    559  C   ALA A  47      92.460  95.090 152.070  1.00  0.00           C
ATOM    560  O   ALA A  47      93.260  94.540 151.300  1.00  0.00           O
ATOM    561  N   GLU A  48      91.610  94.330 152.750  1.00  0.00           N
ATOM    562  HN  GLU A  48      90.950  94.560 153.460  1.00  0.00           H
ATOM    563  CA  GLU A  48      91.670  92.890 152.630  1.00  0.00           C
ATOM    564  HA  GLU A  48      92.680  92.540 152.730  1.00  0.00           H
ATOM    565  CB  GLU A  48      91.000  92.090 153.730  1.00  0.00           C
ATOM    566  HB1 GLU A  48      89.960  92.470 153.720  1.00  0.00           H
ATOM    567  HB2 GLU A  48      90.980  91.010 153.480  1.00  0.00           H
ATOM    568  CG  GLU A  48      91.640  92.260 155.120  1.00  0.00           C
ATOM    569  HG1 GLU A  48      91.010  91.720 155.860  1.00  0.00           H
ATOM    570  HG2 GLU A  48      91.640  93.350 155.370  1.00  0.00           H
ATOM    571  CD  GLU A  48      93.080  91.710 155.220  1.00  0.00           C
ATOM    572  OE1 GLU A  48      93.760  91.260 154.240  1.00  0.00           O
ATOM    573  OE2 GLU A  48      93.500  91.910 156.400  1.00  0.00           O
ATOM    574  C   GLU A  48      91.070  92.470 151.280  1.00  0.00           C
ATOM    575  O   GLU A  48      90.190  93.150 150.710  1.00  0.00           O
ATOM    576  N   GLY A  49      91.490  91.380 150.600  1.00  0.00           N
ATOM    577  HN  GLY A  49      92.340  90.990 150.940  1.00  0.00           H
ATOM    578  CA  GLY A  49      90.720  90.760 149.510  1.00  0.00           C
ATOM    579  HA1 GLY A  49      91.210  89.850 149.190  1.00  0.00           H
ATOM    580  HA2 GLY A  49      90.680  91.540 148.760  1.00  0.00           H
ATOM    581  C   GLY A  49      89.310  90.200 149.890  1.00  0.00           C
ATOM    582  O   GLY A  49      89.120  89.450 150.860  1.00  0.00           O
ATOM    583  N   GLY A  50      88.320  90.760 149.150  1.00  0.00           N
ATOM    584  HN  GLY A  50      88.670  91.390 148.470  1.00  0.00           H
ATOM    585  CA  GLY A  50      86.810  90.680 149.360  1.00  0.00           C
ATOM    586  HA1 GLY A  50      86.520  89.720 149.780  1.00  0.00           H
ATOM    587  HA2 GLY A  50      86.360  90.680 148.380  1.00  0.00           H
ATOM    588  C   GLY A  50      86.220  91.550 150.470  1.00  0.00           C
ATOM    589  O   GLY A  50      86.860  91.730 151.480  1.00  0.00           O
ATOM    590  N   GLN A  51      84.990  92.100 150.240  1.00  0.00           N
ATOM    591  HN  GLN A  51      84.570  91.810 149.390  1.00  0.00           H
ATOM    592  CA  GLN A  51      84.420  93.190 151.030  1.00  0.00           C
ATOM    593  HA  GLN A  51      84.730  93.180 152.060  1.00  0.00           H
ATOM    594  CB  GLN A  51      84.880  94.540 150.540  1.00  0.00           C
ATOM    595  HB1 GLN A  51      84.540  94.560 149.480  1.00  0.00           H
ATOM    596  HB2 GLN A  51      84.240  95.330 150.980  1.00  0.00           H
ATOM    597  CG  GLN A  51      86.380  94.880 150.620  1.00  0.00           C
ATOM    598  HG1 GLN A  51      86.470  95.870 150.110  1.00  0.00           H
ATOM    599  HG2 GLN A  51      87.030  94.190 150.040  1.00  0.00           H
ATOM    600  CD  GLN A  51      86.890  94.960 152.070  1.00  0.00           C
ATOM    601  OE1 GLN A  51      86.120  95.120 153.020  1.00  0.00           O
ATOM    602  NE2 GLN A  51      88.210  94.740 152.290  1.00  0.00           N
ATOM    603 HE21 GLN A  51      88.790  94.180 151.700  1.00  0.00           H
ATOM    604 HE22 GLN A  51      88.580  95.060 153.170  1.00  0.00           H
ATOM    605  C   GLN A  51      82.880  93.260 151.020  1.00  0.00           C
ATOM    606  O   GLN A  51      82.210  92.840 150.090  1.00  0.00           O
ATOM    607  N   ARG A  52      82.210  93.750 152.130  1.00  0.00           N
ATOM    608  HN  ARG A  52      82.770  94.010 152.910  1.00  0.00           H
ATOM    609  CA  ARG A  52      80.780  94.150 152.080  1.00  0.00           C
ATOM    610  HA  ARG A  52      80.140  93.360 151.730  1.00  0.00           H
ATOM    611  CB  ARG A  52      80.350  94.480 153.530  1.00  0.00           C
ATOM    612  HB1 ARG A  52      80.940  95.270 154.040  1.00  0.00           H
ATOM    613  HB2 ARG A  52      79.410  95.070 153.540  1.00  0.00           H
ATOM    614  CG  ARG A  52      80.160  93.180 154.390  1.00  0.00           C
ATOM    615  HG1 ARG A  52      81.150  92.700 154.560  1.00  0.00           H
ATOM    616  HG2 ARG A  52      79.300  92.560 154.060  1.00  0.00           H
ATOM    617  CD  ARG A  52      79.730  93.660 155.780  1.00  0.00           C
ATOM    618  HD1 ARG A  52      78.770  94.210 155.740  1.00  0.00           H
ATOM    619  HD2 ARG A  52      80.450  94.260 156.370  1.00  0.00           H
ATOM    620  NE  ARG A  52      79.560  92.370 156.560  1.00  0.00           N
ATOM    621  HE  ARG A  52      79.930  91.530 156.170  1.00  0.00           H
ATOM    622  CZ  ARG A  52      79.280  92.310 157.840  1.00  0.00           C
ATOM    623  NH1 ARG A  52      79.040  93.290 158.700  1.00  0.00           N
ATOM    624 HH11 ARG A  52      78.670  92.980 159.570  1.00  0.00           H
ATOM    625 HH12 ARG A  52      79.000  94.250 158.410  1.00  0.00           H
ATOM    626  NH2 ARG A  52      79.280  91.070 158.400  1.00  0.00           N
ATOM    627 HH21 ARG A  52      78.880  90.910 159.300  1.00  0.00           H
ATOM    628 HH22 ARG A  52      79.200  90.250 157.840  1.00  0.00           H
ATOM    629  C   ARG A  52      80.430  95.300 151.210  1.00  0.00           C
ATOM    630  O   ARG A  52      80.030  96.340 151.710  1.00  0.00           O
ATOM    631  N   SER A  53      80.580  95.160 149.850  1.00  0.00           N
ATOM    632  HN  SER A  53      80.870  94.280 149.470  1.00  0.00           H
ATOM    633  CA  SER A  53      80.250  96.150 148.820  1.00  0.00           C
ATOM    634  HA  SER A  53      80.910  97.000 148.910  1.00  0.00           H
ATOM    635  CB  SER A  53      80.630  95.550 147.380  1.00  0.00           C
ATOM    636  HB1 SER A  53      80.300  94.520 147.130  1.00  0.00           H
ATOM    637  HB2 SER A  53      81.740  95.500 147.500  1.00  0.00           H
ATOM    638  OG  SER A  53      80.470  96.480 146.300  1.00  0.00           O
ATOM    639  HG1 SER A  53      80.400  95.880 145.550  1.00  0.00           H
ATOM    640  C   SER A  53      78.790  96.730 148.790  1.00  0.00           C
ATOM    641  O   SER A  53      77.860  95.940 149.000  1.00  0.00           O
ATOM    642  N   PRO A  54      78.560  98.030 148.710  1.00  0.00           N
ATOM    643  CD  PRO A  54      77.140  98.410 148.590  1.00  0.00           C
ATOM    644  HD1 PRO A  54      76.560  97.950 149.410  1.00  0.00           H
ATOM    645  HD2 PRO A  54      76.780  98.150 147.570  1.00  0.00           H
ATOM    646  CA  PRO A  54      79.460  99.210 148.860  1.00  0.00           C
ATOM    647  HA  PRO A  54      80.260  99.300 148.140  1.00  0.00           H
ATOM    648  CB  PRO A  54      78.520 100.410 148.510  1.00  0.00           C
ATOM    649  HB1 PRO A  54      78.910 101.370 148.920  1.00  0.00           H
ATOM    650  HB2 PRO A  54      78.560 100.520 147.400  1.00  0.00           H
ATOM    651  CG  PRO A  54      77.000  99.960 148.790  1.00  0.00           C
ATOM    652  HG1 PRO A  54      76.280 100.480 148.130  1.00  0.00           H
ATOM    653  HG2 PRO A  54      76.810 100.290 149.840  1.00  0.00           H
ATOM    654  C   PRO A  54      80.050  99.330 150.240  1.00  0.00           C
ATOM    655  O   PRO A  54      79.390  99.880 151.160  1.00  0.00           O
ATOM    656  N   ALA A  55      81.380  98.930 150.410  1.00  0.00           N
ATOM    657  HN  ALA A  55      81.790  98.690 149.540  1.00  0.00           H
ATOM    658  CA  ALA A  55      82.150  98.980 151.630  1.00  0.00           C
ATOM    659  HA  ALA A  55      81.510  98.800 152.480  1.00  0.00           H
ATOM    660  CB  ALA A  55      83.390  98.010 151.640  1.00  0.00           C
ATOM    661  HB1 ALA A  55      84.280  98.280 151.030  1.00  0.00           H
ATOM    662  HB2 ALA A  55      83.690  97.910 152.700  1.00  0.00           H
ATOM    663  HB3 ALA A  55      83.090  96.970 151.400  1.00  0.00           H
ATOM    664  C   ALA A  55      82.560 100.390 152.000  1.00  0.00           C
ATOM    665  O   ALA A  55      83.280 101.040 151.280  1.00  0.00           O
ATOM    666  N   VAL A  56      82.100 100.840 153.140  1.00  0.00           N
ATOM    667  HN  VAL A  56      81.600 100.370 153.870  1.00  0.00           H
ATOM    668  CA  VAL A  56      82.280 102.230 153.460  1.00  0.00           C
ATOM    669  HA  VAL A  56      82.460 102.790 152.550  1.00  0.00           H
ATOM    670  CB  VAL A  56      81.030 102.720 154.120  1.00  0.00           C
ATOM    671  HB  VAL A  56      80.840 102.060 154.990  1.00  0.00           H
ATOM    672  CG1 VAL A  56      81.150 104.220 154.450  1.00  0.00           C
ATOM    673 HG11 VAL A  56      80.260 104.670 154.940  1.00  0.00           H
ATOM    674 HG12 VAL A  56      82.040 104.490 155.060  1.00  0.00           H
ATOM    675 HG13 VAL A  56      81.290 104.770 153.490  1.00  0.00           H
ATOM    676  CG2 VAL A  56      79.970 102.470 153.080  1.00  0.00           C
ATOM    677 HG21 VAL A  56      78.990 102.970 153.280  1.00  0.00           H
ATOM    678 HG22 VAL A  56      80.240 102.870 152.080  1.00  0.00           H
ATOM    679 HG23 VAL A  56      79.790 101.390 152.880  1.00  0.00           H
ATOM    680  C   VAL A  56      83.480 102.420 154.400  1.00  0.00           C
ATOM    681  O   VAL A  56      83.580 101.740 155.370  1.00  0.00           O
ATOM    682  N   ILE A  57      84.500 103.200 154.040  1.00  0.00           N
ATOM    683  HN  ILE A  57      84.410 103.750 153.210  1.00  0.00           H
ATOM    684  CA  ILE A  57      85.620 103.450 154.910  1.00  0.00           C
ATOM    685  HA  ILE A  57      85.730 102.630 155.600  1.00  0.00           H
ATOM    686  CB  ILE A  57      86.850 103.700 154.010  1.00  0.00           C
ATOM    687  HB  ILE A  57      86.670 104.630 153.430  1.00  0.00           H
ATOM    688  CG2 ILE A  57      88.100 104.070 154.840  1.00  0.00           C
ATOM    689 HG21 ILE A  57      87.790 104.820 155.600  1.00  0.00           H
ATOM    690 HG22 ILE A  57      88.660 103.240 155.320  1.00  0.00           H
ATOM    691 HG23 ILE A  57      88.840 104.570 154.180  1.00  0.00           H
ATOM    692  CG1 ILE A  57      87.190 102.440 153.160  1.00  0.00           C
ATOM    693 HG11 ILE A  57      86.310 101.860 152.790  1.00  0.00           H
ATOM    694 HG12 ILE A  57      87.750 101.710 153.770  1.00  0.00           H
ATOM    695  CD  ILE A  57      88.060 102.890 151.930  1.00  0.00           C
ATOM    696  HD1 ILE A  57      87.470 103.530 151.240  1.00  0.00           H
ATOM    697  HD2 ILE A  57      88.720 103.730 152.240  1.00  0.00           H
ATOM    698  HD3 ILE A  57      88.520 102.070 151.330  1.00  0.00           H
ATOM    699  C   ILE A  57      85.210 104.590 155.880  1.00  0.00           C
ATOM    700  O   ILE A  57      85.390 104.660 157.100  1.00  0.00           O
ATOM    701  N   THR A  58      84.620 105.620 155.320  1.00  0.00           N
ATOM    702  HN  THR A  58      84.430 105.570 154.340  1.00  0.00           H
ATOM    703  CA  THR A  58      84.180 106.770 156.080  1.00  0.00           C
ATOM    704  HA  THR A  58      83.900 106.430 157.070  1.00  0.00           H
ATOM    705  CB  THR A  58      85.250 107.870 156.220  1.00  0.00           C
ATOM    706  HB  THR A  58      86.070 107.560 156.900  1.00  0.00           H
ATOM    707  OG1 THR A  58      84.810 109.070 156.780  1.00  0.00           O
ATOM    708  HG1 THR A  58      85.030 108.930 157.710  1.00  0.00           H
ATOM    709  CG2 THR A  58      85.720 108.130 154.770  1.00  0.00           C
ATOM    710 HG21 THR A  58      86.600 108.810 154.770  1.00  0.00           H
ATOM    711 HG22 THR A  58      86.030 107.180 154.290  1.00  0.00           H
ATOM    712 HG23 THR A  58      84.900 108.550 154.160  1.00  0.00           H
ATOM    713  C   THR A  58      82.950 107.250 155.350  1.00  0.00           C
ATOM    714  O   THR A  58      82.690 106.920 154.230  1.00  0.00           O
ATOM    715  N   GLY A  59      82.100 107.950 156.120  1.00  0.00           N
ATOM    716  HN  GLY A  59      82.070 108.070 157.110  1.00  0.00           H
ATOM    717  CA  GLY A  59      81.000 108.640 155.400  1.00  0.00           C
ATOM    718  HA1 GLY A  59      80.260 107.860 155.290  1.00  0.00           H
ATOM    719  HA2 GLY A  59      81.410 109.150 154.540  1.00  0.00           H
ATOM    720  C   GLY A  59      80.390 109.660 156.300  1.00  0.00           C
ATOM    721  O   GLY A  59      80.500 109.530 157.520  1.00  0.00           O
ATOM    722  N   LEU A  60      79.810 110.750 155.760  1.00  0.00           N
ATOM    723  HN  LEU A  60      79.780 110.820 154.770  1.00  0.00           H
ATOM    724  CA  LEU A  60      79.150 111.800 156.440  1.00  0.00           C
ATOM    725  HA  LEU A  60      79.180 111.700 157.520  1.00  0.00           H
ATOM    726  CB  LEU A  60      79.600 113.190 155.880  1.00  0.00           C
ATOM    727  HB1 LEU A  60      80.700 113.040 156.010  1.00  0.00           H
ATOM    728  HB2 LEU A  60      79.350 113.330 154.810  1.00  0.00           H
ATOM    729  CG  LEU A  60      79.060 114.430 156.740  1.00  0.00           C
ATOM    730  HG  LEU A  60      78.080 114.810 156.380  1.00  0.00           H
ATOM    731  CD1 LEU A  60      78.770 114.150 158.230  1.00  0.00           C
ATOM    732 HD11 LEU A  60      78.000 113.370 158.420  1.00  0.00           H
ATOM    733 HD12 LEU A  60      79.630 113.930 158.900  1.00  0.00           H
ATOM    734 HD13 LEU A  60      78.240 115.020 158.650  1.00  0.00           H
ATOM    735  CD2 LEU A  60      80.050 115.670 156.640  1.00  0.00           C
ATOM    736 HD21 LEU A  60      80.320 115.950 155.600  1.00  0.00           H
ATOM    737 HD22 LEU A  60      79.560 116.520 157.150  1.00  0.00           H
ATOM    738 HD23 LEU A  60      80.950 115.270 157.160  1.00  0.00           H
ATOM    739  C   LEU A  60      77.700 111.580 156.130  1.00  0.00           C
ATOM    740  O   LEU A  60      77.220 111.740 155.010  1.00  0.00           O
ATOM    741  N   TYR A  61      76.980 111.140 157.130  1.00  0.00           N
ATOM    742  HN  TYR A  61      77.390 110.920 158.010  1.00  0.00           H
ATOM    743  CA  TYR A  61      75.550 110.710 156.990  1.00  0.00           C
ATOM    744  HA  TYR A  61      75.290 110.650 155.950  1.00  0.00           H
ATOM    745  CB  TYR A  61      75.320 109.180 157.570  1.00  0.00           C
ATOM    746  HB1 TYR A  61      75.850 109.030 158.530  1.00  0.00           H
ATOM    747  HB2 TYR A  61      74.250 108.920 157.670  1.00  0.00           H
ATOM    748  CG  TYR A  61      76.060 108.270 156.530  1.00  0.00           C
ATOM    749  CD1 TYR A  61      75.580 108.090 155.240  1.00  0.00           C
ATOM    750  HD1 TYR A  61      74.710 108.520 154.780  1.00  0.00           H
ATOM    751  CE1 TYR A  61      76.160 107.150 154.390  1.00  0.00           C
ATOM    752  HE1 TYR A  61      75.740 106.920 153.420  1.00  0.00           H
ATOM    753  CZ  TYR A  61      77.240 106.410 154.860  1.00  0.00           C
ATOM    754  OH  TYR A  61      77.770 105.420 153.980  1.00  0.00           O
ATOM    755  HH  TYR A  61      77.240 105.400 153.180  1.00  0.00           H
ATOM    756  CD2 TYR A  61      77.150 107.530 156.980  1.00  0.00           C
ATOM    757  HD2 TYR A  61      77.510 107.660 157.990  1.00  0.00           H
ATOM    758  CE2 TYR A  61      77.870 106.650 156.110  1.00  0.00           C
ATOM    759  HE2 TYR A  61      78.690 106.040 156.470  1.00  0.00           H
ATOM    760  C   TYR A  61      74.750 111.740 157.750  1.00  0.00           C
ATOM    761  O   TYR A  61      75.230 112.530 158.620  1.00  0.00           O
ATOM    762  N   ASP A  62      73.420 111.700 157.580  1.00  0.00           N
ATOM    763  HN  ASP A  62      73.060 111.100 156.870  1.00  0.00           H
ATOM    764  CA  ASP A  62      72.520 112.700 158.160  1.00  0.00           C
ATOM    765  HA  ASP A  62      73.040 113.260 158.920  1.00  0.00           H
ATOM    766  CB  ASP A  62      72.070 113.710 157.070  1.00  0.00           C
ATOM    767  HB1 ASP A  62      73.060 114.180 156.910  1.00  0.00           H
ATOM    768  HB2 ASP A  62      71.810 113.170 156.130  1.00  0.00           H
ATOM    769  CG  ASP A  62      71.060 114.740 157.390  1.00  0.00           C
ATOM    770  OD1 ASP A  62      70.350 114.530 158.430  1.00  0.00           O
ATOM    771  OD2 ASP A  62      70.790 115.730 156.610  1.00  0.00           O
ATOM    772  C   ASP A  62      71.390 111.990 158.880  1.00  0.00           C
ATOM    773  O   ASP A  62      70.690 111.170 158.270  1.00  0.00           O
ATOM    774  N   LYS A  63      71.280 112.280 160.220  1.00  0.00           N
ATOM    775  HN  LYS A  63      71.990 112.880 160.580  1.00  0.00           H
ATOM    776  CA  LYS A  63      70.510 111.600 161.200  1.00  0.00           C
ATOM    777  HA  LYS A  63      70.650 110.540 161.040  1.00  0.00           H
ATOM    778  CB  LYS A  63      71.010 111.870 162.650  1.00  0.00           C
ATOM    779  HB1 LYS A  63      72.040 111.460 162.640  1.00  0.00           H
ATOM    780  HB2 LYS A  63      70.980 112.980 162.780  1.00  0.00           H
ATOM    781  CG  LYS A  63      70.270 111.040 163.760  1.00  0.00           C
ATOM    782  HG1 LYS A  63      69.200 111.350 163.810  1.00  0.00           H
ATOM    783  HG2 LYS A  63      70.770 111.440 164.670  1.00  0.00           H
ATOM    784  CD  LYS A  63      70.230 109.490 163.570  1.00  0.00           C
ATOM    785  HD1 LYS A  63      71.210 109.080 163.270  1.00  0.00           H
ATOM    786  HD2 LYS A  63      69.500 109.250 162.760  1.00  0.00           H
ATOM    787  CE  LYS A  63      69.720 108.850 164.920  1.00  0.00           C
ATOM    788  HE1 LYS A  63      69.280 107.870 164.620  1.00  0.00           H
ATOM    789  HE2 LYS A  63      68.820 109.400 165.270  1.00  0.00           H
ATOM    790  NZ  LYS A  63      70.670 108.800 166.010  1.00  0.00           N
ATOM    791  HZ1 LYS A  63      70.490 109.290 166.910  1.00  0.00           H
ATOM    792  HZ2 LYS A  63      70.900 107.800 166.200  1.00  0.00           H
ATOM    793  HZ3 LYS A  63      71.600 109.130 165.690  1.00  0.00           H
ATOM    794  C   LYS A  63      68.980 111.890 161.170  1.00  0.00           C
ATOM    795  O   LYS A  63      68.090 111.170 161.630  1.00  0.00           O
ATOM    796  N   CYS A  64      68.760 113.060 160.610  1.00  0.00           N
ATOM    797  HN  CYS A  64      69.500 113.540 160.140  1.00  0.00           H
ATOM    798  CA  CYS A  64      67.450 113.650 160.580  1.00  0.00           C
ATOM    799  HA  CYS A  64      66.710 112.960 160.940  1.00  0.00           H
ATOM    800  CB  CYS A  64      67.570 115.040 161.110  1.00  0.00           C
ATOM    801  HB1 CYS A  64      66.570 115.530 161.150  1.00  0.00           H
ATOM    802  HB2 CYS A  64      68.260 115.700 160.530  1.00  0.00           H
ATOM    803  SG  CYS A  64      68.200 115.090 162.800  1.00  0.00           S
ATOM    804  C   CYS A  64      66.880 113.770 159.150  1.00  0.00           C
ATOM    805  O   CYS A  64      65.790 114.240 158.930  1.00  0.00           O
ATOM    806  N   SER A  65      67.650 113.270 158.150  1.00  0.00           N
ATOM    807  HN  SER A  65      68.640 113.320 158.290  1.00  0.00           H
ATOM    808  CA  SER A  65      67.100 113.190 156.770  1.00  0.00           C
ATOM    809  HA  SER A  65      66.710 114.130 156.440  1.00  0.00           H
ATOM    810  CB  SER A  65      68.240 112.910 155.730  1.00  0.00           C
ATOM    811  HB1 SER A  65      68.520 111.860 155.940  1.00  0.00           H
ATOM    812  HB2 SER A  65      69.090 113.630 155.790  1.00  0.00           H
ATOM    813  OG  SER A  65      67.730 112.890 154.390  1.00  0.00           O
ATOM    814  HG1 SER A  65      67.600 113.800 154.110  1.00  0.00           H
ATOM    815  C   SER A  65      65.990 112.140 156.670  1.00  0.00           C
ATOM    816  O   SER A  65      66.220 110.960 156.890  1.00  0.00           O
ATOM    817  N   TYR A  66      64.770 112.640 156.450  1.00  0.00           N
ATOM    818  HN  TYR A  66      64.700 113.630 156.520  1.00  0.00           H
ATOM    819  CA  TYR A  66      63.530 111.840 156.490  1.00  0.00           C
ATOM    820  HA  TYR A  66      63.730 110.790 156.650  1.00  0.00           H
ATOM    821  CB  TYR A  66      62.640 112.500 157.590  1.00  0.00           C
ATOM    822  HB1 TYR A  66      62.380 113.500 157.190  1.00  0.00           H
ATOM    823  HB2 TYR A  66      61.710 111.900 157.580  1.00  0.00           H
ATOM    824  CG  TYR A  66      63.100 112.300 158.950  1.00  0.00           C
ATOM    825  CD1 TYR A  66      63.930 111.240 159.390  1.00  0.00           C
ATOM    826  HD1 TYR A  66      64.290 110.430 158.760  1.00  0.00           H
ATOM    827  CE1 TYR A  66      64.400 111.180 160.720  1.00  0.00           C
ATOM    828  HE1 TYR A  66      65.100 110.410 161.000  1.00  0.00           H
ATOM    829  CZ  TYR A  66      64.050 112.120 161.580  1.00  0.00           C
ATOM    830  OH  TYR A  66      64.370 112.030 162.970  1.00  0.00           O
ATOM    831  HH  TYR A  66      65.160 111.490 162.910  1.00  0.00           H
ATOM    832  CD2 TYR A  66      62.820 113.300 159.880  1.00  0.00           C
ATOM    833  HD2 TYR A  66      62.400 114.220 159.510  1.00  0.00           H
ATOM    834  CE2 TYR A  66      63.230 113.200 161.210  1.00  0.00           C
ATOM    835  HE2 TYR A  66      63.180 114.010 161.930  1.00  0.00           H
ATOM    836  C   TYR A  66      62.760 111.830 155.200  1.00  0.00           C
ATOM    837  O   TYR A  66      61.600 111.470 155.150  1.00  0.00           O
ATOM    838  N   ILE A  67      63.390 112.350 154.140  1.00  0.00           N
ATOM    839  HN  ILE A  67      64.210 112.910 154.260  1.00  0.00           H
ATOM    840  CA  ILE A  67      62.860 112.250 152.790  1.00  0.00           C
ATOM    841  HA  ILE A  67      61.910 111.750 152.900  1.00  0.00           H
ATOM    842  CB  ILE A  67      62.450 113.520 152.200  1.00  0.00           C
ATOM    843  HB  ILE A  67      63.370 114.070 151.930  1.00  0.00           H
ATOM    844  CG2 ILE A  67      61.520 113.350 151.010  1.00  0.00           C
ATOM    845 HG21 ILE A  67      61.330 114.280 150.440  1.00  0.00           H
ATOM    846 HG22 ILE A  67      62.000 112.530 150.440  1.00  0.00           H
ATOM    847 HG23 ILE A  67      60.510 112.990 151.290  1.00  0.00           H
ATOM    848  CG1 ILE A  67      61.620 114.470 153.180  1.00  0.00           C
ATOM    849 HG11 ILE A  67      62.040 114.450 154.210  1.00  0.00           H
ATOM    850 HG12 ILE A  67      60.570 114.130 153.220  1.00  0.00           H
ATOM    851  CD  ILE A  67      61.630 115.880 152.620  1.00  0.00           C
ATOM    852  HD1 ILE A  67      61.300 115.910 151.560  1.00  0.00           H
ATOM    853  HD2 ILE A  67      60.980 116.580 153.190  1.00  0.00           H
ATOM    854  HD3 ILE A  67      62.650 116.320 152.540  1.00  0.00           H
ATOM    855  C   ILE A  67      63.880 111.400 152.050  1.00  0.00           C
ATOM    856  O   ILE A  67      63.590 110.210 151.880  1.00  0.00           O
ATOM    857  N   SER A  68      65.050 111.850 151.590  1.00  0.00           N
ATOM    858  HN  SER A  68      65.380 112.780 151.740  1.00  0.00           H
ATOM    859  CA  SER A  68      66.020 110.950 150.890  1.00  0.00           C
ATOM    860  HA  SER A  68      65.710 109.930 151.060  1.00  0.00           H
ATOM    861  CB  SER A  68      65.990 111.210 149.360  1.00  0.00           C
ATOM    862  HB1 SER A  68      66.150 112.250 148.970  1.00  0.00           H
ATOM    863  HB2 SER A  68      65.060 110.740 148.960  1.00  0.00           H
ATOM    864  OG  SER A  68      66.970 110.430 148.740  1.00  0.00           O
ATOM    865  HG1 SER A  68      67.780 110.950 148.770  1.00  0.00           H
ATOM    866  C   SER A  68      67.360 111.100 151.630  1.00  0.00           C
ATOM    867  O   SER A  68      68.020 112.090 151.810  1.00  0.00           O
ATOM    868  N   ARG A  69      67.910 109.960 152.160  1.00  0.00           N
ATOM    869  HN  ARG A  69      67.460 109.070 152.060  1.00  0.00           H
ATOM    870  CA  ARG A  69      69.000 109.870 153.110  1.00  0.00           C
ATOM    871  HA  ARG A  69      68.810 110.710 153.760  1.00  0.00           H
ATOM    872  CB  ARG A  69      68.870 108.620 154.020  1.00  0.00           C
ATOM    873  HB1 ARG A  69      68.900 107.740 153.340  1.00  0.00           H
ATOM    874  HB2 ARG A  69      69.740 108.510 154.700  1.00  0.00           H
ATOM    875  CG  ARG A  69      67.530 108.710 154.780  1.00  0.00           C
ATOM    876  HG1 ARG A  69      66.560 108.780 154.240  1.00  0.00           H
ATOM    877  HG2 ARG A  69      67.530 109.750 155.170  1.00  0.00           H
ATOM    878  CD  ARG A  69      67.510 107.730 155.990  1.00  0.00           C
ATOM    879  HD1 ARG A  69      66.720 108.000 156.710  1.00  0.00           H
ATOM    880  HD2 ARG A  69      68.490 107.740 156.520  1.00  0.00           H
ATOM    881  NE  ARG A  69      67.170 106.480 155.330  1.00  0.00           N
ATOM    882  HE  ARG A  69      66.760 106.550 154.420  1.00  0.00           H
ATOM    883  CZ  ARG A  69      67.210 105.320 155.920  1.00  0.00           C
ATOM    884  NH1 ARG A  69      67.440 105.260 157.220  1.00  0.00           N
ATOM    885 HH11 ARG A  69      67.440 104.390 157.730  1.00  0.00           H
ATOM    886 HH12 ARG A  69      67.720 106.060 157.740  1.00  0.00           H
ATOM    887  NH2 ARG A  69      66.770 104.240 155.300  1.00  0.00           N
ATOM    888 HH21 ARG A  69      66.570 103.480 155.920  1.00  0.00           H
ATOM    889 HH22 ARG A  69      66.540 104.240 154.320  1.00  0.00           H
ATOM    890  C   ARG A  69      70.390 109.840 152.480  1.00  0.00           C
ATOM    891  O   ARG A  69      71.390 109.700 153.220  1.00  0.00           O
ATOM    892  N   ASP A  70      70.430 110.240 151.150  1.00  0.00           N
ATOM    893  HN  ASP A  70      69.520 110.490 150.840  1.00  0.00           H
ATOM    894  CA  ASP A  70      71.460 110.050 150.200  1.00  0.00           C
ATOM    895  HA  ASP A  70      72.120 109.260 150.510  1.00  0.00           H
ATOM    896  CB  ASP A  70      70.850 109.510 148.810  1.00  0.00           C
ATOM    897  HB1 ASP A  70      71.730 109.370 148.140  1.00  0.00           H
ATOM    898  HB2 ASP A  70      70.310 108.540 148.940  1.00  0.00           H
ATOM    899  CG  ASP A  70      69.910 110.440 148.080  1.00  0.00           C
ATOM    900  OD1 ASP A  70      69.410 111.440 148.710  1.00  0.00           O
ATOM    901  OD2 ASP A  70      69.460 110.070 146.970  1.00  0.00           O
ATOM    902  C   ASP A  70      72.290 111.350 150.090  1.00  0.00           C
ATOM    903  O   ASP A  70      73.410 111.340 149.500  1.00  0.00           O
ATOM    904  N   ARG A  71      71.900 112.510 150.750  1.00  0.00           N
ATOM    905  HN  ARG A  71      71.090 112.440 151.330  1.00  0.00           H
ATOM    906  CA  ARG A  71      72.740 113.640 150.900  1.00  0.00           C
ATOM    907  HA  ARG A  71      73.110 113.870 149.910  1.00  0.00           H
ATOM    908  CB  ARG A  71      71.920 114.850 151.420  1.00  0.00           C
ATOM    909  HB1 ARG A  71      72.570 115.690 151.740  1.00  0.00           H
ATOM    910  HB2 ARG A  71      71.290 115.200 150.580  1.00  0.00           H
ATOM    911  CG  ARG A  71      70.930 114.390 152.570  1.00  0.00           C
ATOM    912  HG1 ARG A  71      71.720 114.170 153.330  1.00  0.00           H
ATOM    913  HG2 ARG A  71      70.310 113.490 152.400  1.00  0.00           H
ATOM    914  CD  ARG A  71      70.110 115.570 153.260  1.00  0.00           C
ATOM    915  HD1 ARG A  71      70.800 116.400 153.520  1.00  0.00           H
ATOM    916  HD2 ARG A  71      69.610 115.100 154.130  1.00  0.00           H
ATOM    917  NE  ARG A  71      69.270 116.040 152.140  1.00  0.00           N
ATOM    918  HE  ARG A  71      69.470 115.640 151.250  1.00  0.00           H
ATOM    919  CZ  ARG A  71      68.480 117.110 152.230  1.00  0.00           C
ATOM    920  NH1 ARG A  71      68.170 117.770 153.350  1.00  0.00           N
ATOM    921 HH11 ARG A  71      67.650 118.620 153.240  1.00  0.00           H
ATOM    922 HH12 ARG A  71      68.400 117.320 154.210  1.00  0.00           H
ATOM    923  NH2 ARG A  71      67.970 117.640 151.090  1.00  0.00           N
ATOM    924 HH21 ARG A  71      67.570 118.560 151.120  1.00  0.00           H
ATOM    925 HH22 ARG A  71      68.380 117.380 150.210  1.00  0.00           H
ATOM    926  C   ARG A  71      73.890 113.390 151.830  1.00  0.00           C
ATOM    927  O   ARG A  71      73.730 112.670 152.830  1.00  0.00           O
ATOM    928  N   GLY A  72      75.060 113.880 151.460  1.00  0.00           N
ATOM    929  HN  GLY A  72      75.060 114.480 150.660  1.00  0.00           H
ATOM    930  CA  GLY A  72      76.310 113.700 152.160  1.00  0.00           C
ATOM    931  HA1 GLY A  72      76.290 113.110 153.060  1.00  0.00           H
ATOM    932  HA2 GLY A  72      76.670 114.720 152.190  1.00  0.00           H
ATOM    933  C   GLY A  72      77.240 113.080 151.210  1.00  0.00           C
ATOM    934  O   GLY A  72      76.980 112.870 150.060  1.00  0.00           O
ATOM    935  N   TRP A  73      78.480 112.780 151.710  1.00  0.00           N
ATOM    936  HN  TRP A  73      78.620 113.040 152.660  1.00  0.00           H
ATOM    937  CA  TRP A  73      79.640 112.190 151.000  1.00  0.00           C
ATOM    938  HA  TRP A  73      79.250 111.860 150.050  1.00  0.00           H
ATOM    939  CB  TRP A  73      80.960 113.090 150.900  1.00  0.00           C
ATOM    940  HB1 TRP A  73      81.740 112.460 150.410  1.00  0.00           H
ATOM    941  HB2 TRP A  73      80.680 113.850 150.140  1.00  0.00           H
ATOM    942  CG  TRP A  73      81.480 113.890 152.070  1.00  0.00           C
ATOM    943  CD1 TRP A  73      81.290 115.230 152.470  1.00  0.00           C
ATOM    944  HD1 TRP A  73      80.660 116.030 152.100  1.00  0.00           H
ATOM    945  NE1 TRP A  73      81.980 115.460 153.620  1.00  0.00           N
ATOM    946  HE1 TRP A  73      82.110 116.340 154.020  1.00  0.00           H
ATOM    947  CE2 TRP A  73      82.590 114.270 154.140  1.00  0.00           C
ATOM    948  CD2 TRP A  73      82.280 113.320 153.180  1.00  0.00           C
ATOM    949  CE3 TRP A  73      82.790 111.990 153.340  1.00  0.00           C
ATOM    950  HE3 TRP A  73      82.530 111.230 152.610  1.00  0.00           H
ATOM    951  CZ3 TRP A  73      83.470 111.630 154.550  1.00  0.00           C
ATOM    952  HZ3 TRP A  73      84.000 110.700 154.620  1.00  0.00           H
ATOM    953  CZ2 TRP A  73      83.490 114.030 155.230  1.00  0.00           C
ATOM    954  HZ2 TRP A  73      83.900 114.860 155.780  1.00  0.00           H
ATOM    955  CH2 TRP A  73      83.810 112.670 155.450  1.00  0.00           C
ATOM    956  HH2 TRP A  73      84.390 112.260 156.260  1.00  0.00           H
ATOM    957  C   TRP A  73      80.020 110.900 151.650  1.00  0.00           C
ATOM    958  O   TRP A  73      79.870 110.680 152.870  1.00  0.00           O
ATOM    959  N   VAL A  74      80.540 110.030 150.820  1.00  0.00           N
ATOM    960  HN  VAL A  74      80.530 110.210 149.840  1.00  0.00           H
ATOM    961  CA  VAL A  74      80.810 108.610 151.200  1.00  0.00           C
ATOM    962  HA  VAL A  74      80.940 108.490 152.270  1.00  0.00           H
ATOM    963  CB  VAL A  74      79.850 107.540 150.710  1.00  0.00           C
ATOM    964  HB  VAL A  74      79.670 107.540 149.610  1.00  0.00           H
ATOM    965  CG1 VAL A  74      80.260 106.160 151.240  1.00  0.00           C
ATOM    966 HG11 VAL A  74      79.530 105.350 151.010  1.00  0.00           H
ATOM    967 HG12 VAL A  74      81.230 105.740 150.920  1.00  0.00           H
ATOM    968 HG13 VAL A  74      80.370 106.190 152.340  1.00  0.00           H
ATOM    969  CG2 VAL A  74      78.450 107.940 151.420  1.00  0.00           C
ATOM    970 HG21 VAL A  74      78.620 107.940 152.520  1.00  0.00           H
ATOM    971 HG22 VAL A  74      78.090 108.930 151.070  1.00  0.00           H
ATOM    972 HG23 VAL A  74      77.760 107.110 151.160  1.00  0.00           H
ATOM    973  C   VAL A  74      82.130 108.310 150.500  1.00  0.00           C
ATOM    974  O   VAL A  74      82.290 108.670 149.360  1.00  0.00           O
ATOM    975  N   VAL A  75      83.140 107.630 151.170  1.00  0.00           N
ATOM    976  HN  VAL A  75      83.080 107.480 152.160  1.00  0.00           H
ATOM    977  CA  VAL A  75      84.390 107.220 150.500  1.00  0.00           C
ATOM    978  HA  VAL A  75      84.310 107.390 149.440  1.00  0.00           H
ATOM    979  CB  VAL A  75      85.680 107.920 150.950  1.00  0.00           C
ATOM    980  HB  VAL A  75      85.670 107.740 152.040  1.00  0.00           H
ATOM    981  CG1 VAL A  75      86.840 107.370 150.140  1.00  0.00           C
ATOM    982 HG11 VAL A  75      86.670 107.040 149.090  1.00  0.00           H
ATOM    983 HG12 VAL A  75      87.680 108.100 150.230  1.00  0.00           H
ATOM    984 HG13 VAL A  75      87.190 106.480 150.700  1.00  0.00           H
ATOM    985  CG2 VAL A  75      85.460 109.430 150.690  1.00  0.00           C
ATOM    986 HG21 VAL A  75      86.180 109.930 151.380  1.00  0.00           H
ATOM    987 HG22 VAL A  75      85.650 109.790 149.660  1.00  0.00           H
ATOM    988 HG23 VAL A  75      84.450 109.800 150.970  1.00  0.00           H
ATOM    989  C   VAL A  75      84.570 105.720 150.800  1.00  0.00           C
ATOM    990  O   VAL A  75      84.610 105.220 151.980  1.00  0.00           O
ATOM    991  N   GLY A  76      84.650 104.910 149.750  1.00  0.00           N
ATOM    992  HN  GLY A  76      84.660 105.230 148.800  1.00  0.00           H
ATOM    993  CA  GLY A  76      84.690 103.490 150.000  1.00  0.00           C
ATOM    994  HA1 GLY A  76      83.670 103.180 150.160  1.00  0.00           H
ATOM    995  HA2 GLY A  76      85.180 103.160 150.900  1.00  0.00           H
ATOM    996  C   GLY A  76      85.200 102.580 148.830  1.00  0.00           C
ATOM    997  O   GLY A  76      86.090 102.900 148.080  1.00  0.00           O
ATOM    998  N   ILE A  77      84.830 101.310 148.900  1.00  0.00           N
ATOM    999  HN  ILE A  77      84.260 100.970 149.640  1.00  0.00           H
ATOM   1000  CA  ILE A  77      85.170 100.250 147.910  1.00  0.00           C
ATOM   1001  HA  ILE A  77      85.460 100.740 146.990  1.00  0.00           H
ATOM   1002  CB  ILE A  77      86.100  99.140 148.520  1.00  0.00           C
ATOM   1003  HB  ILE A  77      85.510  98.550 149.250  1.00  0.00           H
ATOM   1004  CG2 ILE A  77      86.610  98.160 147.370  1.00  0.00           C
ATOM   1005 HG21 ILE A  77      87.210  97.290 147.710  1.00  0.00           H
ATOM   1006 HG22 ILE A  77      85.710  97.970 146.760  1.00  0.00           H
ATOM   1007 HG23 ILE A  77      87.300  98.750 146.730  1.00  0.00           H
ATOM   1008  CG1 ILE A  77      87.280  99.750 149.310  1.00  0.00           C
ATOM   1009 HG11 ILE A  77      86.810 100.240 150.190  1.00  0.00           H
ATOM   1010 HG12 ILE A  77      87.750 100.590 148.750  1.00  0.00           H
ATOM   1011  CD  ILE A  77      88.440  98.830 149.660  1.00  0.00           C
ATOM   1012  HD1 ILE A  77      89.140  99.300 150.380  1.00  0.00           H
ATOM   1013  HD2 ILE A  77      87.890  97.940 150.040  1.00  0.00           H
ATOM   1014  HD3 ILE A  77      89.080  98.540 148.790  1.00  0.00           H
ATOM   1015  C   ILE A  77      83.800  99.590 147.460  1.00  0.00           C
ATOM   1016  O   ILE A  77      83.020  98.980 148.210  1.00  0.00           O
ATOM   1017  N   HIS A  78      83.500  99.710 146.140  1.00  0.00           N
ATOM   1018  HN  HIS A  78      84.080 100.040 145.400  1.00  0.00           H
ATOM   1019  CA  HIS A  78      82.190  99.200 145.530  1.00  0.00           C
ATOM   1020  HA  HIS A  78      81.670  98.480 146.150  1.00  0.00           H
ATOM   1021  CB  HIS A  78      81.390 100.500 145.050  1.00  0.00           C
ATOM   1022  HB1 HIS A  78      81.010 101.150 145.870  1.00  0.00           H
ATOM   1023  HB2 HIS A  78      82.060 101.180 144.470  1.00  0.00           H
ATOM   1024  ND1 HIS A  78      80.360 100.510 142.870  1.00  0.00           N
ATOM   1025  CG  HIS A  78      80.260 100.220 144.210  1.00  0.00           C
ATOM   1026  CE1 HIS A  78      79.190 100.180 142.330  1.00  0.00           C
ATOM   1027  HE1 HIS A  78      78.990 100.360 141.280  1.00  0.00           H
ATOM   1028  NE2 HIS A  78      78.390  99.700 143.250  1.00  0.00           N
ATOM   1029  HE2 HIS A  78      77.620  99.090 143.070  1.00  0.00           H
ATOM   1030  CD2 HIS A  78      79.110  99.700 144.490  1.00  0.00           C
ATOM   1031  HD2 HIS A  78      78.730  99.340 145.440  1.00  0.00           H
ATOM   1032  C   HIS A  78      82.640  98.460 144.230  1.00  0.00           C
ATOM   1033  O   HIS A  78      83.650  98.830 143.600  1.00  0.00           O
ATOM   1034  N   THR A  79      81.830  97.440 143.880  1.00  0.00           N
ATOM   1035  HN  THR A  79      81.070  97.140 144.450  1.00  0.00           H
ATOM   1036  CA  THR A  79      81.990  96.700 142.700  1.00  0.00           C
ATOM   1037  HA  THR A  79      83.020  96.690 142.380  1.00  0.00           H
ATOM   1038  CB  THR A  79      81.520  95.220 142.930  1.00  0.00           C
ATOM   1039  HB  THR A  79      81.230  94.730 141.980  1.00  0.00           H
ATOM   1040  OG1 THR A  79      80.430  95.110 143.830  1.00  0.00           O
ATOM   1041  HG1 THR A  79      79.630  95.310 143.330  1.00  0.00           H
ATOM   1042  CG2 THR A  79      82.670  94.440 143.470  1.00  0.00           C
ATOM   1043 HG21 THR A  79      82.470  93.380 143.750  1.00  0.00           H
ATOM   1044 HG22 THR A  79      83.540  94.430 142.780  1.00  0.00           H
ATOM   1045 HG23 THR A  79      83.040  94.920 144.410  1.00  0.00           H
ATOM   1046  C   THR A  79      81.040  97.310 141.690  1.00  0.00           C
ATOM   1047  O   THR A  79      79.830  97.100 141.800  1.00  0.00           O
ATOM   1048  N   ILE A  80      81.640  98.050 140.650  1.00  0.00           N
ATOM   1049  HN  ILE A  80      82.620  98.240 140.620  1.00  0.00           H
ATOM   1050  CA  ILE A  80      80.950  98.530 139.420  1.00  0.00           C
ATOM   1051  HA  ILE A  80      79.990  98.920 139.710  1.00  0.00           H
ATOM   1052  CB  ILE A  80      81.660  99.720 138.780  1.00  0.00           C
ATOM   1053  HB  ILE A  80      80.880 100.070 138.070  1.00  0.00           H
ATOM   1054  CG2 ILE A  80      81.820 100.830 139.780  1.00  0.00           C
ATOM   1055 HG21 ILE A  80      82.520 100.620 140.620  1.00  0.00           H
ATOM   1056 HG22 ILE A  80      82.130 101.750 139.230  1.00  0.00           H
ATOM   1057 HG23 ILE A  80      80.820 100.950 140.250  1.00  0.00           H
ATOM   1058  CG1 ILE A  80      82.970  99.360 138.020  1.00  0.00           C
ATOM   1059 HG11 ILE A  80      82.840  98.340 137.590  1.00  0.00           H
ATOM   1060 HG12 ILE A  80      83.880  99.380 138.660  1.00  0.00           H
ATOM   1061  CD  ILE A  80      83.080 100.380 136.820  1.00  0.00           C
ATOM   1062  HD1 ILE A  80      83.320 101.370 137.270  1.00  0.00           H
ATOM   1063  HD2 ILE A  80      83.780  99.940 136.070  1.00  0.00           H
ATOM   1064  HD3 ILE A  80      82.100 100.560 136.330  1.00  0.00           H
ATOM   1065  C   ILE A  80      80.590  97.320 138.630  1.00  0.00           C
ATOM   1066  O   ILE A  80      81.440  96.450 138.460  1.00  0.00           O
ATOM   1067  N   SER A  81      79.350  97.110 138.090  1.00  0.00           N
ATOM   1068  HN  SER A  81      78.630  97.800 138.160  1.00  0.00           H
ATOM   1069  CA  SER A  81      78.950  95.750 137.680  1.00  0.00           C
ATOM   1070  HA  SER A  81      79.770  95.150 137.300  1.00  0.00           H
ATOM   1071  CB  SER A  81      78.340  95.000 138.860  1.00  0.00           C
ATOM   1072  HB1 SER A  81      77.270  95.300 138.970  1.00  0.00           H
ATOM   1073  HB2 SER A  81      78.940  95.270 139.760  1.00  0.00           H
ATOM   1074  OG  SER A  81      78.580  93.580 138.760  1.00  0.00           O
ATOM   1075  HG1 SER A  81      78.170  93.190 139.540  1.00  0.00           H
ATOM   1076  C   SER A  81      78.010  96.020 136.560  1.00  0.00           C
ATOM   1077  O   SER A  81      76.820  96.220 136.660  1.00  0.00           O
ATOM   1078  N   ASP A  82      78.580  95.840 135.350  1.00  0.00           N
ATOM   1079  HN  ASP A  82      79.560  95.640 135.250  1.00  0.00           H
ATOM   1080  CA  ASP A  82      77.940  95.800 134.060  1.00  0.00           C
ATOM   1081  HA  ASP A  82      76.860  95.830 134.180  1.00  0.00           H
ATOM   1082  CB  ASP A  82      78.300  96.950 133.150  1.00  0.00           C
ATOM   1083  HB1 ASP A  82      79.380  97.030 132.920  1.00  0.00           H
ATOM   1084  HB2 ASP A  82      77.900  96.840 132.120  1.00  0.00           H
ATOM   1085  CG  ASP A  82      77.950  98.430 133.530  1.00  0.00           C
ATOM   1086  OD1 ASP A  82      76.800  98.470 133.960  1.00  0.00           O
ATOM   1087  OD2 ASP A  82      78.740  99.350 133.490  1.00  0.00           O
ATOM   1088  C   ASP A  82      78.260  94.430 133.480  1.00  0.00           C
ATOM   1089  O   ASP A  82      79.260  93.790 133.760  1.00  0.00           O
ATOM   1090  N   GLN A  83      77.250  93.840 132.840  1.00  0.00           N
ATOM   1091  HN  GLN A  83      76.430  94.390 132.700  1.00  0.00           H
ATOM   1092  CA  GLN A  83      77.120  92.520 132.300  1.00  0.00           C
ATOM   1093  HA  GLN A  83      76.070  92.420 132.050  1.00  0.00           H
ATOM   1094  CB  GLN A  83      77.880  92.340 130.940  1.00  0.00           C
ATOM   1095  HB1 GLN A  83      77.440  91.520 130.330  1.00  0.00           H
ATOM   1096  HB2 GLN A  83      77.590  93.240 130.360  1.00  0.00           H
ATOM   1097  CG  GLN A  83      79.340  92.360 131.180  1.00  0.00           C
ATOM   1098  HG1 GLN A  83      79.500  91.910 132.190  1.00  0.00           H
ATOM   1099  HG2 GLN A  83      79.740  93.390 131.230  1.00  0.00           H
ATOM   1100  CD  GLN A  83      80.180  91.630 130.110  1.00  0.00           C
ATOM   1101  OE1 GLN A  83      79.960  90.510 129.610  1.00  0.00           O
ATOM   1102  NE2 GLN A  83      81.290  92.270 129.770  1.00  0.00           N
ATOM   1103 HE21 GLN A  83      81.440  93.190 130.120  1.00  0.00           H
ATOM   1104 HE22 GLN A  83      81.920  91.750 129.180  1.00  0.00           H
ATOM   1105  C   GLN A  83      77.230  91.360 133.260  1.00  0.00           C
ATOM   1106  O   GLN A  83      77.520  90.180 132.960  1.00  0.00           O
ATOM   1107  N   ASP A  84      77.080  91.730 134.530  1.00  0.00           N
ATOM   1108  HN  ASP A  84      76.770  92.670 134.630  1.00  0.00           H
ATOM   1109  CA  ASP A  84      77.060  91.000 135.730  1.00  0.00           C
ATOM   1110  HA  ASP A  84      76.600  91.680 136.430  1.00  0.00           H
ATOM   1111  CB  ASP A  84      76.120  89.760 135.830  1.00  0.00           C
ATOM   1112  HB1 ASP A  84      76.440  89.010 135.080  1.00  0.00           H
ATOM   1113  HB2 ASP A  84      76.210  89.360 136.860  1.00  0.00           H
ATOM   1114  CG  ASP A  84      74.630  90.110 135.580  1.00  0.00           C
ATOM   1115  OD1 ASP A  84      73.900  89.320 134.880  1.00  0.00           O
ATOM   1116  OD2 ASP A  84      74.140  91.120 136.180  1.00  0.00           O
ATOM   1117  C   ASP A  84      78.490  90.720 136.260  1.00  0.00           C
ATOM   1118  O   ASP A  84      78.660  89.910 137.160  1.00  0.00           O
ATOM   1119  N   ASN A  85      79.520  91.410 135.740  1.00  0.00           N
ATOM   1120  HN  ASN A  85      79.390  92.160 135.090  1.00  0.00           H
ATOM   1121  CA  ASN A  85      80.910  91.330 136.110  1.00  0.00           C
ATOM   1122  HA  ASN A  85      81.100  90.340 136.490  1.00  0.00           H
ATOM   1123  CB  ASN A  85      81.750  91.680 134.890  1.00  0.00           C
ATOM   1124  HB1 ASN A  85      81.460  92.670 134.480  1.00  0.00           H
ATOM   1125  HB2 ASN A  85      82.830  91.660 135.170  1.00  0.00           H
ATOM   1126  CG  ASN A  85      81.530  90.540 133.860  1.00  0.00           C
ATOM   1127  OD1 ASN A  85      80.880  89.520 134.060  1.00  0.00           O
ATOM   1128  ND2 ASN A  85      81.980  90.790 132.630  1.00  0.00           N
ATOM   1129 HD21 ASN A  85      82.350  91.690 132.420  1.00  0.00           H
ATOM   1130 HD22 ASN A  85      81.950  90.050 131.960  1.00  0.00           H
ATOM   1131  C   ASN A  85      81.260  92.340 137.140  1.00  0.00           C
ATOM   1132  O   ASN A  85      81.370  93.540 136.800  1.00  0.00           O
ATOM   1133  N   LYS A  86      81.560  91.940 138.450  1.00  0.00           N
ATOM   1134  HN  LYS A  86      81.710  91.020 138.780  1.00  0.00           H
ATOM   1135  CA  LYS A  86      82.000  92.910 139.450  1.00  0.00           C
ATOM   1136  HA  LYS A  86      81.400  93.800 139.450  1.00  0.00           H
ATOM   1137  CB  LYS A  86      82.010  92.320 140.910  1.00  0.00           C
ATOM   1138  HB1 LYS A  86      82.730  91.470 141.000  1.00  0.00           H
ATOM   1139  HB2 LYS A  86      82.460  92.940 141.710  1.00  0.00           H
ATOM   1140  CG  LYS A  86      80.590  91.810 141.430  1.00  0.00           C
ATOM   1141  HG1 LYS A  86      80.300  91.070 140.660  1.00  0.00           H
ATOM   1142  HG2 LYS A  86      79.900  92.680 141.360  1.00  0.00           H
ATOM   1143  CD  LYS A  86      80.550  91.090 142.780  1.00  0.00           C
ATOM   1144  HD1 LYS A  86      80.890  91.930 143.430  1.00  0.00           H
ATOM   1145  HD2 LYS A  86      81.390  90.360 142.770  1.00  0.00           H
ATOM   1146  CE  LYS A  86      79.180  90.520 143.190  1.00  0.00           C
ATOM   1147  HE1 LYS A  86      79.310  90.130 144.220  1.00  0.00           H
ATOM   1148  HE2 LYS A  86      78.810  89.780 142.460  1.00  0.00           H
ATOM   1149  NZ  LYS A  86      78.150  91.590 143.260  1.00  0.00           N
ATOM   1150  HZ1 LYS A  86      78.290  92.460 142.700  1.00  0.00           H
ATOM   1151  HZ2 LYS A  86      77.240  91.130 143.070  1.00  0.00           H
ATOM   1152  HZ3 LYS A  86      78.030  91.850 144.260  1.00  0.00           H
ATOM   1153  C   LYS A  86      83.470  93.380 139.190  1.00  0.00           C
ATOM   1154  O   LYS A  86      84.370  92.540 139.110  1.00  0.00           O
ATOM   1155  N   ASP A  87      83.750  94.690 138.970  1.00  0.00           N
ATOM   1156  HN  ASP A  87      82.980  95.260 138.710  1.00  0.00           H
ATOM   1157  CA  ASP A  87      85.040  95.250 138.870  1.00  0.00           C
ATOM   1158  HA  ASP A  87      85.740  94.430 138.800  1.00  0.00           H
ATOM   1159  CB  ASP A  87      85.020  96.120 137.520  1.00  0.00           C
ATOM   1160  HB1 ASP A  87      84.580  95.450 136.750  1.00  0.00           H
ATOM   1161  HB2 ASP A  87      84.360  97.010 137.630  1.00  0.00           H
ATOM   1162  CG  ASP A  87      86.400  96.480 137.080  1.00  0.00           C
ATOM   1163  OD1 ASP A  87      86.540  96.780 135.860  1.00  0.00           O
ATOM   1164  OD2 ASP A  87      87.350  96.620 137.920  1.00  0.00           O
ATOM   1165  C   ASP A  87      85.150  96.010 140.250  1.00  0.00           C
ATOM   1166  O   ASP A  87      84.420  97.020 140.510  1.00  0.00           O
ATOM   1167  N   PRO A  88      86.030  95.580 141.200  1.00  0.00           N
ATOM   1168  CD  PRO A  88      87.020  94.480 141.090  1.00  0.00           C
ATOM   1169  HD1 PRO A  88      87.760  94.670 140.290  1.00  0.00           H
ATOM   1170  HD2 PRO A  88      86.500  93.550 140.780  1.00  0.00           H
ATOM   1171  CA  PRO A  88      86.020  96.100 142.570  1.00  0.00           C
ATOM   1172  HA  PRO A  88      85.050  96.520 142.810  1.00  0.00           H
ATOM   1173  CB  PRO A  88      86.490  94.910 143.410  1.00  0.00           C
ATOM   1174  HB1 PRO A  88      86.950  95.290 144.350  1.00  0.00           H
ATOM   1175  HB2 PRO A  88      85.620  94.260 143.650  1.00  0.00           H
ATOM   1176  CG  PRO A  88      87.500  94.150 142.510  1.00  0.00           C
ATOM   1177  HG1 PRO A  88      87.590  93.070 142.760  1.00  0.00           H
ATOM   1178  HG2 PRO A  88      88.460  94.680 142.740  1.00  0.00           H
ATOM   1179  C   PRO A  88      86.890  97.350 142.620  1.00  0.00           C
ATOM   1180  O   PRO A  88      88.090  97.240 142.610  1.00  0.00           O
ATOM   1181  N   ARG A  89      86.300  98.560 142.700  1.00  0.00           N
ATOM   1182  HN  ARG A  89      85.320  98.750 142.740  1.00  0.00           H
ATOM   1183  CA  ARG A  89      87.080  99.780 142.700  1.00  0.00           C
ATOM   1184  HA  ARG A  89      88.150  99.690 142.680  1.00  0.00           H
ATOM   1185  CB  ARG A  89      86.700 100.470 141.370  1.00  0.00           C
ATOM   1186  HB1 ARG A  89      85.630 100.780 141.320  1.00  0.00           H
ATOM   1187  HB2 ARG A  89      87.270 101.410 141.180  1.00  0.00           H
ATOM   1188  CG  ARG A  89      87.020  99.680 140.110  1.00  0.00           C
ATOM   1189  HG1 ARG A  89      86.270  98.900 139.850  1.00  0.00           H
ATOM   1190  HG2 ARG A  89      88.010  99.180 140.140  1.00  0.00           H
ATOM   1191  CD  ARG A  89      87.070 100.500 138.790  1.00  0.00           C
ATOM   1192  HD1 ARG A  89      87.920 101.190 138.940  1.00  0.00           H
ATOM   1193  HD2 ARG A  89      86.190 101.100 138.500  1.00  0.00           H
ATOM   1194  NE  ARG A  89      87.470  99.630 137.650  1.00  0.00           N
ATOM   1195  HE  ARG A  89      87.230  98.660 137.650  1.00  0.00           H
ATOM   1196  CZ  ARG A  89      87.290 100.060 136.390  1.00  0.00           C
ATOM   1197  NH1 ARG A  89      87.140 101.280 135.990  1.00  0.00           N
ATOM   1198 HH11 ARG A  89      87.030 101.360 135.000  1.00  0.00           H
ATOM   1199 HH12 ARG A  89      87.070 102.020 136.670  1.00  0.00           H
ATOM   1200  NH2 ARG A  89      87.500  99.190 135.400  1.00  0.00           N
ATOM   1201 HH21 ARG A  89      87.130  99.450 134.500  1.00  0.00           H
ATOM   1202 HH22 ARG A  89      87.570  98.220 135.610  1.00  0.00           H
ATOM   1203  C   ARG A  89      86.780 100.630 143.930  1.00  0.00           C
ATOM   1204  O   ARG A  89      85.750 100.460 144.620  1.00  0.00           O
ATOM   1205  N   TYR A  90      87.730 101.530 144.260  1.00  0.00           N
ATOM   1206  HN  TYR A  90      88.500 101.640 143.620  1.00  0.00           H
ATOM   1207  CA  TYR A  90      87.530 102.700 145.060  1.00  0.00           C
ATOM   1208  HA  TYR A  90      87.150 102.270 145.980  1.00  0.00           H
ATOM   1209  CB  TYR A  90      88.790 103.540 145.370  1.00  0.00           C
ATOM   1210  HB1 TYR A  90      89.280 103.980 144.470  1.00  0.00           H
ATOM   1211  HB2 TYR A  90      88.510 104.360 146.060  1.00  0.00           H
ATOM   1212  CG  TYR A  90      89.830 102.660 145.980  1.00  0.00           C
ATOM   1213  CD1 TYR A  90      89.560 102.030 147.200  1.00  0.00           C
ATOM   1214  HD1 TYR A  90      88.580 102.080 147.660  1.00  0.00           H
ATOM   1215  CE1 TYR A  90      90.580 101.300 147.850  1.00  0.00           C
ATOM   1216  HE1 TYR A  90      90.360 100.770 148.770  1.00  0.00           H
ATOM   1217  CZ  TYR A  90      91.840 101.250 147.290  1.00  0.00           C
ATOM   1218  OH  TYR A  90      92.870 100.510 147.820  1.00  0.00           O
ATOM   1219  HH  TYR A  90      92.430 100.050 148.540  1.00  0.00           H
ATOM   1220  CD2 TYR A  90      91.130 102.650 145.380  1.00  0.00           C
ATOM   1221  HD2 TYR A  90      91.350 103.150 144.450  1.00  0.00           H
ATOM   1222  CE2 TYR A  90      92.150 101.930 146.090  1.00  0.00           C
ATOM   1223  HE2 TYR A  90      93.160 101.860 145.720  1.00  0.00           H
ATOM   1224  C   TYR A  90      86.550 103.640 144.470  1.00  0.00           C
ATOM   1225  O   TYR A  90      86.600 103.890 143.290  1.00  0.00           O
ATOM   1226  N   PHE A  91      85.700 104.280 145.280  1.00  0.00           N
ATOM   1227  HN  PHE A  91      85.700 104.100 146.260  1.00  0.00           H
ATOM   1228  CA  PHE A  91      84.810 105.370 144.800  1.00  0.00           C
ATOM   1229  HA  PHE A  91      85.180 105.790 143.870  1.00  0.00           H
ATOM   1230  CB  PHE A  91      83.330 104.850 144.500  1.00  0.00           C
ATOM   1231  HB1 PHE A  91      82.790 105.500 143.770  1.00  0.00           H
ATOM   1232  HB2 PHE A  91      83.400 103.910 143.910  1.00  0.00           H
ATOM   1233  CG  PHE A  91      82.480 104.660 145.700  1.00  0.00           C
ATOM   1234  CD1 PHE A  91      82.540 103.460 146.390  1.00  0.00           C
ATOM   1235  HD1 PHE A  91      83.150 102.740 145.870  1.00  0.00           H
ATOM   1236  CE1 PHE A  91      81.800 103.240 147.540  1.00  0.00           C
ATOM   1237  HE1 PHE A  91      81.780 102.260 148.000  1.00  0.00           H
ATOM   1238  CZ  PHE A  91      81.000 104.300 148.060  1.00  0.00           C
ATOM   1239  HZ  PHE A  91      80.490 104.110 149.000  1.00  0.00           H
ATOM   1240  CD2 PHE A  91      81.610 105.680 146.210  1.00  0.00           C
ATOM   1241  HD2 PHE A  91      81.410 106.580 145.650  1.00  0.00           H
ATOM   1242  CE2 PHE A  91      80.840 105.550 147.380  1.00  0.00           C
ATOM   1243  HE2 PHE A  91      80.220 106.350 147.770  1.00  0.00           H
ATOM   1244  C   PHE A  91      84.790 106.530 145.810  1.00  0.00           C
ATOM   1245  O   PHE A  91      85.210 106.370 146.940  1.00  0.00           O
ATOM   1246  N   PHE A  92      84.330 107.680 145.350  1.00  0.00           N
ATOM   1247  HN  PHE A  92      84.020 107.730 144.410  1.00  0.00           H
ATOM   1248  CA  PHE A  92      84.010 108.870 146.110  1.00  0.00           C
ATOM   1249  HA  PHE A  92      83.820 108.620 147.140  1.00  0.00           H
ATOM   1250  CB  PHE A  92      85.190 109.890 145.970  1.00  0.00           C
ATOM   1251  HB1 PHE A  92      86.140 109.410 146.270  1.00  0.00           H
ATOM   1252  HB2 PHE A  92      85.180 110.080 144.870  1.00  0.00           H
ATOM   1253  CG  PHE A  92      84.980 111.290 146.610  1.00  0.00           C
ATOM   1254  CD1 PHE A  92      84.200 111.450 147.800  1.00  0.00           C
ATOM   1255  HD1 PHE A  92      83.910 110.530 148.280  1.00  0.00           H
ATOM   1256  CE1 PHE A  92      83.900 112.770 148.230  1.00  0.00           C
ATOM   1257  HE1 PHE A  92      83.400 112.900 149.170  1.00  0.00           H
ATOM   1258  CZ  PHE A  92      84.380 113.900 147.510  1.00  0.00           C
ATOM   1259  HZ  PHE A  92      84.130 114.900 147.830  1.00  0.00           H
ATOM   1260  CD2 PHE A  92      85.410 112.450 145.940  1.00  0.00           C
ATOM   1261  HD2 PHE A  92      85.950 112.330 145.010  1.00  0.00           H
ATOM   1262  CE2 PHE A  92      85.170 113.710 146.390  1.00  0.00           C
ATOM   1263  HE2 PHE A  92      85.420 114.550 145.760  1.00  0.00           H
ATOM   1264  C   PHE A  92      82.630 109.370 145.550  1.00  0.00           C
ATOM   1265  O   PHE A  92      82.650 109.850 144.390  1.00  0.00           O
ATOM   1266  N   SER A  93      81.570 109.380 146.430  1.00  0.00           N
ATOM   1267  HN  SER A  93      81.490 108.730 147.180  1.00  0.00           H
ATOM   1268  CA  SER A  93      80.310 110.010 146.030  1.00  0.00           C
ATOM   1269  HA  SER A  93      80.330 110.350 145.000  1.00  0.00           H
ATOM   1270  CB  SER A  93      78.910 109.200 146.080  1.00  0.00           C
ATOM   1271  HB1 SER A  93      79.040 108.420 145.290  1.00  0.00           H
ATOM   1272  HB2 SER A  93      78.080 109.750 145.600  1.00  0.00           H
ATOM   1273  OG  SER A  93      78.670 108.540 147.320  1.00  0.00           O
ATOM   1274  HG1 SER A  93      78.280 109.220 147.870  1.00  0.00           H
ATOM   1275  C   SER A  93      79.910 111.210 146.960  1.00  0.00           C
ATOM   1276  O   SER A  93      80.060 111.140 148.190  1.00  0.00           O
ATOM   1277  N   LEU A  94      79.340 112.180 146.350  1.00  0.00           N
ATOM   1278  HN  LEU A  94      79.540 112.190 145.370  1.00  0.00           H
ATOM   1279  CA  LEU A  94      78.870 113.410 146.980  1.00  0.00           C
ATOM   1280  HA  LEU A  94      78.550 113.160 147.980  1.00  0.00           H
ATOM   1281  CB  LEU A  94      79.850 114.530 147.080  1.00  0.00           C
ATOM   1282  HB1 LEU A  94      80.760 114.300 147.670  1.00  0.00           H
ATOM   1283  HB2 LEU A  94      80.200 114.640 146.030  1.00  0.00           H
ATOM   1284  CG  LEU A  94      79.490 115.960 147.490  1.00  0.00           C
ATOM   1285  HG  LEU A  94      78.630 116.260 146.850  1.00  0.00           H
ATOM   1286  CD1 LEU A  94      78.890 115.950 148.890  1.00  0.00           C
ATOM   1287 HD11 LEU A  94      78.430 116.900 149.240  1.00  0.00           H
ATOM   1288 HD12 LEU A  94      78.070 115.210 148.970  1.00  0.00           H
ATOM   1289 HD13 LEU A  94      79.680 115.740 149.650  1.00  0.00           H
ATOM   1290  CD2 LEU A  94      80.700 116.930 147.370  1.00  0.00           C
ATOM   1291 HD21 LEU A  94      80.410 117.960 147.670  1.00  0.00           H
ATOM   1292 HD22 LEU A  94      81.560 116.490 147.920  1.00  0.00           H
ATOM   1293 HD23 LEU A  94      81.070 116.960 146.330  1.00  0.00           H
ATOM   1294  C   LEU A  94      77.510 113.780 146.380  1.00  0.00           C
ATOM   1295  O   LEU A  94      77.310 113.730 145.230  1.00  0.00           O
ATOM   1296  N   LYS A  95      76.580 114.190 147.280  1.00  0.00           N
ATOM   1297  HN  LYS A  95      76.930 114.220 148.210  1.00  0.00           H
ATOM   1298  CA  LYS A  95      75.370 114.750 147.010  1.00  0.00           C
ATOM   1299  HA  LYS A  95      75.390 115.230 146.040  1.00  0.00           H
ATOM   1300  CB  LYS A  95      74.140 113.810 147.140  1.00  0.00           C
ATOM   1301  HB1 LYS A  95      74.200 113.060 146.320  1.00  0.00           H
ATOM   1302  HB2 LYS A  95      74.250 113.270 148.100  1.00  0.00           H
ATOM   1303  CG  LYS A  95      72.810 114.560 146.960  1.00  0.00           C
ATOM   1304  HG1 LYS A  95      73.060 115.220 146.100  1.00  0.00           H
ATOM   1305  HG2 LYS A  95      72.660 115.240 147.820  1.00  0.00           H
ATOM   1306  CD  LYS A  95      71.630 113.590 146.680  1.00  0.00           C
ATOM   1307  HD1 LYS A  95      71.650 112.830 147.500  1.00  0.00           H
ATOM   1308  HD2 LYS A  95      72.020 113.100 145.760  1.00  0.00           H
ATOM   1309  CE  LYS A  95      70.310 114.330 146.510  1.00  0.00           C
ATOM   1310  HE1 LYS A  95      70.310 115.090 145.700  1.00  0.00           H
ATOM   1311  HE2 LYS A  95      70.120 114.980 147.390  1.00  0.00           H
ATOM   1312  NZ  LYS A  95      69.240 113.300 146.440  1.00  0.00           N
ATOM   1313  HZ1 LYS A  95      68.310 113.690 146.170  1.00  0.00           H
ATOM   1314  HZ2 LYS A  95      69.550 112.680 145.670  1.00  0.00           H
ATOM   1315  HZ3 LYS A  95      69.150 112.590 147.200  1.00  0.00           H
ATOM   1316  C   LYS A  95      75.150 115.920 148.040  1.00  0.00           C
ATOM   1317  O   LYS A  95      75.060 115.770 149.240  1.00  0.00           O
ATOM   1318  N   THR A  96      75.210 117.150 147.600  1.00  0.00           N
ATOM   1319  HN  THR A  96      75.240 117.450 146.650  1.00  0.00           H
ATOM   1320  CA  THR A  96      74.880 118.320 148.430  1.00  0.00           C
ATOM   1321  HA  THR A  96      75.540 118.400 149.290  1.00  0.00           H
ATOM   1322  CB  THR A  96      75.320 119.680 147.860  1.00  0.00           C
ATOM   1323  HB  THR A  96      75.050 120.450 148.600  1.00  0.00           H
ATOM   1324  OG1 THR A  96      74.650 119.950 146.690  1.00  0.00           O
ATOM   1325  HG1 THR A  96      74.900 120.840 146.440  1.00  0.00           H
ATOM   1326  CG2 THR A  96      76.850 119.670 147.560  1.00  0.00           C
ATOM   1327 HG21 THR A  96      77.500 119.430 148.420  1.00  0.00           H
ATOM   1328 HG22 THR A  96      77.080 118.920 146.770  1.00  0.00           H
ATOM   1329 HG23 THR A  96      77.080 120.620 147.020  1.00  0.00           H
ATOM   1330  C   THR A  96      73.420 118.360 148.940  1.00  0.00           C
ATOM   1331  O   THR A  96      72.560 117.790 148.280  1.00  0.00           O
ATOM   1332  N   ASP A  97      73.090 119.120 149.970  1.00  0.00           N
ATOM   1333  HN  ASP A  97      73.840 119.480 150.520  1.00  0.00           H
ATOM   1334  CA  ASP A  97      71.760 119.320 150.510  1.00  0.00           C
ATOM   1335  HA  ASP A  97      71.250 118.370 150.510  1.00  0.00           H
ATOM   1336  CB  ASP A  97      71.820 120.090 151.870  1.00  0.00           C
ATOM   1337  HB1 ASP A  97      72.750 120.680 151.750  1.00  0.00           H
ATOM   1338  HB2 ASP A  97      70.900 120.690 152.030  1.00  0.00           H
ATOM   1339  CG  ASP A  97      71.940 119.130 153.030  1.00  0.00           C
ATOM   1340  OD1 ASP A  97      72.410 118.020 152.860  1.00  0.00           O
ATOM   1341  OD2 ASP A  97      71.630 119.620 154.170  1.00  0.00           O
ATOM   1342  C   ASP A  97      70.890 120.190 149.460  1.00  0.00           C
ATOM   1343  O   ASP A  97      69.690 120.030 149.440  1.00  0.00           O
ATOM   1344  N   ARG A  98      71.520 121.090 148.590  1.00  0.00           N
ATOM   1345  HN  ARG A  98      72.500 121.170 148.720  1.00  0.00           H
ATOM   1346  CA  ARG A  98      70.770 121.640 147.500  1.00  0.00           C
ATOM   1347  HA  ARG A  98      69.890 122.100 147.920  1.00  0.00           H
ATOM   1348  CB  ARG A  98      71.560 122.890 146.780  1.00  0.00           C
ATOM   1349  HB1 ARG A  98      72.370 122.480 146.140  1.00  0.00           H
ATOM   1350  HB2 ARG A  98      70.810 123.370 146.120  1.00  0.00           H
ATOM   1351  CG  ARG A  98      71.980 123.970 147.770  1.00  0.00           C
ATOM   1352  HG1 ARG A  98      72.810 123.630 148.430  1.00  0.00           H
ATOM   1353  HG2 ARG A  98      71.130 124.340 148.370  1.00  0.00           H
ATOM   1354  CD  ARG A  98      72.600 125.150 147.040  1.00  0.00           C
ATOM   1355  HD1 ARG A  98      71.970 125.630 146.270  1.00  0.00           H
ATOM   1356  HD2 ARG A  98      73.420 124.710 146.430  1.00  0.00           H
ATOM   1357  NE  ARG A  98      73.070 126.170 148.070  1.00  0.00           N
ATOM   1358  HE  ARG A  98      72.770 126.080 149.010  1.00  0.00           H
ATOM   1359  CZ  ARG A  98      73.730 127.300 147.660  1.00  0.00           C
ATOM   1360  NH1 ARG A  98      74.030 127.620 146.430  1.00  0.00           N
ATOM   1361 HH11 ARG A  98      74.630 128.400 146.250  1.00  0.00           H
ATOM   1362 HH12 ARG A  98      74.080 126.800 145.850  1.00  0.00           H
ATOM   1363  NH2 ARG A  98      74.170 128.130 148.600  1.00  0.00           N
ATOM   1364 HH21 ARG A  98      74.710 128.890 148.240  1.00  0.00           H
ATOM   1365 HH22 ARG A  98      74.430 127.800 149.510  1.00  0.00           H
ATOM   1366  C   ARG A  98      70.420 120.690 146.410  1.00  0.00           C
ATOM   1367  O   ARG A  98      69.390 120.780 145.770  1.00  0.00           O
ATOM   1368  N   ALA A  99      71.290 119.740 146.060  1.00  0.00           N
ATOM   1369  HN  ALA A  99      72.090 119.550 146.620  1.00  0.00           H
ATOM   1370  CA  ALA A  99      71.200 118.840 144.840  1.00  0.00           C
ATOM   1371  HA  ALA A  99      71.000 119.500 144.000  1.00  0.00           H
ATOM   1372  CB  ALA A  99      72.600 118.130 144.740  1.00  0.00           C
ATOM   1373  HB1 ALA A  99      73.410 118.890 144.740  1.00  0.00           H
ATOM   1374  HB2 ALA A  99      72.610 117.410 145.580  1.00  0.00           H
ATOM   1375  HB3 ALA A  99      72.780 117.650 143.760  1.00  0.00           H
ATOM   1376  C   ALA A  99      70.090 117.800 144.800  1.00  0.00           C
ATOM   1377  O   ALA A  99      69.610 117.410 145.910  1.00  0.00           O
ATOM   1378  N   ARG A 100      69.650 117.440 143.580  1.00  0.00           N
ATOM   1379  HN  ARG A 100      69.860 118.020 142.800  1.00  0.00           H
ATOM   1380  CA  ARG A 100      68.650 116.460 143.260  1.00  0.00           C
ATOM   1381  HA  ARG A 100      67.870 116.460 144.010  1.00  0.00           H
ATOM   1382  CB  ARG A 100      68.010 116.790 141.870  1.00  0.00           C
ATOM   1383  HB1 ARG A 100      68.810 117.120 141.170  1.00  0.00           H
ATOM   1384  HB2 ARG A 100      67.520 115.940 141.350  1.00  0.00           H
ATOM   1385  CG  ARG A 100      66.960 117.920 141.910  1.00  0.00           C
ATOM   1386  HG1 ARG A 100      66.780 118.180 140.850  1.00  0.00           H
ATOM   1387  HG2 ARG A 100      67.480 118.810 142.320  1.00  0.00           H
ATOM   1388  CD  ARG A 100      65.640 117.550 142.620  1.00  0.00           C
ATOM   1389  HD1 ARG A 100      65.840 117.310 143.680  1.00  0.00           H
ATOM   1390  HD2 ARG A 100      65.140 116.720 142.080  1.00  0.00           H
ATOM   1391  NE  ARG A 100      64.710 118.710 142.640  1.00  0.00           N
ATOM   1392  HE  ARG A 100      65.030 119.400 141.990  1.00  0.00           H
ATOM   1393  CZ  ARG A 100      63.890 119.010 143.640  1.00  0.00           C
ATOM   1394  NH1 ARG A 100      63.670 118.250 144.700  1.00  0.00           N
ATOM   1395 HH11 ARG A 100      62.870 118.620 145.170  1.00  0.00           H
ATOM   1396 HH12 ARG A 100      63.860 117.270 144.660  1.00  0.00           H
ATOM   1397  NH2 ARG A 100      63.320 120.200 143.580  1.00  0.00           N
ATOM   1398 HH21 ARG A 100      62.970 120.590 144.430  1.00  0.00           H
ATOM   1399 HH22 ARG A 100      63.580 120.810 142.830  1.00  0.00           H
ATOM   1400  C   ARG A 100      69.250 115.080 143.200  1.00  0.00           C
ATOM   1401  O   ARG A 100      68.710 114.020 143.560  1.00  0.00           O
ATOM   1402  N   GLN A 101      70.510 114.980 142.790  1.00  0.00           N
ATOM   1403  HN  GLN A 101      71.010 115.810 142.570  1.00  0.00           H
ATOM   1404  CA  GLN A 101      71.220 113.720 142.450  1.00  0.00           C
ATOM   1405  HA  GLN A 101      70.610 112.880 142.750  1.00  0.00           H
ATOM   1406  CB  GLN A 101      71.550 113.700 140.960  1.00  0.00           C
ATOM   1407  HB1 GLN A 101      72.400 114.380 140.750  1.00  0.00           H
ATOM   1408  HB2 GLN A 101      72.050 112.740 140.690  1.00  0.00           H
ATOM   1409  CG  GLN A 101      70.400 114.060 140.010  1.00  0.00           C
ATOM   1410  HG1 GLN A 101      70.820 114.120 138.980  1.00  0.00           H
ATOM   1411  HG2 GLN A 101      70.230 115.150 140.140  1.00  0.00           H
ATOM   1412  CD  GLN A 101      69.120 113.160 140.130  1.00  0.00           C
ATOM   1413  OE1 GLN A 101      67.990 113.680 140.250  1.00  0.00           O
ATOM   1414  NE2 GLN A 101      69.240 111.830 139.950  1.00  0.00           N
ATOM   1415 HE21 GLN A 101      70.110 111.460 139.640  1.00  0.00           H
ATOM   1416 HE22 GLN A 101      68.480 111.220 140.210  1.00  0.00           H
ATOM   1417  C   GLN A 101      72.560 113.650 143.080  1.00  0.00           C
ATOM   1418  O   GLN A 101      73.190 114.620 143.480  1.00  0.00           O
ATOM   1419  N   VAL A 102      73.200 112.460 143.230  1.00  0.00           N
ATOM   1420  HN  VAL A 102      72.740 111.600 143.020  1.00  0.00           H
ATOM   1421  CA  VAL A 102      74.590 112.200 143.650  1.00  0.00           C
ATOM   1422  HA  VAL A 102      74.850 112.970 144.370  1.00  0.00           H
ATOM   1423  CB  VAL A 102      74.600 110.840 144.290  1.00  0.00           C
ATOM   1424  HB  VAL A 102      73.640 110.650 144.800  1.00  0.00           H
ATOM   1425  CG1 VAL A 102      74.720 109.720 143.250  1.00  0.00           C
ATOM   1426 HG11 VAL A 102      75.760 109.690 142.880  1.00  0.00           H
ATOM   1427 HG12 VAL A 102      74.550 108.700 143.670  1.00  0.00           H
ATOM   1428 HG13 VAL A 102      73.980 109.850 142.430  1.00  0.00           H
ATOM   1429  CG2 VAL A 102      75.730 110.730 145.340  1.00  0.00           C
ATOM   1430 HG21 VAL A 102      75.740 109.650 145.620  1.00  0.00           H
ATOM   1431 HG22 VAL A 102      76.700 110.960 144.860  1.00  0.00           H
ATOM   1432 HG23 VAL A 102      75.540 111.470 146.150  1.00  0.00           H
ATOM   1433  C   VAL A 102      75.470 112.390 142.480  1.00  0.00           C
ATOM   1434  O   VAL A 102      75.090 112.360 141.280  1.00  0.00           O
ATOM   1435  N   THR A 103      76.750 112.540 142.750  1.00  0.00           N
ATOM   1436  HN  THR A 103      77.010 112.660 143.710  1.00  0.00           H
ATOM   1437  CA  THR A 103      77.840 112.470 141.730  1.00  0.00           C
ATOM   1438  HA  THR A 103      77.420 111.920 140.900  1.00  0.00           H
ATOM   1439  CB  THR A 103      78.410 113.830 141.390  1.00  0.00           C
ATOM   1440  HB  THR A 103      78.680 114.360 142.330  1.00  0.00           H
ATOM   1441  OG1 THR A 103      77.410 114.570 140.690  1.00  0.00           O
ATOM   1442  HG1 THR A 103      77.200 114.050 139.920  1.00  0.00           H
ATOM   1443  CG2 THR A 103      79.560 113.690 140.420  1.00  0.00           C
ATOM   1444 HG21 THR A 103      80.450 113.260 140.910  1.00  0.00           H
ATOM   1445 HG22 THR A 103      79.200 113.080 139.560  1.00  0.00           H
ATOM   1446 HG23 THR A 103      79.740 114.680 139.940  1.00  0.00           H
ATOM   1447  C   THR A 103      78.890 111.580 142.290  1.00  0.00           C
ATOM   1448  O   THR A 103      79.130 111.720 143.490  1.00  0.00           O
ATOM   1449  N   THR A 104      79.430 110.680 141.540  1.00  0.00           N
ATOM   1450  HN  THR A 104      79.270 110.790 140.560  1.00  0.00           H
ATOM   1451  CA  THR A 104      80.260 109.550 141.920  1.00  0.00           C
ATOM   1452  HA  THR A 104      80.740 109.740 142.870  1.00  0.00           H
ATOM   1453  CB  THR A 104      79.590 108.190 141.950  1.00  0.00           C
ATOM   1454  HB  THR A 104      79.300 107.770 140.970  1.00  0.00           H
ATOM   1455  OG1 THR A 104      78.350 108.170 142.700  1.00  0.00           O
ATOM   1456  HG1 THR A 104      77.810 108.710 142.120  1.00  0.00           H
ATOM   1457  CG2 THR A 104      80.430 107.200 142.650  1.00  0.00           C
ATOM   1458 HG21 THR A 104      80.650 107.460 143.710  1.00  0.00           H
ATOM   1459 HG22 THR A 104      79.880 106.240 142.700  1.00  0.00           H
ATOM   1460 HG23 THR A 104      81.340 106.930 142.080  1.00  0.00           H
ATOM   1461  C   THR A 104      81.460 109.500 140.910  1.00  0.00           C
ATOM   1462  O   THR A 104      81.350 109.470 139.680  1.00  0.00           O
ATOM   1463  N   ILE A 105      82.690 109.550 141.430  1.00  0.00           N
ATOM   1464  HN  ILE A 105      82.780 109.870 142.370  1.00  0.00           H
ATOM   1465  CA  ILE A 105      83.900 109.240 140.680  1.00  0.00           C
ATOM   1466  HA  ILE A 105      83.580 109.040 139.670  1.00  0.00           H
ATOM   1467  CB  ILE A 105      84.750 110.480 140.580  1.00  0.00           C
ATOM   1468  HB  ILE A 105      85.650 110.180 140.010  1.00  0.00           H
ATOM   1469  CG2 ILE A 105      83.960 111.420 139.700  1.00  0.00           C
ATOM   1470 HG21 ILE A 105      83.660 110.850 138.800  1.00  0.00           H
ATOM   1471 HG22 ILE A 105      83.100 111.960 140.150  1.00  0.00           H
ATOM   1472 HG23 ILE A 105      84.740 112.160 139.410  1.00  0.00           H
ATOM   1473  CG1 ILE A 105      85.230 110.980 141.930  1.00  0.00           C
ATOM   1474 HG11 ILE A 105      85.760 110.180 142.490  1.00  0.00           H
ATOM   1475 HG12 ILE A 105      84.490 111.250 142.710  1.00  0.00           H
ATOM   1476  CD  ILE A 105      86.030 112.330 141.790  1.00  0.00           C
ATOM   1477  HD1 ILE A 105      85.440 113.110 141.270  1.00  0.00           H
ATOM   1478  HD2 ILE A 105      86.370 112.790 142.740  1.00  0.00           H
ATOM   1479  HD3 ILE A 105      86.900 112.200 141.110  1.00  0.00           H
ATOM   1480  C   ILE A 105      84.560 107.910 141.180  1.00  0.00           C
ATOM   1481  O   ILE A 105      84.360 107.550 142.330  1.00  0.00           O
ATOM   1482  N   ASN A 106      85.240 107.160 140.270  1.00  0.00           N
ATOM   1483  HN  ASN A 106      85.540 107.480 139.370  1.00  0.00           H
ATOM   1484  CA  ASN A 106      85.790 105.880 140.700  1.00  0.00           C
ATOM   1485  HA  ASN A 106      86.020 105.860 141.750  1.00  0.00           H
ATOM   1486  CB  ASN A 106      85.080 104.610 140.330  1.00  0.00           C
ATOM   1487  HB1 ASN A 106      85.220 104.400 139.250  1.00  0.00           H
ATOM   1488  HB2 ASN A 106      85.490 103.790 140.960  1.00  0.00           H
ATOM   1489  CG  ASN A 106      83.630 104.760 140.490  1.00  0.00           C
ATOM   1490  OD1 ASN A 106      83.020 104.180 141.440  1.00  0.00           O
ATOM   1491  ND2 ASN A 106      82.950 105.540 139.610  1.00  0.00           N
ATOM   1492 HD21 ASN A 106      83.480 106.070 138.950  1.00  0.00           H
ATOM   1493 HD22 ASN A 106      81.980 105.750 139.750  1.00  0.00           H
ATOM   1494  C   ASN A 106      87.180 105.740 140.130  1.00  0.00           C
ATOM   1495  O   ASN A 106      87.670 106.500 139.330  1.00  0.00           O
ATOM   1496  N   ALA A 107      87.850 104.680 140.650  1.00  0.00           N
ATOM   1497  HN  ALA A 107      87.470 104.140 141.400  1.00  0.00           H
ATOM   1498  CA  ALA A 107      89.250 104.490 140.250  1.00  0.00           C
ATOM   1499  HA  ALA A 107      89.740 105.450 140.380  1.00  0.00           H
ATOM   1500  CB  ALA A 107      89.880 103.440 141.160  1.00  0.00           C
ATOM   1501  HB1 ALA A 107      90.750 102.870 140.750  1.00  0.00           H
ATOM   1502  HB2 ALA A 107      90.150 103.990 142.090  1.00  0.00           H
ATOM   1503  HB3 ALA A 107      89.140 102.680 141.500  1.00  0.00           H
ATOM   1504  C   ALA A 107      89.330 104.060 138.780  1.00  0.00           C
ATOM   1505  O   ALA A 107      88.370 103.590 138.070  1.00  0.00           O
ATOM   1506  N   HIS A 108      90.600 104.050 138.200  1.00  0.00           N
ATOM   1507  HN  HIS A 108      91.430 104.510 138.520  1.00  0.00           H
ATOM   1508  CA  HIS A 108      90.760 103.580 136.800  1.00  0.00           C
ATOM   1509  HA  HIS A 108      89.870 103.750 136.220  1.00  0.00           H
ATOM   1510  CB  HIS A 108      91.990 104.140 136.150  1.00  0.00           C
ATOM   1511  HB1 HIS A 108      91.950 104.080 135.040  1.00  0.00           H
ATOM   1512  HB2 HIS A 108      92.080 105.230 136.330  1.00  0.00           H
ATOM   1513  ND1 HIS A 108      93.780 104.180 137.910  1.00  0.00           N
ATOM   1514  CG  HIS A 108      93.310 103.760 136.670  1.00  0.00           C
ATOM   1515  CE1 HIS A 108      95.100 103.890 137.900  1.00  0.00           C
ATOM   1516  HE1 HIS A 108      95.680 104.060 138.810  1.00  0.00           H
ATOM   1517  NE2 HIS A 108      95.430 103.270 136.690  1.00  0.00           N
ATOM   1518  HE2 HIS A 108      96.260 102.710 136.610  1.00  0.00           H
ATOM   1519  CD2 HIS A 108      94.310 103.250 135.930  1.00  0.00           C
ATOM   1520  HD2 HIS A 108      94.220 102.870 134.920  1.00  0.00           H
ATOM   1521  C   HIS A 108      90.930 102.030 136.720  1.00  0.00           C
ATOM   1522  O   HIS A 108      90.730 101.410 135.660  1.00  0.00           O
ATOM   1523  N   ARG A 109      91.400 101.410 137.790  1.00  0.00           N
ATOM   1524  HN  ARG A 109      91.830 101.930 138.520  1.00  0.00           H
ATOM   1525  CA  ARG A 109      91.470  99.990 137.920  1.00  0.00           C
ATOM   1526  HA  ARG A 109      90.840  99.580 137.140  1.00  0.00           H
ATOM   1527  CB  ARG A 109      92.910  99.490 137.730  1.00  0.00           C
ATOM   1528  HB1 ARG A 109      92.960  98.380 137.770  1.00  0.00           H
ATOM   1529  HB2 ARG A 109      93.140  99.670 136.660  1.00  0.00           H
ATOM   1530  CG  ARG A 109      94.100 100.310 138.330  1.00  0.00           C
ATOM   1531  HG1 ARG A 109      93.750 101.370 138.330  1.00  0.00           H
ATOM   1532  HG2 ARG A 109      94.930 100.440 137.600  1.00  0.00           H
ATOM   1533  CD  ARG A 109      94.580 100.000 139.670  1.00  0.00           C
ATOM   1534  HD1 ARG A 109      93.910 100.230 140.530  1.00  0.00           H
ATOM   1535  HD2 ARG A 109      95.490 100.520 140.060  1.00  0.00           H
ATOM   1536  NE  ARG A 109      94.750  98.490 139.720  1.00  0.00           N
ATOM   1537  HE  ARG A 109      94.150  97.980 140.340  1.00  0.00           H
ATOM   1538  CZ  ARG A 109      95.840  97.870 139.330  1.00  0.00           C
ATOM   1539  NH1 ARG A 109      96.850  98.460 138.780  1.00  0.00           N
ATOM   1540 HH11 ARG A 109      97.460  97.940 138.180  1.00  0.00           H
ATOM   1541 HH12 ARG A 109      96.650  99.410 138.530  1.00  0.00           H
ATOM   1542  NH2 ARG A 109      95.760  96.570 139.410  1.00  0.00           N
ATOM   1543 HH21 ARG A 109      96.640  96.120 139.230  1.00  0.00           H
ATOM   1544 HH22 ARG A 109      95.010  96.110 139.880  1.00  0.00           H
ATOM   1545  C   ARG A 109      90.930  99.510 139.200  1.00  0.00           C
ATOM   1546  O   ARG A 109      90.540 100.310 140.040  1.00  0.00           O
ATOM   1547  N   SER A 110      90.820  98.230 139.360  1.00  0.00           N
ATOM   1548  HN  SER A 110      91.040  97.650 138.580  1.00  0.00           H
ATOM   1549  CA  SER A 110      90.420  97.500 140.570  1.00  0.00           C
ATOM   1550  HA  SER A 110      89.490  98.020 140.700  1.00  0.00           H
ATOM   1551  CB  SER A 110      90.280  95.990 140.390  1.00  0.00           C
ATOM   1552  HB1 SER A 110      89.370  95.920 139.750  1.00  0.00           H
ATOM   1553  HB2 SER A 110      90.190  95.440 141.350  1.00  0.00           H
ATOM   1554  OG  SER A 110      91.420  95.480 139.650  1.00  0.00           O
ATOM   1555  HG1 SER A 110      92.240  95.680 140.110  1.00  0.00           H
ATOM   1556  C   SER A 110      91.350  97.850 141.730  1.00  0.00           C
ATOM   1557  O   SER A 110      92.510  98.140 141.510  1.00  0.00           O
ATOM   1558  N   TYR A 111      90.820  97.730 142.920  1.00  0.00           N
ATOM   1559  HN  TYR A 111      89.840  97.580 143.020  1.00  0.00           H
ATOM   1560  CA  TYR A 111      91.660  97.940 144.090  1.00  0.00           C
ATOM   1561  HA  TYR A 111      92.270  98.820 143.950  1.00  0.00           H
ATOM   1562  CB  TYR A 111      91.040  98.110 145.510  1.00  0.00           C
ATOM   1563  HB1 TYR A 111      91.890  98.480 146.130  1.00  0.00           H
ATOM   1564  HB2 TYR A 111      90.230  98.860 145.580  1.00  0.00           H
ATOM   1565  CG  TYR A 111      90.480  96.780 146.160  1.00  0.00           C
ATOM   1566  CD1 TYR A 111      89.690  95.850 145.560  1.00  0.00           C
ATOM   1567  HD1 TYR A 111      89.430  96.050 144.530  1.00  0.00           H
ATOM   1568  CE1 TYR A 111      89.260  94.670 146.210  1.00  0.00           C
ATOM   1569  HE1 TYR A 111      88.710  93.900 145.690  1.00  0.00           H
ATOM   1570  CZ  TYR A 111      89.560  94.520 147.560  1.00  0.00           C
ATOM   1571  OH  TYR A 111      89.040  93.420 148.260  1.00  0.00           O
ATOM   1572  HH  TYR A 111      89.310  93.460 149.180  1.00  0.00           H
ATOM   1573  CD2 TYR A 111      90.860  96.530 147.470  1.00  0.00           C
ATOM   1574  HD2 TYR A 111      91.550  97.220 147.950  1.00  0.00           H
ATOM   1575  CE2 TYR A 111      90.490  95.390 148.170  1.00  0.00           C
ATOM   1576  HE2 TYR A 111      90.830  95.150 149.170  1.00  0.00           H
ATOM   1577  C   TYR A 111      92.770  96.900 144.130  1.00  0.00           C
ATOM   1578  O   TYR A 111      92.660  95.740 143.720  1.00  0.00           O
ATOM   1579  N   LEU A 112      93.990  97.310 144.610  1.00  0.00           N
ATOM   1580  HN  LEU A 112      94.230  98.270 144.730  1.00  0.00           H
ATOM   1581  CA  LEU A 112      94.990  96.330 144.840  1.00  0.00           C
ATOM   1582  HA  LEU A 112      94.890  95.560 144.080  1.00  0.00           H
ATOM   1583  CB  LEU A 112      96.400  97.040 144.880  1.00  0.00           C
ATOM   1584  HB1 LEU A 112      96.320  97.910 145.570  1.00  0.00           H
ATOM   1585  HB2 LEU A 112      97.190  96.380 145.300  1.00  0.00           H
ATOM   1586  CG  LEU A 112      96.940  97.490 143.480  1.00  0.00           C
ATOM   1587  HG  LEU A 112      96.180  98.170 143.030  1.00  0.00           H
ATOM   1588  CD1 LEU A 112      98.180  98.380 143.730  1.00  0.00           C
ATOM   1589 HD11 LEU A 112      99.030  97.860 144.230  1.00  0.00           H
ATOM   1590 HD12 LEU A 112      98.510  98.890 142.800  1.00  0.00           H
ATOM   1591 HD13 LEU A 112      97.850  99.240 144.350  1.00  0.00           H
ATOM   1592  CD2 LEU A 112      97.460  96.350 142.520  1.00  0.00           C
ATOM   1593 HD21 LEU A 112      98.230  95.860 143.160  1.00  0.00           H
ATOM   1594 HD22 LEU A 112      96.660  95.650 142.180  1.00  0.00           H
ATOM   1595 HD23 LEU A 112      98.080  96.760 141.700  1.00  0.00           H
ATOM   1596  C   LEU A 112      94.780  95.710 146.190  1.00  0.00           C
ATOM   1597  O   LEU A 112      94.630  96.480 147.130  1.00  0.00           O
ATOM   1598  N   PRO A 113      94.600  94.420 146.400  1.00  0.00           N
ATOM   1599  CD  PRO A 113      94.430  93.480 145.310  1.00  0.00           C
ATOM   1600  HD1 PRO A 113      95.360  93.380 144.700  1.00  0.00           H
ATOM   1601  HD2 PRO A 113      93.600  93.720 144.610  1.00  0.00           H
ATOM   1602  CA  PRO A 113      94.300  93.780 147.700  1.00  0.00           C
ATOM   1603  HA  PRO A 113      93.590  94.330 148.310  1.00  0.00           H
ATOM   1604  CB  PRO A 113      93.670  92.430 147.340  1.00  0.00           C
ATOM   1605  HB1 PRO A 113      93.760  91.670 148.140  1.00  0.00           H
ATOM   1606  HB2 PRO A 113      92.580  92.620 147.260  1.00  0.00           H
ATOM   1607  CG  PRO A 113      94.210  92.130 145.950  1.00  0.00           C
ATOM   1608  HG1 PRO A 113      93.650  91.510 145.210  1.00  0.00           H
ATOM   1609  HG2 PRO A 113      95.180  91.630 146.150  1.00  0.00           H
ATOM   1610  C   PRO A 113      95.630  93.550 148.470  1.00  0.00           C
ATOM   1611  O   PRO A 113      96.700  93.200 147.930  1.00  0.00           O
ATOM   1612  N   GLY A 114      95.620  93.820 149.770  1.00  0.00           N
ATOM   1613  HN  GLY A 114      94.800  94.140 150.230  1.00  0.00           H
ATOM   1614  CA  GLY A 114      96.670  93.450 150.750  1.00  0.00           C
ATOM   1615  HA1 GLY A 114      96.960  92.460 150.440  1.00  0.00           H
ATOM   1616  HA2 GLY A 114      96.300  93.390 151.770  1.00  0.00           H
ATOM   1617  C   GLY A 114      97.930  94.200 150.650  1.00  0.00           C
ATOM   1618  O   GLY A 114      99.020  93.730 151.040  1.00  0.00           O
ATOM   1619  N   GLN A 115      97.870  95.460 150.240  1.00  0.00           N
ATOM   1620  HN  GLN A 115      97.090  95.770 149.700  1.00  0.00           H
ATOM   1621  CA  GLN A 115      99.000  96.320 150.290  1.00  0.00           C
ATOM   1622  HA  GLN A 115      99.550  95.980 151.160  1.00  0.00           H
ATOM   1623  CB  GLN A 115      99.880  96.200 149.080  1.00  0.00           C
ATOM   1624  HB1 GLN A 115     100.760  96.850 149.270  1.00  0.00           H
ATOM   1625  HB2 GLN A 115     100.170  95.130 149.040  1.00  0.00           H
ATOM   1626  CG  GLN A 115      99.210  96.510 147.800  1.00  0.00           C
ATOM   1627  HG1 GLN A 115      98.840  97.550 147.990  1.00  0.00           H
ATOM   1628  HG2 GLN A 115      98.390  95.810 147.550  1.00  0.00           H
ATOM   1629  CD  GLN A 115     100.140  96.720 146.570  1.00  0.00           C
ATOM   1630  OE1 GLN A 115     100.370  97.810 146.090  1.00  0.00           O
ATOM   1631  NE2 GLN A 115     100.620  95.530 146.160  1.00  0.00           N
ATOM   1632 HE21 GLN A 115     100.420  94.670 146.630  1.00  0.00           H
ATOM   1633 HE22 GLN A 115     101.380  95.490 145.500  1.00  0.00           H
ATOM   1634  C   GLN A 115      98.660  97.760 150.620  1.00  0.00           C
ATOM   1635  O   GLN A 115      97.500  98.160 150.470  1.00  0.00           O
ATOM   1636  N   TRP A 116      99.680  98.600 151.130  1.00  0.00           N
ATOM   1637  HN  TRP A 116     100.610  98.250 151.270  1.00  0.00           H
ATOM   1638  CA  TRP A 116      99.460  99.960 151.430  1.00  0.00           C
ATOM   1639  HA  TRP A 116      98.580  99.920 152.050  1.00  0.00           H
ATOM   1640  CB  TRP A 116     100.530 100.600 152.230  1.00  0.00           C
ATOM   1641  HB1 TRP A 116     101.450 100.570 151.610  1.00  0.00           H
ATOM   1642  HB2 TRP A 116     100.360 101.700 152.280  1.00  0.00           H
ATOM   1643  CG  TRP A 116     100.680 100.110 153.670  1.00  0.00           C
ATOM   1644  CD1 TRP A 116     101.740  99.460 154.290  1.00  0.00           C
ATOM   1645  HD1 TRP A 116     102.640  99.220 153.740  1.00  0.00           H
ATOM   1646  NE1 TRP A 116     101.470  99.320 155.630  1.00  0.00           N
ATOM   1647  HE1 TRP A 116     102.050  99.170 156.390  1.00  0.00           H
ATOM   1648  CE2 TRP A 116     100.310  99.900 155.950  1.00  0.00           C
ATOM   1649  CD2 TRP A 116      99.810 100.470 154.750  1.00  0.00           C
ATOM   1650  CE3 TRP A 116      98.600 101.110 154.760  1.00  0.00           C
ATOM   1651  HE3 TRP A 116      98.170 101.600 153.900  1.00  0.00           H
ATOM   1652  CZ3 TRP A 116      98.050 101.390 156.040  1.00  0.00           C
ATOM   1653  HZ3 TRP A 116      97.150 101.990 156.080  1.00  0.00           H
ATOM   1654  CZ2 TRP A 116      99.690 100.160 157.160  1.00  0.00           C
ATOM   1655  HZ2 TRP A 116     100.250  99.920 158.060  1.00  0.00           H
ATOM   1656  CH2 TRP A 116      98.610 100.960 157.170  1.00  0.00           C
ATOM   1657  HH2 TRP A 116      98.290 101.480 158.070  1.00  0.00           H
ATOM   1658  C   TRP A 116      99.150 100.830 150.240  1.00  0.00           C
ATOM   1659  O   TRP A 116      99.820 100.920 149.240  1.00  0.00           O
ATOM   1660  N   VAL A 117      98.010 101.580 150.420  1.00  0.00           N
ATOM   1661  HN  VAL A 117      97.430 101.530 151.230  1.00  0.00           H
ATOM   1662  CA  VAL A 117      97.510 102.450 149.450  1.00  0.00           C
ATOM   1663  HA  VAL A 117      98.270 102.760 148.750  1.00  0.00           H
ATOM   1664  CB  VAL A 117      96.350 101.880 148.560  1.00  0.00           C
ATOM   1665  HB  VAL A 117      95.670 101.340 149.240  1.00  0.00           H
ATOM   1666  CG1 VAL A 117      95.620 102.910 147.710  1.00  0.00           C
ATOM   1667 HG11 VAL A 117      95.090 102.410 146.870  1.00  0.00           H
ATOM   1668 HG12 VAL A 117      94.940 103.420 148.420  1.00  0.00           H
ATOM   1669 HG13 VAL A 117      96.350 103.660 147.340  1.00  0.00           H
ATOM   1670  CG2 VAL A 117      97.010 100.820 147.710  1.00  0.00           C
ATOM   1671 HG21 VAL A 117      97.230  99.870 148.240  1.00  0.00           H
ATOM   1672 HG22 VAL A 117      96.290 100.520 146.920  1.00  0.00           H
ATOM   1673 HG23 VAL A 117      97.980 101.150 147.280  1.00  0.00           H
ATOM   1674  C   VAL A 117      97.010 103.720 150.130  1.00  0.00           C
ATOM   1675  O   VAL A 117      96.380 103.670 151.170  1.00  0.00           O
ATOM   1676  N   TYR A 118      97.420 104.910 149.610  1.00  0.00           N
ATOM   1677  HN  TYR A 118      97.920 105.000 148.750  1.00  0.00           H
ATOM   1678  CA  TYR A 118      96.990 106.180 150.080  1.00  0.00           C
ATOM   1679  HA  TYR A 118      96.700 106.020 151.110  1.00  0.00           H
ATOM   1680  CB  TYR A 118      98.210 107.220 150.150  1.00  0.00           C
ATOM   1681  HB1 TYR A 118      99.020 106.840 150.800  1.00  0.00           H
ATOM   1682  HB2 TYR A 118      98.670 107.170 149.140  1.00  0.00           H
ATOM   1683  CG  TYR A 118      97.820 108.620 150.550  1.00  0.00           C
ATOM   1684  CD1 TYR A 118      97.490 109.090 151.820  1.00  0.00           C
ATOM   1685  HD1 TYR A 118      97.470 108.380 152.630  1.00  0.00           H
ATOM   1686  CE1 TYR A 118      97.480 110.430 152.170  1.00  0.00           C
ATOM   1687  HE1 TYR A 118      97.170 110.790 153.140  1.00  0.00           H
ATOM   1688  CZ  TYR A 118      97.790 111.400 151.160  1.00  0.00           C
ATOM   1689  OH  TYR A 118      97.730 112.780 151.480  1.00  0.00           O
ATOM   1690  HH  TYR A 118      98.010 113.160 150.640  1.00  0.00           H
ATOM   1691  CD2 TYR A 118      98.080 109.570 149.520  1.00  0.00           C
ATOM   1692  HD2 TYR A 118      98.570 109.230 148.620  1.00  0.00           H
ATOM   1693  CE2 TYR A 118      98.170 110.950 149.880  1.00  0.00           C
ATOM   1694  HE2 TYR A 118      98.400 111.630 149.070  1.00  0.00           H
ATOM   1695  C   TYR A 118      95.800 106.700 149.300  1.00  0.00           C
ATOM   1696  O   TYR A 118      95.870 106.870 148.100  1.00  0.00           O
ATOM   1697  N   LEU A 119      94.700 106.960 150.050  1.00  0.00           N
ATOM   1698  HN  LEU A 119      94.600 106.870 151.040  1.00  0.00           H
ATOM   1699  CA  LEU A 119      93.470 107.340 149.440  1.00  0.00           C
ATOM   1700  HA  LEU A 119      93.600 107.410 148.370  1.00  0.00           H
ATOM   1701  CB  LEU A 119      92.350 106.270 149.680  1.00  0.00           C
ATOM   1702  HB1 LEU A 119      92.830 105.270 149.590  1.00  0.00           H
ATOM   1703  HB2 LEU A 119      91.960 106.410 150.710  1.00  0.00           H
ATOM   1704  CG  LEU A 119      91.090 106.210 148.750  1.00  0.00           C
ATOM   1705  HG  LEU A 119      90.530 107.160 148.850  1.00  0.00           H
ATOM   1706  CD1 LEU A 119      91.460 105.940 147.270  1.00  0.00           C
ATOM   1707 HD11 LEU A 119      90.460 105.890 146.790  1.00  0.00           H
ATOM   1708 HD12 LEU A 119      91.950 106.760 146.700  1.00  0.00           H
ATOM   1709 HD13 LEU A 119      91.950 104.960 147.120  1.00  0.00           H
ATOM   1710  CD2 LEU A 119      90.070 105.180 149.140  1.00  0.00           C
ATOM   1711 HD21 LEU A 119      90.550 104.170 149.140  1.00  0.00           H
ATOM   1712 HD22 LEU A 119      89.780 105.330 150.200  1.00  0.00           H
ATOM   1713 HD23 LEU A 119      89.170 105.200 148.500  1.00  0.00           H
ATOM   1714  C   LEU A 119      93.090 108.690 149.810  1.00  0.00           C
ATOM   1715  O   LEU A 119      92.960 109.030 151.000  1.00  0.00           O
ATOM   1716  N   ALA A 120      92.860 109.570 148.890  1.00  0.00           N
ATOM   1717  HN  ALA A 120      92.830 109.350 147.920  1.00  0.00           H
ATOM   1718  CA  ALA A 120      92.630 110.970 149.220  1.00  0.00           C
ATOM   1719  HA  ALA A 120      92.360 111.180 150.240  1.00  0.00           H
ATOM   1720  CB  ALA A 120      93.960 111.730 149.150  1.00  0.00           C
ATOM   1721  HB1 ALA A 120      93.760 112.830 149.110  1.00  0.00           H
ATOM   1722  HB2 ALA A 120      94.590 111.420 150.010  1.00  0.00           H
ATOM   1723  HB3 ALA A 120      94.480 111.550 148.190  1.00  0.00           H
ATOM   1724  C   ALA A 120      91.480 111.480 148.330  1.00  0.00           C
ATOM   1725  O   ALA A 120      91.520 111.230 147.140  1.00  0.00           O
ATOM   1726  N   ALA A 121      90.500 112.270 148.910  1.00  0.00           N
ATOM   1727  HN  ALA A 121      90.540 112.350 149.900  1.00  0.00           H
ATOM   1728  CA  ALA A 121      89.380 112.820 148.280  1.00  0.00           C
ATOM   1729  HA  ALA A 121      89.410 112.560 147.230  1.00  0.00           H
ATOM   1730  CB  ALA A 121      88.210 112.060 148.800  1.00  0.00           C
ATOM   1731  HB1 ALA A 121      87.230 112.590 148.720  1.00  0.00           H
ATOM   1732  HB2 ALA A 121      88.230 111.100 148.240  1.00  0.00           H
ATOM   1733  HB3 ALA A 121      88.330 111.840 149.880  1.00  0.00           H
ATOM   1734  C   ALA A 121      89.270 114.310 148.560  1.00  0.00           C
ATOM   1735  O   ALA A 121      89.360 114.660 149.750  1.00  0.00           O
ATOM   1736  N   THR A 122      89.100 115.260 147.560  1.00  0.00           N
ATOM   1737  HN  THR A 122      88.870 114.950 146.650  1.00  0.00           H
ATOM   1738  CA  THR A 122      89.020 116.700 147.760  1.00  0.00           C
ATOM   1739  HA  THR A 122      88.920 116.850 148.820  1.00  0.00           H
ATOM   1740  CB  THR A 122      90.190 117.420 147.250  1.00  0.00           C
ATOM   1741  HB  THR A 122      90.810 116.930 146.460  1.00  0.00           H
ATOM   1742  OG1 THR A 122      91.090 117.460 148.370  1.00  0.00           O
ATOM   1743  HG1 THR A 122      90.650 118.000 149.030  1.00  0.00           H
ATOM   1744  CG2 THR A 122      90.050 118.940 146.890  1.00  0.00           C
ATOM   1745 HG21 THR A 122      89.620 119.060 145.880  1.00  0.00           H
ATOM   1746 HG22 THR A 122      89.400 119.480 147.610  1.00  0.00           H
ATOM   1747 HG23 THR A 122      91.070 119.380 146.950  1.00  0.00           H
ATOM   1748  C   THR A 122      87.750 117.300 147.130  1.00  0.00           C
ATOM   1749  O   THR A 122      87.300 116.890 146.030  1.00  0.00           O
ATOM   1750  N   TYR A 123      87.150 118.300 147.740  1.00  0.00           N
ATOM   1751  HN  TYR A 123      87.400 118.610 148.660  1.00  0.00           H
ATOM   1752  CA  TYR A 123      86.070 119.040 147.190  1.00  0.00           C
ATOM   1753  HA  TYR A 123      85.990 118.940 146.120  1.00  0.00           H
ATOM   1754  CB  TYR A 123      84.810 118.460 147.840  1.00  0.00           C
ATOM   1755  HB1 TYR A 123      84.700 117.380 147.630  1.00  0.00           H
ATOM   1756  HB2 TYR A 123      84.860 118.550 148.950  1.00  0.00           H
ATOM   1757  CG  TYR A 123      83.620 119.220 147.330  1.00  0.00           C
ATOM   1758  CD1 TYR A 123      83.430 119.090 145.980  1.00  0.00           C
ATOM   1759  HD1 TYR A 123      84.040 118.410 145.410  1.00  0.00           H
ATOM   1760  CE1 TYR A 123      82.250 119.710 145.390  1.00  0.00           C
ATOM   1761  HE1 TYR A 123      82.060 119.510 144.340  1.00  0.00           H
ATOM   1762  CZ  TYR A 123      81.370 120.420 146.130  1.00  0.00           C
ATOM   1763  OH  TYR A 123      80.250 120.850 145.450  1.00  0.00           O
ATOM   1764  HH  TYR A 123      79.640 121.290 146.050  1.00  0.00           H
ATOM   1765  CD2 TYR A 123      82.740 120.050 148.110  1.00  0.00           C
ATOM   1766  HD2 TYR A 123      82.910 120.220 149.160  1.00  0.00           H
ATOM   1767  CE2 TYR A 123      81.620 120.620 147.510  1.00  0.00           C
ATOM   1768  HE2 TYR A 123      80.990 121.210 148.160  1.00  0.00           H
ATOM   1769  C   TYR A 123      86.320 120.490 147.410  1.00  0.00           C
ATOM   1770  O   TYR A 123      86.580 120.820 148.570  1.00  0.00           O
ATOM   1771  N   ASP A 124      86.360 121.410 146.420  1.00  0.00           N
ATOM   1772  HN  ASP A 124      86.210 121.070 145.490  1.00  0.00           H
ATOM   1773  CA  ASP A 124      86.640 122.800 146.490  1.00  0.00           C
ATOM   1774  HA  ASP A 124      87.040 122.950 147.480  1.00  0.00           H
ATOM   1775  CB  ASP A 124      87.730 123.240 145.550  1.00  0.00           C
ATOM   1776  HB1 ASP A 124      88.240 124.160 145.920  1.00  0.00           H
ATOM   1777  HB2 ASP A 124      88.410 122.370 145.400  1.00  0.00           H
ATOM   1778  CG  ASP A 124      87.280 123.670 144.100  1.00  0.00           C
ATOM   1779  OD1 ASP A 124      86.090 123.620 143.710  1.00  0.00           O
ATOM   1780  OD2 ASP A 124      88.220 124.190 143.460  1.00  0.00           O
ATOM   1781  C   ASP A 124      85.450 123.710 146.540  1.00  0.00           C
ATOM   1782  O   ASP A 124      85.570 124.930 146.890  1.00  0.00           O
ATOM   1783  N   GLY A 125      84.250 123.130 146.210  1.00  0.00           N
ATOM   1784  HN  GLY A 125      84.290 122.140 146.050  1.00  0.00           H
ATOM   1785  CA  GLY A 125      83.100 124.000 146.120  1.00  0.00           C
ATOM   1786  HA1 GLY A 125      83.190 125.030 146.420  1.00  0.00           H
ATOM   1787  HA2 GLY A 125      82.370 123.660 146.840  1.00  0.00           H
ATOM   1788  C   GLY A 125      82.510 124.010 144.710  1.00  0.00           C
ATOM   1789  O   GLY A 125      81.330 124.300 144.510  1.00  0.00           O
ATOM   1790  N   GLN A 126      83.320 123.540 143.680  1.00  0.00           N
ATOM   1791  HN  GLN A 126      84.300 123.670 143.800  1.00  0.00           H
ATOM   1792  CA  GLN A 126      82.760 123.320 142.280  1.00  0.00           C
ATOM   1793  HA  GLN A 126      81.720 123.030 142.380  1.00  0.00           H
ATOM   1794  CB  GLN A 126      82.940 124.580 141.320  1.00  0.00           C
ATOM   1795  HB1 GLN A 126      84.030 124.720 141.110  1.00  0.00           H
ATOM   1796  HB2 GLN A 126      82.380 124.410 140.380  1.00  0.00           H
ATOM   1797  CG  GLN A 126      82.350 125.900 141.860  1.00  0.00           C
ATOM   1798  HG1 GLN A 126      82.880 126.770 141.410  1.00  0.00           H
ATOM   1799  HG2 GLN A 126      82.650 126.050 142.920  1.00  0.00           H
ATOM   1800  CD  GLN A 126      80.930 126.130 141.570  1.00  0.00           C
ATOM   1801  OE1 GLN A 126      80.550 126.090 140.390  1.00  0.00           O
ATOM   1802  NE2 GLN A 126      80.040 126.450 142.570  1.00  0.00           N
ATOM   1803 HE21 GLN A 126      80.370 126.480 143.510  1.00  0.00           H
ATOM   1804 HE22 GLN A 126      79.070 126.610 142.390  1.00  0.00           H
ATOM   1805  C   GLN A 126      83.370 122.080 141.620  1.00  0.00           C
ATOM   1806  O   GLN A 126      82.960 121.740 140.520  1.00  0.00           O
ATOM   1807  N   PHE A 127      84.350 121.490 142.250  1.00  0.00           N
ATOM   1808  HN  PHE A 127      84.620 121.770 143.170  1.00  0.00           H
ATOM   1809  CA  PHE A 127      85.050 120.410 141.650  1.00  0.00           C
ATOM   1810  HA  PHE A 127      84.530 119.880 140.860  1.00  0.00           H
ATOM   1811  CB  PHE A 127      86.440 120.770 141.000  1.00  0.00           C
ATOM   1812  HB1 PHE A 127      87.210 121.140 141.710  1.00  0.00           H
ATOM   1813  HB2 PHE A 127      86.700 119.910 140.350  1.00  0.00           H
ATOM   1814  CG  PHE A 127      86.220 121.840 140.000  1.00  0.00           C
ATOM   1815  CD1 PHE A 127      85.450 121.510 138.850  1.00  0.00           C
ATOM   1816  HD1 PHE A 127      85.010 120.530 138.730  1.00  0.00           H
ATOM   1817  CE1 PHE A 127      85.450 122.460 137.780  1.00  0.00           C
ATOM   1818  HE1 PHE A 127      85.030 122.260 136.800  1.00  0.00           H
ATOM   1819  CZ  PHE A 127      86.150 123.640 137.900  1.00  0.00           C
ATOM   1820  HZ  PHE A 127      86.070 124.420 137.160  1.00  0.00           H
ATOM   1821  CD2 PHE A 127      86.790 123.150 140.170  1.00  0.00           C
ATOM   1822  HD2 PHE A 127      87.280 123.440 141.090  1.00  0.00           H
ATOM   1823  CE2 PHE A 127      86.710 124.020 139.140  1.00  0.00           C
ATOM   1824  HE2 PHE A 127      87.190 124.990 139.220  1.00  0.00           H
ATOM   1825  C   PHE A 127      85.400 119.330 142.710  1.00  0.00           C
ATOM   1826  O   PHE A 127      85.980 119.710 143.720  1.00  0.00           O
ATOM   1827  N   MET A 128      85.170 118.030 142.400  1.00  0.00           N
ATOM   1828  HN  MET A 128      84.700 117.790 141.550  1.00  0.00           H
ATOM   1829  CA  MET A 128      85.360 116.910 143.280  1.00  0.00           C
ATOM   1830  HA  MET A 128      85.860 117.290 144.160  1.00  0.00           H
ATOM   1831  CB  MET A 128      83.920 116.220 143.600  1.00  0.00           C
ATOM   1832  HB1 MET A 128      84.000 115.540 144.480  1.00  0.00           H
ATOM   1833  HB2 MET A 128      83.290 117.070 143.940  1.00  0.00           H
ATOM   1834  CG  MET A 128      83.390 115.430 142.410  1.00  0.00           C
ATOM   1835  HG1 MET A 128      84.060 114.570 142.190  1.00  0.00           H
ATOM   1836  HG2 MET A 128      83.270 116.090 141.520  1.00  0.00           H
ATOM   1837  SD  MET A 128      81.810 114.740 142.880  1.00  0.00           S
ATOM   1838  CE  MET A 128      82.380 113.110 143.510  1.00  0.00           C
ATOM   1839  HE1 MET A 128      81.750 112.760 144.360  1.00  0.00           H
ATOM   1840  HE2 MET A 128      82.310 112.320 142.740  1.00  0.00           H
ATOM   1841  HE3 MET A 128      83.450 113.170 143.800  1.00  0.00           H
ATOM   1842  C   MET A 128      86.310 115.970 142.590  1.00  0.00           C
ATOM   1843  O   MET A 128      86.270 115.730 141.390  1.00  0.00           O
ATOM   1844  N   LYS A 129      87.340 115.550 143.350  1.00  0.00           N
ATOM   1845  HN  LYS A 129      87.470 116.060 144.190  1.00  0.00           H
ATOM   1846  CA  LYS A 129      88.550 114.980 142.890  1.00  0.00           C
ATOM   1847  HA  LYS A 129      88.440 114.630 141.880  1.00  0.00           H
ATOM   1848  CB  LYS A 129      89.710 116.080 142.900  1.00  0.00           C
ATOM   1849  HB1 LYS A 129      89.840 116.590 143.880  1.00  0.00           H
ATOM   1850  HB2 LYS A 129      90.650 115.510 142.710  1.00  0.00           H
ATOM   1851  CG  LYS A 129      89.500 117.200 141.850  1.00  0.00           C
ATOM   1852  HG1 LYS A 129      88.440 117.520 141.740  1.00  0.00           H
ATOM   1853  HG2 LYS A 129      89.840 116.770 140.880  1.00  0.00           H
ATOM   1854  CD  LYS A 129      90.450 118.360 142.230  1.00  0.00           C
ATOM   1855  HD1 LYS A 129      91.460 117.920 142.170  1.00  0.00           H
ATOM   1856  HD2 LYS A 129      90.110 118.670 143.240  1.00  0.00           H
ATOM   1857  CE  LYS A 129      90.410 119.540 141.240  1.00  0.00           C
ATOM   1858  HE1 LYS A 129      89.390 119.960 141.260  1.00  0.00           H
ATOM   1859  HE2 LYS A 129      90.640 119.300 140.180  1.00  0.00           H
ATOM   1860  NZ  LYS A 129      91.370 120.590 141.690  1.00  0.00           N
ATOM   1861  HZ1 LYS A 129      90.970 121.540 141.610  1.00  0.00           H
ATOM   1862  HZ2 LYS A 129      91.400 120.460 142.720  1.00  0.00           H
ATOM   1863  HZ3 LYS A 129      92.280 120.470 141.190  1.00  0.00           H
ATOM   1864  C   LYS A 129      88.940 113.740 143.740  1.00  0.00           C
ATOM   1865  O   LYS A 129      88.730 113.680 144.940  1.00  0.00           O
ATOM   1866  N   LEU A 130      89.390 112.680 142.980  1.00  0.00           N
ATOM   1867  HN  LEU A 130      89.620 112.860 142.030  1.00  0.00           H
ATOM   1868  CA  LEU A 130      89.840 111.380 143.570  1.00  0.00           C
ATOM   1869  HA  LEU A 130      89.850 111.450 144.650  1.00  0.00           H
ATOM   1870  CB  LEU A 130      88.960 110.160 143.050  1.00  0.00           C
ATOM   1871  HB1 LEU A 130      87.910 110.440 143.240  1.00  0.00           H
ATOM   1872  HB2 LEU A 130      89.110 110.050 141.950  1.00  0.00           H
ATOM   1873  CG  LEU A 130      89.120 108.850 143.830  1.00  0.00           C
ATOM   1874  HG  LEU A 130      90.160 108.470 143.840  1.00  0.00           H
ATOM   1875  CD1 LEU A 130      88.860 108.940 145.330  1.00  0.00           C
ATOM   1876 HD11 LEU A 130      87.880 109.470 145.350  1.00  0.00           H
ATOM   1877 HD12 LEU A 130      88.750 107.960 145.840  1.00  0.00           H
ATOM   1878 HD13 LEU A 130      89.600 109.560 145.880  1.00  0.00           H
ATOM   1879  CD2 LEU A 130      88.280 107.670 143.220  1.00  0.00           C
ATOM   1880 HD21 LEU A 130      88.290 106.820 143.930  1.00  0.00           H
ATOM   1881 HD22 LEU A 130      87.240 108.030 143.070  1.00  0.00           H
ATOM   1882 HD23 LEU A 130      88.830 107.290 142.330  1.00  0.00           H
ATOM   1883  C   LEU A 130      91.300 111.030 143.310  1.00  0.00           C
ATOM   1884  O   LEU A 130      91.760 110.970 142.150  1.00  0.00           O
ATOM   1885  N   TYR A 131      92.100 110.840 144.390  1.00  0.00           N
ATOM   1886  HN  TYR A 131      91.720 110.930 145.310  1.00  0.00           H
ATOM   1887  CA  TYR A 131      93.460 110.510 144.350  1.00  0.00           C
ATOM   1888  HA  TYR A 131      93.800 110.520 143.330  1.00  0.00           H
ATOM   1889  CB  TYR A 131      94.270 111.550 145.050  1.00  0.00           C
ATOM   1890  HB1 TYR A 131      94.090 111.530 146.150  1.00  0.00           H
ATOM   1891  HB2 TYR A 131      95.360 111.390 144.910  1.00  0.00           H
ATOM   1892  CG  TYR A 131      93.940 112.990 144.670  1.00  0.00           C
ATOM   1893  CD1 TYR A 131      94.730 113.470 143.620  1.00  0.00           C
ATOM   1894  HD1 TYR A 131      95.350 112.750 143.110  1.00  0.00           H
ATOM   1895  CE1 TYR A 131      94.600 114.790 143.230  1.00  0.00           C
ATOM   1896  HE1 TYR A 131      95.130 115.080 142.330  1.00  0.00           H
ATOM   1897  CZ  TYR A 131      93.730 115.690 143.870  1.00  0.00           C
ATOM   1898  OH  TYR A 131      93.530 117.000 143.480  1.00  0.00           O
ATOM   1899  HH  TYR A 131      93.610 117.080 142.530  1.00  0.00           H
ATOM   1900  CD2 TYR A 131      93.060 113.770 145.380  1.00  0.00           C
ATOM   1901  HD2 TYR A 131      92.600 113.270 146.220  1.00  0.00           H
ATOM   1902  CE2 TYR A 131      92.990 115.160 145.000  1.00  0.00           C
ATOM   1903  HE2 TYR A 131      92.430 115.880 145.580  1.00  0.00           H
ATOM   1904  C   TYR A 131      93.680 109.120 144.890  1.00  0.00           C
ATOM   1905  O   TYR A 131      93.180 108.620 145.890  1.00  0.00           O
ATOM   1906  N   VAL A 132      94.560 108.430 144.200  1.00  0.00           N
ATOM   1907  HN  VAL A 132      94.940 108.860 143.390  1.00  0.00           H
ATOM   1908  CA  VAL A 132      95.120 107.150 144.680  1.00  0.00           C
ATOM   1909  HA  VAL A 132      94.730 106.950 145.670  1.00  0.00           H
ATOM   1910  CB  VAL A 132      94.660 105.880 143.860  1.00  0.00           C
ATOM   1911  HB  VAL A 132      94.800 106.120 142.790  1.00  0.00           H
ATOM   1912  CG1 VAL A 132      95.430 104.630 144.260  1.00  0.00           C
ATOM   1913 HG11 VAL A 132      94.900 103.830 143.690  1.00  0.00           H
ATOM   1914 HG12 VAL A 132      96.470 104.690 143.890  1.00  0.00           H
ATOM   1915 HG13 VAL A 132      95.420 104.480 145.370  1.00  0.00           H
ATOM   1916  CG2 VAL A 132      93.210 105.610 144.050  1.00  0.00           C
ATOM   1917 HG21 VAL A 132      92.570 106.490 143.810  1.00  0.00           H
ATOM   1918 HG22 VAL A 132      92.870 104.700 143.500  1.00  0.00           H
ATOM   1919 HG23 VAL A 132      93.030 105.410 145.130  1.00  0.00           H
ATOM   1920  C   VAL A 132      96.660 107.400 144.680  1.00  0.00           C
ATOM   1921  O   VAL A 132      97.280 107.710 143.670  1.00  0.00           O
ATOM   1922  N   ASN A 133      97.310 107.210 145.860  1.00  0.00           N
ATOM   1923  HN  ASN A 133      96.790 106.930 146.660  1.00  0.00           H
ATOM   1924  CA  ASN A 133      98.750 107.270 145.960  1.00  0.00           C
ATOM   1925  HA  ASN A 133      99.000 107.310 147.000  1.00  0.00           H
ATOM   1926  CB  ASN A 133      99.520 106.080 145.390  1.00  0.00           C
ATOM   1927  HB1 ASN A 133      99.280 106.000 144.310  1.00  0.00           H
ATOM   1928  HB2 ASN A 133     100.610 106.310 145.400  1.00  0.00           H
ATOM   1929  CG  ASN A 133      99.300 104.810 146.270  1.00  0.00           C
ATOM   1930  OD1 ASN A 133      98.730 104.910 147.370  1.00  0.00           O
ATOM   1931  ND2 ASN A 133      99.810 103.610 145.950  1.00  0.00           N
ATOM   1932 HD21 ASN A 133     100.390 103.500 145.140  1.00  0.00           H
ATOM   1933 HD22 ASN A 133      99.570 102.790 146.470  1.00  0.00           H
ATOM   1934  C   ASN A 133      99.280 108.670 145.510  1.00  0.00           C
ATOM   1935  O   ASN A 133     100.380 108.700 144.940  1.00  0.00           O
ATOM   1936  N   GLY A 134      98.570 109.840 145.760  1.00  0.00           N
ATOM   1937  HN  GLY A 134      97.640 109.770 146.140  1.00  0.00           H
ATOM   1938  CA  GLY A 134      99.070 111.090 145.280  1.00  0.00           C
ATOM   1939  HA1 GLY A 134     100.140 111.220 145.380  1.00  0.00           H
ATOM   1940  HA2 GLY A 134      98.610 111.890 145.850  1.00  0.00           H
ATOM   1941  C   GLY A 134      98.660 111.380 143.860  1.00  0.00           C
ATOM   1942  O   GLY A 134      98.550 112.560 143.580  1.00  0.00           O
ATOM   1943  N   ALA A 135      98.360 110.440 142.960  1.00  0.00           N
ATOM   1944  HN  ALA A 135      98.480 109.480 143.210  1.00  0.00           H
ATOM   1945  CA  ALA A 135      98.070 110.800 141.590  1.00  0.00           C
ATOM   1946  HA  ALA A 135      98.560 111.670 141.180  1.00  0.00           H
ATOM   1947  CB  ALA A 135      98.570 109.590 140.800  1.00  0.00           C
ATOM   1948  HB1 ALA A 135      99.650 109.370 140.910  1.00  0.00           H
ATOM   1949  HB2 ALA A 135      98.080 108.660 141.180  1.00  0.00           H
ATOM   1950  HB3 ALA A 135      98.320 109.830 139.740  1.00  0.00           H
ATOM   1951  C   ALA A 135      96.570 110.910 141.390  1.00  0.00           C
ATOM   1952  O   ALA A 135      95.810 110.180 142.070  1.00  0.00           O
ATOM   1953  N   GLN A 136      96.030 111.690 140.500  1.00  0.00           N
ATOM   1954  HN  GLN A 136      96.600 112.070 139.770  1.00  0.00           H
ATOM   1955  CA  GLN A 136      94.620 111.970 140.470  1.00  0.00           C
ATOM   1956  HA  GLN A 136      94.160 111.830 141.430  1.00  0.00           H
ATOM   1957  CB  GLN A 136      94.300 113.400 139.960  1.00  0.00           C
ATOM   1958  HB1 GLN A 136      95.040 114.110 140.390  1.00  0.00           H
ATOM   1959  HB2 GLN A 136      94.540 113.410 138.870  1.00  0.00           H
ATOM   1960  CG  GLN A 136      92.860 114.020 140.240  1.00  0.00           C
ATOM   1961  HG1 GLN A 136      92.640 113.840 141.310  1.00  0.00           H
ATOM   1962  HG2 GLN A 136      92.100 113.480 139.630  1.00  0.00           H
ATOM   1963  CD  GLN A 136      92.870 115.590 140.000  1.00  0.00           C
ATOM   1964  OE1 GLN A 136      92.980 116.390 140.960  1.00  0.00           O
ATOM   1965  NE2 GLN A 136      92.700 116.020 138.790  1.00  0.00           N
ATOM   1966 HE21 GLN A 136      92.420 115.450 138.020  1.00  0.00           H
ATOM   1967 HE22 GLN A 136      92.580 117.010 138.680  1.00  0.00           H
ATOM   1968  C   GLN A 136      93.980 110.990 139.460  1.00  0.00           C
ATOM   1969  O   GLN A 136      94.200 110.970 138.230  1.00  0.00           O
ATOM   1970  N   VAL A 137      93.140 110.020 139.920  1.00  0.00           N
ATOM   1971  HN  VAL A 137      92.870 110.070 140.880  1.00  0.00           H
ATOM   1972  CA  VAL A 137      92.570 108.980 139.070  1.00  0.00           C
ATOM   1973  HA  VAL A 137      93.160 108.840 138.180  1.00  0.00           H
ATOM   1974  CB  VAL A 137      92.640 107.630 139.760  1.00  0.00           C
ATOM   1975  HB  VAL A 137      92.020 106.830 139.300  1.00  0.00           H
ATOM   1976  CG1 VAL A 137      94.120 107.140 139.860  1.00  0.00           C
ATOM   1977 HG11 VAL A 137      94.130 106.220 140.470  1.00  0.00           H
ATOM   1978 HG12 VAL A 137      94.490 106.940 138.830  1.00  0.00           H
ATOM   1979 HG13 VAL A 137      94.810 107.890 140.300  1.00  0.00           H
ATOM   1980  CG2 VAL A 137      92.010 107.710 141.150  1.00  0.00           C
ATOM   1981 HG21 VAL A 137      92.750 108.290 141.730  1.00  0.00           H
ATOM   1982 HG22 VAL A 137      91.110 108.360 141.110  1.00  0.00           H
ATOM   1983 HG23 VAL A 137      91.710 106.770 141.670  1.00  0.00           H
ATOM   1984  C   VAL A 137      91.210 109.320 138.660  1.00  0.00           C
ATOM   1985  O   VAL A 137      90.700 108.760 137.690  1.00  0.00           O
ATOM   1986  N   ALA A 138      90.550 110.320 139.240  1.00  0.00           N
ATOM   1987  HN  ALA A 138      90.780 110.800 140.080  1.00  0.00           H
ATOM   1988  CA  ALA A 138      89.320 110.830 138.670  1.00  0.00           C
ATOM   1989  HA  ALA A 138      89.430 110.740 137.600  1.00  0.00           H
ATOM   1990  CB  ALA A 138      88.030 110.020 139.000  1.00  0.00           C
ATOM   1991  HB1 ALA A 138      88.200 108.930 138.930  1.00  0.00           H
ATOM   1992  HB2 ALA A 138      87.650 110.250 140.020  1.00  0.00           H
ATOM   1993  HB3 ALA A 138      87.190 110.220 138.310  1.00  0.00           H
ATOM   1994  C   ALA A 138      89.070 112.310 139.100  1.00  0.00           C
ATOM   1995  O   ALA A 138      89.760 112.930 139.940  1.00  0.00           O
ATOM   1996  N   THR A 139      88.130 113.010 138.460  1.00  0.00           N
ATOM   1997  HN  THR A 139      87.700 112.480 137.740  1.00  0.00           H
ATOM   1998  CA  THR A 139      87.680 114.330 138.820  1.00  0.00           C
ATOM   1999  HA  THR A 139      87.650 114.420 139.900  1.00  0.00           H
ATOM   2000  CB  THR A 139      88.650 115.460 138.410  1.00  0.00           C
ATOM   2001  HB  THR A 139      89.640 115.160 138.820  1.00  0.00           H
ATOM   2002  OG1 THR A 139      88.240 116.770 138.930  1.00  0.00           O
ATOM   2003  HG1 THR A 139      88.880 117.390 138.570  1.00  0.00           H
ATOM   2004  CG2 THR A 139      88.730 115.580 136.870  1.00  0.00           C
ATOM   2005 HG21 THR A 139      87.800 115.940 136.400  1.00  0.00           H
ATOM   2006 HG22 THR A 139      89.560 116.280 136.670  1.00  0.00           H
ATOM   2007 HG23 THR A 139      89.000 114.610 136.390  1.00  0.00           H
ATOM   2008  C   THR A 139      86.310 114.480 138.230  1.00  0.00           C
ATOM   2009  O   THR A 139      85.840 113.790 137.380  1.00  0.00           O
ATOM   2010  N   SER A 140      85.510 115.410 138.810  1.00  0.00           N
ATOM   2011  HN  SER A 140      85.980 115.990 139.470  1.00  0.00           H
ATOM   2012  CA  SER A 140      84.160 115.710 138.290  1.00  0.00           C
ATOM   2013  HA  SER A 140      84.060 115.560 137.230  1.00  0.00           H
ATOM   2014  CB  SER A 140      83.050 114.740 138.810  1.00  0.00           C
ATOM   2015  HB1 SER A 140      83.050 114.780 139.920  1.00  0.00           H
ATOM   2016  HB2 SER A 140      83.410 113.780 138.400  1.00  0.00           H
ATOM   2017  OG  SER A 140      81.760 115.030 138.310  1.00  0.00           O
ATOM   2018  HG1 SER A 140      81.310 114.190 138.350  1.00  0.00           H
ATOM   2019  C   SER A 140      83.780 117.090 138.670  1.00  0.00           C
ATOM   2020  O   SER A 140      84.150 117.670 139.680  1.00  0.00           O
ATOM   2021  N   GLY A 141      82.970 117.730 137.840  1.00  0.00           N
ATOM   2022  HN  GLY A 141      82.650 117.330 136.980  1.00  0.00           H
ATOM   2023  CA  GLY A 141      82.600 119.050 138.060  1.00  0.00           C
ATOM   2024  HA1 GLY A 141      82.900 119.610 137.190  1.00  0.00           H
ATOM   2025  HA2 GLY A 141      82.870 119.490 139.010  1.00  0.00           H
ATOM   2026  C   GLY A 141      81.140 119.180 138.110  1.00  0.00           C
ATOM   2027  O   GLY A 141      80.610 120.290 137.910  1.00  0.00           O
ATOM   2028  N   GLU A 142      80.360 118.040 138.300  1.00  0.00           N
ATOM   2029  HN  GLU A 142      80.730 117.140 138.480  1.00  0.00           H
ATOM   2030  CA  GLU A 142      78.930 118.090 137.980  1.00  0.00           C
ATOM   2031  HA  GLU A 142      78.680 118.790 137.200  1.00  0.00           H
ATOM   2032  CB  GLU A 142      78.500 116.690 137.330  1.00  0.00           C
ATOM   2033  HB1 GLU A 142      78.820 115.850 137.970  1.00  0.00           H
ATOM   2034  HB2 GLU A 142      77.410 116.560 137.160  1.00  0.00           H
ATOM   2035  CG  GLU A 142      79.320 116.480 135.990  1.00  0.00           C
ATOM   2036  HG1 GLU A 142      80.380 116.400 136.290  1.00  0.00           H
ATOM   2037  HG2 GLU A 142      79.260 117.400 135.360  1.00  0.00           H
ATOM   2038  CD  GLU A 142      78.940 115.390 134.970  1.00  0.00           C
ATOM   2039  OE1 GLU A 142      79.470 114.290 135.140  1.00  0.00           O
ATOM   2040  OE2 GLU A 142      78.300 115.750 133.940  1.00  0.00           O
ATOM   2041  C   GLU A 142      78.120 118.210 139.240  1.00  0.00           C
ATOM   2042  O   GLU A 142      76.940 118.190 139.320  1.00  0.00           O
ATOM   2043  N   GLN A 143      78.820 118.430 140.420  1.00  0.00           N
ATOM   2044  HN  GLN A 143      79.780 118.530 140.190  1.00  0.00           H
ATOM   2045  CA  GLN A 143      78.290 118.620 141.670  1.00  0.00           C
ATOM   2046  HA  GLN A 143      77.240 118.840 141.590  1.00  0.00           H
ATOM   2047  CB  GLN A 143      78.760 117.450 142.590  1.00  0.00           C
ATOM   2048  HB1 GLN A 143      78.580 116.580 141.930  1.00  0.00           H
ATOM   2049  HB2 GLN A 143      79.850 117.440 142.800  1.00  0.00           H
ATOM   2050  CG  GLN A 143      78.130 117.220 143.960  1.00  0.00           C
ATOM   2051  HG1 GLN A 143      78.350 118.070 144.640  1.00  0.00           H
ATOM   2052  HG2 GLN A 143      78.580 116.390 144.560  1.00  0.00           H
ATOM   2053  CD  GLN A 143      76.640 117.110 143.990  1.00  0.00           C
ATOM   2054  OE1 GLN A 143      75.940 117.870 144.690  1.00  0.00           O
ATOM   2055  NE2 GLN A 143      76.050 116.180 143.150  1.00  0.00           N
ATOM   2056 HE21 GLN A 143      76.670 115.690 142.530  1.00  0.00           H
ATOM   2057 HE22 GLN A 143      75.100 116.010 143.390  1.00  0.00           H
ATOM   2058  C   GLN A 143      78.840 119.880 142.110  1.00  0.00           C
ATOM   2059  O   GLN A 143      80.080 120.170 142.050  1.00  0.00           O
ATOM   2060  N   VAL A 144      78.030 120.850 142.570  1.00  0.00           N
ATOM   2061  HN  VAL A 144      77.070 120.610 142.750  1.00  0.00           H
ATOM   2062  CA  VAL A 144      78.410 122.240 142.680  1.00  0.00           C
ATOM   2063  HA  VAL A 144      79.470 122.300 142.870  1.00  0.00           H
ATOM   2064  CB  VAL A 144      78.030 123.130 141.480  1.00  0.00           C
ATOM   2065  HB  VAL A 144      78.090 124.190 141.820  1.00  0.00           H
ATOM   2066  CG1 VAL A 144      78.970 122.980 140.260  1.00  0.00           C
ATOM   2067 HG11 VAL A 144      79.080 121.940 139.870  1.00  0.00           H
ATOM   2068 HG12 VAL A 144      78.690 123.670 139.440  1.00  0.00           H
ATOM   2069 HG13 VAL A 144      79.970 123.350 140.580  1.00  0.00           H
ATOM   2070  CG2 VAL A 144      76.550 122.860 141.100  1.00  0.00           C
ATOM   2071 HG21 VAL A 144      76.420 121.820 140.740  1.00  0.00           H
ATOM   2072 HG22 VAL A 144      75.940 123.060 142.010  1.00  0.00           H
ATOM   2073 HG23 VAL A 144      76.320 123.590 140.300  1.00  0.00           H
ATOM   2074  C   VAL A 144      77.830 122.930 143.940  1.00  0.00           C
ATOM   2075  O   VAL A 144      76.680 122.730 144.260  1.00  0.00           O
ATOM   2076  N   GLY A 145      78.590 123.860 144.510  1.00  0.00           N
ATOM   2077  HN  GLY A 145      79.550 123.990 144.270  1.00  0.00           H
ATOM   2078  CA  GLY A 145      78.120 124.660 145.630  1.00  0.00           C
ATOM   2079  HA1 GLY A 145      77.060 124.810 145.680  1.00  0.00           H
ATOM   2080  HA2 GLY A 145      78.630 125.610 145.700  1.00  0.00           H
ATOM   2081  C   GLY A 145      78.430 123.890 146.930  1.00  0.00           C
ATOM   2082  O   GLY A 145      78.900 122.770 146.980  1.00  0.00           O
ATOM   2083  N   GLY A 146      78.200 124.660 148.030  1.00  0.00           N
ATOM   2084  HN  GLY A 146      77.930 125.610 147.920  1.00  0.00           H
ATOM   2085  CA  GLY A 146      78.440 124.160 149.400  1.00  0.00           C
ATOM   2086  HA1 GLY A 146      78.060 124.940 150.040  1.00  0.00           H
ATOM   2087  HA2 GLY A 146      79.510 124.080 149.470  1.00  0.00           H
ATOM   2088  C   GLY A 146      77.650 122.960 149.830  1.00  0.00           C
ATOM   2089  O   GLY A 146      76.670 122.630 149.260  1.00  0.00           O
ATOM   2090  N   ILE A 147      78.030 122.340 150.920  1.00  0.00           N
ATOM   2091  HN  ILE A 147      78.860 122.640 151.370  1.00  0.00           H
ATOM   2092  CA  ILE A 147      77.560 121.020 151.360  1.00  0.00           C
ATOM   2093  HA  ILE A 147      77.400 120.440 150.460  1.00  0.00           H
ATOM   2094  CB  ILE A 147      78.720 120.320 152.070  1.00  0.00           C
ATOM   2095  HB  ILE A 147      78.910 120.630 153.120  1.00  0.00           H
ATOM   2096  CG2 ILE A 147      78.370 118.810 152.210  1.00  0.00           C
ATOM   2097 HG21 ILE A 147      78.030 118.460 151.210  1.00  0.00           H
ATOM   2098 HG22 ILE A 147      79.300 118.240 152.460  1.00  0.00           H
ATOM   2099 HG23 ILE A 147      77.680 118.570 153.050  1.00  0.00           H
ATOM   2100  CG1 ILE A 147      80.070 120.440 151.320  1.00  0.00           C
ATOM   2101 HG11 ILE A 147      80.250 121.530 151.210  1.00  0.00           H
ATOM   2102 HG12 ILE A 147      80.050 120.140 150.260  1.00  0.00           H
ATOM   2103  CD  ILE A 147      81.290 119.850 152.080  1.00  0.00           C
ATOM   2104  HD1 ILE A 147      81.190 118.740 152.070  1.00  0.00           H
ATOM   2105  HD2 ILE A 147      82.230 120.150 151.560  1.00  0.00           H
ATOM   2106  HD3 ILE A 147      81.150 120.190 153.120  1.00  0.00           H
ATOM   2107  C   ILE A 147      76.310 121.040 152.200  1.00  0.00           C
ATOM   2108  O   ILE A 147      75.360 120.330 151.830  1.00  0.00           O
ATOM   2109  N   PHE A 148      76.210 121.820 153.310  1.00  0.00           N
ATOM   2110  HN  PHE A 148      77.010 122.310 153.650  1.00  0.00           H
ATOM   2111  CA  PHE A 148      75.000 121.910 154.110  1.00  0.00           C
ATOM   2112  HA  PHE A 148      74.220 121.960 153.370  1.00  0.00           H
ATOM   2113  CB  PHE A 148      74.760 120.790 155.190  1.00  0.00           C
ATOM   2114  HB1 PHE A 148      73.980 121.070 155.930  1.00  0.00           H
ATOM   2115  HB2 PHE A 148      74.470 119.850 154.690  1.00  0.00           H
ATOM   2116  CG  PHE A 148      76.060 120.470 155.910  1.00  0.00           C
ATOM   2117  CD1 PHE A 148      76.510 121.460 156.820  1.00  0.00           C
ATOM   2118  HD1 PHE A 148      75.960 122.380 156.940  1.00  0.00           H
ATOM   2119  CE1 PHE A 148      77.770 121.240 157.500  1.00  0.00           C
ATOM   2120  HE1 PHE A 148      78.190 121.930 158.220  1.00  0.00           H
ATOM   2121  CZ  PHE A 148      78.450 120.020 157.360  1.00  0.00           C
ATOM   2122  HZ  PHE A 148      79.410 119.920 157.850  1.00  0.00           H
ATOM   2123  CD2 PHE A 148      76.850 119.270 155.720  1.00  0.00           C
ATOM   2124  HD2 PHE A 148      76.490 118.440 155.120  1.00  0.00           H
ATOM   2125  CE2 PHE A 148      77.980 119.070 156.440  1.00  0.00           C
ATOM   2126  HE2 PHE A 148      78.360 118.060 156.480  1.00  0.00           H
ATOM   2127  C   PHE A 148      74.850 123.290 154.780  1.00  0.00           C
ATOM   2128  O   PHE A 148      75.690 124.200 154.700  1.00  0.00           O
ATOM   2129  N   SER A 149      73.740 123.530 155.500  1.00  0.00           N
ATOM   2130  HN  SER A 149      73.110 122.770 155.670  1.00  0.00           H
ATOM   2131  CA  SER A 149      73.420 124.760 156.300  1.00  0.00           C
ATOM   2132  HA  SER A 149      74.040 125.560 155.910  1.00  0.00           H
ATOM   2133  CB  SER A 149      71.940 125.230 156.000  1.00  0.00           C
ATOM   2134  HB1 SER A 149      71.830 125.110 154.900  1.00  0.00           H
ATOM   2135  HB2 SER A 149      71.810 126.300 156.280  1.00  0.00           H
ATOM   2136  OG  SER A 149      71.000 124.350 156.680  1.00  0.00           O
ATOM   2137  HG1 SER A 149      71.120 123.440 156.380  1.00  0.00           H
ATOM   2138  C   SER A 149      73.760 124.620 157.790  1.00  0.00           C
ATOM   2139  O   SER A 149      73.780 123.450 158.190  1.00  0.00           O
ATOM   2140  N   PRO A 150      73.960 125.670 158.530  1.00  0.00           N
ATOM   2141  CD  PRO A 150      74.210 127.060 158.020  1.00  0.00           C
ATOM   2142  HD1 PRO A 150      73.460 127.350 157.250  1.00  0.00           H
ATOM   2143  HD2 PRO A 150      75.220 127.050 157.570  1.00  0.00           H
ATOM   2144  CA  PRO A 150      74.340 125.510 159.960  1.00  0.00           C
ATOM   2145  HA  PRO A 150      75.110 124.760 160.070  1.00  0.00           H
ATOM   2146  CB  PRO A 150      74.660 126.950 160.350  1.00  0.00           C
ATOM   2147  HB1 PRO A 150      74.370 127.210 161.390  1.00  0.00           H
ATOM   2148  HB2 PRO A 150      75.770 127.030 160.300  1.00  0.00           H
ATOM   2149  CG  PRO A 150      74.150 127.950 159.260  1.00  0.00           C
ATOM   2150  HG1 PRO A 150      74.800 128.850 159.210  1.00  0.00           H
ATOM   2151  HG2 PRO A 150      73.130 128.370 159.410  1.00  0.00           H
ATOM   2152  C   PRO A 150      73.090 125.040 160.760  1.00  0.00           C
ATOM   2153  O   PRO A 150      73.310 124.530 161.870  1.00  0.00           O
ATOM   2154  N   LEU A 151      71.890 125.130 160.160  1.00  0.00           N
ATOM   2155  HN  LEU A 151      71.950 125.410 159.200  1.00  0.00           H
ATOM   2156  CA  LEU A 151      70.620 124.820 160.580  1.00  0.00           C
ATOM   2157  HA  LEU A 151      70.480 125.290 161.540  1.00  0.00           H
ATOM   2158  CB  LEU A 151      69.460 125.450 159.710  1.00  0.00           C
ATOM   2159  HB1 LEU A 151      69.380 124.900 158.750  1.00  0.00           H
ATOM   2160  HB2 LEU A 151      68.550 125.160 160.280  1.00  0.00           H
ATOM   2161  CG  LEU A 151      69.600 126.950 159.360  1.00  0.00           C
ATOM   2162  HG  LEU A 151      70.550 127.100 158.800  1.00  0.00           H
ATOM   2163  CD1 LEU A 151      68.520 127.520 158.390  1.00  0.00           C
ATOM   2164 HD11 LEU A 151      68.420 126.800 157.550  1.00  0.00           H
ATOM   2165 HD12 LEU A 151      67.540 127.520 158.920  1.00  0.00           H
ATOM   2166 HD13 LEU A 151      68.830 128.520 158.020  1.00  0.00           H
ATOM   2167  CD2 LEU A 151      69.590 127.780 160.590  1.00  0.00           C
ATOM   2168 HD21 LEU A 151      68.710 127.560 161.220  1.00  0.00           H
ATOM   2169 HD22 LEU A 151      70.480 127.600 161.230  1.00  0.00           H
ATOM   2170 HD23 LEU A 151      69.570 128.860 160.360  1.00  0.00           H
ATOM   2171  C   LEU A 151      70.460 123.310 160.910  1.00  0.00           C
ATOM   2172  O   LEU A 151      69.930 123.020 161.970  1.00  0.00           O
ATOM   2173  N   THR A 152      71.070 122.450 160.010  1.00  0.00           N
ATOM   2174  HN  THR A 152      71.460 122.650 159.120  1.00  0.00           H
ATOM   2175  CA  THR A 152      70.920 121.000 160.130  1.00  0.00           C
ATOM   2176  HA  THR A 152      70.240 120.810 160.950  1.00  0.00           H
ATOM   2177  CB  THR A 152      70.400 120.460 158.720  1.00  0.00           C
ATOM   2178  HB  THR A 152      70.270 119.360 158.730  1.00  0.00           H
ATOM   2179  OG1 THR A 152      71.190 120.860 157.620  1.00  0.00           O
ATOM   2180  HG1 THR A 152      70.840 120.450 156.820  1.00  0.00           H
ATOM   2181  CG2 THR A 152      68.960 121.110 158.590  1.00  0.00           C
ATOM   2182 HG21 THR A 152      68.980 122.220 158.580  1.00  0.00           H
ATOM   2183 HG22 THR A 152      68.430 120.910 157.630  1.00  0.00           H
ATOM   2184 HG23 THR A 152      68.320 120.690 159.400  1.00  0.00           H
ATOM   2185  C   THR A 152      72.200 120.360 160.530  1.00  0.00           C
ATOM   2186  O   THR A 152      72.310 119.120 160.560  1.00  0.00           O
ATOM   2187  N   GLN A 153      73.260 121.170 160.860  1.00  0.00           N
ATOM   2188  HN  GLN A 153      73.000 122.100 161.100  1.00  0.00           H
ATOM   2189  CA  GLN A 153      74.580 120.710 161.230  1.00  0.00           C
ATOM   2190  HA  GLN A 153      75.000 120.200 160.390  1.00  0.00           H
ATOM   2191  CB  GLN A 153      75.650 121.890 161.400  1.00  0.00           C
ATOM   2192  HB1 GLN A 153      75.780 122.520 160.490  1.00  0.00           H
ATOM   2193  HB2 GLN A 153      75.360 122.580 162.210  1.00  0.00           H
ATOM   2194  CG  GLN A 153      77.100 121.520 161.860  1.00  0.00           C
ATOM   2195  HG1 GLN A 153      77.380 120.730 161.130  1.00  0.00           H
ATOM   2196  HG2 GLN A 153      77.190 121.170 162.910  1.00  0.00           H
ATOM   2197  CD  GLN A 153      78.130 122.700 161.760  1.00  0.00           C
ATOM   2198  OE1 GLN A 153      77.750 123.880 161.750  1.00  0.00           O
ATOM   2199  NE2 GLN A 153      79.460 122.430 161.750  1.00  0.00           N
ATOM   2200 HE21 GLN A 153      79.720 121.470 161.600  1.00  0.00           H
ATOM   2201 HE22 GLN A 153      80.080 123.210 161.700  1.00  0.00           H
ATOM   2202  C   GLN A 153      74.690 119.780 162.480  1.00  0.00           C
ATOM   2203  O   GLN A 153      75.480 118.850 162.530  1.00  0.00           O
ATOM   2204  N   LYS A 154      73.800 119.980 163.480  1.00  0.00           N
ATOM   2205  HN  LYS A 154      73.170 120.750 163.500  1.00  0.00           H
ATOM   2206  CA  LYS A 154      73.700 119.140 164.680  1.00  0.00           C
ATOM   2207  HA  LYS A 154      74.680 119.070 165.120  1.00  0.00           H
ATOM   2208  CB  LYS A 154      72.720 119.670 165.750  1.00  0.00           C
ATOM   2209  HB1 LYS A 154      71.900 120.150 165.180  1.00  0.00           H
ATOM   2210  HB2 LYS A 154      72.290 118.810 166.300  1.00  0.00           H
ATOM   2211  CG  LYS A 154      73.290 120.740 166.670  1.00  0.00           C
ATOM   2212  HG1 LYS A 154      73.840 121.390 165.970  1.00  0.00           H
ATOM   2213  HG2 LYS A 154      74.040 120.240 167.320  1.00  0.00           H
ATOM   2214  CD  LYS A 154      72.120 121.480 167.310  1.00  0.00           C
ATOM   2215  HD1 LYS A 154      71.300 120.770 167.530  1.00  0.00           H
ATOM   2216  HD2 LYS A 154      71.740 122.200 166.560  1.00  0.00           H
ATOM   2217  CE  LYS A 154      72.470 122.220 168.590  1.00  0.00           C
ATOM   2218  HE1 LYS A 154      71.510 122.630 168.970  1.00  0.00           H
ATOM   2219  HE2 LYS A 154      73.260 122.970 168.370  1.00  0.00           H
ATOM   2220  NZ  LYS A 154      72.850 121.360 169.690  1.00  0.00           N
ATOM   2221  HZ1 LYS A 154      72.700 121.700 170.660  1.00  0.00           H
ATOM   2222  HZ2 LYS A 154      72.330 120.450 169.650  1.00  0.00           H
ATOM   2223  HZ3 LYS A 154      73.870 121.150 169.730  1.00  0.00           H
ATOM   2224  C   LYS A 154      73.170 117.740 164.250  1.00  0.00           C
ATOM   2225  O   LYS A 154      73.380 116.740 164.930  1.00  0.00           O
ATOM   2226  N   CYS A 155      72.520 117.550 163.050  1.00  0.00           N
ATOM   2227  HN  CYS A 155      72.260 118.290 162.430  1.00  0.00           H
ATOM   2228  CA  CYS A 155      72.140 116.180 162.560  1.00  0.00           C
ATOM   2229  HA  CYS A 155      72.020 115.500 163.390  1.00  0.00           H
ATOM   2230  CB  CYS A 155      70.830 116.220 161.740  1.00  0.00           C
ATOM   2231  HB1 CYS A 155      70.530 115.230 161.320  1.00  0.00           H
ATOM   2232  HB2 CYS A 155      71.050 116.760 160.790  1.00  0.00           H
ATOM   2233  SG  CYS A 155      69.440 116.760 162.720  1.00  0.00           S
ATOM   2234  C   CYS A 155      73.130 115.540 161.640  1.00  0.00           C
ATOM   2235  O   CYS A 155      72.990 114.400 161.090  1.00  0.00           O
ATOM   2236  N   LYS A 156      74.320 116.170 161.370  1.00  0.00           N
ATOM   2237  HN  LYS A 156      74.460 117.050 161.820  1.00  0.00           H
ATOM   2238  CA  LYS A 156      75.420 115.670 160.490  1.00  0.00           C
ATOM   2239  HA  LYS A 156      74.920 114.930 159.870  1.00  0.00           H
ATOM   2240  CB  LYS A 156      76.120 116.830 159.700  1.00  0.00           C
ATOM   2241  HB1 LYS A 156      76.550 117.440 160.530  1.00  0.00           H
ATOM   2242  HB2 LYS A 156      77.070 116.590 159.180  1.00  0.00           H
ATOM   2243  CG  LYS A 156      75.200 117.690 158.780  1.00  0.00           C
ATOM   2244  HG1 LYS A 156      75.740 118.440 158.160  1.00  0.00           H
ATOM   2245  HG2 LYS A 156      74.560 118.300 159.460  1.00  0.00           H
ATOM   2246  CD  LYS A 156      74.160 116.860 157.970  1.00  0.00           C
ATOM   2247  HD1 LYS A 156      73.480 116.260 158.610  1.00  0.00           H
ATOM   2248  HD2 LYS A 156      74.630 116.110 157.290  1.00  0.00           H
ATOM   2249  CE  LYS A 156      73.320 117.840 157.140  1.00  0.00           C
ATOM   2250  HE1 LYS A 156      73.920 118.700 156.770  1.00  0.00           H
ATOM   2251  HE2 LYS A 156      72.530 118.420 157.670  1.00  0.00           H
ATOM   2252  NZ  LYS A 156      72.730 117.290 155.850  1.00  0.00           N
ATOM   2253  HZ1 LYS A 156      72.390 118.080 155.270  1.00  0.00           H
ATOM   2254  HZ2 LYS A 156      73.440 116.800 155.260  1.00  0.00           H
ATOM   2255  HZ3 LYS A 156      71.950 116.660 156.100  1.00  0.00           H
ATOM   2256  C   LYS A 156      76.400 114.830 161.290  1.00  0.00           C
ATOM   2257  O   LYS A 156      77.110 115.310 162.190  1.00  0.00           O
ATOM   2258  N   VAL A 157      76.470 113.490 161.010  1.00  0.00           N
ATOM   2259  HN  VAL A 157      75.900 112.980 160.380  1.00  0.00           H
ATOM   2260  CA  VAL A 157      77.130 112.510 161.840  1.00  0.00           C
ATOM   2261  HA  VAL A 157      77.710 113.070 162.550  1.00  0.00           H
ATOM   2262  CB  VAL A 157      76.160 111.620 162.670  1.00  0.00           C
ATOM   2263  HB  VAL A 157      75.680 112.320 163.390  1.00  0.00           H
ATOM   2264  CG1 VAL A 157      75.120 110.950 161.710  1.00  0.00           C
ATOM   2265 HG11 VAL A 157      74.490 110.260 162.310  1.00  0.00           H
ATOM   2266 HG12 VAL A 157      74.390 111.620 161.210  1.00  0.00           H
ATOM   2267 HG13 VAL A 157      75.600 110.320 160.930  1.00  0.00           H
ATOM   2268  CG2 VAL A 157      76.970 110.550 163.370  1.00  0.00           C
ATOM   2269 HG21 VAL A 157      77.350 109.820 162.610  1.00  0.00           H
ATOM   2270 HG22 VAL A 157      77.800 110.980 163.960  1.00  0.00           H
ATOM   2271 HG23 VAL A 157      76.290 110.030 164.080  1.00  0.00           H
ATOM   2272  C   VAL A 157      78.290 111.800 161.070  1.00  0.00           C
ATOM   2273  O   VAL A 157      78.030 111.130 160.040  1.00  0.00           O
ATOM   2274  N   LEU A 158      79.560 111.980 161.460  1.00  0.00           N
ATOM   2275  HN  LEU A 158      79.680 112.640 162.190  1.00  0.00           H
ATOM   2276  CA  LEU A 158      80.660 111.440 160.740  1.00  0.00           C
ATOM   2277  HA  LEU A 158      80.450 111.090 159.740  1.00  0.00           H
ATOM   2278  CB  LEU A 158      81.870 112.400 160.840  1.00  0.00           C
ATOM   2279  HB1 LEU A 158      81.560 113.410 160.490  1.00  0.00           H
ATOM   2280  HB2 LEU A 158      82.180 112.570 161.900  1.00  0.00           H
ATOM   2281  CG  LEU A 158      83.110 111.870 160.120  1.00  0.00           C
ATOM   2282  HG  LEU A 158      83.480 111.080 160.790  1.00  0.00           H
ATOM   2283  CD1 LEU A 158      82.900 111.370 158.720  1.00  0.00           C
ATOM   2284 HD11 LEU A 158      82.500 112.090 157.970  1.00  0.00           H
ATOM   2285 HD12 LEU A 158      83.900 111.110 158.320  1.00  0.00           H
ATOM   2286 HD13 LEU A 158      82.300 110.440 158.670  1.00  0.00           H
ATOM   2287  CD2 LEU A 158      84.350 112.770 160.010  1.00  0.00           C
ATOM   2288 HD21 LEU A 158      85.260 112.150 159.880  1.00  0.00           H
ATOM   2289 HD22 LEU A 158      84.220 113.590 159.270  1.00  0.00           H
ATOM   2290 HD23 LEU A 158      84.510 113.160 161.040  1.00  0.00           H
ATOM   2291  C   LEU A 158      80.980 110.080 161.440  1.00  0.00           C
ATOM   2292  O   LEU A 158      81.290 109.980 162.630  1.00  0.00           O
ATOM   2293  N   MET A 159      80.930 108.950 160.700  1.00  0.00           N
ATOM   2294  HN  MET A 159      80.760 109.000 159.720  1.00  0.00           H
ATOM   2295  CA  MET A 159      81.260 107.640 161.250  1.00  0.00           C
ATOM   2296  HA  MET A 159      81.770 107.810 162.180  1.00  0.00           H
ATOM   2297  CB  MET A 159      79.960 106.740 161.380  1.00  0.00           C
ATOM   2298  HB1 MET A 159      80.110 105.920 162.120  1.00  0.00           H
ATOM   2299  HB2 MET A 159      79.230 107.490 161.750  1.00  0.00           H
ATOM   2300  CG  MET A 159      79.340 106.230 160.020  1.00  0.00           C
ATOM   2301  HG1 MET A 159      80.070 105.530 159.560  1.00  0.00           H
ATOM   2302  HG2 MET A 159      79.150 107.100 159.350  1.00  0.00           H
ATOM   2303  SD  MET A 159      77.880 105.170 160.260  1.00  0.00           S
ATOM   2304  CE  MET A 159      76.750 106.550 160.800  1.00  0.00           C
ATOM   2305  HE1 MET A 159      75.760 106.030 160.760  1.00  0.00           H
ATOM   2306  HE2 MET A 159      76.840 106.940 161.830  1.00  0.00           H
ATOM   2307  HE3 MET A 159      76.660 107.350 160.030  1.00  0.00           H
ATOM   2308  C   MET A 159      82.310 106.930 160.390  1.00  0.00           C
ATOM   2309  O   MET A 159      82.480 107.220 159.230  1.00  0.00           O
ATOM   2310  N   LEU A 160      83.050 106.030 160.980  1.00  0.00           N
ATOM   2311  HN  LEU A 160      82.850 105.850 161.940  1.00  0.00           H
ATOM   2312  CA  LEU A 160      84.270 105.360 160.470  1.00  0.00           C
ATOM   2313  HA  LEU A 160      84.440 105.580 159.430  1.00  0.00           H
ATOM   2314  CB  LEU A 160      85.490 105.930 161.330  1.00  0.00           C
ATOM   2315  HB1 LEU A 160      85.640 107.030 161.250  1.00  0.00           H
ATOM   2316  HB2 LEU A 160      85.200 105.810 162.400  1.00  0.00           H
ATOM   2317  CG  LEU A 160      86.770 105.110 161.230  1.00  0.00           C
ATOM   2318  HG  LEU A 160      86.580 104.030 161.400  1.00  0.00           H
ATOM   2319  CD1 LEU A 160      87.360 105.430 159.850  1.00  0.00           C
ATOM   2320 HD11 LEU A 160      88.350 104.950 159.750  1.00  0.00           H
ATOM   2321 HD12 LEU A 160      86.580 105.050 159.150  1.00  0.00           H
ATOM   2322 HD13 LEU A 160      87.460 106.530 159.780  1.00  0.00           H
ATOM   2323  CD2 LEU A 160      87.760 105.650 162.320  1.00  0.00           C
ATOM   2324 HD21 LEU A 160      88.230 106.580 161.930  1.00  0.00           H
ATOM   2325 HD22 LEU A 160      87.140 105.930 163.200  1.00  0.00           H
ATOM   2326 HD23 LEU A 160      88.560 104.920 162.600  1.00  0.00           H
ATOM   2327  C   LEU A 160      84.140 103.880 160.590  1.00  0.00           C
ATOM   2328  O   LEU A 160      83.670 103.340 161.560  1.00  0.00           O
ATOM   2329  N   GLY A 161      84.440 103.180 159.500  1.00  0.00           N
ATOM   2330  HN  GLY A 161      84.640 103.680 158.660  1.00  0.00           H
ATOM   2331  CA  GLY A 161      84.440 101.720 159.380  1.00  0.00           C
ATOM   2332  HA1 GLY A 161      84.490 101.360 160.400  1.00  0.00           H
ATOM   2333  HA2 GLY A 161      85.230 101.460 158.690  1.00  0.00           H
ATOM   2334  C   GLY A 161      83.190 101.050 158.740  1.00  0.00           C
ATOM   2335  O   GLY A 161      83.010  99.870 158.900  1.00  0.00           O
ATOM   2336  N   GLY A 162      82.320 101.810 158.080  1.00  0.00           N
ATOM   2337  HN  GLY A 162      82.480 102.790 158.050  1.00  0.00           H
ATOM   2338  CA  GLY A 162      80.990 101.280 157.640  1.00  0.00           C
ATOM   2339  HA1 GLY A 162      80.670 100.510 158.330  1.00  0.00           H
ATOM   2340  HA2 GLY A 162      81.030 100.880 156.630  1.00  0.00           H
ATOM   2341  C   GLY A 162      79.870 102.270 157.600  1.00  0.00           C
ATOM   2342  O   GLY A 162      79.960 103.480 157.770  1.00  0.00           O
ATOM   2343  N   SER A 163      78.640 101.830 157.190  1.00  0.00           N
ATOM   2344  HN  SER A 163      78.520 100.880 156.930  1.00  0.00           H
ATOM   2345  CA  SER A 163      77.470 102.620 157.150  1.00  0.00           C
ATOM   2346  HA  SER A 163      77.680 103.670 157.280  1.00  0.00           H
ATOM   2347  CB  SER A 163      76.730 102.390 155.830  1.00  0.00           C
ATOM   2348  HB1 SER A 163      77.380 102.790 155.020  1.00  0.00           H
ATOM   2349  HB2 SER A 163      75.720 102.850 155.770  1.00  0.00           H
ATOM   2350  OG  SER A 163      76.680 101.000 155.550  1.00  0.00           O
ATOM   2351  HG1 SER A 163      76.230 100.910 154.700  1.00  0.00           H
ATOM   2352  C   SER A 163      76.500 102.170 158.270  1.00  0.00           C
ATOM   2353  O   SER A 163      76.800 101.150 158.960  1.00  0.00           O
ATOM   2354  N   ALA A 164      75.420 102.970 158.470  1.00  0.00           N
ATOM   2355  HN  ALA A 164      75.280 103.860 158.040  1.00  0.00           H
ATOM   2356  CA  ALA A 164      74.430 102.700 159.530  1.00  0.00           C
ATOM   2357  HA  ALA A 164      74.840 102.460 160.500  1.00  0.00           H
ATOM   2358  CB  ALA A 164      73.580 103.980 159.760  1.00  0.00           C
ATOM   2359  HB1 ALA A 164      74.040 104.900 160.180  1.00  0.00           H
ATOM   2360  HB2 ALA A 164      73.080 104.300 158.820  1.00  0.00           H
ATOM   2361  HB3 ALA A 164      72.770 103.650 160.450  1.00  0.00           H
ATOM   2362  C   ALA A 164      73.610 101.420 159.280  1.00  0.00           C
ATOM   2363  O   ALA A 164      73.080 100.750 160.140  1.00  0.00           O
ATOM   2364  N   LEU A 165      73.680 100.950 158.000  1.00  0.00           N
ATOM   2365  HN  LEU A 165      74.080 101.540 157.300  1.00  0.00           H
ATOM   2366  CA  LEU A 165      73.200  99.650 157.470  1.00  0.00           C
ATOM   2367  HA  LEU A 165      72.330  99.300 158.000  1.00  0.00           H
ATOM   2368  CB  LEU A 165      72.740  99.770 155.990  1.00  0.00           C
ATOM   2369  HB1 LEU A 165      73.690 100.080 155.510  1.00  0.00           H
ATOM   2370  HB2 LEU A 165      72.390  98.810 155.550  1.00  0.00           H
ATOM   2371  CG  LEU A 165      71.620 100.830 155.710  1.00  0.00           C
ATOM   2372  HG  LEU A 165      72.010 101.800 156.090  1.00  0.00           H
ATOM   2373  CD1 LEU A 165      71.580 101.060 154.170  1.00  0.00           C
ATOM   2374 HD11 LEU A 165      71.570 100.100 153.610  1.00  0.00           H
ATOM   2375 HD12 LEU A 165      70.700 101.690 153.920  1.00  0.00           H
ATOM   2376 HD13 LEU A 165      72.500 101.580 153.810  1.00  0.00           H
ATOM   2377  CD2 LEU A 165      70.250 100.520 156.270  1.00  0.00           C
ATOM   2378 HD21 LEU A 165      69.710  99.730 155.700  1.00  0.00           H
ATOM   2379 HD22 LEU A 165      70.340 100.300 157.350  1.00  0.00           H
ATOM   2380 HD23 LEU A 165      69.650 101.440 156.130  1.00  0.00           H
ATOM   2381  C   LEU A 165      74.250  98.490 157.580  1.00  0.00           C
ATOM   2382  O   LEU A 165      73.920  97.350 157.160  1.00  0.00           O
ATOM   2383  N   ASN A 166      75.490  98.700 158.060  1.00  0.00           N
ATOM   2384  HN  ASN A 166      75.670  99.590 158.450  1.00  0.00           H
ATOM   2385  CA  ASN A 166      76.510  97.650 158.360  1.00  0.00           C
ATOM   2386  HA  ASN A 166      77.260  98.230 158.880  1.00  0.00           H
ATOM   2387  CB  ASN A 166      76.080  96.460 159.260  1.00  0.00           C
ATOM   2388  HB1 ASN A 166      75.380  95.750 158.750  1.00  0.00           H
ATOM   2389  HB2 ASN A 166      76.900  95.790 159.590  1.00  0.00           H
ATOM   2390  CG  ASN A 166      75.370  96.940 160.590  1.00  0.00           C
ATOM   2391  OD1 ASN A 166      74.230  96.590 160.850  1.00  0.00           O
ATOM   2392  ND2 ASN A 166      76.150  97.700 161.430  1.00  0.00           N
ATOM   2393 HD21 ASN A 166      77.110  97.850 161.220  1.00  0.00           H
ATOM   2394 HD22 ASN A 166      75.900  97.930 162.380  1.00  0.00           H
ATOM   2395  C   ASN A 166      77.300  97.240 157.070  1.00  0.00           C
ATOM   2396  O   ASN A 166      77.870  96.150 156.980  1.00  0.00           O
ATOM   2397  N   HIS A 167      77.580  98.140 156.100  1.00  0.00           N
ATOM   2398  HN  HIS A 167      77.150  99.040 156.060  1.00  0.00           H
ATOM   2399  CA  HIS A 167      78.510  97.850 154.960  1.00  0.00           C
ATOM   2400  HA  HIS A 167      78.390  96.810 154.700  1.00  0.00           H
ATOM   2401  CB  HIS A 167      78.220  98.650 153.610  1.00  0.00           C
ATOM   2402  HB1 HIS A 167      78.290  99.740 153.810  1.00  0.00           H
ATOM   2403  HB2 HIS A 167      79.010  98.320 152.910  1.00  0.00           H
ATOM   2404  ND1 HIS A 167      75.780  99.240 153.420  1.00  0.00           N
ATOM   2405  CG  HIS A 167      76.850  98.440 152.970  1.00  0.00           C
ATOM   2406  CE1 HIS A 167      74.840  98.940 152.570  1.00  0.00           C
ATOM   2407  HE1 HIS A 167      73.920  99.480 152.360  1.00  0.00           H
ATOM   2408  NE2 HIS A 167      75.200  97.920 151.750  1.00  0.00           N
ATOM   2409  HE2 HIS A 167      74.640  97.400 151.110  1.00  0.00           H
ATOM   2410  CD2 HIS A 167      76.500  97.630 151.950  1.00  0.00           C
ATOM   2411  HD2 HIS A 167      76.970  96.820 151.400  1.00  0.00           H
ATOM   2412  C   HIS A 167      79.890  98.160 155.480  1.00  0.00           C
ATOM   2413  O   HIS A 167      80.490  99.190 155.170  1.00  0.00           O
ATOM   2414  N   ASN A 168      80.380  97.330 156.350  1.00  0.00           N
ATOM   2415  HN  ASN A 168      79.730  96.630 156.640  1.00  0.00           H
ATOM   2416  CA  ASN A 168      81.690  97.440 157.010  1.00  0.00           C
ATOM   2417  HA  ASN A 168      81.720  98.440 157.420  1.00  0.00           H
ATOM   2418  CB  ASN A 168      81.910  96.590 158.270  1.00  0.00           C
ATOM   2419  HB1 ASN A 168      81.740  95.540 157.950  1.00  0.00           H
ATOM   2420  HB2 ASN A 168      82.950  96.700 158.640  1.00  0.00           H
ATOM   2421  CG  ASN A 168      80.890  96.940 159.370  1.00  0.00           C
ATOM   2422  OD1 ASN A 168      79.760  96.560 159.360  1.00  0.00           O
ATOM   2423  ND2 ASN A 168      81.260  97.810 160.360  1.00  0.00           N
ATOM   2424 HD21 ASN A 168      82.240  98.000 160.420  1.00  0.00           H
ATOM   2425 HD22 ASN A 168      80.600  98.090 161.050  1.00  0.00           H
ATOM   2426  C   ASN A 168      82.870  97.310 156.130  1.00  0.00           C
ATOM   2427  O   ASN A 168      82.900  96.330 155.370  1.00  0.00           O
ATOM   2428  N   TYR A 169      83.890  98.150 156.190  1.00  0.00           N
ATOM   2429  HN  TYR A 169      83.780  99.060 156.590  1.00  0.00           H
ATOM   2430  CA  TYR A 169      85.210  97.820 155.640  1.00  0.00           C
ATOM   2431  HA  TYR A 169      84.870  97.350 154.730  1.00  0.00           H
ATOM   2432  CB  TYR A 169      85.970  99.140 155.390  1.00  0.00           C
ATOM   2433  HB1 TYR A 169      85.480  99.660 154.540  1.00  0.00           H
ATOM   2434  HB2 TYR A 169      85.830  99.710 156.340  1.00  0.00           H
ATOM   2435  CG  TYR A 169      87.420  98.980 154.990  1.00  0.00           C
ATOM   2436  CD1 TYR A 169      87.880  98.620 153.720  1.00  0.00           C
ATOM   2437  HD1 TYR A 169      87.220  98.420 152.890  1.00  0.00           H
ATOM   2438  CE1 TYR A 169      89.250  98.570 153.380  1.00  0.00           C
ATOM   2439  HE1 TYR A 169      89.640  98.270 152.420  1.00  0.00           H
ATOM   2440  CZ  TYR A 169      90.200  98.900 154.440  1.00  0.00           C
ATOM   2441  OH  TYR A 169      91.560  99.100 154.170  1.00  0.00           O
ATOM   2442  HH  TYR A 169      91.960  99.470 154.970  1.00  0.00           H
ATOM   2443  CD2 TYR A 169      88.390  99.240 156.010  1.00  0.00           C
ATOM   2444  HD2 TYR A 169      88.000  99.470 156.980  1.00  0.00           H
ATOM   2445  CE2 TYR A 169      89.730  99.150 155.690  1.00  0.00           C
ATOM   2446  HE2 TYR A 169      90.340  99.510 156.500  1.00  0.00           H
ATOM   2447  C   TYR A 169      86.010  96.850 156.510  1.00  0.00           C
ATOM   2448  O   TYR A 169      85.910  96.810 157.730  1.00  0.00           O
ATOM   2449  N   ARG A 170      86.920  96.060 155.810  1.00  0.00           N
ATOM   2450  HN  ARG A 170      86.930  95.990 154.820  1.00  0.00           H
ATOM   2451  CA  ARG A 170      87.760  95.040 156.420  1.00  0.00           C
ATOM   2452  HA  ARG A 170      87.690  95.120 157.500  1.00  0.00           H
ATOM   2453  CB  ARG A 170      87.400  93.620 155.980  1.00  0.00           C
ATOM   2454  HB1 ARG A 170      86.310  93.520 156.170  1.00  0.00           H
ATOM   2455  HB2 ARG A 170      87.460  93.450 154.890  1.00  0.00           H
ATOM   2456  CG  ARG A 170      88.060  92.410 156.820  1.00  0.00           C
ATOM   2457  HG1 ARG A 170      88.180  92.900 157.810  1.00  0.00           H
ATOM   2458  HG2 ARG A 170      89.040  92.360 156.290  1.00  0.00           H
ATOM   2459  CD  ARG A 170      87.210  91.140 156.860  1.00  0.00           C
ATOM   2460  HD1 ARG A 170      86.190  91.250 157.300  1.00  0.00           H
ATOM   2461  HD2 ARG A 170      87.650  90.280 157.410  1.00  0.00           H
ATOM   2462  NE  ARG A 170      87.090  90.780 155.430  1.00  0.00           N
ATOM   2463  HE  ARG A 170      86.350  91.130 154.860  1.00  0.00           H
ATOM   2464  CZ  ARG A 170      87.950  90.130 154.720  1.00  0.00           C
ATOM   2465  NH1 ARG A 170      88.960  89.500 155.300  1.00  0.00           N
ATOM   2466 HH11 ARG A 170      89.670  89.060 154.740  1.00  0.00           H
ATOM   2467 HH12 ARG A 170      89.110  89.610 156.280  1.00  0.00           H
ATOM   2468  NH2 ARG A 170      87.870  90.010 153.410  1.00  0.00           N
ATOM   2469 HH21 ARG A 170      88.640  89.620 152.890  1.00  0.00           H
ATOM   2470 HH22 ARG A 170      87.360  90.700 152.900  1.00  0.00           H
ATOM   2471  C   ARG A 170      89.210  95.340 156.000  1.00  0.00           C
ATOM   2472  O   ARG A 170      89.460  95.560 154.830  1.00  0.00           O
ATOM   2473  N   GLY A 171      90.120  95.420 156.970  1.00  0.00           N
ATOM   2474  HN  GLY A 171      89.810  95.300 157.910  1.00  0.00           H
ATOM   2475  CA  GLY A 171      91.540  95.820 156.740  1.00  0.00           C
ATOM   2476  HA1 GLY A 171      91.650  96.260 155.760  1.00  0.00           H
ATOM   2477  HA2 GLY A 171      92.120  94.920 156.880  1.00  0.00           H
ATOM   2478  C   GLY A 171      91.880  96.950 157.670  1.00  0.00           C
ATOM   2479  O   GLY A 171      91.060  97.430 158.450  1.00  0.00           O
ATOM   2480  N   TYR A 172      93.070  97.490 157.500  1.00  0.00           N
ATOM   2481  HN  TYR A 172      93.620  97.170 156.730  1.00  0.00           H
ATOM   2482  CA  TYR A 172      93.640  98.600 158.270  1.00  0.00           C
ATOM   2483  HA  TYR A 172      93.300  98.560 159.290  1.00  0.00           H
ATOM   2484  CB  TYR A 172      95.270  98.540 158.300  1.00  0.00           C
ATOM   2485  HB1 TYR A 172      95.610  98.690 157.260  1.00  0.00           H
ATOM   2486  HB2 TYR A 172      95.540  99.380 158.980  1.00  0.00           H
ATOM   2487  CG  TYR A 172      95.800  97.200 158.850  1.00  0.00           C
ATOM   2488  CD1 TYR A 172      96.300  96.250 158.020  1.00  0.00           C
ATOM   2489  HD1 TYR A 172      96.270  96.340 156.940  1.00  0.00           H
ATOM   2490  CE1 TYR A 172      96.820  95.040 158.480  1.00  0.00           C
ATOM   2491  HE1 TYR A 172      97.030  94.250 157.760  1.00  0.00           H
ATOM   2492  CZ  TYR A 172      96.930  94.820 159.790  1.00  0.00           C
ATOM   2493  OH  TYR A 172      97.470  93.480 160.240  1.00  0.00           O
ATOM   2494  HH  TYR A 172      97.970  93.520 161.060  1.00  0.00           H
ATOM   2495  CD2 TYR A 172      95.930  96.950 160.210  1.00  0.00           C
ATOM   2496  HD2 TYR A 172      95.510  97.540 161.010  1.00  0.00           H
ATOM   2497  CE2 TYR A 172      96.450  95.710 160.770  1.00  0.00           C
ATOM   2498  HE2 TYR A 172      96.530  95.480 161.820  1.00  0.00           H
ATOM   2499  C   TYR A 172      93.300  99.940 157.720  1.00  0.00           C
ATOM   2500  O   TYR A 172      93.110 100.240 156.530  1.00  0.00           O
ATOM   2501  N   ILE A 173      93.330 100.830 158.680  1.00  0.00           N
ATOM   2502  HN  ILE A 173      93.540 100.560 159.620  1.00  0.00           H
ATOM   2503  CA  ILE A 173      93.020 102.230 158.500  1.00  0.00           C
ATOM   2504  HA  ILE A 173      93.220 102.440 157.460  1.00  0.00           H
ATOM   2505  CB  ILE A 173      91.550 102.640 158.870  1.00  0.00           C
ATOM   2506  HB  ILE A 173      91.390 102.330 159.930  1.00  0.00           H
ATOM   2507  CG2 ILE A 173      91.320 104.170 158.600  1.00  0.00           C
ATOM   2508 HG21 ILE A 173      92.130 104.820 159.000  1.00  0.00           H
ATOM   2509 HG22 ILE A 173      91.260 104.330 157.500  1.00  0.00           H
ATOM   2510 HG23 ILE A 173      90.400 104.590 159.060  1.00  0.00           H
ATOM   2511  CG1 ILE A 173      90.480 101.910 158.000  1.00  0.00           C
ATOM   2512 HG11 ILE A 173      90.430 100.830 158.270  1.00  0.00           H
ATOM   2513 HG12 ILE A 173      90.690 101.930 156.910  1.00  0.00           H
ATOM   2514  CD  ILE A 173      89.050 102.400 158.190  1.00  0.00           C
ATOM   2515  HD1 ILE A 173      88.940 102.510 159.290  1.00  0.00           H
ATOM   2516  HD2 ILE A 173      88.870 103.330 157.620  1.00  0.00           H
ATOM   2517  HD3 ILE A 173      88.380 101.570 157.870  1.00  0.00           H
ATOM   2518  C   ILE A 173      94.060 102.980 159.360  1.00  0.00           C
ATOM   2519  O   ILE A 173      94.190 102.600 160.520  1.00  0.00           O
ATOM   2520  N   GLU A 174      94.750 103.980 158.770  1.00  0.00           N
ATOM   2521  HN  GLU A 174      94.600 104.180 157.800  1.00  0.00           H
ATOM   2522  CA  GLU A 174      95.840 104.650 159.390  1.00  0.00           C
ATOM   2523  HA  GLU A 174      95.610 104.800 160.440  1.00  0.00           H
ATOM   2524  CB  GLU A 174      97.200 103.980 159.270  1.00  0.00           C
ATOM   2525  HB1 GLU A 174      97.080 102.990 159.770  1.00  0.00           H
ATOM   2526  HB2 GLU A 174      97.260 103.830 158.170  1.00  0.00           H
ATOM   2527  CG  GLU A 174      98.470 104.690 159.760  1.00  0.00           C
ATOM   2528  HG1 GLU A 174      98.470 105.800 159.830  1.00  0.00           H
ATOM   2529  HG2 GLU A 174      99.190 104.350 158.980  1.00  0.00           H
ATOM   2530  CD  GLU A 174      98.990 104.070 161.040  1.00  0.00           C
ATOM   2531  OE1 GLU A 174      98.510 104.490 162.120  1.00  0.00           O
ATOM   2532  OE2 GLU A 174      99.890 103.200 161.040  1.00  0.00           O
ATOM   2533  C   GLU A 174      95.870 106.100 158.830  1.00  0.00           C
ATOM   2534  O   GLU A 174      95.470 106.270 157.690  1.00  0.00           O
ATOM   2535  N   HIS A 175      96.240 107.150 159.560  1.00  0.00           N
ATOM   2536  HN  HIS A 175      96.480 107.100 160.520  1.00  0.00           H
ATOM   2537  CA  HIS A 175      96.410 108.440 158.980  1.00  0.00           C
ATOM   2538  HA  HIS A 175      96.790 109.120 159.730  1.00  0.00           H
ATOM   2539  CB  HIS A 175      97.400 108.490 157.870  1.00  0.00           C
ATOM   2540  HB1 HIS A 175      98.340 107.910 157.960  1.00  0.00           H
ATOM   2541  HB2 HIS A 175      96.840 108.370 156.920  1.00  0.00           H
ATOM   2542  ND1 HIS A 175      98.330 110.750 158.650  1.00  0.00           N
ATOM   2543  CG  HIS A 175      97.850 109.940 157.640  1.00  0.00           C
ATOM   2544  CE1 HIS A 175      98.370 111.910 158.120  1.00  0.00           C
ATOM   2545  HE1 HIS A 175      98.710 112.840 158.580  1.00  0.00           H
ATOM   2546  NE2 HIS A 175      98.010 111.940 156.800  1.00  0.00           N
ATOM   2547  HE2 HIS A 175      98.480 112.500 156.130  1.00  0.00           H
ATOM   2548  CD2 HIS A 175      97.620 110.680 156.490  1.00  0.00           C
ATOM   2549  HD2 HIS A 175      97.380 110.360 155.490  1.00  0.00           H
ATOM   2550  C   HIS A 175      95.120 109.160 158.710  1.00  0.00           C
ATOM   2551  O   HIS A 175      94.970 109.930 157.730  1.00  0.00           O
ATOM   2552  N   PHE A 176      94.050 108.960 159.550  1.00  0.00           N
ATOM   2553  HN  PHE A 176      94.160 108.320 160.310  1.00  0.00           H
ATOM   2554  CA  PHE A 176      92.740 109.570 159.290  1.00  0.00           C
ATOM   2555  HA  PHE A 176      92.530 109.510 158.230  1.00  0.00           H
ATOM   2556  CB  PHE A 176      91.600 108.820 160.040  1.00  0.00           C
ATOM   2557  HB1 PHE A 176      91.690 107.740 159.800  1.00  0.00           H
ATOM   2558  HB2 PHE A 176      91.710 108.910 161.140  1.00  0.00           H
ATOM   2559  CG  PHE A 176      90.290 109.360 159.540  1.00  0.00           C
ATOM   2560  CD1 PHE A 176      89.770 108.750 158.380  1.00  0.00           C
ATOM   2561  HD1 PHE A 176      90.240 107.930 157.860  1.00  0.00           H
ATOM   2562  CE1 PHE A 176      88.510 109.260 157.860  1.00  0.00           C
ATOM   2563  HE1 PHE A 176      88.090 109.000 156.900  1.00  0.00           H
ATOM   2564  CZ  PHE A 176      87.840 110.240 158.630  1.00  0.00           C
ATOM   2565  HZ  PHE A 176      86.900 110.640 158.270  1.00  0.00           H
ATOM   2566  CD2 PHE A 176      89.560 110.260 160.270  1.00  0.00           C
ATOM   2567  HD2 PHE A 176      90.010 110.670 161.160  1.00  0.00           H
ATOM   2568  CE2 PHE A 176      88.360 110.770 159.770  1.00  0.00           C
ATOM   2569  HE2 PHE A 176      87.840 111.500 160.370  1.00  0.00           H
ATOM   2570  C   PHE A 176      92.670 111.090 159.510  1.00  0.00           C
ATOM   2571  O   PHE A 176      92.710 111.600 160.680  1.00  0.00           O
ATOM   2572  N   SER A 177      92.610 111.830 158.400  1.00  0.00           N
ATOM   2573  HN  SER A 177      92.600 111.380 157.510  1.00  0.00           H
ATOM   2574  CA  SER A 177      92.790 113.260 158.450  1.00  0.00           C
ATOM   2575  HA  SER A 177      92.670 113.610 159.460  1.00  0.00           H
ATOM   2576  CB  SER A 177      94.240 113.560 157.910  1.00  0.00           C
ATOM   2577  HB1 SER A 177      94.530 112.910 157.060  1.00  0.00           H
ATOM   2578  HB2 SER A 177      94.930 113.580 158.790  1.00  0.00           H
ATOM   2579  OG  SER A 177      94.320 114.870 157.360  1.00  0.00           O
ATOM   2580  HG1 SER A 177      95.240 115.010 157.140  1.00  0.00           H
ATOM   2581  C   SER A 177      91.740 113.960 157.630  1.00  0.00           C
ATOM   2582  O   SER A 177      91.430 113.640 156.470  1.00  0.00           O
ATOM   2583  N   LEU A 178      91.050 115.000 158.210  1.00  0.00           N
ATOM   2584  HN  LEU A 178      91.310 115.150 159.160  1.00  0.00           H
ATOM   2585  CA  LEU A 178      89.950 115.820 157.680  1.00  0.00           C
ATOM   2586  HA  LEU A 178      90.050 115.760 156.610  1.00  0.00           H
ATOM   2587  CB  LEU A 178      88.580 115.290 158.230  1.00  0.00           C
ATOM   2588  HB1 LEU A 178      88.570 114.230 157.900  1.00  0.00           H
ATOM   2589  HB2 LEU A 178      88.460 115.210 159.340  1.00  0.00           H
ATOM   2590  CG  LEU A 178      87.250 116.010 157.740  1.00  0.00           C
ATOM   2591  HG  LEU A 178      87.340 117.110 157.860  1.00  0.00           H
ATOM   2592  CD1 LEU A 178      86.960 115.610 156.300  1.00  0.00           C
ATOM   2593 HD11 LEU A 178      86.630 114.550 156.410  1.00  0.00           H
ATOM   2594 HD12 LEU A 178      86.190 116.260 155.830  1.00  0.00           H
ATOM   2595 HD13 LEU A 178      87.810 115.560 155.580  1.00  0.00           H
ATOM   2596  CD2 LEU A 178      86.150 115.740 158.800  1.00  0.00           C
ATOM   2597 HD21 LEU A 178      85.750 114.720 158.630  1.00  0.00           H
ATOM   2598 HD22 LEU A 178      86.500 115.810 159.850  1.00  0.00           H
ATOM   2599 HD23 LEU A 178      85.270 116.410 158.640  1.00  0.00           H
ATOM   2600  C   LEU A 178      90.180 117.270 158.000  1.00  0.00           C
ATOM   2601  O   LEU A 178      90.150 117.730 159.180  1.00  0.00           O
ATOM   2602  N   TRP A 179      90.430 118.050 156.990  1.00  0.00           N
ATOM   2603  HN  TRP A 179      90.580 117.670 156.080  1.00  0.00           H
ATOM   2604  CA  TRP A 179      90.540 119.520 157.000  1.00  0.00           C
ATOM   2605  HA  TRP A 179      90.710 119.960 157.970  1.00  0.00           H
ATOM   2606  CB  TRP A 179      91.790 119.970 156.230  1.00  0.00           C
ATOM   2607  HB1 TRP A 179      91.590 119.790 155.150  1.00  0.00           H
ATOM   2608  HB2 TRP A 179      91.970 121.020 156.540  1.00  0.00           H
ATOM   2609  CG  TRP A 179      93.110 119.280 156.490  1.00  0.00           C
ATOM   2610  CD1 TRP A 179      93.430 117.910 156.500  1.00  0.00           C
ATOM   2611  HD1 TRP A 179      92.770 117.100 156.770  1.00  0.00           H
ATOM   2612  NE1 TRP A 179      94.850 117.770 156.380  1.00  0.00           N
ATOM   2613  HE1 TRP A 179      95.340 116.940 156.510  1.00  0.00           H
ATOM   2614  CE2 TRP A 179      95.370 118.980 156.270  1.00  0.00           C
ATOM   2615  CD2 TRP A 179      94.390 119.920 156.330  1.00  0.00           C
ATOM   2616  CE3 TRP A 179      94.770 121.290 156.320  1.00  0.00           C
ATOM   2617  HE3 TRP A 179      94.030 122.060 156.440  1.00  0.00           H
ATOM   2618  CZ3 TRP A 179      96.100 121.650 156.320  1.00  0.00           C
ATOM   2619  HZ3 TRP A 179      96.440 122.670 156.260  1.00  0.00           H
ATOM   2620  CZ2 TRP A 179      96.650 119.320 156.250  1.00  0.00           C
ATOM   2621  HZ2 TRP A 179      97.420 118.570 156.250  1.00  0.00           H
ATOM   2622  CH2 TRP A 179      97.040 120.660 156.360  1.00  0.00           C
ATOM   2623  HH2 TRP A 179      98.080 120.950 156.420  1.00  0.00           H
ATOM   2624  C   TRP A 179      89.300 120.260 156.480  1.00  0.00           C
ATOM   2625  O   TRP A 179      88.590 119.570 155.780  1.00  0.00           O
ATOM   2626  N   LYS A 180      89.100 121.560 156.700  1.00  0.00           N
ATOM   2627  HN  LYS A 180      89.720 122.080 157.280  1.00  0.00           H
ATOM   2628  CA  LYS A 180      87.940 122.400 156.290  1.00  0.00           C
ATOM   2629  HA  LYS A 180      87.080 121.770 156.120  1.00  0.00           H
ATOM   2630  CB  LYS A 180      87.690 123.360 157.440  1.00  0.00           C
ATOM   2631  HB1 LYS A 180      88.500 124.080 157.670  1.00  0.00           H
ATOM   2632  HB2 LYS A 180      86.900 124.060 157.080  1.00  0.00           H
ATOM   2633  CG  LYS A 180      87.190 122.640 158.650  1.00  0.00           C
ATOM   2634  HG1 LYS A 180      87.740 121.690 158.830  1.00  0.00           H
ATOM   2635  HG2 LYS A 180      86.170 122.230 158.510  1.00  0.00           H
ATOM   2636  CD  LYS A 180      87.230 123.580 159.930  1.00  0.00           C
ATOM   2637  HD1 LYS A 180      88.310 123.580 160.210  1.00  0.00           H
ATOM   2638  HD2 LYS A 180      86.640 123.130 160.760  1.00  0.00           H
ATOM   2639  CE  LYS A 180      86.790 125.080 159.830  1.00  0.00           C
ATOM   2640  HE1 LYS A 180      85.690 125.180 159.750  1.00  0.00           H
ATOM   2641  HE2 LYS A 180      87.220 125.640 158.980  1.00  0.00           H
ATOM   2642  NZ  LYS A 180      87.280 125.860 161.120  1.00  0.00           N
ATOM   2643  HZ1 LYS A 180      88.170 126.390 161.000  1.00  0.00           H
ATOM   2644  HZ2 LYS A 180      86.550 126.520 161.470  1.00  0.00           H
ATOM   2645  HZ3 LYS A 180      87.440 125.100 161.810  1.00  0.00           H
ATOM   2646  C   LYS A 180      88.060 123.160 154.900  1.00  0.00           C
ATOM   2647  O   LYS A 180      87.370 124.110 154.530  1.00  0.00           O
ATOM   2648  N   VAL A 181      89.190 122.840 154.100  1.00  0.00           N
ATOM   2649  HN  VAL A 181      89.760 122.050 154.310  1.00  0.00           H
ATOM   2650  CA  VAL A 181      89.730 123.620 152.980  1.00  0.00           C
ATOM   2651  HA  VAL A 181      88.970 124.230 152.530  1.00  0.00           H
ATOM   2652  CB  VAL A 181      90.960 124.500 153.270  1.00  0.00           C
ATOM   2653  HB  VAL A 181      91.260 125.030 152.350  1.00  0.00           H
ATOM   2654  CG1 VAL A 181      90.510 125.610 154.290  1.00  0.00           C
ATOM   2655 HG11 VAL A 181      91.390 126.280 154.380  1.00  0.00           H
ATOM   2656 HG12 VAL A 181      89.610 126.130 153.890  1.00  0.00           H
ATOM   2657 HG13 VAL A 181      90.280 125.230 155.310  1.00  0.00           H
ATOM   2658  CG2 VAL A 181      92.160 123.680 153.660  1.00  0.00           C
ATOM   2659 HG21 VAL A 181      92.550 123.120 152.780  1.00  0.00           H
ATOM   2660 HG22 VAL A 181      92.980 124.350 154.010  1.00  0.00           H
ATOM   2661 HG23 VAL A 181      91.940 123.040 154.530  1.00  0.00           H
ATOM   2662  C   VAL A 181      90.180 122.620 151.900  1.00  0.00           C
ATOM   2663  O   VAL A 181      90.390 121.470 152.220  1.00  0.00           O
ATOM   2664  N   ALA A 182      90.310 123.010 150.660  1.00  0.00           N
ATOM   2665  HN  ALA A 182      90.060 123.920 150.340  1.00  0.00           H
ATOM   2666  CA  ALA A 182      90.850 122.170 149.590  1.00  0.00           C
ATOM   2667  HA  ALA A 182      90.570 121.130 149.720  1.00  0.00           H
ATOM   2668  CB  ALA A 182      90.210 122.480 148.210  1.00  0.00           C
ATOM   2669  HB1 ALA A 182      90.470 123.510 147.890  1.00  0.00           H
ATOM   2670  HB2 ALA A 182      90.600 121.810 147.410  1.00  0.00           H
ATOM   2671  HB3 ALA A 182      89.100 122.490 148.250  1.00  0.00           H
ATOM   2672  C   ALA A 182      92.390 122.260 149.460  1.00  0.00           C
ATOM   2673  O   ALA A 182      93.020 123.270 149.730  1.00  0.00           O
ATOM   2674  N   ARG A 183      93.080 121.110 149.150  1.00  0.00           N
ATOM   2675  HN  ARG A 183      92.650 120.210 149.090  1.00  0.00           H
ATOM   2676  CA  ARG A 183      94.580 121.090 149.160  1.00  0.00           C
ATOM   2677  HA  ARG A 183      94.930 122.100 149.330  1.00  0.00           H
ATOM   2678  CB  ARG A 183      95.090 120.090 150.210  1.00  0.00           C
ATOM   2679  HB1 ARG A 183      94.590 119.120 150.010  1.00  0.00           H
ATOM   2680  HB2 ARG A 183      96.150 119.780 150.080  1.00  0.00           H
ATOM   2681  CG  ARG A 183      94.720 120.390 151.690  1.00  0.00           C
ATOM   2682  HG1 ARG A 183      94.280 119.500 152.200  1.00  0.00           H
ATOM   2683  HG2 ARG A 183      93.810 121.030 151.660  1.00  0.00           H
ATOM   2684  CD  ARG A 183      95.760 121.130 152.500  1.00  0.00           C
ATOM   2685  HD1 ARG A 183      95.410 121.350 153.530  1.00  0.00           H
ATOM   2686  HD2 ARG A 183      96.060 122.070 151.990  1.00  0.00           H
ATOM   2687  NE  ARG A 183      96.810 120.150 152.640  1.00  0.00           N
ATOM   2688  HE  ARG A 183      96.600 119.180 152.760  1.00  0.00           H
ATOM   2689  CZ  ARG A 183      98.110 120.370 152.840  1.00  0.00           C
ATOM   2690  NH1 ARG A 183      98.690 121.560 152.800  1.00  0.00           N
ATOM   2691 HH11 ARG A 183      99.670 121.420 152.620  1.00  0.00           H
ATOM   2692 HH12 ARG A 183      98.260 122.230 152.200  1.00  0.00           H
ATOM   2693  NH2 ARG A 183      98.880 119.380 153.170  1.00  0.00           N
ATOM   2694 HH21 ARG A 183      99.760 119.440 153.650  1.00  0.00           H
ATOM   2695 HH22 ARG A 183      98.320 118.570 153.310  1.00  0.00           H
ATOM   2696  C   ARG A 183      94.980 120.600 147.780  1.00  0.00           C
ATOM   2697  O   ARG A 183      94.460 119.570 147.270  1.00  0.00           O
ATOM   2698  N   THR A 184      95.790 121.310 147.060  1.00  0.00           N
ATOM   2699  HN  THR A 184      96.100 122.160 147.480  1.00  0.00           H
ATOM   2700  CA  THR A 184      96.270 121.040 145.770  1.00  0.00           C
ATOM   2701  HA  THR A 184      95.370 120.870 145.210  1.00  0.00           H
ATOM   2702  CB  THR A 184      97.260 122.080 145.110  1.00  0.00           C
ATOM   2703  HB  THR A 184      97.620 121.730 144.120  1.00  0.00           H
ATOM   2704  OG1 THR A 184      98.270 122.540 145.950  1.00  0.00           O
ATOM   2705  HG1 THR A 184      97.810 122.900 146.710  1.00  0.00           H
ATOM   2706  CG2 THR A 184      96.370 123.340 144.950  1.00  0.00           C
ATOM   2707 HG21 THR A 184      96.750 124.050 144.190  1.00  0.00           H
ATOM   2708 HG22 THR A 184      95.330 123.090 144.640  1.00  0.00           H
ATOM   2709 HG23 THR A 184      96.210 123.870 145.910  1.00  0.00           H
ATOM   2710  C   THR A 184      97.000 119.700 145.680  1.00  0.00           C
ATOM   2711  O   THR A 184      97.470 119.090 146.640  1.00  0.00           O
ATOM   2712  N   GLN A 185      97.170 119.180 144.420  1.00  0.00           N
ATOM   2713  HN  GLN A 185      96.790 119.680 143.650  1.00  0.00           H
ATOM   2714  CA  GLN A 185      97.770 117.830 144.300  1.00  0.00           C
ATOM   2715  HA  GLN A 185      97.180 117.150 144.880  1.00  0.00           H
ATOM   2716  CB  GLN A 185      97.730 117.290 142.920  1.00  0.00           C
ATOM   2717  HB1 GLN A 185      96.670 117.400 142.630  1.00  0.00           H
ATOM   2718  HB2 GLN A 185      98.210 118.010 142.220  1.00  0.00           H
ATOM   2719  CG  GLN A 185      98.250 115.850 142.540  1.00  0.00           C
ATOM   2720  HG1 GLN A 185      97.610 115.110 143.080  1.00  0.00           H
ATOM   2721  HG2 GLN A 185      99.220 115.610 143.010  1.00  0.00           H
ATOM   2722  CD  GLN A 185      98.260 115.550 141.070  1.00  0.00           C
ATOM   2723  OE1 GLN A 185      97.920 116.300 140.170  1.00  0.00           O
ATOM   2724  NE2 GLN A 185      98.680 114.220 140.840  1.00  0.00           N
ATOM   2725 HE21 GLN A 185      98.760 113.550 141.570  1.00  0.00           H
ATOM   2726 HE22 GLN A 185      99.070 113.980 139.950  1.00  0.00           H
ATOM   2727  C   GLN A 185      99.190 117.750 144.820  1.00  0.00           C
ATOM   2728  O   GLN A 185      99.650 116.820 145.480  1.00  0.00           O
ATOM   2729  N   ARG A 186      99.940 118.810 144.630  1.00  0.00           N
ATOM   2730  HN  ARG A 186      99.600 119.500 144.000  1.00  0.00           H
ATOM   2731  CA  ARG A 186     101.310 118.990 145.200  1.00  0.00           C
ATOM   2732  HA  ARG A 186     101.900 118.170 144.800  1.00  0.00           H
ATOM   2733  CB  ARG A 186     101.930 120.330 144.740  1.00  0.00           C
ATOM   2734  HB1 ARG A 186     101.960 120.380 143.630  1.00  0.00           H
ATOM   2735  HB2 ARG A 186     101.300 121.210 145.000  1.00  0.00           H
ATOM   2736  CG  ARG A 186     103.390 120.370 145.200  1.00  0.00           C
ATOM   2737  HG1 ARG A 186     103.800 119.370 144.930  1.00  0.00           H
ATOM   2738  HG2 ARG A 186     103.450 120.510 146.300  1.00  0.00           H
ATOM   2739  CD  ARG A 186     104.210 121.450 144.510  1.00  0.00           C
ATOM   2740  HD1 ARG A 186     103.840 122.460 144.790  1.00  0.00           H
ATOM   2741  HD2 ARG A 186     104.130 121.410 143.400  1.00  0.00           H
ATOM   2742  NE  ARG A 186     105.670 121.260 144.780  1.00  0.00           N
ATOM   2743  HE  ARG A 186     106.070 120.360 144.670  1.00  0.00           H
ATOM   2744  CZ  ARG A 186     106.570 122.220 144.950  1.00  0.00           C
ATOM   2745  NH1 ARG A 186     106.250 123.550 144.730  1.00  0.00           N
ATOM   2746 HH11 ARG A 186     107.020 124.170 144.780  1.00  0.00           H
ATOM   2747 HH12 ARG A 186     105.390 123.820 145.170  1.00  0.00           H
ATOM   2748  NH2 ARG A 186     107.870 121.950 144.980  1.00  0.00           N
ATOM   2749 HH21 ARG A 186     108.460 122.680 145.320  1.00  0.00           H
ATOM   2750 HH22 ARG A 186     108.140 120.990 145.050  1.00  0.00           H
ATOM   2751  C   ARG A 186     101.280 118.900 146.730  1.00  0.00           C
ATOM   2752  O   ARG A 186     102.100 118.330 147.430  1.00  0.00           O
ATOM   2753  N   GLU A 187     100.260 119.600 147.370  1.00  0.00           N
ATOM   2754  HN  GLU A 187      99.530 120.040 146.850  1.00  0.00           H
ATOM   2755  CA  GLU A 187     100.020 119.620 148.810  1.00  0.00           C
ATOM   2756  HA  GLU A 187     100.830 120.010 149.410  1.00  0.00           H
ATOM   2757  CB  GLU A 187      98.860 120.560 149.170  1.00  0.00           C
ATOM   2758  HB1 GLU A 187      97.930 120.290 148.630  1.00  0.00           H
ATOM   2759  HB2 GLU A 187      98.550 120.420 150.230  1.00  0.00           H
ATOM   2760  CG  GLU A 187      99.280 122.100 149.190  1.00  0.00           C
ATOM   2761  HG1 GLU A 187      99.580 122.410 148.170  1.00  0.00           H
ATOM   2762  HG2 GLU A 187     100.110 122.250 149.910  1.00  0.00           H
ATOM   2763  CD  GLU A 187      98.100 122.970 149.520  1.00  0.00           C
ATOM   2764  OE1 GLU A 187      97.980 123.360 150.690  1.00  0.00           O
ATOM   2765  OE2 GLU A 187      97.330 123.290 148.520  1.00  0.00           O
ATOM   2766  C   GLU A 187      99.700 118.190 149.240  1.00  0.00           C
ATOM   2767  O   GLU A 187     100.190 117.800 150.310  1.00  0.00           O
ATOM   2768  N   ILE A 188      98.930 117.470 148.440  1.00  0.00           N
ATOM   2769  HN  ILE A 188      98.480 117.990 147.720  1.00  0.00           H
ATOM   2770  CA  ILE A 188      98.610 116.120 148.690  1.00  0.00           C
ATOM   2771  HA  ILE A 188      98.360 116.120 149.740  1.00  0.00           H
ATOM   2772  CB  ILE A 188      97.470 115.540 147.880  1.00  0.00           C
ATOM   2773  HB  ILE A 188      97.640 115.820 146.820  1.00  0.00           H
ATOM   2774  CG2 ILE A 188      97.470 113.980 147.900  1.00  0.00           C
ATOM   2775 HG21 ILE A 188      98.380 113.650 147.350  1.00  0.00           H
ATOM   2776 HG22 ILE A 188      97.540 113.660 148.970  1.00  0.00           H
ATOM   2777 HG23 ILE A 188      96.580 113.480 147.480  1.00  0.00           H
ATOM   2778  CG1 ILE A 188      96.190 116.250 148.300  1.00  0.00           C
ATOM   2779 HG11 ILE A 188      95.390 115.760 147.690  1.00  0.00           H
ATOM   2780 HG12 ILE A 188      96.170 117.330 148.080  1.00  0.00           H
ATOM   2781  CD  ILE A 188      95.840 116.010 149.790  1.00  0.00           C
ATOM   2782  HD1 ILE A 188      94.770 116.280 149.910  1.00  0.00           H
ATOM   2783  HD2 ILE A 188      95.940 114.930 150.020  1.00  0.00           H
ATOM   2784  HD3 ILE A 188      96.450 116.610 150.500  1.00  0.00           H
ATOM   2785  C   ILE A 188      99.840 115.260 148.680  1.00  0.00           C
ATOM   2786  O   ILE A 188      99.980 114.440 149.580  1.00  0.00           O
ATOM   2787  N   LEU A 189     100.790 115.420 147.680  1.00  0.00           N
ATOM   2788  HN  LEU A 189     100.580 116.030 146.920  1.00  0.00           H
ATOM   2789  CA  LEU A 189     102.100 114.800 147.710  1.00  0.00           C
ATOM   2790  HA  LEU A 189     102.030 113.720 147.660  1.00  0.00           H
ATOM   2791  CB  LEU A 189     102.880 115.200 146.400  1.00  0.00           C
ATOM   2792  HB1 LEU A 189     102.950 116.290 146.200  1.00  0.00           H
ATOM   2793  HB2 LEU A 189     103.880 114.720 146.340  1.00  0.00           H
ATOM   2794  CG  LEU A 189     102.230 114.550 145.160  1.00  0.00           C
ATOM   2795  HG  LEU A 189     101.130 114.730 145.120  1.00  0.00           H
ATOM   2796  CD1 LEU A 189     102.910 115.100 143.910  1.00  0.00           C
ATOM   2797 HD11 LEU A 189     102.280 114.740 143.070  1.00  0.00           H
ATOM   2798 HD12 LEU A 189     102.810 116.210 143.840  1.00  0.00           H
ATOM   2799 HD13 LEU A 189     103.970 114.790 143.870  1.00  0.00           H
ATOM   2800  CD2 LEU A 189     102.280 113.000 145.100  1.00  0.00           C
ATOM   2801 HD21 LEU A 189     103.360 112.810 145.200  1.00  0.00           H
ATOM   2802 HD22 LEU A 189     101.900 112.410 145.960  1.00  0.00           H
ATOM   2803 HD23 LEU A 189     101.850 112.600 144.160  1.00  0.00           H
ATOM   2804  C   LEU A 189     103.070 115.100 148.830  1.00  0.00           C
ATOM   2805  O   LEU A 189     103.680 114.160 149.330  1.00  0.00           O
ATOM   2806  N   SER A 190     103.210 116.350 149.180  1.00  0.00           N
ATOM   2807  HN  SER A 190     102.750 117.050 148.650  1.00  0.00           H
ATOM   2808  CA  SER A 190     103.860 116.790 150.420  1.00  0.00           C
ATOM   2809  HA  SER A 190     104.880 116.430 150.310  1.00  0.00           H
ATOM   2810  CB  SER A 190     103.770 118.340 150.630  1.00  0.00           C
ATOM   2811  HB1 SER A 190     102.760 118.680 150.960  1.00  0.00           H
ATOM   2812  HB2 SER A 190     103.830 118.760 149.600  1.00  0.00           H
ATOM   2813  OG  SER A 190     104.700 118.860 151.620  1.00  0.00           O
ATOM   2814  HG1 SER A 190     105.360 119.360 151.130  1.00  0.00           H
ATOM   2815  C   SER A 190     103.290 116.180 151.730  1.00  0.00           C
ATOM   2816  O   SER A 190     104.010 115.720 152.600  1.00  0.00           O
ATOM   2817  N   ASP A 191     101.890 116.090 151.820  1.00  0.00           N
ATOM   2818  HN  ASP A 191     101.240 116.470 151.170  1.00  0.00           H
ATOM   2819  CA  ASP A 191     101.380 115.570 153.040  1.00  0.00           C
ATOM   2820  HA  ASP A 191     101.990 116.010 153.820  1.00  0.00           H
ATOM   2821  CB  ASP A 191      99.950 116.220 153.130  1.00  0.00           C
ATOM   2822  HB1 ASP A 191     100.090 117.270 152.790  1.00  0.00           H
ATOM   2823  HB2 ASP A 191      99.320 115.740 152.360  1.00  0.00           H
ATOM   2824  CG  ASP A 191      99.290 116.120 154.480  1.00  0.00           C
ATOM   2825  OD1 ASP A 191      98.230 116.790 154.650  1.00  0.00           O
ATOM   2826  OD2 ASP A 191      99.750 115.430 155.410  1.00  0.00           O
ATOM   2827  C   ASP A 191     101.430 114.010 153.120  1.00  0.00           C
ATOM   2828  O   ASP A 191     101.700 113.450 154.150  1.00  0.00           O
ATOM   2829  N   MET A 192     101.470 113.380 151.920  1.00  0.00           N
ATOM   2830  HN  MET A 192     101.400 113.830 151.030  1.00  0.00           H
ATOM   2831  CA  MET A 192     101.790 111.980 151.790  1.00  0.00           C
ATOM   2832  HA  MET A 192     101.020 111.450 152.330  1.00  0.00           H
ATOM   2833  CB  MET A 192     101.570 111.430 150.400  1.00  0.00           C
ATOM   2834  HB1 MET A 192     100.600 111.790 150.010  1.00  0.00           H
ATOM   2835  HB2 MET A 192     102.350 112.000 149.850  1.00  0.00           H
ATOM   2836  CG  MET A 192     101.730 109.930 150.060  1.00  0.00           C
ATOM   2837  HG1 MET A 192     100.980 109.370 150.660  1.00  0.00           H
ATOM   2838  HG2 MET A 192     102.730 109.590 150.400  1.00  0.00           H
ATOM   2839  SD  MET A 192     101.550 109.580 148.300  1.00  0.00           S
ATOM   2840  CE  MET A 192     101.780 107.810 148.710  1.00  0.00           C
ATOM   2841  HE1 MET A 192     101.560 107.240 147.780  1.00  0.00           H
ATOM   2842  HE2 MET A 192     102.810 107.710 149.120  1.00  0.00           H
ATOM   2843  HE3 MET A 192     101.020 107.440 149.420  1.00  0.00           H
ATOM   2844  C   MET A 192     103.130 111.560 152.270  1.00  0.00           C
ATOM   2845  O   MET A 192     103.300 110.470 152.850  1.00  0.00           O
ATOM   2846  N   GLU A 193     104.190 112.310 152.020  1.00  0.00           N
ATOM   2847  HN  GLU A 193     104.170 113.040 151.350  1.00  0.00           H
ATOM   2848  CA  GLU A 193     105.530 112.030 152.510  1.00  0.00           C
ATOM   2849  HA  GLU A 193     105.860 111.060 152.150  1.00  0.00           H
ATOM   2850  CB  GLU A 193     106.450 113.220 152.040  1.00  0.00           C
ATOM   2851  HB1 GLU A 193     106.120 114.180 152.480  1.00  0.00           H
ATOM   2852  HB2 GLU A 193     107.410 112.940 152.510  1.00  0.00           H
ATOM   2853  CG  GLU A 193     106.680 113.230 150.500  1.00  0.00           C
ATOM   2854  HG1 GLU A 193     105.830 113.880 150.190  1.00  0.00           H
ATOM   2855  HG2 GLU A 193     106.490 112.230 150.060  1.00  0.00           H
ATOM   2856  CD  GLU A 193     107.990 113.760 150.050  1.00  0.00           C
ATOM   2857  OE1 GLU A 193     109.030 113.060 150.280  1.00  0.00           O
ATOM   2858  OE2 GLU A 193     108.070 114.810 149.400  1.00  0.00           O
ATOM   2859  C   GLU A 193     105.660 111.920 153.970  1.00  0.00           C
ATOM   2860  O   GLU A 193     106.240 110.960 154.550  1.00  0.00           O
ATOM   2861  N   THR A 194     105.010 112.830 154.780  1.00  0.00           N
ATOM   2862  HN  THR A 194     104.400 113.540 154.430  1.00  0.00           H
ATOM   2863  CA  THR A 194     105.310 112.930 156.240  1.00  0.00           C
ATOM   2864  HA  THR A 194     106.290 112.610 156.560  1.00  0.00           H
ATOM   2865  CB  THR A 194     105.160 114.430 156.570  1.00  0.00           C
ATOM   2866  HB  THR A 194     105.180 114.600 157.660  1.00  0.00           H
ATOM   2867  OG1 THR A 194     103.970 115.090 156.070  1.00  0.00           O
ATOM   2868  HG1 THR A 194     103.120 114.710 156.320  1.00  0.00           H
ATOM   2869  CG2 THR A 194     106.310 115.190 155.850  1.00  0.00           C
ATOM   2870 HG21 THR A 194     106.250 115.090 154.750  1.00  0.00           H
ATOM   2871 HG22 THR A 194     106.240 116.250 156.180  1.00  0.00           H
ATOM   2872 HG23 THR A 194     107.320 114.820 156.100  1.00  0.00           H
ATOM   2873  C   THR A 194     104.420 112.130 157.220  1.00  0.00           C
ATOM   2874  O   THR A 194     104.730 112.070 158.390  1.00  0.00           O
ATOM   2875  N   HIS A 195     103.450 111.340 156.760  1.00  0.00           N
ATOM   2876  HN  HIS A 195     103.420 111.390 155.770  1.00  0.00           H
ATOM   2877  CA  HIS A 195     102.660 110.450 157.590  1.00  0.00           C
ATOM   2878  HA  HIS A 195     101.710 110.330 157.080  1.00  0.00           H
ATOM   2879  CB  HIS A 195     103.200 109.030 157.640  1.00  0.00           C
ATOM   2880  HB1 HIS A 195     103.440 108.660 156.620  1.00  0.00           H
ATOM   2881  HB2 HIS A 195     104.210 109.030 158.110  1.00  0.00           H
ATOM   2882  ND1 HIS A 195     102.650 107.700 159.740  1.00  0.00           N
ATOM   2883  CG  HIS A 195     102.350 107.930 158.390  1.00  0.00           C
ATOM   2884  CE1 HIS A 195     102.010 106.530 160.000  1.00  0.00           C
ATOM   2885  HE1 HIS A 195     102.050 106.110 161.000  1.00  0.00           H
ATOM   2886  NE2 HIS A 195     101.400 105.980 158.950  1.00  0.00           N
ATOM   2887  HE2 HIS A 195     100.980 105.080 158.900  1.00  0.00           H
ATOM   2888  CD2 HIS A 195     101.650 106.820 157.840  1.00  0.00           C
ATOM   2889  HD2 HIS A 195     101.350 106.600 156.830  1.00  0.00           H
ATOM   2890  C   HIS A 195     102.140 110.970 158.920  1.00  0.00           C
ATOM   2891  O   HIS A 195     102.320 110.400 159.950  1.00  0.00           O
ATOM   2892  N   GLY A 196     101.520 112.180 158.850  1.00  0.00           N
ATOM   2893  HN  GLY A 196     101.520 112.670 157.980  1.00  0.00           H
ATOM   2894  CA  GLY A 196     100.820 112.920 159.900  1.00  0.00           C
ATOM   2895  HA1 GLY A 196     100.050 112.230 160.220  1.00  0.00           H
ATOM   2896  HA2 GLY A 196     100.420 113.750 159.340  1.00  0.00           H
ATOM   2897  C   GLY A 196     101.830 113.490 160.920  1.00  0.00           C
ATOM   2898  O   GLY A 196     101.520 113.910 162.000  1.00  0.00           O
ATOM   2899  N   ALA A 197     103.180 113.480 160.630  1.00  0.00           N
ATOM   2900  HN  ALA A 197     103.510 112.940 159.850  1.00  0.00           H
ATOM   2901  CA  ALA A 197     104.170 114.220 161.470  1.00  0.00           C
ATOM   2902  HA  ALA A 197     103.900 114.060 162.500  1.00  0.00           H
ATOM   2903  CB  ALA A 197     105.500 113.540 161.340  1.00  0.00           C
ATOM   2904  HB1 ALA A 197     106.290 114.060 161.920  1.00  0.00           H
ATOM   2905  HB2 ALA A 197     105.500 112.470 161.640  1.00  0.00           H
ATOM   2906  HB3 ALA A 197     105.770 113.500 160.260  1.00  0.00           H
ATOM   2907  C   ALA A 197     104.300 115.780 161.250  1.00  0.00           C
ATOM   2908  O   ALA A 197     105.280 116.290 160.770  1.00  0.00           O
ATOM   2909  N   HIS A 198     103.280 116.470 161.720  1.00  0.00           N
ATOM   2910  HN  HIS A 198     102.420 116.010 161.930  1.00  0.00           H
ATOM   2911  CA  HIS A 198     103.260 117.950 161.700  1.00  0.00           C
ATOM   2912  HA  HIS A 198     104.200 118.370 162.040  1.00  0.00           H
ATOM   2913  CB  HIS A 198     102.820 118.520 160.340  1.00  0.00           C
ATOM   2914  HB1 HIS A 198     102.750 119.630 160.370  1.00  0.00           H
ATOM   2915  HB2 HIS A 198     103.670 118.250 159.690  1.00  0.00           H
ATOM   2916  ND1 HIS A 198     101.250 116.760 159.500  1.00  0.00           N
ATOM   2917  CG  HIS A 198     101.480 118.070 159.800  1.00  0.00           C
ATOM   2918  CE1 HIS A 198     100.020 116.750 158.880  1.00  0.00           C
ATOM   2919  HE1 HIS A 198      99.700 115.860 158.340  1.00  0.00           H
ATOM   2920  NE2 HIS A 198      99.440 118.000 158.810  1.00  0.00           N
ATOM   2921  HE2 HIS A 198      98.480 118.160 158.560  1.00  0.00           H
ATOM   2922  CD2 HIS A 198     100.400 118.830 159.390  1.00  0.00           C
ATOM   2923  HD2 HIS A 198     100.330 119.900 159.510  1.00  0.00           H
ATOM   2924  C   HIS A 198     102.200 118.370 162.720  1.00  0.00           C
ATOM   2925  O   HIS A 198     101.160 117.680 162.830  1.00  0.00           O
ATOM   2926  N   THR A 199     102.420 119.530 163.370  1.00  0.00           N
ATOM   2927  HN  THR A 199     103.340 119.870 163.170  1.00  0.00           H
ATOM   2928  CA  THR A 199     101.630 120.340 164.240  1.00  0.00           C
ATOM   2929  HA  THR A 199     101.590 119.710 165.110  1.00  0.00           H
ATOM   2930  CB  THR A 199     102.230 121.710 164.710  1.00  0.00           C
ATOM   2931  HB  THR A 199     101.590 122.360 165.360  1.00  0.00           H
ATOM   2932  OG1 THR A 199     102.800 122.540 163.710  1.00  0.00           O
ATOM   2933  HG1 THR A 199     102.700 123.410 164.090  1.00  0.00           H
ATOM   2934  CG2 THR A 199     103.350 121.380 165.670  1.00  0.00           C
ATOM   2935 HG21 THR A 199     103.930 122.210 166.130  1.00  0.00           H
ATOM   2936 HG22 THR A 199     102.880 120.920 166.560  1.00  0.00           H
ATOM   2937 HG23 THR A 199     104.070 120.640 165.270  1.00  0.00           H
ATOM   2938  C   THR A 199     100.140 120.680 163.810  1.00  0.00           C
ATOM   2939  O   THR A 199      99.850 120.850 162.650  1.00  0.00           O
ATOM   2940  N   ALA A 200      99.230 120.880 164.770  1.00  0.00           N
ATOM   2941  HN  ALA A 200      99.480 120.700 165.720  1.00  0.00           H
ATOM   2942  CA  ALA A 200      97.890 121.270 164.570  1.00  0.00           C
ATOM   2943  HA  ALA A 200      97.590 120.590 163.780  1.00  0.00           H
ATOM   2944  CB  ALA A 200      97.020 121.100 165.790  1.00  0.00           C
ATOM   2945  HB1 ALA A 200      96.120 121.770 165.780  1.00  0.00           H
ATOM   2946  HB2 ALA A 200      96.750 120.040 165.980  1.00  0.00           H
ATOM   2947  HB3 ALA A 200      97.570 121.420 166.710  1.00  0.00           H
ATOM   2948  C   ALA A 200      97.750 122.640 163.930  1.00  0.00           C
ATOM   2949  O   ALA A 200      97.970 123.710 164.510  1.00  0.00           O
ATOM   2950  N   LEU A 201      97.350 122.770 162.630  1.00  0.00           N
ATOM   2951  HN  LEU A 201      97.030 121.980 162.110  1.00  0.00           H
ATOM   2952  CA  LEU A 201      97.240 123.920 161.810  1.00  0.00           C
ATOM   2953  HA  LEU A 201      98.000 124.610 162.140  1.00  0.00           H
ATOM   2954  CB  LEU A 201      97.560 123.480 160.400  1.00  0.00           C
ATOM   2955  HB1 LEU A 201      97.110 122.480 160.220  1.00  0.00           H
ATOM   2956  HB2 LEU A 201      97.060 124.170 159.680  1.00  0.00           H
ATOM   2957  CG  LEU A 201      98.980 123.460 159.940  1.00  0.00           C
ATOM   2958  HG  LEU A 201      99.510 122.690 160.540  1.00  0.00           H
ATOM   2959  CD1 LEU A 201      99.080 123.010 158.390  1.00  0.00           C
ATOM   2960 HD11 LEU A 201      98.840 121.930 158.410  1.00  0.00           H
ATOM   2961 HD12 LEU A 201      98.360 123.600 157.790  1.00  0.00           H
ATOM   2962 HD13 LEU A 201     100.080 123.060 157.900  1.00  0.00           H
ATOM   2963  CD2 LEU A 201      99.820 124.750 160.010  1.00  0.00           C
ATOM   2964 HD21 LEU A 201      99.460 125.620 159.420  1.00  0.00           H
ATOM   2965 HD22 LEU A 201      99.910 125.080 161.070  1.00  0.00           H
ATOM   2966 HD23 LEU A 201     100.780 124.480 159.520  1.00  0.00           H
ATOM   2967  C   LEU A 201      95.790 124.510 161.880  1.00  0.00           C
ATOM   2968  O   LEU A 201      94.930 123.710 162.210  1.00  0.00           O
ATOM   2969  N   PRO A 202      95.570 125.740 161.650  1.00  0.00           N
ATOM   2970  CD  PRO A 202      96.560 126.700 161.260  1.00  0.00           C
ATOM   2971  HD1 PRO A 202      96.990 126.430 160.270  1.00  0.00           H
ATOM   2972  HD2 PRO A 202      97.330 126.800 162.050  1.00  0.00           H
ATOM   2973  CA  PRO A 202      94.250 126.340 161.820  1.00  0.00           C
ATOM   2974  HA  PRO A 202      93.930 125.930 162.770  1.00  0.00           H
ATOM   2975  CB  PRO A 202      94.480 127.840 161.840  1.00  0.00           C
ATOM   2976  HB1 PRO A 202      93.610 128.410 161.460  1.00  0.00           H
ATOM   2977  HB2 PRO A 202      94.620 128.200 162.890  1.00  0.00           H
ATOM   2978  CG  PRO A 202      95.740 127.940 160.990  1.00  0.00           C
ATOM   2979  HG1 PRO A 202      96.260 128.930 161.080  1.00  0.00           H
ATOM   2980  HG2 PRO A 202      95.510 127.970 159.910  1.00  0.00           H
ATOM   2981  C   PRO A 202      93.240 125.760 160.800  1.00  0.00           C
ATOM   2982  O   PRO A 202      92.090 125.620 161.170  1.00  0.00           O
ATOM   2983  N   GLN A 203      93.730 125.440 159.580  1.00  0.00           N
ATOM   2984  HN  GLN A 203      94.690 125.550 159.360  1.00  0.00           H
ATOM   2985  CA  GLN A 203      92.860 124.810 158.550  1.00  0.00           C
ATOM   2986  HA  GLN A 203      91.930 125.370 158.550  1.00  0.00           H
ATOM   2987  CB  GLN A 203      93.470 124.780 157.180  1.00  0.00           C
ATOM   2988  HB1 GLN A 203      94.420 124.210 157.290  1.00  0.00           H
ATOM   2989  HB2 GLN A 203      92.850 124.260 156.420  1.00  0.00           H
ATOM   2990  CG  GLN A 203      93.710 126.130 156.500  1.00  0.00           C
ATOM   2991  HG1 GLN A 203      92.790 126.520 156.030  1.00  0.00           H
ATOM   2992  HG2 GLN A 203      94.430 125.990 155.660  1.00  0.00           H
ATOM   2993  CD  GLN A 203      94.280 127.200 157.340  1.00  0.00           C
ATOM   2994  OE1 GLN A 203      93.600 128.010 157.980  1.00  0.00           O
ATOM   2995  NE2 GLN A 203      95.590 127.370 157.280  1.00  0.00           N
ATOM   2996 HE21 GLN A 203      96.060 126.620 156.810  1.00  0.00           H
ATOM   2997 HE22 GLN A 203      96.040 128.020 157.900  1.00  0.00           H
ATOM   2998  C   GLN A 203      92.440 123.320 158.860  1.00  0.00           C
ATOM   2999  O   GLN A 203      91.410 122.750 158.480  1.00  0.00           O
ATOM   3000  N   LEU A 204      93.320 122.550 159.570  1.00  0.00           N
ATOM   3001  HN  LEU A 204      94.230 122.900 159.770  1.00  0.00           H
ATOM   3002  CA  LEU A 204      93.100 121.190 159.940  1.00  0.00           C
ATOM   3003  HA  LEU A 204      92.770 120.640 159.070  1.00  0.00           H
ATOM   3004  CB  LEU A 204      94.350 120.580 160.380  1.00  0.00           C
ATOM   3005  HB1 LEU A 204      94.990 120.490 159.470  1.00  0.00           H
ATOM   3006  HB2 LEU A 204      94.840 121.310 161.060  1.00  0.00           H
ATOM   3007  CG  LEU A 204      94.230 119.160 161.050  1.00  0.00           C
ATOM   3008  HG  LEU A 204      93.530 119.250 161.900  1.00  0.00           H
ATOM   3009  CD1 LEU A 204      93.740 118.190 159.970  1.00  0.00           C
ATOM   3010 HD11 LEU A 204      92.700 118.410 159.630  1.00  0.00           H
ATOM   3011 HD12 LEU A 204      94.340 118.400 159.060  1.00  0.00           H
ATOM   3012 HD13 LEU A 204      93.810 117.110 160.230  1.00  0.00           H
ATOM   3013  CD2 LEU A 204      95.620 118.720 161.470  1.00  0.00           C
ATOM   3014 HD21 LEU A 204      96.250 118.510 160.580  1.00  0.00           H
ATOM   3015 HD22 LEU A 204      96.140 119.420 162.150  1.00  0.00           H
ATOM   3016 HD23 LEU A 204      95.620 117.810 162.110  1.00  0.00           H
ATOM   3017  C   LEU A 204      92.080 121.160 161.150  1.00  0.00           C
ATOM   3018  O   LEU A 204      92.130 121.960 162.080  1.00  0.00           O
ATOM   3019  N   LEU A 205      91.180 120.190 160.990  1.00  0.00           N
ATOM   3020  HN  LEU A 205      91.210 119.520 160.260  1.00  0.00           H
ATOM   3021  CA  LEU A 205      90.180 119.900 162.010  1.00  0.00           C
ATOM   3022  HA  LEU A 205      90.120 120.730 162.690  1.00  0.00           H
ATOM   3023  CB  LEU A 205      88.730 119.760 161.430  1.00  0.00           C
ATOM   3024  HB1 LEU A 205      88.480 120.670 160.850  1.00  0.00           H
ATOM   3025  HB2 LEU A 205      88.700 118.940 160.690  1.00  0.00           H
ATOM   3026  CG  LEU A 205      87.590 119.410 162.390  1.00  0.00           C
ATOM   3027  HG  LEU A 205      87.830 118.530 163.010  1.00  0.00           H
ATOM   3028  CD1 LEU A 205      87.340 120.550 163.370  1.00  0.00           C
ATOM   3029 HD11 LEU A 205      88.070 120.520 164.200  1.00  0.00           H
ATOM   3030 HD12 LEU A 205      87.500 121.520 162.840  1.00  0.00           H
ATOM   3031 HD13 LEU A 205      86.290 120.490 163.740  1.00  0.00           H
ATOM   3032  CD2 LEU A 205      86.330 119.040 161.580  1.00  0.00           C
ATOM   3033 HD21 LEU A 205      85.430 118.630 162.080  1.00  0.00           H
ATOM   3034 HD22 LEU A 205      85.930 119.890 160.990  1.00  0.00           H
ATOM   3035 HD23 LEU A 205      86.590 118.310 160.780  1.00  0.00           H
ATOM   3036  C   LEU A 205      90.550 118.670 162.760  1.00  0.00           C
ATOM   3037  O   LEU A 205      91.060 118.840 163.880  1.00  0.00           O
ATOM   3038  N   LEU A 206      90.540 117.500 162.060  1.00  0.00           N
ATOM   3039  HN  LEU A 206      90.210 117.410 161.130  1.00  0.00           H
ATOM   3040  CA  LEU A 206      90.880 116.200 162.730  1.00  0.00           C
ATOM   3041  HA  LEU A 206      91.260 116.270 163.730  1.00  0.00           H
ATOM   3042  CB  LEU A 206      89.620 115.340 162.610  1.00  0.00           C
ATOM   3043  HB1 LEU A 206      88.790 115.940 163.040  1.00  0.00           H
ATOM   3044  HB2 LEU A 206      89.320 115.220 161.550  1.00  0.00           H
ATOM   3045  CG  LEU A 206      89.630 113.970 163.340  1.00  0.00           C
ATOM   3046  HG  LEU A 206      90.630 113.520 163.160  1.00  0.00           H
ATOM   3047  CD1 LEU A 206      89.420 114.130 164.830  1.00  0.00           C
ATOM   3048 HD11 LEU A 206      88.430 114.520 165.160  1.00  0.00           H
ATOM   3049 HD12 LEU A 206      89.780 113.240 165.390  1.00  0.00           H
ATOM   3050 HD13 LEU A 206      90.180 114.870 165.150  1.00  0.00           H
ATOM   3051  CD2 LEU A 206      88.520 113.140 162.750  1.00  0.00           C
ATOM   3052 HD21 LEU A 206      87.500 113.420 163.080  1.00  0.00           H
ATOM   3053 HD22 LEU A 206      88.530 113.140 161.640  1.00  0.00           H
ATOM   3054 HD23 LEU A 206      88.460 112.070 163.050  1.00  0.00           H
ATOM   3055  C   LEU A 206      92.050 115.590 162.000  1.00  0.00           C
ATOM   3056  O   LEU A 206      91.970 115.380 160.780  1.00  0.00           O
ATOM   3057  N   GLN A 207      93.140 115.220 162.720  1.00  0.00           N
ATOM   3058  HN  GLN A 207      93.260 115.490 163.670  1.00  0.00           H
ATOM   3059  CA  GLN A 207      94.150 114.320 162.220  1.00  0.00           C
ATOM   3060  HA  GLN A 207      93.820 113.740 161.370  1.00  0.00           H
ATOM   3061  CB  GLN A 207      95.460 115.100 161.830  1.00  0.00           C
ATOM   3062  HB1 GLN A 207      95.210 115.620 160.880  1.00  0.00           H
ATOM   3063  HB2 GLN A 207      95.650 115.810 162.660  1.00  0.00           H
ATOM   3064  CG  GLN A 207      96.660 114.120 161.520  1.00  0.00           C
ATOM   3065  HG1 GLN A 207      96.320 113.180 161.020  1.00  0.00           H
ATOM   3066  HG2 GLN A 207      97.130 113.710 162.440  1.00  0.00           H
ATOM   3067  CD  GLN A 207      97.800 114.790 160.650  1.00  0.00           C
ATOM   3068  OE1 GLN A 207      97.930 114.720 159.430  1.00  0.00           O
ATOM   3069  NE2 GLN A 207      98.590 115.610 161.400  1.00  0.00           N
ATOM   3070 HE21 GLN A 207      98.500 115.510 162.390  1.00  0.00           H
ATOM   3071 HE22 GLN A 207      99.220 116.260 160.980  1.00  0.00           H
ATOM   3072  C   GLN A 207      94.450 113.300 163.260  1.00  0.00           C
ATOM   3073  O   GLN A 207      95.160 113.580 164.290  1.00  0.00           O
ATOM   3074  N   GLU A 208      93.960 112.080 163.100  1.00  0.00           N
ATOM   3075  HN  GLU A 208      93.460 111.850 162.270  1.00  0.00           H
ATOM   3076  CA  GLU A 208      94.050 111.020 164.120  1.00  0.00           C
ATOM   3077  HA  GLU A 208      94.300 111.450 165.080  1.00  0.00           H
ATOM   3078  CB  GLU A 208      92.740 110.350 164.430  1.00  0.00           C
ATOM   3079  HB1 GLU A 208      92.280 110.180 163.430  1.00  0.00           H
ATOM   3080  HB2 GLU A 208      92.930 109.360 164.890  1.00  0.00           H
ATOM   3081  CG  GLU A 208      91.750 111.230 165.250  1.00  0.00           C
ATOM   3082  HG1 GLU A 208      90.980 110.480 165.520  1.00  0.00           H
ATOM   3083  HG2 GLU A 208      91.370 111.980 164.520  1.00  0.00           H
ATOM   3084  CD  GLU A 208      92.230 111.720 166.610  1.00  0.00           C
ATOM   3085  OE1 GLU A 208      92.450 110.890 167.510  1.00  0.00           O
ATOM   3086  OE2 GLU A 208      92.120 113.000 166.840  1.00  0.00           O
ATOM   3087  C   GLU A 208      95.170 110.070 163.670  1.00  0.00           C
ATOM   3088  O   GLU A 208      95.080 109.490 162.580  1.00  0.00           O
ATOM   3089  N   ASN A 209      96.160 109.930 164.560  1.00  0.00           N
ATOM   3090  HN  ASN A 209      96.130 110.340 165.470  1.00  0.00           H
ATOM   3091  CA  ASN A 209      97.310 109.070 164.240  1.00  0.00           C
ATOM   3092  HA  ASN A 209      97.330 108.720 163.220  1.00  0.00           H
ATOM   3093  CB  ASN A 209      98.600 109.890 164.740  1.00  0.00           C
ATOM   3094  HB1 ASN A 209      98.440 110.200 165.790  1.00  0.00           H
ATOM   3095  HB2 ASN A 209      99.560 109.320 164.730  1.00  0.00           H
ATOM   3096  CG  ASN A 209      98.760 111.170 163.930  1.00  0.00           C
ATOM   3097  OD1 ASN A 209      98.500 112.310 164.400  1.00  0.00           O
ATOM   3098  ND2 ASN A 209      98.980 110.980 162.580  1.00  0.00           N
ATOM   3099 HD21 ASN A 209      99.250 110.030 162.420  1.00  0.00           H
ATOM   3100 HD22 ASN A 209      98.710 111.660 161.900  1.00  0.00           H
ATOM   3101  C   ASN A 209      97.200 107.790 165.150  1.00  0.00           C
ATOM   3102  O   ASN A 209      98.060 106.960 165.080  1.00  0.00           O
ATOM   3103  N   TRP A 210      96.080 107.630 165.900  1.00  0.00           N
ATOM   3104  HN  TRP A 210      95.360 108.290 165.690  1.00  0.00           H
ATOM   3105  CA  TRP A 210      95.750 106.480 166.750  1.00  0.00           C
ATOM   3106  HA  TRP A 210      94.710 106.640 167.000  1.00  0.00           H
ATOM   3107  CB  TRP A 210      95.670 105.110 166.050  1.00  0.00           C
ATOM   3108  HB1 TRP A 210      96.700 104.820 165.740  1.00  0.00           H
ATOM   3109  HB2 TRP A 210      95.270 104.340 166.740  1.00  0.00           H
ATOM   3110  CG  TRP A 210      94.850 105.010 164.800  1.00  0.00           C
ATOM   3111  CD1 TRP A 210      95.300 104.420 163.640  1.00  0.00           C
ATOM   3112  HD1 TRP A 210      96.230 103.880 163.640  1.00  0.00           H
ATOM   3113  NE1 TRP A 210      94.410 104.600 162.610  1.00  0.00           N
ATOM   3114  HE1 TRP A 210      94.330 104.110 161.780  1.00  0.00           H
ATOM   3115  CE2 TRP A 210      93.380 105.340 163.070  1.00  0.00           C
ATOM   3116  CD2 TRP A 210      93.550 105.510 164.490  1.00  0.00           C
ATOM   3117  CE3 TRP A 210      92.660 106.280 165.240  1.00  0.00           C
ATOM   3118  HE3 TRP A 210      92.780 106.450 166.300  1.00  0.00           H
ATOM   3119  CZ3 TRP A 210      91.490 106.700 164.630  1.00  0.00           C
ATOM   3120  HZ3 TRP A 210      90.780 107.260 165.230  1.00  0.00           H
ATOM   3121  CZ2 TRP A 210      92.180 105.770 162.430  1.00  0.00           C
ATOM   3122  HZ2 TRP A 210      91.960 105.610 161.390  1.00  0.00           H
ATOM   3123  CH2 TRP A 210      91.290 106.410 163.290  1.00  0.00           C
ATOM   3124  HH2 TRP A 210      90.390 106.720 162.780  1.00  0.00           H
ATOM   3125  C   TRP A 210      96.430 106.500 168.090  1.00  0.00           C
ATOM   3126  O   TRP A 210      96.390 105.580 168.820  1.00  0.00           O
ATOM   3127  N   ASP A 211      97.010 107.630 168.520  1.00  0.00           N
ATOM   3128  HN  ASP A 211      96.920 108.500 168.030  1.00  0.00           H
ATOM   3129  CA  ASP A 211      97.710 107.770 169.770  1.00  0.00           C
ATOM   3130  HA  ASP A 211      98.370 106.920 169.840  1.00  0.00           H
ATOM   3131  CB  ASP A 211      98.370 109.180 169.810  1.00  0.00           C
ATOM   3132  HB1 ASP A 211      97.650 109.860 169.310  1.00  0.00           H
ATOM   3133  HB2 ASP A 211      98.720 109.630 170.760  1.00  0.00           H
ATOM   3134  CG  ASP A 211      99.670 109.220 169.020  1.00  0.00           C
ATOM   3135  OD1 ASP A 211     100.340 108.220 168.800  1.00  0.00           O
ATOM   3136  OD2 ASP A 211     100.010 110.380 168.710  1.00  0.00           O
ATOM   3137  C   ASP A 211      96.760 107.550 171.010  1.00  0.00           C
ATOM   3138  O   ASP A 211      97.220 107.000 172.030  1.00  0.00           O
ATOM   3139  N   ASN A 212      95.490 107.970 170.950  1.00  0.00           N
ATOM   3140  HN  ASN A 212      95.190 108.660 170.300  1.00  0.00           H
ATOM   3141  CA  ASN A 212      94.360 107.490 171.750  1.00  0.00           C
ATOM   3142  HA  ASN A 212      94.580 106.570 172.270  1.00  0.00           H
ATOM   3143  CB  ASN A 212      94.020 108.560 172.810  1.00  0.00           C
ATOM   3144  HB1 ASN A 212      94.980 108.830 173.300  1.00  0.00           H
ATOM   3145  HB2 ASN A 212      93.590 109.430 172.260  1.00  0.00           H
ATOM   3146  CG  ASN A 212      93.080 108.080 173.890  1.00  0.00           C
ATOM   3147  OD1 ASN A 212      92.340 107.040 173.790  1.00  0.00           O
ATOM   3148  ND2 ASN A 212      93.120 108.870 175.010  1.00  0.00           N
ATOM   3149 HD21 ASN A 212      93.820 109.580 175.110  1.00  0.00           H
ATOM   3150 HD22 ASN A 212      92.510 108.560 175.740  1.00  0.00           H
ATOM   3151  C   ASN A 212      93.170 107.220 170.860  1.00  0.00           C
ATOM   3152  O   ASN A 212      92.620 108.150 170.270  1.00  0.00           O
ATOM   3153  N   VAL A 213      92.800 105.920 170.690  1.00  0.00           N
ATOM   3154  HN  VAL A 213      93.360 105.170 171.030  1.00  0.00           H
ATOM   3155  CA  VAL A 213      91.650 105.620 169.800  1.00  0.00           C
ATOM   3156  HA  VAL A 213      91.810 106.140 168.870  1.00  0.00           H
ATOM   3157  CB  VAL A 213      91.590 104.130 169.420  1.00  0.00           C
ATOM   3158  HB  VAL A 213      91.510 103.520 170.340  1.00  0.00           H
ATOM   3159  CG1 VAL A 213      90.470 103.930 168.430  1.00  0.00           C
ATOM   3160 HG11 VAL A 213      90.620 104.500 167.490  1.00  0.00           H
ATOM   3161 HG12 VAL A 213      90.470 102.870 168.110  1.00  0.00           H
ATOM   3162 HG13 VAL A 213      89.470 104.260 168.800  1.00  0.00           H
ATOM   3163  CG2 VAL A 213      92.890 103.850 168.640  1.00  0.00           C
ATOM   3164 HG21 VAL A 213      93.100 104.480 167.750  1.00  0.00           H
ATOM   3165 HG22 VAL A 213      93.800 103.880 169.280  1.00  0.00           H
ATOM   3166 HG23 VAL A 213      92.870 102.780 168.360  1.00  0.00           H
ATOM   3167  C   VAL A 213      90.270 106.150 170.340  1.00  0.00           C
ATOM   3168  O   VAL A 213      89.350 106.540 169.590  1.00  0.00           O
ATOM   3169  N   LYS A 214      90.120 106.310 171.660  1.00  0.00           N
ATOM   3170  HN  LYS A 214      90.850 106.110 172.310  1.00  0.00           H
ATOM   3171  CA  LYS A 214      88.780 106.580 172.170  1.00  0.00           C
ATOM   3172  HA  LYS A 214      88.000 106.300 171.480  1.00  0.00           H
ATOM   3173  CB  LYS A 214      88.760 105.840 173.550  1.00  0.00           C
ATOM   3174  HB1 LYS A 214      89.590 106.210 174.190  1.00  0.00           H
ATOM   3175  HB2 LYS A 214      87.820 106.040 174.100  1.00  0.00           H
ATOM   3176  CG  LYS A 214      88.980 104.270 173.610  1.00  0.00           C
ATOM   3177  HG1 LYS A 214      88.890 103.990 174.680  1.00  0.00           H
ATOM   3178  HG2 LYS A 214      89.870 104.020 173.000  1.00  0.00           H
ATOM   3179  CD  LYS A 214      87.880 103.530 172.740  1.00  0.00           C
ATOM   3180  HD1 LYS A 214      88.180 103.570 171.670  1.00  0.00           H
ATOM   3181  HD2 LYS A 214      86.950 104.140 172.860  1.00  0.00           H
ATOM   3182  CE  LYS A 214      87.590 102.060 173.170  1.00  0.00           C
ATOM   3183  HE1 LYS A 214      86.660 101.770 172.630  1.00  0.00           H
ATOM   3184  HE2 LYS A 214      87.320 101.940 174.240  1.00  0.00           H
ATOM   3185  NZ  LYS A 214      88.630 101.140 172.750  1.00  0.00           N
ATOM   3186  HZ1 LYS A 214      88.460 100.120 172.900  1.00  0.00           H
ATOM   3187  HZ2 LYS A 214      88.890 101.270 171.750  1.00  0.00           H
ATOM   3188  HZ3 LYS A 214      89.520 101.320 173.250  1.00  0.00           H
ATOM   3189  C   LYS A 214      88.610 108.120 172.530  1.00  0.00           C
ATOM   3190  O   LYS A 214      87.520 108.530 172.880  1.00  0.00           O
ATOM   3191  N   HIS A 215      89.590 108.990 172.340  1.00  0.00           N
ATOM   3192  HN  HIS A 215      90.380 108.620 171.850  1.00  0.00           H
ATOM   3193  CA  HIS A 215      89.510 110.350 172.740  1.00  0.00           C
ATOM   3194  HA  HIS A 215      89.430 110.440 173.810  1.00  0.00           H
ATOM   3195  CB  HIS A 215      90.890 111.010 172.480  1.00  0.00           C
ATOM   3196  HB1 HIS A 215      91.570 110.440 173.140  1.00  0.00           H
ATOM   3197  HB2 HIS A 215      91.260 110.840 171.440  1.00  0.00           H
ATOM   3198  ND1 HIS A 215      90.990 112.740 174.320  1.00  0.00           N
ATOM   3199  CG  HIS A 215      91.040 112.390 172.960  1.00  0.00           C
ATOM   3200  CE1 HIS A 215      90.970 114.080 174.400  1.00  0.00           C
ATOM   3201  HE1 HIS A 215      90.910 114.720 175.270  1.00  0.00           H
ATOM   3202  NE2 HIS A 215      91.020 114.630 173.150  1.00  0.00           N
ATOM   3203  HE2 HIS A 215      91.060 115.580 172.850  1.00  0.00           H
ATOM   3204  CD2 HIS A 215      91.080 113.550 172.230  1.00  0.00           C
ATOM   3205  HD2 HIS A 215      90.980 113.610 171.150  1.00  0.00           H
ATOM   3206  C   HIS A 215      88.410 111.180 172.030  1.00  0.00           C
ATOM   3207  O   HIS A 215      87.740 112.040 172.560  1.00  0.00           O
ATOM   3208  N   ALA A 216      88.340 111.040 170.680  1.00  0.00           N
ATOM   3209  HN  ALA A 216      89.040 110.470 170.260  1.00  0.00           H
ATOM   3210  CA  ALA A 216      87.450 111.820 169.850  1.00  0.00           C
ATOM   3211  HA  ALA A 216      86.880 112.520 170.450  1.00  0.00           H
ATOM   3212  CB  ALA A 216      88.130 112.640 168.790  1.00  0.00           C
ATOM   3213  HB1 ALA A 216      88.930 112.080 168.260  1.00  0.00           H
ATOM   3214  HB2 ALA A 216      87.400 112.990 168.020  1.00  0.00           H
ATOM   3215  HB3 ALA A 216      88.690 113.500 169.220  1.00  0.00           H
ATOM   3216  C   ALA A 216      86.380 110.960 169.200  1.00  0.00           C
ATOM   3217  O   ALA A 216      85.280 111.410 168.760  1.00  0.00           O
ATOM   3218  N   TRP A 217      86.610 109.640 169.250  1.00  0.00           N
ATOM   3219  HN  TRP A 217      87.490 109.320 169.580  1.00  0.00           H
ATOM   3220  CA  TRP A 217      85.690 108.620 168.660  1.00  0.00           C
ATOM   3221  HA  TRP A 217      84.970 109.130 168.040  1.00  0.00           H
ATOM   3222  CB  TRP A 217      86.540 107.600 167.880  1.00  0.00           C
ATOM   3223  HB1 TRP A 217      87.260 107.040 168.510  1.00  0.00           H
ATOM   3224  HB2 TRP A 217      85.920 106.790 167.440  1.00  0.00           H
ATOM   3225  CG  TRP A 217      87.320 108.160 166.720  1.00  0.00           C
ATOM   3226  CD1 TRP A 217      88.630 108.530 166.640  1.00  0.00           C
ATOM   3227  HD1 TRP A 217      89.310 108.140 167.390  1.00  0.00           H
ATOM   3228  NE1 TRP A 217      88.880 108.920 165.360  1.00  0.00           N
ATOM   3229  HE1 TRP A 217      89.760 108.790 164.960  1.00  0.00           H
ATOM   3230  CE2 TRP A 217      87.740 108.880 164.590  1.00  0.00           C
ATOM   3231  CD2 TRP A 217      86.730 108.570 165.430  1.00  0.00           C
ATOM   3232  CE3 TRP A 217      85.450 108.420 164.870  1.00  0.00           C
ATOM   3233  HE3 TRP A 217      84.680 108.000 165.490  1.00  0.00           H
ATOM   3234  CZ3 TRP A 217      85.130 108.830 163.560  1.00  0.00           C
ATOM   3235  HZ3 TRP A 217      84.180 108.790 163.060  1.00  0.00           H
ATOM   3236  CZ2 TRP A 217      87.480 109.400 163.270  1.00  0.00           C
ATOM   3237  HZ2 TRP A 217      88.260 109.720 162.590  1.00  0.00           H
ATOM   3238  CH2 TRP A 217      86.160 109.390 162.780  1.00  0.00           C
ATOM   3239  HH2 TRP A 217      85.990 109.740 161.770  1.00  0.00           H
ATOM   3240  C   TRP A 217      84.890 107.960 169.710  1.00  0.00           C
ATOM   3241  O   TRP A 217      85.310 107.660 170.840  1.00  0.00           O
ATOM   3242  N   SER A 218      83.630 107.640 169.380  1.00  0.00           N
ATOM   3243  HN  SER A 218      83.270 107.980 168.510  1.00  0.00           H
ATOM   3244  CA  SER A 218      82.620 106.910 170.170  1.00  0.00           C
ATOM   3245  HA  SER A 218      83.030 106.670 171.140  1.00  0.00           H
ATOM   3246  CB  SER A 218      81.340 107.720 170.120  1.00  0.00           C
ATOM   3247  HB1 SER A 218      80.980 107.840 169.070  1.00  0.00           H
ATOM   3248  HB2 SER A 218      81.330 108.780 170.470  1.00  0.00           H
ATOM   3249  OG  SER A 218      80.370 107.090 170.950  1.00  0.00           O
ATOM   3250  HG1 SER A 218      80.670 107.180 171.860  1.00  0.00           H
ATOM   3251  C   SER A 218      82.450 105.530 169.500  1.00  0.00           C
ATOM   3252  O   SER A 218      82.530 105.480 168.230  1.00  0.00           O
ATOM   3253  N   PRO A 219      82.280 104.450 170.150  1.00  0.00           N
ATOM   3254  CD  PRO A 219      81.880 104.350 171.540  1.00  0.00           C
ATOM   3255  HD1 PRO A 219      80.820 104.630 171.700  1.00  0.00           H
ATOM   3256  HD2 PRO A 219      82.530 104.880 172.280  1.00  0.00           H
ATOM   3257  CA  PRO A 219      82.170 103.130 169.530  1.00  0.00           C
ATOM   3258  HA  PRO A 219      82.890 102.910 168.760  1.00  0.00           H
ATOM   3259  CB  PRO A 219      82.360 102.170 170.670  1.00  0.00           C
ATOM   3260  HB1 PRO A 219      81.870 101.170 170.630  1.00  0.00           H
ATOM   3261  HB2 PRO A 219      83.440 101.940 170.670  1.00  0.00           H
ATOM   3262  CG  PRO A 219      81.870 102.890 171.830  1.00  0.00           C
ATOM   3263  HG1 PRO A 219      82.670 102.710 172.590  1.00  0.00           H
ATOM   3264  HG2 PRO A 219      80.900 102.590 172.280  1.00  0.00           H
ATOM   3265  C   PRO A 219      80.820 102.870 168.840  1.00  0.00           C
ATOM   3266  O   PRO A 219      80.260 101.760 168.810  1.00  0.00           O
ATOM   3267  N   MET A 220      80.200 103.920 168.340  1.00  0.00           N
ATOM   3268  HN  MET A 220      80.620 104.790 168.580  1.00  0.00           H
ATOM   3269  CA  MET A 220      78.970 103.890 167.530  1.00  0.00           C
ATOM   3270  HA  MET A 220      78.750 104.930 167.350  1.00  0.00           H
ATOM   3271  CB  MET A 220      79.160 103.170 166.230  1.00  0.00           C
ATOM   3272  HB1 MET A 220      79.890 103.760 165.650  1.00  0.00           H
ATOM   3273  HB2 MET A 220      79.670 102.190 166.380  1.00  0.00           H
ATOM   3274  CG  MET A 220      77.960 103.060 165.270  1.00  0.00           C
ATOM   3275  HG1 MET A 220      77.140 102.480 165.760  1.00  0.00           H
ATOM   3276  HG2 MET A 220      78.290 102.430 164.420  1.00  0.00           H
ATOM   3277  SD  MET A 220      77.310 104.620 164.650  1.00  0.00           S
ATOM   3278  CE  MET A 220      76.030 104.020 163.440  1.00  0.00           C
ATOM   3279  HE1 MET A 220      75.730 104.940 162.890  1.00  0.00           H
ATOM   3280  HE2 MET A 220      76.400 103.280 162.700  1.00  0.00           H
ATOM   3281  HE3 MET A 220      75.150 103.530 163.920  1.00  0.00           H
ATOM   3282  C   MET A 220      77.640 103.430 168.270  1.00  0.00           C
ATOM   3283  O   MET A 220      76.540 103.590 167.750  1.00  0.00           O
ATOM   3284  N   LYS A 221      77.790 102.920 169.510  1.00  0.00           N
ATOM   3285  HN  LYS A 221      78.670 103.020 169.960  1.00  0.00           H
ATOM   3286  CA  LYS A 221      76.780 102.330 170.280  1.00  0.00           C
ATOM   3287  HA  LYS A 221      77.270 102.350 171.250  1.00  0.00           H
ATOM   3288  CB  LYS A 221      75.530 103.150 170.360  1.00  0.00           C
ATOM   3289  HB1 LYS A 221      74.980 103.020 169.400  1.00  0.00           H
ATOM   3290  HB2 LYS A 221      74.900 102.730 171.180  1.00  0.00           H
ATOM   3291  CG  LYS A 221      75.780 104.560 170.780  1.00  0.00           C
ATOM   3292  HG1 LYS A 221      74.810 105.090 170.750  1.00  0.00           H
ATOM   3293  HG2 LYS A 221      76.390 105.070 170.000  1.00  0.00           H
ATOM   3294  CD  LYS A 221      76.450 104.780 172.110  1.00  0.00           C
ATOM   3295  HD1 LYS A 221      76.660 105.870 172.130  1.00  0.00           H
ATOM   3296  HD2 LYS A 221      77.480 104.370 172.130  1.00  0.00           H
ATOM   3297  CE  LYS A 221      75.720 104.160 173.390  1.00  0.00           C
ATOM   3298  HE1 LYS A 221      75.600 103.060 173.300  1.00  0.00           H
ATOM   3299  HE2 LYS A 221      74.670 104.470 173.530  1.00  0.00           H
ATOM   3300  NZ  LYS A 221      76.430 104.500 174.590  1.00  0.00           N
ATOM   3301  HZ1 LYS A 221      76.430 105.530 174.760  1.00  0.00           H
ATOM   3302  HZ2 LYS A 221      76.050 104.120 175.480  1.00  0.00           H
ATOM   3303  HZ3 LYS A 221      77.420 104.190 174.500  1.00  0.00           H
ATOM   3304  C   LYS A 221      76.550 100.880 169.880  1.00  0.00           C
ATOM   3305  O   LYS A 221      75.470 100.300 170.190  1.00  0.00           O
ATOM   3306  N   ASP A 222      77.510 100.210 169.270  1.00  0.00           N
ATOM   3307  HN  ASP A 222      78.250 100.740 168.860  1.00  0.00           H
ATOM   3308  CA  ASP A 222      77.520  98.840 169.110  1.00  0.00           C
ATOM   3309  HA  ASP A 222      76.520  98.500 168.900  1.00  0.00           H
ATOM   3310  CB  ASP A 222      78.170  98.650 167.770  1.00  0.00           C
ATOM   3311  HB1 ASP A 222      77.630  99.080 166.900  1.00  0.00           H
ATOM   3312  HB2 ASP A 222      79.100  99.250 167.880  1.00  0.00           H
ATOM   3313  CG  ASP A 222      78.630  97.220 167.500  1.00  0.00           C
ATOM   3314  OD1 ASP A 222      79.840  96.940 167.630  1.00  0.00           O
ATOM   3315  OD2 ASP A 222      77.710  96.360 167.310  1.00  0.00           O
ATOM   3316  C   ASP A 222      78.170  98.150 170.250  1.00  0.00           C
ATOM   3317  O   ASP A 222      77.620  97.230 170.910  1.00  0.00           O
ATOM   3318  N   GLY A 223      79.430  98.560 170.560  1.00  0.00           N
ATOM   3319  HN  GLY A 223      79.910  99.330 170.140  1.00  0.00           H
ATOM   3320  CA  GLY A 223      80.200  98.000 171.670  1.00  0.00           C
ATOM   3321  HA1 GLY A 223      79.560  97.340 172.240  1.00  0.00           H
ATOM   3322  HA2 GLY A 223      80.630  98.870 172.140  1.00  0.00           H
ATOM   3323  C   GLY A 223      81.380  97.110 171.320  1.00  0.00           C
ATOM   3324  O   GLY A 223      82.230  96.860 172.210  1.00  0.00           O
ATOM   3325  N   SER A 224      81.470  96.660 170.010  1.00  0.00           N
ATOM   3326  HN  SER A 224      80.750  96.850 169.350  1.00  0.00           H
ATOM   3327  CA  SER A 224      82.650  95.950 169.600  1.00  0.00           C
ATOM   3328  HA  SER A 224      83.130  95.440 170.420  1.00  0.00           H
ATOM   3329  CB  SER A 224      82.450  94.860 168.420  1.00  0.00           C
ATOM   3330  HB1 SER A 224      81.690  94.120 168.750  1.00  0.00           H
ATOM   3331  HB2 SER A 224      83.350  94.220 168.280  1.00  0.00           H
ATOM   3332  OG  SER A 224      81.950  95.360 167.170  1.00  0.00           O
ATOM   3333  HG1 SER A 224      81.120  95.840 167.270  1.00  0.00           H
ATOM   3334  C   SER A 224      83.710  97.030 169.180  1.00  0.00           C
ATOM   3335  O   SER A 224      83.480  97.940 168.390  1.00  0.00           O
ATOM   3336  N   SER A 225      84.870  96.990 169.800  1.00  0.00           N
ATOM   3337  HN  SER A 225      85.190  96.220 170.340  1.00  0.00           H
ATOM   3338  CA  SER A 225      85.980  97.880 169.540  1.00  0.00           C
ATOM   3339  HA  SER A 225      85.580  98.880 169.400  1.00  0.00           H
ATOM   3340  CB  SER A 225      86.930  97.840 170.830  1.00  0.00           C
ATOM   3341  HB1 SER A 225      87.510  96.890 170.820  1.00  0.00           H
ATOM   3342  HB2 SER A 225      86.260  97.840 171.710  1.00  0.00           H
ATOM   3343  OG  SER A 225      87.930  98.890 170.790  1.00  0.00           O
ATOM   3344  HG1 SER A 225      88.610  98.720 170.150  1.00  0.00           H
ATOM   3345  C   SER A 225      86.780  97.400 168.310  1.00  0.00           C
ATOM   3346  O   SER A 225      87.190  96.220 168.350  1.00  0.00           O
ATOM   3347  N   PRO A 226      87.240  98.160 167.260  1.00  0.00           N
ATOM   3348  CD  PRO A 226      86.830  99.520 167.130  1.00  0.00           C
ATOM   3349  HD1 PRO A 226      86.660 100.010 168.110  1.00  0.00           H
ATOM   3350  HD2 PRO A 226      85.900  99.600 166.520  1.00  0.00           H
ATOM   3351  CA  PRO A 226      88.340  97.720 166.440  1.00  0.00           C
ATOM   3352  HA  PRO A 226      88.030  96.820 165.930  1.00  0.00           H
ATOM   3353  CB  PRO A 226      88.430  98.950 165.490  1.00  0.00           C
ATOM   3354  HB1 PRO A 226      89.440  99.150 165.070  1.00  0.00           H
ATOM   3355  HB2 PRO A 226      87.720  98.680 164.680  1.00  0.00           H
ATOM   3356  CG  PRO A 226      87.930 100.170 166.300  1.00  0.00           C
ATOM   3357  HG1 PRO A 226      87.590 100.990 165.620  1.00  0.00           H
ATOM   3358  HG2 PRO A 226      88.810 100.540 166.860  1.00  0.00           H
ATOM   3359  C   PRO A 226      89.630  97.420 167.110  1.00  0.00           C
ATOM   3360  O   PRO A 226      89.920  98.030 168.160  1.00  0.00           O
ATOM   3361  N   LYS A 227      90.440  96.480 166.680  1.00  0.00           N
ATOM   3362  HN  LYS A 227      90.250  96.150 165.760  1.00  0.00           H
ATOM   3363  CA  LYS A 227      91.710  96.190 167.290  1.00  0.00           C
ATOM   3364  HA  LYS A 227      91.540  96.170 168.360  1.00  0.00           H
ATOM   3365  CB  LYS A 227      92.190  94.750 166.790  1.00  0.00           C
ATOM   3366  HB1 LYS A 227      91.950  94.620 165.720  1.00  0.00           H
ATOM   3367  HB2 LYS A 227      93.270  94.540 166.960  1.00  0.00           H
ATOM   3368  CG  LYS A 227      91.420  93.630 167.570  1.00  0.00           C
ATOM   3369  HG1 LYS A 227      90.330  93.780 167.440  1.00  0.00           H
ATOM   3370  HG2 LYS A 227      91.640  93.870 168.630  1.00  0.00           H
ATOM   3371  CD  LYS A 227      91.810  92.240 167.170  1.00  0.00           C
ATOM   3372  HD1 LYS A 227      92.910  92.190 167.040  1.00  0.00           H
ATOM   3373  HD2 LYS A 227      91.510  92.010 166.120  1.00  0.00           H
ATOM   3374  CE  LYS A 227      91.320  91.060 168.020  1.00  0.00           C
ATOM   3375  HE1 LYS A 227      91.750  91.090 169.040  1.00  0.00           H
ATOM   3376  HE2 LYS A 227      91.470  90.140 167.420  1.00  0.00           H
ATOM   3377  NZ  LYS A 227      89.840  91.140 168.240  1.00  0.00           N
ATOM   3378  HZ1 LYS A 227      89.380  90.300 168.650  1.00  0.00           H
ATOM   3379  HZ2 LYS A 227      89.560  91.960 168.820  1.00  0.00           H
ATOM   3380  HZ3 LYS A 227      89.330  91.300 167.350  1.00  0.00           H
ATOM   3381  C   LYS A 227      92.760  97.160 166.880  1.00  0.00           C
ATOM   3382  O   LYS A 227      92.910  97.620 165.730  1.00  0.00           O
ATOM   3383  N   VAL A 228      93.630  97.510 167.840  1.00  0.00           N
ATOM   3384  HN  VAL A 228      93.500  97.070 168.720  1.00  0.00           H
ATOM   3385  CA  VAL A 228      94.730  98.440 167.580  1.00  0.00           C
ATOM   3386  HA  VAL A 228      94.600  98.990 166.660  1.00  0.00           H
ATOM   3387  CB  VAL A 228      94.890  99.520 168.710  1.00  0.00           C
ATOM   3388  HB  VAL A 228      95.120  99.050 169.690  1.00  0.00           H
ATOM   3389  CG1 VAL A 228      96.110 100.490 168.530  1.00  0.00           C
ATOM   3390 HG11 VAL A 228      96.140 101.190 169.400  1.00  0.00           H
ATOM   3391 HG12 VAL A 228      97.040  99.880 168.510  1.00  0.00           H
ATOM   3392 HG13 VAL A 228      95.880 101.000 167.570  1.00  0.00           H
ATOM   3393  CG2 VAL A 228      93.540 100.130 169.040  1.00  0.00           C
ATOM   3394 HG21 VAL A 228      92.890  99.370 169.530  1.00  0.00           H
ATOM   3395 HG22 VAL A 228      93.640 101.050 169.650  1.00  0.00           H
ATOM   3396 HG23 VAL A 228      93.010 100.320 168.080  1.00  0.00           H
ATOM   3397  C   VAL A 228      96.010  97.700 167.510  1.00  0.00           C
ATOM   3398  O   VAL A 228      96.390  96.940 168.460  1.00  0.00           O
ATOM   3399  N   GLU A 229      96.760  97.840 166.430  1.00  0.00           N
ATOM   3400  HN  GLU A 229      96.710  98.650 165.850  1.00  0.00           H
ATOM   3401  CA  GLU A 229      97.950  97.060 166.120  1.00  0.00           C
ATOM   3402  HA  GLU A 229      98.040  96.320 166.900  1.00  0.00           H
ATOM   3403  CB  GLU A 229      97.710  96.160 164.810  1.00  0.00           C
ATOM   3404  HB1 GLU A 229      96.910  96.760 164.320  1.00  0.00           H
ATOM   3405  HB2 GLU A 229      98.600  96.050 164.160  1.00  0.00           H
ATOM   3406  CG  GLU A 229      97.090  94.820 165.160  1.00  0.00           C
ATOM   3407  HG1 GLU A 229      96.620  94.360 164.260  1.00  0.00           H
ATOM   3408  HG2 GLU A 229      96.310  94.960 165.940  1.00  0.00           H
ATOM   3409  CD  GLU A 229      98.130  93.800 165.650  1.00  0.00           C
ATOM   3410  OE1 GLU A 229      98.190  93.520 166.900  1.00  0.00           O
ATOM   3411  OE2 GLU A 229      98.910  93.290 164.800  1.00  0.00           O
ATOM   3412  C   GLU A 229      99.250  97.850 166.020  1.00  0.00           C
ATOM   3413  O   GLU A 229      99.240  99.060 166.050  1.00  0.00           O
ATOM   3414  N   PHE A 230     100.390  97.190 166.010  1.00  0.00           N
ATOM   3415  HN  PHE A 230     100.290  96.210 166.090  1.00  0.00           H
ATOM   3416  CA  PHE A 230     101.670  97.710 165.610  1.00  0.00           C
ATOM   3417  HA  PHE A 230     101.810  98.700 166.030  1.00  0.00           H
ATOM   3418  CB  PHE A 230     102.950  96.900 166.080  1.00  0.00           C
ATOM   3419  HB1 PHE A 230     102.700  96.780 167.150  1.00  0.00           H
ATOM   3420  HB2 PHE A 230     102.900  95.910 165.570  1.00  0.00           H
ATOM   3421  CG  PHE A 230     104.270  97.610 165.920  1.00  0.00           C
ATOM   3422  CD1 PHE A 230     104.660  98.610 166.780  1.00  0.00           C
ATOM   3423  HD1 PHE A 230     103.930  98.910 167.520  1.00  0.00           H
ATOM   3424  CE1 PHE A 230     105.890  99.260 166.620  1.00  0.00           C
ATOM   3425  HE1 PHE A 230     106.160 100.020 167.340  1.00  0.00           H
ATOM   3426  CZ  PHE A 230     106.810  98.820 165.630  1.00  0.00           C
ATOM   3427  HZ  PHE A 230     107.720  99.390 165.540  1.00  0.00           H
ATOM   3428  CD2 PHE A 230     105.220  97.070 165.040  1.00  0.00           C
ATOM   3429  HD2 PHE A 230     105.000  96.250 164.370  1.00  0.00           H
ATOM   3430  CE2 PHE A 230     106.490  97.670 164.890  1.00  0.00           C
ATOM   3431  HE2 PHE A 230     107.110  97.300 164.090  1.00  0.00           H
ATOM   3432  C   PHE A 230     101.690  97.780 164.050  1.00  0.00           C
ATOM   3433  O   PHE A 230     101.420  96.800 163.340  1.00  0.00           O
ATOM   3434  N   SER A 231     101.970  98.900 163.390  1.00  0.00           N
ATOM   3435  HN  SER A 231     102.300  99.690 163.890  1.00  0.00           H
ATOM   3436  CA  SER A 231     101.740  99.030 161.900  1.00  0.00           C
ATOM   3437  HA  SER A 231     100.800  98.600 161.580  1.00  0.00           H
ATOM   3438  CB  SER A 231     101.930 100.480 161.470  1.00  0.00           C
ATOM   3439  HB1 SER A 231     101.710 100.620 160.390  1.00  0.00           H
ATOM   3440  HB2 SER A 231     102.980 100.780 161.670  1.00  0.00           H
ATOM   3441  OG  SER A 231     101.080 101.290 162.230  1.00  0.00           O
ATOM   3442  HG1 SER A 231     100.570 101.880 161.680  1.00  0.00           H
ATOM   3443  C   SER A 231     102.690  98.230 161.060  1.00  0.00           C
ATOM   3444  O   SER A 231     103.910  98.250 161.310  1.00  0.00           O
ATOM   3445  N   ASN A 232     102.280  97.540 159.980  1.00  0.00           N
ATOM   3446  HN  ASN A 232     101.290  97.490 159.850  1.00  0.00           H
ATOM   3447  CA  ASN A 232     103.190  97.160 158.890  1.00  0.00           C
ATOM   3448  HA  ASN A 232     103.960  96.520 159.270  1.00  0.00           H
ATOM   3449  CB  ASN A 232     102.590  96.410 157.660  1.00  0.00           C
ATOM   3450  HB1 ASN A 232     102.160  97.090 156.900  1.00  0.00           H
ATOM   3451  HB2 ASN A 232     103.330  95.770 157.130  1.00  0.00           H
ATOM   3452  CG  ASN A 232     101.240  95.630 157.990  1.00  0.00           C
ATOM   3453  OD1 ASN A 232     100.080  95.870 157.750  1.00  0.00           O
ATOM   3454  ND2 ASN A 232     101.540  94.520 158.660  1.00  0.00           N
ATOM   3455 HD21 ASN A 232     102.420  94.530 159.130  1.00  0.00           H
ATOM   3456 HD22 ASN A 232     100.790  93.940 158.970  1.00  0.00           H
ATOM   3457  C   ASN A 232     103.770  98.490 158.270  1.00  0.00           C
ATOM   3458  O   ASN A 232     103.090  99.470 157.890  1.00  0.00           O
ATOM   3459  N   ALA A 233     105.120  98.570 158.100  1.00  0.00           N
ATOM   3460  HN  ALA A 233     105.780  97.840 158.250  1.00  0.00           H
ATOM   3461  CA  ALA A 233     105.850  99.690 157.540  1.00  0.00           C
ATOM   3462  HA  ALA A 233     105.450 100.590 158.000  1.00  0.00           H
ATOM   3463  CB  ALA A 233     107.360  99.460 157.740  1.00  0.00           C
ATOM   3464  HB1 ALA A 233     107.690  99.290 158.790  1.00  0.00           H
ATOM   3465  HB2 ALA A 233     107.680  98.560 157.160  1.00  0.00           H
ATOM   3466  HB3 ALA A 233     107.920 100.210 157.150  1.00  0.00           H
ATOM   3467  C   ALA A 233     105.390  99.820 156.120  1.00  0.00           C
ATOM   3468  O   ALA A 233     105.320  98.810 155.420  1.00  0.00           O
ATOM   3469  N   HIS A 234     105.040 101.100 155.700  1.00  0.00           N
ATOM   3470  HN  HIS A 234     104.820 101.800 156.370  1.00  0.00           H
ATOM   3471  CA  HIS A 234     104.760 101.500 154.340  1.00  0.00           C
ATOM   3472  HA  HIS A 234     104.470 100.680 153.700  1.00  0.00           H
ATOM   3473  CB  HIS A 234     103.630 102.560 154.490  1.00  0.00           C
ATOM   3474  HB1 HIS A 234     103.220 102.760 153.470  1.00  0.00           H
ATOM   3475  HB2 HIS A 234     102.760 102.100 155.010  1.00  0.00           H
ATOM   3476  ND1 HIS A 234     103.700 103.980 156.490  1.00  0.00           N
ATOM   3477  CG  HIS A 234     103.870 103.860 155.100  1.00  0.00           C
ATOM   3478  CE1 HIS A 234     103.870 105.260 156.740  1.00  0.00           C
ATOM   3479  HE1 HIS A 234     103.980 105.710 157.720  1.00  0.00           H
ATOM   3480  NE2 HIS A 234     104.140 106.000 155.650  1.00  0.00           N
ATOM   3481  HE2 HIS A 234     104.380 106.970 155.570  1.00  0.00           H
ATOM   3482  CD2 HIS A 234     104.180 105.100 154.580  1.00  0.00           C
ATOM   3483  HD2 HIS A 234     104.260 105.560 153.600  1.00  0.00           H
ATOM   3484  C   HIS A 234     106.020 102.160 153.830  1.00  0.00           C
ATOM   3485  O   HIS A 234     106.140 102.280 152.620  1.00  0.00           O
ATOM   3486  N   GLY A 235     107.010 102.440 154.670  1.00  0.00           N
ATOM   3487  HN  GLY A 235     106.830 102.180 155.620  1.00  0.00           H
ATOM   3488  CA  GLY A 235     108.250 103.170 154.380  1.00  0.00           C
ATOM   3489  HA1 GLY A 235     108.650 103.450 155.340  1.00  0.00           H
ATOM   3490  HA2 GLY A 235     108.150 103.900 153.590  1.00  0.00           H
ATOM   3491  C   GLY A 235     109.280 102.270 153.790  1.00  0.00           C
ATOM   3492  O   GLY A 235     110.490 102.470 154.060  1.00  0.00           O
ATOM   3493  N   PHE A 236     108.890 101.240 152.930  1.00  0.00           N
ATOM   3494  HN  PHE A 236     107.930 101.030 152.770  1.00  0.00           H
ATOM   3495  CA  PHE A 236     109.830 100.850 151.760  1.00  0.00           C
ATOM   3496  HA  PHE A 236     110.840 100.780 152.130  1.00  0.00           H
ATOM   3497  CB  PHE A 236     109.480  99.430 151.120  1.00  0.00           C
ATOM   3498  HB1 PHE A 236     110.210  99.050 150.380  1.00  0.00           H
ATOM   3499  HB2 PHE A 236     109.550  98.750 152.000  1.00  0.00           H
ATOM   3500  CG  PHE A 236     108.050  99.430 150.560  1.00  0.00           C
ATOM   3501  CD1 PHE A 236     106.980  99.140 151.470  1.00  0.00           C
ATOM   3502  HD1 PHE A 236     107.220  99.060 152.520  1.00  0.00           H
ATOM   3503  CE1 PHE A 236     105.750  98.790 150.910  1.00  0.00           C
ATOM   3504  HE1 PHE A 236     104.890  98.500 151.490  1.00  0.00           H
ATOM   3505  CZ  PHE A 236     105.510  98.720 149.500  1.00  0.00           C
ATOM   3506  HZ  PHE A 236     104.590  98.280 149.160  1.00  0.00           H
ATOM   3507  CD2 PHE A 236     107.870  99.360 149.200  1.00  0.00           C
ATOM   3508  HD2 PHE A 236     108.650  99.550 148.470  1.00  0.00           H
ATOM   3509  CE2 PHE A 236     106.650  98.950 148.710  1.00  0.00           C
ATOM   3510  HE2 PHE A 236     106.470  98.800 147.660  1.00  0.00           H
ATOM   3511  C   PHE A 236     109.740 102.040 150.730  1.00  0.00           C
ATOM   3512  O   PHE A 236     108.680 102.630 150.580  1.00  0.00           O
ATOM   3513  N   LEU A 237     110.880 102.310 150.120  1.00  0.00           N
ATOM   3514  HN  LEU A 237     111.720 101.810 150.300  1.00  0.00           H
ATOM   3515  CA  LEU A 237     111.050 103.330 149.120  1.00  0.00           C
ATOM   3516  HA  LEU A 237     110.120 103.890 149.140  1.00  0.00           H
ATOM   3517  CB  LEU A 237     112.170 104.310 149.250  1.00  0.00           C
ATOM   3518  HB1 LEU A 237     113.110 103.790 149.510  1.00  0.00           H
ATOM   3519  HB2 LEU A 237     112.230 104.680 148.210  1.00  0.00           H
ATOM   3520  CG  LEU A 237     111.900 105.550 150.170  1.00  0.00           C
ATOM   3521  HG  LEU A 237     111.030 106.040 149.680  1.00  0.00           H
ATOM   3522  CD1 LEU A 237     111.570 105.240 151.640  1.00  0.00           C
ATOM   3523 HD11 LEU A 237     110.890 104.410 151.970  1.00  0.00           H
ATOM   3524 HD12 LEU A 237     112.530 104.960 152.120  1.00  0.00           H
ATOM   3525 HD13 LEU A 237     111.220 106.180 152.110  1.00  0.00           H
ATOM   3526  CD2 LEU A 237     113.140 106.520 150.200  1.00  0.00           C
ATOM   3527 HD21 LEU A 237     113.810 106.250 151.050  1.00  0.00           H
ATOM   3528 HD22 LEU A 237     113.750 106.460 149.280  1.00  0.00           H
ATOM   3529 HD23 LEU A 237     112.820 107.560 150.440  1.00  0.00           H
ATOM   3530  C   LEU A 237     111.080 102.680 147.720  1.00  0.00           C
ATOM   3531  O   LEU A 237     110.850 103.400 146.790  1.00  0.00           O
ATOM   3532  N   LEU A 238     111.180 101.320 147.590  1.00  0.00           N
ATOM   3533  HN  LEU A 238     111.040 100.820 148.440  1.00  0.00           H
ATOM   3534  CA  LEU A 238     111.510 100.650 146.370  1.00  0.00           C
ATOM   3535  HA  LEU A 238     111.330 101.340 145.560  1.00  0.00           H
ATOM   3536  CB  LEU A 238     112.980 100.140 146.320  1.00  0.00           C
ATOM   3537  HB1 LEU A 238     113.730 100.940 146.540  1.00  0.00           H
ATOM   3538  HB2 LEU A 238     113.170  99.440 147.160  1.00  0.00           H
ATOM   3539  CG  LEU A 238     113.390  99.440 145.040  1.00  0.00           C
ATOM   3540  HG  LEU A 238     112.630  98.650 144.860  1.00  0.00           H
ATOM   3541  CD1 LEU A 238     113.180 100.290 143.780  1.00  0.00           C
ATOM   3542 HD11 LEU A 238     112.140 100.680 143.710  1.00  0.00           H
ATOM   3543 HD12 LEU A 238     113.830 101.190 143.780  1.00  0.00           H
ATOM   3544 HD13 LEU A 238     113.380  99.710 142.850  1.00  0.00           H
ATOM   3545  CD2 LEU A 238     114.810  98.850 145.040  1.00  0.00           C
ATOM   3546 HD21 LEU A 238     115.430  99.750 144.830  1.00  0.00           H
ATOM   3547 HD22 LEU A 238     115.070  98.300 145.960  1.00  0.00           H
ATOM   3548 HD23 LEU A 238     114.840  98.100 144.220  1.00  0.00           H
ATOM   3549  C   LEU A 238     110.510  99.510 146.270  1.00  0.00           C
ATOM   3550  O   LEU A 238     110.360  98.660 147.180  1.00  0.00           O
ATOM   3551  N   ASP A 239     109.720  99.480 145.180  1.00  0.00           N
ATOM   3552  HN  ASP A 239     109.960 100.180 144.520  1.00  0.00           H
ATOM   3553  CA  ASP A 239     108.750  98.430 144.960  1.00  0.00           C
ATOM   3554  HA  ASP A 239     108.300  98.070 145.870  1.00  0.00           H
ATOM   3555  CB  ASP A 239     107.690  99.030 143.970  1.00  0.00           C
ATOM   3556  HB1 ASP A 239     107.470 100.020 144.430  1.00  0.00           H
ATOM   3557  HB2 ASP A 239     108.130  99.050 142.950  1.00  0.00           H
ATOM   3558  CG  ASP A 239     106.330  98.250 143.790  1.00  0.00           C
ATOM   3559  OD1 ASP A 239     106.210  97.120 144.240  1.00  0.00           O
ATOM   3560  OD2 ASP A 239     105.480  98.830 143.030  1.00  0.00           O
ATOM   3561  C   ASP A 239     109.430  97.230 144.230  1.00  0.00           C
ATOM   3562  O   ASP A 239     110.060  97.390 143.170  1.00  0.00           O
ATOM   3563  N   THR A 240     109.420  96.050 144.870  1.00  0.00           N
ATOM   3564  HN  THR A 240     108.960  96.070 145.750  1.00  0.00           H
ATOM   3565  CA  THR A 240     110.230  94.860 144.540  1.00  0.00           C
ATOM   3566  HA  THR A 240     111.060  95.190 143.930  1.00  0.00           H
ATOM   3567  CB  THR A 240     110.770  94.120 145.750  1.00  0.00           C
ATOM   3568  HB  THR A 240     111.340  93.230 145.400  1.00  0.00           H
ATOM   3569  OG1 THR A 240     109.770  93.750 146.690  1.00  0.00           O
ATOM   3570  HG1 THR A 240     109.640  94.530 147.240  1.00  0.00           H
ATOM   3571  CG2 THR A 240     111.760  95.010 146.470  1.00  0.00           C
ATOM   3572 HG21 THR A 240     112.620  95.260 145.810  1.00  0.00           H
ATOM   3573 HG22 THR A 240     111.360  96.010 146.750  1.00  0.00           H
ATOM   3574 HG23 THR A 240     112.130  94.670 147.460  1.00  0.00           H
ATOM   3575  C   THR A 240     109.430  93.870 143.780  1.00  0.00           C
ATOM   3576  O   THR A 240     109.900  92.710 143.710  1.00  0.00           O
ATOM   3577  N   SER A 241     108.260  94.190 143.330  1.00  0.00           N
ATOM   3578  HN  SER A 241     107.920  95.130 143.400  1.00  0.00           H
ATOM   3579  CA  SER A 241     107.290  93.300 142.670  1.00  0.00           C
ATOM   3580  HA  SER A 241     107.600  92.270 142.570  1.00  0.00           H
ATOM   3581  CB  SER A 241     105.910  93.070 143.410  1.00  0.00           C
ATOM   3582  HB1 SER A 241     105.200  93.920 143.350  1.00  0.00           H
ATOM   3583  HB2 SER A 241     106.140  92.820 144.470  1.00  0.00           H
ATOM   3584  OG  SER A 241     105.200  92.010 142.820  1.00  0.00           O
ATOM   3585  HG1 SER A 241     104.480  92.340 142.280  1.00  0.00           H
ATOM   3586  C   SER A 241     107.040  93.920 141.310  1.00  0.00           C
ATOM   3587  O   SER A 241     106.700  95.060 141.130  1.00  0.00           O
ATOM   3588  N   LEU A 242     107.300  93.080 140.270  1.00  0.00           N
ATOM   3589  HN  LEU A 242     107.580  92.130 140.370  1.00  0.00           H
ATOM   3590  CA  LEU A 242     107.250  93.590 138.890  1.00  0.00           C
ATOM   3591  HA  LEU A 242     107.090  94.660 138.960  1.00  0.00           H
ATOM   3592  CB  LEU A 242     108.590  93.360 138.180  1.00  0.00           C
ATOM   3593  HB1 LEU A 242     108.860  92.290 138.280  1.00  0.00           H
ATOM   3594  HB2 LEU A 242     108.490  93.570 137.100  1.00  0.00           H
ATOM   3595  CG  LEU A 242     109.700  94.240 138.750  1.00  0.00           C
ATOM   3596  HG  LEU A 242     109.550  94.230 139.850  1.00  0.00           H
ATOM   3597  CD1 LEU A 242     111.060  93.710 138.390  1.00  0.00           C
ATOM   3598 HD11 LEU A 242     111.880  94.390 138.710  1.00  0.00           H
ATOM   3599 HD12 LEU A 242     111.100  92.680 138.800  1.00  0.00           H
ATOM   3600 HD13 LEU A 242     110.980  93.640 137.280  1.00  0.00           H
ATOM   3601  CD2 LEU A 242     109.570  95.660 138.240  1.00  0.00           C
ATOM   3602 HD21 LEU A 242     110.460  96.180 138.640  1.00  0.00           H
ATOM   3603 HD22 LEU A 242     109.760  95.690 137.150  1.00  0.00           H
ATOM   3604 HD23 LEU A 242     108.620  96.100 138.610  1.00  0.00           H
ATOM   3605  C   LEU A 242     106.030  92.900 138.310  1.00  0.00           C
ATOM   3606  O   LEU A 242     105.780  91.720 138.580  1.00  0.00           O
ATOM   3607  N   GLU A 243     105.310  93.630 137.450  1.00  0.00           N
ATOM   3608  HN  GLU A 243     105.590  94.580 137.300  1.00  0.00           H
ATOM   3609  CA  GLU A 243     104.190  93.140 136.760  1.00  0.00           C
ATOM   3610  HA  GLU A 243     103.770  92.430 137.460  1.00  0.00           H
ATOM   3611  CB  GLU A 243     103.230  94.280 136.600  1.00  0.00           C
ATOM   3612  HB1 GLU A 243     103.230  94.960 137.480  1.00  0.00           H
ATOM   3613  HB2 GLU A 243     103.510  94.960 135.770  1.00  0.00           H
ATOM   3614  CG  GLU A 243     101.800  93.620 136.530  1.00  0.00           C
ATOM   3615  HG1 GLU A 243     101.630  92.980 137.420  1.00  0.00           H
ATOM   3616  HG2 GLU A 243     101.840  92.960 135.640  1.00  0.00           H
ATOM   3617  CD  GLU A 243     100.720  94.620 136.140  1.00  0.00           C
ATOM   3618  OE1 GLU A 243     100.860  95.340 135.140  1.00  0.00           O
ATOM   3619  OE2 GLU A 243      99.620  94.570 136.830  1.00  0.00           O
ATOM   3620  C   GLU A 243     104.610  92.530 135.490  1.00  0.00           C
ATOM   3621  O   GLU A 243     105.350  93.210 134.740  1.00  0.00           O
ATOM   3622  N   PRO A 244     104.200  91.290 135.170  1.00  0.00           N
ATOM   3623  CD  PRO A 244     103.780  90.300 136.140  1.00  0.00           C
ATOM   3624  HD1 PRO A 244     102.680  90.380 136.250  1.00  0.00           H
ATOM   3625  HD2 PRO A 244     104.240  90.340 137.140  1.00  0.00           H
ATOM   3626  CA  PRO A 244     104.280  90.660 133.870  1.00  0.00           C
ATOM   3627  HA  PRO A 244     105.300  90.670 133.520  1.00  0.00           H
ATOM   3628  CB  PRO A 244     103.720  89.220 134.220  1.00  0.00           C
ATOM   3629  HB1 PRO A 244     102.610  89.190 134.160  1.00  0.00           H
ATOM   3630  HB2 PRO A 244     104.070  88.490 133.450  1.00  0.00           H
ATOM   3631  CG  PRO A 244     104.090  88.950 135.590  1.00  0.00           C
ATOM   3632  HG1 PRO A 244     105.130  88.570 135.720  1.00  0.00           H
ATOM   3633  HG2 PRO A 244     103.440  88.270 136.180  1.00  0.00           H
ATOM   3634  C   PRO A 244     103.390  91.390 132.850  1.00  0.00           C
ATOM   3635  O   PRO A 244     102.360  91.920 133.320  1.00  0.00           O
ATOM   3636  N   PRO A 245     103.640  91.490 131.600  1.00  0.00           N
ATOM   3637  CD  PRO A 245     104.790  90.910 131.040  1.00  0.00           C
ATOM   3638  HD1 PRO A 245     105.210  89.980 131.480  1.00  0.00           H
ATOM   3639  HD2 PRO A 245     105.660  91.580 131.100  1.00  0.00           H
ATOM   3640  CA  PRO A 245     102.750  92.110 130.610  1.00  0.00           C
ATOM   3641  HA  PRO A 245     102.470  93.120 130.880  1.00  0.00           H
ATOM   3642  CB  PRO A 245     103.560  91.990 129.240  1.00  0.00           C
ATOM   3643  HB1 PRO A 245     102.950  91.670 128.370  1.00  0.00           H
ATOM   3644  HB2 PRO A 245     104.150  92.930 129.120  1.00  0.00           H
ATOM   3645  CG  PRO A 245     104.490  90.860 129.510  1.00  0.00           C
ATOM   3646  HG1 PRO A 245     105.510  90.950 129.090  1.00  0.00           H
ATOM   3647  HG2 PRO A 245     103.990  89.900 129.250  1.00  0.00           H
ATOM   3648  C   PRO A 245     101.430  91.250 130.520  1.00  0.00           C
ATOM   3649  O   PRO A 245     101.300  90.170 131.120  1.00  0.00           O
ATOM   3650  N   LEU A 246     100.490  91.690 129.700  1.00  0.00           N
ATOM   3651  HN  LEU A 246     100.580  92.510 129.150  1.00  0.00           H
ATOM   3652  CA  LEU A 246      99.240  90.980 129.420  1.00  0.00           C
ATOM   3653  HA  LEU A 246      98.770  90.610 130.330  1.00  0.00           H
ATOM   3654  CB  LEU A 246      98.240  92.040 128.990  1.00  0.00           C
ATOM   3655  HB1 LEU A 246      98.260  92.850 129.750  1.00  0.00           H
ATOM   3656  HB2 LEU A 246      98.550  92.450 128.000  1.00  0.00           H
ATOM   3657  CG  LEU A 246      96.720  91.750 128.830  1.00  0.00           C
ATOM   3658  HG  LEU A 246      96.610  91.060 127.970  1.00  0.00           H
ATOM   3659  CD1 LEU A 246      96.020  91.170 130.090  1.00  0.00           C
ATOM   3660 HD11 LEU A 246      96.460  90.170 130.290  1.00  0.00           H
ATOM   3661 HD12 LEU A 246      96.130  91.780 131.010  1.00  0.00           H
ATOM   3662 HD13 LEU A 246      94.980  90.940 129.790  1.00  0.00           H
ATOM   3663  CD2 LEU A 246      95.900  93.040 128.570  1.00  0.00           C
ATOM   3664 HD21 LEU A 246      95.880  93.620 129.510  1.00  0.00           H
ATOM   3665 HD22 LEU A 246      96.300  93.620 127.710  1.00  0.00           H
ATOM   3666 HD23 LEU A 246      94.860  92.880 128.240  1.00  0.00           H
ATOM   3667  C   LEU A 246      99.260  89.820 128.480  1.00  0.00           C
ATOM   3668  O   LEU A 246      98.300  89.070 128.260  1.00  0.00           O
ATOM   3669  N   CYS A 247     100.430  89.670 127.890  1.00  0.00           N
ATOM   3670  HN  CYS A 247     101.110  90.370 128.110  1.00  0.00           H
ATOM   3671  CA  CYS A 247     100.710  88.650 126.920  1.00  0.00           C
ATOM   3672  HA  CYS A 247      99.800  88.070 126.840  1.00  0.00           H
ATOM   3673  CB  CYS A 247     101.040  89.290 125.510  1.00  0.00           C
ATOM   3674  HB1 CYS A 247     101.180  88.500 124.740  1.00  0.00           H
ATOM   3675  HB2 CYS A 247     101.940  89.940 125.520  1.00  0.00           H
ATOM   3676  SG  CYS A 247      99.720  90.390 125.040  1.00  0.00           S
ATOM   3677  C   CYS A 247     101.740  87.760 127.380  1.00  0.00           C
ATOM   3678  O   CYS A 247     102.270  86.960 126.630  1.00  0.00           O
ATOM   3679  N   GLY A 248     102.200  87.830 128.670  1.00  0.00           N
ATOM   3680  HN  GLY A 248     101.820  88.550 129.250  1.00  0.00           H
ATOM   3681  CA  GLY A 248     103.200  86.990 129.260  1.00  0.00           C
ATOM   3682  HA1 GLY A 248     104.030  87.650 129.470  1.00  0.00           H
ATOM   3683  HA2 GLY A 248     103.350  86.150 128.600  1.00  0.00           H
ATOM   3684  C   GLY A 248     102.700  86.580 130.570  1.00  0.00           C
ATOM   3685  O   GLY A 248     101.510  86.850 130.880  1.00  0.00           O
ATOM   3686  N   GLN A 249     103.540  85.880 131.340  1.00  0.00           N
ATOM   3687  HN  GLN A 249     104.500  85.740 131.100  1.00  0.00           H
ATOM   3688  CA  GLN A 249     103.100  85.200 132.600  1.00  0.00           C
ATOM   3689  HA  GLN A 249     102.160  85.600 132.960  1.00  0.00           H
ATOM   3690  CB  GLN A 249     102.900  83.690 132.410  1.00  0.00           C
ATOM   3691  HB1 GLN A 249     103.870  83.250 132.080  1.00  0.00           H
ATOM   3692  HB2 GLN A 249     102.520  83.260 133.360  1.00  0.00           H
ATOM   3693  CG  GLN A 249     101.710  83.370 131.390  1.00  0.00           C
ATOM   3694  HG1 GLN A 249     101.740  82.300 131.120  1.00  0.00           H
ATOM   3695  HG2 GLN A 249     101.760  83.980 130.460  1.00  0.00           H
ATOM   3696  CD  GLN A 249     100.380  83.690 132.060  1.00  0.00           C
ATOM   3697  OE1 GLN A 249      99.820  82.940 132.870  1.00  0.00           O
ATOM   3698  NE2 GLN A 249      99.660  84.810 131.790  1.00  0.00           N
ATOM   3699 HE21 GLN A 249     100.060  85.600 131.330  1.00  0.00           H
ATOM   3700 HE22 GLN A 249      98.800  85.020 132.260  1.00  0.00           H
ATOM   3701  C   GLN A 249     104.090  85.300 133.750  1.00  0.00           C
ATOM   3702  O   GLN A 249     103.660  85.480 134.940  1.00  0.00           O
ATOM   3703  N   THR A 250     105.400  85.380 133.460  1.00  0.00           N
ATOM   3704  HN  THR A 250     105.660  85.280 132.500  1.00  0.00           H
ATOM   3705  CA  THR A 250     106.430  85.410 134.480  1.00  0.00           C
ATOM   3706  HA  THR A 250     105.930  85.240 135.420  1.00  0.00           H
ATOM   3707  CB  THR A 250     107.250  84.150 134.330  1.00  0.00           C
ATOM   3708  HB  THR A 250     107.730  84.020 135.320  1.00  0.00           H
ATOM   3709  OG1 THR A 250     108.240  84.290 133.400  1.00  0.00           O
ATOM   3710  HG1 THR A 250     107.800  84.120 132.560  1.00  0.00           H
ATOM   3711  CG2 THR A 250     106.360  82.840 134.140  1.00  0.00           C
ATOM   3712 HG21 THR A 250     105.880  82.910 133.140  1.00  0.00           H
ATOM   3713 HG22 THR A 250     106.990  81.940 134.290  1.00  0.00           H
ATOM   3714 HG23 THR A 250     105.520  82.840 134.870  1.00  0.00           H
ATOM   3715  C   THR A 250     107.250  86.650 134.500  1.00  0.00           C
ATOM   3716  O   THR A 250     107.010  87.590 133.740  1.00  0.00           O
ATOM   3717  N   LEU A 251     108.230  86.720 135.430  1.00  0.00           N
ATOM   3718  HN  LEU A 251     108.270  85.940 136.040  1.00  0.00           H
ATOM   3719  CA  LEU A 251     109.200  87.780 135.570  1.00  0.00           C
ATOM   3720  HA  LEU A 251     108.560  88.650 135.680  1.00  0.00           H
ATOM   3721  CB  LEU A 251     109.940  87.450 136.900  1.00  0.00           C
ATOM   3722  HB1 LEU A 251     109.270  87.380 137.780  1.00  0.00           H
ATOM   3723  HB2 LEU A 251     110.510  86.520 136.700  1.00  0.00           H
ATOM   3724  CG  LEU A 251     111.030  88.500 137.210  1.00  0.00           C
ATOM   3725  HG  LEU A 251     111.770  88.680 136.410  1.00  0.00           H
ATOM   3726  CD1 LEU A 251     110.470  89.800 137.630  1.00  0.00           C
ATOM   3727 HD11 LEU A 251     111.320  90.450 137.920  1.00  0.00           H
ATOM   3728 HD12 LEU A 251     110.020  90.330 136.750  1.00  0.00           H
ATOM   3729 HD13 LEU A 251     109.730  89.790 138.460  1.00  0.00           H
ATOM   3730  CD2 LEU A 251     111.900  88.020 138.430  1.00  0.00           C
ATOM   3731 HD21 LEU A 251     112.220  86.960 138.280  1.00  0.00           H
ATOM   3732 HD22 LEU A 251     112.800  88.620 138.640  1.00  0.00           H
ATOM   3733 HD23 LEU A 251     111.150  87.980 139.250  1.00  0.00           H
ATOM   3734  C   LEU A 251     110.070  87.970 134.360  1.00  0.00           C
ATOM   3735  O   LEU A 251     110.260  89.090 133.930  1.00  0.00           O
ATOM   3736  N   CYS A 252     110.510  86.870 133.740  1.00  0.00           N
ATOM   3737  HN  CYS A 252     110.350  85.960 134.110  1.00  0.00           H
ATOM   3738  CA  CYS A 252     111.330  86.960 132.480  1.00  0.00           C
ATOM   3739  HA  CYS A 252     112.130  87.660 132.680  1.00  0.00           H
ATOM   3740  CB  CYS A 252     111.910  85.540 132.140  1.00  0.00           C
ATOM   3741  HB1 CYS A 252     112.360  85.520 131.120  1.00  0.00           H
ATOM   3742  HB2 CYS A 252     111.040  84.860 132.200  1.00  0.00           H
ATOM   3743  SG  CYS A 252     113.270  85.110 133.310  1.00  0.00           S
ATOM   3744  C   CYS A 252     110.510  87.600 131.310  1.00  0.00           C
ATOM   3745  O   CYS A 252     111.090  88.170 130.340  1.00  0.00           O
ATOM   3746  N   ASP A 253     109.180  87.520 131.340  1.00  0.00           N
ATOM   3747  HN  ASP A 253     108.810  87.110 132.170  1.00  0.00           H
ATOM   3748  CA  ASP A 253     108.350  88.140 130.260  1.00  0.00           C
ATOM   3749  HA  ASP A 253     108.700  87.930 129.260  1.00  0.00           H
ATOM   3750  CB  ASP A 253     106.920  87.520 130.380  1.00  0.00           C
ATOM   3751  HB1 ASP A 253     106.570  87.530 131.440  1.00  0.00           H
ATOM   3752  HB2 ASP A 253     106.230  88.020 129.670  1.00  0.00           H
ATOM   3753  CG  ASP A 253     106.940  86.060 130.050  1.00  0.00           C
ATOM   3754  OD1 ASP A 253     107.890  85.600 129.340  1.00  0.00           O
ATOM   3755  OD2 ASP A 253     106.060  85.320 130.570  1.00  0.00           O
ATOM   3756  C   ASP A 253     108.290  89.660 130.360  1.00  0.00           C
ATOM   3757  O   ASP A 253     107.960  90.380 129.420  1.00  0.00           O
ATOM   3758  N   ASN A 254     108.650  90.210 131.590  1.00  0.00           N
ATOM   3759  HN  ASN A 254     108.700  89.670 132.430  1.00  0.00           H
ATOM   3760  CA  ASN A 254     108.900  91.550 131.790  1.00  0.00           C
ATOM   3761  HA  ASN A 254     107.920  91.940 131.580  1.00  0.00           H
ATOM   3762  CB  ASN A 254     109.190  91.890 133.360  1.00  0.00           C
ATOM   3763  HB1 ASN A 254     108.340  91.470 133.950  1.00  0.00           H
ATOM   3764  HB2 ASN A 254     110.090  91.320 133.690  1.00  0.00           H
ATOM   3765  CG  ASN A 254     109.370  93.350 133.630  1.00  0.00           C
ATOM   3766  OD1 ASN A 254     110.410  93.980 133.370  1.00  0.00           O
ATOM   3767  ND2 ASN A 254     108.220  93.980 133.990  1.00  0.00           N
ATOM   3768 HD21 ASN A 254     107.290  93.630 134.130  1.00  0.00           H
ATOM   3769 HD22 ASN A 254     108.320  94.960 134.160  1.00  0.00           H
ATOM   3770  C   ASN A 254     109.890  92.190 130.880  1.00  0.00           C
ATOM   3771  O   ASN A 254     111.030  91.660 130.670  1.00  0.00           O
ATOM   3772  N   THR A 255     109.590  93.410 130.310  1.00  0.00           N
ATOM   3773  HN  THR A 255     108.730  93.880 130.490  1.00  0.00           H
ATOM   3774  CA  THR A 255     110.470  94.040 129.350  1.00  0.00           C
ATOM   3775  HA  THR A 255     110.740  93.410 128.520  1.00  0.00           H
ATOM   3776  CB  THR A 255     109.730  95.160 128.660  1.00  0.00           C
ATOM   3777  HB  THR A 255     110.310  95.740 127.910  1.00  0.00           H
ATOM   3778  OG1 THR A 255     109.170  96.100 129.530  1.00  0.00           O
ATOM   3779  HG1 THR A 255     108.500  96.530 128.990  1.00  0.00           H
ATOM   3780  CG2 THR A 255     108.600  94.480 128.010  1.00  0.00           C
ATOM   3781 HG21 THR A 255     107.700  94.190 128.600  1.00  0.00           H
ATOM   3782 HG22 THR A 255     108.260  95.250 127.290  1.00  0.00           H
ATOM   3783 HG23 THR A 255     108.880  93.570 127.440  1.00  0.00           H
ATOM   3784  C   THR A 255     111.860  94.460 129.720  1.00  0.00           C
ATOM   3785  O   THR A 255     112.780  94.300 128.930  1.00  0.00           O
ATOM   3786  N   GLU A 256     112.080  95.020 130.930  1.00  0.00           N
ATOM   3787  HN  GLU A 256     111.310  95.250 131.530  1.00  0.00           H
ATOM   3788  CA  GLU A 256     113.410  95.190 131.450  1.00  0.00           C
ATOM   3789  HA  GLU A 256     114.020  95.760 130.770  1.00  0.00           H
ATOM   3790  CB  GLU A 256     113.300  96.130 132.660  1.00  0.00           C
ATOM   3791  HB1 GLU A 256     112.640  95.580 133.370  1.00  0.00           H
ATOM   3792  HB2 GLU A 256     114.250  96.140 133.220  1.00  0.00           H
ATOM   3793  CG  GLU A 256     112.720  97.540 132.380  1.00  0.00           C
ATOM   3794  HG1 GLU A 256     112.800  98.250 133.230  1.00  0.00           H
ATOM   3795  HG2 GLU A 256     111.620  97.570 132.220  1.00  0.00           H
ATOM   3796  CD  GLU A 256     113.590  98.330 131.390  1.00  0.00           C
ATOM   3797  OE1 GLU A 256     114.820  98.110 131.510  1.00  0.00           O
ATOM   3798  OE2 GLU A 256     113.180  99.160 130.550  1.00  0.00           O
ATOM   3799  C   GLU A 256     114.200  93.930 131.730  1.00  0.00           C
ATOM   3800  O   GLU A 256     115.410  93.930 131.440  1.00  0.00           O
ATOM   3801  N   VAL A 257     113.550  92.900 132.220  1.00  0.00           N
ATOM   3802  HN  VAL A 257     112.570  92.860 132.370  1.00  0.00           H
ATOM   3803  CA  VAL A 257     114.210  91.590 132.450  1.00  0.00           C
ATOM   3804  HA  VAL A 257     115.120  91.830 132.970  1.00  0.00           H
ATOM   3805  CB  VAL A 257     113.290  90.730 133.410  1.00  0.00           C
ATOM   3806  HB  VAL A 257     112.330  90.500 132.910  1.00  0.00           H
ATOM   3807  CG1 VAL A 257     114.000  89.390 133.550  1.00  0.00           C
ATOM   3808 HG11 VAL A 257     115.040  89.440 133.930  1.00  0.00           H
ATOM   3809 HG12 VAL A 257     113.440  88.820 134.330  1.00  0.00           H
ATOM   3810 HG13 VAL A 257     113.960  88.840 132.590  1.00  0.00           H
ATOM   3811  CG2 VAL A 257     113.140  91.520 134.690  1.00  0.00           C
ATOM   3812 HG21 VAL A 257     114.050  91.900 135.200  1.00  0.00           H
ATOM   3813 HG22 VAL A 257     112.480  92.420 134.680  1.00  0.00           H
ATOM   3814 HG23 VAL A 257     112.560  90.870 135.390  1.00  0.00           H
ATOM   3815  C   VAL A 257     114.730  90.890 131.210  1.00  0.00           C
ATOM   3816  O   VAL A 257     115.890  90.480 131.180  1.00  0.00           O
ATOM   3817  N   ILE A 258     113.940  90.940 130.120  1.00  0.00           N
ATOM   3818  HN  ILE A 258     112.980  91.140 130.320  1.00  0.00           H
ATOM   3819  CA  ILE A 258     114.290  90.500 128.820  1.00  0.00           C
ATOM   3820  HA  ILE A 258     114.800  89.560 129.000  1.00  0.00           H
ATOM   3821  CB  ILE A 258     113.120  90.160 127.910  1.00  0.00           C
ATOM   3822  HB  ILE A 258     112.420  89.500 128.470  1.00  0.00           H
ATOM   3823  CG2 ILE A 258     112.380  91.480 127.420  1.00  0.00           C
ATOM   3824 HG21 ILE A 258     111.470  91.350 126.780  1.00  0.00           H
ATOM   3825 HG22 ILE A 258     112.220  92.020 128.370  1.00  0.00           H
ATOM   3826 HG23 ILE A 258     113.160  92.040 126.860  1.00  0.00           H
ATOM   3827  CG1 ILE A 258     113.530  89.510 126.570  1.00  0.00           C
ATOM   3828 HG11 ILE A 258     114.140  90.230 125.990  1.00  0.00           H
ATOM   3829 HG12 ILE A 258     112.680  89.330 125.870  1.00  0.00           H
ATOM   3830  CD  ILE A 258     114.150  88.170 126.760  1.00  0.00           C
ATOM   3831  HD1 ILE A 258     113.370  87.620 127.340  1.00  0.00           H
ATOM   3832  HD2 ILE A 258     114.460  87.600 125.860  1.00  0.00           H
ATOM   3833  HD3 ILE A 258     115.040  88.330 127.410  1.00  0.00           H
ATOM   3834  C   ILE A 258     115.400  91.490 128.230  1.00  0.00           C
ATOM   3835  O   ILE A 258     116.450  91.060 127.710  1.00  0.00           O
ATOM   3836  N   ALA A 259     115.250  92.830 128.410  1.00  0.00           N
ATOM   3837  HN  ALA A 259     114.400  93.240 128.730  1.00  0.00           H
ATOM   3838  CA  ALA A 259     116.230  93.780 127.970  1.00  0.00           C
ATOM   3839  HA  ALA A 259     116.410  93.680 126.910  1.00  0.00           H
ATOM   3840  CB  ALA A 259     115.650  95.180 128.200  1.00  0.00           C
ATOM   3841  HB1 ALA A 259     115.570  95.420 129.280  1.00  0.00           H
ATOM   3842  HB2 ALA A 259     116.450  95.870 127.850  1.00  0.00           H
ATOM   3843  HB3 ALA A 259     114.650  95.270 127.720  1.00  0.00           H
ATOM   3844  C   ALA A 259     117.530  93.660 128.550  1.00  0.00           C
ATOM   3845  O   ALA A 259     118.530  93.790 127.850  1.00  0.00           O
ATOM   3846  N   SER A 260     117.660  93.380 129.850  1.00  0.00           N
ATOM   3847  HN  SER A 260     116.860  93.380 130.440  1.00  0.00           H
ATOM   3848  CA  SER A 260     118.890  92.990 130.520  1.00  0.00           C
ATOM   3849  HA  SER A 260     119.640  93.740 130.310  1.00  0.00           H
ATOM   3850  CB  SER A 260     118.610  92.730 132.070  1.00  0.00           C
ATOM   3851  HB1 SER A 260     117.890  91.890 132.060  1.00  0.00           H
ATOM   3852  HB2 SER A 260     118.060  93.620 132.450  1.00  0.00           H
ATOM   3853  OG  SER A 260     119.750  92.480 132.860  1.00  0.00           O
ATOM   3854  HG1 SER A 260     119.620  92.610 133.810  1.00  0.00           H
ATOM   3855  C   SER A 260     119.580  91.660 130.100  1.00  0.00           C
ATOM   3856  O   SER A 260     120.800  91.600 129.990  1.00  0.00           O
ATOM   3857  N   TYR A 261     118.850  90.540 129.830  1.00  0.00           N
ATOM   3858  HN  TYR A 261     117.870  90.500 130.020  1.00  0.00           H
ATOM   3859  CA  TYR A 261     119.430  89.390 129.290  1.00  0.00           C
ATOM   3860  HA  TYR A 261     120.270  89.180 129.930  1.00  0.00           H
ATOM   3861  CB  TYR A 261     118.460  88.200 129.390  1.00  0.00           C
ATOM   3862  HB1 TYR A 261     117.480  88.730 129.400  1.00  0.00           H
ATOM   3863  HB2 TYR A 261     118.460  87.510 128.520  1.00  0.00           H
ATOM   3864  CG  TYR A 261     118.730  87.470 130.610  1.00  0.00           C
ATOM   3865  CD1 TYR A 261     118.150  87.890 131.850  1.00  0.00           C
ATOM   3866  HD1 TYR A 261     117.610  88.820 131.920  1.00  0.00           H
ATOM   3867  CE1 TYR A 261     118.110  87.020 132.970  1.00  0.00           C
ATOM   3868  HE1 TYR A 261     117.620  87.340 133.880  1.00  0.00           H
ATOM   3869  CZ  TYR A 261     118.630  85.760 132.950  1.00  0.00           C
ATOM   3870  OH  TYR A 261     118.540  84.910 134.030  1.00  0.00           O
ATOM   3871  HH  TYR A 261     119.240  84.260 134.040  1.00  0.00           H
ATOM   3872  CD2 TYR A 261     119.370  86.200 130.620  1.00  0.00           C
ATOM   3873  HD2 TYR A 261     119.790  85.810 129.700  1.00  0.00           H
ATOM   3874  CE2 TYR A 261     119.280  85.380 131.770  1.00  0.00           C
ATOM   3875  HE2 TYR A 261     119.770  84.420 131.740  1.00  0.00           H
ATOM   3876  C   TYR A 261     119.840  89.500 127.830  1.00  0.00           C
ATOM   3877  O   TYR A 261     120.750  88.850 127.330  1.00  0.00           O
ATOM   3878  N   ASN A 262     119.110  90.280 127.040  1.00  0.00           N
ATOM   3879  HN  ASN A 262     118.260  90.700 127.340  1.00  0.00           H
ATOM   3880  CA  ASN A 262     119.490  90.690 125.740  1.00  0.00           C
ATOM   3881  HA  ASN A 262     119.750  89.850 125.110  1.00  0.00           H
ATOM   3882  CB  ASN A 262     118.310  91.500 125.050  1.00  0.00           C
ATOM   3883  HB1 ASN A 262     118.030  92.340 125.730  1.00  0.00           H
ATOM   3884  HB2 ASN A 262     118.610  92.040 124.120  1.00  0.00           H
ATOM   3885  CG  ASN A 262     117.080  90.600 124.590  1.00  0.00           C
ATOM   3886  OD1 ASN A 262     117.280  89.470 124.310  1.00  0.00           O
ATOM   3887  ND2 ASN A 262     115.900  91.210 124.570  1.00  0.00           N
ATOM   3888 HD21 ASN A 262     115.820  92.190 124.750  1.00  0.00           H
ATOM   3889 HD22 ASN A 262     115.100  90.740 124.200  1.00  0.00           H
ATOM   3890  C   ASN A 262     120.770  91.500 125.660  1.00  0.00           C
ATOM   3891  O   ASN A 262     121.560  91.400 124.710  1.00  0.00           O
ATOM   3892  N   GLN A 263     120.960  92.490 126.560  1.00  0.00           N
ATOM   3893  HN  GLN A 263     120.330  92.590 127.330  1.00  0.00           H
ATOM   3894  CA  GLN A 263     122.040  93.390 126.580  1.00  0.00           C
ATOM   3895  HA  GLN A 263     122.330  93.570 125.560  1.00  0.00           H
ATOM   3896  CB  GLN A 263     121.660  94.710 127.410  1.00  0.00           C
ATOM   3897  HB1 GLN A 263     120.920  95.280 126.820  1.00  0.00           H
ATOM   3898  HB2 GLN A 263     121.210  94.350 128.360  1.00  0.00           H
ATOM   3899  CG  GLN A 263     122.980  95.450 127.760  1.00  0.00           C
ATOM   3900  HG1 GLN A 263     123.680  94.840 128.360  1.00  0.00           H
ATOM   3901  HG2 GLN A 263     122.740  96.300 128.430  1.00  0.00           H
ATOM   3902  CD  GLN A 263     123.710  95.950 126.520  1.00  0.00           C
ATOM   3903  OE1 GLN A 263     122.970  96.310 125.550  1.00  0.00           O
ATOM   3904  NE2 GLN A 263     125.050  96.090 126.430  1.00  0.00           N
ATOM   3905 HE21 GLN A 263     125.610  95.790 127.210  1.00  0.00           H
ATOM   3906 HE22 GLN A 263     125.400  96.590 125.640  1.00  0.00           H
ATOM   3907  C   GLN A 263     123.340  92.650 127.080  1.00  0.00           C
ATOM   3908  O   GLN A 263     124.390  92.940 126.580  1.00  0.00           O
ATOM   3909  N   LEU A 264     123.270  91.720 128.040  1.00  0.00           N
ATOM   3910  HN  LEU A 264     122.400  91.550 128.500  1.00  0.00           H
ATOM   3911  CA  LEU A 264     124.480  91.180 128.680  1.00  0.00           C
ATOM   3912  HA  LEU A 264     125.340  91.730 128.310  1.00  0.00           H
ATOM   3913  CB  LEU A 264     124.400  91.070 130.240  1.00  0.00           C
ATOM   3914  HB1 LEU A 264     123.570  90.400 130.560  1.00  0.00           H
ATOM   3915  HB2 LEU A 264     125.380  90.690 130.600  1.00  0.00           H
ATOM   3916  CG  LEU A 264     124.040  92.380 131.000  1.00  0.00           C
ATOM   3917  HG  LEU A 264     123.050  92.740 130.630  1.00  0.00           H
ATOM   3918  CD1 LEU A 264     123.840  92.280 132.570  1.00  0.00           C
ATOM   3919 HD11 LEU A 264     123.620  93.280 133.000  1.00  0.00           H
ATOM   3920 HD12 LEU A 264     123.060  91.510 132.780  1.00  0.00           H
ATOM   3921 HD13 LEU A 264     124.770  91.870 133.010  1.00  0.00           H
ATOM   3922  CD2 LEU A 264     125.180  93.470 130.680  1.00  0.00           C
ATOM   3923 HD21 LEU A 264     126.180  93.070 130.940  1.00  0.00           H
ATOM   3924 HD22 LEU A 264     125.110  93.610 129.580  1.00  0.00           H
ATOM   3925 HD23 LEU A 264     125.030  94.350 131.340  1.00  0.00           H
ATOM   3926  C   LEU A 264     124.670  89.700 128.210  1.00  0.00           C
ATOM   3927  O   LEU A 264     123.780  88.890 128.460  1.00  0.00           O
ATOM   3928  N   SER A 265     125.840  89.370 127.670  1.00  0.00           N
ATOM   3929  HN  SER A 265     126.430  90.140 127.450  1.00  0.00           H
ATOM   3930  CA  SER A 265     126.290  88.000 127.250  1.00  0.00           C
ATOM   3931  HA  SER A 265     125.470  87.590 126.680  1.00  0.00           H
ATOM   3932  CB  SER A 265     127.610  87.960 126.440  1.00  0.00           C
ATOM   3933  HB1 SER A 265     127.500  88.550 125.500  1.00  0.00           H
ATOM   3934  HB2 SER A 265     127.760  86.890 126.160  1.00  0.00           H
ATOM   3935  OG  SER A 265     128.790  88.370 127.110  1.00  0.00           O
ATOM   3936  HG1 SER A 265     129.590  88.210 126.600  1.00  0.00           H
ATOM   3937  C   SER A 265     126.400  87.150 128.460  1.00  0.00           C
ATOM   3938  O   SER A 265     125.970  86.020 128.420  1.00  0.00           O
ATOM   3939  N   SER A 266     126.890  87.730 129.610  1.00  0.00           N
ATOM   3940  HN  SER A 266     127.080  88.700 129.530  1.00  0.00           H
ATOM   3941  CA  SER A 266     127.230  87.030 130.860  1.00  0.00           C
ATOM   3942  HA  SER A 266     128.010  86.310 130.690  1.00  0.00           H
ATOM   3943  CB  SER A 266     127.610  87.960 132.050  1.00  0.00           C
ATOM   3944  HB1 SER A 266     127.930  87.330 132.900  1.00  0.00           H
ATOM   3945  HB2 SER A 266     126.760  88.640 132.280  1.00  0.00           H
ATOM   3946  OG  SER A 266     128.820  88.690 131.670  1.00  0.00           O
ATOM   3947  HG1 SER A 266     128.570  89.270 130.950  1.00  0.00           H
ATOM   3948  C   SER A 266     126.220  86.080 131.350  1.00  0.00           C
ATOM   3949  O   SER A 266     126.530  85.020 131.900  1.00  0.00           O
ATOM   3950  N   PHE A 267     124.960  86.440 131.190  1.00  0.00           N
ATOM   3951  HN  PHE A 267     124.670  87.320 130.820  1.00  0.00           H
ATOM   3952  CA  PHE A 267     123.930  85.550 131.810  1.00  0.00           C
ATOM   3953  HA  PHE A 267     124.310  85.050 132.690  1.00  0.00           H
ATOM   3954  CB  PHE A 267     122.660  86.370 132.060  1.00  0.00           C
ATOM   3955  HB1 PHE A 267     122.250  86.820 131.130  1.00  0.00           H
ATOM   3956  HB2 PHE A 267     121.870  85.750 132.530  1.00  0.00           H
ATOM   3957  CG  PHE A 267     122.880  87.530 132.990  1.00  0.00           C
ATOM   3958  CD1 PHE A 267     121.980  88.630 132.940  1.00  0.00           C
ATOM   3959  HD1 PHE A 267     121.130  88.680 132.280  1.00  0.00           H
ATOM   3960  CE1 PHE A 267     122.090  89.670 133.870  1.00  0.00           C
ATOM   3961  HE1 PHE A 267     121.360  90.460 133.990  1.00  0.00           H
ATOM   3962  CZ  PHE A 267     123.140  89.670 134.840  1.00  0.00           C
ATOM   3963  HZ  PHE A 267     123.290  90.510 135.500  1.00  0.00           H
ATOM   3964  CD2 PHE A 267     123.950  87.560 133.940  1.00  0.00           C
ATOM   3965  HD2 PHE A 267     124.610  86.710 134.010  1.00  0.00           H
ATOM   3966  CE2 PHE A 267     123.940  88.550 134.990  1.00  0.00           C
ATOM   3967  HE2 PHE A 267     124.680  88.720 135.760  1.00  0.00           H
ATOM   3968  C   PHE A 267     123.440  84.430 130.800  1.00  0.00           C
ATOM   3969  O   PHE A 267     122.680  83.520 131.120  1.00  0.00           O
ATOM   3970  N   ARG A 268     124.000  84.460 129.530  1.00  0.00           N
ATOM   3971  HN  ARG A 268     124.480  85.250 129.160  1.00  0.00           H
ATOM   3972  CA  ARG A 268     123.760  83.370 128.540  1.00  0.00           C
ATOM   3973  HA  ARG A 268     122.870  82.790 128.750  1.00  0.00           H
ATOM   3974  CB  ARG A 268     123.670  83.820 127.110  1.00  0.00           C
ATOM   3975  HB1 ARG A 268     124.570  84.400 126.820  1.00  0.00           H
ATOM   3976  HB2 ARG A 268     123.680  82.920 126.450  1.00  0.00           H
ATOM   3977  CG  ARG A 268     122.380  84.630 126.760  1.00  0.00           C
ATOM   3978  HG1 ARG A 268     121.720  84.570 127.660  1.00  0.00           H
ATOM   3979  HG2 ARG A 268     121.740  84.250 125.930  1.00  0.00           H
ATOM   3980  CD  ARG A 268     122.610  86.120 126.610  1.00  0.00           C
ATOM   3981  HD1 ARG A 268     123.000  86.590 127.530  1.00  0.00           H
ATOM   3982  HD2 ARG A 268     121.640  86.610 126.370  1.00  0.00           H
ATOM   3983  NE  ARG A 268     123.400  86.370 125.380  1.00  0.00           N
ATOM   3984  HE  ARG A 268     124.000  85.660 125.030  1.00  0.00           H
ATOM   3985  CZ  ARG A 268     123.580  87.640 124.940  1.00  0.00           C
ATOM   3986  NH1 ARG A 268     123.020  88.720 125.380  1.00  0.00           N
ATOM   3987 HH11 ARG A 268     123.060  89.600 124.900  1.00  0.00           H
ATOM   3988 HH12 ARG A 268     122.270  88.670 126.050  1.00  0.00           H
ATOM   3989  NH2 ARG A 268     124.370  87.920 123.900  1.00  0.00           N
ATOM   3990 HH21 ARG A 268     124.360  88.820 123.470  1.00  0.00           H
ATOM   3991 HH22 ARG A 268     124.810  87.110 123.500  1.00  0.00           H
ATOM   3992  C   ARG A 268     125.000  82.360 128.640  1.00  0.00           C
ATOM   3993  O   ARG A 268     125.210  81.620 127.690  1.00  0.00           O
ATOM   3994  N   GLN A 269     125.820  82.510 129.710  1.00  0.00           N
ATOM   3995  HN  GLN A 269     125.580  83.170 130.420  1.00  0.00           H
ATOM   3996  CA  GLN A 269     126.960  81.660 130.040  1.00  0.00           C
ATOM   3997  HA  GLN A 269     127.740  81.920 129.350  1.00  0.00           H
ATOM   3998  CB  GLN A 269     127.630  81.860 131.370  1.00  0.00           C
ATOM   3999  HB1 GLN A 269     128.480  81.150 131.480  1.00  0.00           H
ATOM   4000  HB2 GLN A 269     128.000  82.910 131.360  1.00  0.00           H
ATOM   4001  CG  GLN A 269     126.760  81.570 132.620  1.00  0.00           C
ATOM   4002  HG1 GLN A 269     126.320  80.550 132.660  1.00  0.00           H
ATOM   4003  HG2 GLN A 269     125.880  82.250 132.560  1.00  0.00           H
ATOM   4004  CD  GLN A 269     127.390  81.820 134.020  1.00  0.00           C
ATOM   4005  OE1 GLN A 269     126.680  82.020 135.010  1.00  0.00           O
ATOM   4006  NE2 GLN A 269     128.730  82.010 134.180  1.00  0.00           N
ATOM   4007 HE21 GLN A 269     129.380  81.880 133.430  1.00  0.00           H
ATOM   4008 HE22 GLN A 269     129.070  82.340 135.060  1.00  0.00           H
ATOM   4009  C   GLN A 269     126.620  80.200 129.800  1.00  0.00           C
ATOM   4010  O   GLN A 269     125.520  79.650 129.900  1.00  0.00           O
ATOM   4011  N   PRO A 270     127.630  79.380 129.440  1.00  0.00           N
ATOM   4012  CD  PRO A 270     129.000  79.760 129.070  1.00  0.00           C
ATOM   4013  HD1 PRO A 270     129.450  80.100 130.030  1.00  0.00           H
ATOM   4014  HD2 PRO A 270     129.040  80.550 128.290  1.00  0.00           H
ATOM   4015  CA  PRO A 270     127.550  77.880 129.620  1.00  0.00           C
ATOM   4016  HA  PRO A 270     127.070  77.520 128.730  1.00  0.00           H
ATOM   4017  CB  PRO A 270     129.070  77.440 129.560  1.00  0.00           C
ATOM   4018  HB1 PRO A 270     129.580  77.700 130.510  1.00  0.00           H
ATOM   4019  HB2 PRO A 270     129.230  76.370 129.310  1.00  0.00           H
ATOM   4020  CG  PRO A 270     129.630  78.460 128.560  1.00  0.00           C
ATOM   4021  HG1 PRO A 270     129.260  78.280 127.530  1.00  0.00           H
ATOM   4022  HG2 PRO A 270     130.730  78.510 128.670  1.00  0.00           H
ATOM   4023  C   PRO A 270     126.670  77.330 130.740  1.00  0.00           C
ATOM   4024  O   PRO A 270     126.960  77.700 131.870  1.00  0.00           O
ATOM   4025  N   LYS A 271     125.710  76.440 130.480  1.00  0.00           N
ATOM   4026  HN  LYS A 271     125.580  76.270 129.510  1.00  0.00           H
ATOM   4027  CA  LYS A 271     124.800  75.820 131.410  1.00  0.00           C
ATOM   4028  HA  LYS A 271     125.230  75.960 132.390  1.00  0.00           H
ATOM   4029  CB  LYS A 271     123.330  76.320 131.320  1.00  0.00           C
ATOM   4030  HB1 LYS A 271     122.820  75.930 130.410  1.00  0.00           H
ATOM   4031  HB2 LYS A 271     122.760  75.990 132.210  1.00  0.00           H
ATOM   4032  CG  LYS A 271     123.210  77.900 131.300  1.00  0.00           C
ATOM   4033  HG1 LYS A 271     122.120  78.070 131.200  1.00  0.00           H
ATOM   4034  HG2 LYS A 271     123.770  78.280 130.420  1.00  0.00           H
ATOM   4035  CD  LYS A 271     123.610  78.660 132.560  1.00  0.00           C
ATOM   4036  HD1 LYS A 271     124.710  78.510 132.630  1.00  0.00           H
ATOM   4037  HD2 LYS A 271     123.170  78.180 133.460  1.00  0.00           H
ATOM   4038  CE  LYS A 271     123.350  80.190 132.540  1.00  0.00           C
ATOM   4039  HE1 LYS A 271     124.120  80.600 131.850  1.00  0.00           H
ATOM   4040  HE2 LYS A 271     123.480  80.610 133.560  1.00  0.00           H
ATOM   4041  NZ  LYS A 271     121.970  80.580 132.180  1.00  0.00           N
ATOM   4042  HZ1 LYS A 271     121.890  80.400 131.160  1.00  0.00           H
ATOM   4043  HZ2 LYS A 271     121.260  80.010 132.670  1.00  0.00           H
ATOM   4044  HZ3 LYS A 271     121.820  81.590 132.330  1.00  0.00           H
ATOM   4045  C   LYS A 271     124.840  74.390 131.030  1.00  0.00           C
ATOM   4046  O   LYS A 271     125.160  74.000 129.930  1.00  0.00           O
ATOM   4047  N   VAL A 272     124.760  73.570 132.010  1.00  0.00           N
ATOM   4048  HN  VAL A 272     124.620  73.910 132.940  1.00  0.00           H
ATOM   4049  CA  VAL A 272     124.610  72.130 131.740  1.00  0.00           C
ATOM   4050  HA  VAL A 272     124.470  71.950 130.690  1.00  0.00           H
ATOM   4051  CB  VAL A 272     125.650  71.130 132.310  1.00  0.00           C
ATOM   4052  HB  VAL A 272     125.700  71.180 133.410  1.00  0.00           H
ATOM   4053  CG1 VAL A 272     125.300  69.700 131.910  1.00  0.00           C
ATOM   4054 HG11 VAL A 272     124.270  69.390 132.210  1.00  0.00           H
ATOM   4055 HG12 VAL A 272     125.380  69.540 130.810  1.00  0.00           H
ATOM   4056 HG13 VAL A 272     126.020  68.940 132.260  1.00  0.00           H
ATOM   4057  CG2 VAL A 272     126.960  71.560 131.730  1.00  0.00           C
ATOM   4058 HG21 VAL A 272     126.860  71.680 130.630  1.00  0.00           H
ATOM   4059 HG22 VAL A 272     127.280  72.540 132.130  1.00  0.00           H
ATOM   4060 HG23 VAL A 272     127.700  70.740 131.880  1.00  0.00           H
ATOM   4061  C   VAL A 272     123.200  71.820 132.370  1.00  0.00           C
ATOM   4062  O   VAL A 272     122.950  72.080 133.580  1.00  0.00           O
ATOM   4063  N   VAL A 273     122.250  71.350 131.540  1.00  0.00           N
ATOM   4064  HN  VAL A 273     122.560  70.880 130.710  1.00  0.00           H
ATOM   4065  CA  VAL A 273     120.870  71.110 131.870  1.00  0.00           C
ATOM   4066  HA  VAL A 273     120.630  71.400 132.880  1.00  0.00           H
ATOM   4067  CB  VAL A 273     119.880  71.800 130.970  1.00  0.00           C
ATOM   4068  HB  VAL A 273     119.770  71.270 130.000  1.00  0.00           H
ATOM   4069  CG1 VAL A 273     118.450  71.730 131.560  1.00  0.00           C
ATOM   4070 HG11 VAL A 273     118.160  70.680 131.800  1.00  0.00           H
ATOM   4071 HG12 VAL A 273     118.360  72.330 132.490  1.00  0.00           H
ATOM   4072 HG13 VAL A 273     117.820  72.110 130.720  1.00  0.00           H
ATOM   4073  CG2 VAL A 273     120.380  73.310 130.710  1.00  0.00           C
ATOM   4074 HG21 VAL A 273     120.500  73.800 131.710  1.00  0.00           H
ATOM   4075 HG22 VAL A 273     121.300  73.160 130.110  1.00  0.00           H
ATOM   4076 HG23 VAL A 273     119.480  73.780 130.260  1.00  0.00           H
ATOM   4077  C   VAL A 273     120.820  69.620 131.850  1.00  0.00           C
ATOM   4078  O   VAL A 273     121.200  68.900 130.900  1.00  0.00           O
ATOM   4079  N   ARG A 274     120.280  69.020 132.900  1.00  0.00           N
ATOM   4080  HN  ARG A 274     120.220  69.590 133.720  1.00  0.00           H
ATOM   4081  CA  ARG A 274     120.000  67.620 133.010  1.00  0.00           C
ATOM   4082  HA  ARG A 274     120.630  67.090 132.310  1.00  0.00           H
ATOM   4083  CB  ARG A 274     120.180  67.130 134.490  1.00  0.00           C
ATOM   4084  HB1 ARG A 274     119.740  67.810 135.260  1.00  0.00           H
ATOM   4085  HB2 ARG A 274     119.680  66.150 134.660  1.00  0.00           H
ATOM   4086  CG  ARG A 274     121.720  66.940 134.890  1.00  0.00           C
ATOM   4087  HG1 ARG A 274     122.220  67.900 134.670  1.00  0.00           H
ATOM   4088  HG2 ARG A 274     122.240  66.160 134.290  1.00  0.00           H
ATOM   4089  CD  ARG A 274     121.870  66.620 136.420  1.00  0.00           C
ATOM   4090  HD1 ARG A 274     122.940  66.400 136.640  1.00  0.00           H
ATOM   4091  HD2 ARG A 274     121.270  65.720 136.680  1.00  0.00           H
ATOM   4092  NE  ARG A 274     121.380  67.650 137.320  1.00  0.00           N
ATOM   4093  HE  ARG A 274     120.930  68.430 136.870  1.00  0.00           H
ATOM   4094  CZ  ARG A 274     121.640  67.720 138.600  1.00  0.00           C
ATOM   4095  NH1 ARG A 274     122.180  66.730 139.310  1.00  0.00           N
ATOM   4096 HH11 ARG A 274     122.390  66.940 140.260  1.00  0.00           H
ATOM   4097 HH12 ARG A 274     122.260  65.790 138.980  1.00  0.00           H
ATOM   4098  NH2 ARG A 274     121.240  68.800 139.240  1.00  0.00           N
ATOM   4099 HH21 ARG A 274     121.470  68.770 140.210  1.00  0.00           H
ATOM   4100 HH22 ARG A 274     120.730  69.500 138.730  1.00  0.00           H
ATOM   4101  C   ARG A 274     118.610  67.230 132.550  1.00  0.00           C
ATOM   4102  O   ARG A 274     117.560  67.780 132.910  1.00  0.00           O
ATOM   4103  N   TYR A 275     118.550  66.110 131.810  1.00  0.00           N
ATOM   4104  HN  TYR A 275     119.370  65.590 131.580  1.00  0.00           H
ATOM   4105  CA  TYR A 275     117.260  65.540 131.380  1.00  0.00           C
ATOM   4106  HA  TYR A 275     116.520  65.820 132.120  1.00  0.00           H
ATOM   4107  CB  TYR A 275     116.800  66.090 129.960  1.00  0.00           C
ATOM   4108  HB1 TYR A 275     115.700  65.950 129.960  1.00  0.00           H
ATOM   4109  HB2 TYR A 275     117.120  67.150 129.870  1.00  0.00           H
ATOM   4110  CG  TYR A 275     117.390  65.340 128.820  1.00  0.00           C
ATOM   4111  CD1 TYR A 275     118.730  65.530 128.450  1.00  0.00           C
ATOM   4112  HD1 TYR A 275     119.510  65.890 129.100  1.00  0.00           H
ATOM   4113  CE1 TYR A 275     119.230  64.920 127.230  1.00  0.00           C
ATOM   4114  HE1 TYR A 275     120.260  65.100 126.940  1.00  0.00           H
ATOM   4115  CZ  TYR A 275     118.380  64.060 126.550  1.00  0.00           C
ATOM   4116  OH  TYR A 275     118.930  63.410 125.370  1.00  0.00           O
ATOM   4117  HH  TYR A 275     119.830  63.720 125.250  1.00  0.00           H
ATOM   4118  CD2 TYR A 275     116.550  64.560 128.020  1.00  0.00           C
ATOM   4119  HD2 TYR A 275     115.490  64.500 128.210  1.00  0.00           H
ATOM   4120  CE2 TYR A 275     117.090  63.860 126.990  1.00  0.00           C
ATOM   4121  HE2 TYR A 275     116.540  63.140 126.400  1.00  0.00           H
ATOM   4122  C   TYR A 275     117.290  63.990 131.550  1.00  0.00           C
ATOM   4123  O   TYR A 275     118.380  63.410 131.790  1.00  0.00           O
ATOM   4124  N   ARG A 276     116.140  63.380 131.610  1.00  0.00           N
ATOM   4125  HN  ARG A 276     115.240  63.800 131.520  1.00  0.00           H
ATOM   4126  CA  ARG A 276     115.980  61.910 131.970  1.00  0.00           C
ATOM   4127  HA  ARG A 276     116.900  61.360 131.830  1.00  0.00           H
ATOM   4128  CB  ARG A 276     115.740  61.720 133.480  1.00  0.00           C
ATOM   4129  HB1 ARG A 276     116.690  62.040 133.950  1.00  0.00           H
ATOM   4130  HB2 ARG A 276     114.940  62.440 133.770  1.00  0.00           H
ATOM   4131  CG  ARG A 276     115.260  60.340 133.920  1.00  0.00           C
ATOM   4132  HG1 ARG A 276     115.910  59.600 133.400  1.00  0.00           H
ATOM   4133  HG2 ARG A 276     114.200  60.140 133.650  1.00  0.00           H
ATOM   4134  CD  ARG A 276     115.550  60.070 135.420  1.00  0.00           C
ATOM   4135  HD1 ARG A 276     116.630  60.170 135.680  1.00  0.00           H
ATOM   4136  HD2 ARG A 276     115.190  59.030 135.560  1.00  0.00           H
ATOM   4137  NE  ARG A 276     114.790  61.060 136.290  1.00  0.00           N
ATOM   4138  HE  ARG A 276     113.980  61.560 136.000  1.00  0.00           H
ATOM   4139  CZ  ARG A 276     114.820  61.000 137.620  1.00  0.00           C
ATOM   4140  NH1 ARG A 276     115.740  60.270 138.220  1.00  0.00           N
ATOM   4141 HH11 ARG A 276     115.570  60.080 139.180  1.00  0.00           H
ATOM   4142 HH12 ARG A 276     116.390  59.790 137.630  1.00  0.00           H
ATOM   4143  NH2 ARG A 276     113.960  61.700 138.360  1.00  0.00           N
ATOM   4144 HH21 ARG A 276     114.030  61.630 139.350  1.00  0.00           H
ATOM   4145 HH22 ARG A 276     113.560  62.450 137.830  1.00  0.00           H
ATOM   4146  C   ARG A 276     115.000  61.200 131.120  1.00  0.00           C
ATOM   4147  O   ARG A 276     113.810  61.580 131.130  1.00  0.00           O
ATOM   4148  N   VAL A 277     115.450  60.180 130.320  1.00  0.00           N
ATOM   4149  HN  VAL A 277     116.390  59.850 130.320  1.00  0.00           H
ATOM   4150  CA  VAL A 277     114.580  59.430 129.380  1.00  0.00           C
ATOM   4151  HA  VAL A 277     113.740  60.050 129.100  1.00  0.00           H
ATOM   4152  CB  VAL A 277     115.280  59.060 128.100  1.00  0.00           C
ATOM   4153  HB  VAL A 277     116.200  58.490 128.360  1.00  0.00           H
ATOM   4154  CG1 VAL A 277     114.430  58.100 127.180  1.00  0.00           C
ATOM   4155 HG11 VAL A 277     113.370  58.440 127.130  1.00  0.00           H
ATOM   4156 HG12 VAL A 277     114.900  58.020 126.180  1.00  0.00           H
ATOM   4157 HG13 VAL A 277     114.350  57.080 127.600  1.00  0.00           H
ATOM   4158  CG2 VAL A 277     115.800  60.250 127.350  1.00  0.00           C
ATOM   4159 HG21 VAL A 277     116.210  61.050 127.990  1.00  0.00           H
ATOM   4160 HG22 VAL A 277     116.540  59.870 126.610  1.00  0.00           H
ATOM   4161 HG23 VAL A 277     115.010  60.710 126.720  1.00  0.00           H
ATOM   4162  C   VAL A 277     114.000  58.200 130.170  1.00  0.00           C
ATOM   4163  O   VAL A 277     114.740  57.470 130.800  1.00  0.00           O
ATOM   4164  N   VAL A 278     112.640  57.940 130.210  1.00  0.00           N
ATOM   4165  HN  VAL A 278     112.000  58.500 129.700  1.00  0.00           H
ATOM   4166  CA  VAL A 278     112.100  56.760 130.790  1.00  0.00           C
ATOM   4167  HA  VAL A 278     112.650  56.150 131.500  1.00  0.00           H
ATOM   4168  CB  VAL A 278     110.770  57.050 131.540  1.00  0.00           C
ATOM   4169  HB  VAL A 278     110.100  57.690 130.930  1.00  0.00           H
ATOM   4170  CG1 VAL A 278     110.090  55.770 132.060  1.00  0.00           C
ATOM   4171 HG11 VAL A 278     109.060  55.960 132.410  1.00  0.00           H
ATOM   4172 HG12 VAL A 278     110.020  55.050 131.210  1.00  0.00           H
ATOM   4173 HG13 VAL A 278     110.660  55.280 132.880  1.00  0.00           H
ATOM   4174  CG2 VAL A 278     111.070  57.960 132.790  1.00  0.00           C
ATOM   4175 HG21 VAL A 278     111.700  57.410 133.520  1.00  0.00           H
ATOM   4176 HG22 VAL A 278     111.640  58.870 132.510  1.00  0.00           H
ATOM   4177 HG23 VAL A 278     110.110  58.220 133.280  1.00  0.00           H
ATOM   4178  C   VAL A 278     111.870  55.820 129.620  1.00  0.00           C
ATOM   4179  O   VAL A 278     111.220  56.180 128.640  1.00  0.00           O
ATOM   4180  N   ASN A 279     112.380  54.550 129.730  1.00  0.00           N
ATOM   4181  HN  ASN A 279     112.910  54.220 130.510  1.00  0.00           H
ATOM   4182  CA  ASN A 279     112.030  53.410 128.830  1.00  0.00           C
ATOM   4183  HA  ASN A 279     111.210  53.760 128.220  1.00  0.00           H
ATOM   4184  CB  ASN A 279     113.220  53.140 127.900  1.00  0.00           C
ATOM   4185  HB1 ASN A 279     113.300  53.820 127.020  1.00  0.00           H
ATOM   4186  HB2 ASN A 279     114.100  53.280 128.560  1.00  0.00           H
ATOM   4187  CG  ASN A 279     113.330  51.710 127.280  1.00  0.00           C
ATOM   4188  OD1 ASN A 279     112.970  51.610 126.130  1.00  0.00           O
ATOM   4189  ND2 ASN A 279     113.880  50.690 127.980  1.00  0.00           N
ATOM   4190 HD21 ASN A 279     113.830  50.770 128.980  1.00  0.00           H
ATOM   4191 HD22 ASN A 279     114.000  49.830 127.500  1.00  0.00           H
ATOM   4192  C   ASN A 279     111.560  52.230 129.750  1.00  0.00           C
ATOM   4193  O   ASN A 279     112.260  51.740 130.680  1.00  0.00           O
ATOM   4194  N   LEU A 280     110.360  51.650 129.450  1.00  0.00           N
ATOM   4195  HN  LEU A 280     109.840  52.040 128.690  1.00  0.00           H
ATOM   4196  CA  LEU A 280     109.850  50.450 130.060  1.00  0.00           C
ATOM   4197  HA  LEU A 280     110.250  50.500 131.070  1.00  0.00           H
ATOM   4198  CB  LEU A 280     108.370  50.440 129.890  1.00  0.00           C
ATOM   4199  HB1 LEU A 280     107.920  51.410 130.180  1.00  0.00           H
ATOM   4200  HB2 LEU A 280     107.960  50.300 128.870  1.00  0.00           H
ATOM   4201  CG  LEU A 280     107.590  49.300 130.620  1.00  0.00           C
ATOM   4202  HG  LEU A 280     107.830  48.300 130.190  1.00  0.00           H
ATOM   4203  CD1 LEU A 280     107.870  49.200 132.100  1.00  0.00           C
ATOM   4204 HD11 LEU A 280     107.800  48.160 132.490  1.00  0.00           H
ATOM   4205 HD12 LEU A 280     108.810  49.680 132.440  1.00  0.00           H
ATOM   4206 HD13 LEU A 280     107.090  49.780 132.640  1.00  0.00           H
ATOM   4207  CD2 LEU A 280     106.080  49.450 130.510  1.00  0.00           C
ATOM   4208 HD21 LEU A 280     105.880  50.440 130.980  1.00  0.00           H
ATOM   4209 HD22 LEU A 280     105.940  49.650 129.420  1.00  0.00           H
ATOM   4210 HD23 LEU A 280     105.490  48.630 130.980  1.00  0.00           H
ATOM   4211  C   LEU A 280     110.340  49.210 129.290  1.00  0.00           C
ATOM   4212  O   LEU A 280     110.390  49.130 128.050  1.00  0.00           O
ATOM   4213  N   TYR A 281     110.710  48.190 130.090  1.00  0.00           N
ATOM   4214  HN  TYR A 281     110.870  48.250 131.070  1.00  0.00           H
ATOM   4215  CA  TYR A 281     110.860  46.860 129.640  1.00  0.00           C
ATOM   4216  HA  TYR A 281     110.700  46.750 128.580  1.00  0.00           H
ATOM   4217  CB  TYR A 281     112.230  46.240 129.960  1.00  0.00           C
ATOM   4218  HB1 TYR A 281     112.370  46.320 131.060  1.00  0.00           H
ATOM   4219  HB2 TYR A 281     112.450  45.180 129.710  1.00  0.00           H
ATOM   4220  CG  TYR A 281     113.390  46.950 129.290  1.00  0.00           C
ATOM   4221  CD1 TYR A 281     113.820  46.750 127.960  1.00  0.00           C
ATOM   4222  HD1 TYR A 281     113.210  46.110 127.350  1.00  0.00           H
ATOM   4223  CE1 TYR A 281     114.930  47.290 127.440  1.00  0.00           C
ATOM   4224  HE1 TYR A 281     115.380  47.180 126.470  1.00  0.00           H
ATOM   4225  CZ  TYR A 281     115.770  48.110 128.280  1.00  0.00           C
ATOM   4226  OH  TYR A 281     116.980  48.650 127.750  1.00  0.00           O
ATOM   4227  HH  TYR A 281     117.130  48.270 126.880  1.00  0.00           H
ATOM   4228  CD2 TYR A 281     114.240  47.740 130.070  1.00  0.00           C
ATOM   4229  HD2 TYR A 281     113.900  47.900 131.080  1.00  0.00           H
ATOM   4230  CE2 TYR A 281     115.460  48.300 129.580  1.00  0.00           C
ATOM   4231  HE2 TYR A 281     115.980  49.060 130.140  1.00  0.00           H
ATOM   4232  C   TYR A 281     109.870  45.860 130.200  1.00  0.00           C
ATOM   4233  O   TYR A 281     109.090  46.200 131.160  1.00  0.00           O
ATOM   4234  N   GLU A 282     109.850  44.620 129.660  1.00  0.00           N
ATOM   4235  HN  GLU A 282     110.530  44.380 128.960  1.00  0.00           H
ATOM   4236  CA  GLU A 282     109.190  43.460 130.200  1.00  0.00           C
ATOM   4237  HA  GLU A 282     108.270  43.720 130.700  1.00  0.00           H
ATOM   4238  CB  GLU A 282     108.600  42.690 129.010  1.00  0.00           C
ATOM   4239  HB1 GLU A 282     109.460  42.440 128.360  1.00  0.00           H
ATOM   4240  HB2 GLU A 282     107.980  41.830 129.330  1.00  0.00           H
ATOM   4241  CG  GLU A 282     107.580  43.490 128.280  1.00  0.00           C
ATOM   4242  HG1 GLU A 282     107.970  44.370 127.730  1.00  0.00           H
ATOM   4243  HG2 GLU A 282     106.750  43.800 128.960  1.00  0.00           H
ATOM   4244  CD  GLU A 282     106.890  42.620 127.190  1.00  0.00           C
ATOM   4245  OE1 GLU A 282     105.740  42.980 126.870  1.00  0.00           O
ATOM   4246  OE2 GLU A 282     107.480  41.650 126.650  1.00  0.00           O
ATOM   4247  C   GLU A 282     110.090  42.730 131.170  1.00  0.00           C
ATOM   4248  O   GLU A 282     111.310  42.900 131.140  1.00  0.00           O
ATOM   4249  N   ASP A 283     109.490  41.850 131.950  1.00  0.00           N
ATOM   4250  HN  ASP A 283     108.500  41.810 131.930  1.00  0.00           H
ATOM   4251  CA  ASP A 283     109.980  41.230 133.170  1.00  0.00           C
ATOM   4252  HA  ASP A 283     110.490  42.030 133.700  1.00  0.00           H
ATOM   4253  CB  ASP A 283     108.860  40.730 134.070  1.00  0.00           C
ATOM   4254  HB1 ASP A 283     108.280  39.980 133.490  1.00  0.00           H
ATOM   4255  HB2 ASP A 283     109.220  40.180 134.960  1.00  0.00           H
ATOM   4256  CG  ASP A 283     108.020  41.870 134.600  1.00  0.00           C
ATOM   4257  OD1 ASP A 283     106.780  41.720 134.520  1.00  0.00           O
ATOM   4258  OD2 ASP A 283     108.540  42.940 135.050  1.00  0.00           O
ATOM   4259  C   ASP A 283     111.040  40.120 132.850  1.00  0.00           C
ATOM   4260  O   ASP A 283     111.870  39.710 133.680  1.00  0.00           O
ATOM   4261  N   ASP A 284     111.100  39.790 131.520  1.00  0.00           N
ATOM   4262  HN  ASP A 284     110.380  40.080 130.900  1.00  0.00           H
ATOM   4263  CA  ASP A 284     112.070  38.860 130.900  1.00  0.00           C
ATOM   4264  HA  ASP A 284     112.580  38.290 131.670  1.00  0.00           H
ATOM   4265  CB  ASP A 284     111.300  37.970 129.820  1.00  0.00           C
ATOM   4266  HB1 ASP A 284     110.750  38.640 129.130  1.00  0.00           H
ATOM   4267  HB2 ASP A 284     112.060  37.270 129.410  1.00  0.00           H
ATOM   4268  CG  ASP A 284     110.310  37.050 130.500  1.00  0.00           C
ATOM   4269  OD1 ASP A 284     109.660  36.280 129.750  1.00  0.00           O
ATOM   4270  OD2 ASP A 284     110.320  36.950 131.760  1.00  0.00           O
ATOM   4271  C   ASP A 284     113.220  39.560 130.220  1.00  0.00           C
ATOM   4272  O   ASP A 284     114.120  38.850 129.720  1.00  0.00           O
ATOM   4273  N   HIS A 285     113.220  40.900 130.320  1.00  0.00           N
ATOM   4274  HN  HIS A 285     112.510  41.380 130.830  1.00  0.00           H
ATOM   4275  CA  HIS A 285     114.330  41.740 129.880  1.00  0.00           C
ATOM   4276  HA  HIS A 285     114.190  42.710 130.330  1.00  0.00           H
ATOM   4277  CB  HIS A 285     115.860  41.280 130.300  1.00  0.00           C
ATOM   4278  HB1 HIS A 285     116.020  40.290 129.840  1.00  0.00           H
ATOM   4279  HB2 HIS A 285     116.570  42.040 129.920  1.00  0.00           H
ATOM   4280  ND1 HIS A 285     116.500  42.430 132.420  1.00  0.00           N
ATOM   4281  CG  HIS A 285     116.200  41.220 131.740  1.00  0.00           C
ATOM   4282  CE1 HIS A 285     116.780  42.020 133.640  1.00  0.00           C
ATOM   4283  HE1 HIS A 285     117.090  42.610 134.500  1.00  0.00           H
ATOM   4284  NE2 HIS A 285     116.720  40.640 133.770  1.00  0.00           N
ATOM   4285  HE2 HIS A 285     117.120  40.190 134.570  1.00  0.00           H
ATOM   4286  CD2 HIS A 285     116.280  40.170 132.590  1.00  0.00           C
ATOM   4287  HD2 HIS A 285     116.020  39.140 132.370  1.00  0.00           H
ATOM   4288  C   HIS A 285     114.140  42.110 128.450  1.00  0.00           C
ATOM   4289  O   HIS A 285     115.060  42.550 127.770  1.00  0.00           O
ATOM   4290  N   LYS A 286     112.890  41.900 127.960  1.00  0.00           N
ATOM   4291  HN  LYS A 286     112.130  41.700 128.570  1.00  0.00           H
ATOM   4292  CA  LYS A 286     112.480  42.030 126.570  1.00  0.00           C
ATOM   4293  HA  LYS A 286     113.300  41.990 125.860  1.00  0.00           H
ATOM   4294  CB  LYS A 286     111.550  40.830 126.220  1.00  0.00           C
ATOM   4295  HB1 LYS A 286     110.650  40.730 126.850  1.00  0.00           H
ATOM   4296  HB2 LYS A 286     111.250  40.870 125.150  1.00  0.00           H
ATOM   4297  CG  LYS A 286     112.300  39.460 126.400  1.00  0.00           C
ATOM   4298  HG1 LYS A 286     111.560  38.830 125.850  1.00  0.00           H
ATOM   4299  HG2 LYS A 286     112.450  39.190 127.460  1.00  0.00           H
ATOM   4300  CD  LYS A 286     113.700  39.180 125.820  1.00  0.00           C
ATOM   4301  HD1 LYS A 286     114.470  39.720 126.410  1.00  0.00           H
ATOM   4302  HD2 LYS A 286     113.710  39.580 124.790  1.00  0.00           H
ATOM   4303  CE  LYS A 286     114.040  37.660 125.630  1.00  0.00           C
ATOM   4304  HE1 LYS A 286     113.380  37.250 124.840  1.00  0.00           H
ATOM   4305  HE2 LYS A 286     113.990  37.150 126.620  1.00  0.00           H
ATOM   4306  NZ  LYS A 286     115.450  37.550 125.220  1.00  0.00           N
ATOM   4307  HZ1 LYS A 286     116.040  37.870 126.020  1.00  0.00           H
ATOM   4308  HZ2 LYS A 286     115.820  36.580 125.100  1.00  0.00           H
ATOM   4309  HZ3 LYS A 286     115.630  38.110 124.360  1.00  0.00           H
ATOM   4310  C   LYS A 286     111.730  43.270 126.330  1.00  0.00           C
ATOM   4311  O   LYS A 286     111.280  43.870 127.290  1.00  0.00           O
ATOM   4312  N   ASN A 287     111.730  43.670 125.030  1.00  0.00           N
ATOM   4313  HN  ASN A 287     112.160  43.130 124.310  1.00  0.00           H
ATOM   4314  CA  ASN A 287     110.760  44.650 124.540  1.00  0.00           C
ATOM   4315  HA  ASN A 287     110.800  44.420 123.490  1.00  0.00           H
ATOM   4316  CB  ASN A 287     109.300  44.170 124.960  1.00  0.00           C
ATOM   4317  HB1 ASN A 287     109.340  43.060 125.050  1.00  0.00           H
ATOM   4318  HB2 ASN A 287     109.020  44.630 125.930  1.00  0.00           H
ATOM   4319  CG  ASN A 287     108.180  44.510 124.040  1.00  0.00           C
ATOM   4320  OD1 ASN A 287     108.440  45.240 123.080  1.00  0.00           O
ATOM   4321  ND2 ASN A 287     106.970  44.070 124.340  1.00  0.00           N
ATOM   4322 HD21 ASN A 287     106.840  43.770 125.280  1.00  0.00           H
ATOM   4323 HD22 ASN A 287     106.200  44.020 123.700  1.00  0.00           H
ATOM   4324  C   ASN A 287     111.210  46.100 124.750  1.00  0.00           C
ATOM   4325  O   ASN A 287     110.480  46.890 125.370  1.00  0.00           O
ATOM   4326  N   PRO A 288     112.440  46.600 124.310  1.00  0.00           N
ATOM   4327  CD  PRO A 288     113.270  45.770 123.310  1.00  0.00           C
ATOM   4328  HD1 PRO A 288     112.710  45.080 122.630  1.00  0.00           H
ATOM   4329  HD2 PRO A 288     113.960  45.140 123.890  1.00  0.00           H
ATOM   4330  CA  PRO A 288     112.700  48.020 124.080  1.00  0.00           C
ATOM   4331  HA  PRO A 288     112.650  48.510 125.040  1.00  0.00           H
ATOM   4332  CB  PRO A 288     114.070  47.940 123.410  1.00  0.00           C
ATOM   4333  HB1 PRO A 288     114.460  48.870 122.930  1.00  0.00           H
ATOM   4334  HB2 PRO A 288     114.870  47.830 124.180  1.00  0.00           H
ATOM   4335  CG  PRO A 288     114.010  46.790 122.450  1.00  0.00           C
ATOM   4336  HG1 PRO A 288     115.080  46.630 122.200  1.00  0.00           H
ATOM   4337  HG2 PRO A 288     113.390  46.970 121.550  1.00  0.00           H
ATOM   4338  C   PRO A 288     111.600  48.810 123.250  1.00  0.00           C
ATOM   4339  O   PRO A 288     110.850  48.240 122.490  1.00  0.00           O
ATOM   4340  N   THR A 289     111.470  50.140 123.470  1.00  0.00           N
ATOM   4341  HN  THR A 289     111.880  50.490 124.310  1.00  0.00           H
ATOM   4342  CA  THR A 289     110.750  51.100 122.640  1.00  0.00           C
ATOM   4343  HA  THR A 289     110.020  50.650 121.980  1.00  0.00           H
ATOM   4344  CB  THR A 289     110.060  52.330 123.340  1.00  0.00           C
ATOM   4345  HB  THR A 289     110.010  53.210 122.670  1.00  0.00           H
ATOM   4346  OG1 THR A 289     110.880  52.710 124.460  1.00  0.00           O
ATOM   4347  HG1 THR A 289     110.580  52.180 125.200  1.00  0.00           H
ATOM   4348  CG2 THR A 289     108.610  51.880 123.640  1.00  0.00           C
ATOM   4349 HG21 THR A 289     108.100  52.720 124.170  1.00  0.00           H
ATOM   4350 HG22 THR A 289     108.090  51.730 122.670  1.00  0.00           H
ATOM   4351 HG23 THR A 289     108.640  50.940 124.230  1.00  0.00           H
ATOM   4352  C   THR A 289     111.670  51.790 121.670  1.00  0.00           C
ATOM   4353  O   THR A 289     111.720  51.400 120.540  1.00  0.00           O
ATOM   4354  N   VAL A 290     112.530  52.620 122.160  1.00  0.00           N
ATOM   4355  HN  VAL A 290     112.420  53.070 123.040  1.00  0.00           H
ATOM   4356  CA  VAL A 290     113.490  53.320 121.300  1.00  0.00           C
ATOM   4357  HA  VAL A 290     113.560  52.890 120.310  1.00  0.00           H
ATOM   4358  CB  VAL A 290     113.240  54.830 121.170  1.00  0.00           C
ATOM   4359  HB  VAL A 290     114.080  55.410 120.730  1.00  0.00           H
ATOM   4360  CG1 VAL A 290     112.120  54.870 120.190  1.00  0.00           C
ATOM   4361 HG11 VAL A 290     111.880  55.920 119.920  1.00  0.00           H
ATOM   4362 HG12 VAL A 290     112.530  54.460 119.250  1.00  0.00           H
ATOM   4363 HG13 VAL A 290     111.250  54.310 120.600  1.00  0.00           H
ATOM   4364  CG2 VAL A 290     112.890  55.500 122.530  1.00  0.00           C
ATOM   4365 HG21 VAL A 290     112.420  56.480 122.310  1.00  0.00           H
ATOM   4366 HG22 VAL A 290     112.180  54.970 123.200  1.00  0.00           H
ATOM   4367 HG23 VAL A 290     113.760  55.720 123.180  1.00  0.00           H
ATOM   4368  C   VAL A 290     114.910  53.240 121.860  1.00  0.00           C
ATOM   4369  O   VAL A 290     115.850  53.570 121.160  1.00  0.00           O
ATOM   4370  N   THR A 291     115.130  52.620 123.070  1.00  0.00           N
ATOM   4371  HN  THR A 291     114.360  52.190 123.530  1.00  0.00           H
ATOM   4372  CA  THR A 291     116.460  52.560 123.700  1.00  0.00           C
ATOM   4373  HA  THR A 291     116.750  53.590 123.620  1.00  0.00           H
ATOM   4374  CB  THR A 291     116.380  52.070 125.150  1.00  0.00           C
ATOM   4375  HB  THR A 291     115.550  52.670 125.570  1.00  0.00           H
ATOM   4376  OG1 THR A 291     117.530  52.280 125.950  1.00  0.00           O
ATOM   4377  HG1 THR A 291     117.240  52.140 126.860  1.00  0.00           H
ATOM   4378  CG2 THR A 291     115.970  50.550 125.220  1.00  0.00           C
ATOM   4379 HG21 THR A 291     114.990  50.430 124.700  1.00  0.00           H
ATOM   4380 HG22 THR A 291     116.740  49.830 124.890  1.00  0.00           H
ATOM   4381 HG23 THR A 291     115.930  50.300 126.310  1.00  0.00           H
ATOM   4382  C   THR A 291     117.470  51.690 122.940  1.00  0.00           C
ATOM   4383  O   THR A 291     117.180  50.710 122.250  1.00  0.00           O
ATOM   4384  N   ARG A 292     118.750  52.050 123.000  1.00  0.00           N
ATOM   4385  HN  ARG A 292     119.070  52.800 123.580  1.00  0.00           H
ATOM   4386  CA  ARG A 292     119.910  51.380 122.360  1.00  0.00           C
ATOM   4387  HA  ARG A 292     120.700  51.970 122.820  1.00  0.00           H
ATOM   4388  CB  ARG A 292     120.040  49.890 122.730  1.00  0.00           C
ATOM   4389  HB1 ARG A 292     119.230  49.200 122.440  1.00  0.00           H
ATOM   4390  HB2 ARG A 292     120.950  49.390 122.330  1.00  0.00           H
ATOM   4391  CG  ARG A 292     120.180  49.610 124.200  1.00  0.00           C
ATOM   4392  HG1 ARG A 292     120.150  48.500 124.190  1.00  0.00           H
ATOM   4393  HG2 ARG A 292     119.350  50.000 124.840  1.00  0.00           H
ATOM   4394  CD  ARG A 292     121.570  49.930 124.840  1.00  0.00           C
ATOM   4395  HD1 ARG A 292     121.820  50.990 125.020  1.00  0.00           H
ATOM   4396  HD2 ARG A 292     122.370  49.480 124.200  1.00  0.00           H
ATOM   4397  NE  ARG A 292     121.590  49.230 126.210  1.00  0.00           N
ATOM   4398  HE  ARG A 292     120.800  49.400 126.800  1.00  0.00           H
ATOM   4399  CZ  ARG A 292     122.690  48.870 126.850  1.00  0.00           C
ATOM   4400  NH1 ARG A 292     123.910  48.970 126.310  1.00  0.00           N
ATOM   4401 HH11 ARG A 292     124.650  48.870 126.970  1.00  0.00           H
ATOM   4402 HH12 ARG A 292     124.070  49.210 125.350  1.00  0.00           H
ATOM   4403  NH2 ARG A 292     122.480  48.400 128.030  1.00  0.00           N
ATOM   4404 HH21 ARG A 292     123.220  47.980 128.560  1.00  0.00           H
ATOM   4405 HH22 ARG A 292     121.550  48.370 128.390  1.00  0.00           H
ATOM   4406  C   ARG A 292     119.980  51.650 120.840  1.00  0.00           C
ATOM   4407  O   ARG A 292     120.770  51.050 120.120  1.00  0.00           O
ATOM   4408  N   GLU A 293     119.110  52.530 120.390  1.00  0.00           N
ATOM   4409  HN  GLU A 293     118.500  53.030 121.000  1.00  0.00           H
ATOM   4410  CA  GLU A 293     118.970  52.850 119.020  1.00  0.00           C
ATOM   4411  HA  GLU A 293     119.880  52.560 118.520  1.00  0.00           H
ATOM   4412  CB  GLU A 293     117.860  51.980 118.410  1.00  0.00           C
ATOM   4413  HB1 GLU A 293     116.930  52.140 118.990  1.00  0.00           H
ATOM   4414  HB2 GLU A 293     117.640  52.420 117.410  1.00  0.00           H
ATOM   4415  CG  GLU A 293     118.100  50.410 118.170  1.00  0.00           C
ATOM   4416  HG1 GLU A 293     118.010  49.870 119.140  1.00  0.00           H
ATOM   4417  HG2 GLU A 293     119.090  50.230 117.700  1.00  0.00           H
ATOM   4418  CD  GLU A 293     116.950  49.870 117.340  1.00  0.00           C
ATOM   4419  OE1 GLU A 293     115.790  49.800 117.780  1.00  0.00           O
ATOM   4420  OE2 GLU A 293     117.260  49.600 116.150  1.00  0.00           O
ATOM   4421  C   GLU A 293     118.830  54.370 118.840  1.00  0.00           C
ATOM   4422  O   GLU A 293     119.700  55.080 118.400  1.00  0.00           O
ATOM   4423  N   GLN A 294     117.580  54.840 119.030  1.00  0.00           N
ATOM   4424  HN  GLN A 294     116.860  54.280 119.440  1.00  0.00           H
ATOM   4425  CA  GLN A 294     117.250  56.170 118.610  1.00  0.00           C
ATOM   4426  HA  GLN A 294     117.910  56.460 117.800  1.00  0.00           H
ATOM   4427  CB  GLN A 294     115.820  56.120 118.090  1.00  0.00           C
ATOM   4428  HB1 GLN A 294     115.080  55.770 118.850  1.00  0.00           H
ATOM   4429  HB2 GLN A 294     115.640  57.200 117.920  1.00  0.00           H
ATOM   4430  CG  GLN A 294     115.590  55.370 116.740  1.00  0.00           C
ATOM   4431  HG1 GLN A 294     114.670  55.660 116.200  1.00  0.00           H
ATOM   4432  HG2 GLN A 294     115.380  54.310 117.020  1.00  0.00           H
ATOM   4433  CD  GLN A 294     116.800  55.220 115.800  1.00  0.00           C
ATOM   4434  OE1 GLN A 294     117.390  54.230 115.520  1.00  0.00           O
ATOM   4435  NE2 GLN A 294     117.220  56.430 115.280  1.00  0.00           N
ATOM   4436 HE21 GLN A 294     116.650  57.230 115.470  1.00  0.00           H
ATOM   4437 HE22 GLN A 294     118.110  56.380 114.840  1.00  0.00           H
ATOM   4438  C   GLN A 294     117.550  57.190 119.670  1.00  0.00           C
ATOM   4439  O   GLN A 294     117.790  58.380 119.400  1.00  0.00           O
ATOM   4440  N   VAL A 295     117.580  56.810 121.030  1.00  0.00           N
ATOM   4441  HN  VAL A 295     117.420  55.900 121.380  1.00  0.00           H
ATOM   4442  CA  VAL A 295     118.000  57.730 122.030  1.00  0.00           C
ATOM   4443  HA  VAL A 295     117.310  58.550 121.880  1.00  0.00           H
ATOM   4444  CB  VAL A 295     117.650  57.170 123.430  1.00  0.00           C
ATOM   4445  HB  VAL A 295     117.850  56.080 123.400  1.00  0.00           H
ATOM   4446  CG1 VAL A 295     118.380  57.870 124.580  1.00  0.00           C
ATOM   4447 HG11 VAL A 295     119.440  57.550 124.450  1.00  0.00           H
ATOM   4448 HG12 VAL A 295     118.330  58.980 124.580  1.00  0.00           H
ATOM   4449 HG13 VAL A 295     118.070  57.510 125.580  1.00  0.00           H
ATOM   4450  CG2 VAL A 295     116.090  57.150 123.560  1.00  0.00           C
ATOM   4451 HG21 VAL A 295     115.780  56.590 124.470  1.00  0.00           H
ATOM   4452 HG22 VAL A 295     115.840  58.220 123.760  1.00  0.00           H
ATOM   4453 HG23 VAL A 295     115.630  56.700 122.660  1.00  0.00           H
ATOM   4454  C   VAL A 295     119.410  58.340 121.940  1.00  0.00           C
ATOM   4455  O   VAL A 295     119.550  59.560 122.140  1.00  0.00           O
ATOM   4456  N   ASP A 296     120.510  57.540 121.610  1.00  0.00           N
ATOM   4457  HN  ASP A 296     120.500  56.550 121.740  1.00  0.00           H
ATOM   4458  CA  ASP A 296     121.900  58.010 121.420  1.00  0.00           C
ATOM   4459  HA  ASP A 296     122.240  58.640 122.230  1.00  0.00           H
ATOM   4460  CB  ASP A 296     122.810  56.840 120.970  1.00  0.00           C
ATOM   4461  HB1 ASP A 296     122.330  56.300 120.120  1.00  0.00           H
ATOM   4462  HB2 ASP A 296     123.790  57.240 120.630  1.00  0.00           H
ATOM   4463  CG  ASP A 296     123.040  55.820 122.030  1.00  0.00           C
ATOM   4464  OD1 ASP A 296     122.350  55.890 123.080  1.00  0.00           O
ATOM   4465  OD2 ASP A 296     123.830  54.870 121.780  1.00  0.00           O
ATOM   4466  C   ASP A 296     122.020  59.010 120.300  1.00  0.00           C
ATOM   4467  O   ASP A 296     122.590  60.110 120.440  1.00  0.00           O
ATOM   4468  N   PHE A 297     121.340  58.650 119.180  1.00  0.00           N
ATOM   4469  HN  PHE A 297     120.950  57.750 119.020  1.00  0.00           H
ATOM   4470  CA  PHE A 297     121.230  59.430 117.970  1.00  0.00           C
ATOM   4471  HA  PHE A 297     122.250  59.670 117.680  1.00  0.00           H
ATOM   4472  CB  PHE A 297     120.450  58.560 116.900  1.00  0.00           C
ATOM   4473  HB1 PHE A 297     120.970  57.620 116.590  1.00  0.00           H
ATOM   4474  HB2 PHE A 297     119.380  58.470 117.200  1.00  0.00           H
ATOM   4475  CG  PHE A 297     120.420  59.360 115.590  1.00  0.00           C
ATOM   4476  CD1 PHE A 297     121.490  59.480 114.690  1.00  0.00           C
ATOM   4477  HD1 PHE A 297     122.400  58.960 114.940  1.00  0.00           H
ATOM   4478  CE1 PHE A 297     121.410  60.150 113.470  1.00  0.00           C
ATOM   4479  HE1 PHE A 297     122.280  60.350 112.860  1.00  0.00           H
ATOM   4480  CZ  PHE A 297     120.190  60.740 113.070  1.00  0.00           C
ATOM   4481  HZ  PHE A 297     120.110  61.200 112.090  1.00  0.00           H
ATOM   4482  CD2 PHE A 297     119.210  59.910 115.220  1.00  0.00           C
ATOM   4483  HD2 PHE A 297     118.310  59.760 115.800  1.00  0.00           H
ATOM   4484  CE2 PHE A 297     119.130  60.560 113.940  1.00  0.00           C
ATOM   4485  HE2 PHE A 297     118.210  61.020 113.620  1.00  0.00           H
ATOM   4486  C   PHE A 297     120.500  60.790 118.180  1.00  0.00           C
ATOM   4487  O   PHE A 297     120.910  61.830 117.700  1.00  0.00           O
ATOM   4488  N   GLN A 298     119.340  60.850 118.880  1.00  0.00           N
ATOM   4489  HN  GLN A 298     118.990  59.960 119.170  1.00  0.00           H
ATOM   4490  CA  GLN A 298     118.700  62.020 119.310  1.00  0.00           C
ATOM   4491  HA  GLN A 298     118.340  62.450 118.380  1.00  0.00           H
ATOM   4492  CB  GLN A 298     117.480  61.640 120.160  1.00  0.00           C
ATOM   4493  HB1 GLN A 298     116.920  60.970 119.480  1.00  0.00           H
ATOM   4494  HB2 GLN A 298     117.830  61.080 121.050  1.00  0.00           H
ATOM   4495  CG  GLN A 298     116.480  62.840 120.570  1.00  0.00           C
ATOM   4496  HG1 GLN A 298     117.030  63.560 121.230  1.00  0.00           H
ATOM   4497  HG2 GLN A 298     115.780  62.320 121.260  1.00  0.00           H
ATOM   4498  CD  GLN A 298     116.020  63.720 119.410  1.00  0.00           C
ATOM   4499  OE1 GLN A 298     116.540  64.810 119.230  1.00  0.00           O
ATOM   4500  NE2 GLN A 298     114.930  63.390 118.700  1.00  0.00           N
ATOM   4501 HE21 GLN A 298     114.300  62.730 119.090  1.00  0.00           H
ATOM   4502 HE22 GLN A 298     114.730  63.920 117.870  1.00  0.00           H
ATOM   4503  C   GLN A 298     119.520  62.980 120.100  1.00  0.00           C
ATOM   4504  O   GLN A 298     119.690  64.150 119.760  1.00  0.00           O
ATOM   4505  N   HIS A 299     120.150  62.390 121.120  1.00  0.00           N
ATOM   4506  HN  HIS A 299     120.030  61.410 121.260  1.00  0.00           H
ATOM   4507  CA  HIS A 299     121.070  63.020 122.050  1.00  0.00           C
ATOM   4508  HA  HIS A 299     120.520  63.860 122.440  1.00  0.00           H
ATOM   4509  CB  HIS A 299     121.610  62.120 123.200  1.00  0.00           C
ATOM   4510  HB1 HIS A 299     120.720  61.710 123.720  1.00  0.00           H
ATOM   4511  HB2 HIS A 299     122.170  61.320 122.660  1.00  0.00           H
ATOM   4512  ND1 HIS A 299     121.840  63.920 124.810  1.00  0.00           N
ATOM   4513  CG  HIS A 299     122.430  62.870 124.210  1.00  0.00           C
ATOM   4514  CE1 HIS A 299     122.770  64.520 125.470  1.00  0.00           C
ATOM   4515  HE1 HIS A 299     122.660  65.400 126.110  1.00  0.00           H
ATOM   4516  NE2 HIS A 299     123.980  63.930 125.270  1.00  0.00           N
ATOM   4517  HE2 HIS A 299     124.790  64.140 125.820  1.00  0.00           H
ATOM   4518  CD2 HIS A 299     123.800  62.840 124.490  1.00  0.00           C
ATOM   4519  HD2 HIS A 299     124.650  62.360 124.010  1.00  0.00           H
ATOM   4520  C   HIS A 299     122.290  63.570 121.300  1.00  0.00           C
ATOM   4521  O   HIS A 299     122.690  64.740 121.480  1.00  0.00           O
ATOM   4522  N   HIS A 300     122.850  62.790 120.370  1.00  0.00           N
ATOM   4523  HN  HIS A 300     122.520  61.850 120.250  1.00  0.00           H
ATOM   4524  CA  HIS A 300     123.820  63.300 119.370  1.00  0.00           C
ATOM   4525  HA  HIS A 300     124.650  63.660 119.970  1.00  0.00           H
ATOM   4526  CB  HIS A 300     124.430  62.310 118.350  1.00  0.00           C
ATOM   4527  HB1 HIS A 300     123.690  61.840 117.670  1.00  0.00           H
ATOM   4528  HB2 HIS A 300     125.200  62.830 117.740  1.00  0.00           H
ATOM   4529  ND1 HIS A 300     125.370  59.960 118.360  1.00  0.00           N
ATOM   4530  CG  HIS A 300     125.100  61.150 119.060  1.00  0.00           C
ATOM   4531  CE1 HIS A 300     125.940  59.170 119.280  1.00  0.00           C
ATOM   4532  HE1 HIS A 300     126.150  58.130 119.060  1.00  0.00           H
ATOM   4533  NE2 HIS A 300     126.050  59.700 120.460  1.00  0.00           N
ATOM   4534  HE2 HIS A 300     126.170  59.180 121.300  1.00  0.00           H
ATOM   4535  CD2 HIS A 300     125.500  60.990 120.380  1.00  0.00           C
ATOM   4536  HD2 HIS A 300     125.370  61.590 121.270  1.00  0.00           H
ATOM   4537  C   HIS A 300     123.300  64.420 118.510  1.00  0.00           C
ATOM   4538  O   HIS A 300     124.100  65.330 118.220  1.00  0.00           O
ATOM   4539  N   GLN A 301     122.050  64.550 118.040  1.00  0.00           N
ATOM   4540  HN  GLN A 301     121.360  63.860 118.220  1.00  0.00           H
ATOM   4541  CA  GLN A 301     121.490  65.710 117.310  1.00  0.00           C
ATOM   4542  HA  GLN A 301     122.220  65.880 116.530  1.00  0.00           H
ATOM   4543  CB  GLN A 301     120.200  65.470 116.720  1.00  0.00           C
ATOM   4544  HB1 GLN A 301     119.320  65.230 117.360  1.00  0.00           H
ATOM   4545  HB2 GLN A 301     119.870  66.330 116.100  1.00  0.00           H
ATOM   4546  CG  GLN A 301     120.090  64.230 115.770  1.00  0.00           C
ATOM   4547  HG1 GLN A 301     119.120  64.480 115.290  1.00  0.00           H
ATOM   4548  HG2 GLN A 301     120.010  63.250 116.280  1.00  0.00           H
ATOM   4549  CD  GLN A 301     121.360  64.170 114.880  1.00  0.00           C
ATOM   4550  OE1 GLN A 301     121.480  65.020 114.040  1.00  0.00           O
ATOM   4551  NE2 GLN A 301     122.330  63.270 115.110  1.00  0.00           N
ATOM   4552 HE21 GLN A 301     122.080  62.630 115.840  1.00  0.00           H
ATOM   4553 HE22 GLN A 301     123.220  63.510 114.710  1.00  0.00           H
ATOM   4554  C   GLN A 301     121.520  67.000 118.120  1.00  0.00           C
ATOM   4555  O   GLN A 301     121.880  68.020 117.590  1.00  0.00           O
ATOM   4556  N   LEU A 302     121.150  67.010 119.440  1.00  0.00           N
ATOM   4557  HN  LEU A 302     120.900  66.200 119.960  1.00  0.00           H
ATOM   4558  CA  LEU A 302     120.980  68.230 120.250  1.00  0.00           C
ATOM   4559  HA  LEU A 302     120.210  68.850 119.800  1.00  0.00           H
ATOM   4560  CB  LEU A 302     120.540  67.940 121.730  1.00  0.00           C
ATOM   4561  HB1 LEU A 302     121.450  67.650 122.300  1.00  0.00           H
ATOM   4562  HB2 LEU A 302     120.260  68.840 122.320  1.00  0.00           H
ATOM   4563  CG  LEU A 302     119.460  66.890 121.950  1.00  0.00           C
ATOM   4564  HG  LEU A 302     119.760  65.920 121.510  1.00  0.00           H
ATOM   4565  CD1 LEU A 302     119.260  66.630 123.490  1.00  0.00           C
ATOM   4566 HD11 LEU A 302     120.280  66.450 123.900  1.00  0.00           H
ATOM   4567 HD12 LEU A 302     118.820  67.540 123.950  1.00  0.00           H
ATOM   4568 HD13 LEU A 302     118.610  65.740 123.560  1.00  0.00           H
ATOM   4569  CD2 LEU A 302     118.110  67.250 121.290  1.00  0.00           C
ATOM   4570 HD21 LEU A 302     117.800  68.250 121.660  1.00  0.00           H
ATOM   4571 HD22 LEU A 302     118.310  67.250 120.190  1.00  0.00           H
ATOM   4572 HD23 LEU A 302     117.310  66.500 121.480  1.00  0.00           H
ATOM   4573  C   LEU A 302     122.190  69.100 120.290  1.00  0.00           C
ATOM   4574  O   LEU A 302     122.080  70.320 120.310  1.00  0.00           O
ATOM   4575  N   ALA A 303     123.430  68.550 120.330  1.00  0.00           N
ATOM   4576  HN  ALA A 303     123.510  67.560 120.350  1.00  0.00           H
ATOM   4577  CA  ALA A 303     124.620  69.310 120.520  1.00  0.00           C
ATOM   4578  HA  ALA A 303     124.390  70.140 121.170  1.00  0.00           H
ATOM   4579  CB  ALA A 303     125.770  68.500 121.110  1.00  0.00           C
ATOM   4580  HB1 ALA A 303     125.590  68.120 122.140  1.00  0.00           H
ATOM   4581  HB2 ALA A 303     126.030  67.590 120.520  1.00  0.00           H
ATOM   4582  HB3 ALA A 303     126.730  69.070 121.170  1.00  0.00           H
ATOM   4583  C   ALA A 303     125.110  69.910 119.220  1.00  0.00           C
ATOM   4584  O   ALA A 303     126.050  70.750 119.260  1.00  0.00           O
ATOM   4585  N   GLU A 304     124.500  69.630 118.010  1.00  0.00           N
ATOM   4586  HN  GLU A 304     123.910  68.830 118.020  1.00  0.00           H
ATOM   4587  CA  GLU A 304     124.880  70.350 116.820  1.00  0.00           C
ATOM   4588  HA  GLU A 304     125.940  70.530 116.780  1.00  0.00           H
ATOM   4589  CB  GLU A 304     124.450  69.630 115.530  1.00  0.00           C
ATOM   4590  HB1 GLU A 304     123.350  69.750 115.380  1.00  0.00           H
ATOM   4591  HB2 GLU A 304     124.880  70.200 114.680  1.00  0.00           H
ATOM   4592  CG  GLU A 304     125.020  68.170 115.420  1.00  0.00           C
ATOM   4593  HG1 GLU A 304     124.310  67.460 115.890  1.00  0.00           H
ATOM   4594  HG2 GLU A 304     125.920  68.110 116.060  1.00  0.00           H
ATOM   4595  CD  GLU A 304     125.320  67.770 113.960  1.00  0.00           C
ATOM   4596  OE1 GLU A 304     124.480  67.030 113.370  1.00  0.00           O
ATOM   4597  OE2 GLU A 304     126.310  68.270 113.390  1.00  0.00           O
ATOM   4598  C   GLU A 304     124.130  71.730 116.860  1.00  0.00           C
ATOM   4599  O   GLU A 304     124.600  72.690 116.300  1.00  0.00           O
ATOM   4600  N   ALA A 305     123.010  71.770 117.540  1.00  0.00           N
ATOM   4601  HN  ALA A 305     122.770  70.930 118.010  1.00  0.00           H
ATOM   4602  CA  ALA A 305     122.080  72.890 117.640  1.00  0.00           C
ATOM   4603  HA  ALA A 305     122.230  73.570 116.810  1.00  0.00           H
ATOM   4604  CB  ALA A 305     120.610  72.430 117.630  1.00  0.00           C
ATOM   4605  HB1 ALA A 305     120.550  71.790 118.540  1.00  0.00           H
ATOM   4606  HB2 ALA A 305     119.880  73.260 117.620  1.00  0.00           H
ATOM   4607  HB3 ALA A 305     120.460  71.780 116.750  1.00  0.00           H
ATOM   4608  C   ALA A 305     122.360  73.740 118.890  1.00  0.00           C
ATOM   4609  O   ALA A 305     122.580  74.970 118.850  1.00  0.00           O
ATOM   4610  N   PHE A 306     122.340  73.170 120.080  1.00  0.00           N
ATOM   4611  HN  PHE A 306     122.120  72.220 120.270  1.00  0.00           H
ATOM   4612  CA  PHE A 306     122.460  73.860 121.360  1.00  0.00           C
ATOM   4613  HA  PHE A 306     121.870  74.760 121.240  1.00  0.00           H
ATOM   4614  CB  PHE A 306     121.900  73.020 122.500  1.00  0.00           C
ATOM   4615  HB1 PHE A 306     122.180  71.940 122.460  1.00  0.00           H
ATOM   4616  HB2 PHE A 306     122.150  73.470 123.480  1.00  0.00           H
ATOM   4617  CG  PHE A 306     120.370  73.050 122.330  1.00  0.00           C
ATOM   4618  CD1 PHE A 306     119.690  72.070 121.510  1.00  0.00           C
ATOM   4619  HD1 PHE A 306     120.260  71.610 120.720  1.00  0.00           H
ATOM   4620  CE1 PHE A 306     118.270  71.970 121.580  1.00  0.00           C
ATOM   4621  HE1 PHE A 306     117.780  71.240 120.960  1.00  0.00           H
ATOM   4622  CZ  PHE A 306     117.560  72.730 122.510  1.00  0.00           C
ATOM   4623  HZ  PHE A 306     116.500  72.640 122.360  1.00  0.00           H
ATOM   4624  CD2 PHE A 306     119.590  73.690 123.270  1.00  0.00           C
ATOM   4625  HD2 PHE A 306     119.970  74.400 123.990  1.00  0.00           H
ATOM   4626  CE2 PHE A 306     118.190  73.600 123.380  1.00  0.00           C
ATOM   4627  HE2 PHE A 306     117.580  74.070 124.150  1.00  0.00           H
ATOM   4628  C   PHE A 306     123.930  74.390 121.740  1.00  0.00           C
ATOM   4629  O   PHE A 306     124.040  75.290 122.550  1.00  0.00           O
ATOM   4630  N   LYS A 307     124.990  73.810 121.200  1.00  0.00           N
ATOM   4631  HN  LYS A 307     124.940  72.930 120.750  1.00  0.00           H
ATOM   4632  CA  LYS A 307     126.360  74.250 121.510  1.00  0.00           C
ATOM   4633  HA  LYS A 307     126.470  74.140 122.580  1.00  0.00           H
ATOM   4634  CB  LYS A 307     127.430  73.400 120.740  1.00  0.00           C
ATOM   4635  HB1 LYS A 307     127.640  72.470 121.300  1.00  0.00           H
ATOM   4636  HB2 LYS A 307     127.120  73.190 119.690  1.00  0.00           H
ATOM   4637  CG  LYS A 307     128.800  74.100 120.590  1.00  0.00           C
ATOM   4638  HG1 LYS A 307     128.960  74.570 121.580  1.00  0.00           H
ATOM   4639  HG2 LYS A 307     128.830  74.780 119.710  1.00  0.00           H
ATOM   4640  CD  LYS A 307     129.960  73.140 120.580  1.00  0.00           C
ATOM   4641  HD1 LYS A 307     129.920  72.540 119.650  1.00  0.00           H
ATOM   4642  HD2 LYS A 307     129.900  72.430 121.430  1.00  0.00           H
ATOM   4643  CE  LYS A 307     131.330  73.880 120.770  1.00  0.00           C
ATOM   4644  HE1 LYS A 307     131.300  74.610 121.610  1.00  0.00           H
ATOM   4645  HE2 LYS A 307     131.500  74.440 119.830  1.00  0.00           H
ATOM   4646  NZ  LYS A 307     132.480  72.970 121.010  1.00  0.00           N
ATOM   4647  HZ1 LYS A 307     132.800  72.500 120.140  1.00  0.00           H
ATOM   4648  HZ2 LYS A 307     133.260  73.600 121.290  1.00  0.00           H
ATOM   4649  HZ3 LYS A 307     132.260  72.230 121.700  1.00  0.00           H
ATOM   4650  C   LYS A 307     126.680  75.720 121.270  1.00  0.00           C
ATOM   4651  O   LYS A 307     127.330  76.340 122.110  1.00  0.00           O
ATOM   4652  N   GLN A 308     126.300  76.330 120.110  1.00  0.00           N
ATOM   4653  HN  GLN A 308     125.800  75.860 119.380  1.00  0.00           H
ATOM   4654  CA  GLN A 308     126.580  77.720 119.870  1.00  0.00           C
ATOM   4655  HA  GLN A 308     127.650  77.840 119.910  1.00  0.00           H
ATOM   4656  CB  GLN A 308     126.170  77.990 118.450  1.00  0.00           C
ATOM   4657  HB1 GLN A 308     126.610  78.930 118.040  1.00  0.00           H
ATOM   4658  HB2 GLN A 308     126.660  77.210 117.840  1.00  0.00           H
ATOM   4659  CG  GLN A 308     124.630  77.970 118.120  1.00  0.00           C
ATOM   4660  HG1 GLN A 308     124.200  78.930 118.450  1.00  0.00           H
ATOM   4661  HG2 GLN A 308     124.110  77.130 118.620  1.00  0.00           H
ATOM   4662  CD  GLN A 308     124.260  77.920 116.570  1.00  0.00           C
ATOM   4663  OE1 GLN A 308     123.950  78.860 115.870  1.00  0.00           O
ATOM   4664  NE2 GLN A 308     124.410  76.660 116.030  1.00  0.00           N
ATOM   4665 HE21 GLN A 308     124.900  75.930 116.500  1.00  0.00           H
ATOM   4666 HE22 GLN A 308     124.220  76.570 115.050  1.00  0.00           H
ATOM   4667  C   GLN A 308     125.840  78.670 120.820  1.00  0.00           C
ATOM   4668  O   GLN A 308     126.240  79.800 121.030  1.00  0.00           O
ATOM   4669  N   TYR A 309     124.660  78.310 121.380  1.00  0.00           N
ATOM   4670  HN  TYR A 309     124.350  77.400 121.120  1.00  0.00           H
ATOM   4671  CA  TYR A 309     123.840  79.160 122.240  1.00  0.00           C
ATOM   4672  HA  TYR A 309     123.950  80.200 121.950  1.00  0.00           H
ATOM   4673  CB  TYR A 309     122.330  78.820 122.100  1.00  0.00           C
ATOM   4674  HB1 TYR A 309     122.110  77.770 122.360  1.00  0.00           H
ATOM   4675  HB2 TYR A 309     121.720  79.470 122.760  1.00  0.00           H
ATOM   4676  CG  TYR A 309     121.920  78.910 120.640  1.00  0.00           C
ATOM   4677  CD1 TYR A 309     121.950  80.080 119.880  1.00  0.00           C
ATOM   4678  HD1 TYR A 309     122.340  80.950 120.370  1.00  0.00           H
ATOM   4679  CE1 TYR A 309     121.480  80.110 118.540  1.00  0.00           C
ATOM   4680  HE1 TYR A 309     121.440  81.070 118.060  1.00  0.00           H
ATOM   4681  CZ  TYR A 309     121.050  78.880 117.970  1.00  0.00           C
ATOM   4682  OH  TYR A 309     120.640  78.810 116.650  1.00  0.00           O
ATOM   4683  HH  TYR A 309     120.420  77.890 116.470  1.00  0.00           H
ATOM   4684  CD2 TYR A 309     121.460  77.720 120.020  1.00  0.00           C
ATOM   4685  HD2 TYR A 309     121.460  76.800 120.590  1.00  0.00           H
ATOM   4686  CE2 TYR A 309     121.100  77.760 118.680  1.00  0.00           C
ATOM   4687  HE2 TYR A 309     120.880  76.790 118.260  1.00  0.00           H
ATOM   4688  C   TYR A 309     124.310  78.900 123.680  1.00  0.00           C
ATOM   4689  O   TYR A 309     123.790  79.470 124.660  1.00  0.00           O
ATOM   4690  N   ASN A 310     125.360  78.080 123.950  1.00  0.00           N
ATOM   4691  HN  ASN A 310     125.880  77.640 123.220  1.00  0.00           H
ATOM   4692  CA  ASN A 310     125.970  77.860 125.260  1.00  0.00           C
ATOM   4693  HA  ASN A 310     126.900  77.340 125.110  1.00  0.00           H
ATOM   4694  CB  ASN A 310     126.400  79.130 125.960  1.00  0.00           C
ATOM   4695  HB1 ASN A 310     125.520  79.680 126.360  1.00  0.00           H
ATOM   4696  HB2 ASN A 310     127.090  78.770 126.750  1.00  0.00           H
ATOM   4697  CG  ASN A 310     127.250  79.970 125.020  1.00  0.00           C
ATOM   4698  OD1 ASN A 310     127.910  79.500 124.110  1.00  0.00           O
ATOM   4699  ND2 ASN A 310     127.230  81.320 125.150  1.00  0.00           N
ATOM   4700 HD21 ASN A 310     126.590  81.780 125.770  1.00  0.00           H
ATOM   4701 HD22 ASN A 310     127.780  81.850 124.510  1.00  0.00           H
ATOM   4702  C   ASN A 310     125.100  76.930 126.160  1.00  0.00           C
ATOM   4703  O   ASN A 310     124.990  77.330 127.370  1.00  0.00           O
ATOM   4704  N   ILE A 311     124.340  75.960 125.620  1.00  0.00           N
ATOM   4705  HN  ILE A 311     124.440  75.830 124.640  1.00  0.00           H
ATOM   4706  CA  ILE A 311     123.540  75.090 126.470  1.00  0.00           C
ATOM   4707  HA  ILE A 311     123.630  75.320 127.520  1.00  0.00           H
ATOM   4708  CB  ILE A 311     122.020  75.150 126.170  1.00  0.00           C
ATOM   4709  HB  ILE A 311     121.790  75.010 125.090  1.00  0.00           H
ATOM   4710  CG2 ILE A 311     121.430  73.930 127.030  1.00  0.00           C
ATOM   4711 HG21 ILE A 311     121.590  72.940 126.560  1.00  0.00           H
ATOM   4712 HG22 ILE A 311     121.950  74.090 128.000  1.00  0.00           H
ATOM   4713 HG23 ILE A 311     120.350  74.110 127.190  1.00  0.00           H
ATOM   4714  CG1 ILE A 311     121.430  76.560 126.570  1.00  0.00           C
ATOM   4715 HG11 ILE A 311     121.800  77.460 126.040  1.00  0.00           H
ATOM   4716 HG12 ILE A 311     121.600  76.690 127.660  1.00  0.00           H
ATOM   4717  CD  ILE A 311     119.880  76.720 126.320  1.00  0.00           C
ATOM   4718  HD1 ILE A 311     119.360  77.390 127.040  1.00  0.00           H
ATOM   4719  HD2 ILE A 311     119.750  77.180 125.310  1.00  0.00           H
ATOM   4720  HD3 ILE A 311     119.390  75.730 126.290  1.00  0.00           H
ATOM   4721  C   ILE A 311     124.070  73.660 126.270  1.00  0.00           C
ATOM   4722  O   ILE A 311     124.010  73.120 125.120  1.00  0.00           O
ATOM   4723  N   SER A 312     124.550  72.950 127.360  1.00  0.00           N
ATOM   4724  HN  SER A 312     124.530  73.390 128.260  1.00  0.00           H
ATOM   4725  CA  SER A 312     124.800  71.560 127.250  1.00  0.00           C
ATOM   4726  HA  SER A 312     124.670  71.290 126.220  1.00  0.00           H
ATOM   4727  CB  SER A 312     126.110  71.080 127.800  1.00  0.00           C
ATOM   4728  HB1 SER A 312     126.300  70.020 127.530  1.00  0.00           H
ATOM   4729  HB2 SER A 312     126.120  71.200 128.910  1.00  0.00           H
ATOM   4730  OG  SER A 312     127.210  71.850 127.220  1.00  0.00           O
ATOM   4731  HG1 SER A 312     127.300  72.580 127.830  1.00  0.00           H
ATOM   4732  C   SER A 312     123.630  70.740 127.860  1.00  0.00           C
ATOM   4733  O   SER A 312     123.000  71.140 128.790  1.00  0.00           O
ATOM   4734  N   TRP A 313     123.420  69.520 127.290  1.00  0.00           N
ATOM   4735  HN  TRP A 313     123.810  69.280 126.410  1.00  0.00           H
ATOM   4736  CA  TRP A 313     122.470  68.580 127.840  1.00  0.00           C
ATOM   4737  HA  TRP A 313     122.060  69.050 128.720  1.00  0.00           H
ATOM   4738  CB  TRP A 313     121.430  68.080 126.820  1.00  0.00           C
ATOM   4739  HB1 TRP A 313     121.940  67.570 125.980  1.00  0.00           H
ATOM   4740  HB2 TRP A 313     120.740  67.330 127.280  1.00  0.00           H
ATOM   4741  CG  TRP A 313     120.650  69.240 126.330  1.00  0.00           C
ATOM   4742  CD1 TRP A 313     120.840  69.900 125.140  1.00  0.00           C
ATOM   4743  HD1 TRP A 313     121.510  69.550 124.380  1.00  0.00           H
ATOM   4744  NE1 TRP A 313     120.080  71.060 125.060  1.00  0.00           N
ATOM   4745  HE1 TRP A 313     120.350  71.860 124.560  1.00  0.00           H
ATOM   4746  CE2 TRP A 313     119.140  71.050 126.060  1.00  0.00           C
ATOM   4747  CD2 TRP A 313     119.510  69.930 126.890  1.00  0.00           C
ATOM   4748  CE3 TRP A 313     118.710  69.590 127.920  1.00  0.00           C
ATOM   4749  HE3 TRP A 313     118.900  68.720 128.530  1.00  0.00           H
ATOM   4750  CZ3 TRP A 313     117.660  70.440 128.240  1.00  0.00           C
ATOM   4751  HZ3 TRP A 313     116.960  70.230 129.030  1.00  0.00           H
ATOM   4752  CZ2 TRP A 313     118.220  71.970 126.400  1.00  0.00           C
ATOM   4753  HZ2 TRP A 313     118.190  72.980 126.010  1.00  0.00           H
ATOM   4754  CH2 TRP A 313     117.400  71.610 127.500  1.00  0.00           C
ATOM   4755  HH2 TRP A 313     116.530  72.190 127.780  1.00  0.00           H
ATOM   4756  C   TRP A 313     123.160  67.360 128.430  1.00  0.00           C
ATOM   4757  O   TRP A 313     123.880  66.660 127.750  1.00  0.00           O
ATOM   4758  N   GLU A 314     122.830  66.960 129.700  1.00  0.00           N
ATOM   4759  HN  GLU A 314     122.130  67.440 130.210  1.00  0.00           H
ATOM   4760  CA  GLU A 314     123.300  65.720 130.290  1.00  0.00           C
ATOM   4761  HA  GLU A 314     124.010  65.280 129.600  1.00  0.00           H
ATOM   4762  CB  GLU A 314     124.080  66.040 131.610  1.00  0.00           C
ATOM   4763  HB1 GLU A 314     124.130  67.120 131.870  1.00  0.00           H
ATOM   4764  HB2 GLU A 314     123.540  65.470 132.390  1.00  0.00           H
ATOM   4765  CG  GLU A 314     125.550  65.540 131.550  1.00  0.00           C
ATOM   4766  HG1 GLU A 314     126.240  66.310 131.140  1.00  0.00           H
ATOM   4767  HG2 GLU A 314     125.560  64.750 130.770  1.00  0.00           H
ATOM   4768  CD  GLU A 314     126.080  65.040 132.830  1.00  0.00           C
ATOM   4769  OE1 GLU A 314     125.760  63.950 133.350  1.00  0.00           O
ATOM   4770  OE2 GLU A 314     126.960  65.710 133.470  1.00  0.00           O
ATOM   4771  C   GLU A 314     122.090  64.810 130.350  1.00  0.00           C
ATOM   4772  O   GLU A 314     121.010  65.040 130.980  1.00  0.00           O
ATOM   4773  N   LEU A 315     122.300  63.620 129.760  1.00  0.00           N
ATOM   4774  HN  LEU A 315     123.150  63.320 129.330  1.00  0.00           H
ATOM   4775  CA  LEU A 315     121.280  62.610 129.660  1.00  0.00           C
ATOM   4776  HA  LEU A 315     120.270  62.970 129.810  1.00  0.00           H
ATOM   4777  CB  LEU A 315     121.280  61.870 128.320  1.00  0.00           C
ATOM   4778  HB1 LEU A 315     120.980  62.530 127.480  1.00  0.00           H
ATOM   4779  HB2 LEU A 315     122.330  61.590 128.120  1.00  0.00           H
ATOM   4780  CG  LEU A 315     120.410  60.570 128.280  1.00  0.00           C
ATOM   4781  HG  LEU A 315     120.550  59.950 129.190  1.00  0.00           H
ATOM   4782  CD1 LEU A 315     118.940  60.910 128.200  1.00  0.00           C
ATOM   4783 HD11 LEU A 315     118.760  61.360 127.210  1.00  0.00           H
ATOM   4784 HD12 LEU A 315     118.450  59.930 128.390  1.00  0.00           H
ATOM   4785 HD13 LEU A 315     118.730  61.570 129.070  1.00  0.00           H
ATOM   4786  CD2 LEU A 315     120.830  59.650 127.110  1.00  0.00           C
ATOM   4787 HD21 LEU A 315     120.490  60.030 126.120  1.00  0.00           H
ATOM   4788 HD22 LEU A 315     121.940  59.650 127.090  1.00  0.00           H
ATOM   4789 HD23 LEU A 315     120.440  58.640 127.370  1.00  0.00           H
ATOM   4790  C   LEU A 315     121.550  61.660 130.870  1.00  0.00           C
ATOM   4791  O   LEU A 315     122.650  61.370 131.270  1.00  0.00           O
ATOM   4792  N   ASP A 316     120.390  61.210 131.440  1.00  0.00           N
ATOM   4793  HN  ASP A 316     119.530  61.620 131.140  1.00  0.00           H
ATOM   4794  CA  ASP A 316     120.260  60.020 132.290  1.00  0.00           C
ATOM   4795  HA  ASP A 316     121.170  59.440 132.220  1.00  0.00           H
ATOM   4796  CB  ASP A 316     120.130  60.650 133.740  1.00  0.00           C
ATOM   4797  HB1 ASP A 316     121.010  61.320 133.890  1.00  0.00           H
ATOM   4798  HB2 ASP A 316     119.180  61.220 133.790  1.00  0.00           H
ATOM   4799  CG  ASP A 316     120.210  59.570 134.760  1.00  0.00           C
ATOM   4800  OD1 ASP A 316     120.930  58.590 134.590  1.00  0.00           O
ATOM   4801  OD2 ASP A 316     119.620  59.680 135.900  1.00  0.00           O
ATOM   4802  C   ASP A 316     119.050  59.200 131.780  1.00  0.00           C
ATOM   4803  O   ASP A 316     118.260  59.710 131.040  1.00  0.00           O
ATOM   4804  N   VAL A 317     118.950  57.920 132.130  1.00  0.00           N
ATOM   4805  HN  VAL A 317     119.550  57.540 132.830  1.00  0.00           H
ATOM   4806  CA  VAL A 317     118.000  57.000 131.650  1.00  0.00           C
ATOM   4807  HA  VAL A 317     117.210  57.460 131.070  1.00  0.00           H
ATOM   4808  CB  VAL A 317     118.560  55.980 130.650  1.00  0.00           C
ATOM   4809  HB  VAL A 317     119.460  55.510 131.100  1.00  0.00           H
ATOM   4810  CG1 VAL A 317     117.360  55.070 130.310  1.00  0.00           C
ATOM   4811 HG11 VAL A 317     116.830  54.450 131.060  1.00  0.00           H
ATOM   4812 HG12 VAL A 317     116.620  55.820 129.930  1.00  0.00           H
ATOM   4813 HG13 VAL A 317     117.730  54.330 129.570  1.00  0.00           H
ATOM   4814  CG2 VAL A 317     119.040  56.690 129.360  1.00  0.00           C
ATOM   4815 HG21 VAL A 317     119.600  56.030 128.660  1.00  0.00           H
ATOM   4816 HG22 VAL A 317     118.150  57.010 128.770  1.00  0.00           H
ATOM   4817 HG23 VAL A 317     119.870  57.390 129.560  1.00  0.00           H
ATOM   4818  C   VAL A 317     117.380  56.340 132.900  1.00  0.00           C
ATOM   4819  O   VAL A 317     118.080  55.840 133.780  1.00  0.00           O
ATOM   4820  N   LEU A 318     116.030  56.210 132.880  1.00  0.00           N
ATOM   4821  HN  LEU A 318     115.470  56.620 132.170  1.00  0.00           H
ATOM   4822  CA  LEU A 318     115.320  55.310 133.860  1.00  0.00           C
ATOM   4823  HA  LEU A 318     116.050  55.000 134.590  1.00  0.00           H
ATOM   4824  CB  LEU A 318     114.080  55.940 134.570  1.00  0.00           C
ATOM   4825  HB1 LEU A 318     114.350  57.020 134.620  1.00  0.00           H
ATOM   4826  HB2 LEU A 318     113.090  55.920 134.070  1.00  0.00           H
ATOM   4827  CG  LEU A 318     113.810  55.460 135.990  1.00  0.00           C
ATOM   4828  HG  LEU A 318     113.840  54.350 135.950  1.00  0.00           H
ATOM   4829  CD1 LEU A 318     114.830  55.910 137.070  1.00  0.00           C
ATOM   4830 HD11 LEU A 318     114.810  55.340 138.020  1.00  0.00           H
ATOM   4831 HD12 LEU A 318     115.840  55.650 136.690  1.00  0.00           H
ATOM   4832 HD13 LEU A 318     114.750  56.980 137.360  1.00  0.00           H
ATOM   4833  CD2 LEU A 318     112.450  55.980 136.510  1.00  0.00           C
ATOM   4834 HD21 LEU A 318     112.480  57.090 136.610  1.00  0.00           H
ATOM   4835 HD22 LEU A 318     111.620  55.550 135.920  1.00  0.00           H
ATOM   4836 HD23 LEU A 318     112.400  55.590 137.540  1.00  0.00           H
ATOM   4837  C   LEU A 318     114.780  54.060 133.190  1.00  0.00           C
ATOM   4838  O   LEU A 318     113.820  54.000 132.480  1.00  0.00           O
ATOM   4839  N   GLU A 319     115.360  52.900 133.550  1.00  0.00           N
ATOM   4840  HN  GLU A 319     116.270  52.940 133.960  1.00  0.00           H
ATOM   4841  CA  GLU A 319     115.000  51.630 133.140  1.00  0.00           C
ATOM   4842  HA  GLU A 319     114.490  51.770 132.190  1.00  0.00           H
ATOM   4843  CB  GLU A 319     116.250  50.630 133.090  1.00  0.00           C
ATOM   4844  HB1 GLU A 319     116.770  50.540 134.070  1.00  0.00           H
ATOM   4845  HB2 GLU A 319     115.970  49.630 132.700  1.00  0.00           H
ATOM   4846  CG  GLU A 319     117.220  51.120 131.980  1.00  0.00           C
ATOM   4847  HG1 GLU A 319     117.640  52.080 132.350  1.00  0.00           H
ATOM   4848  HG2 GLU A 319     116.750  51.320 130.990  1.00  0.00           H
ATOM   4849  CD  GLU A 319     118.340  50.190 131.740  1.00  0.00           C
ATOM   4850  OE1 GLU A 319     118.990  50.190 130.630  1.00  0.00           O
ATOM   4851  OE2 GLU A 319     118.840  49.600 132.710  1.00  0.00           O
ATOM   4852  C   GLU A 319     113.990  51.050 134.110  1.00  0.00           C
ATOM   4853  O   GLU A 319     114.190  50.950 135.340  1.00  0.00           O
ATOM   4854  N   VAL A 320     112.790  50.740 133.570  1.00  0.00           N
ATOM   4855  HN  VAL A 320     112.540  50.900 132.610  1.00  0.00           H
ATOM   4856  CA  VAL A 320     111.610  50.330 134.330  1.00  0.00           C
ATOM   4857  HA  VAL A 320     111.980  50.200 135.330  1.00  0.00           H
ATOM   4858  CB  VAL A 320     110.530  51.340 134.340  1.00  0.00           C
ATOM   4859  HB  VAL A 320     110.250  51.520 133.280  1.00  0.00           H
ATOM   4860  CG1 VAL A 320     109.260  50.950 135.190  1.00  0.00           C
ATOM   4861 HG11 VAL A 320     109.670  50.760 136.200  1.00  0.00           H
ATOM   4862 HG12 VAL A 320     108.470  51.730 135.150  1.00  0.00           H
ATOM   4863 HG13 VAL A 320     108.820  49.990 134.820  1.00  0.00           H
ATOM   4864  CG2 VAL A 320     111.070  52.690 134.890  1.00  0.00           C
ATOM   4865 HG21 VAL A 320     110.270  53.380 135.220  1.00  0.00           H
ATOM   4866 HG22 VAL A 320     111.710  52.520 135.770  1.00  0.00           H
ATOM   4867 HG23 VAL A 320     111.750  53.150 134.140  1.00  0.00           H
ATOM   4868  C   VAL A 320     111.280  48.960 133.840  1.00  0.00           C
ATOM   4869  O   VAL A 320     111.640  48.640 132.690  1.00  0.00           O
ATOM   4870  N   SER A 321     110.710  48.110 134.690  1.00  0.00           N
ATOM   4871  HN  SER A 321     110.500  48.390 135.620  1.00  0.00           H
ATOM   4872  CA  SER A 321     110.270  46.800 134.230  1.00  0.00           C
ATOM   4873  HA  SER A 321     110.070  46.840 133.170  1.00  0.00           H
ATOM   4874  CB  SER A 321     111.270  45.610 134.410  1.00  0.00           C
ATOM   4875  HB1 SER A 321     111.510  45.470 135.480  1.00  0.00           H
ATOM   4876  HB2 SER A 321     112.180  45.830 133.810  1.00  0.00           H
ATOM   4877  OG  SER A 321     110.700  44.470 133.770  1.00  0.00           O
ATOM   4878  HG1 SER A 321     110.080  44.060 134.380  1.00  0.00           H
ATOM   4879  C   SER A 321     108.970  46.530 134.930  1.00  0.00           C
ATOM   4880  O   SER A 321     108.710  46.710 136.130  1.00  0.00           O
ATOM   4881  N   ASN A 322     108.000  45.940 134.170  1.00  0.00           N
ATOM   4882  HN  ASN A 322     108.180  45.640 133.240  1.00  0.00           H
ATOM   4883  CA  ASN A 322     106.520  45.740 134.380  1.00  0.00           C
ATOM   4884  HA  ASN A 322     106.430  44.850 134.990  1.00  0.00           H
ATOM   4885  CB  ASN A 322     105.950  47.040 134.980  1.00  0.00           C
ATOM   4886  HB1 ASN A 322     106.410  47.230 135.970  1.00  0.00           H
ATOM   4887  HB2 ASN A 322     106.160  47.910 134.310  1.00  0.00           H
ATOM   4888  CG  ASN A 322     104.390  47.070 135.230  1.00  0.00           C
ATOM   4889  OD1 ASN A 322     103.550  46.290 134.750  1.00  0.00           O
ATOM   4890  ND2 ASN A 322     103.910  48.080 135.950  1.00  0.00           N
ATOM   4891 HD21 ASN A 322     104.500  48.800 136.300  1.00  0.00           H
ATOM   4892 HD22 ASN A 322     102.920  48.250 135.990  1.00  0.00           H
ATOM   4893  C   ASN A 322     105.700  45.290 133.100  1.00  0.00           C
ATOM   4894  O   ASN A 322     105.320  46.100 132.250  1.00  0.00           O
ATOM   4895  N   SER A 323     105.580  43.980 132.880  1.00  0.00           N
ATOM   4896  HN  SER A 323     106.020  43.350 133.530  1.00  0.00           H
ATOM   4897  CA  SER A 323     105.040  43.400 131.670  1.00  0.00           C
ATOM   4898  HA  SER A 323     105.670  43.770 130.870  1.00  0.00           H
ATOM   4899  CB  SER A 323     104.990  41.830 131.580  1.00  0.00           C
ATOM   4900  HB1 SER A 323     104.750  41.460 130.560  1.00  0.00           H
ATOM   4901  HB2 SER A 323     104.270  41.450 132.340  1.00  0.00           H
ATOM   4902  OG  SER A 323     106.240  41.320 131.940  1.00  0.00           O
ATOM   4903  HG1 SER A 323     106.320  41.280 132.900  1.00  0.00           H
ATOM   4904  C   SER A 323     103.640  43.740 131.270  1.00  0.00           C
ATOM   4905  O   SER A 323     103.330  44.090 130.100  1.00  0.00           O
ATOM   4906  N   SER A 324     102.800  43.820 132.310  1.00  0.00           N
ATOM   4907  HN  SER A 324     103.180  43.620 133.210  1.00  0.00           H
ATOM   4908  CA  SER A 324     101.410  44.240 132.190  1.00  0.00           C
ATOM   4909  HA  SER A 324     101.040  43.720 131.320  1.00  0.00           H
ATOM   4910  CB  SER A 324     100.450  43.880 133.390  1.00  0.00           C
ATOM   4911  HB1 SER A 324     100.370  42.770 133.460  1.00  0.00           H
ATOM   4912  HB2 SER A 324      99.430  44.310 133.280  1.00  0.00           H
ATOM   4913  OG  SER A 324     101.080  44.320 134.610  1.00  0.00           O
ATOM   4914  HG1 SER A 324     101.980  44.030 134.470  1.00  0.00           H
ATOM   4915  C   SER A 324     101.230  45.680 131.800  1.00  0.00           C
ATOM   4916  O   SER A 324     100.440  45.860 130.910  1.00  0.00           O
ATOM   4917  N   LEU A 325     102.000  46.640 132.340  1.00  0.00           N
ATOM   4918  HN  LEU A 325     102.670  46.420 133.050  1.00  0.00           H
ATOM   4919  CA  LEU A 325     102.010  47.960 131.840  1.00  0.00           C
ATOM   4920  HA  LEU A 325     101.010  48.330 132.020  1.00  0.00           H
ATOM   4921  CB  LEU A 325     102.920  48.860 132.680  1.00  0.00           C
ATOM   4922  HB1 LEU A 325     102.600  48.840 133.740  1.00  0.00           H
ATOM   4923  HB2 LEU A 325     103.960  48.480 132.690  1.00  0.00           H
ATOM   4924  CG  LEU A 325     103.030  50.410 132.400  1.00  0.00           C
ATOM   4925  HG  LEU A 325     103.410  50.510 131.360  1.00  0.00           H
ATOM   4926  CD1 LEU A 325     101.590  51.010 132.380  1.00  0.00           C
ATOM   4927 HD11 LEU A 325     101.000  50.620 131.530  1.00  0.00           H
ATOM   4928 HD12 LEU A 325     101.000  50.790 133.310  1.00  0.00           H
ATOM   4929 HD13 LEU A 325     101.700  52.100 132.250  1.00  0.00           H
ATOM   4930  CD2 LEU A 325     104.000  51.090 133.410  1.00  0.00           C
ATOM   4931 HD21 LEU A 325     104.300  52.110 133.080  1.00  0.00           H
ATOM   4932 HD22 LEU A 325     103.570  51.100 134.430  1.00  0.00           H
ATOM   4933 HD23 LEU A 325     104.940  50.490 133.400  1.00  0.00           H
ATOM   4934  C   LEU A 325     102.410  48.150 130.320  1.00  0.00           C
ATOM   4935  O   LEU A 325     101.830  48.970 129.590  1.00  0.00           O
ATOM   4936  N   ARG A 326     103.360  47.320 129.790  1.00  0.00           N
ATOM   4937  HN  ARG A 326     103.790  46.620 130.370  1.00  0.00           H
ATOM   4938  CA  ARG A 326     103.720  47.440 128.450  1.00  0.00           C
ATOM   4939  HA  ARG A 326     104.030  48.460 128.260  1.00  0.00           H
ATOM   4940  CB  ARG A 326     104.900  46.440 128.200  1.00  0.00           C
ATOM   4941  HB1 ARG A 326     105.560  46.460 129.090  1.00  0.00           H
ATOM   4942  HB2 ARG A 326     104.510  45.410 128.030  1.00  0.00           H
ATOM   4943  CG  ARG A 326     105.910  46.770 127.020  1.00  0.00           C
ATOM   4944  HG1 ARG A 326     105.260  47.070 126.160  1.00  0.00           H
ATOM   4945  HG2 ARG A 326     106.430  45.800 126.880  1.00  0.00           H
ATOM   4946  CD  ARG A 326     106.890  47.850 127.420  1.00  0.00           C
ATOM   4947  HD1 ARG A 326     107.420  47.440 128.300  1.00  0.00           H
ATOM   4948  HD2 ARG A 326     106.600  48.890 127.700  1.00  0.00           H
ATOM   4949  NE  ARG A 326     107.860  47.990 126.270  1.00  0.00           N
ATOM   4950  HE  ARG A 326     108.740  47.510 126.290  1.00  0.00           H
ATOM   4951  CZ  ARG A 326     107.440  48.360 125.050  1.00  0.00           C
ATOM   4952  NH1 ARG A 326     106.340  49.020 124.930  1.00  0.00           N
ATOM   4953 HH11 ARG A 326     106.130  49.360 124.010  1.00  0.00           H
ATOM   4954 HH12 ARG A 326     105.780  49.330 125.710  1.00  0.00           H
ATOM   4955  NH2 ARG A 326     108.200  48.270 124.020  1.00  0.00           N
ATOM   4956 HH21 ARG A 326     107.880  48.670 123.160  1.00  0.00           H
ATOM   4957 HH22 ARG A 326     109.090  47.820 124.130  1.00  0.00           H
ATOM   4958  C   ARG A 326     102.680  47.070 127.460  1.00  0.00           C
ATOM   4959  O   ARG A 326     102.660  47.600 126.400  1.00  0.00           O
ATOM   4960  N   ARG A 327     101.830  46.080 127.750  1.00  0.00           N
ATOM   4961  HN  ARG A 327     101.990  45.620 128.620  1.00  0.00           H
ATOM   4962  CA  ARG A 327     100.750  45.590 126.940  1.00  0.00           C
ATOM   4963  HA  ARG A 327     101.160  45.420 125.950  1.00  0.00           H
ATOM   4964  CB  ARG A 327     100.120  44.280 127.500  1.00  0.00           C
ATOM   4965  HB1 ARG A 327      99.750  44.240 128.550  1.00  0.00           H
ATOM   4966  HB2 ARG A 327      99.270  44.060 126.820  1.00  0.00           H
ATOM   4967  CG  ARG A 327     101.050  43.100 127.340  1.00  0.00           C
ATOM   4968  HG1 ARG A 327     101.960  43.180 127.970  1.00  0.00           H
ATOM   4969  HG2 ARG A 327     101.450  43.120 126.300  1.00  0.00           H
ATOM   4970  CD  ARG A 327     100.410  41.710 127.520  1.00  0.00           C
ATOM   4971  HD1 ARG A 327     101.190  40.970 127.220  1.00  0.00           H
ATOM   4972  HD2 ARG A 327      99.570  41.580 126.800  1.00  0.00           H
ATOM   4973  NE  ARG A 327      99.800  41.420 128.860  1.00  0.00           N
ATOM   4974  HE  ARG A 327      98.830  41.560 129.030  1.00  0.00           H
ATOM   4975  CZ  ARG A 327     100.580  40.980 129.860  1.00  0.00           C
ATOM   4976  NH1 ARG A 327     101.810  40.540 129.640  1.00  0.00           N
ATOM   4977 HH11 ARG A 327     102.280  40.090 130.410  1.00  0.00           H
ATOM   4978 HH12 ARG A 327     102.430  40.860 128.930  1.00  0.00           H
ATOM   4979  NH2 ARG A 327     100.110  40.590 130.960  1.00  0.00           N
ATOM   4980 HH21 ARG A 327     100.740  40.230 131.640  1.00  0.00           H
ATOM   4981 HH22 ARG A 327      99.140  40.770 131.140  1.00  0.00           H
ATOM   4982  C   ARG A 327      99.690  46.650 126.750  1.00  0.00           C
ATOM   4983  O   ARG A 327      99.060  46.610 125.660  1.00  0.00           O
ATOM   4984  N   ARG A 328      99.510  47.680 127.660  1.00  0.00           N
ATOM   4985  HN  ARG A 328     100.130  47.720 128.440  1.00  0.00           H
ATOM   4986  CA  ARG A 328      98.580  48.790 127.540  1.00  0.00           C
ATOM   4987  HA  ARG A 328      97.610  48.370 127.300  1.00  0.00           H
ATOM   4988  CB  ARG A 328      98.610  49.780 128.800  1.00  0.00           C
ATOM   4989  HB1 ARG A 328      99.650  50.150 128.860  1.00  0.00           H
ATOM   4990  HB2 ARG A 328      98.040  50.730 128.710  1.00  0.00           H
ATOM   4991  CG  ARG A 328      98.460  49.140 130.170  1.00  0.00           C
ATOM   4992  HG1 ARG A 328      98.770  49.840 130.970  1.00  0.00           H
ATOM   4993  HG2 ARG A 328      99.200  48.310 130.210  1.00  0.00           H
ATOM   4994  CD  ARG A 328      97.030  48.500 130.500  1.00  0.00           C
ATOM   4995  HD1 ARG A 328      96.930  47.640 129.810  1.00  0.00           H
ATOM   4996  HD2 ARG A 328      96.210  49.200 130.220  1.00  0.00           H
ATOM   4997  NE  ARG A 328      97.030  48.040 131.870  1.00  0.00           N
ATOM   4998  HE  ARG A 328      97.810  47.640 132.360  1.00  0.00           H
ATOM   4999  CZ  ARG A 328      96.000  48.190 132.700  1.00  0.00           C
ATOM   5000  NH1 ARG A 328      94.880  48.770 132.400  1.00  0.00           N
ATOM   5001 HH11 ARG A 328      94.230  48.880 133.150  1.00  0.00           H
ATOM   5002 HH12 ARG A 328      94.610  49.150 131.510  1.00  0.00           H
ATOM   5003  NH2 ARG A 328      96.130  47.670 133.930  1.00  0.00           N
ATOM   5004 HH21 ARG A 328      95.280  47.460 134.410  1.00  0.00           H
ATOM   5005 HH22 ARG A 328      96.980  47.250 134.240  1.00  0.00           H
ATOM   5006  C   ARG A 328      98.880  49.630 126.290  1.00  0.00           C
ATOM   5007  O   ARG A 328      99.960  49.800 125.710  1.00  0.00           O
ATOM   5008  N   LEU A 329      97.920  50.440 125.930  1.00  0.00           N
ATOM   5009  HN  LEU A 329      97.030  50.070 126.200  1.00  0.00           H
ATOM   5010  CA  LEU A 329      98.060  51.600 124.990  1.00  0.00           C
ATOM   5011  HA  LEU A 329      99.040  51.610 124.530  1.00  0.00           H
ATOM   5012  CB  LEU A 329      97.060  51.550 123.830  1.00  0.00           C
ATOM   5013  HB1 LEU A 329      97.300  50.570 123.370  1.00  0.00           H
ATOM   5014  HB2 LEU A 329      96.030  51.430 124.220  1.00  0.00           H
ATOM   5015  CG  LEU A 329      97.200  52.620 122.720  1.00  0.00           C
ATOM   5016  HG  LEU A 329      97.150  53.620 123.200  1.00  0.00           H
ATOM   5017  CD1 LEU A 329      98.510  52.440 121.900  1.00  0.00           C
ATOM   5018 HD11 LEU A 329      99.500  52.460 122.400  1.00  0.00           H
ATOM   5019 HD12 LEU A 329      98.480  51.480 121.350  1.00  0.00           H
ATOM   5020 HD13 LEU A 329      98.570  53.310 121.210  1.00  0.00           H
ATOM   5021  CD2 LEU A 329      95.940  52.450 121.830  1.00  0.00           C
ATOM   5022 HD21 LEU A 329      95.040  52.440 122.480  1.00  0.00           H
ATOM   5023 HD22 LEU A 329      96.060  53.340 121.180  1.00  0.00           H
ATOM   5024 HD23 LEU A 329      95.900  51.450 121.350  1.00  0.00           H
ATOM   5025  C   LEU A 329      97.830  52.890 125.810  1.00  0.00           C
ATOM   5026  O   LEU A 329      96.870  53.100 126.570  1.00  0.00           O
ATOM   5027  N   ILE A 330      98.740  53.880 125.680  1.00  0.00           N
ATOM   5028  HN  ILE A 330      99.490  53.640 125.070  1.00  0.00           H
ATOM   5029  CA  ILE A 330      98.660  55.220 126.370  1.00  0.00           C
ATOM   5030  HA  ILE A 330      97.920  55.160 127.150  1.00  0.00           H
ATOM   5031  CB  ILE A 330      99.930  55.700 127.110  1.00  0.00           C
ATOM   5032  HB  ILE A 330     100.570  55.930 126.230  1.00  0.00           H
ATOM   5033  CG2 ILE A 330      99.780  56.980 127.950  1.00  0.00           C
ATOM   5034 HG21 ILE A 330      99.540  57.800 127.240  1.00  0.00           H
ATOM   5035 HG22 ILE A 330      98.990  56.880 128.730  1.00  0.00           H
ATOM   5036 HG23 ILE A 330     100.830  57.150 128.290  1.00  0.00           H
ATOM   5037  CG1 ILE A 330     100.670  54.500 127.750  1.00  0.00           C
ATOM   5038 HG11 ILE A 330     101.560  54.990 128.200  1.00  0.00           H
ATOM   5039 HG12 ILE A 330     101.120  53.720 127.100  1.00  0.00           H
ATOM   5040  CD  ILE A 330      99.820  53.760 128.840  1.00  0.00           C
ATOM   5041  HD1 ILE A 330      99.410  54.540 129.520  1.00  0.00           H
ATOM   5042  HD2 ILE A 330      99.010  53.130 128.420  1.00  0.00           H
ATOM   5043  HD3 ILE A 330     100.580  53.250 129.470  1.00  0.00           H
ATOM   5044  C   ILE A 330      98.050  56.250 125.380  1.00  0.00           C
ATOM   5045  O   ILE A 330      98.320  56.300 124.170  1.00  0.00           O
ATOM   5046  N   LEU A 331      97.050  57.020 125.880  1.00  0.00           N
ATOM   5047  HN  LEU A 331      96.730  56.790 126.800  1.00  0.00           H
ATOM   5048  CA  LEU A 331      96.200  57.900 124.990  1.00  0.00           C
ATOM   5049  HA  LEU A 331      96.540  57.730 123.980  1.00  0.00           H
ATOM   5050  CB  LEU A 331      94.670  57.660 125.060  1.00  0.00           C
ATOM   5051  HB1 LEU A 331      94.450  57.980 126.100  1.00  0.00           H
ATOM   5052  HB2 LEU A 331      94.230  58.310 124.270  1.00  0.00           H
ATOM   5053  CG  LEU A 331      94.090  56.240 124.770  1.00  0.00           C
ATOM   5054  HG  LEU A 331      94.470  55.450 125.450  1.00  0.00           H
ATOM   5055  CD1 LEU A 331      92.590  56.320 124.980  1.00  0.00           C
ATOM   5056 HD11 LEU A 331      92.120  57.080 124.320  1.00  0.00           H
ATOM   5057 HD12 LEU A 331      92.140  55.330 124.710  1.00  0.00           H
ATOM   5058 HD13 LEU A 331      92.420  56.550 126.060  1.00  0.00           H
ATOM   5059  CD2 LEU A 331      94.370  55.810 123.320  1.00  0.00           C
ATOM   5060 HD21 LEU A 331      93.850  56.450 122.580  1.00  0.00           H
[truncated: 3,341,080 more chars]
