# Supplementary material for: Structure of the PAPP-ABP5 complex reveals mechanism of substrate recognition
Source: Nat Commun. 2022 Sep 20;13:5500. doi: 10.1038/s41467-022-33175-2 (PMC9489782; doi:10.1038/s41467-022-33175-2)
Supplement: Supplementary file 5 — Supplementary Data 2 [file 41467_2022_33175_MOESM5_ESM.zip › simulation Finals/Final_0.pdb]

REMARK    GENERATED BY TRJCONV
TITLE     active-agonist+G_alpha in water
REMARK    THIS IS A SIMULATION BOX
CRYST1  187.682  187.682  187.682  90.00  90.00  90.00 P 1           1
MODEL        1
ATOM      1  N   ARG A  15     100.700 102.890 164.480  1.00  0.00           N
ATOM      2  HT1 ARG A  15     100.450 103.850 164.340  1.00  0.00           H
ATOM      3  HT2 ARG A  15     100.800 102.320 163.660  1.00  0.00           H
ATOM      4  CA  ARG A  15      99.730 102.360 165.420  1.00  0.00           C
ATOM      5  HA  ARG A  15      99.990 101.370 165.760  1.00  0.00           H
ATOM      6  CB  ARG A  15      99.570 103.350 166.640  1.00  0.00           C
ATOM      7  HB1 ARG A  15     100.410 104.050 166.800  1.00  0.00           H
ATOM      8  HB2 ARG A  15      98.710 104.040 166.550  1.00  0.00           H
ATOM      9  CG  ARG A  15      99.270 102.500 167.880  1.00  0.00           C
ATOM     10  HG1 ARG A  15      98.420 101.830 167.610  1.00  0.00           H
ATOM     11  HG2 ARG A  15      98.930 103.290 168.590  1.00  0.00           H
ATOM     12  CD  ARG A  15     100.600 101.780 168.340  1.00  0.00           C
ATOM     13  HD1 ARG A  15     101.460 102.480 168.400  1.00  0.00           H
ATOM     14  HD2 ARG A  15     100.950 100.990 167.640  1.00  0.00           H
ATOM     15  NE  ARG A  15     100.330 101.290 169.750  1.00  0.00           N
ATOM     16  HE  ARG A  15     100.410 102.000 170.450  1.00  0.00           H
ATOM     17  CZ  ARG A  15      99.720 100.140 170.060  1.00  0.00           C
ATOM     18  NH1 ARG A  15      99.410  99.340 169.040  1.00  0.00           N
ATOM     19 HH11 ARG A  15      99.150  98.410 169.300  1.00  0.00           H
ATOM     20 HH12 ARG A  15      99.720  99.440 168.090  1.00  0.00           H
ATOM     21  NH2 ARG A  15      99.600  99.830 171.310  1.00  0.00           N
ATOM     22 HH21 ARG A  15      99.050  99.040 171.570  1.00  0.00           H
ATOM     23 HH22 ARG A  15      99.710 100.510 172.040  1.00  0.00           H
ATOM     24  C   ARG A  15      98.380 102.140 164.720  1.00  0.00           C
ATOM     25  O   ARG A  15      97.290 102.440 165.210  1.00  0.00           O
ATOM     26  N   ALA A  16      98.420 101.500 163.510  1.00  0.00           N
ATOM     27  HN  ALA A  16      99.300 101.390 163.050  1.00  0.00           H
ATOM     28  CA  ALA A  16      97.310 101.140 162.660  1.00  0.00           C
ATOM     29  HA  ALA A  16      96.900 102.100 162.360  1.00  0.00           H
ATOM     30  CB  ALA A  16      97.820 100.510 161.410  1.00  0.00           C
ATOM     31  HB1 ALA A  16      96.980 100.340 160.700  1.00  0.00           H
ATOM     32  HB2 ALA A  16      98.540 101.140 160.850  1.00  0.00           H
ATOM     33  HB3 ALA A  16      98.330  99.540 161.600  1.00  0.00           H
ATOM     34  C   ALA A  16      96.200 100.330 163.330  1.00  0.00           C
ATOM     35  O   ALA A  16      96.260  99.400 164.110  1.00  0.00           O
ATOM     36  N   LEU A  17      95.000 100.790 163.060  1.00  0.00           N
ATOM     37  HN  LEU A  17      94.850 101.520 162.390  1.00  0.00           H
ATOM     38  CA  LEU A  17      93.750 100.150 163.490  1.00  0.00           C
ATOM     39  HA  LEU A  17      93.930  99.660 164.430  1.00  0.00           H
ATOM     40  CB  LEU A  17      92.730 101.310 163.760  1.00  0.00           C
ATOM     41  HB1 LEU A  17      93.280 102.070 164.360  1.00  0.00           H
ATOM     42  HB2 LEU A  17      92.440 101.710 162.760  1.00  0.00           H
ATOM     43  CG  LEU A  17      91.470 101.020 164.530  1.00  0.00           C
ATOM     44  HG  LEU A  17      90.770 100.400 163.920  1.00  0.00           H
ATOM     45  CD1 LEU A  17      91.760 100.220 165.860  1.00  0.00           C
ATOM     46 HD11 LEU A  17      90.790 100.150 166.400  1.00  0.00           H
ATOM     47 HD12 LEU A  17      92.200  99.220 165.660  1.00  0.00           H
ATOM     48 HD13 LEU A  17      92.380 100.800 166.580  1.00  0.00           H
ATOM     49  CD2 LEU A  17      90.750 102.340 164.900  1.00  0.00           C
ATOM     50 HD21 LEU A  17      91.400 103.070 165.430  1.00  0.00           H
ATOM     51 HD22 LEU A  17      90.570 102.900 163.960  1.00  0.00           H
ATOM     52 HD23 LEU A  17      89.770 102.220 165.420  1.00  0.00           H
ATOM     53  C   LEU A  17      93.240  99.130 162.440  1.00  0.00           C
ATOM     54  O   LEU A  17      93.460  99.380 161.270  1.00  0.00           O
ATOM     55  N   TYR A  18      92.640  98.010 162.900  1.00  0.00           N
ATOM     56  HN  TYR A  18      92.620  97.890 163.890  1.00  0.00           H
ATOM     57  CA  TYR A  18      92.150  96.990 162.080  1.00  0.00           C
ATOM     58  HA  TYR A  18      92.380  97.250 161.060  1.00  0.00           H
ATOM     59  CB  TYR A  18      92.920  95.670 162.390  1.00  0.00           C
ATOM     60  HB1 TYR A  18      94.000  95.890 162.250  1.00  0.00           H
ATOM     61  HB2 TYR A  18      92.620  95.180 163.330  1.00  0.00           H
ATOM     62  CG  TYR A  18      92.580  94.710 161.320  1.00  0.00           C
ATOM     63  CD1 TYR A  18      91.780  93.510 161.550  1.00  0.00           C
ATOM     64  HD1 TYR A  18      91.220  93.440 162.470  1.00  0.00           H
ATOM     65  CE1 TYR A  18      91.520  92.630 160.450  1.00  0.00           C
ATOM     66  HE1 TYR A  18      90.970  91.700 160.580  1.00  0.00           H
ATOM     67  CZ  TYR A  18      92.220  92.780 159.230  1.00  0.00           C
ATOM     68  OH  TYR A  18      92.210  91.910 158.180  1.00  0.00           O
ATOM     69  HH  TYR A  18      92.810  92.170 157.480  1.00  0.00           H
ATOM     70  CD2 TYR A  18      93.190  94.860 160.080  1.00  0.00           C
ATOM     71  HD2 TYR A  18      93.870  95.690 160.040  1.00  0.00           H
ATOM     72  CE2 TYR A  18      93.140  93.880 159.110  1.00  0.00           C
ATOM     73  HE2 TYR A  18      93.790  93.950 158.250  1.00  0.00           H
ATOM     74  C   TYR A  18      90.680  96.780 162.270  1.00  0.00           C
ATOM     75  O   TYR A  18      90.240  96.370 163.290  1.00  0.00           O
ATOM     76  N   PHE A  19      89.920  96.940 161.190  1.00  0.00           N
ATOM     77  HN  PHE A  19      90.290  97.120 160.290  1.00  0.00           H
ATOM     78  CA  PHE A  19      88.470  96.650 161.120  1.00  0.00           C
ATOM     79  HA  PHE A  19      88.170  96.670 162.160  1.00  0.00           H
ATOM     80  CB  PHE A  19      87.750  97.670 160.210  1.00  0.00           C
ATOM     81  HB1 PHE A  19      88.160  97.830 159.190  1.00  0.00           H
ATOM     82  HB2 PHE A  19      86.680  97.440 160.000  1.00  0.00           H
ATOM     83  CG  PHE A  19      87.590  99.030 160.920  1.00  0.00           C
ATOM     84  CD1 PHE A  19      86.460  99.400 161.630  1.00  0.00           C
ATOM     85  HD1 PHE A  19      85.590  98.760 161.650  1.00  0.00           H
ATOM     86  CE1 PHE A  19      86.460 100.540 162.290  1.00  0.00           C
ATOM     87  HE1 PHE A  19      85.590 100.830 162.850  1.00  0.00           H
ATOM     88  CZ  PHE A  19      87.560 101.420 162.280  1.00  0.00           C
ATOM     89  HZ  PHE A  19      87.500 102.280 162.920  1.00  0.00           H
ATOM     90  CD2 PHE A  19      88.660  99.920 160.800  1.00  0.00           C
ATOM     91  HD2 PHE A  19      89.510  99.620 160.200  1.00  0.00           H
ATOM     92  CE2 PHE A  19      88.650 101.080 161.500  1.00  0.00           C
ATOM     93  HE2 PHE A  19      89.550 101.660 161.510  1.00  0.00           H
ATOM     94  C   PHE A  19      88.160  95.280 160.500  1.00  0.00           C
ATOM     95  O   PHE A  19      88.580  94.980 159.360  1.00  0.00           O
ATOM     96  N   SER A  20      87.440  94.410 161.200  1.00  0.00           N
ATOM     97  HN  SER A  20      86.990  94.610 162.070  1.00  0.00           H
ATOM     98  CA  SER A  20      87.460  93.010 160.920  1.00  0.00           C
ATOM     99  HA  SER A  20      88.180  92.610 160.230  1.00  0.00           H
ATOM    100  CB  SER A  20      87.770  92.200 162.220  1.00  0.00           C
ATOM    101  HB1 SER A  20      88.680  92.540 162.770  1.00  0.00           H
ATOM    102  HB2 SER A  20      87.830  91.150 161.850  1.00  0.00           H
ATOM    103  OG  SER A  20      86.710  92.200 163.150  1.00  0.00           O
ATOM    104  HG1 SER A  20      86.450  93.120 163.270  1.00  0.00           H
ATOM    105  C   SER A  20      86.110  92.620 160.310  1.00  0.00           C
ATOM    106  O   SER A  20      85.780  91.460 159.970  1.00  0.00           O
ATOM    107  N   GLY A  21      85.260  93.580 160.080  1.00  0.00           N
ATOM    108  HN  GLY A  21      85.360  94.550 160.260  1.00  0.00           H
ATOM    109  CA  GLY A  21      84.130  93.410 159.100  1.00  0.00           C
ATOM    110  HA1 GLY A  21      84.420  92.870 158.210  1.00  0.00           H
ATOM    111  HA2 GLY A  21      83.870  94.400 158.760  1.00  0.00           H
ATOM    112  C   GLY A  21      82.940  92.700 159.700  1.00  0.00           C
ATOM    113  O   GLY A  21      81.970  92.340 159.030  1.00  0.00           O
ATOM    114  N   ARG A  22      82.930  92.540 161.080  1.00  0.00           N
ATOM    115  HN  ARG A  22      83.650  92.910 161.660  1.00  0.00           H
ATOM    116  CA  ARG A  22      81.840  91.910 161.710  1.00  0.00           C
ATOM    117  HA  ARG A  22      81.170  91.290 161.130  1.00  0.00           H
ATOM    118  CB  ARG A  22      82.310  91.060 162.960  1.00  0.00           C
ATOM    119  HB1 ARG A  22      83.150  91.660 163.380  1.00  0.00           H
ATOM    120  HB2 ARG A  22      81.500  90.960 163.720  1.00  0.00           H
ATOM    121  CG  ARG A  22      82.790  89.690 162.460  1.00  0.00           C
ATOM    122  HG1 ARG A  22      83.280  89.120 163.290  1.00  0.00           H
ATOM    123  HG2 ARG A  22      83.580  89.860 161.690  1.00  0.00           H
ATOM    124  CD  ARG A  22      81.690  88.800 161.910  1.00  0.00           C
ATOM    125  HD1 ARG A  22      81.070  89.330 161.160  1.00  0.00           H
ATOM    126  HD2 ARG A  22      81.070  88.550 162.800  1.00  0.00           H
ATOM    127  NE  ARG A  22      82.220  87.440 161.540  1.00  0.00           N
ATOM    128  HE  ARG A  22      82.980  87.320 160.910  1.00  0.00           H
ATOM    129  CZ  ARG A  22      81.580  86.270 161.690  1.00  0.00           C
ATOM    130  NH1 ARG A  22      80.360  86.160 162.190  1.00  0.00           N
ATOM    131 HH11 ARG A  22      80.070  85.210 162.360  1.00  0.00           H
ATOM    132 HH12 ARG A  22      80.090  86.870 162.830  1.00  0.00           H
ATOM    133  NH2 ARG A  22      82.180  85.190 161.260  1.00  0.00           N
ATOM    134 HH21 ARG A  22      81.940  84.320 161.680  1.00  0.00           H
ATOM    135 HH22 ARG A  22      82.990  85.370 160.700  1.00  0.00           H
ATOM    136  C   ARG A  22      80.820  92.990 162.120  1.00  0.00           C
ATOM    137  O   ARG A  22      79.650  92.910 161.810  1.00  0.00           O
ATOM    138  N   GLY A  23      81.290  94.030 162.830  1.00  0.00           N
ATOM    139  HN  GLY A  23      82.220  93.920 163.180  1.00  0.00           H
ATOM    140  CA  GLY A  23      80.340  95.020 163.350  1.00  0.00           C
ATOM    141  HA1 GLY A  23      79.930  94.470 164.190  1.00  0.00           H
ATOM    142  HA2 GLY A  23      79.610  95.310 162.610  1.00  0.00           H
ATOM    143  C   GLY A  23      80.960  96.280 163.920  1.00  0.00           C
ATOM    144  O   GLY A  23      80.250  97.170 164.290  1.00  0.00           O
ATOM    145  N   GLU A  24      82.260  96.350 164.040  1.00  0.00           N
ATOM    146  HN  GLU A  24      82.820  95.590 163.700  1.00  0.00           H
ATOM    147  CA  GLU A  24      82.970  97.340 164.710  1.00  0.00           C
ATOM    148  HA  GLU A  24      82.540  97.580 165.670  1.00  0.00           H
ATOM    149  CB  GLU A  24      84.430  97.010 164.890  1.00  0.00           C
ATOM    150  HB1 GLU A  24      85.110  97.250 164.050  1.00  0.00           H
ATOM    151  HB2 GLU A  24      84.730  97.690 165.720  1.00  0.00           H
ATOM    152  CG  GLU A  24      84.530  95.540 165.300  1.00  0.00           C
ATOM    153  HG1 GLU A  24      83.570  95.230 165.760  1.00  0.00           H
ATOM    154  HG2 GLU A  24      85.290  95.450 166.100  1.00  0.00           H
ATOM    155  CD  GLU A  24      84.930  94.700 164.110  1.00  0.00           C
ATOM    156  OE1 GLU A  24      84.020  94.030 163.520  1.00  0.00           O
ATOM    157  OE2 GLU A  24      86.130  94.710 163.650  1.00  0.00           O
ATOM    158  C   GLU A  24      82.860  98.640 163.890  1.00  0.00           C
ATOM    159  O   GLU A  24      83.240  98.690 162.700  1.00  0.00           O
ATOM    160  N   GLN A  25      82.460  99.730 164.480  1.00  0.00           N
ATOM    161  HN  GLN A  25      81.960  99.680 165.340  1.00  0.00           H
ATOM    162  CA  GLN A  25      82.550 101.060 163.900  1.00  0.00           C
ATOM    163  HA  GLN A  25      83.420 101.100 163.270  1.00  0.00           H
ATOM    164  CB  GLN A  25      81.280 101.420 163.080  1.00  0.00           C
ATOM    165  HB1 GLN A  25      80.490 101.270 163.840  1.00  0.00           H
ATOM    166  HB2 GLN A  25      81.190 102.520 162.890  1.00  0.00           H
ATOM    167  CG  GLN A  25      80.960 100.620 161.860  1.00  0.00           C
ATOM    168  HG1 GLN A  25      80.960  99.550 162.170  1.00  0.00           H
ATOM    169  HG2 GLN A  25      81.780 100.690 161.120  1.00  0.00           H
ATOM    170  CD  GLN A  25      79.640 100.930 161.190  1.00  0.00           C
ATOM    171  OE1 GLN A  25      78.940  99.990 160.870  1.00  0.00           O
ATOM    172  NE2 GLN A  25      79.270 102.240 160.960  1.00  0.00           N
ATOM    173 HE21 GLN A  25      79.910 102.940 161.250  1.00  0.00           H
ATOM    174 HE22 GLN A  25      78.440 102.390 160.420  1.00  0.00           H
ATOM    175  C   GLN A  25      82.810 102.170 164.930  1.00  0.00           C
ATOM    176  O   GLN A  25      82.600 102.020 166.130  1.00  0.00           O
ATOM    177  N   LEU A  26      83.240 103.330 164.470  1.00  0.00           N
ATOM    178  HN  LEU A  26      83.380 103.460 163.490  1.00  0.00           H
ATOM    179  CA  LEU A  26      83.570 104.400 165.350  1.00  0.00           C
ATOM    180  HA  LEU A  26      83.290 104.190 166.370  1.00  0.00           H
ATOM    181  CB  LEU A  26      85.100 104.870 165.330  1.00  0.00           C
ATOM    182  HB1 LEU A  26      85.300 104.910 164.240  1.00  0.00           H
ATOM    183  HB2 LEU A  26      85.130 105.880 165.790  1.00  0.00           H
ATOM    184  CG  LEU A  26      86.120 103.920 165.980  1.00  0.00           C
ATOM    185  HG  LEU A  26      85.930 102.900 165.590  1.00  0.00           H
ATOM    186  CD1 LEU A  26      87.570 104.300 165.460  1.00  0.00           C
ATOM    187 HD11 LEU A  26      87.750 105.400 165.450  1.00  0.00           H
ATOM    188 HD12 LEU A  26      88.370 103.870 166.110  1.00  0.00           H
ATOM    189 HD13 LEU A  26      87.690 104.000 164.400  1.00  0.00           H
ATOM    190  CD2 LEU A  26      85.990 103.750 167.520  1.00  0.00           C
ATOM    191 HD21 LEU A  26      86.330 102.710 167.690  1.00  0.00           H
ATOM    192 HD22 LEU A  26      86.530 104.520 168.110  1.00  0.00           H
ATOM    193 HD23 LEU A  26      84.900 103.810 167.760  1.00  0.00           H
ATOM    194  C   LEU A  26      82.660 105.520 164.830  1.00  0.00           C
ATOM    195  O   LEU A  26      82.670 105.760 163.630  1.00  0.00           O
ATOM    196  N   ARG A  27      81.960 106.200 165.760  1.00  0.00           N
ATOM    197  HN  ARG A  27      81.920 105.770 166.650  1.00  0.00           H
ATOM    198  CA  ARG A  27      81.290 107.500 165.560  1.00  0.00           C
ATOM    199  HA  ARG A  27      81.200 107.630 164.490  1.00  0.00           H
ATOM    200  CB  ARG A  27      79.900 107.450 166.390  1.00  0.00           C
ATOM    201  HB1 ARG A  27      79.540 106.420 166.210  1.00  0.00           H
ATOM    202  HB2 ARG A  27      79.990 107.400 167.490  1.00  0.00           H
ATOM    203  CG  ARG A  27      78.720 108.480 166.180  1.00  0.00           C
ATOM    204  HG1 ARG A  27      77.870 108.120 166.790  1.00  0.00           H
ATOM    205  HG2 ARG A  27      78.460 108.450 165.100  1.00  0.00           H
ATOM    206  CD  ARG A  27      79.090 109.910 166.640  1.00  0.00           C
ATOM    207  HD1 ARG A  27      79.710 110.390 165.840  1.00  0.00           H
ATOM    208  HD2 ARG A  27      79.580 109.970 167.630  1.00  0.00           H
ATOM    209  NE  ARG A  27      77.730 110.630 166.720  1.00  0.00           N
ATOM    210  HE  ARG A  27      76.880 110.130 166.870  1.00  0.00           H
ATOM    211  CZ  ARG A  27      77.520 111.950 166.540  1.00  0.00           C
ATOM    212  NH1 ARG A  27      78.450 112.860 166.240  1.00  0.00           N
ATOM    213 HH11 ARG A  27      78.250 113.800 165.990  1.00  0.00           H
ATOM    214 HH12 ARG A  27      79.400 112.570 166.110  1.00  0.00           H
ATOM    215  NH2 ARG A  27      76.270 112.330 166.530  1.00  0.00           N
ATOM    216 HH21 ARG A  27      75.980 113.290 166.550  1.00  0.00           H
ATOM    217 HH22 ARG A  27      75.500 111.710 166.690  1.00  0.00           H
ATOM    218  C   ARG A  27      82.130 108.650 166.070  1.00  0.00           C
ATOM    219  O   ARG A  27      82.780 108.470 167.070  1.00  0.00           O
ATOM    220  N   LEU A  28      82.110 109.850 165.410  1.00  0.00           N
ATOM    221  HN  LEU A  28      81.650 109.960 164.530  1.00  0.00           H
ATOM    222  CA  LEU A  28      82.980 110.940 165.800  1.00  0.00           C
ATOM    223  HA  LEU A  28      83.790 110.550 166.400  1.00  0.00           H
ATOM    224  CB  LEU A  28      83.440 111.690 164.570  1.00  0.00           C
ATOM    225  HB1 LEU A  28      83.930 110.900 163.960  1.00  0.00           H
ATOM    226  HB2 LEU A  28      82.560 112.050 164.010  1.00  0.00           H
ATOM    227  CG  LEU A  28      84.540 112.720 164.770  1.00  0.00           C
ATOM    228  HG  LEU A  28      84.230 113.330 165.650  1.00  0.00           H
ATOM    229  CD1 LEU A  28      85.850 112.130 165.220  1.00  0.00           C
ATOM    230 HD11 LEU A  28      85.790 111.600 166.190  1.00  0.00           H
ATOM    231 HD12 LEU A  28      86.200 111.410 164.460  1.00  0.00           H
ATOM    232 HD13 LEU A  28      86.640 112.910 165.260  1.00  0.00           H
ATOM    233  CD2 LEU A  28      84.680 113.670 163.610  1.00  0.00           C
ATOM    234 HD21 LEU A  28      85.250 113.280 162.740  1.00  0.00           H
ATOM    235 HD22 LEU A  28      83.660 113.950 163.300  1.00  0.00           H
ATOM    236 HD23 LEU A  28      85.270 114.550 163.960  1.00  0.00           H
ATOM    237  C   LEU A  28      82.230 111.940 166.710  1.00  0.00           C
ATOM    238  O   LEU A  28      81.140 112.410 166.330  1.00  0.00           O
ATOM    239  N   ARG A  29      82.740 112.370 167.850  1.00  0.00           N
ATOM    240  HN  ARG A  29      83.640 112.100 168.190  1.00  0.00           H
ATOM    241  CA  ARG A  29      82.170 113.250 168.780  1.00  0.00           C
ATOM    242  HA  ARG A  29      81.230 112.840 169.130  1.00  0.00           H
ATOM    243  CB  ARG A  29      83.130 113.320 169.990  1.00  0.00           C
ATOM    244  HB1 ARG A  29      84.120 113.600 169.580  1.00  0.00           H
ATOM    245  HB2 ARG A  29      82.900 114.180 170.650  1.00  0.00           H
ATOM    246  CG  ARG A  29      83.200 112.000 170.850  1.00  0.00           C
ATOM    247  HG1 ARG A  29      83.530 111.160 170.190  1.00  0.00           H
ATOM    248  HG2 ARG A  29      82.220 111.900 171.350  1.00  0.00           H
ATOM    249  CD  ARG A  29      84.320 111.870 171.900  1.00  0.00           C
ATOM    250  HD1 ARG A  29      85.290 111.980 171.370  1.00  0.00           H
ATOM    251  HD2 ARG A  29      84.370 110.880 172.390  1.00  0.00           H
ATOM    252  NE  ARG A  29      84.270 113.030 172.840  1.00  0.00           N
ATOM    253  HE  ARG A  29      84.620 113.930 172.600  1.00  0.00           H
ATOM    254  CZ  ARG A  29      83.310 113.270 173.680  1.00  0.00           C
ATOM    255  NH1 ARG A  29      82.570 112.260 174.120  1.00  0.00           N
ATOM    256 HH11 ARG A  29      81.950 112.540 174.850  1.00  0.00           H
ATOM    257 HH12 ARG A  29      82.750 111.290 173.980  1.00  0.00           H
ATOM    258  NH2 ARG A  29      83.050 114.480 174.130  1.00  0.00           N
ATOM    259 HH21 ARG A  29      82.210 114.640 174.660  1.00  0.00           H
ATOM    260 HH22 ARG A  29      83.450 115.340 173.810  1.00  0.00           H
ATOM    261  C   ARG A  29      81.880 114.690 168.240  1.00  0.00           C
ATOM    262  O   ARG A  29      82.750 115.340 167.620  1.00  0.00           O
ATOM    263  N   ALA A  30      80.700 115.230 168.630  1.00  0.00           N
ATOM    264  HN  ALA A  30      80.080 114.900 169.340  1.00  0.00           H
ATOM    265  CA  ALA A  30      80.080 116.390 167.990  1.00  0.00           C
ATOM    266  HA  ALA A  30      80.250 116.320 166.930  1.00  0.00           H
ATOM    267  CB  ALA A  30      78.580 116.460 168.320  1.00  0.00           C
ATOM    268  HB1 ALA A  30      78.180 117.280 167.690  1.00  0.00           H
ATOM    269  HB2 ALA A  30      78.110 115.520 167.990  1.00  0.00           H
ATOM    270  HB3 ALA A  30      78.340 116.660 169.390  1.00  0.00           H
ATOM    271  C   ALA A  30      80.690 117.780 168.310  1.00  0.00           C
ATOM    272  O   ALA A  30      80.230 118.750 167.740  1.00  0.00           O
ATOM    273  N   ASP A  31      81.770 117.750 169.150  1.00  0.00           N
ATOM    274  HN  ASP A  31      81.990 116.910 169.630  1.00  0.00           H
ATOM    275  CA  ASP A  31      82.680 118.770 169.350  1.00  0.00           C
ATOM    276  HA  ASP A  31      82.140 119.640 169.710  1.00  0.00           H
ATOM    277  CB  ASP A  31      83.760 118.410 170.430  1.00  0.00           C
ATOM    278  HB1 ASP A  31      84.220 117.410 170.250  1.00  0.00           H
ATOM    279  HB2 ASP A  31      84.510 119.230 170.420  1.00  0.00           H
ATOM    280  CG  ASP A  31      83.010 118.200 171.750  1.00  0.00           C
ATOM    281  OD1 ASP A  31      83.160 117.110 172.360  1.00  0.00           O
ATOM    282  OD2 ASP A  31      82.240 119.100 172.130  1.00  0.00           O
ATOM    283  C   ASP A  31      83.330 119.290 168.080  1.00  0.00           C
ATOM    284  O   ASP A  31      83.350 120.440 167.820  1.00  0.00           O
ATOM    285  N   LEU A  32      83.870 118.420 167.280  1.00  0.00           N
ATOM    286  HN  LEU A  32      83.820 117.430 167.360  1.00  0.00           H
ATOM    287  CA  LEU A  32      84.370 118.740 165.930  1.00  0.00           C
ATOM    288  HA  LEU A  32      85.180 119.440 166.090  1.00  0.00           H
ATOM    289  CB  LEU A  32      84.900 117.480 165.150  1.00  0.00           C
ATOM    290  HB1 LEU A  32      84.100 116.730 165.000  1.00  0.00           H
ATOM    291  HB2 LEU A  32      85.250 117.700 164.120  1.00  0.00           H
ATOM    292  CG  LEU A  32      86.130 116.800 165.820  1.00  0.00           C
ATOM    293  HG  LEU A  32      86.590 116.240 164.970  1.00  0.00           H
ATOM    294  CD1 LEU A  32      87.240 117.760 166.350  1.00  0.00           C
ATOM    295 HD11 LEU A  32      88.060 117.180 166.840  1.00  0.00           H
ATOM    296 HD12 LEU A  32      87.710 118.200 165.450  1.00  0.00           H
ATOM    297 HD13 LEU A  32      86.840 118.510 167.060  1.00  0.00           H
ATOM    298  CD2 LEU A  32      85.720 115.750 166.920  1.00  0.00           C
ATOM    299 HD21 LEU A  32      85.130 114.880 166.590  1.00  0.00           H
ATOM    300 HD22 LEU A  32      86.720 115.320 167.130  1.00  0.00           H
ATOM    301 HD23 LEU A  32      85.260 116.260 167.790  1.00  0.00           H
ATOM    302  C   LEU A  32      83.410 119.490 164.960  1.00  0.00           C
ATOM    303  O   LEU A  32      82.370 118.960 164.580  1.00  0.00           O
ATOM    304  N   GLU A  33      83.720 120.690 164.420  1.00  0.00           N
ATOM    305  HN  GLU A  33      84.540 121.190 164.670  1.00  0.00           H
ATOM    306  CA  GLU A  33      82.860 121.380 163.530  1.00  0.00           C
ATOM    307  HA  GLU A  33      81.860 121.180 163.880  1.00  0.00           H
ATOM    308  CB  GLU A  33      83.070 122.840 163.680  1.00  0.00           C
ATOM    309  HB1 GLU A  33      84.170 122.950 163.760  1.00  0.00           H
ATOM    310  HB2 GLU A  33      82.910 123.480 162.790  1.00  0.00           H
ATOM    311  CG  GLU A  33      82.390 123.470 164.930  1.00  0.00           C
ATOM    312  HG1 GLU A  33      82.800 123.090 165.890  1.00  0.00           H
ATOM    313  HG2 GLU A  33      81.290 123.310 164.870  1.00  0.00           H
ATOM    314  CD  GLU A  33      82.530 125.010 164.940  1.00  0.00           C
ATOM    315  OE1 GLU A  33      82.670 125.550 166.070  1.00  0.00           O
ATOM    316  OE2 GLU A  33      82.420 125.750 163.920  1.00  0.00           O
ATOM    317  C   GLU A  33      83.100 120.940 162.050  1.00  0.00           C
ATOM    318  O   GLU A  33      84.160 121.120 161.400  1.00  0.00           O
ATOM    319  N   LEU A  34      82.140 120.290 161.450  1.00  0.00           N
ATOM    320  HN  LEU A  34      81.300 120.150 161.960  1.00  0.00           H
ATOM    321  CA  LEU A  34      82.330 119.630 160.180  1.00  0.00           C
ATOM    322  HA  LEU A  34      83.340 119.270 160.320  1.00  0.00           H
ATOM    323  CB  LEU A  34      81.370 118.330 160.000  1.00  0.00           C
ATOM    324  HB1 LEU A  34      80.320 118.690 159.990  1.00  0.00           H
ATOM    325  HB2 LEU A  34      81.480 117.980 158.950  1.00  0.00           H
ATOM    326  CG  LEU A  34      81.540 117.280 161.130  1.00  0.00           C
ATOM    327  HG  LEU A  34      81.390 117.700 162.140  1.00  0.00           H
ATOM    328  CD1 LEU A  34      80.440 116.150 161.050  1.00  0.00           C
ATOM    329 HD11 LEU A  34      80.750 115.330 160.370  1.00  0.00           H
ATOM    330 HD12 LEU A  34      80.230 115.700 162.040  1.00  0.00           H
ATOM    331 HD13 LEU A  34      79.470 116.570 160.710  1.00  0.00           H
ATOM    332  CD2 LEU A  34      82.920 116.640 161.150  1.00  0.00           C
ATOM    333 HD21 LEU A  34      83.340 116.450 160.140  1.00  0.00           H
ATOM    334 HD22 LEU A  34      83.680 117.320 161.590  1.00  0.00           H
ATOM    335 HD23 LEU A  34      82.830 115.680 161.710  1.00  0.00           H
ATOM    336  C   LEU A  34      82.370 120.600 158.950  1.00  0.00           C
ATOM    337  O   LEU A  34      81.710 121.640 159.030  1.00  0.00           O
ATOM    338  N   PRO A  35      83.150 120.380 157.840  1.00  0.00           N
ATOM    339  CD  PRO A  35      83.980 119.210 157.630  1.00  0.00           C
ATOM    340  HD1 PRO A  35      83.360 118.580 156.950  1.00  0.00           H
ATOM    341  HD2 PRO A  35      84.390 118.740 158.540  1.00  0.00           H
ATOM    342  CA  PRO A  35      83.190 121.320 156.700  1.00  0.00           C
ATOM    343  HA  PRO A  35      83.580 122.230 157.140  1.00  0.00           H
ATOM    344  CB  PRO A  35      84.320 120.720 155.860  1.00  0.00           C
ATOM    345  HB1 PRO A  35      83.760 120.150 155.090  1.00  0.00           H
ATOM    346  HB2 PRO A  35      84.800 121.560 155.320  1.00  0.00           H
ATOM    347  CG  PRO A  35      85.140 119.820 156.770  1.00  0.00           C
ATOM    348  HG1 PRO A  35      85.900 120.290 157.430  1.00  0.00           H
ATOM    349  HG2 PRO A  35      85.640 118.980 156.240  1.00  0.00           H
ATOM    350  C   PRO A  35      81.910 121.620 155.990  1.00  0.00           C
ATOM    351  O   PRO A  35      81.150 120.730 155.580  1.00  0.00           O
ATOM    352  N   ARG A  36      81.630 122.990 155.870  1.00  0.00           N
ATOM    353  HN  ARG A  36      82.230 123.710 156.220  1.00  0.00           H
ATOM    354  CA  ARG A  36      80.410 123.520 155.270  1.00  0.00           C
ATOM    355  HA  ARG A  36      79.620 122.820 155.490  1.00  0.00           H
ATOM    356  CB  ARG A  36      80.160 124.960 155.770  1.00  0.00           C
ATOM    357  HB1 ARG A  36      79.440 125.500 155.130  1.00  0.00           H
ATOM    358  HB2 ARG A  36      79.600 124.820 156.720  1.00  0.00           H
ATOM    359  CG  ARG A  36      81.370 125.930 155.940  1.00  0.00           C
ATOM    360  HG1 ARG A  36      81.790 126.080 154.920  1.00  0.00           H
ATOM    361  HG2 ARG A  36      82.160 125.410 156.520  1.00  0.00           H
ATOM    362  CD  ARG A  36      80.990 127.250 156.460  1.00  0.00           C
ATOM    363  HD1 ARG A  36      80.240 127.800 155.850  1.00  0.00           H
ATOM    364  HD2 ARG A  36      81.910 127.870 156.470  1.00  0.00           H
ATOM    365  NE  ARG A  36      80.560 127.060 157.920  1.00  0.00           N
ATOM    366  HE  ARG A  36      81.050 126.270 158.290  1.00  0.00           H
ATOM    367  CZ  ARG A  36      79.740 127.820 158.640  1.00  0.00           C
ATOM    368  NH1 ARG A  36      79.300 128.940 158.110  1.00  0.00           N
ATOM    369 HH11 ARG A  36      78.690 129.500 158.670  1.00  0.00           H
ATOM    370 HH12 ARG A  36      79.670 129.370 157.280  1.00  0.00           H
ATOM    371  NH2 ARG A  36      79.520 127.490 159.920  1.00  0.00           N
ATOM    372 HH21 ARG A  36      78.900 128.050 160.460  1.00  0.00           H
ATOM    373 HH22 ARG A  36      79.870 126.690 160.410  1.00  0.00           H
ATOM    374  C   ARG A  36      80.450 123.660 153.750  1.00  0.00           C
ATOM    375  O   ARG A  36      79.460 123.550 153.070  1.00  0.00           O
ATOM    376  N   ASP A  37      81.640 123.920 153.180  1.00  0.00           N
ATOM    377  HN  ASP A  37      82.380 123.940 153.850  1.00  0.00           H
ATOM    378  CA  ASP A  37      81.820 124.360 151.790  1.00  0.00           C
ATOM    379  HA  ASP A  37      80.870 124.130 151.330  1.00  0.00           H
ATOM    380  CB  ASP A  37      82.140 125.870 151.800  1.00  0.00           C
ATOM    381  HB1 ASP A  37      82.250 126.190 150.740  1.00  0.00           H
ATOM    382  HB2 ASP A  37      81.250 126.340 152.280  1.00  0.00           H
ATOM    383  CG  ASP A  37      83.390 126.350 152.440  1.00  0.00           C
ATOM    384  OD1 ASP A  37      84.020 125.560 153.230  1.00  0.00           O
ATOM    385  OD2 ASP A  37      83.600 127.590 152.310  1.00  0.00           O
ATOM    386  C   ASP A  37      82.820 123.550 150.900  1.00  0.00           C
ATOM    387  O   ASP A  37      82.490 123.230 149.770  1.00  0.00           O
ATOM    388  N   ALA A  38      83.940 123.160 151.490  1.00  0.00           N
ATOM    389  HN  ALA A  38      84.200 123.580 152.360  1.00  0.00           H
ATOM    390  CA  ALA A  38      84.950 122.440 150.820  1.00  0.00           C
ATOM    391  HA  ALA A  38      84.440 121.900 150.030  1.00  0.00           H
ATOM    392  CB  ALA A  38      86.050 123.360 150.250  1.00  0.00           C
ATOM    393  HB1 ALA A  38      87.070 122.990 150.030  1.00  0.00           H
ATOM    394  HB2 ALA A  38      85.630 123.910 149.380  1.00  0.00           H
ATOM    395  HB3 ALA A  38      86.230 124.140 151.010  1.00  0.00           H
ATOM    396  C   ALA A  38      85.660 121.560 151.860  1.00  0.00           C
ATOM    397  O   ALA A  38      85.500 121.880 153.020  1.00  0.00           O
ATOM    398  N   PHE A  39      86.350 120.500 151.440  1.00  0.00           N
ATOM    399  HN  PHE A  39      86.360 120.160 150.500  1.00  0.00           H
ATOM    400  CA  PHE A  39      87.040 119.620 152.360  1.00  0.00           C
ATOM    401  HA  PHE A  39      87.510 120.260 153.080  1.00  0.00           H
ATOM    402  CB  PHE A  39      86.170 118.640 153.210  1.00  0.00           C
ATOM    403  HB1 PHE A  39      86.750 117.970 153.890  1.00  0.00           H
ATOM    404  HB2 PHE A  39      85.490 119.240 153.850  1.00  0.00           H
ATOM    405  CG  PHE A  39      85.380 117.680 152.330  1.00  0.00           C
ATOM    406  CD1 PHE A  39      84.040 117.940 152.000  1.00  0.00           C
ATOM    407  HD1 PHE A  39      83.540 118.830 152.350  1.00  0.00           H
ATOM    408  CE1 PHE A  39      83.360 117.100 151.080  1.00  0.00           C
ATOM    409  HE1 PHE A  39      82.360 117.350 150.760  1.00  0.00           H
ATOM    410  CZ  PHE A  39      83.980 115.970 150.650  1.00  0.00           C
ATOM    411  HZ  PHE A  39      83.420 115.320 149.990  1.00  0.00           H
ATOM    412  CD2 PHE A  39      86.010 116.450 151.930  1.00  0.00           C
ATOM    413  HD2 PHE A  39      87.050 116.200 152.090  1.00  0.00           H
ATOM    414  CE2 PHE A  39      85.260 115.560 151.110  1.00  0.00           C
ATOM    415  HE2 PHE A  39      85.750 114.680 150.710  1.00  0.00           H
ATOM    416  C   PHE A  39      88.190 118.950 151.660  1.00  0.00           C
ATOM    417  O   PHE A  39      88.240 118.640 150.520  1.00  0.00           O
ATOM    418  N   THR A  40      89.210 118.590 152.430  1.00  0.00           N
ATOM    419  HN  THR A  40      89.110 118.860 153.390  1.00  0.00           H
ATOM    420  CA  THR A  40      90.300 117.750 152.060  1.00  0.00           C
ATOM    421  HA  THR A  40      90.240 117.300 151.080  1.00  0.00           H
ATOM    422  CB  THR A  40      91.740 118.320 152.180  1.00  0.00           C
ATOM    423  HB  THR A  40      91.920 118.840 153.140  1.00  0.00           H
ATOM    424  OG1 THR A  40      91.780 119.340 151.200  1.00  0.00           O
ATOM    425  HG1 THR A  40      91.210 120.030 151.540  1.00  0.00           H
ATOM    426  CG2 THR A  40      92.780 117.310 151.700  1.00  0.00           C
ATOM    427 HG21 THR A  40      92.790 116.410 152.350  1.00  0.00           H
ATOM    428 HG22 THR A  40      92.410 116.880 150.750  1.00  0.00           H
ATOM    429 HG23 THR A  40      93.820 117.700 151.620  1.00  0.00           H
ATOM    430  C   THR A  40      90.150 116.620 153.070  1.00  0.00           C
ATOM    431  O   THR A  40      90.070 116.860 154.300  1.00  0.00           O
ATOM    432  N   LEU A  41      90.110 115.360 152.660  1.00  0.00           N
ATOM    433  HN  LEU A  41      90.170 115.310 151.670  1.00  0.00           H
ATOM    434  CA  LEU A  41      89.870 114.130 153.400  1.00  0.00           C
ATOM    435  HA  LEU A  41      90.050 114.380 154.430  1.00  0.00           H
ATOM    436  CB  LEU A  41      88.390 113.780 153.140  1.00  0.00           C
ATOM    437  HB1 LEU A  41      87.780 114.650 153.470  1.00  0.00           H
ATOM    438  HB2 LEU A  41      88.270 113.840 152.040  1.00  0.00           H
ATOM    439  CG  LEU A  41      87.930 112.410 153.730  1.00  0.00           C
ATOM    440  HG  LEU A  41      88.680 111.630 153.490  1.00  0.00           H
ATOM    441  CD1 LEU A  41      87.620 112.450 155.210  1.00  0.00           C
ATOM    442 HD11 LEU A  41      87.630 111.450 155.700  1.00  0.00           H
ATOM    443 HD12 LEU A  41      88.460 112.970 155.720  1.00  0.00           H
ATOM    444 HD13 LEU A  41      86.650 112.940 155.430  1.00  0.00           H
ATOM    445  CD2 LEU A  41      86.660 112.030 152.940  1.00  0.00           C
ATOM    446 HD21 LEU A  41      86.990 112.050 151.880  1.00  0.00           H
ATOM    447 HD22 LEU A  41      86.420 110.970 153.180  1.00  0.00           H
ATOM    448 HD23 LEU A  41      85.850 112.720 153.240  1.00  0.00           H
ATOM    449  C   LEU A  41      90.890 113.090 152.900  1.00  0.00           C
ATOM    450  O   LEU A  41      90.790 112.660 151.730  1.00  0.00           O
ATOM    451  N   GLN A  42      91.870 112.600 153.670  1.00  0.00           N
ATOM    452  HN  GLN A  42      91.750 112.890 154.610  1.00  0.00           H
ATOM    453  CA  GLN A  42      92.970 111.680 153.350  1.00  0.00           C
ATOM    454  HA  GLN A  42      92.670 111.150 152.450  1.00  0.00           H
ATOM    455  CB  GLN A  42      94.300 112.440 152.940  1.00  0.00           C
ATOM    456  HB1 GLN A  42      95.030 111.720 152.530  1.00  0.00           H
ATOM    457  HB2 GLN A  42      93.870 112.960 152.060  1.00  0.00           H
ATOM    458  CG  GLN A  42      94.920 113.410 154.050  1.00  0.00           C
ATOM    459  HG1 GLN A  42      95.050 112.740 154.920  1.00  0.00           H
ATOM    460  HG2 GLN A  42      94.130 114.160 154.270  1.00  0.00           H
ATOM    461  CD  GLN A  42      96.270 114.130 153.760  1.00  0.00           C
ATOM    462  OE1 GLN A  42      97.240 113.940 154.490  1.00  0.00           O
ATOM    463  NE2 GLN A  42      96.280 115.040 152.790  1.00  0.00           N
ATOM    464 HE21 GLN A  42      95.560 114.940 152.100  1.00  0.00           H
ATOM    465 HE22 GLN A  42      97.130 115.560 152.720  1.00  0.00           H
ATOM    466  C   GLN A  42      93.340 110.510 154.350  1.00  0.00           C
ATOM    467  O   GLN A  42      93.490 110.790 155.500  1.00  0.00           O
ATOM    468  N   VAL A  43      93.380 109.190 153.930  1.00  0.00           N
ATOM    469  HN  VAL A  43      93.340 108.880 152.980  1.00  0.00           H
ATOM    470  CA  VAL A  43      93.870 108.100 154.750  1.00  0.00           C
ATOM    471  HA  VAL A  43      94.330 108.420 155.670  1.00  0.00           H
ATOM    472  CB  VAL A  43      92.690 107.130 155.150  1.00  0.00           C
ATOM    473  HB  VAL A  43      93.030 106.310 155.820  1.00  0.00           H
ATOM    474  CG1 VAL A  43      91.530 107.950 155.790  1.00  0.00           C
ATOM    475 HG11 VAL A  43      92.000 108.490 156.630  1.00  0.00           H
ATOM    476 HG12 VAL A  43      91.160 108.700 155.060  1.00  0.00           H
ATOM    477 HG13 VAL A  43      90.730 107.260 156.140  1.00  0.00           H
ATOM    478  CG2 VAL A  43      92.090 106.510 153.900  1.00  0.00           C
ATOM    479 HG21 VAL A  43      91.160 105.990 154.230  1.00  0.00           H
ATOM    480 HG22 VAL A  43      91.750 107.290 153.180  1.00  0.00           H
ATOM    481 HG23 VAL A  43      92.820 105.820 153.420  1.00  0.00           H
ATOM    482  C   VAL A  43      94.910 107.390 154.010  1.00  0.00           C
ATOM    483  O   VAL A  43      95.040 107.390 152.830  1.00  0.00           O
ATOM    484  N   TRP A  44      95.610 106.680 154.880  1.00  0.00           N
ATOM    485  HN  TRP A  44      95.300 106.620 155.830  1.00  0.00           H
ATOM    486  CA  TRP A  44      96.470 105.610 154.460  1.00  0.00           C
ATOM    487  HA  TRP A  44      96.640 105.690 153.400  1.00  0.00           H
ATOM    488  CB  TRP A  44      97.870 105.530 155.150  1.00  0.00           C
ATOM    489  HB1 TRP A  44      97.710 105.600 156.250  1.00  0.00           H
ATOM    490  HB2 TRP A  44      98.310 104.510 155.070  1.00  0.00           H
ATOM    491  CG  TRP A  44      98.980 106.370 154.580  1.00  0.00           C
ATOM    492  CD1 TRP A  44      99.350 107.620 154.960  1.00  0.00           C
ATOM    493  HD1 TRP A  44      98.920 108.080 155.850  1.00  0.00           H
ATOM    494  NE1 TRP A  44     100.330 108.090 154.130  1.00  0.00           N
ATOM    495  HE1 TRP A  44     100.440 109.050 153.970  1.00  0.00           H
ATOM    496  CE2 TRP A  44     100.710 107.160 153.270  1.00  0.00           C
ATOM    497  CD2 TRP A  44      99.850 106.080 153.460  1.00  0.00           C
ATOM    498  CE3 TRP A  44      99.880 104.950 152.620  1.00  0.00           C
ATOM    499  HE3 TRP A  44      99.270 104.080 152.840  1.00  0.00           H
ATOM    500  CZ3 TRP A  44     100.950 104.900 151.690  1.00  0.00           C
ATOM    501  HZ3 TRP A  44     101.090 104.050 151.030  1.00  0.00           H
ATOM    502  CZ2 TRP A  44     101.660 107.110 152.260  1.00  0.00           C
ATOM    503  HZ2 TRP A  44     102.160 108.040 152.040  1.00  0.00           H
ATOM    504  CH2 TRP A  44     101.800 105.980 151.480  1.00  0.00           C
ATOM    505  HH2 TRP A  44     102.280 106.050 150.520  1.00  0.00           H
ATOM    506  C   TRP A  44      95.740 104.350 154.800  1.00  0.00           C
ATOM    507  O   TRP A  44      95.240 104.110 155.900  1.00  0.00           O
ATOM    508  N   LEU A  45      95.590 103.350 153.900  1.00  0.00           N
ATOM    509  HN  LEU A  45      95.870 103.340 152.940  1.00  0.00           H
ATOM    510  CA  LEU A  45      94.830 102.180 154.170  1.00  0.00           C
ATOM    511  HA  LEU A  45      95.070 101.950 155.200  1.00  0.00           H
ATOM    512  CB  LEU A  45      93.350 102.400 154.050  1.00  0.00           C
ATOM    513  HB1 LEU A  45      92.800 101.860 154.850  1.00  0.00           H
ATOM    514  HB2 LEU A  45      93.100 103.480 154.120  1.00  0.00           H
ATOM    515  CG  LEU A  45      92.650 102.090 152.720  1.00  0.00           C
ATOM    516  HG  LEU A  45      92.660 101.000 152.530  1.00  0.00           H
ATOM    517  CD1 LEU A  45      91.180 102.490 152.740  1.00  0.00           C
ATOM    518 HD11 LEU A  45      90.760 102.280 151.730  1.00  0.00           H
ATOM    519 HD12 LEU A  45      90.710 101.850 153.520  1.00  0.00           H
ATOM    520 HD13 LEU A  45      90.980 103.570 152.890  1.00  0.00           H
ATOM    521  CD2 LEU A  45      93.350 102.790 151.520  1.00  0.00           C
ATOM    522 HD21 LEU A  45      93.600 103.840 151.780  1.00  0.00           H
ATOM    523 HD22 LEU A  45      94.320 102.330 151.240  1.00  0.00           H
ATOM    524 HD23 LEU A  45      92.590 102.790 150.710  1.00  0.00           H
ATOM    525  C   LEU A  45      95.300 101.000 153.440  1.00  0.00           C
ATOM    526  O   LEU A  45      96.010 101.130 152.430  1.00  0.00           O
ATOM    527  N   ARG A  46      94.970  99.850 153.970  1.00  0.00           N
ATOM    528  HN  ARG A  46      94.240  99.800 154.650  1.00  0.00           H
ATOM    529  CA  ARG A  46      95.330  98.610 153.390  1.00  0.00           C
ATOM    530  HA  ARG A  46      95.420  98.790 152.330  1.00  0.00           H
ATOM    531  CB  ARG A  46      96.640  97.950 153.880  1.00  0.00           C
ATOM    532  HB1 ARG A  46      97.580  98.320 153.410  1.00  0.00           H
ATOM    533  HB2 ARG A  46      96.760  98.330 154.920  1.00  0.00           H
ATOM    534  CG  ARG A  46      96.700  96.380 153.840  1.00  0.00           C
ATOM    535  HG1 ARG A  46      96.510  96.040 152.790  1.00  0.00           H
ATOM    536  HG2 ARG A  46      95.900  95.980 154.500  1.00  0.00           H
ATOM    537  CD  ARG A  46      98.070  95.750 154.250  1.00  0.00           C
ATOM    538  HD1 ARG A  46      98.520  96.020 155.230  1.00  0.00           H
ATOM    539  HD2 ARG A  46      98.820  95.970 153.460  1.00  0.00           H
ATOM    540  NE  ARG A  46      97.750  94.330 154.390  1.00  0.00           N
ATOM    541  HE  ARG A  46      96.830  94.000 154.180  1.00  0.00           H
ATOM    542  CZ  ARG A  46      98.650  93.450 154.180  1.00  0.00           C
ATOM    543  NH1 ARG A  46      99.950  93.760 154.110  1.00  0.00           N
ATOM    544 HH11 ARG A  46     100.580  93.060 153.780  1.00  0.00           H
ATOM    545 HH12 ARG A  46     100.360  94.670 154.250  1.00  0.00           H
ATOM    546  NH2 ARG A  46      98.280  92.190 153.910  1.00  0.00           N
ATOM    547 HH21 ARG A  46      99.040  91.650 153.540  1.00  0.00           H
ATOM    548 HH22 ARG A  46      97.330  91.930 154.090  1.00  0.00           H
ATOM    549  C   ARG A  46      94.150  97.690 153.500  1.00  0.00           C
ATOM    550  O   ARG A  46      93.670  97.380 154.570  1.00  0.00           O
ATOM    551  N   ALA A  47      93.680  97.120 152.380  1.00  0.00           N
ATOM    552  HN  ALA A  47      94.190  96.960 151.540  1.00  0.00           H
ATOM    553  CA  ALA A  47      92.320  96.640 152.290  1.00  0.00           C
ATOM    554  HA  ALA A  47      91.730  96.700 153.200  1.00  0.00           H
ATOM    555  CB  ALA A  47      91.380  97.370 151.290  1.00  0.00           C
ATOM    556  HB1 ALA A  47      91.280  98.470 151.420  1.00  0.00           H
ATOM    557  HB2 ALA A  47      91.930  97.320 150.320  1.00  0.00           H
ATOM    558  HB3 ALA A  47      90.370  96.920 151.380  1.00  0.00           H
ATOM    559  C   ALA A  47      92.390  95.110 152.030  1.00  0.00           C
ATOM    560  O   ALA A  47      93.100  94.630 151.110  1.00  0.00           O
ATOM    561  N   GLU A  48      91.730  94.230 152.840  1.00  0.00           N
ATOM    562  HN  GLU A  48      91.230  94.500 153.650  1.00  0.00           H
ATOM    563  CA  GLU A  48      91.570  92.840 152.530  1.00  0.00           C
ATOM    564  HA  GLU A  48      92.520  92.320 152.620  1.00  0.00           H
ATOM    565  CB  GLU A  48      90.720  92.140 153.640  1.00  0.00           C
ATOM    566  HB1 GLU A  48      89.660  92.480 153.710  1.00  0.00           H
ATOM    567  HB2 GLU A  48      90.680  91.060 153.400  1.00  0.00           H
ATOM    568  CG  GLU A  48      91.320  92.250 155.080  1.00  0.00           C
ATOM    569  HG1 GLU A  48      90.770  91.560 155.760  1.00  0.00           H
ATOM    570  HG2 GLU A  48      91.290  93.280 155.470  1.00  0.00           H
ATOM    571  CD  GLU A  48      92.730  91.760 155.260  1.00  0.00           C
ATOM    572  OE1 GLU A  48      93.120  90.660 154.760  1.00  0.00           O
ATOM    573  OE2 GLU A  48      93.510  92.510 155.930  1.00  0.00           O
ATOM    574  C   GLU A  48      90.920  92.530 151.160  1.00  0.00           C
ATOM    575  O   GLU A  48      90.090  93.210 150.610  1.00  0.00           O
ATOM    576  N   GLY A  49      91.290  91.340 150.610  1.00  0.00           N
ATOM    577  HN  GLY A  49      92.040  90.860 151.050  1.00  0.00           H
ATOM    578  CA  GLY A  49      90.550  90.840 149.490  1.00  0.00           C
ATOM    579  HA1 GLY A  49      91.170  90.110 148.990  1.00  0.00           H
ATOM    580  HA2 GLY A  49      90.400  91.550 148.690  1.00  0.00           H
ATOM    581  C   GLY A  49      89.230  90.280 149.890  1.00  0.00           C
ATOM    582  O   GLY A  49      89.030  89.490 150.810  1.00  0.00           O
ATOM    583  N   GLY A  50      88.230  90.890 149.180  1.00  0.00           N
ATOM    584  HN  GLY A  50      88.510  91.510 148.450  1.00  0.00           H
ATOM    585  CA  GLY A  50      86.880  90.650 149.340  1.00  0.00           C
ATOM    586  HA1 GLY A  50      86.730  89.630 149.660  1.00  0.00           H
ATOM    587  HA2 GLY A  50      86.440  90.810 148.370  1.00  0.00           H
ATOM    588  C   GLY A  50      86.220  91.610 150.360  1.00  0.00           C
ATOM    589  O   GLY A  50      86.750  91.880 151.430  1.00  0.00           O
ATOM    590  N   GLN A  51      84.990  92.180 150.010  1.00  0.00           N
ATOM    591  HN  GLN A  51      84.520  91.880 149.190  1.00  0.00           H
ATOM    592  CA  GLN A  51      84.440  93.220 150.900  1.00  0.00           C
ATOM    593  HA  GLN A  51      84.690  93.020 151.930  1.00  0.00           H
ATOM    594  CB  GLN A  51      84.870  94.620 150.400  1.00  0.00           C
ATOM    595  HB1 GLN A  51      84.550  94.710 149.340  1.00  0.00           H
ATOM    596  HB2 GLN A  51      84.410  95.430 151.000  1.00  0.00           H
ATOM    597  CG  GLN A  51      86.430  95.000 150.450  1.00  0.00           C
ATOM    598  HG1 GLN A  51      86.660  95.790 149.700  1.00  0.00           H
ATOM    599  HG2 GLN A  51      86.880  94.070 150.030  1.00  0.00           H
ATOM    600  CD  GLN A  51      86.920  95.500 151.740  1.00  0.00           C
ATOM    601  OE1 GLN A  51      86.160  95.960 152.630  1.00  0.00           O
ATOM    602  NE2 GLN A  51      88.190  95.300 152.070  1.00  0.00           N
ATOM    603 HE21 GLN A  51      88.770  94.680 151.550  1.00  0.00           H
ATOM    604 HE22 GLN A  51      88.260  95.300 153.070  1.00  0.00           H
ATOM    605  C   GLN A  51      82.980  93.210 150.860  1.00  0.00           C
ATOM    606  O   GLN A  51      82.330  92.680 149.920  1.00  0.00           O
ATOM    607  N   ARG A  52      82.330  93.810 151.840  1.00  0.00           N
ATOM    608  HN  ARG A  52      82.850  94.150 152.620  1.00  0.00           H
ATOM    609  CA  ARG A  52      80.880  94.110 151.970  1.00  0.00           C
ATOM    610  HA  ARG A  52      80.400  93.220 151.580  1.00  0.00           H
ATOM    611  CB  ARG A  52      80.420  94.400 153.410  1.00  0.00           C
ATOM    612  HB1 ARG A  52      80.800  95.390 153.740  1.00  0.00           H
ATOM    613  HB2 ARG A  52      79.310  94.480 153.450  1.00  0.00           H
ATOM    614  CG  ARG A  52      80.790  93.300 154.440  1.00  0.00           C
ATOM    615  HG1 ARG A  52      80.500  93.710 155.430  1.00  0.00           H
ATOM    616  HG2 ARG A  52      81.900  93.310 154.360  1.00  0.00           H
ATOM    617  CD  ARG A  52      80.310  91.940 154.280  1.00  0.00           C
ATOM    618  HD1 ARG A  52      80.720  91.170 154.980  1.00  0.00           H
ATOM    619  HD2 ARG A  52      80.600  91.600 153.260  1.00  0.00           H
ATOM    620  NE  ARG A  52      78.800  92.080 154.390  1.00  0.00           N
ATOM    621  HE  ARG A  52      78.270  92.710 153.820  1.00  0.00           H
ATOM    622  CZ  ARG A  52      78.050  91.090 154.920  1.00  0.00           C
ATOM    623  NH1 ARG A  52      78.480  90.010 155.400  1.00  0.00           N
ATOM    624 HH11 ARG A  52      77.830  89.300 155.700  1.00  0.00           H
ATOM    625 HH12 ARG A  52      79.450  89.750 155.360  1.00  0.00           H
ATOM    626  NH2 ARG A  52      76.760  91.420 154.900  1.00  0.00           N
ATOM    627 HH21 ARG A  52      76.180  90.610 154.770  1.00  0.00           H
ATOM    628 HH22 ARG A  52      76.500  92.280 154.460  1.00  0.00           H
ATOM    629  C   ARG A  52      80.490  95.280 151.050  1.00  0.00           C
ATOM    630  O   ARG A  52      80.150  96.330 151.570  1.00  0.00           O
ATOM    631  N   SER A  53      80.690  95.210 149.760  1.00  0.00           N
ATOM    632  HN  SER A  53      80.830  94.310 149.360  1.00  0.00           H
ATOM    633  CA  SER A  53      80.430  96.230 148.730  1.00  0.00           C
ATOM    634  HA  SER A  53      81.130  97.010 148.950  1.00  0.00           H
ATOM    635  CB  SER A  53      80.740  95.670 147.270  1.00  0.00           C
ATOM    636  HB1 SER A  53      80.310  94.700 146.930  1.00  0.00           H
ATOM    637  HB2 SER A  53      81.830  95.490 147.140  1.00  0.00           H
ATOM    638  OG  SER A  53      80.420  96.680 146.250  1.00  0.00           O
ATOM    639  HG1 SER A  53      79.730  96.280 145.720  1.00  0.00           H
ATOM    640  C   SER A  53      79.000  96.880 148.790  1.00  0.00           C
ATOM    641  O   SER A  53      78.070  96.240 149.140  1.00  0.00           O
ATOM    642  N   PRO A  54      78.760  98.210 148.580  1.00  0.00           N
ATOM    643  CD  PRO A  54      77.400  98.600 148.300  1.00  0.00           C
ATOM    644  HD1 PRO A  54      76.830  98.630 149.250  1.00  0.00           H
ATOM    645  HD2 PRO A  54      76.880  97.850 147.670  1.00  0.00           H
ATOM    646  CA  PRO A  54      79.670  99.330 148.750  1.00  0.00           C
ATOM    647  HA  PRO A  54      80.560  99.200 148.160  1.00  0.00           H
ATOM    648  CB  PRO A  54      78.760 100.540 148.480  1.00  0.00           C
ATOM    649  HB1 PRO A  54      78.440 101.060 149.410  1.00  0.00           H
ATOM    650  HB2 PRO A  54      79.290 101.190 147.760  1.00  0.00           H
ATOM    651  CG  PRO A  54      77.530  99.990 147.740  1.00  0.00           C
ATOM    652  HG1 PRO A  54      78.040  99.940 146.750  1.00  0.00           H
ATOM    653  HG2 PRO A  54      76.640 100.650 147.640  1.00  0.00           H
ATOM    654  C   PRO A  54      80.120  99.360 150.150  1.00  0.00           C
ATOM    655  O   PRO A  54      79.380  99.630 151.130  1.00  0.00           O
ATOM    656  N   ALA A  55      81.430  99.050 150.350  1.00  0.00           N
ATOM    657  HN  ALA A  55      82.060  98.810 149.620  1.00  0.00           H
ATOM    658  CA  ALA A  55      82.010  98.860 151.620  1.00  0.00           C
ATOM    659  HA  ALA A  55      81.240  98.680 152.360  1.00  0.00           H
ATOM    660  CB  ALA A  55      83.060  97.750 151.680  1.00  0.00           C
ATOM    661  HB1 ALA A  55      82.870  96.720 151.290  1.00  0.00           H
ATOM    662  HB2 ALA A  55      83.950  98.150 151.160  1.00  0.00           H
ATOM    663  HB3 ALA A  55      83.280  97.570 152.760  1.00  0.00           H
ATOM    664  C   ALA A  55      82.650 100.200 152.140  1.00  0.00           C
ATOM    665  O   ALA A  55      83.500 100.800 151.510  1.00  0.00           O
ATOM    666  N   VAL A  56      82.130 100.760 153.230  1.00  0.00           N
ATOM    667  HN  VAL A  56      81.390 100.370 153.770  1.00  0.00           H
ATOM    668  CA  VAL A  56      82.340 102.140 153.570  1.00  0.00           C
ATOM    669  HA  VAL A  56      82.680 102.700 152.710  1.00  0.00           H
ATOM    670  CB  VAL A  56      81.130 102.870 154.020  1.00  0.00           C
ATOM    671  HB  VAL A  56      80.610 102.320 154.840  1.00  0.00           H
ATOM    672  CG1 VAL A  56      81.500 104.240 154.550  1.00  0.00           C
ATOM    673 HG11 VAL A  56      81.780 104.910 153.710  1.00  0.00           H
ATOM    674 HG12 VAL A  56      80.640 104.670 155.110  1.00  0.00           H
ATOM    675 HG13 VAL A  56      82.340 104.220 155.280  1.00  0.00           H
ATOM    676  CG2 VAL A  56      80.090 102.890 152.880  1.00  0.00           C
ATOM    677 HG21 VAL A  56      79.800 101.920 152.410  1.00  0.00           H
ATOM    678 HG22 VAL A  56      79.240 103.500 153.260  1.00  0.00           H
ATOM    679 HG23 VAL A  56      80.510 103.470 152.030  1.00  0.00           H
ATOM    680  C   VAL A  56      83.540 102.170 154.420  1.00  0.00           C
ATOM    681  O   VAL A  56      83.580 101.540 155.510  1.00  0.00           O
ATOM    682  N   ILE A  57      84.590 102.880 154.060  1.00  0.00           N
ATOM    683  HN  ILE A  57      84.540 103.360 153.190  1.00  0.00           H
ATOM    684  CA  ILE A  57      85.660 103.320 154.920  1.00  0.00           C
ATOM    685  HA  ILE A  57      86.010 102.470 155.490  1.00  0.00           H
ATOM    686  CB  ILE A  57      86.850 103.690 154.090  1.00  0.00           C
ATOM    687  HB  ILE A  57      86.660 104.510 153.370  1.00  0.00           H
ATOM    688  CG2 ILE A  57      87.930 104.230 155.100  1.00  0.00           C
ATOM    689 HG21 ILE A  57      87.680 105.130 155.700  1.00  0.00           H
ATOM    690 HG22 ILE A  57      88.400 103.480 155.770  1.00  0.00           H
ATOM    691 HG23 ILE A  57      88.790 104.630 154.520  1.00  0.00           H
ATOM    692  CG1 ILE A  57      87.390 102.610 153.150  1.00  0.00           C
ATOM    693 HG11 ILE A  57      86.560 102.070 152.650  1.00  0.00           H
ATOM    694 HG12 ILE A  57      88.070 101.900 153.670  1.00  0.00           H
ATOM    695  CD  ILE A  57      88.090 103.250 151.950  1.00  0.00           C
ATOM    696  HD1 ILE A  57      88.450 102.520 151.200  1.00  0.00           H
ATOM    697  HD2 ILE A  57      87.540 104.030 151.380  1.00  0.00           H
ATOM    698  HD3 ILE A  57      88.960 103.740 152.450  1.00  0.00           H
ATOM    699  C   ILE A  57      85.260 104.550 155.830  1.00  0.00           C
ATOM    700  O   ILE A  57      85.500 104.670 157.030  1.00  0.00           O
ATOM    701  N   THR A  58      84.740 105.590 155.180  1.00  0.00           N
ATOM    702  HN  THR A  58      84.610 105.510 154.190  1.00  0.00           H
ATOM    703  CA  THR A  58      84.250 106.780 155.840  1.00  0.00           C
ATOM    704  HA  THR A  58      83.920 106.570 156.850  1.00  0.00           H
ATOM    705  CB  THR A  58      85.380 107.870 155.940  1.00  0.00           C
ATOM    706  HB  THR A  58      86.250 107.470 156.480  1.00  0.00           H
ATOM    707  OG1 THR A  58      84.920 109.000 156.650  1.00  0.00           O
ATOM    708  HG1 THR A  58      85.340 108.910 157.520  1.00  0.00           H
ATOM    709  CG2 THR A  58      85.820 108.380 154.560  1.00  0.00           C
ATOM    710 HG21 THR A  58      86.570 109.140 154.870  1.00  0.00           H
ATOM    711 HG22 THR A  58      86.260 107.480 154.080  1.00  0.00           H
ATOM    712 HG23 THR A  58      84.960 108.880 154.070  1.00  0.00           H
ATOM    713  C   THR A  58      83.000 107.280 155.160  1.00  0.00           C
ATOM    714  O   THR A  58      82.710 107.050 153.990  1.00  0.00           O
ATOM    715  N   GLY A  59      82.230 108.070 155.950  1.00  0.00           N
ATOM    716  HN  GLY A  59      82.390 108.230 156.920  1.00  0.00           H
ATOM    717  CA  GLY A  59      81.220 108.970 155.320  1.00  0.00           C
ATOM    718  HA1 GLY A  59      80.530 108.370 154.750  1.00  0.00           H
ATOM    719  HA2 GLY A  59      81.720 109.710 154.720  1.00  0.00           H
ATOM    720  C   GLY A  59      80.410 109.750 156.370  1.00  0.00           C
ATOM    721  O   GLY A  59      80.170 109.320 157.510  1.00  0.00           O
ATOM    722  N   LEU A  60      79.970 110.960 155.910  1.00  0.00           N
ATOM    723  HN  LEU A  60      80.150 111.070 154.940  1.00  0.00           H
ATOM    724  CA  LEU A  60      79.220 111.960 156.620  1.00  0.00           C
ATOM    725  HA  LEU A  60      79.330 111.860 157.690  1.00  0.00           H
ATOM    726  CB  LEU A  60      79.890 113.330 156.250  1.00  0.00           C
ATOM    727  HB1 LEU A  60      80.980 113.330 156.470  1.00  0.00           H
ATOM    728  HB2 LEU A  60      79.780 113.470 155.150  1.00  0.00           H
ATOM    729  CG  LEU A  60      79.230 114.610 156.740  1.00  0.00           C
ATOM    730  HG  LEU A  60      80.000 115.400 156.610  1.00  0.00           H
ATOM    731  CD1 LEU A  60      78.020 115.070 155.830  1.00  0.00           C
ATOM    732 HD11 LEU A  60      78.400 115.330 154.820  1.00  0.00           H
ATOM    733 HD12 LEU A  60      77.160 114.390 155.650  1.00  0.00           H
ATOM    734 HD13 LEU A  60      77.680 116.020 156.310  1.00  0.00           H
ATOM    735  CD2 LEU A  60      78.820 114.540 158.210  1.00  0.00           C
ATOM    736 HD21 LEU A  60      78.650 115.580 158.570  1.00  0.00           H
ATOM    737 HD22 LEU A  60      77.980 113.830 158.380  1.00  0.00           H
ATOM    738 HD23 LEU A  60      79.690 114.150 158.770  1.00  0.00           H
ATOM    739  C   LEU A  60      77.750 111.750 156.350  1.00  0.00           C
ATOM    740  O   LEU A  60      77.270 111.940 155.230  1.00  0.00           O
ATOM    741  N   TYR A  61      76.960 111.340 157.370  1.00  0.00           N
ATOM    742  HN  TYR A  61      77.250 111.340 158.320  1.00  0.00           H
ATOM    743  CA  TYR A  61      75.550 110.890 157.210  1.00  0.00           C
ATOM    744  HA  TYR A  61      75.130 111.120 156.240  1.00  0.00           H
ATOM    745  CB  TYR A  61      75.370 109.440 157.640  1.00  0.00           C
ATOM    746  HB1 TYR A  61      75.890 109.230 158.600  1.00  0.00           H
ATOM    747  HB2 TYR A  61      74.290 109.180 157.700  1.00  0.00           H
ATOM    748  CG  TYR A  61      75.980 108.610 156.590  1.00  0.00           C
ATOM    749  CD1 TYR A  61      75.350 108.160 155.390  1.00  0.00           C
ATOM    750  HD1 TYR A  61      74.350 108.520 155.170  1.00  0.00           H
ATOM    751  CE1 TYR A  61      75.940 107.120 154.640  1.00  0.00           C
ATOM    752  HE1 TYR A  61      75.400 106.810 153.750  1.00  0.00           H
ATOM    753  CZ  TYR A  61      77.210 106.610 155.060  1.00  0.00           C
ATOM    754  OH  TYR A  61      77.830 105.570 154.310  1.00  0.00           O
ATOM    755  HH  TYR A  61      77.180 105.280 153.680  1.00  0.00           H
ATOM    756  CD2 TYR A  61      77.240 108.120 156.940  1.00  0.00           C
ATOM    757  HD2 TYR A  61      77.760 108.520 157.800  1.00  0.00           H
ATOM    758  CE2 TYR A  61      77.870 107.070 156.220  1.00  0.00           C
ATOM    759  HE2 TYR A  61      78.810 106.630 156.510  1.00  0.00           H
ATOM    760  C   TYR A  61      74.680 111.810 158.150  1.00  0.00           C
ATOM    761  O   TYR A  61      75.220 112.520 158.990  1.00  0.00           O
ATOM    762  N   ASP A  62      73.380 111.910 157.840  1.00  0.00           N
ATOM    763  HN  ASP A  62      73.000 111.350 157.110  1.00  0.00           H
ATOM    764  CA  ASP A  62      72.480 112.880 158.340  1.00  0.00           C
ATOM    765  HA  ASP A  62      73.020 113.440 159.090  1.00  0.00           H
ATOM    766  CB  ASP A  62      72.050 113.940 157.340  1.00  0.00           C
ATOM    767  HB1 ASP A  62      72.930 114.560 157.090  1.00  0.00           H
ATOM    768  HB2 ASP A  62      71.720 113.540 156.360  1.00  0.00           H
ATOM    769  CG  ASP A  62      70.990 114.930 157.830  1.00  0.00           C
ATOM    770  OD1 ASP A  62      70.340 114.790 158.890  1.00  0.00           O
ATOM    771  OD2 ASP A  62      70.650 115.820 157.020  1.00  0.00           O
ATOM    772  C   ASP A  62      71.410 112.050 159.130  1.00  0.00           C
ATOM    773  O   ASP A  62      70.790 111.100 158.600  1.00  0.00           O
ATOM    774  N   LYS A  63      71.240 112.340 160.410  1.00  0.00           N
ATOM    775  HN  LYS A  63      71.700 113.140 160.780  1.00  0.00           H
ATOM    776  CA  LYS A  63      70.420 111.510 161.290  1.00  0.00           C
ATOM    777  HA  LYS A  63      70.490 110.510 160.880  1.00  0.00           H
ATOM    778  CB  LYS A  63      71.010 111.290 162.710  1.00  0.00           C
ATOM    779  HB1 LYS A  63      70.360 110.620 163.310  1.00  0.00           H
ATOM    780  HB2 LYS A  63      71.930 110.670 162.610  1.00  0.00           H
ATOM    781  CG  LYS A  63      71.500 112.520 163.490  1.00  0.00           C
ATOM    782  HG1 LYS A  63      70.590 113.100 163.740  1.00  0.00           H
ATOM    783  HG2 LYS A  63      72.110 113.130 162.800  1.00  0.00           H
ATOM    784  CD  LYS A  63      72.380 112.120 164.700  1.00  0.00           C
ATOM    785  HD1 LYS A  63      73.080 112.940 164.950  1.00  0.00           H
ATOM    786  HD2 LYS A  63      73.060 111.320 164.330  1.00  0.00           H
ATOM    787  CE  LYS A  63      71.680 111.480 165.940  1.00  0.00           C
ATOM    788  HE1 LYS A  63      72.390 111.380 166.800  1.00  0.00           H
ATOM    789  HE2 LYS A  63      71.260 110.510 165.600  1.00  0.00           H
ATOM    790  NZ  LYS A  63      70.590 112.290 166.340  1.00  0.00           N
ATOM    791  HZ1 LYS A  63      70.270 112.000 167.290  1.00  0.00           H
ATOM    792  HZ2 LYS A  63      70.870 113.290 166.390  1.00  0.00           H
ATOM    793  HZ3 LYS A  63      69.860 112.200 165.610  1.00  0.00           H
ATOM    794  C   LYS A  63      68.970 112.020 161.330  1.00  0.00           C
ATOM    795  O   LYS A  63      68.110 111.400 161.890  1.00  0.00           O
ATOM    796  N   CYS A  64      68.790 113.150 160.680  1.00  0.00           N
ATOM    797  HN  CYS A  64      69.470 113.640 160.140  1.00  0.00           H
ATOM    798  CA  CYS A  64      67.530 113.850 160.670  1.00  0.00           C
ATOM    799  HA  CYS A  64      66.780 113.300 161.230  1.00  0.00           H
ATOM    800  CB  CYS A  64      67.620 115.290 161.230  1.00  0.00           C
ATOM    801  HB1 CYS A  64      66.600 115.730 161.220  1.00  0.00           H
ATOM    802  HB2 CYS A  64      68.200 115.990 160.600  1.00  0.00           H
ATOM    803  SG  CYS A  64      68.240 115.270 162.960  1.00  0.00           S
ATOM    804  C   CYS A  64      67.030 113.960 159.160  1.00  0.00           C
ATOM    805  O   CYS A  64      65.970 114.520 158.860  1.00  0.00           O
ATOM    806  N   SER A  65      67.700 113.270 158.190  1.00  0.00           N
ATOM    807  HN  SER A  65      68.600 112.860 158.340  1.00  0.00           H
ATOM    808  CA  SER A  65      67.080 113.100 156.840  1.00  0.00           C
ATOM    809  HA  SER A  65      66.640 114.050 156.580  1.00  0.00           H
ATOM    810  CB  SER A  65      68.080 112.800 155.680  1.00  0.00           C
ATOM    811  HB1 SER A  65      67.610 112.560 154.700  1.00  0.00           H
ATOM    812  HB2 SER A  65      68.750 111.940 155.900  1.00  0.00           H
ATOM    813  OG  SER A  65      68.950 113.880 155.470  1.00  0.00           O
ATOM    814  HG1 SER A  65      69.400 114.010 156.310  1.00  0.00           H
ATOM    815  C   SER A  65      66.020 112.100 156.790  1.00  0.00           C
ATOM    816  O   SER A  65      66.350 110.870 156.840  1.00  0.00           O
ATOM    817  N   TYR A  66      64.710 112.460 156.660  1.00  0.00           N
ATOM    818  HN  TYR A  66      64.600 113.450 156.670  1.00  0.00           H
ATOM    819  CA  TYR A  66      63.590 111.570 156.560  1.00  0.00           C
ATOM    820  HA  TYR A  66      63.950 110.560 156.700  1.00  0.00           H
ATOM    821  CB  TYR A  66      62.520 111.930 157.630  1.00  0.00           C
ATOM    822  HB1 TYR A  66      62.240 112.980 157.390  1.00  0.00           H
ATOM    823  HB2 TYR A  66      61.590 111.320 157.590  1.00  0.00           H
ATOM    824  CG  TYR A  66      63.170 111.860 159.020  1.00  0.00           C
ATOM    825  CD1 TYR A  66      63.370 110.640 159.620  1.00  0.00           C
ATOM    826  HD1 TYR A  66      63.040 109.740 159.120  1.00  0.00           H
ATOM    827  CE1 TYR A  66      63.960 110.570 160.890  1.00  0.00           C
ATOM    828  HE1 TYR A  66      64.170 109.620 161.350  1.00  0.00           H
ATOM    829  CZ  TYR A  66      64.220 111.700 161.660  1.00  0.00           C
ATOM    830  OH  TYR A  66      64.700 111.730 163.040  1.00  0.00           O
ATOM    831  HH  TYR A  66      64.990 112.600 163.320  1.00  0.00           H
ATOM    832  CD2 TYR A  66      63.540 113.040 159.730  1.00  0.00           C
ATOM    833  HD2 TYR A  66      63.440 114.010 159.270  1.00  0.00           H
ATOM    834  CE2 TYR A  66      64.090 112.940 161.050  1.00  0.00           C
ATOM    835  HE2 TYR A  66      64.310 113.860 161.570  1.00  0.00           H
ATOM    836  C   TYR A  66      62.970 111.580 155.140  1.00  0.00           C
ATOM    837  O   TYR A  66      61.930 110.940 154.900  1.00  0.00           O
ATOM    838  N   ILE A  67      63.470 112.410 154.130  1.00  0.00           N
ATOM    839  HN  ILE A  67      64.210 113.070 154.220  1.00  0.00           H
ATOM    840  CA  ILE A  67      62.890 112.470 152.740  1.00  0.00           C
ATOM    841  HA  ILE A  67      61.910 112.020 152.760  1.00  0.00           H
ATOM    842  CB  ILE A  67      62.810 113.930 152.160  1.00  0.00           C
ATOM    843  HB  ILE A  67      63.820 114.400 152.250  1.00  0.00           H
ATOM    844  CG2 ILE A  67      62.290 113.850 150.680  1.00  0.00           C
ATOM    845 HG21 ILE A  67      63.020 113.300 150.050  1.00  0.00           H
ATOM    846 HG22 ILE A  67      61.310 113.310 150.650  1.00  0.00           H
ATOM    847 HG23 ILE A  67      62.110 114.870 150.280  1.00  0.00           H
ATOM    848  CG1 ILE A  67      61.940 114.730 153.140  1.00  0.00           C
ATOM    849 HG11 ILE A  67      61.790 115.730 152.690  1.00  0.00           H
ATOM    850 HG12 ILE A  67      62.360 114.970 154.140  1.00  0.00           H
ATOM    851  CD  ILE A  67      60.540 114.100 153.360  1.00  0.00           C
ATOM    852  HD1 ILE A  67      59.970 114.790 154.010  1.00  0.00           H
ATOM    853  HD2 ILE A  67      60.020 114.010 152.390  1.00  0.00           H
ATOM    854  HD3 ILE A  67      60.570 113.080 153.810  1.00  0.00           H
ATOM    855  C   ILE A  67      63.850 111.670 151.870  1.00  0.00           C
ATOM    856  O   ILE A  67      63.380 110.700 151.240  1.00  0.00           O
ATOM    857  N   SER A  68      65.140 111.950 151.840  1.00  0.00           N
ATOM    858  HN  SER A  68      65.510 112.640 152.460  1.00  0.00           H
ATOM    859  CA  SER A  68      66.030 111.110 151.160  1.00  0.00           C
ATOM    860  HA  SER A  68      65.680 110.100 151.010  1.00  0.00           H
ATOM    861  CB  SER A  68      66.330 111.630 149.680  1.00  0.00           C
ATOM    862  HB1 SER A  68      65.370 111.760 149.140  1.00  0.00           H
ATOM    863  HB2 SER A  68      66.890 110.830 149.150  1.00  0.00           H
ATOM    864  OG  SER A  68      67.120 112.830 149.710  1.00  0.00           O
ATOM    865  HG1 SER A  68      67.960 112.410 149.520  1.00  0.00           H
ATOM    866  C   SER A  68      67.250 111.020 152.000  1.00  0.00           C
ATOM    867  O   SER A  68      67.880 112.050 152.360  1.00  0.00           O
ATOM    868  N   ARG A  69      67.850 109.840 152.200  1.00  0.00           N
ATOM    869  HN  ARG A  69      67.510 108.980 151.830  1.00  0.00           H
ATOM    870  CA  ARG A  69      69.040 109.720 153.170  1.00  0.00           C
ATOM    871  HA  ARG A  69      68.950 110.550 153.860  1.00  0.00           H
ATOM    872  CB  ARG A  69      68.900 108.500 154.120  1.00  0.00           C
ATOM    873  HB1 ARG A  69      68.750 107.620 153.450  1.00  0.00           H
ATOM    874  HB2 ARG A  69      69.860 108.250 154.630  1.00  0.00           H
ATOM    875  CG  ARG A  69      67.700 108.610 155.070  1.00  0.00           C
ATOM    876  HG1 ARG A  69      66.990 109.300 154.580  1.00  0.00           H
ATOM    877  HG2 ARG A  69      68.020 109.160 155.980  1.00  0.00           H
ATOM    878  CD  ARG A  69      67.100 107.190 155.340  1.00  0.00           C
ATOM    879  HD1 ARG A  69      67.900 106.480 155.660  1.00  0.00           H
ATOM    880  HD2 ARG A  69      66.630 106.810 154.410  1.00  0.00           H
ATOM    881  NE  ARG A  69      66.000 107.360 156.440  1.00  0.00           N
ATOM    882  HE  ARG A  69      66.220 107.040 157.360  1.00  0.00           H
ATOM    883  CZ  ARG A  69      64.740 107.790 156.280  1.00  0.00           C
ATOM    884  NH1 ARG A  69      64.300 108.110 155.060  1.00  0.00           N
ATOM    885 HH11 ARG A  69      63.310 108.260 155.010  1.00  0.00           H
ATOM    886 HH12 ARG A  69      64.990 108.070 154.330  1.00  0.00           H
ATOM    887  NH2 ARG A  69      63.920 107.770 157.320  1.00  0.00           N
ATOM    888 HH21 ARG A  69      62.940 107.790 157.090  1.00  0.00           H
ATOM    889 HH22 ARG A  69      64.210 107.420 158.200  1.00  0.00           H
ATOM    890  C   ARG A  69      70.380 109.680 152.440  1.00  0.00           C
ATOM    891  O   ARG A  69      71.420 109.510 153.030  1.00  0.00           O
ATOM    892  N   ASP A  70      70.320 109.920 151.110  1.00  0.00           N
ATOM    893  HN  ASP A  70      69.470 110.320 150.770  1.00  0.00           H
ATOM    894  CA  ASP A  70      71.350 109.900 150.140  1.00  0.00           C
ATOM    895  HA  ASP A  70      72.050 109.130 150.430  1.00  0.00           H
ATOM    896  CB  ASP A  70      70.740 109.440 148.830  1.00  0.00           C
ATOM    897  HB1 ASP A  70      71.550 109.430 148.060  1.00  0.00           H
ATOM    898  HB2 ASP A  70      70.470 108.380 149.000  1.00  0.00           H
ATOM    899  CG  ASP A  70      69.580 110.280 148.380  1.00  0.00           C
ATOM    900  OD1 ASP A  70      69.280 111.360 148.970  1.00  0.00           O
ATOM    901  OD2 ASP A  70      69.010 109.890 147.360  1.00  0.00           O
ATOM    902  C   ASP A  70      72.220 111.170 150.120  1.00  0.00           C
ATOM    903  O   ASP A  70      73.320 111.060 149.520  1.00  0.00           O
ATOM    904  N   ARG A  71      71.770 112.290 150.800  1.00  0.00           N
ATOM    905  HN  ARG A  71      70.830 112.440 151.110  1.00  0.00           H
ATOM    906  CA  ARG A  71      72.630 113.450 151.080  1.00  0.00           C
ATOM    907  HA  ARG A  71      72.890 113.900 150.140  1.00  0.00           H
ATOM    908  CB  ARG A  71      71.890 114.530 151.970  1.00  0.00           C
ATOM    909  HB1 ARG A  71      71.560 113.970 152.870  1.00  0.00           H
ATOM    910  HB2 ARG A  71      72.590 115.330 152.280  1.00  0.00           H
ATOM    911  CG  ARG A  71      70.650 115.160 151.340  1.00  0.00           C
ATOM    912  HG1 ARG A  71      69.930 114.400 150.960  1.00  0.00           H
ATOM    913  HG2 ARG A  71      71.090 115.840 150.570  1.00  0.00           H
ATOM    914  CD  ARG A  71      69.780 116.130 152.130  1.00  0.00           C
ATOM    915  HD1 ARG A  71      70.440 116.860 152.640  1.00  0.00           H
ATOM    916  HD2 ARG A  71      69.020 115.600 152.750  1.00  0.00           H
ATOM    917  NE  ARG A  71      68.960 116.950 151.160  1.00  0.00           N
ATOM    918  HE  ARG A  71      69.160 116.920 150.180  1.00  0.00           H
ATOM    919  CZ  ARG A  71      68.070 117.860 151.570  1.00  0.00           C
ATOM    920  NH1 ARG A  71      67.690 118.080 152.800  1.00  0.00           N
ATOM    921 HH11 ARG A  71      67.000 118.780 152.980  1.00  0.00           H
ATOM    922 HH12 ARG A  71      68.020 117.470 153.520  1.00  0.00           H
ATOM    923  NH2 ARG A  71      67.470 118.550 150.570  1.00  0.00           N
ATOM    924 HH21 ARG A  71      66.810 119.290 150.700  1.00  0.00           H
ATOM    925 HH22 ARG A  71      67.780 118.280 149.660  1.00  0.00           H
ATOM    926  C   ARG A  71      73.950 113.170 151.770  1.00  0.00           C
ATOM    927  O   ARG A  71      73.990 112.320 152.620  1.00  0.00           O
ATOM    928  N   GLY A  72      75.060 113.910 151.520  1.00  0.00           N
ATOM    929  HN  GLY A  72      75.040 114.560 150.760  1.00  0.00           H
ATOM    930  CA  GLY A  72      76.320 113.700 152.180  1.00  0.00           C
ATOM    931  HA1 GLY A  72      76.260 112.860 152.850  1.00  0.00           H
ATOM    932  HA2 GLY A  72      76.730 114.640 152.510  1.00  0.00           H
ATOM    933  C   GLY A  72      77.280 113.150 151.200  1.00  0.00           C
ATOM    934  O   GLY A  72      77.030 112.850 150.030  1.00  0.00           O
ATOM    935  N   TRP A  73      78.530 112.890 151.780  1.00  0.00           N
ATOM    936  HN  TRP A  73      78.720 113.140 152.730  1.00  0.00           H
ATOM    937  CA  TRP A  73      79.590 112.270 151.110  1.00  0.00           C
ATOM    938  HA  TRP A  73      79.270 112.020 150.110  1.00  0.00           H
ATOM    939  CB  TRP A  73      80.820 113.260 150.970  1.00  0.00           C
ATOM    940  HB1 TRP A  73      81.660 112.840 150.370  1.00  0.00           H
ATOM    941  HB2 TRP A  73      80.530 114.030 150.230  1.00  0.00           H
ATOM    942  CG  TRP A  73      81.350 113.830 152.250  1.00  0.00           C
ATOM    943  CD1 TRP A  73      81.060 115.160 152.580  1.00  0.00           C
ATOM    944  HD1 TRP A  73      80.670 115.880 151.870  1.00  0.00           H
ATOM    945  NE1 TRP A  73      81.610 115.440 153.780  1.00  0.00           N
ATOM    946  HE1 TRP A  73      81.630 116.310 154.240  1.00  0.00           H
ATOM    947  CE2 TRP A  73      82.330 114.340 154.250  1.00  0.00           C
ATOM    948  CD2 TRP A  73      82.240 113.320 153.250  1.00  0.00           C
ATOM    949  CE3 TRP A  73      82.870 112.160 153.470  1.00  0.00           C
ATOM    950  HE3 TRP A  73      82.790 111.310 152.810  1.00  0.00           H
ATOM    951  CZ3 TRP A  73      83.610 111.960 154.680  1.00  0.00           C
ATOM    952  HZ3 TRP A  73      84.000 110.960 154.760  1.00  0.00           H
ATOM    953  CZ2 TRP A  73      83.280 114.200 155.320  1.00  0.00           C
ATOM    954  HZ2 TRP A  73      83.420 115.050 155.980  1.00  0.00           H
ATOM    955  CH2 TRP A  73      83.870 112.980 155.510  1.00  0.00           C
ATOM    956  HH2 TRP A  73      84.510 112.800 156.360  1.00  0.00           H
ATOM    957  C   TRP A  73      79.990 110.930 151.740  1.00  0.00           C
ATOM    958  O   TRP A  73      79.960 110.650 152.920  1.00  0.00           O
ATOM    959  N   VAL A  74      80.420 109.990 150.870  1.00  0.00           N
ATOM    960  HN  VAL A  74      80.600 110.270 149.930  1.00  0.00           H
ATOM    961  CA  VAL A  74      80.810 108.600 151.190  1.00  0.00           C
ATOM    962  HA  VAL A  74      80.920 108.430 152.250  1.00  0.00           H
ATOM    963  CB  VAL A  74      79.680 107.600 150.800  1.00  0.00           C
ATOM    964  HB  VAL A  74      79.480 107.610 149.710  1.00  0.00           H
ATOM    965  CG1 VAL A  74      79.990 106.100 151.220  1.00  0.00           C
ATOM    966 HG11 VAL A  74      80.190 106.110 152.320  1.00  0.00           H
ATOM    967 HG12 VAL A  74      79.100 105.490 150.960  1.00  0.00           H
ATOM    968 HG13 VAL A  74      80.840 105.730 150.610  1.00  0.00           H
ATOM    969  CG2 VAL A  74      78.280 108.080 151.500  1.00  0.00           C
ATOM    970 HG21 VAL A  74      78.640 108.120 152.550  1.00  0.00           H
ATOM    971 HG22 VAL A  74      77.890 109.030 151.090  1.00  0.00           H
ATOM    972 HG23 VAL A  74      77.490 107.330 151.280  1.00  0.00           H
ATOM    973  C   VAL A  74      82.080 108.160 150.420  1.00  0.00           C
ATOM    974  O   VAL A  74      82.340 108.540 149.270  1.00  0.00           O
ATOM    975  N   VAL A  75      83.030 107.500 151.110  1.00  0.00           N
ATOM    976  HN  VAL A  75      82.890 107.240 152.060  1.00  0.00           H
ATOM    977  CA  VAL A  75      84.270 107.080 150.470  1.00  0.00           C
ATOM    978  HA  VAL A  75      84.300 107.280 149.410  1.00  0.00           H
ATOM    979  CB  VAL A  75      85.520 107.900 150.890  1.00  0.00           C
ATOM    980  HB  VAL A  75      85.730 107.850 151.980  1.00  0.00           H
ATOM    981  CG1 VAL A  75      86.670 107.440 150.000  1.00  0.00           C
ATOM    982 HG11 VAL A  75      86.870 106.410 150.370  1.00  0.00           H
ATOM    983 HG12 VAL A  75      86.430 107.540 148.920  1.00  0.00           H
ATOM    984 HG13 VAL A  75      87.570 108.080 150.140  1.00  0.00           H
ATOM    985  CG2 VAL A  75      85.250 109.430 150.640  1.00  0.00           C
ATOM    986 HG21 VAL A  75      84.600 109.820 151.450  1.00  0.00           H
ATOM    987 HG22 VAL A  75      86.170 109.990 150.900  1.00  0.00           H
ATOM    988 HG23 VAL A  75      84.950 109.670 149.600  1.00  0.00           H
ATOM    989  C   VAL A  75      84.490 105.550 150.830  1.00  0.00           C
ATOM    990  O   VAL A  75      84.410 105.080 151.960  1.00  0.00           O
ATOM    991  N   GLY A  76      84.640 104.750 149.810  1.00  0.00           N
ATOM    992  HN  GLY A  76      84.840 105.150 148.920  1.00  0.00           H
ATOM    993  CA  GLY A  76      84.560 103.320 150.030  1.00  0.00           C
ATOM    994  HA1 GLY A  76      83.520 103.080 150.200  1.00  0.00           H
ATOM    995  HA2 GLY A  76      85.170 103.010 150.870  1.00  0.00           H
ATOM    996  C   GLY A  76      85.140 102.610 148.810  1.00  0.00           C
ATOM    997  O   GLY A  76      85.820 103.140 147.990  1.00  0.00           O
ATOM    998  N   ILE A  77      84.830 101.250 148.800  1.00  0.00           N
ATOM    999  HN  ILE A  77      84.240 100.970 149.550  1.00  0.00           H
ATOM   1000  CA  ILE A  77      85.080 100.270 147.760  1.00  0.00           C
ATOM   1001  HA  ILE A  77      85.630 100.680 146.930  1.00  0.00           H
ATOM   1002  CB  ILE A  77      86.030  99.200 148.240  1.00  0.00           C
ATOM   1003  HB  ILE A  77      85.490  98.740 149.100  1.00  0.00           H
ATOM   1004  CG2 ILE A  77      86.300  98.210 147.020  1.00  0.00           C
ATOM   1005 HG21 ILE A  77      86.910  97.420 147.510  1.00  0.00           H
ATOM   1006 HG22 ILE A  77      85.360  97.760 146.630  1.00  0.00           H
ATOM   1007 HG23 ILE A  77      86.860  98.650 146.170  1.00  0.00           H
ATOM   1008  CG1 ILE A  77      87.280  99.900 148.790  1.00  0.00           C
ATOM   1009 HG11 ILE A  77      86.980 100.450 149.710  1.00  0.00           H
ATOM   1010 HG12 ILE A  77      87.720 100.560 148.010  1.00  0.00           H
ATOM   1011  CD  ILE A  77      88.380  98.960 149.320  1.00  0.00           C
ATOM   1012  HD1 ILE A  77      87.970  98.150 149.960  1.00  0.00           H
ATOM   1013  HD2 ILE A  77      88.730  98.450 148.400  1.00  0.00           H
ATOM   1014  HD3 ILE A  77      89.170  99.490 149.900  1.00  0.00           H
ATOM   1015  C   ILE A  77      83.770  99.710 147.280  1.00  0.00           C
ATOM   1016  O   ILE A  77      82.990  99.230 148.090  1.00  0.00           O
ATOM   1017  N   HIS A  78      83.500  99.800 145.960  1.00  0.00           N
ATOM   1018  HN  HIS A  78      84.280 100.180 145.480  1.00  0.00           H
ATOM   1019  CA  HIS A  78      82.260  99.260 145.410  1.00  0.00           C
ATOM   1020  HA  HIS A  78      81.730  98.550 146.010  1.00  0.00           H
ATOM   1021  CB  HIS A  78      81.180 100.380 145.170  1.00  0.00           C
ATOM   1022  HB1 HIS A  78      80.750 100.680 146.150  1.00  0.00           H
ATOM   1023  HB2 HIS A  78      81.840 101.250 144.970  1.00  0.00           H
ATOM   1024  ND1 HIS A  78      80.280 100.630 142.950  1.00  0.00           N
ATOM   1025  CG  HIS A  78      80.220 100.000 144.190  1.00  0.00           C
ATOM   1026  CE1 HIS A  78      79.080 100.240 142.420  1.00  0.00           C
ATOM   1027  HE1 HIS A  78      78.800 100.470 141.390  1.00  0.00           H
ATOM   1028  NE2 HIS A  78      78.330  99.560 143.260  1.00  0.00           N
ATOM   1029  HE2 HIS A  78      77.410  99.160 143.220  1.00  0.00           H
ATOM   1030  CD2 HIS A  78      79.070  99.350 144.400  1.00  0.00           C
ATOM   1031  HD2 HIS A  78      78.730  98.770 145.250  1.00  0.00           H
ATOM   1032  C   HIS A  78      82.580  98.520 144.110  1.00  0.00           C
ATOM   1033  O   HIS A  78      83.520  98.800 143.330  1.00  0.00           O
ATOM   1034  N   THR A  79      81.870  97.440 143.810  1.00  0.00           N
ATOM   1035  HN  THR A  79      81.260  97.170 144.560  1.00  0.00           H
ATOM   1036  CA  THR A  79      81.730  96.800 142.530  1.00  0.00           C
ATOM   1037  HA  THR A  79      82.730  96.750 142.110  1.00  0.00           H
ATOM   1038  CB  THR A  79      81.210  95.430 142.610  1.00  0.00           C
ATOM   1039  HB  THR A  79      81.090  95.000 141.590  1.00  0.00           H
ATOM   1040  OG1 THR A  79      80.070  95.300 143.440  1.00  0.00           O
ATOM   1041  HG1 THR A  79      79.410  95.990 143.400  1.00  0.00           H
ATOM   1042  CG2 THR A  79      82.220  94.460 143.250  1.00  0.00           C
ATOM   1043 HG21 THR A  79      81.660  93.520 143.410  1.00  0.00           H
ATOM   1044 HG22 THR A  79      83.020  94.200 142.530  1.00  0.00           H
ATOM   1045 HG23 THR A  79      82.550  94.790 144.260  1.00  0.00           H
ATOM   1046  C   THR A  79      80.900  97.490 141.470  1.00  0.00           C
ATOM   1047  O   THR A  79      79.680  97.360 141.340  1.00  0.00           O
ATOM   1048  N   ILE A  80      81.570  98.120 140.500  1.00  0.00           N
ATOM   1049  HN  ILE A  80      82.560  98.120 140.580  1.00  0.00           H
ATOM   1050  CA  ILE A  80      80.910  98.580 139.270  1.00  0.00           C
ATOM   1051  HA  ILE A  80      80.040  99.180 139.510  1.00  0.00           H
ATOM   1052  CB  ILE A  80      81.800  99.460 138.400  1.00  0.00           C
ATOM   1053  HB  ILE A  80      82.580  98.910 137.840  1.00  0.00           H
ATOM   1054  CG2 ILE A  80      80.830 100.050 137.330  1.00  0.00           C
ATOM   1055 HG21 ILE A  80      79.860 100.360 137.780  1.00  0.00           H
ATOM   1056 HG22 ILE A  80      81.230 100.970 136.850  1.00  0.00           H
ATOM   1057 HG23 ILE A  80      80.560  99.380 136.490  1.00  0.00           H
ATOM   1058  CG1 ILE A  80      82.520 100.540 139.360  1.00  0.00           C
ATOM   1059 HG11 ILE A  80      82.870 100.060 140.300  1.00  0.00           H
ATOM   1060 HG12 ILE A  80      81.800 101.180 139.910  1.00  0.00           H
ATOM   1061  CD  ILE A  80      83.620 101.370 138.690  1.00  0.00           C
ATOM   1062  HD1 ILE A  80      83.960 101.980 139.550  1.00  0.00           H
ATOM   1063  HD2 ILE A  80      84.310 100.700 138.140  1.00  0.00           H
ATOM   1064  HD3 ILE A  80      83.260 101.960 137.810  1.00  0.00           H
ATOM   1065  C   ILE A  80      80.510  97.330 138.460  1.00  0.00           C
ATOM   1066  O   ILE A  80      81.430  96.510 138.290  1.00  0.00           O
ATOM   1067  N   SER A  81      79.220  97.140 138.150  1.00  0.00           N
ATOM   1068  HN  SER A  81      78.490  97.810 138.150  1.00  0.00           H
ATOM   1069  CA  SER A  81      78.760  95.890 137.710  1.00  0.00           C
ATOM   1070  HA  SER A  81      79.620  95.240 137.600  1.00  0.00           H
ATOM   1071  CB  SER A  81      77.790  95.100 138.740  1.00  0.00           C
ATOM   1072  HB1 SER A  81      76.820  95.640 138.830  1.00  0.00           H
ATOM   1073  HB2 SER A  81      78.250  95.190 139.750  1.00  0.00           H
ATOM   1074  OG  SER A  81      77.450  93.800 138.310  1.00  0.00           O
ATOM   1075  HG1 SER A  81      76.660  93.910 137.790  1.00  0.00           H
ATOM   1076  C   SER A  81      78.130  96.030 136.370  1.00  0.00           C
ATOM   1077  O   SER A  81      77.040  96.500 136.240  1.00  0.00           O
ATOM   1078  N   ASP A  82      78.860  95.800 135.330  1.00  0.00           N
ATOM   1079  HN  ASP A  82      79.840  95.600 135.380  1.00  0.00           H
ATOM   1080  CA  ASP A  82      78.410  95.750 133.980  1.00  0.00           C
ATOM   1081  HA  ASP A  82      77.380  96.070 133.860  1.00  0.00           H
ATOM   1082  CB  ASP A  82      79.230  96.680 133.000  1.00  0.00           C
ATOM   1083  HB1 ASP A  82      80.300  96.560 133.270  1.00  0.00           H
ATOM   1084  HB2 ASP A  82      79.000  96.280 131.980  1.00  0.00           H
ATOM   1085  CG  ASP A  82      78.840  98.120 132.970  1.00  0.00           C
ATOM   1086  OD1 ASP A  82      77.740  98.530 133.530  1.00  0.00           O
ATOM   1087  OD2 ASP A  82      79.550  98.930 132.290  1.00  0.00           O
ATOM   1088  C   ASP A  82      78.460  94.310 133.450  1.00  0.00           C
ATOM   1089  O   ASP A  82      79.400  93.490 133.610  1.00  0.00           O
ATOM   1090  N   GLN A  83      77.340  93.830 132.850  1.00  0.00           N
ATOM   1091  HN  GLN A  83      76.630  94.450 132.540  1.00  0.00           H
ATOM   1092  CA  GLN A  83      77.250  92.440 132.360  1.00  0.00           C
ATOM   1093  HA  GLN A  83      76.260  92.350 131.930  1.00  0.00           H
ATOM   1094  CB  GLN A  83      78.150  92.090 131.190  1.00  0.00           C
ATOM   1095  HB1 GLN A  83      79.120  92.540 131.500  1.00  0.00           H
ATOM   1096  HB2 GLN A  83      78.220  91.000 131.000  1.00  0.00           H
ATOM   1097  CG  GLN A  83      77.650  92.730 129.860  1.00  0.00           C
ATOM   1098  HG1 GLN A  83      77.480  93.820 130.000  1.00  0.00           H
ATOM   1099  HG2 GLN A  83      76.660  92.260 129.680  1.00  0.00           H
ATOM   1100  CD  GLN A  83      78.540  92.470 128.700  1.00  0.00           C
ATOM   1101  OE1 GLN A  83      78.050  92.110 127.590  1.00  0.00           O
ATOM   1102  NE2 GLN A  83      79.860  92.710 128.850  1.00  0.00           N
ATOM   1103 HE21 GLN A  83      80.300  93.230 129.580  1.00  0.00           H
ATOM   1104 HE22 GLN A  83      80.400  92.410 128.070  1.00  0.00           H
ATOM   1105  C   GLN A  83      77.330  91.420 133.460  1.00  0.00           C
ATOM   1106  O   GLN A  83      77.740  90.320 133.160  1.00  0.00           O
ATOM   1107  N   ASP A  84      77.120  91.850 134.680  1.00  0.00           N
ATOM   1108  HN  ASP A  84      76.930  92.830 134.790  1.00  0.00           H
ATOM   1109  CA  ASP A  84      77.210  91.040 135.840  1.00  0.00           C
ATOM   1110  HA  ASP A  84      77.080  91.740 136.660  1.00  0.00           H
ATOM   1111  CB  ASP A  84      76.250  89.900 135.810  1.00  0.00           C
ATOM   1112  HB1 ASP A  84      76.490  89.170 135.000  1.00  0.00           H
ATOM   1113  HB2 ASP A  84      76.290  89.270 136.730  1.00  0.00           H
ATOM   1114  CG  ASP A  84      74.840  90.420 135.700  1.00  0.00           C
ATOM   1115  OD1 ASP A  84      73.950  89.680 135.230  1.00  0.00           O
ATOM   1116  OD2 ASP A  84      74.560  91.490 136.340  1.00  0.00           O
ATOM   1117  C   ASP A  84      78.640  90.590 136.190  1.00  0.00           C
ATOM   1118  O   ASP A  84      78.880  89.480 136.680  1.00  0.00           O
ATOM   1119  N   ASN A  85      79.640  91.340 135.750  1.00  0.00           N
ATOM   1120  HN  ASN A  85      79.450  92.200 135.270  1.00  0.00           H
ATOM   1121  CA  ASN A  85      81.070  91.060 136.070  1.00  0.00           C
ATOM   1122  HA  ASN A  85      81.060  90.150 136.650  1.00  0.00           H
ATOM   1123  CB  ASN A  85      81.970  90.850 134.790  1.00  0.00           C
ATOM   1124  HB1 ASN A  85      81.440  90.180 134.080  1.00  0.00           H
ATOM   1125  HB2 ASN A  85      82.150  91.750 134.170  1.00  0.00           H
ATOM   1126  CG  ASN A  85      83.350  90.400 135.090  1.00  0.00           C
ATOM   1127  OD1 ASN A  85      83.820  90.310 136.240  1.00  0.00           O
ATOM   1128  ND2 ASN A  85      84.240  90.210 134.040  1.00  0.00           N
ATOM   1129 HD21 ASN A  85      83.950  90.240 133.090  1.00  0.00           H
ATOM   1130 HD22 ASN A  85      85.180  89.980 134.280  1.00  0.00           H
ATOM   1131  C   ASN A  85      81.600  92.210 136.940  1.00  0.00           C
ATOM   1132  O   ASN A  85      81.840  93.360 136.570  1.00  0.00           O
ATOM   1133  N   LYS A  86      81.860  91.850 138.190  1.00  0.00           N
ATOM   1134  HN  LYS A  86      81.860  90.900 138.490  1.00  0.00           H
ATOM   1135  CA  LYS A  86      82.280  92.790 139.180  1.00  0.00           C
ATOM   1136  HA  LYS A  86      81.640  93.650 139.170  1.00  0.00           H
ATOM   1137  CB  LYS A  86      82.150  92.080 140.600  1.00  0.00           C
ATOM   1138  HB1 LYS A  86      82.820  91.190 140.680  1.00  0.00           H
ATOM   1139  HB2 LYS A  86      82.480  92.780 141.390  1.00  0.00           H
ATOM   1140  CG  LYS A  86      80.760  91.480 140.960  1.00  0.00           C
ATOM   1141  HG1 LYS A  86      80.820  91.120 142.010  1.00  0.00           H
ATOM   1142  HG2 LYS A  86      80.610  90.570 140.340  1.00  0.00           H
ATOM   1143  CD  LYS A  86      79.590  92.440 140.930  1.00  0.00           C
ATOM   1144  HD1 LYS A  86      79.650  92.920 139.930  1.00  0.00           H
ATOM   1145  HD2 LYS A  86      79.670  93.260 141.680  1.00  0.00           H
ATOM   1146  CE  LYS A  86      78.180  91.780 141.030  1.00  0.00           C
ATOM   1147  HE1 LYS A  86      78.310  91.050 141.850  1.00  0.00           H
ATOM   1148  HE2 LYS A  86      77.960  91.240 140.080  1.00  0.00           H
ATOM   1149  NZ  LYS A  86      77.110  92.720 141.180  1.00  0.00           N
ATOM   1150  HZ1 LYS A  86      76.290  92.230 141.580  1.00  0.00           H
ATOM   1151  HZ2 LYS A  86      77.340  93.500 141.830  1.00  0.00           H
ATOM   1152  HZ3 LYS A  86      76.740  93.190 140.320  1.00  0.00           H
ATOM   1153  C   LYS A  86      83.690  93.310 138.970  1.00  0.00           C
ATOM   1154  O   LYS A  86      84.680  92.600 138.810  1.00  0.00           O
ATOM   1155  N   ASP A  87      83.830  94.640 138.980  1.00  0.00           N
ATOM   1156  HN  ASP A  87      83.090  95.270 139.230  1.00  0.00           H
ATOM   1157  CA  ASP A  87      85.120  95.360 138.970  1.00  0.00           C
ATOM   1158  HA  ASP A  87      86.030  94.770 138.920  1.00  0.00           H
ATOM   1159  CB  ASP A  87      85.210  96.350 137.770  1.00  0.00           C
ATOM   1160  HB1 ASP A  87      84.790  95.730 136.950  1.00  0.00           H
ATOM   1161  HB2 ASP A  87      84.510  97.220 137.810  1.00  0.00           H
ATOM   1162  CG  ASP A  87      86.620  96.780 137.370  1.00  0.00           C
ATOM   1163  OD1 ASP A  87      87.530  96.890 138.200  1.00  0.00           O
ATOM   1164  OD2 ASP A  87      86.720  97.190 136.100  1.00  0.00           O
ATOM   1165  C   ASP A  87      85.180  96.050 140.250  1.00  0.00           C
ATOM   1166  O   ASP A  87      84.500  97.020 140.510  1.00  0.00           O
ATOM   1167  N   PRO A  88      85.880  95.560 141.240  1.00  0.00           N
ATOM   1168  CD  PRO A  88      86.610  94.310 141.320  1.00  0.00           C
ATOM   1169  HD1 PRO A  88      87.460  94.200 140.610  1.00  0.00           H
ATOM   1170  HD2 PRO A  88      85.900  93.530 140.970  1.00  0.00           H
ATOM   1171  CA  PRO A  88      85.820  96.220 142.550  1.00  0.00           C
ATOM   1172  HA  PRO A  88      84.870  96.620 142.870  1.00  0.00           H
ATOM   1173  CB  PRO A  88      86.090  95.050 143.500  1.00  0.00           C
ATOM   1174  HB1 PRO A  88      86.500  95.470 144.440  1.00  0.00           H
ATOM   1175  HB2 PRO A  88      85.050  94.670 143.600  1.00  0.00           H
ATOM   1176  CG  PRO A  88      87.050  94.140 142.760  1.00  0.00           C
ATOM   1177  HG1 PRO A  88      86.970  93.080 143.070  1.00  0.00           H
ATOM   1178  HG2 PRO A  88      88.090  94.450 143.000  1.00  0.00           H
ATOM   1179  C   PRO A  88      86.830  97.400 142.570  1.00  0.00           C
ATOM   1180  O   PRO A  88      87.950  97.160 142.250  1.00  0.00           O
ATOM   1181  N   ARG A  89      86.430  98.680 142.820  1.00  0.00           N
ATOM   1182  HN  ARG A  89      85.490  98.810 143.140  1.00  0.00           H
ATOM   1183  CA  ARG A  89      87.270  99.860 142.820  1.00  0.00           C
ATOM   1184  HA  ARG A  89      88.310  99.610 142.950  1.00  0.00           H
ATOM   1185  CB  ARG A  89      86.990 100.700 141.510  1.00  0.00           C
ATOM   1186  HB1 ARG A  89      85.980 101.130 141.380  1.00  0.00           H
ATOM   1187  HB2 ARG A  89      87.800 101.460 141.590  1.00  0.00           H
ATOM   1188  CG  ARG A  89      87.190  99.890 140.260  1.00  0.00           C
ATOM   1189  HG1 ARG A  89      86.220  99.370 140.140  1.00  0.00           H
ATOM   1190  HG2 ARG A  89      88.010  99.140 140.210  1.00  0.00           H
ATOM   1191  CD  ARG A  89      87.420 100.750 138.970  1.00  0.00           C
ATOM   1192  HD1 ARG A  89      88.430 101.200 139.110  1.00  0.00           H
ATOM   1193  HD2 ARG A  89      86.580 101.470 138.870  1.00  0.00           H
ATOM   1194  NE  ARG A  89      87.460  99.930 137.770  1.00  0.00           N
ATOM   1195  HE  ARG A  89      87.400  98.950 137.930  1.00  0.00           H
ATOM   1196  CZ  ARG A  89      87.450 100.550 136.620  1.00  0.00           C
ATOM   1197  NH1 ARG A  89      87.660 101.860 136.470  1.00  0.00           N
ATOM   1198 HH11 ARG A  89      87.810 102.180 135.530  1.00  0.00           H
ATOM   1199 HH12 ARG A  89      87.920 102.440 137.240  1.00  0.00           H
ATOM   1200  NH2 ARG A  89      87.460  99.870 135.510  1.00  0.00           N
ATOM   1201 HH21 ARG A  89      87.860 100.220 134.670  1.00  0.00           H
ATOM   1202 HH22 ARG A  89      87.210  98.910 135.680  1.00  0.00           H
ATOM   1203  C   ARG A  89      86.960 100.710 144.010  1.00  0.00           C
ATOM   1204  O   ARG A  89      85.890 100.510 144.610  1.00  0.00           O
ATOM   1205  N   TYR A  90      87.850 101.620 144.330  1.00  0.00           N
ATOM   1206  HN  TYR A  90      88.800 101.610 144.040  1.00  0.00           H
ATOM   1207  CA  TYR A  90      87.580 102.810 145.190  1.00  0.00           C
ATOM   1208  HA  TYR A  90      87.210 102.370 146.110  1.00  0.00           H
ATOM   1209  CB  TYR A  90      88.880 103.660 145.670  1.00  0.00           C
ATOM   1210  HB1 TYR A  90      89.410 104.180 144.840  1.00  0.00           H
ATOM   1211  HB2 TYR A  90      88.550 104.510 146.300  1.00  0.00           H
ATOM   1212  CG  TYR A  90      89.920 102.840 146.480  1.00  0.00           C
ATOM   1213  CD1 TYR A  90      89.660 102.480 147.800  1.00  0.00           C
ATOM   1214  HD1 TYR A  90      88.710 102.750 148.230  1.00  0.00           H
ATOM   1215  CE1 TYR A  90      90.680 101.880 148.550  1.00  0.00           C
ATOM   1216  HE1 TYR A  90      90.470 101.710 149.600  1.00  0.00           H
ATOM   1217  CZ  TYR A  90      91.920 101.550 147.970  1.00  0.00           C
ATOM   1218  OH  TYR A  90      92.830 100.870 148.790  1.00  0.00           O
ATOM   1219  HH  TYR A  90      93.610 100.650 148.270  1.00  0.00           H
ATOM   1220  CD2 TYR A  90      91.190 102.680 145.940  1.00  0.00           C
ATOM   1221  HD2 TYR A  90      91.390 103.060 144.950  1.00  0.00           H
ATOM   1222  CE2 TYR A  90      92.190 101.950 146.630  1.00  0.00           C
ATOM   1223  HE2 TYR A  90      93.160 101.660 146.240  1.00  0.00           H
ATOM   1224  C   TYR A  90      86.480 103.720 144.620  1.00  0.00           C
ATOM   1225  O   TYR A  90      86.390 103.890 143.380  1.00  0.00           O
ATOM   1226  N   PHE A  91      85.650 104.300 145.460  1.00  0.00           N
ATOM   1227  HN  PHE A  91      85.690 104.110 146.440  1.00  0.00           H
ATOM   1228  CA  PHE A  91      84.700 105.320 145.010  1.00  0.00           C
ATOM   1229  HA  PHE A  91      84.970 105.680 144.030  1.00  0.00           H
ATOM   1230  CB  PHE A  91      83.240 104.710 144.860  1.00  0.00           C
ATOM   1231  HB1 PHE A  91      82.620 105.460 144.320  1.00  0.00           H
ATOM   1232  HB2 PHE A  91      83.350 103.780 144.250  1.00  0.00           H
ATOM   1233  CG  PHE A  91      82.390 104.560 146.140  1.00  0.00           C
ATOM   1234  CD1 PHE A  91      82.370 103.290 146.740  1.00  0.00           C
ATOM   1235  HD1 PHE A  91      83.000 102.510 146.340  1.00  0.00           H
ATOM   1236  CE1 PHE A  91      81.540 103.040 147.880  1.00  0.00           C
ATOM   1237  HE1 PHE A  91      81.500 102.050 148.310  1.00  0.00           H
ATOM   1238  CZ  PHE A  91      80.810 104.060 148.480  1.00  0.00           C
ATOM   1239  HZ  PHE A  91      80.290 103.920 149.420  1.00  0.00           H
ATOM   1240  CD2 PHE A  91      81.680 105.630 146.690  1.00  0.00           C
ATOM   1241  HD2 PHE A  91      81.710 106.650 146.330  1.00  0.00           H
ATOM   1242  CE2 PHE A  91      80.910 105.390 147.890  1.00  0.00           C
ATOM   1243  HE2 PHE A  91      80.270 106.230 148.100  1.00  0.00           H
ATOM   1244  C   PHE A  91      84.650 106.480 145.990  1.00  0.00           C
ATOM   1245  O   PHE A  91      85.010 106.320 147.170  1.00  0.00           O
ATOM   1246  N   PHE A  92      84.220 107.640 145.420  1.00  0.00           N
ATOM   1247  HN  PHE A  92      84.000 107.630 144.450  1.00  0.00           H
ATOM   1248  CA  PHE A  92      83.870 108.870 146.120  1.00  0.00           C
ATOM   1249  HA  PHE A  92      83.740 108.660 147.170  1.00  0.00           H
ATOM   1250  CB  PHE A  92      85.060 109.820 146.010  1.00  0.00           C
ATOM   1251  HB1 PHE A  92      85.780 109.410 146.750  1.00  0.00           H
ATOM   1252  HB2 PHE A  92      85.450 109.740 144.970  1.00  0.00           H
ATOM   1253  CG  PHE A  92      84.950 111.280 146.420  1.00  0.00           C
ATOM   1254  CD1 PHE A  92      84.170 111.640 147.510  1.00  0.00           C
ATOM   1255  HD1 PHE A  92      83.600 110.930 148.090  1.00  0.00           H
ATOM   1256  CE1 PHE A  92      84.080 113.030 147.890  1.00  0.00           C
ATOM   1257  HE1 PHE A  92      83.480 113.340 148.730  1.00  0.00           H
ATOM   1258  CZ  PHE A  92      84.710 114.050 147.200  1.00  0.00           C
ATOM   1259  HZ  PHE A  92      84.560 115.080 147.470  1.00  0.00           H
ATOM   1260  CD2 PHE A  92      85.730 112.340 145.790  1.00  0.00           C
ATOM   1261  HD2 PHE A  92      86.330 111.990 144.970  1.00  0.00           H
ATOM   1262  CE2 PHE A  92      85.620 113.670 146.120  1.00  0.00           C
ATOM   1263  HE2 PHE A  92      86.150 114.420 145.560  1.00  0.00           H
ATOM   1264  C   PHE A  92      82.610 109.400 145.470  1.00  0.00           C
ATOM   1265  O   PHE A  92      82.430 109.540 144.220  1.00  0.00           O
ATOM   1266  N   SER A  93      81.580 109.490 146.360  1.00  0.00           N
ATOM   1267  HN  SER A  93      81.750 109.410 147.340  1.00  0.00           H
ATOM   1268  CA  SER A  93      80.330 110.050 145.990  1.00  0.00           C
ATOM   1269  HA  SER A  93      80.390 110.330 144.950  1.00  0.00           H
ATOM   1270  CB  SER A  93      79.210 109.010 146.130  1.00  0.00           C
ATOM   1271  HB1 SER A  93      79.490 108.160 145.470  1.00  0.00           H
ATOM   1272  HB2 SER A  93      78.320 109.290 145.530  1.00  0.00           H
ATOM   1273  OG  SER A  93      79.080 108.560 147.500  1.00  0.00           O
ATOM   1274  HG1 SER A  93      78.670 109.290 147.960  1.00  0.00           H
ATOM   1275  C   SER A  93      80.000 111.240 146.850  1.00  0.00           C
ATOM   1276  O   SER A  93      80.460 111.320 148.000  1.00  0.00           O
ATOM   1277  N   LEU A  94      79.240 112.210 146.270  1.00  0.00           N
ATOM   1278  HN  LEU A  94      79.030 112.050 145.310  1.00  0.00           H
ATOM   1279  CA  LEU A  94      78.920 113.430 146.890  1.00  0.00           C
ATOM   1280  HA  LEU A  94      78.790 113.150 147.920  1.00  0.00           H
ATOM   1281  CB  LEU A  94      79.950 114.530 146.670  1.00  0.00           C
ATOM   1282  HB1 LEU A  94      80.990 114.190 146.890  1.00  0.00           H
ATOM   1283  HB2 LEU A  94      79.940 114.770 145.590  1.00  0.00           H
ATOM   1284  CG  LEU A  94      79.780 115.990 147.330  1.00  0.00           C
ATOM   1285  HG  LEU A  94      78.790 116.400 147.020  1.00  0.00           H
ATOM   1286  CD1 LEU A  94      79.780 115.980 148.850  1.00  0.00           C
ATOM   1287 HD11 LEU A  94      79.390 116.960 149.180  1.00  0.00           H
ATOM   1288 HD12 LEU A  94      79.160 115.190 149.340  1.00  0.00           H
ATOM   1289 HD13 LEU A  94      80.790 115.900 149.300  1.00  0.00           H
ATOM   1290  CD2 LEU A  94      80.910 116.910 146.850  1.00  0.00           C
ATOM   1291 HD21 LEU A  94      81.890 116.460 147.110  1.00  0.00           H
ATOM   1292 HD22 LEU A  94      80.810 117.000 145.750  1.00  0.00           H
ATOM   1293 HD23 LEU A  94      80.920 117.960 147.210  1.00  0.00           H
ATOM   1294  C   LEU A  94      77.530 113.810 146.420  1.00  0.00           C
ATOM   1295  O   LEU A  94      77.210 113.950 145.230  1.00  0.00           O
ATOM   1296  N   LYS A  95      76.640 114.100 147.400  1.00  0.00           N
ATOM   1297  HN  LYS A  95      76.820 113.860 148.350  1.00  0.00           H
ATOM   1298  CA  LYS A  95      75.330 114.770 147.140  1.00  0.00           C
ATOM   1299  HA  LYS A  95      75.220 115.100 146.120  1.00  0.00           H
ATOM   1300  CB  LYS A  95      74.170 113.710 147.210  1.00  0.00           C
ATOM   1301  HB1 LYS A  95      74.380 112.760 146.680  1.00  0.00           H
ATOM   1302  HB2 LYS A  95      74.100 113.360 148.260  1.00  0.00           H
ATOM   1303  CG  LYS A  95      72.770 114.280 146.920  1.00  0.00           C
ATOM   1304  HG1 LYS A  95      72.850 114.880 145.990  1.00  0.00           H
ATOM   1305  HG2 LYS A  95      72.440 114.950 147.750  1.00  0.00           H
ATOM   1306  CD  LYS A  95      71.670 113.160 146.750  1.00  0.00           C
ATOM   1307  HD1 LYS A  95      71.730 112.390 147.540  1.00  0.00           H
ATOM   1308  HD2 LYS A  95      71.930 112.770 145.740  1.00  0.00           H
ATOM   1309  CE  LYS A  95      70.280 113.750 146.680  1.00  0.00           C
ATOM   1310  HE1 LYS A  95      70.170 114.430 145.820  1.00  0.00           H
ATOM   1311  HE2 LYS A  95      70.110 114.260 147.650  1.00  0.00           H
ATOM   1312  NZ  LYS A  95      69.310 112.700 146.450  1.00  0.00           N
ATOM   1313  HZ1 LYS A  95      69.120 112.130 147.310  1.00  0.00           H
ATOM   1314  HZ2 LYS A  95      68.440 113.100 146.030  1.00  0.00           H
ATOM   1315  HZ3 LYS A  95      69.720 112.050 145.750  1.00  0.00           H
ATOM   1316  C   LYS A  95      75.280 115.850 148.200  1.00  0.00           C
ATOM   1317  O   LYS A  95      75.390 115.650 149.370  1.00  0.00           O
ATOM   1318  N   THR A  96      75.060 117.140 147.760  1.00  0.00           N
ATOM   1319  HN  THR A  96      75.070 117.410 146.800  1.00  0.00           H
ATOM   1320  CA  THR A  96      74.850 118.190 148.750  1.00  0.00           C
ATOM   1321  HA  THR A  96      75.350 118.010 149.690  1.00  0.00           H
ATOM   1322  CB  THR A  96      75.410 119.550 148.130  1.00  0.00           C
ATOM   1323  HB  THR A  96      75.460 120.310 148.930  1.00  0.00           H
ATOM   1324  OG1 THR A  96      74.670 119.970 146.990  1.00  0.00           O
ATOM   1325  HG1 THR A  96      74.930 120.890 146.920  1.00  0.00           H
ATOM   1326  CG2 THR A  96      76.930 119.340 147.840  1.00  0.00           C
ATOM   1327 HG21 THR A  96      77.390 120.350 147.980  1.00  0.00           H
ATOM   1328 HG22 THR A  96      77.250 118.680 148.680  1.00  0.00           H
ATOM   1329 HG23 THR A  96      77.270 118.910 146.880  1.00  0.00           H
ATOM   1330  C   THR A  96      73.410 118.330 149.030  1.00  0.00           C
ATOM   1331  O   THR A  96      72.550 117.760 148.350  1.00  0.00           O
ATOM   1332  N   ASP A  97      73.060 119.170 150.030  1.00  0.00           N
ATOM   1333  HN  ASP A  97      73.790 119.470 150.640  1.00  0.00           H
ATOM   1334  CA  ASP A  97      71.660 119.290 150.410  1.00  0.00           C
ATOM   1335  HA  ASP A  97      71.170 118.320 150.430  1.00  0.00           H
ATOM   1336  CB  ASP A  97      71.560 119.830 151.840  1.00  0.00           C
ATOM   1337  HB1 ASP A  97      71.990 120.860 151.910  1.00  0.00           H
ATOM   1338  HB2 ASP A  97      70.490 119.850 152.110  1.00  0.00           H
ATOM   1339  CG  ASP A  97      72.060 118.950 152.990  1.00  0.00           C
ATOM   1340  OD1 ASP A  97      72.530 117.830 152.780  1.00  0.00           O
ATOM   1341  OD2 ASP A  97      71.860 119.350 154.190  1.00  0.00           O
ATOM   1342  C   ASP A  97      70.910 120.180 149.380  1.00  0.00           C
ATOM   1343  O   ASP A  97      69.710 120.270 149.440  1.00  0.00           O
ATOM   1344  N   ARG A  98      71.620 120.800 148.420  1.00  0.00           N
ATOM   1345  HN  ARG A  98      72.610 120.760 148.350  1.00  0.00           H
ATOM   1346  CA  ARG A  98      70.970 121.470 147.300  1.00  0.00           C
ATOM   1347  HA  ARG A  98      70.000 121.790 147.640  1.00  0.00           H
ATOM   1348  CB  ARG A  98      71.780 122.700 146.730  1.00  0.00           C
ATOM   1349  HB1 ARG A  98      72.780 122.310 146.430  1.00  0.00           H
ATOM   1350  HB2 ARG A  98      71.310 123.140 145.830  1.00  0.00           H
ATOM   1351  CG  ARG A  98      72.060 123.850 147.680  1.00  0.00           C
ATOM   1352  HG1 ARG A  98      72.670 123.390 148.490  1.00  0.00           H
ATOM   1353  HG2 ARG A  98      71.190 124.290 148.210  1.00  0.00           H
ATOM   1354  CD  ARG A  98      72.780 124.960 146.980  1.00  0.00           C
ATOM   1355  HD1 ARG A  98      72.210 125.370 146.120  1.00  0.00           H
ATOM   1356  HD2 ARG A  98      73.620 124.460 146.440  1.00  0.00           H
ATOM   1357  NE  ARG A  98      73.300 126.000 147.970  1.00  0.00           N
ATOM   1358  HE  ARG A  98      73.130 125.980 148.950  1.00  0.00           H
ATOM   1359  CZ  ARG A  98      73.800 127.200 147.500  1.00  0.00           C
ATOM   1360  NH1 ARG A  98      74.130 127.400 146.270  1.00  0.00           N
ATOM   1361 HH11 ARG A  98      74.690 128.180 146.010  1.00  0.00           H
ATOM   1362 HH12 ARG A  98      74.330 126.540 145.790  1.00  0.00           H
ATOM   1363  NH2 ARG A  98      73.940 128.250 148.280  1.00  0.00           N
ATOM   1364 HH21 ARG A  98      74.380 129.070 147.910  1.00  0.00           H
ATOM   1365 HH22 ARG A  98      73.830 128.240 149.270  1.00  0.00           H
ATOM   1366  C   ARG A  98      70.540 120.500 146.190  1.00  0.00           C
ATOM   1367  O   ARG A  98      69.420 120.600 145.680  1.00  0.00           O
ATOM   1368  N   ALA A  99      71.430 119.550 145.900  1.00  0.00           N
ATOM   1369  HN  ALA A  99      72.270 119.480 146.430  1.00  0.00           H
ATOM   1370  CA  ALA A  99      71.420 118.610 144.800  1.00  0.00           C
ATOM   1371  HA  ALA A  99      71.400 119.260 143.940  1.00  0.00           H
ATOM   1372  CB  ALA A  99      72.760 117.800 144.810  1.00  0.00           C
ATOM   1373  HB1 ALA A  99      73.020 117.220 143.900  1.00  0.00           H
ATOM   1374  HB2 ALA A  99      73.570 118.560 144.890  1.00  0.00           H
ATOM   1375  HB3 ALA A  99      72.760 117.060 145.640  1.00  0.00           H
ATOM   1376  C   ALA A  99      70.240 117.650 144.770  1.00  0.00           C
ATOM   1377  O   ALA A  99      69.850 117.200 145.850  1.00  0.00           O
ATOM   1378  N   ARG A 100      69.790 117.340 143.560  1.00  0.00           N
ATOM   1379  HN  ARG A 100      70.170 117.730 142.730  1.00  0.00           H
ATOM   1380  CA  ARG A 100      68.750 116.380 143.200  1.00  0.00           C
ATOM   1381  HA  ARG A 100      68.210 116.230 144.120  1.00  0.00           H
ATOM   1382  CB  ARG A 100      67.930 116.970 142.020  1.00  0.00           C
ATOM   1383  HB1 ARG A 100      68.670 117.320 141.270  1.00  0.00           H
ATOM   1384  HB2 ARG A 100      67.370 116.130 141.560  1.00  0.00           H
ATOM   1385  CG  ARG A 100      66.910 118.180 142.300  1.00  0.00           C
ATOM   1386  HG1 ARG A 100      66.780 118.490 141.240  1.00  0.00           H
ATOM   1387  HG2 ARG A 100      67.500 118.860 142.950  1.00  0.00           H
ATOM   1388  CD  ARG A 100      65.620 117.930 142.990  1.00  0.00           C
ATOM   1389  HD1 ARG A 100      65.860 117.680 144.050  1.00  0.00           H
ATOM   1390  HD2 ARG A 100      64.950 117.200 142.490  1.00  0.00           H
ATOM   1391  NE  ARG A 100      64.980 119.280 143.040  1.00  0.00           N
ATOM   1392  HE  ARG A 100      64.990 119.990 142.340  1.00  0.00           H
ATOM   1393  CZ  ARG A 100      63.950 119.580 143.890  1.00  0.00           C
ATOM   1394  NH1 ARG A 100      63.410 118.740 144.740  1.00  0.00           N
ATOM   1395 HH11 ARG A 100      62.530 118.870 145.190  1.00  0.00           H
ATOM   1396 HH12 ARG A 100      63.720 117.790 144.750  1.00  0.00           H
ATOM   1397  NH2 ARG A 100      63.470 120.820 143.890  1.00  0.00           N
ATOM   1398 HH21 ARG A 100      62.920 121.080 144.680  1.00  0.00           H
ATOM   1399 HH22 ARG A 100      63.930 121.510 143.320  1.00  0.00           H
ATOM   1400  C   ARG A 100      69.400 115.080 142.800  1.00  0.00           C
ATOM   1401  O   ARG A 100      68.750 114.160 142.570  1.00  0.00           O
ATOM   1402  N   GLN A 101      70.750 115.010 142.780  1.00  0.00           N
ATOM   1403  HN  GLN A 101      71.370 115.740 143.060  1.00  0.00           H
ATOM   1404  CA  GLN A 101      71.430 113.830 142.250  1.00  0.00           C
ATOM   1405  HA  GLN A 101      70.770 112.980 142.220  1.00  0.00           H
ATOM   1406  CB  GLN A 101      72.020 114.040 140.750  1.00  0.00           C
ATOM   1407  HB1 GLN A 101      72.850 113.330 140.600  1.00  0.00           H
ATOM   1408  HB2 GLN A 101      71.280 113.620 140.040  1.00  0.00           H
ATOM   1409  CG  GLN A 101      72.480 115.490 140.430  1.00  0.00           C
ATOM   1410  HG1 GLN A 101      73.330 115.720 141.110  1.00  0.00           H
ATOM   1411  HG2 GLN A 101      71.700 116.270 140.570  1.00  0.00           H
ATOM   1412  CD  GLN A 101      72.930 115.560 138.930  1.00  0.00           C
ATOM   1413  OE1 GLN A 101      72.080 115.630 138.060  1.00  0.00           O
ATOM   1414  NE2 GLN A 101      74.210 115.660 138.670  1.00  0.00           N
ATOM   1415 HE21 GLN A 101      74.850 115.980 139.370  1.00  0.00           H
ATOM   1416 HE22 GLN A 101      74.390 115.400 137.720  1.00  0.00           H
ATOM   1417  C   GLN A 101      72.590 113.600 143.100  1.00  0.00           C
ATOM   1418  O   GLN A 101      73.200 114.570 143.450  1.00  0.00           O
ATOM   1419  N   VAL A 102      72.990 112.350 143.420  1.00  0.00           N
ATOM   1420  HN  VAL A 102      72.470 111.560 143.110  1.00  0.00           H
ATOM   1421  CA  VAL A 102      74.310 112.080 143.900  1.00  0.00           C
ATOM   1422  HA  VAL A 102      74.680 112.880 144.530  1.00  0.00           H
ATOM   1423  CB  VAL A 102      74.310 110.830 144.660  1.00  0.00           C
ATOM   1424  HB  VAL A 102      73.720 111.030 145.580  1.00  0.00           H
ATOM   1425  CG1 VAL A 102      73.640 109.630 143.860  1.00  0.00           C
ATOM   1426 HG11 VAL A 102      73.910 108.750 144.480  1.00  0.00           H
ATOM   1427 HG12 VAL A 102      72.530 109.760 143.870  1.00  0.00           H
ATOM   1428 HG13 VAL A 102      74.140 109.660 142.870  1.00  0.00           H
ATOM   1429  CG2 VAL A 102      75.770 110.380 145.040  1.00  0.00           C
ATOM   1430 HG21 VAL A 102      75.750 109.440 145.630  1.00  0.00           H
ATOM   1431 HG22 VAL A 102      76.450 110.160 144.190  1.00  0.00           H
ATOM   1432 HG23 VAL A 102      76.190 111.150 145.720  1.00  0.00           H
ATOM   1433  C   VAL A 102      75.340 112.110 142.690  1.00  0.00           C
ATOM   1434  O   VAL A 102      74.990 111.550 141.660  1.00  0.00           O
ATOM   1435  N   THR A 103      76.560 112.730 142.850  1.00  0.00           N
ATOM   1436  HN  THR A 103      76.950 113.270 143.590  1.00  0.00           H
ATOM   1437  CA  THR A 103      77.640 112.570 141.820  1.00  0.00           C
ATOM   1438  HA  THR A 103      77.370 111.980 140.950  1.00  0.00           H
ATOM   1439  CB  THR A 103      78.220 113.840 141.280  1.00  0.00           C
ATOM   1440  HB  THR A 103      78.710 114.370 142.130  1.00  0.00           H
ATOM   1441  OG1 THR A 103      77.220 114.710 140.820  1.00  0.00           O
ATOM   1442  HG1 THR A 103      76.870 114.190 140.090  1.00  0.00           H
ATOM   1443  CG2 THR A 103      79.250 113.570 140.210  1.00  0.00           C
ATOM   1444 HG21 THR A 103      80.280 113.250 140.460  1.00  0.00           H
ATOM   1445 HG22 THR A 103      78.800 112.920 139.430  1.00  0.00           H
ATOM   1446 HG23 THR A 103      79.270 114.540 139.680  1.00  0.00           H
ATOM   1447  C   THR A 103      78.770 111.680 142.360  1.00  0.00           C
ATOM   1448  O   THR A 103      79.340 111.930 143.460  1.00  0.00           O
ATOM   1449  N   THR A 104      79.120 110.640 141.570  1.00  0.00           N
ATOM   1450  HN  THR A 104      78.670 110.400 140.720  1.00  0.00           H
ATOM   1451  CA  THR A 104      80.040 109.610 142.040  1.00  0.00           C
ATOM   1452  HA  THR A 104      80.450 109.940 142.980  1.00  0.00           H
ATOM   1453  CB  THR A 104      79.460 108.240 142.250  1.00  0.00           C
ATOM   1454  HB  THR A 104      79.320 107.780 141.250  1.00  0.00           H
ATOM   1455  OG1 THR A 104      78.170 108.290 142.930  1.00  0.00           O
ATOM   1456  HG1 THR A 104      77.620 108.640 142.230  1.00  0.00           H
ATOM   1457  CG2 THR A 104      80.360 107.400 143.100  1.00  0.00           C
ATOM   1458 HG21 THR A 104      81.260 107.140 142.510  1.00  0.00           H
ATOM   1459 HG22 THR A 104      80.720 107.910 144.020  1.00  0.00           H
ATOM   1460 HG23 THR A 104      79.970 106.420 143.440  1.00  0.00           H
ATOM   1461  C   THR A 104      81.210 109.470 141.050  1.00  0.00           C
ATOM   1462  O   THR A 104      81.000 109.330 139.850  1.00  0.00           O
ATOM   1463  N   ILE A 105      82.450 109.510 141.470  1.00  0.00           N
ATOM   1464  HN  ILE A 105      82.470 109.610 142.460  1.00  0.00           H
ATOM   1465  CA  ILE A 105      83.690 109.300 140.680  1.00  0.00           C
ATOM   1466  HA  ILE A 105      83.340 109.050 139.680  1.00  0.00           H
ATOM   1467  CB  ILE A 105      84.650 110.440 140.640  1.00  0.00           C
ATOM   1468  HB  ILE A 105      85.550 110.190 140.040  1.00  0.00           H
ATOM   1469  CG2 ILE A 105      83.870 111.510 139.780  1.00  0.00           C
ATOM   1470 HG21 ILE A 105      83.040 111.970 140.340  1.00  0.00           H
ATOM   1471 HG22 ILE A 105      84.560 112.350 139.540  1.00  0.00           H
ATOM   1472 HG23 ILE A 105      83.390 111.040 138.890  1.00  0.00           H
ATOM   1473  CG1 ILE A 105      85.210 110.960 142.010  1.00  0.00           C
ATOM   1474 HG11 ILE A 105      86.010 110.240 142.250  1.00  0.00           H
ATOM   1475 HG12 ILE A 105      84.570 110.870 142.910  1.00  0.00           H
ATOM   1476  CD  ILE A 105      85.680 112.400 141.910  1.00  0.00           C
ATOM   1477  HD1 ILE A 105      86.410 112.570 141.100  1.00  0.00           H
ATOM   1478  HD2 ILE A 105      84.790 112.960 141.570  1.00  0.00           H
ATOM   1479  HD3 ILE A 105      86.150 112.810 142.820  1.00  0.00           H
ATOM   1480  C   ILE A 105      84.430 108.060 141.240  1.00  0.00           C
ATOM   1481  O   ILE A 105      84.240 107.700 142.430  1.00  0.00           O
ATOM   1482  N   ASN A 106      85.160 107.290 140.470  1.00  0.00           N
ATOM   1483  HN  ASN A 106      85.200 107.530 139.500  1.00  0.00           H
ATOM   1484  CA  ASN A 106      85.680 105.970 140.850  1.00  0.00           C
ATOM   1485  HA  ASN A 106      85.790 105.840 141.910  1.00  0.00           H
ATOM   1486  CB  ASN A 106      84.850 104.830 140.190  1.00  0.00           C
ATOM   1487  HB1 ASN A 106      84.910 104.950 139.090  1.00  0.00           H
ATOM   1488  HB2 ASN A 106      85.260 103.850 140.520  1.00  0.00           H
ATOM   1489  CG  ASN A 106      83.390 104.860 140.510  1.00  0.00           C
ATOM   1490  OD1 ASN A 106      82.540 105.450 139.880  1.00  0.00           O
ATOM   1491  ND2 ASN A 106      82.990 104.110 141.550  1.00  0.00           N
ATOM   1492 HD21 ASN A 106      83.640 103.510 142.020  1.00  0.00           H
ATOM   1493 HD22 ASN A 106      82.060 104.090 141.910  1.00  0.00           H
ATOM   1494  C   ASN A 106      87.180 105.850 140.400  1.00  0.00           C
ATOM   1495  O   ASN A 106      87.760 106.700 139.720  1.00  0.00           O
ATOM   1496  N   ALA A 107      87.910 104.740 140.830  1.00  0.00           N
ATOM   1497  HN  ALA A 107      87.500 104.070 141.440  1.00  0.00           H
ATOM   1498  CA  ALA A 107      89.290 104.570 140.350  1.00  0.00           C
ATOM   1499  HA  ALA A 107      89.710 105.550 140.200  1.00  0.00           H
ATOM   1500  CB  ALA A 107      90.160 103.810 141.290  1.00  0.00           C
ATOM   1501  HB1 ALA A 107      91.130 103.500 140.850  1.00  0.00           H
ATOM   1502  HB2 ALA A 107      90.160 104.440 142.210  1.00  0.00           H
ATOM   1503  HB3 ALA A 107      89.730 102.810 141.490  1.00  0.00           H
ATOM   1504  C   ALA A 107      89.300 103.970 138.920  1.00  0.00           C
ATOM   1505  O   ALA A 107      88.320 103.600 138.350  1.00  0.00           O
ATOM   1506  N   HIS A 108      90.530 103.990 138.290  1.00  0.00           N
ATOM   1507  HN  HIS A 108      91.290 104.470 138.730  1.00  0.00           H
ATOM   1508  CA  HIS A 108      90.880 103.590 136.970  1.00  0.00           C
ATOM   1509  HA  HIS A 108      90.020 103.980 136.440  1.00  0.00           H
ATOM   1510  CB  HIS A 108      92.080 104.380 136.460  1.00  0.00           C
ATOM   1511  HB1 HIS A 108      92.110 104.350 135.350  1.00  0.00           H
ATOM   1512  HB2 HIS A 108      91.990 105.380 136.950  1.00  0.00           H
ATOM   1513  ND1 HIS A 108      93.650 103.750 138.250  1.00  0.00           N
ATOM   1514  CG  HIS A 108      93.320 103.830 136.880  1.00  0.00           C
ATOM   1515  CE1 HIS A 108      94.810 103.170 138.160  1.00  0.00           C
ATOM   1516  HE1 HIS A 108      95.320 102.850 139.080  1.00  0.00           H
ATOM   1517  NE2 HIS A 108      95.240 102.930 136.980  1.00  0.00           N
ATOM   1518  HE2 HIS A 108      96.060 102.400 136.790  1.00  0.00           H
ATOM   1519  CD2 HIS A 108      94.280 103.320 136.110  1.00  0.00           C
ATOM   1520  HD2 HIS A 108      94.270 103.290 135.030  1.00  0.00           H
ATOM   1521  C   HIS A 108      91.020 102.090 136.870  1.00  0.00           C
ATOM   1522  O   HIS A 108      90.880 101.500 135.820  1.00  0.00           O
ATOM   1523  N   ARG A 109      91.340 101.390 137.990  1.00  0.00           N
ATOM   1524  HN  ARG A 109      91.370 101.770 138.910  1.00  0.00           H
ATOM   1525  CA  ARG A 109      91.530  99.930 137.900  1.00  0.00           C
ATOM   1526  HA  ARG A 109      90.860  99.550 137.140  1.00  0.00           H
ATOM   1527  CB  ARG A 109      93.030  99.530 137.670  1.00  0.00           C
ATOM   1528  HB1 ARG A 109      93.110  98.440 137.440  1.00  0.00           H
ATOM   1529  HB2 ARG A 109      93.330  99.920 136.680  1.00  0.00           H
ATOM   1530  CG  ARG A 109      93.990  99.920 138.820  1.00  0.00           C
ATOM   1531  HG1 ARG A 109      93.770  99.570 139.850  1.00  0.00           H
ATOM   1532  HG2 ARG A 109      93.840 101.010 138.940  1.00  0.00           H
ATOM   1533  CD  ARG A 109      95.420  99.760 138.400  1.00  0.00           C
ATOM   1534  HD1 ARG A 109      96.100 100.160 139.180  1.00  0.00           H
ATOM   1535  HD2 ARG A 109      95.560 100.480 137.570  1.00  0.00           H
ATOM   1536  NE  ARG A 109      95.730  98.340 138.050  1.00  0.00           N
ATOM   1537  HE  ARG A 109      95.050  97.600 138.090  1.00  0.00           H
ATOM   1538  CZ  ARG A 109      96.800  98.020 137.320  1.00  0.00           C
ATOM   1539  NH1 ARG A 109      97.670  98.920 136.870  1.00  0.00           N
ATOM   1540 HH11 ARG A 109      98.310  98.610 136.170  1.00  0.00           H
ATOM   1541 HH12 ARG A 109      97.580  99.870 137.150  1.00  0.00           H
ATOM   1542  NH2 ARG A 109      96.870  96.770 136.900  1.00  0.00           N
ATOM   1543 HH21 ARG A 109      97.650  96.360 136.430  1.00  0.00           H
ATOM   1544 HH22 ARG A 109      96.290  96.130 137.410  1.00  0.00           H
ATOM   1545  C   ARG A 109      91.090  99.350 139.230  1.00  0.00           C
ATOM   1546  O   ARG A 109      90.840 100.100 140.140  1.00  0.00           O
ATOM   1547  N   SER A 110      90.850  98.000 139.330  1.00  0.00           N
ATOM   1548  HN  SER A 110      91.100  97.390 138.580  1.00  0.00           H
ATOM   1549  CA  SER A 110      90.390  97.320 140.490  1.00  0.00           C
ATOM   1550  HA  SER A 110      89.450  97.820 140.670  1.00  0.00           H
ATOM   1551  CB  SER A 110      90.240  95.770 140.390  1.00  0.00           C
ATOM   1552  HB1 SER A 110      89.890  95.270 141.310  1.00  0.00           H
ATOM   1553  HB2 SER A 110      91.280  95.480 140.150  1.00  0.00           H
ATOM   1554  OG  SER A 110      89.490  95.390 139.240  1.00  0.00           O
ATOM   1555  HG1 SER A 110      88.780  96.020 139.150  1.00  0.00           H
ATOM   1556  C   SER A 110      91.330  97.590 141.670  1.00  0.00           C
ATOM   1557  O   SER A 110      92.530  97.710 141.480  1.00  0.00           O
ATOM   1558  N   TYR A 111      90.840  97.590 142.920  1.00  0.00           N
ATOM   1559  HN  TYR A 111      89.860  97.510 143.110  1.00  0.00           H
ATOM   1560  CA  TYR A 111      91.720  97.930 144.060  1.00  0.00           C
ATOM   1561  HA  TYR A 111      92.120  98.890 143.770  1.00  0.00           H
ATOM   1562  CB  TYR A 111      90.970  98.290 145.400  1.00  0.00           C
ATOM   1563  HB1 TYR A 111      91.700  98.740 146.110  1.00  0.00           H
ATOM   1564  HB2 TYR A 111      90.160  99.020 145.220  1.00  0.00           H
ATOM   1565  CG  TYR A 111      90.390  97.040 146.160  1.00  0.00           C
ATOM   1566  CD1 TYR A 111      89.330  96.310 145.700  1.00  0.00           C
ATOM   1567  HD1 TYR A 111      88.820  96.610 144.790  1.00  0.00           H
ATOM   1568  CE1 TYR A 111      88.810  95.220 146.390  1.00  0.00           C
ATOM   1569  HE1 TYR A 111      88.080  94.600 145.890  1.00  0.00           H
ATOM   1570  CZ  TYR A 111      89.390  94.900 147.630  1.00  0.00           C
ATOM   1571  OH  TYR A 111      88.870  93.810 148.330  1.00  0.00           O
ATOM   1572  HH  TYR A 111      89.420  93.540 149.070  1.00  0.00           H
ATOM   1573  CD2 TYR A 111      90.950  96.680 147.420  1.00  0.00           C
ATOM   1574  HD2 TYR A 111      91.670  97.380 147.810  1.00  0.00           H
ATOM   1575  CE2 TYR A 111      90.480  95.590 148.170  1.00  0.00           C
ATOM   1576  HE2 TYR A 111      90.870  95.290 149.130  1.00  0.00           H
ATOM   1577  C   TYR A 111      92.780  96.880 144.270  1.00  0.00           C
ATOM   1578  O   TYR A 111      92.570  95.720 143.950  1.00  0.00           O
ATOM   1579  N   LEU A 112      94.000  97.200 144.840  1.00  0.00           N
ATOM   1580  HN  LEU A 112      94.190  98.130 145.150  1.00  0.00           H
ATOM   1581  CA  LEU A 112      95.090  96.220 144.980  1.00  0.00           C
ATOM   1582  HA  LEU A 112      94.930  95.410 144.290  1.00  0.00           H
ATOM   1583  CB  LEU A 112      96.470  96.830 144.640  1.00  0.00           C
ATOM   1584  HB1 LEU A 112      96.770  97.700 145.260  1.00  0.00           H
ATOM   1585  HB2 LEU A 112      97.340  96.210 144.960  1.00  0.00           H
ATOM   1586  CG  LEU A 112      96.670  97.110 143.090  1.00  0.00           C
ATOM   1587  HG  LEU A 112      95.680  97.410 142.660  1.00  0.00           H
ATOM   1588  CD1 LEU A 112      97.640  98.270 142.720  1.00  0.00           C
ATOM   1589 HD11 LEU A 112      97.700  98.400 141.620  1.00  0.00           H
ATOM   1590 HD12 LEU A 112      97.250  99.250 143.070  1.00  0.00           H
ATOM   1591 HD13 LEU A 112      98.660  98.030 143.080  1.00  0.00           H
ATOM   1592  CD2 LEU A 112      97.020  95.830 142.330  1.00  0.00           C
ATOM   1593 HD21 LEU A 112      96.260  95.030 142.440  1.00  0.00           H
ATOM   1594 HD22 LEU A 112      97.270  96.070 141.270  1.00  0.00           H
ATOM   1595 HD23 LEU A 112      97.910  95.310 142.730  1.00  0.00           H
ATOM   1596  C   LEU A 112      95.060  95.600 146.300  1.00  0.00           C
ATOM   1597  O   LEU A 112      95.330  96.320 147.240  1.00  0.00           O
ATOM   1598  N   PRO A 113      94.690  94.350 146.500  1.00  0.00           N
ATOM   1599  CD  PRO A 113      94.730  93.340 145.440  1.00  0.00           C
ATOM   1600  HD1 PRO A 113      95.620  93.370 144.780  1.00  0.00           H
ATOM   1601  HD2 PRO A 113      93.810  93.630 144.890  1.00  0.00           H
ATOM   1602  CA  PRO A 113      94.430  93.700 147.790  1.00  0.00           C
ATOM   1603  HA  PRO A 113      93.820  94.320 148.430  1.00  0.00           H
ATOM   1604  CB  PRO A 113      93.810  92.360 147.420  1.00  0.00           C
ATOM   1605  HB1 PRO A 113      93.920  91.510 148.120  1.00  0.00           H
ATOM   1606  HB2 PRO A 113      92.720  92.520 147.260  1.00  0.00           H
ATOM   1607  CG  PRO A 113      94.490  92.030 146.120  1.00  0.00           C
ATOM   1608  HG1 PRO A 113      93.970  91.410 145.360  1.00  0.00           H
ATOM   1609  HG2 PRO A 113      95.510  91.600 146.160  1.00  0.00           H
ATOM   1610  C   PRO A 113      95.690  93.490 148.520  1.00  0.00           C
ATOM   1611  O   PRO A 113      96.760  93.170 147.940  1.00  0.00           O
ATOM   1612  N   GLY A 114      95.650  93.720 149.870  1.00  0.00           N
ATOM   1613  HN  GLY A 114      94.780  93.850 150.330  1.00  0.00           H
ATOM   1614  CA  GLY A 114      96.770  93.520 150.700  1.00  0.00           C
ATOM   1615  HA1 GLY A 114      97.100  92.490 150.740  1.00  0.00           H
ATOM   1616  HA2 GLY A 114      96.320  93.950 151.580  1.00  0.00           H
ATOM   1617  C   GLY A 114      98.000  94.290 150.500  1.00  0.00           C
ATOM   1618  O   GLY A 114      99.070  93.780 150.770  1.00  0.00           O
ATOM   1619  N   GLN A 115      97.930  95.530 150.070  1.00  0.00           N
ATOM   1620  HN  GLN A 115      97.110  95.850 149.590  1.00  0.00           H
ATOM   1621  CA  GLN A 115      99.070  96.430 150.040  1.00  0.00           C
ATOM   1622  HA  GLN A 115      99.850  96.090 150.710  1.00  0.00           H
ATOM   1623  CB  GLN A 115      99.770  96.440 148.670  1.00  0.00           C
ATOM   1624  HB1 GLN A 115     100.590  97.180 148.800  1.00  0.00           H
ATOM   1625  HB2 GLN A 115     100.220  95.430 148.600  1.00  0.00           H
ATOM   1626  CG  GLN A 115      98.890  96.700 147.410  1.00  0.00           C
ATOM   1627  HG1 GLN A 115      98.320  97.650 147.490  1.00  0.00           H
ATOM   1628  HG2 GLN A 115      98.130  95.910 147.240  1.00  0.00           H
ATOM   1629  CD  GLN A 115      99.840  96.620 146.210  1.00  0.00           C
ATOM   1630  OE1 GLN A 115      99.900  95.660 145.470  1.00  0.00           O
ATOM   1631  NE2 GLN A 115     100.690  97.680 146.060  1.00  0.00           N
ATOM   1632 HE21 GLN A 115     100.680  98.450 146.710  1.00  0.00           H
ATOM   1633 HE22 GLN A 115     101.390  97.680 145.350  1.00  0.00           H
ATOM   1634  C   GLN A 115      98.610  97.860 150.480  1.00  0.00           C
ATOM   1635  O   GLN A 115      97.440  98.250 150.400  1.00  0.00           O
ATOM   1636  N   TRP A 116      99.500  98.690 151.150  1.00  0.00           N
ATOM   1637  HN  TRP A 116     100.420  98.320 151.260  1.00  0.00           H
ATOM   1638  CA  TRP A 116      99.290 100.130 151.420  1.00  0.00           C
ATOM   1639  HA  TRP A 116      98.450 100.200 152.090  1.00  0.00           H
ATOM   1640  CB  TRP A 116     100.550 100.730 152.130  1.00  0.00           C
ATOM   1641  HB1 TRP A 116     101.500 100.400 151.660  1.00  0.00           H
ATOM   1642  HB2 TRP A 116     100.560 101.840 152.180  1.00  0.00           H
ATOM   1643  CG  TRP A 116     100.680 100.270 153.570  1.00  0.00           C
ATOM   1644  CD1 TRP A 116     101.690  99.520 154.140  1.00  0.00           C
ATOM   1645  HD1 TRP A 116     102.470  98.950 153.650  1.00  0.00           H
ATOM   1646  NE1 TRP A 116     101.530  99.590 155.490  1.00  0.00           N
ATOM   1647  HE1 TRP A 116     102.200  99.570 156.190  1.00  0.00           H
ATOM   1648  CE2 TRP A 116     100.370 100.230 155.800  1.00  0.00           C
ATOM   1649  CD2 TRP A 116      99.820 100.720 154.630  1.00  0.00           C
ATOM   1650  CE3 TRP A 116      98.690 101.480 154.690  1.00  0.00           C
ATOM   1651  HE3 TRP A 116      98.310 101.980 153.810  1.00  0.00           H
ATOM   1652  CZ3 TRP A 116      98.080 101.600 155.930  1.00  0.00           C
ATOM   1653  HZ3 TRP A 116      97.310 102.340 156.040  1.00  0.00           H
ATOM   1654  CZ2 TRP A 116      99.840 100.460 157.010  1.00  0.00           C
ATOM   1655  HZ2 TRP A 116     100.230 100.150 157.970  1.00  0.00           H
ATOM   1656  CH2 TRP A 116      98.590 101.060 157.110  1.00  0.00           C
ATOM   1657  HH2 TRP A 116      98.270 101.290 158.110  1.00  0.00           H
ATOM   1658  C   TRP A 116      98.900 101.050 150.290  1.00  0.00           C
ATOM   1659  O   TRP A 116      99.690 101.230 149.360  1.00  0.00           O
ATOM   1660  N   VAL A 117      97.750 101.620 150.460  1.00  0.00           N
ATOM   1661  HN  VAL A 117      97.100 101.480 151.210  1.00  0.00           H
ATOM   1662  CA  VAL A 117      97.250 102.570 149.510  1.00  0.00           C
ATOM   1663  HA  VAL A 117      97.900 102.750 148.670  1.00  0.00           H
ATOM   1664  CB  VAL A 117      95.980 102.080 148.790  1.00  0.00           C
ATOM   1665  HB  VAL A 117      95.110 102.170 149.480  1.00  0.00           H
ATOM   1666  CG1 VAL A 117      95.600 103.060 147.660  1.00  0.00           C
ATOM   1667 HG11 VAL A 117      94.660 102.860 147.110  1.00  0.00           H
ATOM   1668 HG12 VAL A 117      95.370 104.050 148.110  1.00  0.00           H
ATOM   1669 HG13 VAL A 117      96.460 103.250 146.980  1.00  0.00           H
ATOM   1670  CG2 VAL A 117      96.180 100.660 148.260  1.00  0.00           C
ATOM   1671 HG21 VAL A 117      95.390 100.450 147.490  1.00  0.00           H
ATOM   1672 HG22 VAL A 117      97.150 100.650 147.720  1.00  0.00           H
ATOM   1673 HG23 VAL A 117      96.270 100.010 149.150  1.00  0.00           H
ATOM   1674  C   VAL A 117      96.970 103.870 150.190  1.00  0.00           C
ATOM   1675  O   VAL A 117      96.420 103.930 151.290  1.00  0.00           O
ATOM   1676  N   TYR A 118      97.400 105.060 149.540  1.00  0.00           N
ATOM   1677  HN  TYR A 118      97.950 104.940 148.720  1.00  0.00           H
ATOM   1678  CA  TYR A 118      96.910 106.320 150.070  1.00  0.00           C
ATOM   1679  HA  TYR A 118      96.580 106.210 151.090  1.00  0.00           H
ATOM   1680  CB  TYR A 118      98.110 107.270 150.050  1.00  0.00           C
ATOM   1681  HB1 TYR A 118      98.980 107.040 150.700  1.00  0.00           H
ATOM   1682  HB2 TYR A 118      98.410 107.230 148.980  1.00  0.00           H
ATOM   1683  CG  TYR A 118      97.780 108.690 150.470  1.00  0.00           C
ATOM   1684  CD1 TYR A 118      97.510 109.020 151.800  1.00  0.00           C
ATOM   1685  HD1 TYR A 118      97.350 108.180 152.450  1.00  0.00           H
ATOM   1686  CE1 TYR A 118      97.650 110.340 152.300  1.00  0.00           C
ATOM   1687  HE1 TYR A 118      97.460 110.660 153.320  1.00  0.00           H
ATOM   1688  CZ  TYR A 118      97.780 111.390 151.370  1.00  0.00           C
ATOM   1689  OH  TYR A 118      98.000 112.740 151.740  1.00  0.00           O
ATOM   1690  HH  TYR A 118      98.460 113.170 151.010  1.00  0.00           H
ATOM   1691  CD2 TYR A 118      98.050 109.780 149.570  1.00  0.00           C
ATOM   1692  HD2 TYR A 118      98.440 109.550 148.590  1.00  0.00           H
ATOM   1693  CE2 TYR A 118      97.980 111.120 150.050  1.00  0.00           C
ATOM   1694  HE2 TYR A 118      98.310 111.870 149.350  1.00  0.00           H
ATOM   1695  C   TYR A 118      95.650 106.800 149.330  1.00  0.00           C
ATOM   1696  O   TYR A 118      95.730 107.110 148.120  1.00  0.00           O
ATOM   1697  N   LEU A 119      94.500 106.890 150.020  1.00  0.00           N
ATOM   1698  HN  LEU A 119      94.480 106.820 151.010  1.00  0.00           H
ATOM   1699  CA  LEU A 119      93.240 107.310 149.360  1.00  0.00           C
ATOM   1700  HA  LEU A 119      93.400 107.380 148.290  1.00  0.00           H
ATOM   1701  CB  LEU A 119      92.090 106.350 149.750  1.00  0.00           C
ATOM   1702  HB1 LEU A 119      92.470 105.320 149.570  1.00  0.00           H
ATOM   1703  HB2 LEU A 119      91.870 106.490 150.830  1.00  0.00           H
ATOM   1704  CG  LEU A 119      90.900 106.400 148.830  1.00  0.00           C
ATOM   1705  HG  LEU A 119      90.530 107.450 148.840  1.00  0.00           H
ATOM   1706  CD1 LEU A 119      91.330 106.010 147.420  1.00  0.00           C
ATOM   1707 HD11 LEU A 119      90.520 105.890 146.670  1.00  0.00           H
ATOM   1708 HD12 LEU A 119      91.850 106.910 147.030  1.00  0.00           H
ATOM   1709 HD13 LEU A 119      91.860 105.030 147.420  1.00  0.00           H
ATOM   1710  CD2 LEU A 119      89.770 105.490 149.290  1.00  0.00           C
ATOM   1711 HD21 LEU A 119      89.410 105.780 150.300  1.00  0.00           H
ATOM   1712 HD22 LEU A 119      88.910 105.360 148.590  1.00  0.00           H
ATOM   1713 HD23 LEU A 119      90.200 104.480 149.450  1.00  0.00           H
ATOM   1714  C   LEU A 119      92.870 108.730 149.810  1.00  0.00           C
ATOM   1715  O   LEU A 119      92.680 108.930 151.040  1.00  0.00           O
ATOM   1716  N   ALA A 120      92.570 109.630 148.790  1.00  0.00           N
ATOM   1717  HN  ALA A 120      92.670 109.420 147.820  1.00  0.00           H
ATOM   1718  CA  ALA A 120      92.360 111.040 149.030  1.00  0.00           C
ATOM   1719  HA  ALA A 120      92.010 111.140 150.050  1.00  0.00           H
ATOM   1720  CB  ALA A 120      93.620 111.850 149.140  1.00  0.00           C
ATOM   1721  HB1 ALA A 120      94.150 111.900 148.170  1.00  0.00           H
ATOM   1722  HB2 ALA A 120      93.340 112.860 149.510  1.00  0.00           H
ATOM   1723  HB3 ALA A 120      94.210 111.280 149.880  1.00  0.00           H
ATOM   1724  C   ALA A 120      91.260 111.670 148.200  1.00  0.00           C
ATOM   1725  O   ALA A 120      91.200 111.450 146.990  1.00  0.00           O
ATOM   1726  N   ALA A 121      90.410 112.400 148.840  1.00  0.00           N
ATOM   1727  HN  ALA A 121      90.590 112.590 149.800  1.00  0.00           H
ATOM   1728  CA  ALA A 121      89.270 112.950 148.210  1.00  0.00           C
ATOM   1729  HA  ALA A 121      89.260 112.850 147.140  1.00  0.00           H
ATOM   1730  CB  ALA A 121      87.960 112.220 148.560  1.00  0.00           C
ATOM   1731  HB1 ALA A 121      88.130 111.240 148.070  1.00  0.00           H
ATOM   1732  HB2 ALA A 121      87.730 112.150 149.650  1.00  0.00           H
ATOM   1733  HB3 ALA A 121      87.110 112.750 148.070  1.00  0.00           H
ATOM   1734  C   ALA A 121      89.080 114.340 148.620  1.00  0.00           C
ATOM   1735  O   ALA A 121      89.050 114.690 149.810  1.00  0.00           O
ATOM   1736  N   THR A 122      89.040 115.230 147.610  1.00  0.00           N
ATOM   1737  HN  THR A 122      89.040 114.920 146.660  1.00  0.00           H
ATOM   1738  CA  THR A 122      89.050 116.700 147.770  1.00  0.00           C
ATOM   1739  HA  THR A 122      88.900 116.970 148.800  1.00  0.00           H
ATOM   1740  CB  THR A 122      90.280 117.410 147.190  1.00  0.00           C
ATOM   1741  HB  THR A 122      90.180 117.370 146.080  1.00  0.00           H
ATOM   1742  OG1 THR A 122      91.490 116.710 147.560  1.00  0.00           O
ATOM   1743  HG1 THR A 122      92.130 117.050 146.930  1.00  0.00           H
ATOM   1744  CG2 THR A 122      90.380 118.870 147.660  1.00  0.00           C
ATOM   1745 HG21 THR A 122      89.530 119.470 147.280  1.00  0.00           H
ATOM   1746 HG22 THR A 122      90.530 118.950 148.760  1.00  0.00           H
ATOM   1747 HG23 THR A 122      91.260 119.340 147.170  1.00  0.00           H
ATOM   1748  C   THR A 122      87.780 117.270 147.080  1.00  0.00           C
ATOM   1749  O   THR A 122      87.570 116.870 145.960  1.00  0.00           O
ATOM   1750  N   TYR A 123      87.050 118.290 147.690  1.00  0.00           N
ATOM   1751  HN  TYR A 123      87.160 118.480 148.660  1.00  0.00           H
ATOM   1752  CA  TYR A 123      86.080 119.060 146.980  1.00  0.00           C
ATOM   1753  HA  TYR A 123      86.230 118.850 145.930  1.00  0.00           H
ATOM   1754  CB  TYR A 123      84.690 118.590 147.290  1.00  0.00           C
ATOM   1755  HB1 TYR A 123      84.660 117.550 146.900  1.00  0.00           H
ATOM   1756  HB2 TYR A 123      84.590 118.650 148.390  1.00  0.00           H
ATOM   1757  CG  TYR A 123      83.550 119.430 146.660  1.00  0.00           C
ATOM   1758  CD1 TYR A 123      83.290 119.320 145.320  1.00  0.00           C
ATOM   1759  HD1 TYR A 123      83.950 118.670 144.770  1.00  0.00           H
ATOM   1760  CE1 TYR A 123      82.190 119.970 144.790  1.00  0.00           C
ATOM   1761  HE1 TYR A 123      82.130 119.990 143.710  1.00  0.00           H
ATOM   1762  CZ  TYR A 123      81.320 120.730 145.600  1.00  0.00           C
ATOM   1763  OH  TYR A 123      80.290 121.470 145.010  1.00  0.00           O
ATOM   1764  HH  TYR A 123      79.960 122.070 145.680  1.00  0.00           H
ATOM   1765  CD2 TYR A 123      82.660 120.130 147.520  1.00  0.00           C
ATOM   1766  HD2 TYR A 123      82.910 120.190 148.570  1.00  0.00           H
ATOM   1767  CE2 TYR A 123      81.520 120.750 146.960  1.00  0.00           C
ATOM   1768  HE2 TYR A 123      80.870 121.450 147.470  1.00  0.00           H
ATOM   1769  C   TYR A 123      86.370 120.470 147.390  1.00  0.00           C
ATOM   1770  O   TYR A 123      86.410 120.760 148.610  1.00  0.00           O
ATOM   1771  N   ASP A 124      86.370 121.450 146.410  1.00  0.00           N
ATOM   1772  HN  ASP A 124      86.360 121.210 145.440  1.00  0.00           H
ATOM   1773  CA  ASP A 124      86.840 122.760 146.630  1.00  0.00           C
ATOM   1774  HA  ASP A 124      87.190 122.810 147.650  1.00  0.00           H
ATOM   1775  CB  ASP A 124      87.990 123.000 145.570  1.00  0.00           C
ATOM   1776  HB1 ASP A 124      88.540 123.900 145.910  1.00  0.00           H
ATOM   1777  HB2 ASP A 124      88.700 122.160 145.460  1.00  0.00           H
ATOM   1778  CG  ASP A 124      87.540 123.420 144.170  1.00  0.00           C
ATOM   1779  OD1 ASP A 124      86.430 123.040 143.730  1.00  0.00           O
ATOM   1780  OD2 ASP A 124      88.290 124.220 143.570  1.00  0.00           O
ATOM   1781  C   ASP A 124      85.730 123.790 146.590  1.00  0.00           C
ATOM   1782  O   ASP A 124      85.990 124.960 146.880  1.00  0.00           O
ATOM   1783  N   GLY A 125      84.480 123.350 146.260  1.00  0.00           N
ATOM   1784  HN  GLY A 125      84.260 122.380 146.300  1.00  0.00           H
ATOM   1785  CA  GLY A 125      83.320 124.230 146.060  1.00  0.00           C
ATOM   1786  HA1 GLY A 125      83.470 125.290 146.130  1.00  0.00           H
ATOM   1787  HA2 GLY A 125      82.620 123.780 146.750  1.00  0.00           H
ATOM   1788  C   GLY A 125      82.720 124.070 144.670  1.00  0.00           C
ATOM   1789  O   GLY A 125      81.560 124.470 144.400  1.00  0.00           O
ATOM   1790  N   GLN A 126      83.470 123.430 143.770  1.00  0.00           N
ATOM   1791  HN  GLN A 126      84.430 123.270 143.980  1.00  0.00           H
ATOM   1792  CA  GLN A 126      82.920 123.130 142.390  1.00  0.00           C
ATOM   1793  HA  GLN A 126      81.890 122.850 142.550  1.00  0.00           H
ATOM   1794  CB  GLN A 126      82.750 124.320 141.440  1.00  0.00           C
ATOM   1795  HB1 GLN A 126      82.340 123.980 140.460  1.00  0.00           H
ATOM   1796  HB2 GLN A 126      81.970 124.970 141.890  1.00  0.00           H
ATOM   1797  CG  GLN A 126      84.030 125.170 141.180  1.00  0.00           C
ATOM   1798  HG1 GLN A 126      83.610 125.920 140.480  1.00  0.00           H
ATOM   1799  HG2 GLN A 126      84.870 124.680 140.650  1.00  0.00           H
ATOM   1800  CD  GLN A 126      84.360 126.050 142.320  1.00  0.00           C
ATOM   1801  OE1 GLN A 126      83.560 126.950 142.660  1.00  0.00           O
ATOM   1802  NE2 GLN A 126      85.560 126.010 142.880  1.00  0.00           N
ATOM   1803 HE21 GLN A 126      86.260 125.430 142.480  1.00  0.00           H
ATOM   1804 HE22 GLN A 126      85.820 126.700 143.560  1.00  0.00           H
ATOM   1805  C   GLN A 126      83.570 121.900 141.690  1.00  0.00           C
ATOM   1806  O   GLN A 126      82.980 121.250 140.880  1.00  0.00           O
ATOM   1807  N   PHE A 127      84.710 121.530 142.090  1.00  0.00           N
ATOM   1808  HN  PHE A 127      85.200 122.160 142.690  1.00  0.00           H
ATOM   1809  CA  PHE A 127      85.390 120.300 141.600  1.00  0.00           C
ATOM   1810  HA  PHE A 127      84.720 119.870 140.880  1.00  0.00           H
ATOM   1811  CB  PHE A 127      86.660 120.580 140.770  1.00  0.00           C
ATOM   1812  HB1 PHE A 127      87.450 121.030 141.400  1.00  0.00           H
ATOM   1813  HB2 PHE A 127      87.060 119.610 140.410  1.00  0.00           H
ATOM   1814  CG  PHE A 127      86.350 121.550 139.610  1.00  0.00           C
ATOM   1815  CD1 PHE A 127      85.710 121.150 138.450  1.00  0.00           C
ATOM   1816  HD1 PHE A 127      85.450 120.110 138.260  1.00  0.00           H
ATOM   1817  CE1 PHE A 127      85.530 122.030 137.410  1.00  0.00           C
ATOM   1818  HE1 PHE A 127      85.130 121.670 136.480  1.00  0.00           H
ATOM   1819  CZ  PHE A 127      85.920 123.360 137.430  1.00  0.00           C
ATOM   1820  HZ  PHE A 127      85.790 124.010 136.580  1.00  0.00           H
ATOM   1821  CD2 PHE A 127      86.640 122.870 139.750  1.00  0.00           C
ATOM   1822  HD2 PHE A 127      87.060 123.300 140.650  1.00  0.00           H
ATOM   1823  CE2 PHE A 127      86.490 123.810 138.670  1.00  0.00           C
ATOM   1824  HE2 PHE A 127      86.530 124.880 138.800  1.00  0.00           H
ATOM   1825  C   PHE A 127      85.700 119.260 142.690  1.00  0.00           C
ATOM   1826  O   PHE A 127      86.360 119.480 143.710  1.00  0.00           O
ATOM   1827  N   MET A 128      85.120 118.060 142.490  1.00  0.00           N
ATOM   1828  HN  MET A 128      84.630 117.820 141.660  1.00  0.00           H
ATOM   1829  CA  MET A 128      85.380 116.890 143.360  1.00  0.00           C
ATOM   1830  HA  MET A 128      85.660 117.130 144.370  1.00  0.00           H
ATOM   1831  CB  MET A 128      84.070 116.040 143.700  1.00  0.00           C
ATOM   1832  HB1 MET A 128      84.310 115.140 144.310  1.00  0.00           H
ATOM   1833  HB2 MET A 128      83.360 116.730 144.190  1.00  0.00           H
ATOM   1834  CG  MET A 128      83.220 115.540 142.540  1.00  0.00           C
ATOM   1835  HG1 MET A 128      83.950 114.980 141.910  1.00  0.00           H
ATOM   1836  HG2 MET A 128      82.880 116.430 141.980  1.00  0.00           H
ATOM   1837  SD  MET A 128      81.770 114.580 143.050  1.00  0.00           S
ATOM   1838  CE  MET A 128      82.380 113.060 143.940  1.00  0.00           C
ATOM   1839  HE1 MET A 128      82.230 113.140 145.040  1.00  0.00           H
ATOM   1840  HE2 MET A 128      81.860 112.150 143.570  1.00  0.00           H
ATOM   1841  HE3 MET A 128      83.450 112.900 143.690  1.00  0.00           H
ATOM   1842  C   MET A 128      86.450 115.990 142.700  1.00  0.00           C
ATOM   1843  O   MET A 128      86.390 115.530 141.580  1.00  0.00           O
ATOM   1844  N   LYS A 129      87.550 115.660 143.450  1.00  0.00           N
ATOM   1845  HN  LYS A 129      87.630 116.000 144.380  1.00  0.00           H
ATOM   1846  CA  LYS A 129      88.740 115.020 142.840  1.00  0.00           C
ATOM   1847  HA  LYS A 129      88.570 114.650 141.840  1.00  0.00           H
ATOM   1848  CB  LYS A 129      90.010 115.990 142.780  1.00  0.00           C
ATOM   1849  HB1 LYS A 129      90.260 116.320 143.810  1.00  0.00           H
ATOM   1850  HB2 LYS A 129      90.970 115.550 142.400  1.00  0.00           H
ATOM   1851  CG  LYS A 129      89.690 117.230 141.960  1.00  0.00           C
ATOM   1852  HG1 LYS A 129      88.800 117.690 142.430  1.00  0.00           H
ATOM   1853  HG2 LYS A 129      89.420 116.840 140.950  1.00  0.00           H
ATOM   1854  CD  LYS A 129      90.800 118.260 141.980  1.00  0.00           C
ATOM   1855  HD1 LYS A 129      91.620 117.860 141.350  1.00  0.00           H
ATOM   1856  HD2 LYS A 129      91.220 118.270 143.010  1.00  0.00           H
ATOM   1857  CE  LYS A 129      90.510 119.700 141.470  1.00  0.00           C
ATOM   1858  HE1 LYS A 129      89.840 120.160 142.220  1.00  0.00           H
ATOM   1859  HE2 LYS A 129      90.040 119.660 140.460  1.00  0.00           H
ATOM   1860  NZ  LYS A 129      91.750 120.500 141.350  1.00  0.00           N
ATOM   1861  HZ1 LYS A 129      92.340 120.170 140.560  1.00  0.00           H
ATOM   1862  HZ2 LYS A 129      91.530 121.470 141.040  1.00  0.00           H
ATOM   1863  HZ3 LYS A 129      92.200 120.510 142.280  1.00  0.00           H
ATOM   1864  C   LYS A 129      89.160 113.910 143.780  1.00  0.00           C
ATOM   1865  O   LYS A 129      89.080 113.970 145.000  1.00  0.00           O
ATOM   1866  N   LEU A 130      89.510 112.770 143.190  1.00  0.00           N
ATOM   1867  HN  LEU A 130      89.600 112.850 142.200  1.00  0.00           H
ATOM   1868  CA  LEU A 130      89.820 111.520 143.790  1.00  0.00           C
ATOM   1869  HA  LEU A 130      89.780 111.570 144.870  1.00  0.00           H
ATOM   1870  CB  LEU A 130      88.680 110.470 143.440  1.00  0.00           C
ATOM   1871  HB1 LEU A 130      87.690 110.890 143.710  1.00  0.00           H
ATOM   1872  HB2 LEU A 130      88.790 110.430 142.330  1.00  0.00           H
ATOM   1873  CG  LEU A 130      88.900 109.090 144.030  1.00  0.00           C
ATOM   1874  HG  LEU A 130      89.890 108.650 143.750  1.00  0.00           H
ATOM   1875  CD1 LEU A 130      88.960 109.190 145.550  1.00  0.00           C
ATOM   1876 HD11 LEU A 130      88.100 109.760 145.960  1.00  0.00           H
ATOM   1877 HD12 LEU A 130      88.690 108.220 146.010  1.00  0.00           H
ATOM   1878 HD13 LEU A 130      89.930 109.510 145.980  1.00  0.00           H
ATOM   1879  CD2 LEU A 130      87.670 108.190 143.590  1.00  0.00           C
ATOM   1880 HD21 LEU A 130      86.660 108.540 143.860  1.00  0.00           H
ATOM   1881 HD22 LEU A 130      87.740 107.800 142.550  1.00  0.00           H
ATOM   1882 HD23 LEU A 130      87.710 107.250 144.190  1.00  0.00           H
ATOM   1883  C   LEU A 130      91.200 111.120 143.370  1.00  0.00           C
ATOM   1884  O   LEU A 130      91.590 111.140 142.210  1.00  0.00           O
ATOM   1885  N   TYR A 131      92.040 110.790 144.380  1.00  0.00           N
ATOM   1886  HN  TYR A 131      91.630 110.780 145.290  1.00  0.00           H
ATOM   1887  CA  TYR A 131      93.430 110.470 144.270  1.00  0.00           C
ATOM   1888  HA  TYR A 131      93.680 110.480 143.220  1.00  0.00           H
ATOM   1889  CB  TYR A 131      94.370 111.450 145.050  1.00  0.00           C
ATOM   1890  HB1 TYR A 131      94.300 111.260 146.140  1.00  0.00           H
ATOM   1891  HB2 TYR A 131      95.370 111.160 144.680  1.00  0.00           H
ATOM   1892  CG  TYR A 131      94.220 112.900 144.630  1.00  0.00           C
ATOM   1893  CD1 TYR A 131      95.140 113.420 143.740  1.00  0.00           C
ATOM   1894  HD1 TYR A 131      95.900 112.800 143.290  1.00  0.00           H
ATOM   1895  CE1 TYR A 131      95.060 114.750 143.240  1.00  0.00           C
ATOM   1896  HE1 TYR A 131      95.770 115.050 142.480  1.00  0.00           H
ATOM   1897  CZ  TYR A 131      94.040 115.540 143.750  1.00  0.00           C
ATOM   1898  OH  TYR A 131      93.860 116.890 143.330  1.00  0.00           O
ATOM   1899  HH  TYR A 131      93.570 117.340 144.130  1.00  0.00           H
ATOM   1900  CD2 TYR A 131      93.340 113.770 145.270  1.00  0.00           C
ATOM   1901  HD2 TYR A 131      92.680 113.380 146.040  1.00  0.00           H
ATOM   1902  CE2 TYR A 131      93.250 115.080 144.790  1.00  0.00           C
ATOM   1903  HE2 TYR A 131      92.530 115.790 145.170  1.00  0.00           H
ATOM   1904  C   TYR A 131      93.760 109.070 144.780  1.00  0.00           C
ATOM   1905  O   TYR A 131      93.350 108.740 145.860  1.00  0.00           O
ATOM   1906  N   VAL A 132      94.670 108.260 144.080  1.00  0.00           N
ATOM   1907  HN  VAL A 132      94.970 108.550 143.180  1.00  0.00           H
ATOM   1908  CA  VAL A 132      95.180 107.020 144.660  1.00  0.00           C
ATOM   1909  HA  VAL A 132      95.010 106.990 145.730  1.00  0.00           H
ATOM   1910  CB  VAL A 132      94.660 105.810 143.920  1.00  0.00           C
ATOM   1911  HB  VAL A 132      94.580 105.970 142.830  1.00  0.00           H
ATOM   1912  CG1 VAL A 132      95.560 104.550 144.090  1.00  0.00           C
ATOM   1913 HG11 VAL A 132      94.990 103.630 143.810  1.00  0.00           H
ATOM   1914 HG12 VAL A 132      96.480 104.620 143.470  1.00  0.00           H
ATOM   1915 HG13 VAL A 132      95.850 104.310 145.130  1.00  0.00           H
ATOM   1916  CG2 VAL A 132      93.180 105.510 144.400  1.00  0.00           C
ATOM   1917 HG21 VAL A 132      92.520 106.350 144.100  1.00  0.00           H
ATOM   1918 HG22 VAL A 132      92.820 104.570 143.940  1.00  0.00           H
ATOM   1919 HG23 VAL A 132      93.190 105.400 145.510  1.00  0.00           H
ATOM   1920  C   VAL A 132      96.680 107.130 144.550  1.00  0.00           C
ATOM   1921  O   VAL A 132      97.240 107.260 143.460  1.00  0.00           O
ATOM   1922  N   ASN A 133      97.320 107.070 145.740  1.00  0.00           N
ATOM   1923  HN  ASN A 133      96.920 106.840 146.620  1.00  0.00           H
ATOM   1924  CA  ASN A 133      98.790 107.370 145.930  1.00  0.00           C
ATOM   1925  HA  ASN A 133      98.970 107.530 146.990  1.00  0.00           H
ATOM   1926  CB  ASN A 133      99.630 106.190 145.390  1.00  0.00           C
ATOM   1927  HB1 ASN A 133      99.500 106.130 144.290  1.00  0.00           H
ATOM   1928  HB2 ASN A 133     100.710 106.400 145.550  1.00  0.00           H
ATOM   1929  CG  ASN A 133      99.160 104.880 146.050  1.00  0.00           C
ATOM   1930  OD1 ASN A 133      98.370 104.830 146.970  1.00  0.00           O
ATOM   1931  ND2 ASN A 133      99.630 103.770 145.490  1.00  0.00           N
ATOM   1932 HD21 ASN A 133     100.170 103.950 144.670  1.00  0.00           H
ATOM   1933 HD22 ASN A 133      99.710 102.970 146.070  1.00  0.00           H
ATOM   1934  C   ASN A 133      99.300 108.720 145.400  1.00  0.00           C
ATOM   1935  O   ASN A 133     100.390 108.780 144.780  1.00  0.00           O
ATOM   1936  N   GLY A 134      98.510 109.850 145.590  1.00  0.00           N
ATOM   1937  HN  GLY A 134      97.620 109.790 146.020  1.00  0.00           H
ATOM   1938  CA  GLY A 134      98.890 111.200 145.280  1.00  0.00           C
ATOM   1939  HA1 GLY A 134      99.910 111.270 145.610  1.00  0.00           H
ATOM   1940  HA2 GLY A 134      98.130 111.730 145.840  1.00  0.00           H
ATOM   1941  C   GLY A 134      98.780 111.480 143.800  1.00  0.00           C
ATOM   1942  O   GLY A 134      99.030 112.600 143.380  1.00  0.00           O
ATOM   1943  N   ALA A 135      98.280 110.500 142.960  1.00  0.00           N
ATOM   1944  HN  ALA A 135      97.960 109.650 143.370  1.00  0.00           H
ATOM   1945  CA  ALA A 135      98.100 110.640 141.580  1.00  0.00           C
ATOM   1946  HA  ALA A 135      98.550 111.520 141.150  1.00  0.00           H
ATOM   1947  CB  ALA A 135      98.570 109.340 140.950  1.00  0.00           C
ATOM   1948  HB1 ALA A 135      99.670 109.270 141.100  1.00  0.00           H
ATOM   1949  HB2 ALA A 135      98.120 108.470 141.470  1.00  0.00           H
ATOM   1950  HB3 ALA A 135      98.460 109.300 139.840  1.00  0.00           H
ATOM   1951  C   ALA A 135      96.580 110.740 141.420  1.00  0.00           C
ATOM   1952  O   ALA A 135      95.830 109.860 141.870  1.00  0.00           O
ATOM   1953  N   GLN A 136      96.050 111.830 140.840  1.00  0.00           N
ATOM   1954  HN  GLN A 136      96.690 112.580 140.710  1.00  0.00           H
ATOM   1955  CA  GLN A 136      94.640 112.070 140.570  1.00  0.00           C
ATOM   1956  HA  GLN A 136      94.030 112.080 141.460  1.00  0.00           H
ATOM   1957  CB  GLN A 136      94.400 113.510 139.950  1.00  0.00           C
ATOM   1958  HB1 GLN A 136      94.820 114.300 140.610  1.00  0.00           H
ATOM   1959  HB2 GLN A 136      95.040 113.570 139.050  1.00  0.00           H
ATOM   1960  CG  GLN A 136      92.940 113.950 139.750  1.00  0.00           C
ATOM   1961  HG1 GLN A 136      92.390 114.110 140.700  1.00  0.00           H
ATOM   1962  HG2 GLN A 136      92.330 113.160 139.260  1.00  0.00           H
ATOM   1963  CD  GLN A 136      92.720 115.260 139.000  1.00  0.00           C
ATOM   1964  OE1 GLN A 136      92.390 116.260 139.650  1.00  0.00           O
ATOM   1965  NE2 GLN A 136      92.800 115.270 137.620  1.00  0.00           N
ATOM   1966 HE21 GLN A 136      92.660 114.430 137.100  1.00  0.00           H
ATOM   1967 HE22 GLN A 136      92.550 116.120 137.160  1.00  0.00           H
ATOM   1968  C   GLN A 136      94.100 110.970 139.650  1.00  0.00           C
ATOM   1969  O   GLN A 136      94.460 110.800 138.510  1.00  0.00           O
ATOM   1970  N   VAL A 137      93.060 110.220 140.100  1.00  0.00           N
ATOM   1971  HN  VAL A 137      92.560 110.380 140.950  1.00  0.00           H
ATOM   1972  CA  VAL A 137      92.650 109.040 139.340  1.00  0.00           C
ATOM   1973  HA  VAL A 137      93.320 108.880 138.500  1.00  0.00           H
ATOM   1974  CB  VAL A 137      92.610 107.870 140.350  1.00  0.00           C
ATOM   1975  HB  VAL A 137      93.470 107.900 141.050  1.00  0.00           H
ATOM   1976  CG1 VAL A 137      91.340 107.870 141.260  1.00  0.00           C
ATOM   1977 HG11 VAL A 137      90.410 107.750 140.660  1.00  0.00           H
ATOM   1978 HG12 VAL A 137      91.470 107.030 141.970  1.00  0.00           H
ATOM   1979 HG13 VAL A 137      91.400 108.820 141.830  1.00  0.00           H
ATOM   1980  CG2 VAL A 137      92.730 106.520 139.510  1.00  0.00           C
ATOM   1981 HG21 VAL A 137      93.680 106.620 138.950  1.00  0.00           H
ATOM   1982 HG22 VAL A 137      92.720 105.680 140.240  1.00  0.00           H
ATOM   1983 HG23 VAL A 137      91.980 106.360 138.710  1.00  0.00           H
ATOM   1984  C   VAL A 137      91.290 109.400 138.750  1.00  0.00           C
ATOM   1985  O   VAL A 137      90.830 108.850 137.760  1.00  0.00           O
ATOM   1986  N   ALA A 138      90.640 110.500 139.280  1.00  0.00           N
ATOM   1987  HN  ALA A 138      90.950 110.950 140.120  1.00  0.00           H
ATOM   1988  CA  ALA A 138      89.450 110.970 138.720  1.00  0.00           C
ATOM   1989  HA  ALA A 138      89.370 110.940 137.640  1.00  0.00           H
ATOM   1990  CB  ALA A 138      88.220 110.170 139.270  1.00  0.00           C
ATOM   1991  HB1 ALA A 138      87.230 110.530 138.900  1.00  0.00           H
ATOM   1992  HB2 ALA A 138      88.360 109.080 139.080  1.00  0.00           H
ATOM   1993  HB3 ALA A 138      88.220 110.160 140.380  1.00  0.00           H
ATOM   1994  C   ALA A 138      89.050 112.370 139.130  1.00  0.00           C
ATOM   1995  O   ALA A 138      89.540 112.890 140.090  1.00  0.00           O
ATOM   1996  N   THR A 139      88.140 113.030 138.380  1.00  0.00           N
ATOM   1997  HN  THR A 139      87.850 112.830 137.450  1.00  0.00           H
ATOM   1998  CA  THR A 139      87.610 114.350 138.790  1.00  0.00           C
ATOM   1999  HA  THR A 139      87.580 114.310 139.870  1.00  0.00           H
ATOM   2000  CB  THR A 139      88.510 115.550 138.390  1.00  0.00           C
ATOM   2001  HB  THR A 139      89.520 115.420 138.840  1.00  0.00           H
ATOM   2002  OG1 THR A 139      88.040 116.870 138.920  1.00  0.00           O
ATOM   2003  HG1 THR A 139      88.790 117.450 138.810  1.00  0.00           H
ATOM   2004  CG2 THR A 139      88.710 115.630 136.900  1.00  0.00           C
ATOM   2005 HG21 THR A 139      87.720 115.860 136.450  1.00  0.00           H
ATOM   2006 HG22 THR A 139      89.430 116.380 136.520  1.00  0.00           H
ATOM   2007 HG23 THR A 139      88.940 114.610 136.540  1.00  0.00           H
ATOM   2008  C   THR A 139      86.210 114.510 138.340  1.00  0.00           C
ATOM   2009  O   THR A 139      85.790 113.780 137.410  1.00  0.00           O
ATOM   2010  N   SER A 140      85.430 115.350 139.000  1.00  0.00           N
ATOM   2011  HN  SER A 140      85.740 115.950 139.730  1.00  0.00           H
ATOM   2012  CA  SER A 140      84.130 115.670 138.410  1.00  0.00           C
ATOM   2013  HA  SER A 140      84.170 115.770 137.340  1.00  0.00           H
ATOM   2014  CB  SER A 140      82.990 114.750 138.860  1.00  0.00           C
ATOM   2015  HB1 SER A 140      82.940 114.600 139.960  1.00  0.00           H
ATOM   2016  HB2 SER A 140      83.300 113.810 138.350  1.00  0.00           H
ATOM   2017  OG  SER A 140      81.710 115.160 138.280  1.00  0.00           O
ATOM   2018  HG1 SER A 140      81.740 115.310 137.340  1.00  0.00           H
ATOM   2019  C   SER A 140      83.760 117.070 138.790  1.00  0.00           C
ATOM   2020  O   SER A 140      84.060 117.650 139.840  1.00  0.00           O
ATOM   2021  N   GLY A 141      83.100 117.830 137.900  1.00  0.00           N
ATOM   2022  HN  GLY A 141      82.850 117.430 137.020  1.00  0.00           H
ATOM   2023  CA  GLY A 141      82.530 119.120 138.190  1.00  0.00           C
ATOM   2024  HA1 GLY A 141      82.790 119.710 137.320  1.00  0.00           H
ATOM   2025  HA2 GLY A 141      82.970 119.610 139.040  1.00  0.00           H
ATOM   2026  C   GLY A 141      81.020 119.180 138.270  1.00  0.00           C
ATOM   2027  O   GLY A 141      80.380 120.240 138.370  1.00  0.00           O
ATOM   2028  N   GLU A 142      80.370 118.050 138.050  1.00  0.00           N
ATOM   2029  HN  GLU A 142      80.900 117.210 137.910  1.00  0.00           H
ATOM   2030  CA  GLU A 142      78.900 117.940 138.000  1.00  0.00           C
ATOM   2031  HA  GLU A 142      78.410 118.740 137.470  1.00  0.00           H
ATOM   2032  CB  GLU A 142      78.650 116.610 137.230  1.00  0.00           C
ATOM   2033  HB1 GLU A 142      79.340 115.820 137.590  1.00  0.00           H
ATOM   2034  HB2 GLU A 142      77.610 116.340 137.500  1.00  0.00           H
ATOM   2035  CG  GLU A 142      78.810 116.700 135.730  1.00  0.00           C
ATOM   2036  HG1 GLU A 142      79.690 117.350 135.520  1.00  0.00           H
ATOM   2037  HG2 GLU A 142      77.910 117.260 135.400  1.00  0.00           H
ATOM   2038  CD  GLU A 142      78.800 115.350 134.990  1.00  0.00           C
ATOM   2039  OE1 GLU A 142      77.670 114.760 134.930  1.00  0.00           O
ATOM   2040  OE2 GLU A 142      79.840 114.910 134.480  1.00  0.00           O
ATOM   2041  C   GLU A 142      78.140 118.140 139.350  1.00  0.00           C
ATOM   2042  O   GLU A 142      76.870 118.250 139.370  1.00  0.00           O
ATOM   2043  N   GLN A 143      78.900 118.270 140.460  1.00  0.00           N
ATOM   2044  HN  GLN A 143      79.870 118.120 140.270  1.00  0.00           H
ATOM   2045  CA  GLN A 143      78.340 118.510 141.730  1.00  0.00           C
ATOM   2046  HA  GLN A 143      77.270 118.610 141.770  1.00  0.00           H
ATOM   2047  CB  GLN A 143      78.950 117.430 142.690  1.00  0.00           C
ATOM   2048  HB1 GLN A 143      79.010 116.530 142.050  1.00  0.00           H
ATOM   2049  HB2 GLN A 143      79.990 117.690 142.960  1.00  0.00           H
ATOM   2050  CG  GLN A 143      78.160 117.200 144.010  1.00  0.00           C
ATOM   2051  HG1 GLN A 143      78.120 118.100 144.660  1.00  0.00           H
ATOM   2052  HG2 GLN A 143      78.580 116.360 144.600  1.00  0.00           H
ATOM   2053  CD  GLN A 143      76.660 116.860 143.940  1.00  0.00           C
ATOM   2054  OE1 GLN A 143      75.910 117.390 144.800  1.00  0.00           O
ATOM   2055  NE2 GLN A 143      76.170 115.980 143.060  1.00  0.00           N
ATOM   2056 HE21 GLN A 143      76.710 115.640 142.290  1.00  0.00           H
ATOM   2057 HE22 GLN A 143      75.220 115.700 143.210  1.00  0.00           H
ATOM   2058  C   GLN A 143      78.820 119.850 142.160  1.00  0.00           C
ATOM   2059  O   GLN A 143      80.020 120.090 142.220  1.00  0.00           O
ATOM   2060  N   VAL A 144      77.850 120.800 142.480  1.00  0.00           N
ATOM   2061  HN  VAL A 144      76.860 120.660 142.380  1.00  0.00           H
ATOM   2062  CA  VAL A 144      78.080 122.240 142.740  1.00  0.00           C
ATOM   2063  HA  VAL A 144      79.150 122.340 142.780  1.00  0.00           H
ATOM   2064  CB  VAL A 144      77.500 123.200 141.650  1.00  0.00           C
ATOM   2065  HB  VAL A 144      77.630 124.240 141.990  1.00  0.00           H
ATOM   2066  CG1 VAL A 144      78.510 123.130 140.530  1.00  0.00           C
ATOM   2067 HG11 VAL A 144      78.560 122.100 140.100  1.00  0.00           H
ATOM   2068 HG12 VAL A 144      78.120 123.710 139.670  1.00  0.00           H
ATOM   2069 HG13 VAL A 144      79.480 123.540 140.860  1.00  0.00           H
ATOM   2070  CG2 VAL A 144      76.070 122.850 141.130  1.00  0.00           C
ATOM   2071 HG21 VAL A 144      75.880 123.580 140.320  1.00  0.00           H
ATOM   2072 HG22 VAL A 144      76.190 121.820 140.710  1.00  0.00           H
ATOM   2073 HG23 VAL A 144      75.430 122.860 142.040  1.00  0.00           H
ATOM   2074  C   VAL A 144      77.580 122.720 144.110  1.00  0.00           C
ATOM   2075  O   VAL A 144      76.810 122.020 144.750  1.00  0.00           O
ATOM   2076  N   GLY A 145      78.100 123.950 144.510  1.00  0.00           N
ATOM   2077  HN  GLY A 145      78.700 124.430 143.870  1.00  0.00           H
ATOM   2078  CA  GLY A 145      77.860 124.660 145.780  1.00  0.00           C
ATOM   2079  HA1 GLY A 145      76.780 124.590 145.870  1.00  0.00           H
ATOM   2080  HA2 GLY A 145      78.220 125.680 145.720  1.00  0.00           H
ATOM   2081  C   GLY A 145      78.480 123.990 147.020  1.00  0.00           C
ATOM   2082  O   GLY A 145      79.030 122.880 146.910  1.00  0.00           O
ATOM   2083  N   GLY A 146      78.370 124.570 148.250  1.00  0.00           N
ATOM   2084  HN  GLY A 146      78.020 125.500 148.220  1.00  0.00           H
ATOM   2085  CA  GLY A 146      78.780 123.970 149.520  1.00  0.00           C
ATOM   2086  HA1 GLY A 146      78.740 124.820 150.200  1.00  0.00           H
ATOM   2087  HA2 GLY A 146      79.790 123.590 149.480  1.00  0.00           H
ATOM   2088  C   GLY A 146      77.870 122.860 149.900  1.00  0.00           C
ATOM   2089  O   GLY A 146      76.930 122.440 149.240  1.00  0.00           O
ATOM   2090  N   ILE A 147      78.250 122.240 151.060  1.00  0.00           N
ATOM   2091  HN  ILE A 147      78.830 122.730 151.720  1.00  0.00           H
ATOM   2092  CA  ILE A 147      77.740 121.000 151.550  1.00  0.00           C
ATOM   2093  HA  ILE A 147      77.500 120.400 150.680  1.00  0.00           H
ATOM   2094  CB  ILE A 147      78.720 120.150 152.330  1.00  0.00           C
ATOM   2095  HB  ILE A 147      78.870 120.660 153.310  1.00  0.00           H
ATOM   2096  CG2 ILE A 147      78.290 118.660 152.710  1.00  0.00           C
ATOM   2097 HG21 ILE A 147      77.200 118.560 152.920  1.00  0.00           H
ATOM   2098 HG22 ILE A 147      78.580 117.950 151.910  1.00  0.00           H
ATOM   2099 HG23 ILE A 147      78.940 118.290 153.530  1.00  0.00           H
ATOM   2100  CG1 ILE A 147      80.170 120.270 151.760  1.00  0.00           C
ATOM   2101 HG11 ILE A 147      80.900 119.670 152.340  1.00  0.00           H
ATOM   2102 HG12 ILE A 147      80.570 121.290 151.910  1.00  0.00           H
ATOM   2103  CD  ILE A 147      80.320 119.840 150.280  1.00  0.00           C
ATOM   2104  HD1 ILE A 147      80.060 120.620 149.540  1.00  0.00           H
ATOM   2105  HD2 ILE A 147      81.400 119.650 150.100  1.00  0.00           H
ATOM   2106  HD3 ILE A 147      79.790 118.890 150.060  1.00  0.00           H
ATOM   2107  C   ILE A 147      76.370 121.180 152.300  1.00  0.00           C
ATOM   2108  O   ILE A 147      75.440 120.460 151.870  1.00  0.00           O
ATOM   2109  N   PHE A 148      76.200 122.020 153.290  1.00  0.00           N
ATOM   2110  HN  PHE A 148      76.930 122.650 153.550  1.00  0.00           H
ATOM   2111  CA  PHE A 148      75.050 122.050 154.200  1.00  0.00           C
ATOM   2112  HA  PHE A 148      74.140 121.930 153.640  1.00  0.00           H
ATOM   2113  CB  PHE A 148      75.160 120.930 155.270  1.00  0.00           C
ATOM   2114  HB1 PHE A 148      74.450 121.010 156.110  1.00  0.00           H
ATOM   2115  HB2 PHE A 148      74.920 119.950 154.810  1.00  0.00           H
ATOM   2116  CG  PHE A 148      76.460 120.820 156.120  1.00  0.00           C
ATOM   2117  CD1 PHE A 148      76.990 121.830 156.910  1.00  0.00           C
ATOM   2118  HD1 PHE A 148      76.650 122.850 156.980  1.00  0.00           H
ATOM   2119  CE1 PHE A 148      78.080 121.620 157.750  1.00  0.00           C
ATOM   2120  HE1 PHE A 148      78.510 122.470 158.240  1.00  0.00           H
ATOM   2121  CZ  PHE A 148      78.630 120.340 157.880  1.00  0.00           C
ATOM   2122  HZ  PHE A 148      79.420 120.100 158.580  1.00  0.00           H
ATOM   2123  CD2 PHE A 148      77.000 119.500 156.260  1.00  0.00           C
ATOM   2124  HD2 PHE A 148      76.450 118.730 155.740  1.00  0.00           H
ATOM   2125  CE2 PHE A 148      78.110 119.320 157.100  1.00  0.00           C
ATOM   2126  HE2 PHE A 148      78.540 118.340 157.200  1.00  0.00           H
ATOM   2127  C   PHE A 148      74.930 123.440 154.850  1.00  0.00           C
ATOM   2128  O   PHE A 148      75.830 124.260 154.950  1.00  0.00           O
ATOM   2129  N   SER A 149      73.690 123.630 155.340  1.00  0.00           N
ATOM   2130  HN  SER A 149      72.920 123.060 155.050  1.00  0.00           H
ATOM   2131  CA  SER A 149      73.320 124.740 156.180  1.00  0.00           C
ATOM   2132  HA  SER A 149      73.700 125.640 155.720  1.00  0.00           H
ATOM   2133  CB  SER A 149      71.780 124.970 156.200  1.00  0.00           C
ATOM   2134  HB1 SER A 149      71.400 124.910 155.160  1.00  0.00           H
ATOM   2135  HB2 SER A 149      71.540 125.990 156.580  1.00  0.00           H
ATOM   2136  OG  SER A 149      71.090 123.900 156.890  1.00  0.00           O
ATOM   2137  HG1 SER A 149      71.150 123.080 156.390  1.00  0.00           H
ATOM   2138  C   SER A 149      73.840 124.540 157.660  1.00  0.00           C
ATOM   2139  O   SER A 149      74.200 123.410 157.960  1.00  0.00           O
ATOM   2140  N   PRO A 150      73.940 125.560 158.550  1.00  0.00           N
ATOM   2141  CD  PRO A 150      73.890 126.970 158.240  1.00  0.00           C
ATOM   2142  HD1 PRO A 150      72.900 127.160 157.770  1.00  0.00           H
ATOM   2143  HD2 PRO A 150      74.780 127.340 157.690  1.00  0.00           H
ATOM   2144  CA  PRO A 150      74.250 125.320 159.960  1.00  0.00           C
ATOM   2145  HA  PRO A 150      74.940 124.520 160.170  1.00  0.00           H
ATOM   2146  CB  PRO A 150      74.770 126.680 160.370  1.00  0.00           C
ATOM   2147  HB1 PRO A 150      74.740 126.800 161.480  1.00  0.00           H
ATOM   2148  HB2 PRO A 150      75.860 126.670 160.190  1.00  0.00           H
ATOM   2149  CG  PRO A 150      73.970 127.700 159.560  1.00  0.00           C
ATOM   2150  HG1 PRO A 150      74.550 128.640 159.510  1.00  0.00           H
ATOM   2151  HG2 PRO A 150      72.940 127.890 159.910  1.00  0.00           H
ATOM   2152  C   PRO A 150      72.940 124.990 160.760  1.00  0.00           C
ATOM   2153  O   PRO A 150      73.000 124.600 161.960  1.00  0.00           O
ATOM   2154  N   LEU A 151      71.750 125.120 160.070  1.00  0.00           N
ATOM   2155  HN  LEU A 151      71.690 125.570 159.180  1.00  0.00           H
ATOM   2156  CA  LEU A 151      70.440 124.680 160.540  1.00  0.00           C
ATOM   2157  HA  LEU A 151      70.330 125.280 161.430  1.00  0.00           H
ATOM   2158  CB  LEU A 151      69.310 125.170 159.700  1.00  0.00           C
ATOM   2159  HB1 LEU A 151      69.580 125.090 158.620  1.00  0.00           H
ATOM   2160  HB2 LEU A 151      68.390 124.550 159.720  1.00  0.00           H
ATOM   2161  CG  LEU A 151      69.000 126.650 159.890  1.00  0.00           C
ATOM   2162  HG  LEU A 151      70.020 127.090 159.880  1.00  0.00           H
ATOM   2163  CD1 LEU A 151      68.300 127.210 158.690  1.00  0.00           C
ATOM   2164 HD11 LEU A 151      68.910 127.930 158.120  1.00  0.00           H
ATOM   2165 HD12 LEU A 151      67.860 126.440 158.020  1.00  0.00           H
ATOM   2166 HD13 LEU A 151      67.470 127.870 159.020  1.00  0.00           H
ATOM   2167  CD2 LEU A 151      68.260 126.940 161.190  1.00  0.00           C
ATOM   2168 HD21 LEU A 151      68.230 128.030 161.400  1.00  0.00           H
ATOM   2169 HD22 LEU A 151      67.220 126.560 161.150  1.00  0.00           H
ATOM   2170 HD23 LEU A 151      68.770 126.400 162.020  1.00  0.00           H
ATOM   2171  C   LEU A 151      70.310 123.250 160.900  1.00  0.00           C
ATOM   2172  O   LEU A 151      69.830 122.980 161.970  1.00  0.00           O
ATOM   2173  N   THR A 152      70.800 122.300 160.030  1.00  0.00           N
ATOM   2174  HN  THR A 152      71.120 122.610 159.140  1.00  0.00           H
ATOM   2175  CA  THR A 152      70.830 120.850 160.250  1.00  0.00           C
ATOM   2176  HA  THR A 152      70.170 120.670 161.090  1.00  0.00           H
ATOM   2177  CB  THR A 152      70.350 120.080 159.090  1.00  0.00           C
ATOM   2178  HB  THR A 152      70.740 119.040 159.010  1.00  0.00           H
ATOM   2179  OG1 THR A 152      70.810 120.670 157.960  1.00  0.00           O
ATOM   2180  HG1 THR A 152      70.450 120.090 157.280  1.00  0.00           H
ATOM   2181  CG2 THR A 152      68.890 120.210 159.180  1.00  0.00           C
ATOM   2182 HG21 THR A 152      68.560 121.240 159.460  1.00  0.00           H
ATOM   2183 HG22 THR A 152      68.430 119.830 158.240  1.00  0.00           H
ATOM   2184 HG23 THR A 152      68.590 119.460 159.930  1.00  0.00           H
ATOM   2185  C   THR A 152      72.190 120.340 160.600  1.00  0.00           C
ATOM   2186  O   THR A 152      72.470 119.150 160.570  1.00  0.00           O
ATOM   2187  N   GLN A 153      73.090 121.230 161.040  1.00  0.00           N
ATOM   2188  HN  GLN A 153      72.670 122.090 161.310  1.00  0.00           H
ATOM   2189  CA  GLN A 153      74.440 120.830 161.380  1.00  0.00           C
ATOM   2190  HA  GLN A 153      74.890 120.370 160.510  1.00  0.00           H
ATOM   2191  CB  GLN A 153      75.310 122.050 161.650  1.00  0.00           C
ATOM   2192  HB1 GLN A 153      75.120 122.680 160.750  1.00  0.00           H
ATOM   2193  HB2 GLN A 153      75.020 122.620 162.550  1.00  0.00           H
ATOM   2194  CG  GLN A 153      76.840 121.850 161.790  1.00  0.00           C
ATOM   2195  HG1 GLN A 153      77.300 121.100 161.120  1.00  0.00           H
ATOM   2196  HG2 GLN A 153      76.920 121.500 162.840  1.00  0.00           H
ATOM   2197  CD  GLN A 153      77.650 123.100 161.600  1.00  0.00           C
ATOM   2198  OE1 GLN A 153      77.070 124.180 161.640  1.00  0.00           O
ATOM   2199  NE2 GLN A 153      78.920 122.930 161.340  1.00  0.00           N
ATOM   2200 HE21 GLN A 153      79.380 122.060 161.520  1.00  0.00           H
ATOM   2201 HE22 GLN A 153      79.450 123.730 161.050  1.00  0.00           H
ATOM   2202  C   GLN A 153      74.580 119.780 162.490  1.00  0.00           C
ATOM   2203  O   GLN A 153      75.480 118.920 162.360  1.00  0.00           O
ATOM   2204  N   LYS A 154      73.740 119.880 163.540  1.00  0.00           N
ATOM   2205  HN  LYS A 154      73.060 120.590 163.400  1.00  0.00           H
ATOM   2206  CA  LYS A 154      73.870 119.010 164.710  1.00  0.00           C
ATOM   2207  HA  LYS A 154      74.910 118.810 164.910  1.00  0.00           H
ATOM   2208  CB  LYS A 154      73.330 119.820 165.860  1.00  0.00           C
ATOM   2209  HB1 LYS A 154      72.250 120.040 165.770  1.00  0.00           H
ATOM   2210  HB2 LYS A 154      73.420 119.230 166.800  1.00  0.00           H
ATOM   2211  CG  LYS A 154      73.980 121.170 166.040  1.00  0.00           C
ATOM   2212  HG1 LYS A 154      73.700 121.700 166.980  1.00  0.00           H
ATOM   2213  HG2 LYS A 154      73.740 121.920 165.260  1.00  0.00           H
ATOM   2214  CD  LYS A 154      75.480 121.170 166.180  1.00  0.00           C
ATOM   2215  HD1 LYS A 154      75.840 120.840 165.180  1.00  0.00           H
ATOM   2216  HD2 LYS A 154      75.840 120.430 166.930  1.00  0.00           H
ATOM   2217  CE  LYS A 154      76.230 122.480 166.360  1.00  0.00           C
ATOM   2218  HE1 LYS A 154      76.020 123.120 165.480  1.00  0.00           H
ATOM   2219  HE2 LYS A 154      77.340 122.370 166.370  1.00  0.00           H
ATOM   2220  NZ  LYS A 154      76.040 123.200 167.670  1.00  0.00           N
ATOM   2221  HZ1 LYS A 154      75.070 123.590 167.710  1.00  0.00           H
ATOM   2222  HZ2 LYS A 154      76.240 122.630 168.510  1.00  0.00           H
ATOM   2223  HZ3 LYS A 154      76.660 124.030 167.730  1.00  0.00           H
ATOM   2224  C   LYS A 154      73.110 117.730 164.500  1.00  0.00           C
ATOM   2225  O   LYS A 154      73.180 116.870 165.340  1.00  0.00           O
ATOM   2226  N   CYS A 155      72.500 117.500 163.350  1.00  0.00           N
ATOM   2227  HN  CYS A 155      72.500 118.250 162.690  1.00  0.00           H
ATOM   2228  CA  CYS A 155      72.050 116.250 162.810  1.00  0.00           C
ATOM   2229  HA  CYS A 155      71.880 115.590 163.650  1.00  0.00           H
ATOM   2230  CB  CYS A 155      70.750 116.530 161.990  1.00  0.00           C
ATOM   2231  HB1 CYS A 155      70.550 115.520 161.560  1.00  0.00           H
ATOM   2232  HB2 CYS A 155      71.010 117.260 161.200  1.00  0.00           H
ATOM   2233  SG  CYS A 155      69.240 117.020 162.970  1.00  0.00           S
ATOM   2234  C   CYS A 155      73.090 115.670 161.790  1.00  0.00           C
ATOM   2235  O   CYS A 155      72.810 114.650 161.230  1.00  0.00           O
ATOM   2236  N   LYS A 156      74.270 116.250 161.500  1.00  0.00           N
ATOM   2237  HN  LYS A 156      74.580 117.140 161.830  1.00  0.00           H
ATOM   2238  CA  LYS A 156      75.210 115.670 160.540  1.00  0.00           C
ATOM   2239  HA  LYS A 156      74.700 115.040 159.830  1.00  0.00           H
ATOM   2240  CB  LYS A 156      76.010 116.730 159.670  1.00  0.00           C
ATOM   2241  HB1 LYS A 156      76.740 117.170 160.370  1.00  0.00           H
ATOM   2242  HB2 LYS A 156      76.690 116.330 158.880  1.00  0.00           H
ATOM   2243  CG  LYS A 156      75.200 117.770 158.870  1.00  0.00           C
ATOM   2244  HG1 LYS A 156      75.850 118.530 158.390  1.00  0.00           H
ATOM   2245  HG2 LYS A 156      74.560 118.230 159.660  1.00  0.00           H
ATOM   2246  CD  LYS A 156      74.270 117.060 157.820  1.00  0.00           C
ATOM   2247  HD1 LYS A 156      73.550 116.370 158.310  1.00  0.00           H
ATOM   2248  HD2 LYS A 156      74.970 116.450 157.220  1.00  0.00           H
ATOM   2249  CE  LYS A 156      73.510 118.150 156.950  1.00  0.00           C
ATOM   2250  HE1 LYS A 156      74.140 118.850 156.360  1.00  0.00           H
ATOM   2251  HE2 LYS A 156      72.770 118.690 157.590  1.00  0.00           H
ATOM   2252  NZ  LYS A 156      72.710 117.430 155.920  1.00  0.00           N
ATOM   2253  HZ1 LYS A 156      73.340 116.820 155.360  1.00  0.00           H
ATOM   2254  HZ2 LYS A 156      71.930 116.880 156.320  1.00  0.00           H
ATOM   2255  HZ3 LYS A 156      72.400 118.090 155.180  1.00  0.00           H
ATOM   2256  C   LYS A 156      76.260 114.950 161.500  1.00  0.00           C
ATOM   2257  O   LYS A 156      76.790 115.480 162.490  1.00  0.00           O
ATOM   2258  N   VAL A 157      76.540 113.650 161.130  1.00  0.00           N
ATOM   2259  HN  VAL A 157      76.280 113.280 160.240  1.00  0.00           H
ATOM   2260  CA  VAL A 157      77.340 112.770 161.920  1.00  0.00           C
ATOM   2261  HA  VAL A 157      77.940 113.410 162.560  1.00  0.00           H
ATOM   2262  CB  VAL A 157      76.650 111.780 162.860  1.00  0.00           C
ATOM   2263  HB  VAL A 157      76.380 112.390 163.750  1.00  0.00           H
ATOM   2264  CG1 VAL A 157      75.410 111.090 162.140  1.00  0.00           C
ATOM   2265 HG11 VAL A 157      75.540 110.660 161.120  1.00  0.00           H
ATOM   2266 HG12 VAL A 157      75.030 110.300 162.820  1.00  0.00           H
ATOM   2267 HG13 VAL A 157      74.640 111.890 162.120  1.00  0.00           H
ATOM   2268  CG2 VAL A 157      77.570 110.670 163.300  1.00  0.00           C
ATOM   2269 HG21 VAL A 157      77.600 109.800 162.610  1.00  0.00           H
ATOM   2270 HG22 VAL A 157      78.550 111.080 163.610  1.00  0.00           H
ATOM   2271 HG23 VAL A 157      77.080 110.180 164.170  1.00  0.00           H
ATOM   2272  C   VAL A 157      78.380 112.060 161.150  1.00  0.00           C
ATOM   2273  O   VAL A 157      78.130 111.340 160.250  1.00  0.00           O
ATOM   2274  N   LEU A 158      79.660 112.180 161.560  1.00  0.00           N
ATOM   2275  HN  LEU A 158      79.980 112.610 162.400  1.00  0.00           H
ATOM   2276  CA  LEU A 158      80.760 111.450 160.910  1.00  0.00           C
ATOM   2277  HA  LEU A 158      80.460 111.260 159.890  1.00  0.00           H
ATOM   2278  CB  LEU A 158      82.140 112.220 160.840  1.00  0.00           C
ATOM   2279  HB1 LEU A 158      81.940 113.230 160.420  1.00  0.00           H
ATOM   2280  HB2 LEU A 158      82.590 112.180 161.850  1.00  0.00           H
ATOM   2281  CG  LEU A 158      83.160 111.580 159.930  1.00  0.00           C
ATOM   2282  HG  LEU A 158      83.000 110.480 159.910  1.00  0.00           H
ATOM   2283  CD1 LEU A 158      82.880 112.020 158.430  1.00  0.00           C
ATOM   2284 HD11 LEU A 158      81.920 111.690 157.990  1.00  0.00           H
ATOM   2285 HD12 LEU A 158      83.100 113.100 158.300  1.00  0.00           H
ATOM   2286 HD13 LEU A 158      83.710 111.520 157.890  1.00  0.00           H
ATOM   2287  CD2 LEU A 158      84.510 111.880 160.460  1.00  0.00           C
ATOM   2288 HD21 LEU A 158      84.510 111.290 161.400  1.00  0.00           H
ATOM   2289 HD22 LEU A 158      85.290 111.620 159.720  1.00  0.00           H
ATOM   2290 HD23 LEU A 158      84.560 112.960 160.720  1.00  0.00           H
ATOM   2291  C   LEU A 158      80.950 110.050 161.610  1.00  0.00           C
ATOM   2292  O   LEU A 158      80.870 109.880 162.830  1.00  0.00           O
ATOM   2293  N   MET A 159      81.170 109.000 160.770  1.00  0.00           N
ATOM   2294  HN  MET A 159      81.060 109.200 159.800  1.00  0.00           H
ATOM   2295  CA  MET A 159      81.320 107.640 161.160  1.00  0.00           C
ATOM   2296  HA  MET A 159      81.720 107.660 162.160  1.00  0.00           H
ATOM   2297  CB  MET A 159      79.940 106.860 161.100  1.00  0.00           C
ATOM   2298  HB1 MET A 159      80.040 105.860 161.570  1.00  0.00           H
ATOM   2299  HB2 MET A 159      79.300 107.390 161.830  1.00  0.00           H
ATOM   2300  CG  MET A 159      79.390 106.690 159.650  1.00  0.00           C
ATOM   2301  HG1 MET A 159      80.020 106.170 158.900  1.00  0.00           H
ATOM   2302  HG2 MET A 159      79.300 107.630 159.060  1.00  0.00           H
ATOM   2303  SD  MET A 159      77.840 105.660 159.590  1.00  0.00           S
ATOM   2304  CE  MET A 159      76.700 106.790 160.350  1.00  0.00           C
ATOM   2305  HE1 MET A 159      75.940 106.320 161.010  1.00  0.00           H
ATOM   2306  HE2 MET A 159      77.210 107.520 161.020  1.00  0.00           H
ATOM   2307  HE3 MET A 159      76.030 107.360 159.670  1.00  0.00           H
ATOM   2308  C   MET A 159      82.360 106.980 160.370  1.00  0.00           C
ATOM   2309  O   MET A 159      82.620 107.410 159.260  1.00  0.00           O
ATOM   2310  N   LEU A 160      83.030 105.940 160.930  1.00  0.00           N
ATOM   2311  HN  LEU A 160      82.690 105.530 161.770  1.00  0.00           H
ATOM   2312  CA  LEU A 160      84.140 105.260 160.310  1.00  0.00           C
ATOM   2313  HA  LEU A 160      84.280 105.550 159.280  1.00  0.00           H
ATOM   2314  CB  LEU A 160      85.410 105.600 161.080  1.00  0.00           C
ATOM   2315  HB1 LEU A 160      85.470 106.710 161.060  1.00  0.00           H
ATOM   2316  HB2 LEU A 160      85.180 105.210 162.090  1.00  0.00           H
ATOM   2317  CG  LEU A 160      86.700 105.010 160.480  1.00  0.00           C
ATOM   2318  HG  LEU A 160      86.570 103.920 160.300  1.00  0.00           H
ATOM   2319  CD1 LEU A 160      87.200 105.750 159.250  1.00  0.00           C
ATOM   2320 HD11 LEU A 160      88.010 106.420 159.610  1.00  0.00           H
ATOM   2321 HD12 LEU A 160      87.740 105.080 158.550  1.00  0.00           H
ATOM   2322 HD13 LEU A 160      86.360 106.240 158.720  1.00  0.00           H
ATOM   2323  CD2 LEU A 160      87.710 105.120 161.650  1.00  0.00           C
ATOM   2324 HD21 LEU A 160      88.590 104.450 161.530  1.00  0.00           H
ATOM   2325 HD22 LEU A 160      88.090 106.160 161.750  1.00  0.00           H
ATOM   2326 HD23 LEU A 160      87.230 104.800 162.600  1.00  0.00           H
ATOM   2327  C   LEU A 160      83.950 103.730 160.450  1.00  0.00           C
ATOM   2328  O   LEU A 160      83.690 103.190 161.530  1.00  0.00           O
ATOM   2329  N   GLY A 161      84.180 103.030 159.300  1.00  0.00           N
ATOM   2330  HN  GLY A 161      84.370 103.520 158.460  1.00  0.00           H
ATOM   2331  CA  GLY A 161      84.330 101.590 159.330  1.00  0.00           C
ATOM   2332  HA1 GLY A 161      84.410 101.210 160.330  1.00  0.00           H
ATOM   2333  HA2 GLY A 161      85.210 101.320 158.770  1.00  0.00           H
ATOM   2334  C   GLY A 161      83.140 100.930 158.790  1.00  0.00           C
ATOM   2335  O   GLY A 161      83.060  99.700 158.790  1.00  0.00           O
ATOM   2336  N   GLY A 162      82.110 101.680 158.310  1.00  0.00           N
ATOM   2337  HN  GLY A 162      82.190 102.680 158.310  1.00  0.00           H
ATOM   2338  CA  GLY A 162      80.930 101.150 157.660  1.00  0.00           C
ATOM   2339  HA1 GLY A 162      80.590 100.270 158.190  1.00  0.00           H
ATOM   2340  HA2 GLY A 162      81.270 100.780 156.710  1.00  0.00           H
ATOM   2341  C   GLY A 162      79.830 102.130 157.520  1.00  0.00           C
ATOM   2342  O   GLY A 162      80.010 103.320 157.510  1.00  0.00           O
ATOM   2343  N   SER A 163      78.590 101.630 157.300  1.00  0.00           N
ATOM   2344  HN  SER A 163      78.420 100.660 157.400  1.00  0.00           H
ATOM   2345  CA  SER A 163      77.380 102.440 157.110  1.00  0.00           C
ATOM   2346  HA  SER A 163      77.590 103.500 157.150  1.00  0.00           H
ATOM   2347  CB  SER A 163      76.640 102.220 155.770  1.00  0.00           C
ATOM   2348  HB1 SER A 163      77.350 102.540 154.980  1.00  0.00           H
ATOM   2349  HB2 SER A 163      75.700 102.820 155.830  1.00  0.00           H
ATOM   2350  OG  SER A 163      76.410 100.780 155.540  1.00  0.00           O
ATOM   2351  HG1 SER A 163      75.730 100.780 154.860  1.00  0.00           H
ATOM   2352  C   SER A 163      76.480 102.120 158.280  1.00  0.00           C
ATOM   2353  O   SER A 163      76.740 101.030 158.840  1.00  0.00           O
ATOM   2354  N   ALA A 164      75.410 102.810 158.590  1.00  0.00           N
ATOM   2355  HN  ALA A 164      75.160 103.650 158.120  1.00  0.00           H
ATOM   2356  CA  ALA A 164      74.420 102.440 159.520  1.00  0.00           C
ATOM   2357  HA  ALA A 164      74.890 102.240 160.470  1.00  0.00           H
ATOM   2358  CB  ALA A 164      73.600 103.700 159.610  1.00  0.00           C
ATOM   2359  HB1 ALA A 164      72.890 103.630 160.460  1.00  0.00           H
ATOM   2360  HB2 ALA A 164      74.340 104.520 159.710  1.00  0.00           H
ATOM   2361  HB3 ALA A 164      72.880 103.830 158.770  1.00  0.00           H
ATOM   2362  C   ALA A 164      73.610 101.190 159.160  1.00  0.00           C
ATOM   2363  O   ALA A 164      72.950 100.610 160.060  1.00  0.00           O
ATOM   2364  N   LEU A 165      73.670 100.700 157.920  1.00  0.00           N
ATOM   2365  HN  LEU A 165      74.130 101.200 157.180  1.00  0.00           H
ATOM   2366  CA  LEU A 165      73.150  99.470 157.500  1.00  0.00           C
ATOM   2367  HA  LEU A 165      72.410  99.150 158.220  1.00  0.00           H
ATOM   2368  CB  LEU A 165      72.430  99.570 156.130  1.00  0.00           C
ATOM   2369  HB1 LEU A 165      73.210  99.930 155.420  1.00  0.00           H
ATOM   2370  HB2 LEU A 165      72.180  98.580 155.700  1.00  0.00           H
ATOM   2371  CG  LEU A 165      71.090 100.370 156.000  1.00  0.00           C
ATOM   2372  HG  LEU A 165      71.140 101.230 156.710  1.00  0.00           H
ATOM   2373  CD1 LEU A 165      70.870 100.980 154.630  1.00  0.00           C
ATOM   2374 HD11 LEU A 165      70.670 100.240 153.820  1.00  0.00           H
ATOM   2375 HD12 LEU A 165      69.940 101.580 154.640  1.00  0.00           H
ATOM   2376 HD13 LEU A 165      71.710 101.620 154.300  1.00  0.00           H
ATOM   2377  CD2 LEU A 165      69.860  99.520 156.320  1.00  0.00           C
ATOM   2378 HD21 LEU A 165      68.930 100.130 156.290  1.00  0.00           H
ATOM   2379 HD22 LEU A 165      69.740  98.770 155.510  1.00  0.00           H
ATOM   2380 HD23 LEU A 165      69.870  99.090 157.350  1.00  0.00           H
ATOM   2381  C   LEU A 165      74.230  98.380 157.430  1.00  0.00           C
ATOM   2382  O   LEU A 165      73.890  97.270 157.000  1.00  0.00           O
ATOM   2383  N   ASN A 166      75.450  98.580 157.820  1.00  0.00           N
ATOM   2384  HN  ASN A 166      75.590  99.480 158.220  1.00  0.00           H
ATOM   2385  CA  ASN A 166      76.380  97.570 158.160  1.00  0.00           C
ATOM   2386  HA  ASN A 166      77.110  98.080 158.770  1.00  0.00           H
ATOM   2387  CB  ASN A 166      75.800  96.380 159.060  1.00  0.00           C
ATOM   2388  HB1 ASN A 166      74.910  95.880 158.620  1.00  0.00           H
ATOM   2389  HB2 ASN A 166      76.620  95.670 159.270  1.00  0.00           H
ATOM   2390  CG  ASN A 166      75.270  97.080 160.340  1.00  0.00           C
ATOM   2391  OD1 ASN A 166      75.300  98.330 160.480  1.00  0.00           O
ATOM   2392  ND2 ASN A 166      74.920  96.230 161.300  1.00  0.00           N
ATOM   2393 HD21 ASN A 166      75.040  95.230 161.280  1.00  0.00           H
ATOM   2394 HD22 ASN A 166      74.740  96.650 162.190  1.00  0.00           H
ATOM   2395  C   ASN A 166      77.170  97.100 156.870  1.00  0.00           C
ATOM   2396  O   ASN A 166      77.670  95.990 156.760  1.00  0.00           O
ATOM   2397  N   HIS A 167      77.440  97.980 155.860  1.00  0.00           N
ATOM   2398  HN  HIS A 167      77.030  98.880 155.760  1.00  0.00           H
ATOM   2399  CA  HIS A 167      78.420  97.740 154.850  1.00  0.00           C
ATOM   2400  HA  HIS A 167      78.400  96.680 154.630  1.00  0.00           H
ATOM   2401  CB  HIS A 167      78.050  98.360 153.470  1.00  0.00           C
ATOM   2402  HB1 HIS A 167      78.160  99.460 153.400  1.00  0.00           H
ATOM   2403  HB2 HIS A 167      78.830  97.960 152.780  1.00  0.00           H
ATOM   2404  ND1 HIS A 167      75.600  98.550 153.450  1.00  0.00           N
ATOM   2405  CG  HIS A 167      76.710  97.950 152.910  1.00  0.00           C
ATOM   2406  CE1 HIS A 167      74.580  98.120 152.690  1.00  0.00           C
ATOM   2407  HE1 HIS A 167      73.610  98.600 152.710  1.00  0.00           H
ATOM   2408  NE2 HIS A 167      75.000  97.400 151.650  1.00  0.00           N
ATOM   2409  HE2 HIS A 167      74.470  97.290 150.810  1.00  0.00           H
ATOM   2410  CD2 HIS A 167      76.410  97.270 151.780  1.00  0.00           C
ATOM   2411  HD2 HIS A 167      77.100  96.790 151.100  1.00  0.00           H
ATOM   2412  C   HIS A 167      79.840  98.030 155.320  1.00  0.00           C
ATOM   2413  O   HIS A 167      80.410  99.060 154.980  1.00  0.00           O
ATOM   2414  N   ASN A 168      80.350  97.220 156.300  1.00  0.00           N
ATOM   2415  HN  ASN A 168      79.790  96.470 156.650  1.00  0.00           H
ATOM   2416  CA  ASN A 168      81.660  97.460 156.860  1.00  0.00           C
ATOM   2417  HA  ASN A 168      81.670  98.510 157.110  1.00  0.00           H
ATOM   2418  CB  ASN A 168      81.920  96.490 158.140  1.00  0.00           C
ATOM   2419  HB1 ASN A 168      81.840  95.470 157.700  1.00  0.00           H
ATOM   2420  HB2 ASN A 168      82.960  96.550 158.530  1.00  0.00           H
ATOM   2421  CG  ASN A 168      80.930  96.770 159.320  1.00  0.00           C
ATOM   2422  OD1 ASN A 168      80.020  95.950 159.450  1.00  0.00           O
ATOM   2423  ND2 ASN A 168      81.250  97.830 160.090  1.00  0.00           N
ATOM   2424 HD21 ASN A 168      81.890  98.500 159.710  1.00  0.00           H
ATOM   2425 HD22 ASN A 168      81.140  97.800 161.080  1.00  0.00           H
ATOM   2426  C   ASN A 168      82.810  97.240 155.980  1.00  0.00           C
ATOM   2427  O   ASN A 168      82.820  96.310 155.180  1.00  0.00           O
ATOM   2428  N   TYR A 169      83.810  98.130 155.990  1.00  0.00           N
ATOM   2429  HN  TYR A 169      83.610  98.930 156.550  1.00  0.00           H
ATOM   2430  CA  TYR A 169      85.130  97.910 155.490  1.00  0.00           C
ATOM   2431  HA  TYR A 169      85.050  97.570 154.470  1.00  0.00           H
ATOM   2432  CB  TYR A 169      85.880  99.220 155.500  1.00  0.00           C
ATOM   2433  HB1 TYR A 169      85.460  99.990 154.810  1.00  0.00           H
ATOM   2434  HB2 TYR A 169      85.800  99.700 156.500  1.00  0.00           H
ATOM   2435  CG  TYR A 169      87.380  99.230 155.210  1.00  0.00           C
ATOM   2436  CD1 TYR A 169      87.790  99.180 153.850  1.00  0.00           C
ATOM   2437  HD1 TYR A 169      87.000  99.170 153.120  1.00  0.00           H
ATOM   2438  CE1 TYR A 169      89.180  99.260 153.550  1.00  0.00           C
ATOM   2439  HE1 TYR A 169      89.580  99.330 152.550  1.00  0.00           H
ATOM   2440  CZ  TYR A 169      90.060  99.300 154.640  1.00  0.00           C
ATOM   2441  OH  TYR A 169      91.400  99.630 154.370  1.00  0.00           O
ATOM   2442  HH  TYR A 169      91.810 100.020 155.150  1.00  0.00           H
ATOM   2443  CD2 TYR A 169      88.270  99.280 156.270  1.00  0.00           C
ATOM   2444  HD2 TYR A 169      87.860  99.280 157.270  1.00  0.00           H
ATOM   2445  CE2 TYR A 169      89.630  99.230 155.970  1.00  0.00           C
ATOM   2446  HE2 TYR A 169      90.340  99.360 156.780  1.00  0.00           H
ATOM   2447  C   TYR A 169      85.820  96.740 156.210  1.00  0.00           C
ATOM   2448  O   TYR A 169      85.440  96.480 157.340  1.00  0.00           O
ATOM   2449  N   ARG A 170      86.790  96.040 155.530  1.00  0.00           N
ATOM   2450  HN  ARG A 170      86.950  96.300 154.580  1.00  0.00           H
ATOM   2451  CA  ARG A 170      87.640  95.110 156.290  1.00  0.00           C
ATOM   2452  HA  ARG A 170      87.610  95.450 157.310  1.00  0.00           H
ATOM   2453  CB  ARG A 170      87.090  93.710 155.970  1.00  0.00           C
ATOM   2454  HB1 ARG A 170      86.090  93.620 156.430  1.00  0.00           H
ATOM   2455  HB2 ARG A 170      87.020  93.550 154.870  1.00  0.00           H
ATOM   2456  CG  ARG A 170      87.890  92.560 156.510  1.00  0.00           C
ATOM   2457  HG1 ARG A 170      88.080  92.830 157.580  1.00  0.00           H
ATOM   2458  HG2 ARG A 170      88.870  92.340 156.040  1.00  0.00           H
ATOM   2459  CD  ARG A 170      87.170  91.240 156.410  1.00  0.00           C
ATOM   2460  HD1 ARG A 170      86.140  91.340 156.820  1.00  0.00           H
ATOM   2461  HD2 ARG A 170      87.690  90.430 156.960  1.00  0.00           H
ATOM   2462  NE  ARG A 170      87.010  90.860 155.020  1.00  0.00           N
ATOM   2463  HE  ARG A 170      86.170  91.090 154.530  1.00  0.00           H
ATOM   2464  CZ  ARG A 170      87.730  89.860 154.460  1.00  0.00           C
ATOM   2465  NH1 ARG A 170      88.640  89.210 155.130  1.00  0.00           N
ATOM   2466 HH11 ARG A 170      89.250  88.730 154.510  1.00  0.00           H
ATOM   2467 HH12 ARG A 170      89.010  89.620 155.970  1.00  0.00           H
ATOM   2468  NH2 ARG A 170      87.790  89.660 153.120  1.00  0.00           N
ATOM   2469 HH21 ARG A 170      88.630  89.180 152.840  1.00  0.00           H
ATOM   2470 HH22 ARG A 170      87.430  90.370 152.510  1.00  0.00           H
ATOM   2471  C   ARG A 170      89.190  95.250 155.950  1.00  0.00           C
ATOM   2472  O   ARG A 170      89.500  95.050 154.760  1.00  0.00           O
ATOM   2473  N   GLY A 171      90.080  95.540 156.900  1.00  0.00           N
ATOM   2474  HN  GLY A 171      89.780  95.580 157.850  1.00  0.00           H
ATOM   2475  CA  GLY A 171      91.420  95.880 156.650  1.00  0.00           C
ATOM   2476  HA1 GLY A 171      91.440  96.300 155.650  1.00  0.00           H
ATOM   2477  HA2 GLY A 171      92.100  95.100 156.940  1.00  0.00           H
ATOM   2478  C   GLY A 171      91.770  97.110 157.460  1.00  0.00           C
ATOM   2479  O   GLY A 171      90.980  97.510 158.320  1.00  0.00           O
ATOM   2480  N   TYR A 172      92.970  97.560 157.290  1.00  0.00           N
ATOM   2481  HN  TYR A 172      93.400  97.410 156.410  1.00  0.00           H
ATOM   2482  CA  TYR A 172      93.590  98.540 158.060  1.00  0.00           C
ATOM   2483  HA  TYR A 172      93.300  98.400 159.090  1.00  0.00           H
ATOM   2484  CB  TYR A 172      95.200  98.560 157.980  1.00  0.00           C
ATOM   2485  HB1 TYR A 172      95.660  98.670 156.970  1.00  0.00           H
ATOM   2486  HB2 TYR A 172      95.600  99.430 158.530  1.00  0.00           H
ATOM   2487  CG  TYR A 172      95.880  97.460 158.630  1.00  0.00           C
ATOM   2488  CD1 TYR A 172      96.140  96.310 157.890  1.00  0.00           C
ATOM   2489  HD1 TYR A 172      95.860  96.280 156.850  1.00  0.00           H
ATOM   2490  CE1 TYR A 172      96.650  95.200 158.580  1.00  0.00           C
ATOM   2491  HE1 TYR A 172      96.840  94.300 158.020  1.00  0.00           H
ATOM   2492  CZ  TYR A 172      97.040  95.270 159.920  1.00  0.00           C
ATOM   2493  OH  TYR A 172      97.650  94.140 160.530  1.00  0.00           O
ATOM   2494  HH  TYR A 172      97.790  93.530 159.800  1.00  0.00           H
ATOM   2495  CD2 TYR A 172      96.220  97.520 160.000  1.00  0.00           C
ATOM   2496  HD2 TYR A 172      96.020  98.410 160.580  1.00  0.00           H
ATOM   2497  CE2 TYR A 172      96.850  96.440 160.600  1.00  0.00           C
ATOM   2498  HE2 TYR A 172      97.130  96.420 161.650  1.00  0.00           H
ATOM   2499  C   TYR A 172      93.100  99.920 157.800  1.00  0.00           C
ATOM   2500  O   TYR A 172      92.790 100.230 156.650  1.00  0.00           O
ATOM   2501  N   ILE A 173      93.130 100.790 158.860  1.00  0.00           N
ATOM   2502  HN  ILE A 173      93.360 100.410 159.750  1.00  0.00           H
ATOM   2503  CA  ILE A 173      92.990 102.300 158.740  1.00  0.00           C
ATOM   2504  HA  ILE A 173      93.330 102.540 157.740  1.00  0.00           H
ATOM   2505  CB  ILE A 173      91.600 102.830 159.000  1.00  0.00           C
ATOM   2506  HB  ILE A 173      91.250 102.730 160.050  1.00  0.00           H
ATOM   2507  CG2 ILE A 173      91.610 104.390 158.790  1.00  0.00           C
ATOM   2508 HG21 ILE A 173      90.560 104.690 158.970  1.00  0.00           H
ATOM   2509 HG22 ILE A 173      92.290 104.980 159.430  1.00  0.00           H
ATOM   2510 HG23 ILE A 173      91.780 104.680 157.730  1.00  0.00           H
ATOM   2511  CG1 ILE A 173      90.540 102.110 158.130  1.00  0.00           C
ATOM   2512 HG11 ILE A 173      90.520 101.010 158.250  1.00  0.00           H
ATOM   2513 HG12 ILE A 173      90.780 102.290 157.060  1.00  0.00           H
ATOM   2514  CD  ILE A 173      89.140 102.650 158.370  1.00  0.00           C
ATOM   2515  HD1 ILE A 173      88.370 102.000 157.900  1.00  0.00           H
ATOM   2516  HD2 ILE A 173      88.910 102.780 159.440  1.00  0.00           H
ATOM   2517  HD3 ILE A 173      89.050 103.630 157.840  1.00  0.00           H
ATOM   2518  C   ILE A 173      94.090 102.940 159.600  1.00  0.00           C
ATOM   2519  O   ILE A 173      94.190 102.500 160.760  1.00  0.00           O
ATOM   2520  N   GLU A 174      94.890 103.910 159.020  1.00  0.00           N
ATOM   2521  HN  GLU A 174      94.620 104.240 158.110  1.00  0.00           H
ATOM   2522  CA  GLU A 174      95.810 104.850 159.710  1.00  0.00           C
ATOM   2523  HA  GLU A 174      95.440 104.960 160.720  1.00  0.00           H
ATOM   2524  CB  GLU A 174      97.280 104.230 159.790  1.00  0.00           C
ATOM   2525  HB1 GLU A 174      97.140 103.120 159.730  1.00  0.00           H
ATOM   2526  HB2 GLU A 174      97.790 104.550 158.850  1.00  0.00           H
ATOM   2527  CG  GLU A 174      97.880 104.610 161.110  1.00  0.00           C
ATOM   2528  HG1 GLU A 174      97.510 103.970 161.950  1.00  0.00           H
ATOM   2529  HG2 GLU A 174      97.700 105.670 161.380  1.00  0.00           H
ATOM   2530  CD  GLU A 174      99.360 104.310 161.100  1.00  0.00           C
ATOM   2531  OE1 GLU A 174      99.820 103.150 160.850  1.00  0.00           O
ATOM   2532  OE2 GLU A 174     100.130 105.280 161.310  1.00  0.00           O
ATOM   2533  C   GLU A 174      95.730 106.130 159.000  1.00  0.00           C
ATOM   2534  O   GLU A 174      95.280 106.220 157.840  1.00  0.00           O
ATOM   2535  N   HIS A 175      96.130 107.140 159.730  1.00  0.00           N
ATOM   2536  HN  HIS A 175      96.520 107.000 160.640  1.00  0.00           H
ATOM   2537  CA  HIS A 175      96.290 108.490 159.150  1.00  0.00           C
ATOM   2538  HA  HIS A 175      96.710 109.120 159.930  1.00  0.00           H
ATOM   2539  CB  HIS A 175      97.310 108.450 157.960  1.00  0.00           C
ATOM   2540  HB1 HIS A 175      98.160 107.930 158.450  1.00  0.00           H
ATOM   2541  HB2 HIS A 175      97.050 107.700 157.190  1.00  0.00           H
ATOM   2542  ND1 HIS A 175      98.890 110.320 157.610  1.00  0.00           N
ATOM   2543  CG  HIS A 175      97.690 109.770 157.350  1.00  0.00           C
ATOM   2544  CE1 HIS A 175      99.120 111.330 156.690  1.00  0.00           C
ATOM   2545  HE1 HIS A 175      99.960 112.010 156.610  1.00  0.00           H
ATOM   2546  NE2 HIS A 175      98.020 111.470 155.890  1.00  0.00           N
ATOM   2547  HE2 HIS A 175      97.730 112.170 155.240  1.00  0.00           H
ATOM   2548  CD2 HIS A 175      97.140 110.450 156.260  1.00  0.00           C
ATOM   2549  HD2 HIS A 175      96.230 110.320 155.700  1.00  0.00           H
ATOM   2550  C   HIS A 175      95.040 109.160 158.840  1.00  0.00           C
ATOM   2551  O   HIS A 175      94.910 109.820 157.800  1.00  0.00           O
ATOM   2552  N   PHE A 176      93.980 109.080 159.690  1.00  0.00           N
ATOM   2553  HN  PHE A 176      94.150 108.790 160.630  1.00  0.00           H
ATOM   2554  CA  PHE A 176      92.740 109.690 159.460  1.00  0.00           C
ATOM   2555  HA  PHE A 176      92.430 109.390 158.470  1.00  0.00           H
ATOM   2556  CB  PHE A 176      91.580 109.100 160.340  1.00  0.00           C
ATOM   2557  HB1 PHE A 176      91.700 108.000 160.330  1.00  0.00           H
ATOM   2558  HB2 PHE A 176      91.620 109.400 161.410  1.00  0.00           H
ATOM   2559  CG  PHE A 176      90.300 109.610 159.760  1.00  0.00           C
ATOM   2560  CD1 PHE A 176      89.570 108.790 158.900  1.00  0.00           C
ATOM   2561  HD1 PHE A 176      89.940 107.850 158.510  1.00  0.00           H
ATOM   2562  CE1 PHE A 176      88.280 109.270 158.480  1.00  0.00           C
ATOM   2563  HE1 PHE A 176      87.650 108.640 157.880  1.00  0.00           H
ATOM   2564  CZ  PHE A 176      87.830 110.570 158.740  1.00  0.00           C
ATOM   2565  HZ  PHE A 176      86.890 110.900 158.310  1.00  0.00           H
ATOM   2566  CD2 PHE A 176      89.770 110.880 160.120  1.00  0.00           C
ATOM   2567  HD2 PHE A 176      90.250 111.500 160.860  1.00  0.00           H
ATOM   2568  CE2 PHE A 176      88.500 111.290 159.640  1.00  0.00           C
ATOM   2569  HE2 PHE A 176      88.120 112.220 160.040  1.00  0.00           H
ATOM   2570  C   PHE A 176      92.780 111.260 159.450  1.00  0.00           C
ATOM   2571  O   PHE A 176      92.750 111.890 160.540  1.00  0.00           O
ATOM   2572  N   SER A 177      92.690 111.960 158.310  1.00  0.00           N
ATOM   2573  HN  SER A 177      92.730 111.570 157.390  1.00  0.00           H
ATOM   2574  CA  SER A 177      92.850 113.410 158.320  1.00  0.00           C
ATOM   2575  HA  SER A 177      92.680 113.760 159.330  1.00  0.00           H
ATOM   2576  CB  SER A 177      94.170 113.890 157.670  1.00  0.00           C
ATOM   2577  HB1 SER A 177      94.280 114.980 157.900  1.00  0.00           H
ATOM   2578  HB2 SER A 177      94.100 113.820 156.560  1.00  0.00           H
ATOM   2579  OG  SER A 177      95.260 113.130 158.200  1.00  0.00           O
ATOM   2580  HG1 SER A 177      94.970 112.230 158.020  1.00  0.00           H
ATOM   2581  C   SER A 177      91.710 113.980 157.450  1.00  0.00           C
ATOM   2582  O   SER A 177      91.470 113.630 156.280  1.00  0.00           O
ATOM   2583  N   LEU A 178      91.070 114.940 158.140  1.00  0.00           N
ATOM   2584  HN  LEU A 178      91.250 115.210 159.080  1.00  0.00           H
ATOM   2585  CA  LEU A 178      89.850 115.690 157.650  1.00  0.00           C
ATOM   2586  HA  LEU A 178      89.870 115.550 156.570  1.00  0.00           H
ATOM   2587  CB  LEU A 178      88.510 115.170 158.320  1.00  0.00           C
ATOM   2588  HB1 LEU A 178      88.420 114.090 158.080  1.00  0.00           H
ATOM   2589  HB2 LEU A 178      88.620 115.210 159.430  1.00  0.00           H
ATOM   2590  CG  LEU A 178      87.280 115.890 157.880  1.00  0.00           C
ATOM   2591  HG  LEU A 178      87.180 116.830 158.460  1.00  0.00           H
ATOM   2592  CD1 LEU A 178      87.080 116.140 156.430  1.00  0.00           C
ATOM   2593 HD11 LEU A 178      87.730 116.890 155.950  1.00  0.00           H
ATOM   2594 HD12 LEU A 178      87.260 115.170 155.910  1.00  0.00           H
ATOM   2595 HD13 LEU A 178      86.030 116.500 156.300  1.00  0.00           H
ATOM   2596  CD2 LEU A 178      86.080 115.100 158.530  1.00  0.00           C
ATOM   2597 HD21 LEU A 178      86.320 114.830 159.580  1.00  0.00           H
ATOM   2598 HD22 LEU A 178      85.170 115.710 158.370  1.00  0.00           H
ATOM   2599 HD23 LEU A 178      85.880 114.120 158.050  1.00  0.00           H
ATOM   2600  C   LEU A 178      90.170 117.140 157.980  1.00  0.00           C
ATOM   2601  O   LEU A 178      90.420 117.460 159.130  1.00  0.00           O
ATOM   2602  N   TRP A 179      90.190 117.950 156.980  1.00  0.00           N
ATOM   2603  HN  TRP A 179      89.980 117.620 156.060  1.00  0.00           H
ATOM   2604  CA  TRP A 179      90.620 119.340 157.010  1.00  0.00           C
ATOM   2605  HA  TRP A 179      90.620 119.660 158.040  1.00  0.00           H
ATOM   2606  CB  TRP A 179      92.080 119.640 156.410  1.00  0.00           C
ATOM   2607  HB1 TRP A 179      92.030 119.240 155.380  1.00  0.00           H
ATOM   2608  HB2 TRP A 179      92.290 120.720 156.490  1.00  0.00           H
ATOM   2609  CG  TRP A 179      93.170 118.830 156.980  1.00  0.00           C
ATOM   2610  CD1 TRP A 179      93.230 118.330 158.250  1.00  0.00           C
ATOM   2611  HD1 TRP A 179      92.560 118.480 159.080  1.00  0.00           H
ATOM   2612  NE1 TRP A 179      94.390 117.630 158.360  1.00  0.00           N
ATOM   2613  HE1 TRP A 179      94.740 117.260 159.190  1.00  0.00           H
ATOM   2614  CE2 TRP A 179      95.080 117.590 157.160  1.00  0.00           C
ATOM   2615  CD2 TRP A 179      94.300 118.280 156.240  1.00  0.00           C
ATOM   2616  CE3 TRP A 179      94.730 118.430 154.910  1.00  0.00           C
ATOM   2617  HE3 TRP A 179      94.100 118.930 154.200  1.00  0.00           H
ATOM   2618  CZ3 TRP A 179      95.960 117.760 154.530  1.00  0.00           C
ATOM   2619  HZ3 TRP A 179      96.240 117.820 153.490  1.00  0.00           H
ATOM   2620  CZ2 TRP A 179      96.230 116.950 156.820  1.00  0.00           C
ATOM   2621  HZ2 TRP A 179      96.820 116.490 157.600  1.00  0.00           H
ATOM   2622  CH2 TRP A 179      96.700 117.060 155.450  1.00  0.00           C
ATOM   2623  HH2 TRP A 179      97.580 116.510 155.160  1.00  0.00           H
ATOM   2624  C   TRP A 179      89.630 120.220 156.300  1.00  0.00           C
ATOM   2625  O   TRP A 179      88.970 119.750 155.360  1.00  0.00           O
ATOM   2626  N   LYS A 180      89.400 121.500 156.720  1.00  0.00           N
ATOM   2627  HN  LYS A 180      90.130 121.960 157.220  1.00  0.00           H
ATOM   2628  CA  LYS A 180      88.190 122.180 156.350  1.00  0.00           C
ATOM   2629  HA  LYS A 180      87.360 121.510 156.180  1.00  0.00           H
ATOM   2630  CB  LYS A 180      87.870 123.220 157.450  1.00  0.00           C
ATOM   2631  HB1 LYS A 180      86.790 123.480 157.380  1.00  0.00           H
ATOM   2632  HB2 LYS A 180      87.920 122.730 158.450  1.00  0.00           H
ATOM   2633  CG  LYS A 180      88.720 124.500 157.550  1.00  0.00           C
ATOM   2634  HG1 LYS A 180      88.460 125.310 156.840  1.00  0.00           H
ATOM   2635  HG2 LYS A 180      89.790 124.270 157.430  1.00  0.00           H
ATOM   2636  CD  LYS A 180      88.530 125.200 158.930  1.00  0.00           C
ATOM   2637  HD1 LYS A 180      87.430 125.290 159.050  1.00  0.00           H
ATOM   2638  HD2 LYS A 180      89.000 126.180 158.690  1.00  0.00           H
ATOM   2639  CE  LYS A 180      89.140 124.560 160.150  1.00  0.00           C
ATOM   2640  HE1 LYS A 180      90.250 124.550 160.210  1.00  0.00           H
ATOM   2641  HE2 LYS A 180      88.870 123.500 160.300  1.00  0.00           H
ATOM   2642  NZ  LYS A 180      88.670 125.380 161.250  1.00  0.00           N
ATOM   2643  HZ1 LYS A 180      88.700 126.370 160.960  1.00  0.00           H
ATOM   2644  HZ2 LYS A 180      87.760 125.060 161.640  1.00  0.00           H
ATOM   2645  HZ3 LYS A 180      89.340 125.270 162.040  1.00  0.00           H
ATOM   2646  C   LYS A 180      88.280 122.900 154.950  1.00  0.00           C
ATOM   2647  O   LYS A 180      87.330 123.690 154.650  1.00  0.00           O
ATOM   2648  N   VAL A 181      89.340 122.680 154.140  1.00  0.00           N
ATOM   2649  HN  VAL A 181      90.100 122.080 154.380  1.00  0.00           H
ATOM   2650  CA  VAL A 181      89.670 123.520 153.000  1.00  0.00           C
ATOM   2651  HA  VAL A 181      88.800 124.100 152.720  1.00  0.00           H
ATOM   2652  CB  VAL A 181      90.770 124.500 153.190  1.00  0.00           C
ATOM   2653  HB  VAL A 181      90.900 125.190 152.330  1.00  0.00           H
ATOM   2654  CG1 VAL A 181      90.310 125.520 154.290  1.00  0.00           C
ATOM   2655 HG11 VAL A 181      90.720 126.550 154.230  1.00  0.00           H
ATOM   2656 HG12 VAL A 181      89.210 125.650 154.260  1.00  0.00           H
ATOM   2657 HG13 VAL A 181      90.540 125.120 155.310  1.00  0.00           H
ATOM   2658  CG2 VAL A 181      92.080 123.830 153.560  1.00  0.00           C
ATOM   2659 HG21 VAL A 181      92.040 123.130 154.430  1.00  0.00           H
ATOM   2660 HG22 VAL A 181      92.650 123.300 152.770  1.00  0.00           H
ATOM   2661 HG23 VAL A 181      92.760 124.670 153.800  1.00  0.00           H
ATOM   2662  C   VAL A 181      90.140 122.580 151.910  1.00  0.00           C
ATOM   2663  O   VAL A 181      90.620 121.480 152.210  1.00  0.00           O
ATOM   2664  N   ALA A 182      90.250 123.000 150.680  1.00  0.00           N
ATOM   2665  HN  ALA A 182      89.890 123.870 150.360  1.00  0.00           H
ATOM   2666  CA  ALA A 182      90.940 122.220 149.650  1.00  0.00           C
ATOM   2667  HA  ALA A 182      90.750 121.170 149.850  1.00  0.00           H
ATOM   2668  CB  ALA A 182      90.380 122.650 148.230  1.00  0.00           C
ATOM   2669  HB1 ALA A 182      90.650 122.010 147.360  1.00  0.00           H
ATOM   2670  HB2 ALA A 182      89.280 122.490 148.300  1.00  0.00           H
ATOM   2671  HB3 ALA A 182      90.630 123.720 148.020  1.00  0.00           H
ATOM   2672  C   ALA A 182      92.460 122.300 149.570  1.00  0.00           C
ATOM   2673  O   ALA A 182      93.010 123.400 149.570  1.00  0.00           O
ATOM   2674  N   ARG A 183      93.180 121.140 149.360  1.00  0.00           N
ATOM   2675  HN  ARG A 183      92.760 120.250 149.500  1.00  0.00           H
ATOM   2676  CA  ARG A 183      94.630 121.140 149.120  1.00  0.00           C
ATOM   2677  HA  ARG A 183      94.910 122.170 148.970  1.00  0.00           H
ATOM   2678  CB  ARG A 183      95.340 120.480 150.320  1.00  0.00           C
ATOM   2679  HB1 ARG A 183      94.830 119.490 150.310  1.00  0.00           H
ATOM   2680  HB2 ARG A 183      96.400 120.210 150.110  1.00  0.00           H
ATOM   2681  CG  ARG A 183      95.360 121.310 151.580  1.00  0.00           C
ATOM   2682  HG1 ARG A 183      95.960 120.700 152.300  1.00  0.00           H
ATOM   2683  HG2 ARG A 183      94.370 121.200 152.060  1.00  0.00           H
ATOM   2684  CD  ARG A 183      95.810 122.710 151.490  1.00  0.00           C
ATOM   2685  HD1 ARG A 183      95.240 123.300 150.750  1.00  0.00           H
ATOM   2686  HD2 ARG A 183      96.890 122.700 151.200  1.00  0.00           H
ATOM   2687  NE  ARG A 183      95.730 123.290 152.850  1.00  0.00           N
ATOM   2688  HE  ARG A 183      95.900 122.720 153.650  1.00  0.00           H
ATOM   2689  CZ  ARG A 183      95.720 124.590 153.130  1.00  0.00           C
ATOM   2690  NH1 ARG A 183      95.710 125.460 152.170  1.00  0.00           N
ATOM   2691 HH11 ARG A 183      95.640 126.440 152.330  1.00  0.00           H
ATOM   2692 HH12 ARG A 183      95.800 125.120 151.230  1.00  0.00           H
ATOM   2693  NH2 ARG A 183      95.640 124.970 154.360  1.00  0.00           N
ATOM   2694 HH21 ARG A 183      95.840 125.910 154.650  1.00  0.00           H
ATOM   2695 HH22 ARG A 183      95.780 124.240 155.030  1.00  0.00           H
ATOM   2696  C   ARG A 183      94.930 120.560 147.760  1.00  0.00           C
ATOM   2697  O   ARG A 183      94.350 119.610 147.340  1.00  0.00           O
ATOM   2698  N   THR A 184      95.810 121.270 147.020  1.00  0.00           N
ATOM   2699  HN  THR A 184      96.290 122.080 147.360  1.00  0.00           H
ATOM   2700  CA  THR A 184      96.090 120.870 145.630  1.00  0.00           C
ATOM   2701  HA  THR A 184      95.200 120.650 145.070  1.00  0.00           H
ATOM   2702  CB  THR A 184      96.740 121.980 144.800  1.00  0.00           C
ATOM   2703  HB  THR A 184      96.840 121.650 143.740  1.00  0.00           H
ATOM   2704  OG1 THR A 184      97.940 122.480 145.300  1.00  0.00           O
ATOM   2705  HG1 THR A 184      97.860 122.770 146.210  1.00  0.00           H
ATOM   2706  CG2 THR A 184      95.750 123.160 144.540  1.00  0.00           C
ATOM   2707 HG21 THR A 184      95.570 123.530 145.570  1.00  0.00           H
ATOM   2708 HG22 THR A 184      96.310 123.940 144.000  1.00  0.00           H
ATOM   2709 HG23 THR A 184      94.770 122.890 144.080  1.00  0.00           H
ATOM   2710  C   THR A 184      97.040 119.630 145.590  1.00  0.00           C
ATOM   2711  O   THR A 184      97.500 119.150 146.590  1.00  0.00           O
ATOM   2712  N   GLN A 185      97.290 119.060 144.420  1.00  0.00           N
ATOM   2713  HN  GLN A 185      96.970 119.500 143.590  1.00  0.00           H
ATOM   2714  CA  GLN A 185      97.920 117.750 144.250  1.00  0.00           C
ATOM   2715  HA  GLN A 185      97.300 117.030 144.770  1.00  0.00           H
ATOM   2716  CB  GLN A 185      97.940 117.430 142.760  1.00  0.00           C
ATOM   2717  HB1 GLN A 185      96.870 117.270 142.500  1.00  0.00           H
ATOM   2718  HB2 GLN A 185      98.300 118.330 142.220  1.00  0.00           H
ATOM   2719  CG  GLN A 185      98.790 116.140 142.420  1.00  0.00           C
ATOM   2720  HG1 GLN A 185      98.740 115.390 143.230  1.00  0.00           H
ATOM   2721  HG2 GLN A 185      99.790 116.600 142.250  1.00  0.00           H
ATOM   2722  CD  GLN A 185      98.480 115.520 141.060  1.00  0.00           C
ATOM   2723  OE1 GLN A 185      98.260 116.190 140.040  1.00  0.00           O
ATOM   2724  NE2 GLN A 185      98.670 114.140 140.910  1.00  0.00           N
ATOM   2725 HE21 GLN A 185      98.970 113.530 141.640  1.00  0.00           H
ATOM   2726 HE22 GLN A 185      98.610 113.860 139.950  1.00  0.00           H
ATOM   2727  C   GLN A 185      99.350 117.710 144.770  1.00  0.00           C
ATOM   2728  O   GLN A 185      99.810 116.740 145.330  1.00  0.00           O
ATOM   2729  N   ARG A 186     100.060 118.830 144.610  1.00  0.00           N
ATOM   2730  HN  ARG A 186      99.680 119.540 144.020  1.00  0.00           H
ATOM   2731  CA  ARG A 186     101.370 119.070 145.220  1.00  0.00           C
ATOM   2732  HA  ARG A 186     102.110 118.320 145.000  1.00  0.00           H
ATOM   2733  CB  ARG A 186     101.890 120.400 144.600  1.00  0.00           C
ATOM   2734  HB1 ARG A 186     101.820 120.250 143.500  1.00  0.00           H
ATOM   2735  HB2 ARG A 186     101.290 121.330 144.750  1.00  0.00           H
ATOM   2736  CG  ARG A 186     103.300 120.790 144.950  1.00  0.00           C
ATOM   2737  HG1 ARG A 186     103.540 120.750 146.030  1.00  0.00           H
ATOM   2738  HG2 ARG A 186     103.490 121.860 144.700  1.00  0.00           H
ATOM   2739  CD  ARG A 186     104.460 120.030 144.290  1.00  0.00           C
ATOM   2740  HD1 ARG A 186     105.390 120.640 144.320  1.00  0.00           H
ATOM   2741  HD2 ARG A 186     104.100 120.000 143.240  1.00  0.00           H
ATOM   2742  NE  ARG A 186     104.530 118.640 144.900  1.00  0.00           N
ATOM   2743  HE  ARG A 186     104.590 118.640 145.900  1.00  0.00           H
ATOM   2744  CZ  ARG A 186     105.010 117.560 144.260  1.00  0.00           C
ATOM   2745  NH1 ARG A 186     105.150 117.630 142.950  1.00  0.00           N
ATOM   2746 HH11 ARG A 186     105.500 116.810 142.510  1.00  0.00           H
ATOM   2747 HH12 ARG A 186     104.780 118.380 142.410  1.00  0.00           H
ATOM   2748  NH2 ARG A 186     105.380 116.460 144.910  1.00  0.00           N
ATOM   2749 HH21 ARG A 186     105.740 115.750 144.310  1.00  0.00           H
ATOM   2750 HH22 ARG A 186     105.690 116.520 145.860  1.00  0.00           H
ATOM   2751  C   ARG A 186     101.430 119.010 146.740  1.00  0.00           C
ATOM   2752  O   ARG A 186     102.260 118.420 147.410  1.00  0.00           O
ATOM   2753  N   GLU A 187     100.410 119.720 147.410  1.00  0.00           N
ATOM   2754  HN  GLU A 187      99.700 120.170 146.870  1.00  0.00           H
ATOM   2755  CA  GLU A 187     100.200 119.600 148.820  1.00  0.00           C
ATOM   2756  HA  GLU A 187     101.130 119.880 149.300  1.00  0.00           H
ATOM   2757  CB  GLU A 187      99.070 120.630 149.210  1.00  0.00           C
ATOM   2758  HB1 GLU A 187      98.100 120.240 148.850  1.00  0.00           H
ATOM   2759  HB2 GLU A 187      98.970 120.770 150.310  1.00  0.00           H
ATOM   2760  CG  GLU A 187      99.470 122.080 148.720  1.00  0.00           C
ATOM   2761  HG1 GLU A 187      99.730 122.090 147.640  1.00  0.00           H
ATOM   2762  HG2 GLU A 187     100.350 122.360 149.340  1.00  0.00           H
ATOM   2763  CD  GLU A 187      98.440 123.130 148.810  1.00  0.00           C
ATOM   2764  OE1 GLU A 187      98.470 123.960 149.730  1.00  0.00           O
ATOM   2765  OE2 GLU A 187      97.560 123.170 147.920  1.00  0.00           O
ATOM   2766  C   GLU A 187      99.840 118.150 149.380  1.00  0.00           C
ATOM   2767  O   GLU A 187     100.300 117.740 150.400  1.00  0.00           O
ATOM   2768  N   ILE A 188      99.020 117.480 148.610  1.00  0.00           N
ATOM   2769  HN  ILE A 188      98.590 117.980 147.860  1.00  0.00           H
ATOM   2770  CA  ILE A 188      98.620 116.140 148.810  1.00  0.00           C
ATOM   2771  HA  ILE A 188      98.200 116.060 149.810  1.00  0.00           H
ATOM   2772  CB  ILE A 188      97.380 115.730 147.870  1.00  0.00           C
ATOM   2773  HB  ILE A 188      97.690 116.000 146.840  1.00  0.00           H
ATOM   2774  CG2 ILE A 188      96.980 114.190 147.900  1.00  0.00           C
ATOM   2775 HG21 ILE A 188      97.840 113.500 147.780  1.00  0.00           H
ATOM   2776 HG22 ILE A 188      96.400 113.950 148.820  1.00  0.00           H
ATOM   2777 HG23 ILE A 188      96.310 114.090 147.020  1.00  0.00           H
ATOM   2778  CG1 ILE A 188      96.180 116.620 148.250  1.00  0.00           C
ATOM   2779 HG11 ILE A 188      96.400 117.700 148.120  1.00  0.00           H
ATOM   2780 HG12 ILE A 188      96.040 116.540 149.350  1.00  0.00           H
ATOM   2781  CD  ILE A 188      94.850 116.250 147.570  1.00  0.00           C
ATOM   2782  HD1 ILE A 188      94.350 115.310 147.890  1.00  0.00           H
ATOM   2783  HD2 ILE A 188      94.140 117.070 147.800  1.00  0.00           H
ATOM   2784  HD3 ILE A 188      95.000 116.140 146.480  1.00  0.00           H
ATOM   2785  C   ILE A 188      99.830 115.190 148.820  1.00  0.00           C
ATOM   2786  O   ILE A 188      99.990 114.460 149.800  1.00  0.00           O
ATOM   2787  N   LEU A 189     100.770 115.330 147.860  1.00  0.00           N
ATOM   2788  HN  LEU A 189     100.620 115.860 147.030  1.00  0.00           H
ATOM   2789  CA  LEU A 189     102.060 114.560 147.840  1.00  0.00           C
ATOM   2790  HA  LEU A 189     101.910 113.520 148.070  1.00  0.00           H
ATOM   2791  CB  LEU A 189     102.760 114.700 146.390  1.00  0.00           C
ATOM   2792  HB1 LEU A 189     102.730 115.800 146.200  1.00  0.00           H
ATOM   2793  HB2 LEU A 189     103.850 114.450 146.390  1.00  0.00           H
ATOM   2794  CG  LEU A 189     102.020 114.060 145.210  1.00  0.00           C
ATOM   2795  HG  LEU A 189     100.920 114.160 145.330  1.00  0.00           H
ATOM   2796  CD1 LEU A 189     102.540 114.600 143.880  1.00  0.00           C
ATOM   2797 HD11 LEU A 189     103.610 114.290 143.780  1.00  0.00           H
ATOM   2798 HD12 LEU A 189     102.050 114.070 143.030  1.00  0.00           H
ATOM   2799 HD13 LEU A 189     102.550 115.710 143.860  1.00  0.00           H
ATOM   2800  CD2 LEU A 189     102.410 112.530 145.040  1.00  0.00           C
ATOM   2801 HD21 LEU A 189     101.850 112.030 144.220  1.00  0.00           H
ATOM   2802 HD22 LEU A 189     103.510 112.450 144.990  1.00  0.00           H
ATOM   2803 HD23 LEU A 189     102.160 112.060 146.020  1.00  0.00           H
ATOM   2804  C   LEU A 189     103.000 115.020 148.950  1.00  0.00           C
ATOM   2805  O   LEU A 189     103.660 114.140 149.500  1.00  0.00           O
ATOM   2806  N   SER A 190     103.130 116.260 149.330  1.00  0.00           N
ATOM   2807  HN  SER A 190     102.700 116.980 148.780  1.00  0.00           H
ATOM   2808  CA  SER A 190     103.820 116.690 150.510  1.00  0.00           C
ATOM   2809  HA  SER A 190     104.870 116.410 150.500  1.00  0.00           H
ATOM   2810  CB  SER A 190     103.720 118.160 150.670  1.00  0.00           C
ATOM   2811  HB1 SER A 190     102.670 118.520 150.630  1.00  0.00           H
ATOM   2812  HB2 SER A 190     104.180 118.540 149.730  1.00  0.00           H
ATOM   2813  OG  SER A 190     104.370 118.640 151.870  1.00  0.00           O
ATOM   2814  HG1 SER A 190     103.800 119.280 152.280  1.00  0.00           H
ATOM   2815  C   SER A 190     103.320 116.150 151.800  1.00  0.00           C
ATOM   2816  O   SER A 190     104.100 115.740 152.660  1.00  0.00           O
ATOM   2817  N   ASP A 191     102.020 116.080 152.050  1.00  0.00           N
ATOM   2818  HN  ASP A 191     101.400 116.590 151.450  1.00  0.00           H
ATOM   2819  CA  ASP A 191     101.470 115.420 153.180  1.00  0.00           C
ATOM   2820  HA  ASP A 191     102.140 115.780 153.950  1.00  0.00           H
ATOM   2821  CB  ASP A 191     100.070 115.970 153.510  1.00  0.00           C
ATOM   2822  HB1 ASP A 191      99.370 115.830 152.660  1.00  0.00           H
ATOM   2823  HB2 ASP A 191      99.520 115.510 154.360  1.00  0.00           H
ATOM   2824  CG  ASP A 191     100.320 117.430 153.890  1.00  0.00           C
ATOM   2825  OD1 ASP A 191     101.470 117.850 154.250  1.00  0.00           O
ATOM   2826  OD2 ASP A 191      99.290 118.150 153.950  1.00  0.00           O
ATOM   2827  C   ASP A 191     101.460 113.880 153.090  1.00  0.00           C
ATOM   2828  O   ASP A 191     101.380 113.190 154.080  1.00  0.00           O
ATOM   2829  N   MET A 192     101.650 113.340 151.880  1.00  0.00           N
ATOM   2830  HN  MET A 192     101.460 113.940 151.100  1.00  0.00           H
ATOM   2831  CA  MET A 192     101.760 111.880 151.730  1.00  0.00           C
ATOM   2832  HA  MET A 192     100.990 111.420 152.330  1.00  0.00           H
ATOM   2833  CB  MET A 192     101.630 111.530 150.220  1.00  0.00           C
ATOM   2834  HB1 MET A 192     100.690 112.060 149.970  1.00  0.00           H
ATOM   2835  HB2 MET A 192     102.430 112.020 149.620  1.00  0.00           H
ATOM   2836  CG  MET A 192     101.570 110.010 149.890  1.00  0.00           C
ATOM   2837  HG1 MET A 192     100.610 109.690 150.330  1.00  0.00           H
ATOM   2838  HG2 MET A 192     102.420 109.500 150.390  1.00  0.00           H
ATOM   2839  SD  MET A 192     101.630 109.870 148.080  1.00  0.00           S
ATOM   2840  CE  MET A 192     101.590 108.050 148.040  1.00  0.00           C
ATOM   2841  HE1 MET A 192     100.610 107.680 148.400  1.00  0.00           H
ATOM   2842  HE2 MET A 192     101.900 107.580 147.080  1.00  0.00           H
ATOM   2843  HE3 MET A 192     102.350 107.630 148.740  1.00  0.00           H
ATOM   2844  C   MET A 192     103.150 111.500 152.280  1.00  0.00           C
ATOM   2845  O   MET A 192     103.260 110.510 152.940  1.00  0.00           O
ATOM   2846  N   GLU A 193     104.210 112.350 152.130  1.00  0.00           N
ATOM   2847  HN  GLU A 193     104.170 113.240 151.700  1.00  0.00           H
ATOM   2848  CA  GLU A 193     105.540 112.050 152.650  1.00  0.00           C
ATOM   2849  HA  GLU A 193     105.850 111.110 152.200  1.00  0.00           H
ATOM   2850  CB  GLU A 193     106.680 112.990 152.220  1.00  0.00           C
ATOM   2851  HB1 GLU A 193     106.390 114.000 152.580  1.00  0.00           H
ATOM   2852  HB2 GLU A 193     107.700 112.740 152.570  1.00  0.00           H
ATOM   2853  CG  GLU A 193     106.950 112.950 150.650  1.00  0.00           C
ATOM   2854  HG1 GLU A 193     105.940 113.040 150.200  1.00  0.00           H
ATOM   2855  HG2 GLU A 193     107.250 111.920 150.350  1.00  0.00           H
ATOM   2856  CD  GLU A 193     107.930 113.970 150.170  1.00  0.00           C
ATOM   2857  OE1 GLU A 193     108.900 114.320 150.850  1.00  0.00           O
ATOM   2858  OE2 GLU A 193     107.780 114.490 149.020  1.00  0.00           O
ATOM   2859  C   GLU A 193     105.770 111.920 154.130  1.00  0.00           C
ATOM   2860  O   GLU A 193     106.590 111.060 154.560  1.00  0.00           O
ATOM   2861  N   THR A 194     105.090 112.810 154.910  1.00  0.00           N
ATOM   2862  HN  THR A 194     104.490 113.570 154.650  1.00  0.00           H
ATOM   2863  CA  THR A 194     105.370 113.080 156.270  1.00  0.00           C
ATOM   2864  HA  THR A 194     106.330 112.680 156.540  1.00  0.00           H
ATOM   2865  CB  THR A 194     105.160 114.590 156.560  1.00  0.00           C
ATOM   2866  HB  THR A 194     105.110 114.690 157.670  1.00  0.00           H
ATOM   2867  OG1 THR A 194     103.960 115.140 156.110  1.00  0.00           O
ATOM   2868  HG1 THR A 194     103.230 114.930 156.700  1.00  0.00           H
ATOM   2869  CG2 THR A 194     106.340 115.340 156.020  1.00  0.00           C
ATOM   2870 HG21 THR A 194     107.330 115.040 156.440  1.00  0.00           H
ATOM   2871 HG22 THR A 194     106.400 115.220 154.920  1.00  0.00           H
ATOM   2872 HG23 THR A 194     106.320 116.400 156.330  1.00  0.00           H
ATOM   2873  C   THR A 194     104.350 112.240 157.120  1.00  0.00           C
ATOM   2874  O   THR A 194     104.490 112.330 158.330  1.00  0.00           O
ATOM   2875  N   HIS A 195     103.360 111.480 156.550  1.00  0.00           N
ATOM   2876  HN  HIS A 195     103.260 111.450 155.560  1.00  0.00           H
ATOM   2877  CA  HIS A 195     102.510 110.600 157.390  1.00  0.00           C
ATOM   2878  HA  HIS A 195     101.680 110.310 156.760  1.00  0.00           H
ATOM   2879  CB  HIS A 195     103.280 109.280 157.630  1.00  0.00           C
ATOM   2880  HB1 HIS A 195     103.670 108.870 156.670  1.00  0.00           H
ATOM   2881  HB2 HIS A 195     104.100 109.280 158.380  1.00  0.00           H
ATOM   2882  ND1 HIS A 195     102.900 107.210 159.020  1.00  0.00           N
ATOM   2883  CG  HIS A 195     102.390 108.140 158.110  1.00  0.00           C
ATOM   2884  CE1 HIS A 195     101.960 106.330 159.140  1.00  0.00           C
ATOM   2885  HE1 HIS A 195     101.950 105.510 159.870  1.00  0.00           H
ATOM   2886  NE2 HIS A 195     100.860 106.710 158.400  1.00  0.00           N
ATOM   2887  HE2 HIS A 195     100.010 106.210 158.260  1.00  0.00           H
ATOM   2888  CD2 HIS A 195     101.170 107.790 157.680  1.00  0.00           C
ATOM   2889  HD2 HIS A 195     100.660 108.400 156.940  1.00  0.00           H
ATOM   2890  C   HIS A 195     101.900 111.150 158.640  1.00  0.00           C
ATOM   2891  O   HIS A 195     101.710 110.450 159.590  1.00  0.00           O
ATOM   2892  N   GLY A 196     101.540 112.430 158.700  1.00  0.00           N
ATOM   2893  HN  GLY A 196     101.810 112.970 157.900  1.00  0.00           H
ATOM   2894  CA  GLY A 196     100.940 113.010 159.860  1.00  0.00           C
ATOM   2895  HA1 GLY A 196     100.290 112.300 160.360  1.00  0.00           H
ATOM   2896  HA2 GLY A 196     100.340 113.870 159.580  1.00  0.00           H
ATOM   2897  C   GLY A 196     101.990 113.500 160.850  1.00  0.00           C
ATOM   2898  O   GLY A 196     101.600 113.790 162.020  1.00  0.00           O
ATOM   2899  N   ALA A 197     103.290 113.570 160.500  1.00  0.00           N
ATOM   2900  HN  ALA A 197     103.650 113.310 159.610  1.00  0.00           H
ATOM   2901  CA  ALA A 197     104.260 114.160 161.400  1.00  0.00           C
ATOM   2902  HA  ALA A 197     103.950 113.870 162.390  1.00  0.00           H
ATOM   2903  CB  ALA A 197     105.610 113.670 161.070  1.00  0.00           C
ATOM   2904  HB1 ALA A 197     105.600 112.710 161.620  1.00  0.00           H
ATOM   2905  HB2 ALA A 197     105.850 113.550 159.990  1.00  0.00           H
ATOM   2906  HB3 ALA A 197     106.440 114.250 161.540  1.00  0.00           H
ATOM   2907  C   ALA A 197     104.370 115.660 161.320  1.00  0.00           C
ATOM   2908  O   ALA A 197     105.260 116.260 160.720  1.00  0.00           O
ATOM   2909  N   HIS A 198     103.340 116.360 161.890  1.00  0.00           N
ATOM   2910  HN  HIS A 198     102.580 115.890 162.340  1.00  0.00           H
ATOM   2911  CA  HIS A 198     103.220 117.830 161.900  1.00  0.00           C
ATOM   2912  HA  HIS A 198     104.170 118.210 162.230  1.00  0.00           H
ATOM   2913  CB  HIS A 198     102.870 118.400 160.550  1.00  0.00           C
ATOM   2914  HB1 HIS A 198     102.590 119.480 160.570  1.00  0.00           H
ATOM   2915  HB2 HIS A 198     103.750 118.260 159.900  1.00  0.00           H
ATOM   2916  ND1 HIS A 198     100.440 118.060 160.040  1.00  0.00           N
ATOM   2917  CG  HIS A 198     101.710 117.690 159.780  1.00  0.00           C
ATOM   2918  CE1 HIS A 198      99.680 117.440 159.120  1.00  0.00           C
ATOM   2919  HE1 HIS A 198      98.620 117.690 159.040  1.00  0.00           H
ATOM   2920  NE2 HIS A 198     100.470 116.730 158.280  1.00  0.00           N
ATOM   2921  HE2 HIS A 198     100.170 116.290 157.430  1.00  0.00           H
ATOM   2922  CD2 HIS A 198     101.800 116.900 158.690  1.00  0.00           C
ATOM   2923  HD2 HIS A 198     102.560 116.250 158.250  1.00  0.00           H
ATOM   2924  C   HIS A 198     102.270 118.330 162.910  1.00  0.00           C
ATOM   2925  O   HIS A 198     101.360 117.620 163.410  1.00  0.00           O
ATOM   2926  N   THR A 199     102.470 119.650 163.270  1.00  0.00           N
ATOM   2927  HN  THR A 199     103.200 120.190 162.850  1.00  0.00           H
ATOM   2928  CA  THR A 199     101.550 120.490 164.240  1.00  0.00           C
ATOM   2929  HA  THR A 199     101.390 119.770 165.020  1.00  0.00           H
ATOM   2930  CB  THR A 199     102.230 121.690 164.860  1.00  0.00           C
ATOM   2931  HB  THR A 199     103.310 121.470 165.050  1.00  0.00           H
ATOM   2932  OG1 THR A 199     101.640 122.010 166.200  1.00  0.00           O
ATOM   2933  HG1 THR A 199     102.280 121.750 166.870  1.00  0.00           H
ATOM   2934  CG2 THR A 199     102.340 122.900 163.960  1.00  0.00           C
ATOM   2935 HG21 THR A 199     101.330 123.370 163.860  1.00  0.00           H
ATOM   2936 HG22 THR A 199     103.050 123.650 164.370  1.00  0.00           H
ATOM   2937 HG23 THR A 199     102.540 122.750 162.880  1.00  0.00           H
ATOM   2938  C   THR A 199     100.160 120.790 163.790  1.00  0.00           C
ATOM   2939  O   THR A 199      99.900 120.920 162.650  1.00  0.00           O
ATOM   2940  N   ALA A 200      99.190 120.860 164.700  1.00  0.00           N
ATOM   2941  HN  ALA A 200      99.400 120.820 165.670  1.00  0.00           H
ATOM   2942  CA  ALA A 200      97.850 121.380 164.530  1.00  0.00           C
ATOM   2943  HA  ALA A 200      97.250 120.670 163.970  1.00  0.00           H
ATOM   2944  CB  ALA A 200      97.110 121.690 165.880  1.00  0.00           C
ATOM   2945  HB1 ALA A 200      96.990 120.690 166.350  1.00  0.00           H
ATOM   2946  HB2 ALA A 200      97.690 122.360 166.550  1.00  0.00           H
ATOM   2947  HB3 ALA A 200      96.120 122.150 165.690  1.00  0.00           H
ATOM   2948  C   ALA A 200      97.790 122.730 163.770  1.00  0.00           C
ATOM   2949  O   ALA A 200      98.370 123.760 164.190  1.00  0.00           O
ATOM   2950  N   LEU A 201      97.200 122.810 162.570  1.00  0.00           N
ATOM   2951  HN  LEU A 201      96.830 122.000 162.120  1.00  0.00           H
ATOM   2952  CA  LEU A 201      97.220 124.040 161.820  1.00  0.00           C
ATOM   2953  HA  LEU A 201      97.750 124.820 162.350  1.00  0.00           H
ATOM   2954  CB  LEU A 201      97.960 124.030 160.450  1.00  0.00           C
ATOM   2955  HB1 LEU A 201      97.400 123.340 159.780  1.00  0.00           H
ATOM   2956  HB2 LEU A 201      97.800 125.010 159.960  1.00  0.00           H
ATOM   2957  CG  LEU A 201      99.460 123.750 160.460  1.00  0.00           C
ATOM   2958  HG  LEU A 201      99.630 122.720 160.850  1.00  0.00           H
ATOM   2959  CD1 LEU A 201      99.930 123.700 159.040  1.00  0.00           C
ATOM   2960 HD11 LEU A 201     101.030 123.600 159.000  1.00  0.00           H
ATOM   2961 HD12 LEU A 201      99.500 122.790 158.570  1.00  0.00           H
ATOM   2962 HD13 LEU A 201      99.590 124.550 158.410  1.00  0.00           H
ATOM   2963  CD2 LEU A 201     100.280 124.790 161.260  1.00  0.00           C
ATOM   2964 HD21 LEU A 201     100.010 124.800 162.340  1.00  0.00           H
ATOM   2965 HD22 LEU A 201     101.290 124.330 161.300  1.00  0.00           H
ATOM   2966 HD23 LEU A 201     100.380 125.750 160.710  1.00  0.00           H
ATOM   2967  C   LEU A 201      95.810 124.600 161.720  1.00  0.00           C
ATOM   2968  O   LEU A 201      94.880 123.780 161.720  1.00  0.00           O
ATOM   2969  N   PRO A 202      95.580 125.870 161.680  1.00  0.00           N
ATOM   2970  CD  PRO A 202      96.580 126.970 161.770  1.00  0.00           C
ATOM   2971  HD1 PRO A 202      97.450 126.770 161.110  1.00  0.00           H
ATOM   2972  HD2 PRO A 202      96.940 127.000 162.820  1.00  0.00           H
ATOM   2973  CA  PRO A 202      94.180 126.440 161.780  1.00  0.00           C
ATOM   2974  HA  PRO A 202      93.730 126.190 162.740  1.00  0.00           H
ATOM   2975  CB  PRO A 202      94.360 128.020 161.660  1.00  0.00           C
ATOM   2976  HB1 PRO A 202      93.730 128.400 160.830  1.00  0.00           H
ATOM   2977  HB2 PRO A 202      94.090 128.480 162.640  1.00  0.00           H
ATOM   2978  CG  PRO A 202      95.820 128.160 161.190  1.00  0.00           C
ATOM   2979  HG1 PRO A 202      96.230 129.060 161.670  1.00  0.00           H
ATOM   2980  HG2 PRO A 202      95.900 128.070 160.090  1.00  0.00           H
ATOM   2981  C   PRO A 202      93.160 125.970 160.700  1.00  0.00           C
ATOM   2982  O   PRO A 202      91.960 126.220 160.840  1.00  0.00           O
ATOM   2983  N   GLN A 203      93.570 125.410 159.500  1.00  0.00           N
ATOM   2984  HN  GLN A 203      94.530 125.440 159.250  1.00  0.00           H
ATOM   2985  CA  GLN A 203      92.590 124.850 158.630  1.00  0.00           C
ATOM   2986  HA  GLN A 203      91.610 125.260 158.840  1.00  0.00           H
ATOM   2987  CB  GLN A 203      92.950 125.120 157.120  1.00  0.00           C
ATOM   2988  HB1 GLN A 203      94.010 124.800 157.030  1.00  0.00           H
ATOM   2989  HB2 GLN A 203      92.290 124.540 156.440  1.00  0.00           H
ATOM   2990  CG  GLN A 203      92.930 126.590 156.750  1.00  0.00           C
ATOM   2991  HG1 GLN A 203      92.910 126.770 155.650  1.00  0.00           H
ATOM   2992  HG2 GLN A 203      93.850 127.110 157.070  1.00  0.00           H
ATOM   2993  CD  GLN A 203      91.630 127.260 157.230  1.00  0.00           C
ATOM   2994  OE1 GLN A 203      90.500 127.100 156.800  1.00  0.00           O
ATOM   2995  NE2 GLN A 203      91.730 128.200 158.180  1.00  0.00           N
ATOM   2996 HE21 GLN A 203      92.630 128.510 158.490  1.00  0.00           H
ATOM   2997 HE22 GLN A 203      90.940 128.550 158.690  1.00  0.00           H
ATOM   2998  C   GLN A 203      92.430 123.350 158.860  1.00  0.00           C
ATOM   2999  O   GLN A 203      91.570 122.690 158.340  1.00  0.00           O
ATOM   3000  N   LEU A 204      93.280 122.780 159.720  1.00  0.00           N
ATOM   3001  HN  LEU A 204      93.870 123.410 160.220  1.00  0.00           H
ATOM   3002  CA  LEU A 204      93.150 121.410 160.120  1.00  0.00           C
ATOM   3003  HA  LEU A 204      92.910 120.880 159.210  1.00  0.00           H
ATOM   3004  CB  LEU A 204      94.570 120.830 160.560  1.00  0.00           C
ATOM   3005  HB1 LEU A 204      95.260 120.600 159.730  1.00  0.00           H
ATOM   3006  HB2 LEU A 204      95.110 121.620 161.140  1.00  0.00           H
ATOM   3007  CG  LEU A 204      94.680 119.520 161.430  1.00  0.00           C
ATOM   3008  HG  LEU A 204      94.110 118.670 161.010  1.00  0.00           H
ATOM   3009  CD1 LEU A 204      96.170 119.070 161.350  1.00  0.00           C
ATOM   3010 HD11 LEU A 204      96.360 118.140 161.940  1.00  0.00           H
ATOM   3011 HD12 LEU A 204      96.380 118.760 160.310  1.00  0.00           H
ATOM   3012 HD13 LEU A 204      96.820 119.890 161.730  1.00  0.00           H
ATOM   3013  CD2 LEU A 204      94.220 119.730 162.870  1.00  0.00           C
ATOM   3014 HD21 LEU A 204      94.840 119.000 163.430  1.00  0.00           H
ATOM   3015 HD22 LEU A 204      94.390 120.760 163.260  1.00  0.00           H
ATOM   3016 HD23 LEU A 204      93.130 119.520 162.950  1.00  0.00           H
ATOM   3017  C   LEU A 204      91.990 121.240 161.060  1.00  0.00           C
ATOM   3018  O   LEU A 204      91.780 122.010 162.000  1.00  0.00           O
ATOM   3019  N   LEU A 205      91.040 120.300 160.770  1.00  0.00           N
ATOM   3020  HN  LEU A 205      91.290 119.740 159.990  1.00  0.00           H
ATOM   3021  CA  LEU A 205      89.860 119.990 161.630  1.00  0.00           C
ATOM   3022  HA  LEU A 205      89.660 120.880 162.210  1.00  0.00           H
ATOM   3023  CB  LEU A 205      88.510 119.790 160.870  1.00  0.00           C
ATOM   3024  HB1 LEU A 205      88.220 120.810 160.550  1.00  0.00           H
ATOM   3025  HB2 LEU A 205      88.720 119.150 159.980  1.00  0.00           H
ATOM   3026  CG  LEU A 205      87.450 119.160 161.790  1.00  0.00           C
ATOM   3027  HG  LEU A 205      87.850 118.280 162.330  1.00  0.00           H
ATOM   3028  CD1 LEU A 205      86.970 120.230 162.870  1.00  0.00           C
ATOM   3029 HD11 LEU A 205      87.760 120.600 163.550  1.00  0.00           H
ATOM   3030 HD12 LEU A 205      86.600 121.110 162.300  1.00  0.00           H
ATOM   3031 HD13 LEU A 205      86.110 119.820 163.440  1.00  0.00           H
ATOM   3032  CD2 LEU A 205      86.360 118.610 160.860  1.00  0.00           C
ATOM   3033 HD21 LEU A 205      85.810 119.360 160.240  1.00  0.00           H
ATOM   3034 HD22 LEU A 205      86.900 117.820 160.310  1.00  0.00           H
ATOM   3035 HD23 LEU A 205      85.600 118.240 161.580  1.00  0.00           H
ATOM   3036  C   LEU A 205      90.340 118.800 162.640  1.00  0.00           C
ATOM   3037  O   LEU A 205      90.420 119.040 163.870  1.00  0.00           O
ATOM   3038  N   LEU A 206      90.580 117.630 162.040  1.00  0.00           N
ATOM   3039  HN  LEU A 206      90.440 117.450 161.070  1.00  0.00           H
ATOM   3040  CA  LEU A 206      90.930 116.370 162.740  1.00  0.00           C
ATOM   3041  HA  LEU A 206      91.330 116.610 163.710  1.00  0.00           H
ATOM   3042  CB  LEU A 206      89.720 115.450 163.000  1.00  0.00           C
ATOM   3043  HB1 LEU A 206      89.020 116.070 163.600  1.00  0.00           H
ATOM   3044  HB2 LEU A 206      89.280 115.060 162.060  1.00  0.00           H
ATOM   3045  CG  LEU A 206      90.000 114.270 163.980  1.00  0.00           C
ATOM   3046  HG  LEU A 206      91.090 114.080 164.050  1.00  0.00           H
ATOM   3047  CD1 LEU A 206      89.560 114.550 165.410  1.00  0.00           C
ATOM   3048 HD11 LEU A 206      88.490 114.770 165.620  1.00  0.00           H
ATOM   3049 HD12 LEU A 206      89.710 113.620 166.000  1.00  0.00           H
ATOM   3050 HD13 LEU A 206      90.250 115.320 165.810  1.00  0.00           H
ATOM   3051  CD2 LEU A 206      89.230 113.140 163.480  1.00  0.00           C
ATOM   3052 HD21 LEU A 206      89.220 113.060 162.370  1.00  0.00           H
ATOM   3053 HD22 LEU A 206      89.440 112.150 163.930  1.00  0.00           H
ATOM   3054 HD23 LEU A 206      88.190 113.240 163.850  1.00  0.00           H
ATOM   3055  C   LEU A 206      92.000 115.670 161.900  1.00  0.00           C
ATOM   3056  O   LEU A 206      91.950 115.720 160.720  1.00  0.00           O
ATOM   3057  N   GLN A 207      93.040 115.160 162.640  1.00  0.00           N
ATOM   3058  HN  GLN A 207      93.060 115.230 163.640  1.00  0.00           H
ATOM   3059  CA  GLN A 207      94.170 114.410 162.170  1.00  0.00           C
ATOM   3060  HA  GLN A 207      93.830 113.960 161.250  1.00  0.00           H
ATOM   3061  CB  GLN A 207      95.320 115.300 161.760  1.00  0.00           C
ATOM   3062  HB1 GLN A 207      95.040 115.860 160.850  1.00  0.00           H
ATOM   3063  HB2 GLN A 207      95.690 116.020 162.520  1.00  0.00           H
ATOM   3064  CG  GLN A 207      96.500 114.380 161.220  1.00  0.00           C
ATOM   3065  HG1 GLN A 207      96.090 113.660 160.480  1.00  0.00           H
ATOM   3066  HG2 GLN A 207      97.050 113.910 162.050  1.00  0.00           H
ATOM   3067  CD  GLN A 207      97.580 115.170 160.500  1.00  0.00           C
ATOM   3068  OE1 GLN A 207      97.840 114.950 159.300  1.00  0.00           O
ATOM   3069  NE2 GLN A 207      98.160 116.230 161.150  1.00  0.00           N
ATOM   3070 HE21 GLN A 207      98.190 116.350 162.140  1.00  0.00           H
ATOM   3071 HE22 GLN A 207      98.700 116.830 160.560  1.00  0.00           H
ATOM   3072  C   GLN A 207      94.510 113.370 163.190  1.00  0.00           C
ATOM   3073  O   GLN A 207      95.320 113.600 164.090  1.00  0.00           O
ATOM   3074  N   GLU A 208      93.990 112.130 163.040  1.00  0.00           N
ATOM   3075  HN  GLU A 208      93.640 111.770 162.180  1.00  0.00           H
ATOM   3076  CA  GLU A 208      94.210 111.140 164.100  1.00  0.00           C
ATOM   3077  HA  GLU A 208      94.550 111.600 165.020  1.00  0.00           H
ATOM   3078  CB  GLU A 208      92.850 110.510 164.580  1.00  0.00           C
ATOM   3079  HB1 GLU A 208      92.250 110.200 163.690  1.00  0.00           H
ATOM   3080  HB2 GLU A 208      93.010 109.630 165.240  1.00  0.00           H
ATOM   3081  CG  GLU A 208      91.930 111.410 165.380  1.00  0.00           C
ATOM   3082  HG1 GLU A 208      90.910 111.010 165.560  1.00  0.00           H
ATOM   3083  HG2 GLU A 208      91.790 112.370 164.850  1.00  0.00           H
ATOM   3084  CD  GLU A 208      92.460 111.860 166.730  1.00  0.00           C
ATOM   3085  OE1 GLU A 208      93.170 112.890 166.860  1.00  0.00           O
ATOM   3086  OE2 GLU A 208      92.210 111.050 167.720  1.00  0.00           O
ATOM   3087  C   GLU A 208      95.120 110.050 163.650  1.00  0.00           C
ATOM   3088  O   GLU A 208      94.780 109.330 162.720  1.00  0.00           O
ATOM   3089  N   ASN A 209      96.180 109.750 164.410  1.00  0.00           N
ATOM   3090  HN  ASN A 209      96.520 110.270 165.190  1.00  0.00           H
ATOM   3091  CA  ASN A 209      97.130 108.740 164.040  1.00  0.00           C
ATOM   3092  HA  ASN A 209      97.000 108.460 163.010  1.00  0.00           H
ATOM   3093  CB  ASN A 209      98.490 109.280 164.380  1.00  0.00           C
ATOM   3094  HB1 ASN A 209      98.490 109.770 165.380  1.00  0.00           H
ATOM   3095  HB2 ASN A 209      99.290 108.510 164.350  1.00  0.00           H
ATOM   3096  CG  ASN A 209      98.990 110.420 163.470  1.00  0.00           C
ATOM   3097  OD1 ASN A 209     100.100 110.840 163.500  1.00  0.00           O
ATOM   3098  ND2 ASN A 209      98.110 110.710 162.530  1.00  0.00           N
ATOM   3099 HD21 ASN A 209      97.140 110.510 162.660  1.00  0.00           H
ATOM   3100 HD22 ASN A 209      98.450 111.300 161.800  1.00  0.00           H
ATOM   3101  C   ASN A 209      96.910 107.470 164.920  1.00  0.00           C
ATOM   3102  O   ASN A 209      97.580 106.470 164.810  1.00  0.00           O
ATOM   3103  N   TRP A 210      96.020 107.620 166.000  1.00  0.00           N
ATOM   3104  HN  TRP A 210      95.600 108.510 166.140  1.00  0.00           H
ATOM   3105  CA  TRP A 210      95.670 106.550 166.840  1.00  0.00           C
ATOM   3106  HA  TRP A 210      94.680 106.780 167.190  1.00  0.00           H
ATOM   3107  CB  TRP A 210      95.570 105.090 166.190  1.00  0.00           C
ATOM   3108  HB1 TRP A 210      96.630 104.770 166.040  1.00  0.00           H
ATOM   3109  HB2 TRP A 210      95.330 104.330 166.970  1.00  0.00           H
ATOM   3110  CG  TRP A 210      94.760 104.970 164.900  1.00  0.00           C
ATOM   3111  CD1 TRP A 210      95.060 104.290 163.730  1.00  0.00           C
ATOM   3112  HD1 TRP A 210      96.050 103.880 163.580  1.00  0.00           H
ATOM   3113  NE1 TRP A 210      93.930 104.260 162.840  1.00  0.00           N
ATOM   3114  HE1 TRP A 210      93.820 103.660 162.080  1.00  0.00           H
ATOM   3115  CE2 TRP A 210      92.990 105.080 163.360  1.00  0.00           C
ATOM   3116  CD2 TRP A 210      93.530 105.650 164.520  1.00  0.00           C
ATOM   3117  CE3 TRP A 210      92.730 106.520 165.250  1.00  0.00           C
ATOM   3118  HE3 TRP A 210      93.080 106.940 166.190  1.00  0.00           H
ATOM   3119  CZ3 TRP A 210      91.490 106.890 164.800  1.00  0.00           C
ATOM   3120  HZ3 TRP A 210      90.800 107.430 165.420  1.00  0.00           H
ATOM   3121  CZ2 TRP A 210      91.720 105.440 162.860  1.00  0.00           C
ATOM   3122  HZ2 TRP A 210      91.370 105.040 161.920  1.00  0.00           H
ATOM   3123  CH2 TRP A 210      90.980 106.370 163.570  1.00  0.00           C
ATOM   3124  HH2 TRP A 210      90.050 106.720 163.150  1.00  0.00           H
ATOM   3125  C   TRP A 210      96.620 106.500 168.050  1.00  0.00           C
ATOM   3126  O   TRP A 210      96.900 105.490 168.660  1.00  0.00           O
ATOM   3127  N   ASP A 211      97.060 107.740 168.480  1.00  0.00           N
ATOM   3128  HN  ASP A 211      96.540 108.470 168.050  1.00  0.00           H
ATOM   3129  CA  ASP A 211      97.790 107.900 169.750  1.00  0.00           C
ATOM   3130  HA  ASP A 211      98.640 107.240 169.700  1.00  0.00           H
ATOM   3131  CB  ASP A 211      98.220 109.380 169.670  1.00  0.00           C
ATOM   3132  HB1 ASP A 211      99.060 109.620 170.360  1.00  0.00           H
ATOM   3133  HB2 ASP A 211      98.670 109.440 168.660  1.00  0.00           H
ATOM   3134  CG  ASP A 211      97.290 110.490 169.740  1.00  0.00           C
ATOM   3135  OD1 ASP A 211      96.190 110.530 169.070  1.00  0.00           O
ATOM   3136  OD2 ASP A 211      97.790 111.570 170.140  1.00  0.00           O
ATOM   3137  C   ASP A 211      96.900 107.410 170.940  1.00  0.00           C
ATOM   3138  O   ASP A 211      97.240 106.530 171.690  1.00  0.00           O
ATOM   3139  N   ASN A 212      95.620 107.900 170.900  1.00  0.00           N
ATOM   3140  HN  ASN A 212      95.400 108.770 170.470  1.00  0.00           H
ATOM   3141  CA  ASN A 212      94.540 107.480 171.810  1.00  0.00           C
ATOM   3142  HA  ASN A 212      94.720 106.560 172.340  1.00  0.00           H
ATOM   3143  CB  ASN A 212      94.360 108.590 172.980  1.00  0.00           C
ATOM   3144  HB1 ASN A 212      95.320 108.530 173.530  1.00  0.00           H
ATOM   3145  HB2 ASN A 212      94.120 109.570 172.510  1.00  0.00           H
ATOM   3146  CG  ASN A 212      93.290 108.250 174.060  1.00  0.00           C
ATOM   3147  OD1 ASN A 212      92.580 107.240 173.870  1.00  0.00           O
ATOM   3148  ND2 ASN A 212      93.210 109.110 175.130  1.00  0.00           N
ATOM   3149 HD21 ASN A 212      93.900 109.830 175.240  1.00  0.00           H
ATOM   3150 HD22 ASN A 212      92.580 108.780 175.830  1.00  0.00           H
ATOM   3151  C   ASN A 212      93.260 107.410 170.970  1.00  0.00           C
ATOM   3152  O   ASN A 212      92.650 108.460 170.680  1.00  0.00           O
ATOM   3153  N   VAL A 213      92.830 106.190 170.640  1.00  0.00           N
ATOM   3154  HN  VAL A 213      93.310 105.340 170.820  1.00  0.00           H
ATOM   3155  CA  VAL A 213      91.660 105.950 169.810  1.00  0.00           C
ATOM   3156  HA  VAL A 213      91.800 106.460 168.870  1.00  0.00           H
ATOM   3157  CB  VAL A 213      91.620 104.480 169.330  1.00  0.00           C
ATOM   3158  HB  VAL A 213      91.890 103.960 170.280  1.00  0.00           H
ATOM   3159  CG1 VAL A 213      90.200 104.020 168.890  1.00  0.00           C
ATOM   3160 HG11 VAL A 213      90.230 103.040 168.360  1.00  0.00           H
ATOM   3161 HG12 VAL A 213      89.590 103.860 169.810  1.00  0.00           H
ATOM   3162 HG13 VAL A 213      89.720 104.690 168.140  1.00  0.00           H
ATOM   3163  CG2 VAL A 213      92.600 104.320 168.230  1.00  0.00           C
ATOM   3164 HG21 VAL A 213      92.640 103.230 168.030  1.00  0.00           H
ATOM   3165 HG22 VAL A 213      92.410 104.960 167.340  1.00  0.00           H
ATOM   3166 HG23 VAL A 213      93.590 104.510 168.690  1.00  0.00           H
ATOM   3167  C   VAL A 213      90.360 106.410 170.310  1.00  0.00           C
ATOM   3168  O   VAL A 213      89.510 106.920 169.550  1.00  0.00           O
ATOM   3169  N   LYS A 214      90.150 106.410 171.610  1.00  0.00           N
ATOM   3170  HN  LYS A 214      90.780 106.030 172.290  1.00  0.00           H
ATOM   3171  CA  LYS A 214      88.810 106.670 172.100  1.00  0.00           C
ATOM   3172  HA  LYS A 214      88.060 106.490 171.350  1.00  0.00           H
ATOM   3173  CB  LYS A 214      88.680 105.690 173.360  1.00  0.00           C
ATOM   3174  HB1 LYS A 214      89.370 106.000 174.170  1.00  0.00           H
ATOM   3175  HB2 LYS A 214      87.670 105.780 173.830  1.00  0.00           H
ATOM   3176  CG  LYS A 214      88.860 104.200 173.160  1.00  0.00           C
ATOM   3177  HG1 LYS A 214      89.920 103.940 173.000  1.00  0.00           H
ATOM   3178  HG2 LYS A 214      88.240 103.960 172.270  1.00  0.00           H
ATOM   3179  CD  LYS A 214      88.360 103.260 174.310  1.00  0.00           C
ATOM   3180  HD1 LYS A 214      87.250 103.230 174.430  1.00  0.00           H
ATOM   3181  HD2 LYS A 214      88.660 103.690 175.290  1.00  0.00           H
ATOM   3182  CE  LYS A 214      88.770 101.800 174.310  1.00  0.00           C
ATOM   3183  HE1 LYS A 214      88.640 101.280 175.290  1.00  0.00           H
ATOM   3184  HE2 LYS A 214      89.850 101.730 174.080  1.00  0.00           H
ATOM   3185  NZ  LYS A 214      88.020 101.170 173.270  1.00  0.00           N
ATOM   3186  HZ1 LYS A 214      88.450 100.270 172.980  1.00  0.00           H
ATOM   3187  HZ2 LYS A 214      87.100 100.950 173.710  1.00  0.00           H
ATOM   3188  HZ3 LYS A 214      87.850 101.700 172.400  1.00  0.00           H
ATOM   3189  C   LYS A 214      88.610 108.120 172.480  1.00  0.00           C
ATOM   3190  O   LYS A 214      87.610 108.440 173.140  1.00  0.00           O
ATOM   3191  N   HIS A 215      89.600 108.960 172.240  1.00  0.00           N
ATOM   3192  HN  HIS A 215      90.470 108.620 171.870  1.00  0.00           H
ATOM   3193  CA  HIS A 215      89.600 110.390 172.650  1.00  0.00           C
ATOM   3194  HA  HIS A 215      89.470 110.340 173.730  1.00  0.00           H
ATOM   3195  CB  HIS A 215      90.870 111.220 172.570  1.00  0.00           C
ATOM   3196  HB1 HIS A 215      91.630 110.600 173.090  1.00  0.00           H
ATOM   3197  HB2 HIS A 215      91.250 111.270 171.530  1.00  0.00           H
ATOM   3198  ND1 HIS A 215      90.700 113.710 172.540  1.00  0.00           N
ATOM   3199  CG  HIS A 215      90.890 112.560 173.320  1.00  0.00           C
ATOM   3200  CE1 HIS A 215      91.000 114.670 173.360  1.00  0.00           C
ATOM   3201  HE1 HIS A 215      91.120 115.700 173.030  1.00  0.00           H
ATOM   3202  NE2 HIS A 215      91.260 114.290 174.610  1.00  0.00           N
ATOM   3203  HE2 HIS A 215      91.410 114.860 175.420  1.00  0.00           H
ATOM   3204  CD2 HIS A 215      91.180 112.910 174.600  1.00  0.00           C
ATOM   3205  HD2 HIS A 215      91.420 112.310 175.470  1.00  0.00           H
ATOM   3206  C   HIS A 215      88.590 111.130 172.070  1.00  0.00           C
ATOM   3207  O   HIS A 215      87.860 111.810 172.730  1.00  0.00           O
ATOM   3208  N   ALA A 216      88.490 111.100 170.720  1.00  0.00           N
ATOM   3209  HN  ALA A 216      89.040 110.410 170.250  1.00  0.00           H
ATOM   3210  CA  ALA A 216      87.540 111.910 169.880  1.00  0.00           C
ATOM   3211  HA  ALA A 216      86.970 112.560 170.520  1.00  0.00           H
ATOM   3212  CB  ALA A 216      88.410 112.760 168.980  1.00  0.00           C
ATOM   3213  HB1 ALA A 216      89.070 113.400 169.600  1.00  0.00           H
ATOM   3214  HB2 ALA A 216      89.070 112.130 168.340  1.00  0.00           H
ATOM   3215  HB3 ALA A 216      87.810 113.380 168.280  1.00  0.00           H
ATOM   3216  C   ALA A 216      86.510 111.020 169.120  1.00  0.00           C
ATOM   3217  O   ALA A 216      85.530 111.500 168.550  1.00  0.00           O
ATOM   3218  N   TRP A 217      86.700 109.710 169.350  1.00  0.00           N
ATOM   3219  HN  TRP A 217      87.440 109.460 169.970  1.00  0.00           H
ATOM   3220  CA  TRP A 217      85.780 108.710 168.830  1.00  0.00           C
ATOM   3221  HA  TRP A 217      85.090 109.260 168.210  1.00  0.00           H
ATOM   3222  CB  TRP A 217      86.580 107.740 167.890  1.00  0.00           C
ATOM   3223  HB1 TRP A 217      87.280 107.220 168.580  1.00  0.00           H
ATOM   3224  HB2 TRP A 217      85.940 106.870 167.600  1.00  0.00           H
ATOM   3225  CG  TRP A 217      87.320 108.370 166.740  1.00  0.00           C
ATOM   3226  CD1 TRP A 217      88.580 108.850 166.700  1.00  0.00           C
ATOM   3227  HD1 TRP A 217      89.370 108.890 167.440  1.00  0.00           H
ATOM   3228  NE1 TRP A 217      88.880 109.250 165.430  1.00  0.00           N
ATOM   3229  HE1 TRP A 217      89.730 109.690 165.250  1.00  0.00           H
ATOM   3230  CE2 TRP A 217      87.830 109.110 164.590  1.00  0.00           C
ATOM   3231  CD2 TRP A 217      86.820 108.570 165.400  1.00  0.00           C
ATOM   3232  CE3 TRP A 217      85.620 108.210 164.770  1.00  0.00           C
ATOM   3233  HE3 TRP A 217      84.800 107.840 165.360  1.00  0.00           H
ATOM   3234  CZ3 TRP A 217      85.430 108.590 163.450  1.00  0.00           C
ATOM   3235  HZ3 TRP A 217      84.440 108.430 163.050  1.00  0.00           H
ATOM   3236  CZ2 TRP A 217      87.680 109.450 163.240  1.00  0.00           C
ATOM   3237  HZ2 TRP A 217      88.490 109.920 162.710  1.00  0.00           H
ATOM   3238  CH2 TRP A 217      86.360 109.260 162.660  1.00  0.00           C
ATOM   3239  HH2 TRP A 217      86.060 109.470 161.640  1.00  0.00           H
ATOM   3240  C   TRP A 217      85.010 107.900 169.840  1.00  0.00           C
ATOM   3241  O   TRP A 217      85.560 107.650 170.940  1.00  0.00           O
ATOM   3242  N   SER A 218      83.820 107.510 169.480  1.00  0.00           N
ATOM   3243  HN  SER A 218      83.290 107.830 168.700  1.00  0.00           H
ATOM   3244  CA  SER A 218      82.990 106.710 170.410  1.00  0.00           C
ATOM   3245  HA  SER A 218      83.620 106.440 171.240  1.00  0.00           H
ATOM   3246  CB  SER A 218      81.730 107.630 170.790  1.00  0.00           C
ATOM   3247  HB1 SER A 218      81.060 107.020 171.430  1.00  0.00           H
ATOM   3248  HB2 SER A 218      81.150 108.020 169.910  1.00  0.00           H
ATOM   3249  OG  SER A 218      82.030 108.850 171.540  1.00  0.00           O
ATOM   3250  HG1 SER A 218      81.240 109.400 171.540  1.00  0.00           H
ATOM   3251  C   SER A 218      82.540 105.390 169.620  1.00  0.00           C
ATOM   3252  O   SER A 218      82.520 105.370 168.360  1.00  0.00           O
ATOM   3253  N   PRO A 219      82.170 104.270 170.260  1.00  0.00           N
ATOM   3254  CD  PRO A 219      81.770 104.200 171.690  1.00  0.00           C
ATOM   3255  HD1 PRO A 219      80.910 104.900 171.770  1.00  0.00           H
ATOM   3256  HD2 PRO A 219      82.560 104.470 172.420  1.00  0.00           H
ATOM   3257  CA  PRO A 219      82.020 103.000 169.490  1.00  0.00           C
ATOM   3258  HA  PRO A 219      82.890 102.840 168.860  1.00  0.00           H
ATOM   3259  CB  PRO A 219      82.010 102.030 170.720  1.00  0.00           C
ATOM   3260  HB1 PRO A 219      81.610 101.020 170.480  1.00  0.00           H
ATOM   3261  HB2 PRO A 219      83.020 101.820 171.130  1.00  0.00           H
ATOM   3262  CG  PRO A 219      81.260 102.800 171.770  1.00  0.00           C
ATOM   3263  HG1 PRO A 219      81.420 102.370 172.780  1.00  0.00           H
ATOM   3264  HG2 PRO A 219      80.170 102.640 171.640  1.00  0.00           H
ATOM   3265  C   PRO A 219      80.760 102.810 168.720  1.00  0.00           C
ATOM   3266  O   PRO A 219      80.390 101.680 168.390  1.00  0.00           O
ATOM   3267  N   MET A 220      80.010 103.820 168.330  1.00  0.00           N
ATOM   3268  HN  MET A 220      80.340 104.740 168.520  1.00  0.00           H
ATOM   3269  CA  MET A 220      78.870 103.750 167.450  1.00  0.00           C
ATOM   3270  HA  MET A 220      78.510 104.730 167.190  1.00  0.00           H
ATOM   3271  CB  MET A 220      79.230 103.010 166.090  1.00  0.00           C
ATOM   3272  HB1 MET A 220      80.130 103.550 165.700  1.00  0.00           H
ATOM   3273  HB2 MET A 220      79.490 101.960 166.300  1.00  0.00           H
ATOM   3274  CG  MET A 220      78.130 103.100 164.980  1.00  0.00           C
ATOM   3275  HG1 MET A 220      77.120 102.760 165.300  1.00  0.00           H
ATOM   3276  HG2 MET A 220      78.360 102.370 164.180  1.00  0.00           H
ATOM   3277  SD  MET A 220      78.210 104.760 164.220  1.00  0.00           S
ATOM   3278  CE  MET A 220      76.820 104.370 163.230  1.00  0.00           C
ATOM   3279  HE1 MET A 220      76.480 105.200 162.580  1.00  0.00           H
ATOM   3280  HE2 MET A 220      77.070 103.500 162.590  1.00  0.00           H
ATOM   3281  HE3 MET A 220      75.930 104.140 163.860  1.00  0.00           H
ATOM   3282  C   MET A 220      77.700 103.140 168.250  1.00  0.00           C
ATOM   3283  O   MET A 220      76.690 102.790 167.660  1.00  0.00           O
ATOM   3284  N   LYS A 221      77.740 103.070 169.560  1.00  0.00           N
ATOM   3285  HN  LYS A 221      78.490 103.420 170.110  1.00  0.00           H
ATOM   3286  CA  LYS A 221      76.770 102.390 170.400  1.00  0.00           C
ATOM   3287  HA  LYS A 221      77.230 102.470 171.380  1.00  0.00           H
ATOM   3288  CB  LYS A 221      75.380 103.100 170.570  1.00  0.00           C
ATOM   3289  HB1 LYS A 221      74.900 103.200 169.580  1.00  0.00           H
ATOM   3290  HB2 LYS A 221      74.690 102.570 171.270  1.00  0.00           H
ATOM   3291  CG  LYS A 221      75.520 104.530 171.140  1.00  0.00           C
ATOM   3292  HG1 LYS A 221      76.170 105.150 170.500  1.00  0.00           H
ATOM   3293  HG2 LYS A 221      76.020 104.570 172.130  1.00  0.00           H
ATOM   3294  CD  LYS A 221      74.140 105.150 171.270  1.00  0.00           C
ATOM   3295  HD1 LYS A 221      73.520 104.650 172.050  1.00  0.00           H
ATOM   3296  HD2 LYS A 221      73.710 105.100 170.250  1.00  0.00           H
ATOM   3297  CE  LYS A 221      74.220 106.590 171.620  1.00  0.00           C
ATOM   3298  HE1 LYS A 221      74.810 107.120 170.840  1.00  0.00           H
ATOM   3299  HE2 LYS A 221      74.760 106.870 172.550  1.00  0.00           H
ATOM   3300  NZ  LYS A 221      72.930 107.190 171.610  1.00  0.00           N
ATOM   3301  HZ1 LYS A 221      72.770 107.910 172.330  1.00  0.00           H
ATOM   3302  HZ2 LYS A 221      72.960 107.670 170.690  1.00  0.00           H
ATOM   3303  HZ3 LYS A 221      72.210 106.450 171.520  1.00  0.00           H
ATOM   3304  C   LYS A 221      76.530 100.870 170.260  1.00  0.00           C
ATOM   3305  O   LYS A 221      75.890 100.150 171.010  1.00  0.00           O
ATOM   3306  N   ASP A 222      77.180 100.300 169.240  1.00  0.00           N
ATOM   3307  HN  ASP A 222      77.580 100.920 168.570  1.00  0.00           H
ATOM   3308  CA  ASP A 222      77.380  98.890 169.050  1.00  0.00           C
ATOM   3309  HA  ASP A 222      76.380  98.500 169.120  1.00  0.00           H
ATOM   3310  CB  ASP A 222      78.130  98.650 167.660  1.00  0.00           C
ATOM   3311  HB1 ASP A 222      77.320  98.800 166.910  1.00  0.00           H
ATOM   3312  HB2 ASP A 222      78.920  99.420 167.530  1.00  0.00           H
ATOM   3313  CG  ASP A 222      78.720  97.290 167.410  1.00  0.00           C
ATOM   3314  OD1 ASP A 222      79.890  97.010 167.740  1.00  0.00           O
ATOM   3315  OD2 ASP A 222      78.040  96.490 166.770  1.00  0.00           O
ATOM   3316  C   ASP A 222      78.200  98.150 170.210  1.00  0.00           C
ATOM   3317  O   ASP A 222      77.790  97.110 170.690  1.00  0.00           O
ATOM   3318  N   GLY A 223      79.350  98.710 170.680  1.00  0.00           N
ATOM   3319  HN  GLY A 223      79.550  99.640 170.360  1.00  0.00           H
ATOM   3320  CA  GLY A 223      80.230  98.220 171.760  1.00  0.00           C
ATOM   3321  HA1 GLY A 223      79.580  97.570 172.330  1.00  0.00           H
ATOM   3322  HA2 GLY A 223      80.580  99.010 172.400  1.00  0.00           H
ATOM   3323  C   GLY A 223      81.380  97.380 171.420  1.00  0.00           C
ATOM   3324  O   GLY A 223      82.230  97.190 172.290  1.00  0.00           O
ATOM   3325  N   SER A 224      81.550  96.980 170.150  1.00  0.00           N
ATOM   3326  HN  SER A 224      80.760  97.100 169.560  1.00  0.00           H
ATOM   3327  CA  SER A 224      82.590  96.050 169.720  1.00  0.00           C
ATOM   3328  HA  SER A 224      83.070  95.680 170.610  1.00  0.00           H
ATOM   3329  CB  SER A 224      82.160  94.830 168.770  1.00  0.00           C
ATOM   3330  HB1 SER A 224      81.320  94.410 169.370  1.00  0.00           H
ATOM   3331  HB2 SER A 224      83.010  94.130 168.630  1.00  0.00           H
ATOM   3332  OG  SER A 224      81.750  95.170 167.390  1.00  0.00           O
ATOM   3333  HG1 SER A 224      81.100  95.870 167.390  1.00  0.00           H
ATOM   3334  C   SER A 224      83.710  96.970 169.150  1.00  0.00           C
ATOM   3335  O   SER A 224      83.480  97.710 168.180  1.00  0.00           O
ATOM   3336  N   SER A 225      84.920  97.020 169.760  1.00  0.00           N
ATOM   3337  HN  SER A 225      85.010  96.440 170.560  1.00  0.00           H
ATOM   3338  CA  SER A 225      86.000  98.000 169.390  1.00  0.00           C
ATOM   3339  HA  SER A 225      85.420  98.790 168.950  1.00  0.00           H
ATOM   3340  CB  SER A 225      86.750  98.420 170.660  1.00  0.00           C
ATOM   3341  HB1 SER A 225      87.450  99.260 170.490  1.00  0.00           H
ATOM   3342  HB2 SER A 225      87.380  97.610 171.090  1.00  0.00           H
ATOM   3343  OG  SER A 225      85.930  98.860 171.710  1.00  0.00           O
ATOM   3344  HG1 SER A 225      85.470  98.100 172.080  1.00  0.00           H
ATOM   3345  C   SER A 225      86.980  97.380 168.350  1.00  0.00           C
ATOM   3346  O   SER A 225      87.470  96.270 168.660  1.00  0.00           O
ATOM   3347  N   PRO A 226      87.290  98.020 167.170  1.00  0.00           N
ATOM   3348  CD  PRO A 226      86.890  99.380 166.890  1.00  0.00           C
ATOM   3349  HD1 PRO A 226      86.830  99.970 167.830  1.00  0.00           H
ATOM   3350  HD2 PRO A 226      85.880  99.350 166.440  1.00  0.00           H
ATOM   3351  CA  PRO A 226      88.370  97.560 166.300  1.00  0.00           C
ATOM   3352  HA  PRO A 226      87.990  96.600 165.990  1.00  0.00           H
ATOM   3353  CB  PRO A 226      88.480  98.680 165.310  1.00  0.00           C
ATOM   3354  HB1 PRO A 226      89.520  98.990 165.060  1.00  0.00           H
ATOM   3355  HB2 PRO A 226      87.930  98.320 164.420  1.00  0.00           H
ATOM   3356  CG  PRO A 226      87.890  99.950 165.910  1.00  0.00           C
ATOM   3357  HG1 PRO A 226      87.410 100.670 165.220  1.00  0.00           H
ATOM   3358  HG2 PRO A 226      88.700 100.460 166.480  1.00  0.00           H
ATOM   3359  C   PRO A 226      89.660  97.360 167.090  1.00  0.00           C
ATOM   3360  O   PRO A 226      90.070  98.160 167.980  1.00  0.00           O
ATOM   3361  N   LYS A 227      90.410  96.310 166.880  1.00  0.00           N
ATOM   3362  HN  LYS A 227      90.070  95.690 166.190  1.00  0.00           H
ATOM   3363  CA  LYS A 227      91.750  96.090 167.420  1.00  0.00           C
ATOM   3364  HA  LYS A 227      91.760  96.400 168.460  1.00  0.00           H
ATOM   3365  CB  LYS A 227      92.060  94.550 167.500  1.00  0.00           C
ATOM   3366  HB1 LYS A 227      91.850  93.940 166.600  1.00  0.00           H
ATOM   3367  HB2 LYS A 227      93.140  94.360 167.660  1.00  0.00           H
ATOM   3368  CG  LYS A 227      91.280  93.840 168.700  1.00  0.00           C
ATOM   3369  HG1 LYS A 227      90.230  94.170 168.580  1.00  0.00           H
ATOM   3370  HG2 LYS A 227      91.550  94.220 169.710  1.00  0.00           H
ATOM   3371  CD  LYS A 227      91.420  92.270 168.660  1.00  0.00           C
ATOM   3372  HD1 LYS A 227      91.030  91.900 167.690  1.00  0.00           H
ATOM   3373  HD2 LYS A 227      90.810  91.720 169.400  1.00  0.00           H
ATOM   3374  CE  LYS A 227      92.830  91.820 168.920  1.00  0.00           C
ATOM   3375  HE1 LYS A 227      93.590  92.050 168.140  1.00  0.00           H
ATOM   3376  HE2 LYS A 227      92.830  90.710 168.990  1.00  0.00           H
ATOM   3377  NZ  LYS A 227      93.340  92.420 170.110  1.00  0.00           N
ATOM   3378  HZ1 LYS A 227      93.470  93.440 169.970  1.00  0.00           H
ATOM   3379  HZ2 LYS A 227      92.660  92.220 170.870  1.00  0.00           H
ATOM   3380  HZ3 LYS A 227      94.260  91.990 170.330  1.00  0.00           H
ATOM   3381  C   LYS A 227      92.880  96.920 166.850  1.00  0.00           C
ATOM   3382  O   LYS A 227      93.100  97.010 165.620  1.00  0.00           O
ATOM   3383  N   VAL A 228      93.640  97.580 167.790  1.00  0.00           N
ATOM   3384  HN  VAL A 228      93.570  97.350 168.760  1.00  0.00           H
ATOM   3385  CA  VAL A 228      94.770  98.390 167.370  1.00  0.00           C
ATOM   3386  HA  VAL A 228      94.630  98.730 166.360  1.00  0.00           H
ATOM   3387  CB  VAL A 228      94.950  99.600 168.300  1.00  0.00           C
ATOM   3388  HB  VAL A 228      93.950 100.080 168.320  1.00  0.00           H
ATOM   3389  CG1 VAL A 228      95.210  99.190 169.750  1.00  0.00           C
ATOM   3390 HG11 VAL A 228      94.630  98.290 170.030  1.00  0.00           H
ATOM   3391 HG12 VAL A 228      96.270  98.910 169.970  1.00  0.00           H
ATOM   3392 HG13 VAL A 228      94.900  99.990 170.460  1.00  0.00           H
ATOM   3393  CG2 VAL A 228      95.930 100.610 167.740  1.00  0.00           C
ATOM   3394 HG21 VAL A 228      97.010 100.340 167.780  1.00  0.00           H
ATOM   3395 HG22 VAL A 228      95.710 100.790 166.670  1.00  0.00           H
ATOM   3396 HG23 VAL A 228      95.720 101.490 168.380  1.00  0.00           H
ATOM   3397  C   VAL A 228      96.050  97.540 167.420  1.00  0.00           C
ATOM   3398  O   VAL A 228      96.200  96.610 168.170  1.00  0.00           O
ATOM   3399  N   GLU A 229      96.960  97.870 166.530  1.00  0.00           N
ATOM   3400  HN  GLU A 229      96.820  98.640 165.920  1.00  0.00           H
ATOM   3401  CA  GLU A 229      98.090  96.970 166.240  1.00  0.00           C
ATOM   3402  HA  GLU A 229      98.170  96.300 167.080  1.00  0.00           H
ATOM   3403  CB  GLU A 229      97.930  96.290 164.880  1.00  0.00           C
ATOM   3404  HB1 GLU A 229      96.870  96.000 164.730  1.00  0.00           H
ATOM   3405  HB2 GLU A 229      98.130  96.970 164.030  1.00  0.00           H
ATOM   3406  CG  GLU A 229      98.770  95.030 164.490  1.00  0.00           C
ATOM   3407  HG1 GLU A 229      99.810  95.370 164.290  1.00  0.00           H
ATOM   3408  HG2 GLU A 229      98.440  94.590 163.520  1.00  0.00           H
ATOM   3409  CD  GLU A 229      98.710  93.970 165.620  1.00  0.00           C
ATOM   3410  OE1 GLU A 229      99.770  93.700 166.250  1.00  0.00           O
ATOM   3411  OE2 GLU A 229      97.640  93.430 165.920  1.00  0.00           O
ATOM   3412  C   GLU A 229      99.330  97.830 166.270  1.00  0.00           C
ATOM   3413  O   GLU A 229      99.240  99.040 166.210  1.00  0.00           O
ATOM   3414  N   PHE A 230     100.560  97.290 166.190  1.00  0.00           N
ATOM   3415  HN  PHE A 230     100.700  96.310 166.120  1.00  0.00           H
ATOM   3416  CA  PHE A 230     101.750  98.010 165.720  1.00  0.00           C
ATOM   3417  HA  PHE A 230     101.610  99.070 165.850  1.00  0.00           H
ATOM   3418  CB  PHE A 230     102.990  97.500 166.370  1.00  0.00           C
ATOM   3419  HB1 PHE A 230     103.150  96.400 166.400  1.00  0.00           H
ATOM   3420  HB2 PHE A 230     103.850  98.090 165.990  1.00  0.00           H
ATOM   3421  CG  PHE A 230     102.930  97.860 167.870  1.00  0.00           C
ATOM   3422  CD1 PHE A 230     103.510  99.070 168.300  1.00  0.00           C
ATOM   3423  HD1 PHE A 230     104.050  99.600 167.520  1.00  0.00           H
ATOM   3424  CE1 PHE A 230     103.450  99.430 169.660  1.00  0.00           C
ATOM   3425  HE1 PHE A 230     103.840 100.370 170.040  1.00  0.00           H
ATOM   3426  CZ  PHE A 230     102.790  98.530 170.490  1.00  0.00           C
ATOM   3427  HZ  PHE A 230     102.560  98.880 171.490  1.00  0.00           H
ATOM   3428  CD2 PHE A 230     102.300  96.980 168.760  1.00  0.00           C
ATOM   3429  HD2 PHE A 230     101.770  96.100 168.440  1.00  0.00           H
ATOM   3430  CE2 PHE A 230     102.250  97.330 170.070  1.00  0.00           C
ATOM   3431  HE2 PHE A 230     101.720  96.810 170.850  1.00  0.00           H
ATOM   3432  C   PHE A 230     101.820  97.870 164.210  1.00  0.00           C
ATOM   3433  O   PHE A 230     102.000  96.770 163.660  1.00  0.00           O
ATOM   3434  N   SER A 231     101.720  99.040 163.490  1.00  0.00           N
ATOM   3435  HN  SER A 231     101.480  99.920 163.880  1.00  0.00           H
ATOM   3436  CA  SER A 231     101.780  99.170 162.050  1.00  0.00           C
ATOM   3437  HA  SER A 231     100.800  98.850 161.740  1.00  0.00           H
ATOM   3438  CB  SER A 231     101.930 100.640 161.570  1.00  0.00           C
ATOM   3439  HB1 SER A 231     101.690 100.750 160.490  1.00  0.00           H
ATOM   3440  HB2 SER A 231     102.960 100.990 161.800  1.00  0.00           H
ATOM   3441  OG  SER A 231     100.910 101.330 162.290  1.00  0.00           O
ATOM   3442  HG1 SER A 231     100.530 101.950 161.660  1.00  0.00           H
ATOM   3443  C   SER A 231     102.630  98.320 161.190  1.00  0.00           C
ATOM   3444  O   SER A 231     103.790  98.000 161.500  1.00  0.00           O
ATOM   3445  N   ASN A 232     102.120  97.850 160.040  1.00  0.00           N
ATOM   3446  HN  ASN A 232     101.150  97.670 159.880  1.00  0.00           H
ATOM   3447  CA  ASN A 232     103.000  97.280 158.980  1.00  0.00           C
ATOM   3448  HA  ASN A 232     103.760  96.740 159.530  1.00  0.00           H
ATOM   3449  CB  ASN A 232     102.300  96.490 157.850  1.00  0.00           C
ATOM   3450  HB1 ASN A 232     101.550  97.100 157.290  1.00  0.00           H
ATOM   3451  HB2 ASN A 232     103.120  96.190 157.160  1.00  0.00           H
ATOM   3452  CG  ASN A 232     101.520  95.310 158.320  1.00  0.00           C
ATOM   3453  OD1 ASN A 232     100.280  95.400 158.200  1.00  0.00           O
ATOM   3454  ND2 ASN A 232     102.200  94.310 158.920  1.00  0.00           N
ATOM   3455 HD21 ASN A 232     103.190  94.320 159.040  1.00  0.00           H
ATOM   3456 HD22 ASN A 232     101.710  93.760 159.600  1.00  0.00           H
ATOM   3457  C   ASN A 232     103.650  98.480 158.300  1.00  0.00           C
ATOM   3458  O   ASN A 232     102.950  99.470 157.890  1.00  0.00           O
ATOM   3459  N   ALA A 233     104.960  98.480 158.250  1.00  0.00           N
ATOM   3460  HN  ALA A 233     105.610  97.740 158.410  1.00  0.00           H
ATOM   3461  CA  ALA A 233     105.690  99.720 157.800  1.00  0.00           C
ATOM   3462  HA  ALA A 233     105.210 100.510 158.360  1.00  0.00           H
ATOM   3463  CB  ALA A 233     107.160  99.610 158.190  1.00  0.00           C
ATOM   3464  HB1 ALA A 233     107.640 100.600 158.010  1.00  0.00           H
ATOM   3465  HB2 ALA A 233     107.270  99.610 159.290  1.00  0.00           H
ATOM   3466  HB3 ALA A 233     107.800  98.870 157.660  1.00  0.00           H
ATOM   3467  C   ALA A 233     105.600  99.980 156.220  1.00  0.00           C
ATOM   3468  O   ALA A 233     106.090  99.210 155.400  1.00  0.00           O
ATOM   3469  N   HIS A 234     104.990 101.170 155.790  1.00  0.00           N
ATOM   3470  HN  HIS A 234     104.550 101.850 156.370  1.00  0.00           H
ATOM   3471  CA  HIS A 234     104.860 101.550 154.390  1.00  0.00           C
ATOM   3472  HA  HIS A 234     104.940 100.700 153.730  1.00  0.00           H
ATOM   3473  CB  HIS A 234     103.560 102.340 154.260  1.00  0.00           C
ATOM   3474  HB1 HIS A 234     103.320 102.350 153.180  1.00  0.00           H
ATOM   3475  HB2 HIS A 234     102.740 101.720 154.680  1.00  0.00           H
ATOM   3476  ND1 HIS A 234     103.110 104.100 155.980  1.00  0.00           N
ATOM   3477  CG  HIS A 234     103.470 103.750 154.720  1.00  0.00           C
ATOM   3478  CE1 HIS A 234     103.110 105.450 156.000  1.00  0.00           C
ATOM   3479  HE1 HIS A 234     102.980 106.110 156.870  1.00  0.00           H
ATOM   3480  NE2 HIS A 234     103.430 105.940 154.770  1.00  0.00           N
ATOM   3481  HE2 HIS A 234     103.370 106.900 154.470  1.00  0.00           H
ATOM   3482  CD2 HIS A 234     103.600 104.860 153.960  1.00  0.00           C
ATOM   3483  HD2 HIS A 234     103.760 105.050 152.910  1.00  0.00           H
ATOM   3484  C   HIS A 234     105.970 102.370 154.000  1.00  0.00           C
ATOM   3485  O   HIS A 234     105.930 103.000 152.950  1.00  0.00           O
ATOM   3486  N   GLY A 235     107.050 102.310 154.840  1.00  0.00           N
ATOM   3487  HN  GLY A 235     106.970 101.750 155.660  1.00  0.00           H
ATOM   3488  CA  GLY A 235     108.250 103.030 154.620  1.00  0.00           C
ATOM   3489  HA1 GLY A 235     108.780 103.280 155.530  1.00  0.00           H
ATOM   3490  HA2 GLY A 235     107.940 103.950 154.140  1.00  0.00           H
ATOM   3491  C   GLY A 235     109.260 102.350 153.750  1.00  0.00           C
ATOM   3492  O   GLY A 235     110.430 102.760 153.620  1.00  0.00           O
ATOM   3493  N   PHE A 236     108.880 101.280 153.000  1.00  0.00           N
ATOM   3494  HN  PHE A 236     108.020 100.790 153.170  1.00  0.00           H
ATOM   3495  CA  PHE A 236     109.680 100.890 151.790  1.00  0.00           C
ATOM   3496  HA  PHE A 236     110.710 100.730 152.090  1.00  0.00           H
ATOM   3497  CB  PHE A 236     109.380  99.500 151.160  1.00  0.00           C
ATOM   3498  HB1 PHE A 236     109.870  99.230 150.200  1.00  0.00           H
ATOM   3499  HB2 PHE A 236     109.580  98.710 151.910  1.00  0.00           H
ATOM   3500  CG  PHE A 236     107.840  99.400 150.950  1.00  0.00           C
ATOM   3501  CD1 PHE A 236     107.020  98.940 151.970  1.00  0.00           C
ATOM   3502  HD1 PHE A 236     107.480  98.790 152.940  1.00  0.00           H
ATOM   3503  CE1 PHE A 236     105.640  98.790 151.780  1.00  0.00           C
ATOM   3504  HE1 PHE A 236     105.020  98.670 152.650  1.00  0.00           H
ATOM   3505  CZ  PHE A 236     105.080  99.190 150.550  1.00  0.00           C
ATOM   3506  HZ  PHE A 236     104.010  99.220 150.410  1.00  0.00           H
ATOM   3507  CD2 PHE A 236     107.280  99.840 149.750  1.00  0.00           C
ATOM   3508  HD2 PHE A 236     107.880 100.330 149.000  1.00  0.00           H
ATOM   3509  CE2 PHE A 236     105.910  99.620 149.570  1.00  0.00           C
ATOM   3510  HE2 PHE A 236     105.570 100.030 148.630  1.00  0.00           H
ATOM   3511  C   PHE A 236     109.790 101.940 150.720  1.00  0.00           C
ATOM   3512  O   PHE A 236     108.800 102.670 150.490  1.00  0.00           O
ATOM   3513  N   LEU A 237     110.940 102.100 149.980  1.00  0.00           N
ATOM   3514  HN  LEU A 237     111.810 101.680 150.230  1.00  0.00           H
ATOM   3515  CA  LEU A 237     111.080 103.200 149.020  1.00  0.00           C
ATOM   3516  HA  LEU A 237     110.150 103.750 148.990  1.00  0.00           H
ATOM   3517  CB  LEU A 237     112.250 104.190 149.370  1.00  0.00           C
ATOM   3518  HB1 LEU A 237     113.230 103.680 149.300  1.00  0.00           H
ATOM   3519  HB2 LEU A 237     112.320 104.900 148.520  1.00  0.00           H
ATOM   3520  CG  LEU A 237     112.180 104.840 150.750  1.00  0.00           C
ATOM   3521  HG  LEU A 237     112.400 104.060 151.510  1.00  0.00           H
ATOM   3522  CD1 LEU A 237     113.200 105.960 150.820  1.00  0.00           C
ATOM   3523 HD11 LEU A 237     112.940 106.650 149.990  1.00  0.00           H
ATOM   3524 HD12 LEU A 237     113.140 106.490 151.790  1.00  0.00           H
ATOM   3525 HD13 LEU A 237     114.210 105.510 150.670  1.00  0.00           H
ATOM   3526  CD2 LEU A 237     110.810 105.410 151.120  1.00  0.00           C
ATOM   3527 HD21 LEU A 237     110.850 106.010 152.050  1.00  0.00           H
ATOM   3528 HD22 LEU A 237     110.430 106.110 150.340  1.00  0.00           H
ATOM   3529 HD23 LEU A 237     110.090 104.640 151.440  1.00  0.00           H
ATOM   3530  C   LEU A 237     111.220 102.740 147.640  1.00  0.00           C
ATOM   3531  O   LEU A 237     111.190 103.470 146.700  1.00  0.00           O
ATOM   3532  N   LEU A 238     111.490 101.370 147.510  1.00  0.00           N
ATOM   3533  HN  LEU A 238     111.680 100.850 148.340  1.00  0.00           H
ATOM   3534  CA  LEU A 238     111.640 100.670 146.260  1.00  0.00           C
ATOM   3535  HA  LEU A 238     111.420 101.300 145.410  1.00  0.00           H
ATOM   3536  CB  LEU A 238     113.150 100.080 146.090  1.00  0.00           C
ATOM   3537  HB1 LEU A 238     113.880 100.910 146.250  1.00  0.00           H
ATOM   3538  HB2 LEU A 238     113.330  99.410 146.950  1.00  0.00           H
ATOM   3539  CG  LEU A 238     113.320  99.140 144.860  1.00  0.00           C
ATOM   3540  HG  LEU A 238     112.710  98.220 144.940  1.00  0.00           H
ATOM   3541  CD1 LEU A 238     112.630  99.790 143.610  1.00  0.00           C
ATOM   3542 HD11 LEU A 238     112.930 100.860 143.680  1.00  0.00           H
ATOM   3543 HD12 LEU A 238     112.980  99.250 142.710  1.00  0.00           H
ATOM   3544 HD13 LEU A 238     111.520  99.740 143.600  1.00  0.00           H
ATOM   3545  CD2 LEU A 238     114.830  98.810 144.600  1.00  0.00           C
ATOM   3546 HD21 LEU A 238     114.970  98.250 143.650  1.00  0.00           H
ATOM   3547 HD22 LEU A 238     115.440  99.740 144.510  1.00  0.00           H
ATOM   3548 HD23 LEU A 238     115.290  98.200 145.410  1.00  0.00           H
ATOM   3549  C   LEU A 238     110.490  99.610 146.280  1.00  0.00           C
ATOM   3550  O   LEU A 238     110.370  98.830 147.200  1.00  0.00           O
ATOM   3551  N   ASP A 239     109.650  99.610 145.230  1.00  0.00           N
ATOM   3552  HN  ASP A 239     109.740 100.310 144.530  1.00  0.00           H
ATOM   3553  CA  ASP A 239     108.780  98.470 144.930  1.00  0.00           C
ATOM   3554  HA  ASP A 239     108.290  98.160 145.850  1.00  0.00           H
ATOM   3555  CB  ASP A 239     107.610  98.970 143.960  1.00  0.00           C
ATOM   3556  HB1 ASP A 239     107.100  99.760 144.550  1.00  0.00           H
ATOM   3557  HB2 ASP A 239     107.960  99.490 143.040  1.00  0.00           H
ATOM   3558  CG  ASP A 239     106.600  97.930 143.610  1.00  0.00           C
ATOM   3559  OD1 ASP A 239     106.690  96.760 144.000  1.00  0.00           O
ATOM   3560  OD2 ASP A 239     105.600  98.420 142.990  1.00  0.00           O
ATOM   3561  C   ASP A 239     109.620  97.240 144.490  1.00  0.00           C
ATOM   3562  O   ASP A 239     110.640  97.470 143.850  1.00  0.00           O
ATOM   3563  N   THR A 240     109.290  95.980 144.830  1.00  0.00           N
ATOM   3564  HN  THR A 240     108.410  95.770 145.250  1.00  0.00           H
ATOM   3565  CA  THR A 240     110.120  94.890 144.470  1.00  0.00           C
ATOM   3566  HA  THR A 240     110.940  95.100 143.800  1.00  0.00           H
ATOM   3567  CB  THR A 240     110.920  94.340 145.650  1.00  0.00           C
ATOM   3568  HB  THR A 240     111.550  93.470 145.360  1.00  0.00           H
ATOM   3569  OG1 THR A 240     110.080  93.940 146.750  1.00  0.00           O
ATOM   3570  HG1 THR A 240     110.740  93.900 147.440  1.00  0.00           H
ATOM   3571  CG2 THR A 240     111.830  95.370 146.270  1.00  0.00           C
ATOM   3572 HG21 THR A 240     111.240  96.200 146.730  1.00  0.00           H
ATOM   3573 HG22 THR A 240     112.410  94.990 147.140  1.00  0.00           H
ATOM   3574 HG23 THR A 240     112.580  95.850 145.610  1.00  0.00           H
ATOM   3575  C   THR A 240     109.320  93.830 143.790  1.00  0.00           C
ATOM   3576  O   THR A 240     109.820  92.750 143.450  1.00  0.00           O
ATOM   3577  N   SER A 241     108.050  94.140 143.360  1.00  0.00           N
ATOM   3578  HN  SER A 241     107.720  95.030 143.660  1.00  0.00           H
ATOM   3579  CA  SER A 241     107.160  93.290 142.650  1.00  0.00           C
ATOM   3580  HA  SER A 241     107.580  92.300 142.610  1.00  0.00           H
ATOM   3581  CB  SER A 241     105.800  93.250 143.400  1.00  0.00           C
ATOM   3582  HB1 SER A 241     105.270  94.210 143.550  1.00  0.00           H
ATOM   3583  HB2 SER A 241     106.040  92.900 144.430  1.00  0.00           H
ATOM   3584  OG  SER A 241     104.900  92.300 142.730  1.00  0.00           O
ATOM   3585  HG1 SER A 241     104.570  92.780 141.970  1.00  0.00           H
ATOM   3586  C   SER A 241     106.950  93.810 141.280  1.00  0.00           C
ATOM   3587  O   SER A 241     106.260  94.850 141.230  1.00  0.00           O
ATOM   3588  N   LEU A 242     107.490  93.190 140.170  1.00  0.00           N
ATOM   3589  HN  LEU A 242     108.030  92.370 140.330  1.00  0.00           H
ATOM   3590  CA  LEU A 242     107.180  93.650 138.810  1.00  0.00           C
ATOM   3591  HA  LEU A 242     107.020  94.720 138.880  1.00  0.00           H
ATOM   3592  CB  LEU A 242     108.420  93.450 137.870  1.00  0.00           C
ATOM   3593  HB1 LEU A 242     108.640  92.360 137.950  1.00  0.00           H
ATOM   3594  HB2 LEU A 242     108.170  93.650 136.800  1.00  0.00           H
ATOM   3595  CG  LEU A 242     109.790  94.030 138.230  1.00  0.00           C
ATOM   3596  HG  LEU A 242     110.250  93.500 139.090  1.00  0.00           H
ATOM   3597  CD1 LEU A 242     110.790  93.930 137.090  1.00  0.00           C
ATOM   3598 HD11 LEU A 242     111.060  92.860 136.960  1.00  0.00           H
ATOM   3599 HD12 LEU A 242     110.330  94.380 136.180  1.00  0.00           H
ATOM   3600 HD13 LEU A 242     111.710  94.530 137.270  1.00  0.00           H
ATOM   3601  CD2 LEU A 242     109.580  95.560 138.520  1.00  0.00           C
ATOM   3602 HD21 LEU A 242     110.610  95.960 138.630  1.00  0.00           H
ATOM   3603 HD22 LEU A 242     109.000  96.050 137.710  1.00  0.00           H
ATOM   3604 HD23 LEU A 242     109.050  95.710 139.480  1.00  0.00           H
ATOM   3605  C   LEU A 242     105.900  92.920 138.270  1.00  0.00           C
ATOM   3606  O   LEU A 242     105.630  91.740 138.590  1.00  0.00           O
ATOM   3607  N   GLU A 243     105.100  93.630 137.430  1.00  0.00           N
ATOM   3608  HN  GLU A 243     105.300  94.560 137.110  1.00  0.00           H
ATOM   3609  CA  GLU A 243     103.950  93.110 136.830  1.00  0.00           C
ATOM   3610  HA  GLU A 243     103.510  92.350 137.450  1.00  0.00           H
ATOM   3611  CB  GLU A 243     102.990  94.210 136.600  1.00  0.00           C
ATOM   3612  HB1 GLU A 243     103.600  94.980 136.080  1.00  0.00           H
ATOM   3613  HB2 GLU A 243     102.200  93.940 135.870  1.00  0.00           H
ATOM   3614  CG  GLU A 243     102.420  94.920 137.960  1.00  0.00           C
ATOM   3615  HG1 GLU A 243     102.110  95.960 137.730  1.00  0.00           H
ATOM   3616  HG2 GLU A 243     103.240  95.050 138.700  1.00  0.00           H
ATOM   3617  CD  GLU A 243     101.330  94.100 138.580  1.00  0.00           C
ATOM   3618  OE1 GLU A 243     100.550  93.490 137.760  1.00  0.00           O
ATOM   3619  OE2 GLU A 243     101.340  93.910 139.850  1.00  0.00           O
ATOM   3620  C   GLU A 243     104.410  92.560 135.490  1.00  0.00           C
ATOM   3621  O   GLU A 243     104.870  93.340 134.670  1.00  0.00           O
ATOM   3622  N   PRO A 244     104.230  91.240 135.150  1.00  0.00           N
ATOM   3623  CD  PRO A 244     104.440  90.140 136.100  1.00  0.00           C
ATOM   3624  HD1 PRO A 244     103.650  90.000 136.860  1.00  0.00           H
ATOM   3625  HD2 PRO A 244     105.330  90.430 136.700  1.00  0.00           H
ATOM   3626  CA  PRO A 244     104.220  90.700 133.780  1.00  0.00           C
ATOM   3627  HA  PRO A 244     105.240  90.810 133.440  1.00  0.00           H
ATOM   3628  CB  PRO A 244     103.780  89.270 134.040  1.00  0.00           C
ATOM   3629  HB1 PRO A 244     102.710  89.220 134.320  1.00  0.00           H
ATOM   3630  HB2 PRO A 244     103.910  88.700 133.100  1.00  0.00           H
ATOM   3631  CG  PRO A 244     104.550  88.930 135.240  1.00  0.00           C
ATOM   3632  HG1 PRO A 244     105.620  88.860 134.950  1.00  0.00           H
ATOM   3633  HG2 PRO A 244     104.310  87.970 135.750  1.00  0.00           H
ATOM   3634  C   PRO A 244     103.230  91.530 132.890  1.00  0.00           C
ATOM   3635  O   PRO A 244     102.250  92.030 133.390  1.00  0.00           O
ATOM   3636  N   PRO A 245     103.560  91.600 131.570  1.00  0.00           N
ATOM   3637  CD  PRO A 245     104.780  91.140 131.000  1.00  0.00           C
ATOM   3638  HD1 PRO A 245     105.210  90.240 131.480  1.00  0.00           H
ATOM   3639  HD2 PRO A 245     105.520  91.960 131.130  1.00  0.00           H
ATOM   3640  CA  PRO A 245     102.620  92.120 130.600  1.00  0.00           C
ATOM   3641  HA  PRO A 245     102.340  93.110 130.920  1.00  0.00           H
ATOM   3642  CB  PRO A 245     103.550  92.140 129.290  1.00  0.00           C
ATOM   3643  HB1 PRO A 245     103.010  92.000 128.330  1.00  0.00           H
ATOM   3644  HB2 PRO A 245     104.120  93.090 129.150  1.00  0.00           H
ATOM   3645  CG  PRO A 245     104.570  91.040 129.520  1.00  0.00           C
ATOM   3646  HG1 PRO A 245     105.440  91.130 128.840  1.00  0.00           H
ATOM   3647  HG2 PRO A 245     104.160  90.010 129.380  1.00  0.00           H
ATOM   3648  C   PRO A 245     101.350  91.280 130.490  1.00  0.00           C
ATOM   3649  O   PRO A 245     101.280  90.260 131.160  1.00  0.00           O
ATOM   3650  N   LEU A 246     100.380  91.690 129.560  1.00  0.00           N
ATOM   3651  HN  LEU A 246     100.460  92.560 129.080  1.00  0.00           H
ATOM   3652  CA  LEU A 246      99.180  91.000 129.350  1.00  0.00           C
ATOM   3653  HA  LEU A 246      98.680  90.780 130.290  1.00  0.00           H
ATOM   3654  CB  LEU A 246      98.300  91.790 128.310  1.00  0.00           C
ATOM   3655  HB1 LEU A 246      98.950  92.000 127.440  1.00  0.00           H
ATOM   3656  HB2 LEU A 246      97.440  91.200 127.920  1.00  0.00           H
ATOM   3657  CG  LEU A 246      97.700  93.120 128.810  1.00  0.00           C
ATOM   3658  HG  LEU A 246      98.600  93.760 128.980  1.00  0.00           H
ATOM   3659  CD1 LEU A 246      96.760  93.890 127.850  1.00  0.00           C
ATOM   3660 HD11 LEU A 246      95.890  93.270 127.530  1.00  0.00           H
ATOM   3661 HD12 LEU A 246      96.360  94.730 128.460  1.00  0.00           H
ATOM   3662 HD13 LEU A 246      97.330  94.170 126.940  1.00  0.00           H
ATOM   3663  CD2 LEU A 246      97.000  93.000 130.180  1.00  0.00           C
ATOM   3664 HD21 LEU A 246      97.570  92.330 130.870  1.00  0.00           H
ATOM   3665 HD22 LEU A 246      96.860  93.990 130.650  1.00  0.00           H
ATOM   3666 HD23 LEU A 246      96.000  92.550 130.020  1.00  0.00           H
ATOM   3667  C   LEU A 246      99.400  89.640 128.800  1.00  0.00           C
ATOM   3668  O   LEU A 246      98.610  88.720 129.140  1.00  0.00           O
ATOM   3669  N   CYS A 247     100.340  89.560 127.940  1.00  0.00           N
ATOM   3670  HN  CYS A 247     100.820  90.420 127.790  1.00  0.00           H
ATOM   3671  CA  CYS A 247     100.610  88.490 127.040  1.00  0.00           C
ATOM   3672  HA  CYS A 247      99.770  87.810 127.050  1.00  0.00           H
ATOM   3673  CB  CYS A 247     100.780  89.060 125.540  1.00  0.00           C
ATOM   3674  HB1 CYS A 247     100.900  88.270 124.770  1.00  0.00           H
ATOM   3675  HB2 CYS A 247     101.730  89.630 125.580  1.00  0.00           H
ATOM   3676  SG  CYS A 247      99.560  90.300 125.050  1.00  0.00           S
ATOM   3677  C   CYS A 247     101.770  87.680 127.450  1.00  0.00           C
ATOM   3678  O   CYS A 247     102.220  86.860 126.650  1.00  0.00           O
ATOM   3679  N   GLY A 248     102.210  87.850 128.690  1.00  0.00           N
ATOM   3680  HN  GLY A 248     101.780  88.570 129.220  1.00  0.00           H
ATOM   3681  CA  GLY A 248     103.210  87.030 129.330  1.00  0.00           C
ATOM   3682  HA1 GLY A 248     104.010  87.680 129.640  1.00  0.00           H
ATOM   3683  HA2 GLY A 248     103.480  86.210 128.680  1.00  0.00           H
ATOM   3684  C   GLY A 248     102.640  86.620 130.690  1.00  0.00           C
ATOM   3685  O   GLY A 248     101.520  87.060 130.980  1.00  0.00           O
ATOM   3686  N   GLN A 249     103.390  85.790 131.400  1.00  0.00           N
ATOM   3687  HN  GLN A 249     104.320  85.600 131.090  1.00  0.00           H
ATOM   3688  CA  GLN A 249     102.970  85.350 132.710  1.00  0.00           C
ATOM   3689  HA  GLN A 249     102.340  86.020 133.280  1.00  0.00           H
ATOM   3690  CB  GLN A 249     102.250  84.010 132.690  1.00  0.00           C
ATOM   3691  HB1 GLN A 249     102.920  83.190 132.330  1.00  0.00           H
ATOM   3692  HB2 GLN A 249     101.830  83.660 133.650  1.00  0.00           H
ATOM   3693  CG  GLN A 249     101.030  83.970 131.680  1.00  0.00           C
ATOM   3694  HG1 GLN A 249     101.360  84.140 130.630  1.00  0.00           H
ATOM   3695  HG2 GLN A 249     100.260  84.720 131.950  1.00  0.00           H
ATOM   3696  CD  GLN A 249     100.340  82.580 131.570  1.00  0.00           C
ATOM   3697  OE1 GLN A 249      99.710  82.380 130.520  1.00  0.00           O
ATOM   3698  NE2 GLN A 249     100.230  81.750 132.640  1.00  0.00           N
ATOM   3699 HE21 GLN A 249     100.780  82.040 133.420  1.00  0.00           H
ATOM   3700 HE22 GLN A 249      99.540  81.030 132.700  1.00  0.00           H
ATOM   3701  C   GLN A 249     104.050  85.240 133.750  1.00  0.00           C
ATOM   3702  O   GLN A 249     103.650  85.060 134.960  1.00  0.00           O
ATOM   3703  N   THR A 250     105.360  85.360 133.340  1.00  0.00           N
ATOM   3704  HN  THR A 250     105.640  85.490 132.390  1.00  0.00           H
ATOM   3705  CA  THR A 250     106.460  85.350 134.360  1.00  0.00           C
ATOM   3706  HA  THR A 250     105.940  85.300 135.310  1.00  0.00           H
ATOM   3707  CB  THR A 250     107.300  84.100 134.440  1.00  0.00           C
ATOM   3708  HB  THR A 250     107.790  84.100 135.440  1.00  0.00           H
ATOM   3709  OG1 THR A 250     108.410  84.030 133.540  1.00  0.00           O
ATOM   3710  HG1 THR A 250     108.100  83.790 132.660  1.00  0.00           H
ATOM   3711  CG2 THR A 250     106.570  82.720 134.490  1.00  0.00           C
ATOM   3712 HG21 THR A 250     105.780  82.790 135.260  1.00  0.00           H
ATOM   3713 HG22 THR A 250     106.120  82.570 133.480  1.00  0.00           H
ATOM   3714 HG23 THR A 250     107.310  81.940 134.770  1.00  0.00           H
ATOM   3715  C   THR A 250     107.400  86.640 134.370  1.00  0.00           C
ATOM   3716  O   THR A 250     107.330  87.480 133.430  1.00  0.00           O
ATOM   3717  N   LEU A 251     108.350  86.760 135.300  1.00  0.00           N
ATOM   3718  HN  LEU A 251     108.540  86.050 135.980  1.00  0.00           H
ATOM   3719  CA  LEU A 251     109.180  87.940 135.490  1.00  0.00           C
ATOM   3720  HA  LEU A 251     108.600  88.850 135.450  1.00  0.00           H
ATOM   3721  CB  LEU A 251     109.900  87.640 136.780  1.00  0.00           C
ATOM   3722  HB1 LEU A 251     109.150  87.340 137.540  1.00  0.00           H
ATOM   3723  HB2 LEU A 251     110.450  86.680 136.750  1.00  0.00           H
ATOM   3724  CG  LEU A 251     110.910  88.740 137.240  1.00  0.00           C
ATOM   3725  HG  LEU A 251     111.830  88.650 136.610  1.00  0.00           H
ATOM   3726  CD1 LEU A 251     110.370  90.090 137.180  1.00  0.00           C
ATOM   3727 HD11 LEU A 251     109.440  90.170 137.790  1.00  0.00           H
ATOM   3728 HD12 LEU A 251     111.140  90.790 137.560  1.00  0.00           H
ATOM   3729 HD13 LEU A 251     110.090  90.410 136.150  1.00  0.00           H
ATOM   3730  CD2 LEU A 251     111.350  88.570 138.690  1.00  0.00           C
ATOM   3731 HD21 LEU A 251     112.280  89.120 138.960  1.00  0.00           H
ATOM   3732 HD22 LEU A 251     110.570  89.010 139.360  1.00  0.00           H
ATOM   3733 HD23 LEU A 251     111.390  87.480 138.910  1.00  0.00           H
ATOM   3734  C   LEU A 251     110.150  88.070 134.350  1.00  0.00           C
ATOM   3735  O   LEU A 251     110.610  89.130 134.040  1.00  0.00           O
ATOM   3736  N   CYS A 252     110.390  87.010 133.590  1.00  0.00           N
ATOM   3737  HN  CYS A 252     109.980  86.120 133.760  1.00  0.00           H
ATOM   3738  CA  CYS A 252     111.310  86.990 132.470  1.00  0.00           C
ATOM   3739  HA  CYS A 252     112.130  87.660 132.670  1.00  0.00           H
ATOM   3740  CB  CYS A 252     111.750  85.590 132.090  1.00  0.00           C
ATOM   3741  HB1 CYS A 252     112.270  85.630 131.110  1.00  0.00           H
ATOM   3742  HB2 CYS A 252     110.800  85.050 131.840  1.00  0.00           H
ATOM   3743  SG  CYS A 252     112.860  84.830 133.250  1.00  0.00           S
ATOM   3744  C   CYS A 252     110.610  87.640 131.280  1.00  0.00           C
ATOM   3745  O   CYS A 252     111.230  88.090 130.350  1.00  0.00           O
ATOM   3746  N   ASP A 253     109.250  87.650 131.240  1.00  0.00           N
ATOM   3747  HN  ASP A 253     108.650  87.360 131.980  1.00  0.00           H
ATOM   3748  CA  ASP A 253     108.460  88.230 130.210  1.00  0.00           C
ATOM   3749  HA  ASP A 253     109.010  88.160 129.280  1.00  0.00           H
ATOM   3750  CB  ASP A 253     106.940  87.740 130.250  1.00  0.00           C
ATOM   3751  HB1 ASP A 253     106.490  87.990 131.240  1.00  0.00           H
ATOM   3752  HB2 ASP A 253     106.410  88.240 129.410  1.00  0.00           H
ATOM   3753  CG  ASP A 253     106.910  86.230 130.050  1.00  0.00           C
ATOM   3754  OD1 ASP A 253     107.760  85.590 129.330  1.00  0.00           O
ATOM   3755  OD2 ASP A 253     105.970  85.630 130.650  1.00  0.00           O
ATOM   3756  C   ASP A 253     108.420  89.740 130.330  1.00  0.00           C
ATOM   3757  O   ASP A 253     108.110  90.460 129.400  1.00  0.00           O
ATOM   3758  N   ASN A 254     108.710  90.300 131.470  1.00  0.00           N
ATOM   3759  HN  ASN A 254     109.130  89.730 132.170  1.00  0.00           H
ATOM   3760  CA  ASN A 254     108.850  91.680 131.740  1.00  0.00           C
ATOM   3761  HA  ASN A 254     107.930  92.180 131.470  1.00  0.00           H
ATOM   3762  CB  ASN A 254     109.240  91.860 133.250  1.00  0.00           C
ATOM   3763  HB1 ASN A 254     108.530  91.220 133.820  1.00  0.00           H
ATOM   3764  HB2 ASN A 254     110.240  91.400 133.310  1.00  0.00           H
ATOM   3765  CG  ASN A 254     109.270  93.330 133.610  1.00  0.00           C
ATOM   3766  OD1 ASN A 254     110.310  94.000 133.420  1.00  0.00           O
ATOM   3767  ND2 ASN A 254     108.160  93.840 134.190  1.00  0.00           N
ATOM   3768 HD21 ASN A 254     107.300  93.330 134.060  1.00  0.00           H
ATOM   3769 HD22 ASN A 254     108.160  94.830 134.340  1.00  0.00           H
ATOM   3770  C   ASN A 254     109.820  92.420 130.780  1.00  0.00           C
ATOM   3771  O   ASN A 254     110.950  91.920 130.560  1.00  0.00           O
ATOM   3772  N   THR A 255     109.490  93.600 130.250  1.00  0.00           N
ATOM   3773  HN  THR A 255     108.610  93.970 130.530  1.00  0.00           H
ATOM   3774  CA  THR A 255     110.330  94.200 129.230  1.00  0.00           C
ATOM   3775  HA  THR A 255     110.430  93.490 128.420  1.00  0.00           H
ATOM   3776  CB  THR A 255     109.560  95.340 128.550  1.00  0.00           C
ATOM   3777  HB  THR A 255     109.660  96.270 129.150  1.00  0.00           H
ATOM   3778  OG1 THR A 255     108.180  95.040 128.480  1.00  0.00           O
ATOM   3779  HG1 THR A 255     108.110  94.110 128.700  1.00  0.00           H
ATOM   3780  CG2 THR A 255     110.200  95.600 127.180  1.00  0.00           C
ATOM   3781 HG21 THR A 255     110.160  94.630 126.640  1.00  0.00           H
ATOM   3782 HG22 THR A 255     109.800  96.480 126.620  1.00  0.00           H
ATOM   3783 HG23 THR A 255     111.270  95.910 127.190  1.00  0.00           H
ATOM   3784  C   THR A 255     111.760  94.610 129.640  1.00  0.00           C
ATOM   3785  O   THR A 255     112.670  94.180 128.900  1.00  0.00           O
ATOM   3786  N   GLU A 256     111.950  95.210 130.830  1.00  0.00           N
ATOM   3787  HN  GLU A 256     111.150  95.610 131.280  1.00  0.00           H
ATOM   3788  CA  GLU A 256     113.280  95.390 131.420  1.00  0.00           C
ATOM   3789  HA  GLU A 256     113.960  95.820 130.700  1.00  0.00           H
ATOM   3790  CB  GLU A 256     113.180  96.360 132.640  1.00  0.00           C
ATOM   3791  HB1 GLU A 256     112.310  95.970 133.220  1.00  0.00           H
ATOM   3792  HB2 GLU A 256     114.030  96.400 133.350  1.00  0.00           H
ATOM   3793  CG  GLU A 256     112.990  97.850 132.270  1.00  0.00           C
ATOM   3794  HG1 GLU A 256     112.760  98.490 133.150  1.00  0.00           H
ATOM   3795  HG2 GLU A 256     112.220  98.060 131.490  1.00  0.00           H
ATOM   3796  CD  GLU A 256     114.210  98.390 131.610  1.00  0.00           C
ATOM   3797  OE1 GLU A 256     114.170  98.930 130.490  1.00  0.00           O
ATOM   3798  OE2 GLU A 256     115.310  98.300 132.220  1.00  0.00           O
ATOM   3799  C   GLU A 256     114.040  94.150 131.740  1.00  0.00           C
ATOM   3800  O   GLU A 256     115.310  94.080 131.630  1.00  0.00           O
ATOM   3801  N   VAL A 257     113.380  93.090 132.280  1.00  0.00           N
ATOM   3802  HN  VAL A 257     112.380  93.130 132.360  1.00  0.00           H
ATOM   3803  CA  VAL A 257     114.100  91.870 132.490  1.00  0.00           C
ATOM   3804  HA  VAL A 257     114.910  92.190 133.130  1.00  0.00           H
ATOM   3805  CB  VAL A 257     113.390  90.780 133.320  1.00  0.00           C
ATOM   3806  HB  VAL A 257     112.510  90.400 132.750  1.00  0.00           H
ATOM   3807  CG1 VAL A 257     114.420  89.660 133.570  1.00  0.00           C
ATOM   3808 HG11 VAL A 257     115.370  90.110 133.940  1.00  0.00           H
ATOM   3809 HG12 VAL A 257     114.140  88.980 134.410  1.00  0.00           H
ATOM   3810 HG13 VAL A 257     114.650  89.120 132.630  1.00  0.00           H
ATOM   3811  CG2 VAL A 257     113.090  91.420 134.730  1.00  0.00           C
ATOM   3812 HG21 VAL A 257     114.040  91.850 135.110  1.00  0.00           H
ATOM   3813 HG22 VAL A 257     112.400  92.280 134.620  1.00  0.00           H
ATOM   3814 HG23 VAL A 257     112.580  90.660 135.360  1.00  0.00           H
ATOM   3815  C   VAL A 257     114.670  91.130 131.220  1.00  0.00           C
ATOM   3816  O   VAL A 257     115.890  90.850 131.090  1.00  0.00           O
ATOM   3817  N   ILE A 258     113.850  90.910 130.200  1.00  0.00           N
ATOM   3818  HN  ILE A 258     112.870  91.060 130.230  1.00  0.00           H
ATOM   3819  CA  ILE A 258     114.380  90.290 128.940  1.00  0.00           C
ATOM   3820  HA  ILE A 258     114.950  89.420 129.230  1.00  0.00           H
ATOM   3821  CB  ILE A 258     113.240  89.930 128.060  1.00  0.00           C
ATOM   3822  HB  ILE A 258     112.570  89.230 128.600  1.00  0.00           H
ATOM   3823  CG2 ILE A 258     112.450  91.180 127.660  1.00  0.00           C
ATOM   3824 HG21 ILE A 258     112.090  91.690 128.590  1.00  0.00           H
ATOM   3825 HG22 ILE A 258     113.010  91.860 126.970  1.00  0.00           H
ATOM   3826 HG23 ILE A 258     111.540  90.830 127.140  1.00  0.00           H
ATOM   3827  CG1 ILE A 258     113.650  89.150 126.810  1.00  0.00           C
ATOM   3828 HG11 ILE A 258     114.210  89.730 126.040  1.00  0.00           H
ATOM   3829 HG12 ILE A 258     112.710  88.950 126.260  1.00  0.00           H
ATOM   3830  CD  ILE A 258     114.320  87.790 126.980  1.00  0.00           C
ATOM   3831  HD1 ILE A 258     113.660  87.080 127.530  1.00  0.00           H
ATOM   3832  HD2 ILE A 258     114.530  87.450 125.950  1.00  0.00           H
ATOM   3833  HD3 ILE A 258     115.280  87.960 127.510  1.00  0.00           H
ATOM   3834  C   ILE A 258     115.430  91.260 128.230  1.00  0.00           C
ATOM   3835  O   ILE A 258     116.390  90.770 127.770  1.00  0.00           O
ATOM   3836  N   ALA A 259     115.200  92.560 128.350  1.00  0.00           N
ATOM   3837  HN  ALA A 259     114.330  92.850 128.740  1.00  0.00           H
ATOM   3838  CA  ALA A 259     116.100  93.580 127.900  1.00  0.00           C
ATOM   3839  HA  ALA A 259     116.260  93.420 126.840  1.00  0.00           H
ATOM   3840  CB  ALA A 259     115.640  95.050 128.100  1.00  0.00           C
ATOM   3841  HB1 ALA A 259     115.730  95.360 129.160  1.00  0.00           H
ATOM   3842  HB2 ALA A 259     116.330  95.760 127.590  1.00  0.00           H
ATOM   3843  HB3 ALA A 259     114.600  95.270 127.780  1.00  0.00           H
ATOM   3844  C   ALA A 259     117.470  93.460 128.480  1.00  0.00           C
ATOM   3845  O   ALA A 259     118.420  93.560 127.750  1.00  0.00           O
ATOM   3846  N   SER A 260     117.570  93.250 129.810  1.00  0.00           N
ATOM   3847  HN  SER A 260     116.720  93.000 130.250  1.00  0.00           H
ATOM   3848  CA  SER A 260     118.810  93.010 130.520  1.00  0.00           C
ATOM   3849  HA  SER A 260     119.550  93.750 130.250  1.00  0.00           H
ATOM   3850  CB  SER A 260     118.510  92.810 132.010  1.00  0.00           C
ATOM   3851  HB1 SER A 260     118.180  91.800 132.300  1.00  0.00           H
ATOM   3852  HB2 SER A 260     117.580  93.380 132.190  1.00  0.00           H
ATOM   3853  OG  SER A 260     119.400  93.440 132.890  1.00  0.00           O
ATOM   3854  HG1 SER A 260     118.990  93.210 133.730  1.00  0.00           H
ATOM   3855  C   SER A 260     119.510  91.770 130.030  1.00  0.00           C
ATOM   3856  O   SER A 260     120.730  91.790 129.760  1.00  0.00           O
ATOM   3857  N   TYR A 261     118.710  90.730 129.830  1.00  0.00           N
ATOM   3858  HN  TYR A 261     117.720  90.700 129.880  1.00  0.00           H
ATOM   3859  CA  TYR A 261     119.310  89.450 129.350  1.00  0.00           C
ATOM   3860  HA  TYR A 261     120.120  89.300 130.040  1.00  0.00           H
ATOM   3861  CB  TYR A 261     118.300  88.200 129.430  1.00  0.00           C
ATOM   3862  HB1 TYR A 261     117.270  88.610 129.460  1.00  0.00           H
ATOM   3863  HB2 TYR A 261     118.330  87.440 128.620  1.00  0.00           H
ATOM   3864  CG  TYR A 261     118.420  87.390 130.780  1.00  0.00           C
ATOM   3865  CD1 TYR A 261     117.780  87.750 131.970  1.00  0.00           C
ATOM   3866  HD1 TYR A 261     117.180  88.640 131.830  1.00  0.00           H
ATOM   3867  CE1 TYR A 261     117.980  87.070 133.130  1.00  0.00           C
ATOM   3868  HE1 TYR A 261     117.450  87.390 134.010  1.00  0.00           H
ATOM   3869  CZ  TYR A 261     118.670  85.870 133.130  1.00  0.00           C
ATOM   3870  OH  TYR A 261     118.750  85.000 134.210  1.00  0.00           O
ATOM   3871  HH  TYR A 261     119.280  84.230 133.990  1.00  0.00           H
ATOM   3872  CD2 TYR A 261     119.110  86.220 130.770  1.00  0.00           C
ATOM   3873  HD2 TYR A 261     119.670  86.040 129.870  1.00  0.00           H
ATOM   3874  CE2 TYR A 261     119.330  85.480 131.950  1.00  0.00           C
ATOM   3875  HE2 TYR A 261     119.820  84.520 131.990  1.00  0.00           H
ATOM   3876  C   TYR A 261     119.800  89.610 127.970  1.00  0.00           C
ATOM   3877  O   TYR A 261     120.840  89.060 127.610  1.00  0.00           O
ATOM   3878  N   ASN A 262     119.060  90.400 127.170  1.00  0.00           N
ATOM   3879  HN  ASN A 262     118.250  90.910 127.450  1.00  0.00           H
ATOM   3880  CA  ASN A 262     119.490  90.780 125.810  1.00  0.00           C
ATOM   3881  HA  ASN A 262     119.710  89.830 125.360  1.00  0.00           H
ATOM   3882  CB  ASN A 262     118.360  91.630 125.090  1.00  0.00           C
ATOM   3883  HB1 ASN A 262     118.200  92.530 125.710  1.00  0.00           H
ATOM   3884  HB2 ASN A 262     118.720  91.880 124.070  1.00  0.00           H
ATOM   3885  CG  ASN A 262     117.100  90.720 124.850  1.00  0.00           C
ATOM   3886  OD1 ASN A 262     117.110  89.510 124.860  1.00  0.00           O
ATOM   3887  ND2 ASN A 262     115.950  91.400 124.690  1.00  0.00           N
ATOM   3888 HD21 ASN A 262     115.990  92.370 124.450  1.00  0.00           H
ATOM   3889 HD22 ASN A 262     115.120  90.870 124.860  1.00  0.00           H
ATOM   3890  C   ASN A 262     120.760  91.510 125.730  1.00  0.00           C
ATOM   3891  O   ASN A 262     121.610  91.240 124.890  1.00  0.00           O
ATOM   3892  N   GLN A 263     121.020  92.490 126.630  1.00  0.00           N
ATOM   3893  HN  GLN A 263     120.400  92.750 127.370  1.00  0.00           H
ATOM   3894  CA  GLN A 263     122.200  93.410 126.460  1.00  0.00           C
ATOM   3895  HA  GLN A 263     122.240  93.830 125.470  1.00  0.00           H
ATOM   3896  CB  GLN A 263     122.020  94.630 127.340  1.00  0.00           C
ATOM   3897  HB1 GLN A 263     121.000  95.060 127.240  1.00  0.00           H
ATOM   3898  HB2 GLN A 263     122.090  94.310 128.400  1.00  0.00           H
ATOM   3899  CG  GLN A 263     123.070  95.810 127.110  1.00  0.00           C
ATOM   3900  HG1 GLN A 263     124.100  95.590 127.470  1.00  0.00           H
ATOM   3901  HG2 GLN A 263     122.580  96.500 127.830  1.00  0.00           H
ATOM   3902  CD  GLN A 263     123.200  96.430 125.740  1.00  0.00           C
ATOM   3903  OE1 GLN A 263     122.930  95.860 124.650  1.00  0.00           O
ATOM   3904  NE2 GLN A 263     123.750  97.640 125.710  1.00  0.00           N
ATOM   3905 HE21 GLN A 263     124.420  97.970 126.370  1.00  0.00           H
ATOM   3906 HE22 GLN A 263     123.860  98.110 124.840  1.00  0.00           H
ATOM   3907  C   GLN A 263     123.500  92.810 126.900  1.00  0.00           C
ATOM   3908  O   GLN A 263     124.550  92.990 126.320  1.00  0.00           O
ATOM   3909  N   LEU A 264     123.430  91.900 127.910  1.00  0.00           N
ATOM   3910  HN  LEU A 264     122.640  91.610 128.450  1.00  0.00           H
ATOM   3911  CA  LEU A 264     124.640  91.270 128.470  1.00  0.00           C
ATOM   3912  HA  LEU A 264     125.490  91.780 128.030  1.00  0.00           H
ATOM   3913  CB  LEU A 264     124.820  91.610 130.020  1.00  0.00           C
ATOM   3914  HB1 LEU A 264     124.360  90.880 130.730  1.00  0.00           H
ATOM   3915  HB2 LEU A 264     125.890  91.530 130.300  1.00  0.00           H
ATOM   3916  CG  LEU A 264     124.510  93.070 130.430  1.00  0.00           C
ATOM   3917  HG  LEU A 264     123.520  93.460 130.110  1.00  0.00           H
ATOM   3918  CD1 LEU A 264     124.450  93.090 131.980  1.00  0.00           C
ATOM   3919 HD11 LEU A 264     123.670  92.400 132.370  1.00  0.00           H
ATOM   3920 HD12 LEU A 264     125.430  92.750 132.390  1.00  0.00           H
ATOM   3921 HD13 LEU A 264     124.280  94.120 132.380  1.00  0.00           H
ATOM   3922  CD2 LEU A 264     125.600  94.060 129.960  1.00  0.00           C
ATOM   3923 HD21 LEU A 264     126.520  93.930 130.580  1.00  0.00           H
ATOM   3924 HD22 LEU A 264     125.930  94.020 128.900  1.00  0.00           H
ATOM   3925 HD23 LEU A 264     125.190  95.070 130.190  1.00  0.00           H
ATOM   3926  C   LEU A 264     124.850  89.820 128.150  1.00  0.00           C
ATOM   3927  O   LEU A 264     124.080  88.900 128.560  1.00  0.00           O
ATOM   3928  N   SER A 265     125.920  89.470 127.440  1.00  0.00           N
ATOM   3929  HN  SER A 265     126.600  90.120 127.120  1.00  0.00           H
ATOM   3930  CA  SER A 265     126.270  88.060 127.230  1.00  0.00           C
ATOM   3931  HA  SER A 265     125.410  87.630 126.740  1.00  0.00           H
ATOM   3932  CB  SER A 265     127.420  87.930 126.230  1.00  0.00           C
ATOM   3933  HB1 SER A 265     127.160  88.610 125.390  1.00  0.00           H
ATOM   3934  HB2 SER A 265     127.620  86.910 125.860  1.00  0.00           H
ATOM   3935  OG  SER A 265     128.650  88.490 126.680  1.00  0.00           O
ATOM   3936  HG1 SER A 265     128.940  89.150 126.050  1.00  0.00           H
ATOM   3937  C   SER A 265     126.510  87.120 128.420  1.00  0.00           C
ATOM   3938  O   SER A 265     126.410  85.950 128.190  1.00  0.00           O
ATOM   3939  N   SER A 266     126.810  87.710 129.610  1.00  0.00           N
ATOM   3940  HN  SER A 266     126.880  88.700 129.560  1.00  0.00           H
ATOM   3941  CA  SER A 266     127.090  86.970 130.810  1.00  0.00           C
ATOM   3942  HA  SER A 266     128.000  86.410 130.650  1.00  0.00           H
ATOM   3943  CB  SER A 266     127.480  87.980 131.930  1.00  0.00           C
ATOM   3944  HB1 SER A 266     128.490  88.300 131.600  1.00  0.00           H
ATOM   3945  HB2 SER A 266     127.600  87.580 132.960  1.00  0.00           H
ATOM   3946  OG  SER A 266     126.580  89.060 132.020  1.00  0.00           O
ATOM   3947  HG1 SER A 266     126.830  89.480 132.840  1.00  0.00           H
ATOM   3948  C   SER A 266     125.980  85.980 131.320  1.00  0.00           C
ATOM   3949  O   SER A 266     126.290  84.860 131.650  1.00  0.00           O
ATOM   3950  N   PHE A 267     124.740  86.370 131.350  1.00  0.00           N
ATOM   3951  HN  PHE A 267     124.560  87.350 131.330  1.00  0.00           H
ATOM   3952  CA  PHE A 267     123.610  85.600 131.810  1.00  0.00           C
ATOM   3953  HA  PHE A 267     123.800  84.960 132.650  1.00  0.00           H
ATOM   3954  CB  PHE A 267     122.400  86.600 132.110  1.00  0.00           C
ATOM   3955  HB1 PHE A 267     121.890  86.960 131.190  1.00  0.00           H
ATOM   3956  HB2 PHE A 267     121.710  86.090 132.810  1.00  0.00           H
ATOM   3957  CG  PHE A 267     122.850  87.790 132.950  1.00  0.00           C
ATOM   3958  CD1 PHE A 267     123.610  87.500 134.120  1.00  0.00           C
ATOM   3959  HD1 PHE A 267     123.910  86.480 134.300  1.00  0.00           H
ATOM   3960  CE1 PHE A 267     123.910  88.570 134.960  1.00  0.00           C
ATOM   3961  HE1 PHE A 267     124.500  88.400 135.840  1.00  0.00           H
ATOM   3962  CZ  PHE A 267     123.400  89.870 134.720  1.00  0.00           C
ATOM   3963  HZ  PHE A 267     123.830  90.680 135.290  1.00  0.00           H
ATOM   3964  CD2 PHE A 267     122.420  89.090 132.710  1.00  0.00           C
ATOM   3965  HD2 PHE A 267     121.680  89.290 131.950  1.00  0.00           H
ATOM   3966  CE2 PHE A 267     122.670  90.110 133.590  1.00  0.00           C
ATOM   3967  HE2 PHE A 267     122.280  91.110 133.450  1.00  0.00           H
ATOM   3968  C   PHE A 267     123.280  84.650 130.770  1.00  0.00           C
ATOM   3969  O   PHE A 267     122.380  83.830 131.000  1.00  0.00           O
ATOM   3970  N   ARG A 268     124.050  84.600 129.600  1.00  0.00           N
ATOM   3971  HN  ARG A 268     124.800  85.240 129.500  1.00  0.00           H
ATOM   3972  CA  ARG A 268     123.850  83.540 128.590  1.00  0.00           C
ATOM   3973  HA  ARG A 268     123.060  82.830 128.800  1.00  0.00           H
ATOM   3974  CB  ARG A 268     123.500  84.130 127.230  1.00  0.00           C
ATOM   3975  HB1 ARG A 268     124.140  85.030 127.120  1.00  0.00           H
ATOM   3976  HB2 ARG A 268     123.520  83.420 126.370  1.00  0.00           H
ATOM   3977  CG  ARG A 268     122.060  84.660 127.160  1.00  0.00           C
ATOM   3978  HG1 ARG A 268     121.600  84.620 128.170  1.00  0.00           H
ATOM   3979  HG2 ARG A 268     121.410  84.110 126.450  1.00  0.00           H
ATOM   3980  CD  ARG A 268     121.990  86.170 126.790  1.00  0.00           C
ATOM   3981  HD1 ARG A 268     122.270  86.780 127.680  1.00  0.00           H
ATOM   3982  HD2 ARG A 268     120.920  86.420 126.670  1.00  0.00           H
ATOM   3983  NE  ARG A 268     122.780  86.430 125.550  1.00  0.00           N
ATOM   3984  HE  ARG A 268     123.060  85.680 124.950  1.00  0.00           H
ATOM   3985  CZ  ARG A 268     123.090  87.670 125.110  1.00  0.00           C
ATOM   3986  NH1 ARG A 268     122.780  88.690 125.860  1.00  0.00           N
ATOM   3987 HH11 ARG A 268     122.940  89.460 125.240  1.00  0.00           H
ATOM   3988 HH12 ARG A 268     122.050  88.770 126.540  1.00  0.00           H
ATOM   3989  NH2 ARG A 268     123.760  87.810 124.030  1.00  0.00           N
ATOM   3990 HH21 ARG A 268     123.900  88.750 123.730  1.00  0.00           H
ATOM   3991 HH22 ARG A 268     123.760  87.040 123.390  1.00  0.00           H
ATOM   3992  C   ARG A 268     125.140  82.720 128.460  1.00  0.00           C
ATOM   3993  O   ARG A 268     125.550  82.290 127.380  1.00  0.00           O
ATOM   3994  N   GLN A 269     125.860  82.600 129.640  1.00  0.00           N
ATOM   3995  HN  GLN A 269     125.650  83.280 130.340  1.00  0.00           H
ATOM   3996  CA  GLN A 269     126.980  81.650 129.810  1.00  0.00           C
ATOM   3997  HA  GLN A 269     127.770  81.950 129.150  1.00  0.00           H
ATOM   3998  CB  GLN A 269     127.400  81.740 131.260  1.00  0.00           C
ATOM   3999  HB1 GLN A 269     128.320  81.140 131.440  1.00  0.00           H
ATOM   4000  HB2 GLN A 269     127.720  82.790 131.430  1.00  0.00           H
ATOM   4001  CG  GLN A 269     126.320  81.310 132.230  1.00  0.00           C
ATOM   4002  HG1 GLN A 269     125.910  80.320 131.970  1.00  0.00           H
ATOM   4003  HG2 GLN A 269     125.490  82.040 132.360  1.00  0.00           H
ATOM   4004  CD  GLN A 269     126.790  81.200 133.670  1.00  0.00           C
ATOM   4005  OE1 GLN A 269     126.200  80.440 134.410  1.00  0.00           O
ATOM   4006  NE2 GLN A 269     127.880  81.890 134.050  1.00  0.00           N
ATOM   4007 HE21 GLN A 269     128.340  82.450 133.370  1.00  0.00           H
ATOM   4008 HE22 GLN A 269     128.140  82.010 135.010  1.00  0.00           H
ATOM   4009  C   GLN A 269     126.620  80.150 129.490  1.00  0.00           C
ATOM   4010  O   GLN A 269     125.470  79.760 129.440  1.00  0.00           O
ATOM   4011  N   PRO A 270     127.650  79.340 129.400  1.00  0.00           N
ATOM   4012  CD  PRO A 270     129.050  79.710 129.030  1.00  0.00           C
ATOM   4013  HD1 PRO A 270     129.660  80.130 129.860  1.00  0.00           H
ATOM   4014  HD2 PRO A 270     129.080  80.450 128.200  1.00  0.00           H
ATOM   4015  CA  PRO A 270     127.550  77.900 129.660  1.00  0.00           C
ATOM   4016  HA  PRO A 270     127.060  77.480 128.790  1.00  0.00           H
ATOM   4017  CB  PRO A 270     129.100  77.460 129.620  1.00  0.00           C
ATOM   4018  HB1 PRO A 270     129.470  77.690 130.640  1.00  0.00           H
ATOM   4019  HB2 PRO A 270     129.220  76.390 129.370  1.00  0.00           H
ATOM   4020  CG  PRO A 270     129.710  78.350 128.640  1.00  0.00           C
ATOM   4021  HG1 PRO A 270     129.280  78.180 127.630  1.00  0.00           H
ATOM   4022  HG2 PRO A 270     130.820  78.230 128.550  1.00  0.00           H
ATOM   4023  C   PRO A 270     126.700  77.420 130.810  1.00  0.00           C
ATOM   4024  O   PRO A 270     127.010  77.800 131.940  1.00  0.00           O
ATOM   4025  N   LYS A 271     125.740  76.570 130.510  1.00  0.00           N
ATOM   4026  HN  LYS A 271     125.610  76.190 129.600  1.00  0.00           H
ATOM   4027  CA  LYS A 271     124.890  75.990 131.560  1.00  0.00           C
ATOM   4028  HA  LYS A 271     125.410  75.920 132.500  1.00  0.00           H
ATOM   4029  CB  LYS A 271     123.530  76.730 131.650  1.00  0.00           C
ATOM   4030  HB1 LYS A 271     123.010  76.760 130.670  1.00  0.00           H
ATOM   4031  HB2 LYS A 271     122.940  76.110 132.360  1.00  0.00           H
ATOM   4032  CG  LYS A 271     123.630  78.180 132.190  1.00  0.00           C
ATOM   4033  HG1 LYS A 271     124.430  78.700 131.620  1.00  0.00           H
ATOM   4034  HG2 LYS A 271     124.010  78.100 133.230  1.00  0.00           H
ATOM   4035  CD  LYS A 271     122.290  78.950 132.300  1.00  0.00           C
ATOM   4036  HD1 LYS A 271     121.490  78.370 132.810  1.00  0.00           H
ATOM   4037  HD2 LYS A 271     121.950  78.830 131.260  1.00  0.00           H
ATOM   4038  CE  LYS A 271     122.570  80.440 132.680  1.00  0.00           C
ATOM   4039  HE1 LYS A 271     123.550  80.590 132.170  1.00  0.00           H
ATOM   4040  HE2 LYS A 271     122.660  80.670 133.760  1.00  0.00           H
ATOM   4041  NZ  LYS A 271     121.690  81.460 132.010  1.00  0.00           N
ATOM   4042  HZ1 LYS A 271     120.880  81.810 132.560  1.00  0.00           H
ATOM   4043  HZ2 LYS A 271     122.190  82.370 131.930  1.00  0.00           H
ATOM   4044  HZ3 LYS A 271     121.350  81.220 131.060  1.00  0.00           H
ATOM   4045  C   LYS A 271     124.750  74.500 131.150  1.00  0.00           C
ATOM   4046  O   LYS A 271     124.890  74.100 129.950  1.00  0.00           O
ATOM   4047  N   VAL A 272     124.630  73.540 132.120  1.00  0.00           N
ATOM   4048  HN  VAL A 272     124.790  73.800 133.060  1.00  0.00           H
ATOM   4049  CA  VAL A 272     124.520  72.160 131.670  1.00  0.00           C
ATOM   4050  HA  VAL A 272     124.570  71.980 130.610  1.00  0.00           H
ATOM   4051  CB  VAL A 272     125.650  71.310 132.260  1.00  0.00           C
ATOM   4052  HB  VAL A 272     125.560  71.210 133.360  1.00  0.00           H
ATOM   4053  CG1 VAL A 272     125.700  69.870 131.770  1.00  0.00           C
ATOM   4054 HG11 VAL A 272     126.510  69.300 132.290  1.00  0.00           H
ATOM   4055 HG12 VAL A 272     124.750  69.320 131.960  1.00  0.00           H
ATOM   4056 HG13 VAL A 272     125.920  69.780 130.680  1.00  0.00           H
ATOM   4057  CG2 VAL A 272     127.040  71.990 132.050  1.00  0.00           C
ATOM   4058 HG21 VAL A 272     127.840  71.420 132.580  1.00  0.00           H
ATOM   4059 HG22 VAL A 272     127.050  72.100 130.940  1.00  0.00           H
ATOM   4060 HG23 VAL A 272     126.960  73.000 132.490  1.00  0.00           H
ATOM   4061  C   VAL A 272     123.120  71.790 132.200  1.00  0.00           C
ATOM   4062  O   VAL A 272     122.780  71.950 133.380  1.00  0.00           O
ATOM   4063  N   VAL A 273     122.240  71.270 131.330  1.00  0.00           N
ATOM   4064  HN  VAL A 273     122.510  71.360 130.370  1.00  0.00           H
ATOM   4065  CA  VAL A 273     120.840  70.970 131.520  1.00  0.00           C
ATOM   4066  HA  VAL A 273     120.570  71.410 132.470  1.00  0.00           H
ATOM   4067  CB  VAL A 273     119.860  71.510 130.510  1.00  0.00           C
ATOM   4068  HB  VAL A 273     119.890  70.960 129.550  1.00  0.00           H
ATOM   4069  CG1 VAL A 273     118.340  71.310 130.880  1.00  0.00           C
ATOM   4070 HG11 VAL A 273     117.760  72.080 130.330  1.00  0.00           H
ATOM   4071 HG12 VAL A 273     117.970  70.300 130.600  1.00  0.00           H
ATOM   4072 HG13 VAL A 273     118.160  71.510 131.950  1.00  0.00           H
ATOM   4073  CG2 VAL A 273     120.120  72.930 130.290  1.00  0.00           C
ATOM   4074 HG21 VAL A 273     119.440  73.370 129.520  1.00  0.00           H
ATOM   4075 HG22 VAL A 273     120.160  73.520 131.230  1.00  0.00           H
ATOM   4076 HG23 VAL A 273     121.160  73.000 129.900  1.00  0.00           H
ATOM   4077  C   VAL A 273     120.630  69.430 131.740  1.00  0.00           C
ATOM   4078  O   VAL A 273     120.780  68.620 130.760  1.00  0.00           O
ATOM   4079  N   ARG A 274     120.270  68.990 132.970  1.00  0.00           N
ATOM   4080  HN  ARG A 274     120.030  69.550 133.760  1.00  0.00           H
ATOM   4081  CA  ARG A 274     120.080  67.570 133.240  1.00  0.00           C
ATOM   4082  HA  ARG A 274     120.880  67.010 132.780  1.00  0.00           H
ATOM   4083  CB  ARG A 274     120.210  67.290 134.750  1.00  0.00           C
ATOM   4084  HB1 ARG A 274     119.450  67.930 135.250  1.00  0.00           H
ATOM   4085  HB2 ARG A 274     119.960  66.220 134.920  1.00  0.00           H
ATOM   4086  CG  ARG A 274     121.650  67.490 135.270  1.00  0.00           C
ATOM   4087  HG1 ARG A 274     121.880  68.580 135.200  1.00  0.00           H
ATOM   4088  HG2 ARG A 274     122.370  67.010 134.580  1.00  0.00           H
ATOM   4089  CD  ARG A 274     121.850  66.990 136.730  1.00  0.00           C
ATOM   4090  HD1 ARG A 274     122.920  66.730 136.890  1.00  0.00           H
ATOM   4091  HD2 ARG A 274     121.180  66.100 136.830  1.00  0.00           H
ATOM   4092  NE  ARG A 274     121.360  68.070 137.630  1.00  0.00           N
ATOM   4093  HE  ARG A 274     120.890  68.860 137.240  1.00  0.00           H
ATOM   4094  CZ  ARG A 274     121.240  67.950 138.890  1.00  0.00           C
ATOM   4095  NH1 ARG A 274     121.710  66.980 139.520  1.00  0.00           N
ATOM   4096 HH11 ARG A 274     121.530  67.020 140.510  1.00  0.00           H
ATOM   4097 HH12 ARG A 274     121.990  66.160 139.020  1.00  0.00           H
ATOM   4098  NH2 ARG A 274     120.630  68.920 139.520  1.00  0.00           N
ATOM   4099 HH21 ARG A 274     120.580  68.700 140.490  1.00  0.00           H
ATOM   4100 HH22 ARG A 274     120.030  69.630 139.170  1.00  0.00           H
ATOM   4101  C   ARG A 274     118.790  67.020 132.790  1.00  0.00           C
ATOM   4102  O   ARG A 274     117.770  67.570 133.190  1.00  0.00           O
ATOM   4103  N   TYR A 275     118.740  65.910 132.020  1.00  0.00           N
ATOM   4104  HN  TYR A 275     119.540  65.370 131.760  1.00  0.00           H
ATOM   4105  CA  TYR A 275     117.450  65.410 131.510  1.00  0.00           C
ATOM   4106  HA  TYR A 275     116.710  65.690 132.250  1.00  0.00           H
ATOM   4107  CB  TYR A 275     117.080  66.200 130.140  1.00  0.00           C
ATOM   4108  HB1 TYR A 275     115.970  66.170 130.030  1.00  0.00           H
ATOM   4109  HB2 TYR A 275     117.390  67.260 130.280  1.00  0.00           H
ATOM   4110  CG  TYR A 275     117.570  65.640 128.900  1.00  0.00           C
ATOM   4111  CD1 TYR A 275     118.970  65.710 128.630  1.00  0.00           C
ATOM   4112  HD1 TYR A 275     119.650  66.220 129.300  1.00  0.00           H
ATOM   4113  CE1 TYR A 275     119.450  65.190 127.480  1.00  0.00           C
ATOM   4114  HE1 TYR A 275     120.490  65.320 127.240  1.00  0.00           H
ATOM   4115  CZ  TYR A 275     118.650  64.370 126.600  1.00  0.00           C
ATOM   4116  OH  TYR A 275     119.140  63.790 125.390  1.00  0.00           O
ATOM   4117  HH  TYR A 275     120.050  64.060 125.290  1.00  0.00           H
ATOM   4118  CD2 TYR A 275     116.730  64.910 127.960  1.00  0.00           C
ATOM   4119  HD2 TYR A 275     115.670  64.800 128.140  1.00  0.00           H
ATOM   4120  CE2 TYR A 275     117.250  64.320 126.820  1.00  0.00           C
ATOM   4121  HE2 TYR A 275     116.670  63.690 126.160  1.00  0.00           H
ATOM   4122  C   TYR A 275     117.470  63.850 131.540  1.00  0.00           C
ATOM   4123  O   TYR A 275     118.460  63.200 131.660  1.00  0.00           O
ATOM   4124  N   ARG A 276     116.210  63.300 131.600  1.00  0.00           N
ATOM   4125  HN  ARG A 276     115.400  63.890 131.530  1.00  0.00           H
ATOM   4126  CA  ARG A 276     116.030  61.910 132.070  1.00  0.00           C
ATOM   4127  HA  ARG A 276     117.000  61.440 132.120  1.00  0.00           H
ATOM   4128  CB  ARG A 276     115.570  61.850 133.550  1.00  0.00           C
ATOM   4129  HB1 ARG A 276     116.390  62.280 134.170  1.00  0.00           H
ATOM   4130  HB2 ARG A 276     114.760  62.580 133.770  1.00  0.00           H
ATOM   4131  CG  ARG A 276     115.190  60.550 134.150  1.00  0.00           C
ATOM   4132  HG1 ARG A 276     115.780  59.770 133.630  1.00  0.00           H
ATOM   4133  HG2 ARG A 276     114.140  60.250 133.940  1.00  0.00           H
ATOM   4134  CD  ARG A 276     115.570  60.390 135.610  1.00  0.00           C
ATOM   4135  HD1 ARG A 276     116.610  60.780 135.630  1.00  0.00           H
ATOM   4136  HD2 ARG A 276     115.350  59.390 136.040  1.00  0.00           H
ATOM   4137  NE  ARG A 276     114.700  61.360 136.440  1.00  0.00           N
ATOM   4138  HE  ARG A 276     113.900  61.850 136.090  1.00  0.00           H
ATOM   4139  CZ  ARG A 276     115.020  61.630 137.710  1.00  0.00           C
ATOM   4140  NH1 ARG A 276     116.130  61.210 138.300  1.00  0.00           N
ATOM   4141 HH11 ARG A 276     116.390  61.460 139.230  1.00  0.00           H
ATOM   4142 HH12 ARG A 276     116.880  60.740 137.840  1.00  0.00           H
ATOM   4143  NH2 ARG A 276     114.300  62.560 138.270  1.00  0.00           N
ATOM   4144 HH21 ARG A 276     114.520  62.880 139.190  1.00  0.00           H
ATOM   4145 HH22 ARG A 276     113.490  62.860 137.760  1.00  0.00           H
ATOM   4146  C   ARG A 276     115.090  61.160 131.180  1.00  0.00           C
ATOM   4147  O   ARG A 276     113.890  61.390 131.130  1.00  0.00           O
ATOM   4148  N   VAL A 277     115.500  60.150 130.490  1.00  0.00           N
ATOM   4149  HN  VAL A 277     116.460  59.890 130.550  1.00  0.00           H
ATOM   4150  CA  VAL A 277     114.720  59.440 129.450  1.00  0.00           C
ATOM   4151  HA  VAL A 277     113.850  60.050 129.250  1.00  0.00           H
ATOM   4152  CB  VAL A 277     115.600  59.010 128.260  1.00  0.00           C
ATOM   4153  HB  VAL A 277     116.330  58.310 128.720  1.00  0.00           H
ATOM   4154  CG1 VAL A 277     114.830  58.220 127.200  1.00  0.00           C
ATOM   4155 HG11 VAL A 277     114.600  57.180 127.530  1.00  0.00           H
ATOM   4156 HG12 VAL A 277     113.900  58.800 127.020  1.00  0.00           H
ATOM   4157 HG13 VAL A 277     115.430  58.270 126.270  1.00  0.00           H
ATOM   4158  CG2 VAL A 277     116.270  60.310 127.640  1.00  0.00           C
ATOM   4159 HG21 VAL A 277     116.960  60.780 128.380  1.00  0.00           H
ATOM   4160 HG22 VAL A 277     116.920  59.960 126.800  1.00  0.00           H
ATOM   4161 HG23 VAL A 277     115.530  61.030 127.230  1.00  0.00           H
ATOM   4162  C   VAL A 277     114.050  58.160 130.000  1.00  0.00           C
ATOM   4163  O   VAL A 277     114.770  57.360 130.570  1.00  0.00           O
ATOM   4164  N   VAL A 278     112.720  58.010 130.000  1.00  0.00           N
ATOM   4165  HN  VAL A 278     112.210  58.780 129.610  1.00  0.00           H
ATOM   4166  CA  VAL A 278     111.980  56.920 130.550  1.00  0.00           C
ATOM   4167  HA  VAL A 278     112.550  56.520 131.380  1.00  0.00           H
ATOM   4168  CB  VAL A 278     110.650  57.390 131.100  1.00  0.00           C
ATOM   4169  HB  VAL A 278     110.160  58.040 130.340  1.00  0.00           H
ATOM   4170  CG1 VAL A 278     109.700  56.340 131.610  1.00  0.00           C
ATOM   4171 HG11 VAL A 278     109.700  55.420 130.980  1.00  0.00           H
ATOM   4172 HG12 VAL A 278     109.880  56.000 132.650  1.00  0.00           H
ATOM   4173 HG13 VAL A 278     108.650  56.710 131.540  1.00  0.00           H
ATOM   4174  CG2 VAL A 278     110.840  58.350 132.260  1.00  0.00           C
ATOM   4175 HG21 VAL A 278     111.210  57.800 133.150  1.00  0.00           H
ATOM   4176 HG22 VAL A 278     111.550  59.160 131.970  1.00  0.00           H
ATOM   4177 HG23 VAL A 278     109.860  58.760 132.590  1.00  0.00           H
ATOM   4178  C   VAL A 278     111.680  55.750 129.620  1.00  0.00           C
ATOM   4179  O   VAL A 278     111.000  55.950 128.570  1.00  0.00           O
ATOM   4180  N   ASN A 279     112.080  54.560 130.000  1.00  0.00           N
ATOM   4181  HN  ASN A 279     112.640  54.500 130.830  1.00  0.00           H
ATOM   4182  CA  ASN A 279     111.990  53.350 129.140  1.00  0.00           C
ATOM   4183  HA  ASN A 279     111.250  53.550 128.380  1.00  0.00           H
ATOM   4184  CB  ASN A 279     113.440  53.230 128.490  1.00  0.00           C
ATOM   4185  HB1 ASN A 279     113.490  53.800 127.540  1.00  0.00           H
ATOM   4186  HB2 ASN A 279     114.250  53.710 129.060  1.00  0.00           H
ATOM   4187  CG  ASN A 279     113.940  51.910 128.160  1.00  0.00           C
ATOM   4188  OD1 ASN A 279     113.410  51.160 127.330  1.00  0.00           O
ATOM   4189  ND2 ASN A 279     115.180  51.580 128.700  1.00  0.00           N
ATOM   4190 HD21 ASN A 279     115.690  52.080 129.410  1.00  0.00           H
ATOM   4191 HD22 ASN A 279     115.650  50.740 128.440  1.00  0.00           H
ATOM   4192  C   ASN A 279     111.420  52.160 129.950  1.00  0.00           C
ATOM   4193  O   ASN A 279     111.960  51.690 130.950  1.00  0.00           O
ATOM   4194  N   LEU A 280     110.350  51.580 129.480  1.00  0.00           N
ATOM   4195  HN  LEU A 280     109.950  52.000 128.670  1.00  0.00           H
ATOM   4196  CA  LEU A 280     109.660  50.540 130.130  1.00  0.00           C
ATOM   4197  HA  LEU A 280     109.980  50.330 131.140  1.00  0.00           H
ATOM   4198  CB  LEU A 280     108.170  50.910 130.190  1.00  0.00           C
ATOM   4199  HB1 LEU A 280     108.020  51.890 130.690  1.00  0.00           H
ATOM   4200  HB2 LEU A 280     107.920  51.160 129.130  1.00  0.00           H
ATOM   4201  CG  LEU A 280     107.180  49.810 130.670  1.00  0.00           C
ATOM   4202  HG  LEU A 280     107.130  48.970 129.940  1.00  0.00           H
ATOM   4203  CD1 LEU A 280     107.590  49.310 132.000  1.00  0.00           C
ATOM   4204 HD11 LEU A 280     107.460  50.140 132.730  1.00  0.00           H
ATOM   4205 HD12 LEU A 280     106.840  48.500 132.140  1.00  0.00           H
ATOM   4206 HD13 LEU A 280     108.570  48.780 131.980  1.00  0.00           H
ATOM   4207  CD2 LEU A 280     105.810  50.590 130.800  1.00  0.00           C
ATOM   4208 HD21 LEU A 280     105.950  51.420 131.510  1.00  0.00           H
ATOM   4209 HD22 LEU A 280     105.330  50.980 129.880  1.00  0.00           H
ATOM   4210 HD23 LEU A 280     105.080  49.830 131.160  1.00  0.00           H
ATOM   4211  C   LEU A 280     109.870  49.140 129.460  1.00  0.00           C
ATOM   4212  O   LEU A 280     109.410  48.860 128.340  1.00  0.00           O
ATOM   4213  N   TYR A 281     110.480  48.190 130.200  1.00  0.00           N
ATOM   4214  HN  TYR A 281     110.820  48.470 131.100  1.00  0.00           H
ATOM   4215  CA  TYR A 281     110.650  46.910 129.760  1.00  0.00           C
ATOM   4216  HA  TYR A 281     110.720  46.870 128.680  1.00  0.00           H
ATOM   4217  CB  TYR A 281     112.010  46.490 130.480  1.00  0.00           C
ATOM   4218  HB1 TYR A 281     111.860  46.770 131.550  1.00  0.00           H
ATOM   4219  HB2 TYR A 281     112.230  45.410 130.470  1.00  0.00           H
ATOM   4220  CG  TYR A 281     113.140  47.170 130.000  1.00  0.00           C
ATOM   4221  CD1 TYR A 281     113.300  47.320 128.570  1.00  0.00           C
ATOM   4222  HD1 TYR A 281     112.480  47.020 127.920  1.00  0.00           H
ATOM   4223  CE1 TYR A 281     114.470  47.860 128.100  1.00  0.00           C
ATOM   4224  HE1 TYR A 281     114.580  48.120 127.060  1.00  0.00           H
ATOM   4225  CZ  TYR A 281     115.470  48.410 128.970  1.00  0.00           C
ATOM   4226  OH  TYR A 281     116.620  49.030 128.440  1.00  0.00           O
ATOM   4227  HH  TYR A 281     117.230  49.300 129.130  1.00  0.00           H
ATOM   4228  CD2 TYR A 281     114.150  47.610 130.890  1.00  0.00           C
ATOM   4229  HD2 TYR A 281     113.970  47.740 131.940  1.00  0.00           H
ATOM   4230  CE2 TYR A 281     115.290  48.280 130.330  1.00  0.00           C
ATOM   4231  HE2 TYR A 281     116.120  48.680 130.900  1.00  0.00           H
ATOM   4232  C   TYR A 281     109.600  45.880 130.150  1.00  0.00           C
ATOM   4233  O   TYR A 281     108.610  46.220 130.860  1.00  0.00           O
ATOM   4234  N   GLU A 282     109.660  44.690 129.570  1.00  0.00           N
ATOM   4235  HN  GLU A 282     110.310  44.410 128.870  1.00  0.00           H
ATOM   4236  CA  GLU A 282     108.920  43.570 130.080  1.00  0.00           C
ATOM   4237  HA  GLU A 282     108.000  43.820 130.590  1.00  0.00           H
ATOM   4238  CB  GLU A 282     108.460  42.530 129.050  1.00  0.00           C
ATOM   4239  HB1 GLU A 282     109.270  42.290 128.330  1.00  0.00           H
ATOM   4240  HB2 GLU A 282     108.030  41.590 129.470  1.00  0.00           H
ATOM   4241  CG  GLU A 282     107.400  43.120 128.050  1.00  0.00           C
ATOM   4242  HG1 GLU A 282     107.910  44.010 127.640  1.00  0.00           H
ATOM   4243  HG2 GLU A 282     106.470  43.190 128.650  1.00  0.00           H
ATOM   4244  CD  GLU A 282     107.070  42.320 126.780  1.00  0.00           C
ATOM   4245  OE1 GLU A 282     106.260  42.780 125.950  1.00  0.00           O
ATOM   4246  OE2 GLU A 282     107.630  41.200 126.680  1.00  0.00           O
ATOM   4247  C   GLU A 282     109.900  42.820 131.030  1.00  0.00           C
ATOM   4248  O   GLU A 282     111.110  42.880 130.950  1.00  0.00           O
ATOM   4249  N   ASP A 283     109.360  41.980 131.930  1.00  0.00           N
ATOM   4250  HN  ASP A 283     108.370  41.840 131.960  1.00  0.00           H
ATOM   4251  CA  ASP A 283     110.130  41.360 133.010  1.00  0.00           C
ATOM   4252  HA  ASP A 283     110.700  42.180 133.430  1.00  0.00           H
ATOM   4253  CB  ASP A 283     109.160  40.760 134.040  1.00  0.00           C
ATOM   4254  HB1 ASP A 283     108.460  40.120 133.460  1.00  0.00           H
ATOM   4255  HB2 ASP A 283     109.490  40.110 134.870  1.00  0.00           H
ATOM   4256  CG  ASP A 283     108.340  41.900 134.590  1.00  0.00           C
ATOM   4257  OD1 ASP A 283     107.120  41.920 134.300  1.00  0.00           O
ATOM   4258  OD2 ASP A 283     108.820  42.870 135.350  1.00  0.00           O
ATOM   4259  C   ASP A 283     111.110  40.270 132.670  1.00  0.00           C
ATOM   4260  O   ASP A 283     111.950  39.830 133.470  1.00  0.00           O
ATOM   4261  N   ASP A 284     111.030  39.770 131.420  1.00  0.00           N
ATOM   4262  HN  ASP A 284     110.290  40.050 130.820  1.00  0.00           H
ATOM   4263  CA  ASP A 284     111.990  38.860 130.760  1.00  0.00           C
ATOM   4264  HA  ASP A 284     112.510  38.310 131.530  1.00  0.00           H
ATOM   4265  CB  ASP A 284     111.280  38.070 129.700  1.00  0.00           C
ATOM   4266  HB1 ASP A 284     110.260  37.880 130.100  1.00  0.00           H
ATOM   4267  HB2 ASP A 284     111.130  38.640 128.760  1.00  0.00           H
ATOM   4268  CG  ASP A 284     112.030  36.760 129.350  1.00  0.00           C
ATOM   4269  OD1 ASP A 284     112.440  36.660 128.140  1.00  0.00           O
ATOM   4270  OD2 ASP A 284     112.090  35.850 130.240  1.00  0.00           O
ATOM   4271  C   ASP A 284     113.110  39.680 130.210  1.00  0.00           C
ATOM   4272  O   ASP A 284     114.070  39.060 129.730  1.00  0.00           O
ATOM   4273  N   HIS A 285     113.110  40.980 130.440  1.00  0.00           N
ATOM   4274  HN  HIS A 285     112.310  41.410 130.850  1.00  0.00           H
ATOM   4275  CA  HIS A 285     114.080  42.060 130.190  1.00  0.00           C
ATOM   4276  HA  HIS A 285     113.690  42.880 130.760  1.00  0.00           H
ATOM   4277  CB  HIS A 285     115.520  41.820 130.650  1.00  0.00           C
ATOM   4278  HB1 HIS A 285     115.520  41.600 131.740  1.00  0.00           H
ATOM   4279  HB2 HIS A 285     116.080  41.000 130.150  1.00  0.00           H
ATOM   4280  ND1 HIS A 285     117.710  43.030 130.130  1.00  0.00           N
ATOM   4281  CG  HIS A 285     116.350  43.060 130.560  1.00  0.00           C
ATOM   4282  CE1 HIS A 285     118.170  44.250 130.240  1.00  0.00           C
ATOM   4283  HE1 HIS A 285     119.210  44.570 130.160  1.00  0.00           H
ATOM   4284  NE2 HIS A 285     117.200  45.080 130.660  1.00  0.00           N
ATOM   4285  HE2 HIS A 285     117.400  46.040 130.880  1.00  0.00           H
ATOM   4286  CD2 HIS A 285     115.980  44.330 130.870  1.00  0.00           C
ATOM   4287  HD2 HIS A 285     114.990  44.740 131.050  1.00  0.00           H
ATOM   4288  C   HIS A 285     114.000  42.520 128.680  1.00  0.00           C
ATOM   4289  O   HIS A 285     114.850  43.210 128.120  1.00  0.00           O
ATOM   4290  N   LYS A 286     112.900  42.120 128.070  1.00  0.00           N
ATOM   4291  HN  LYS A 286     112.130  41.790 128.610  1.00  0.00           H
ATOM   4292  CA  LYS A 286     112.760  42.190 126.620  1.00  0.00           C
ATOM   4293  HA  LYS A 286     113.670  42.300 126.040  1.00  0.00           H
ATOM   4294  CB  LYS A 286     112.130  40.920 126.000  1.00  0.00           C
ATOM   4295  HB1 LYS A 286     111.080  40.900 126.350  1.00  0.00           H
ATOM   4296  HB2 LYS A 286     112.060  40.970 124.890  1.00  0.00           H
ATOM   4297  CG  LYS A 286     112.850  39.610 126.410  1.00  0.00           C
ATOM   4298  HG1 LYS A 286     112.300  38.840 125.820  1.00  0.00           H
ATOM   4299  HG2 LYS A 286     112.650  39.430 127.490  1.00  0.00           H
ATOM   4300  CD  LYS A 286     114.300  39.430 125.870  1.00  0.00           C
ATOM   4301  HD1 LYS A 286     115.000  40.200 126.260  1.00  0.00           H
ATOM   4302  HD2 LYS A 286     114.210  39.790 124.820  1.00  0.00           H
ATOM   4303  CE  LYS A 286     114.810  38.030 125.910  1.00  0.00           C
ATOM   4304  HE1 LYS A 286     115.760  37.910 125.360  1.00  0.00           H
ATOM   4305  HE2 LYS A 286     114.000  37.430 125.440  1.00  0.00           H
ATOM   4306  NZ  LYS A 286     114.900  37.390 127.200  1.00  0.00           N
ATOM   4307  HZ1 LYS A 286     113.950  37.140 127.540  1.00  0.00           H
ATOM   4308  HZ2 LYS A 286     115.420  36.490 127.160  1.00  0.00           H
ATOM   4309  HZ3 LYS A 286     115.360  38.030 127.870  1.00  0.00           H
ATOM   4310  C   LYS A 286     111.850  43.400 126.220  1.00  0.00           C
ATOM   4311  O   LYS A 286     111.470  44.190 127.030  1.00  0.00           O
ATOM   4312  N   ASN A 287     111.600  43.550 124.920  1.00  0.00           N
ATOM   4313  HN  ASN A 287     112.030  42.860 124.340  1.00  0.00           H
ATOM   4314  CA  ASN A 287     110.800  44.610 124.320  1.00  0.00           C
ATOM   4315  HA  ASN A 287     110.960  44.490 123.260  1.00  0.00           H
ATOM   4316  CB  ASN A 287     109.300  44.390 124.730  1.00  0.00           C
ATOM   4317  HB1 ASN A 287     109.200  43.320 124.980  1.00  0.00           H
ATOM   4318  HB2 ASN A 287     109.020  44.930 125.660  1.00  0.00           H
ATOM   4319  CG  ASN A 287     108.310  44.710 123.610  1.00  0.00           C
ATOM   4320  OD1 ASN A 287     108.750  44.920 122.480  1.00  0.00           O
ATOM   4321  ND2 ASN A 287     106.990  44.650 123.910  1.00  0.00           N
ATOM   4322 HD21 ASN A 287     106.770  44.190 124.770  1.00  0.00           H
ATOM   4323 HD22 ASN A 287     106.270  45.000 123.310  1.00  0.00           H
ATOM   4324  C   ASN A 287     111.290  46.040 124.620  1.00  0.00           C
ATOM   4325  O   ASN A 287     110.410  46.790 125.050  1.00  0.00           O
ATOM   4326  N   PRO A 288     112.490  46.480 124.220  1.00  0.00           N
ATOM   4327  CD  PRO A 288     113.510  45.640 123.580  1.00  0.00           C
ATOM   4328  HD1 PRO A 288     112.990  45.020 122.820  1.00  0.00           H
ATOM   4329  HD2 PRO A 288     114.020  45.100 124.410  1.00  0.00           H
ATOM   4330  CA  PRO A 288     112.790  47.950 124.180  1.00  0.00           C
ATOM   4331  HA  PRO A 288     112.670  48.400 125.150  1.00  0.00           H
ATOM   4332  CB  PRO A 288     114.270  47.880 123.730  1.00  0.00           C
ATOM   4333  HB1 PRO A 288     114.710  48.720 123.130  1.00  0.00           H
ATOM   4334  HB2 PRO A 288     114.820  47.650 124.660  1.00  0.00           H
ATOM   4335  CG  PRO A 288     114.390  46.620 122.870  1.00  0.00           C
ATOM   4336  HG1 PRO A 288     115.450  46.360 122.650  1.00  0.00           H
ATOM   4337  HG2 PRO A 288     114.060  46.930 121.860  1.00  0.00           H
ATOM   4338  C   PRO A 288     111.910  48.760 123.250  1.00  0.00           C
ATOM   4339  O   PRO A 288     111.460  48.210 122.210  1.00  0.00           O
ATOM   4340  N   THR A 289     111.650  50.040 123.520  1.00  0.00           N
ATOM   4341  HN  THR A 289     111.920  50.460 124.380  1.00  0.00           H
ATOM   4342  CA  THR A 289     110.700  50.910 122.810  1.00  0.00           C
ATOM   4343  HA  THR A 289     110.020  50.280 122.260  1.00  0.00           H
ATOM   4344  CB  THR A 289     109.830  51.890 123.720  1.00  0.00           C
ATOM   4345  HB  THR A 289     110.470  52.710 124.110  1.00  0.00           H
ATOM   4346  OG1 THR A 289     109.250  51.210 124.870  1.00  0.00           O
ATOM   4347  HG1 THR A 289     109.990  50.720 125.230  1.00  0.00           H
ATOM   4348  CG2 THR A 289     108.800  52.630 122.810  1.00  0.00           C
ATOM   4349 HG21 THR A 289     107.970  51.950 122.540  1.00  0.00           H
ATOM   4350 HG22 THR A 289     108.300  53.370 123.470  1.00  0.00           H
ATOM   4351 HG23 THR A 289     109.260  53.170 121.950  1.00  0.00           H
ATOM   4352  C   THR A 289     111.390  51.700 121.760  1.00  0.00           C
ATOM   4353  O   THR A 289     111.150  51.650 120.560  1.00  0.00           O
ATOM   4354  N   VAL A 290     112.440  52.440 122.190  1.00  0.00           N
ATOM   4355  HN  VAL A 290     112.630  52.540 123.160  1.00  0.00           H
ATOM   4356  CA  VAL A 290     113.360  53.160 121.290  1.00  0.00           C
ATOM   4357  HA  VAL A 290     113.360  52.750 120.300  1.00  0.00           H
ATOM   4358  CB  VAL A 290     112.910  54.620 121.120  1.00  0.00           C
ATOM   4359  HB  VAL A 290     113.780  55.280 120.920  1.00  0.00           H
ATOM   4360  CG1 VAL A 290     112.050  54.650 119.910  1.00  0.00           C
ATOM   4361 HG11 VAL A 290     112.580  54.180 119.060  1.00  0.00           H
ATOM   4362 HG12 VAL A 290     111.260  53.880 120.050  1.00  0.00           H
ATOM   4363 HG13 VAL A 290     111.510  55.580 119.600  1.00  0.00           H
ATOM   4364  CG2 VAL A 290     112.330  55.320 122.410  1.00  0.00           C
ATOM   4365 HG21 VAL A 290     112.190  56.420 122.340  1.00  0.00           H
ATOM   4366 HG22 VAL A 290     111.320  54.850 122.530  1.00  0.00           H
ATOM   4367 HG23 VAL A 290     112.980  55.160 123.290  1.00  0.00           H
ATOM   4368  C   VAL A 290     114.800  53.210 121.870  1.00  0.00           C
ATOM   4369  O   VAL A 290     115.590  54.040 121.390  1.00  0.00           O
ATOM   4370  N   THR A 291     115.140  52.430 122.870  1.00  0.00           N
ATOM   4371  HN  THR A 291     114.400  51.810 123.120  1.00  0.00           H
ATOM   4372  CA  THR A 291     116.420  52.460 123.570  1.00  0.00           C
ATOM   4373  HA  THR A 291     116.840  53.450 123.550  1.00  0.00           H
ATOM   4374  CB  THR A 291     116.400  52.240 125.100  1.00  0.00           C
ATOM   4375  HB  THR A 291     115.480  52.790 125.400  1.00  0.00           H
ATOM   4376  OG1 THR A 291     117.580  52.700 125.760  1.00  0.00           O
ATOM   4377  HG1 THR A 291     117.740  52.190 126.560  1.00  0.00           H
ATOM   4378  CG2 THR A 291     116.200  50.770 125.390  1.00  0.00           C
ATOM   4379 HG21 THR A 291     116.080  50.660 126.490  1.00  0.00           H
ATOM   4380 HG22 THR A 291     115.330  50.370 124.830  1.00  0.00           H
ATOM   4381 HG23 THR A 291     117.020  50.080 125.120  1.00  0.00           H
ATOM   4382  C   THR A 291     117.500  51.650 122.930  1.00  0.00           C
ATOM   4383  O   THR A 291     117.160  50.670 122.300  1.00  0.00           O
ATOM   4384  N   ARG A 292     118.770  52.020 123.020  1.00  0.00           N
ATOM   4385  HN  ARG A 292     119.030  52.790 123.600  1.00  0.00           H
ATOM   4386  CA  ARG A 292     119.950  51.390 122.350  1.00  0.00           C
ATOM   4387  HA  ARG A 292     120.810  51.860 122.800  1.00  0.00           H
ATOM   4388  CB  ARG A 292     120.130  49.890 122.780  1.00  0.00           C
ATOM   4389  HB1 ARG A 292     119.190  49.390 122.460  1.00  0.00           H
ATOM   4390  HB2 ARG A 292     120.930  49.360 122.210  1.00  0.00           H
ATOM   4391  CG  ARG A 292     120.220  49.540 124.310  1.00  0.00           C
ATOM   4392  HG1 ARG A 292     120.240  48.430 124.360  1.00  0.00           H
ATOM   4393  HG2 ARG A 292     119.300  49.800 124.880  1.00  0.00           H
ATOM   4394  CD  ARG A 292     121.410  50.210 124.970  1.00  0.00           C
ATOM   4395  HD1 ARG A 292     121.200  51.290 125.110  1.00  0.00           H
ATOM   4396  HD2 ARG A 292     122.280  50.030 124.300  1.00  0.00           H
ATOM   4397  NE  ARG A 292     121.770  49.650 126.310  1.00  0.00           N
ATOM   4398  HE  ARG A 292     121.060  49.090 126.750  1.00  0.00           H
ATOM   4399  CZ  ARG A 292     122.550  50.260 127.190  1.00  0.00           C
ATOM   4400  NH1 ARG A 292     123.470  51.200 126.980  1.00  0.00           N
ATOM   4401 HH11 ARG A 292     124.160  51.260 127.710  1.00  0.00           H
ATOM   4402 HH12 ARG A 292     123.690  51.360 126.020  1.00  0.00           H
ATOM   4403  NH2 ARG A 292     122.550  49.830 128.440  1.00  0.00           N
ATOM   4404 HH21 ARG A 292     123.120  50.310 129.110  1.00  0.00           H
ATOM   4405 HH22 ARG A 292     121.910  49.090 128.660  1.00  0.00           H
ATOM   4406  C   ARG A 292     120.100  51.760 120.900  1.00  0.00           C
ATOM   4407  O   ARG A 292     121.130  51.510 120.290  1.00  0.00           O
ATOM   4408  N   GLU A 293     119.080  52.440 120.260  1.00  0.00           N
ATOM   4409  HN  GLU A 293     118.210  52.590 120.740  1.00  0.00           H
ATOM   4410  CA  GLU A 293     119.190  52.800 118.860  1.00  0.00           C
ATOM   4411  HA  GLU A 293     120.190  52.700 118.460  1.00  0.00           H
ATOM   4412  CB  GLU A 293     118.260  51.960 117.970  1.00  0.00           C
ATOM   4413  HB1 GLU A 293     117.210  51.990 118.310  1.00  0.00           H
ATOM   4414  HB2 GLU A 293     118.330  52.340 116.920  1.00  0.00           H
ATOM   4415  CG  GLU A 293     118.580  50.440 118.050  1.00  0.00           C
ATOM   4416  HG1 GLU A 293     118.190  50.110 119.040  1.00  0.00           H
ATOM   4417  HG2 GLU A 293     119.660  50.190 118.110  1.00  0.00           H
ATOM   4418  CD  GLU A 293     117.950  49.560 116.950  1.00  0.00           C
ATOM   4419  OE1 GLU A 293     117.430  48.470 117.380  1.00  0.00           O
ATOM   4420  OE2 GLU A 293     118.070  49.940 115.740  1.00  0.00           O
ATOM   4421  C   GLU A 293     118.910  54.320 118.860  1.00  0.00           C
ATOM   4422  O   GLU A 293     119.870  55.110 118.890  1.00  0.00           O
ATOM   4423  N   GLN A 294     117.560  54.700 118.910  1.00  0.00           N
ATOM   4424  HN  GLN A 294     116.840  54.070 119.180  1.00  0.00           H
ATOM   4425  CA  GLN A 294     117.100  56.030 118.750  1.00  0.00           C
ATOM   4426  HA  GLN A 294     117.510  56.440 117.840  1.00  0.00           H
ATOM   4427  CB  GLN A 294     115.590  56.090 118.600  1.00  0.00           C
ATOM   4428  HB1 GLN A 294     115.120  55.480 119.400  1.00  0.00           H
ATOM   4429  HB2 GLN A 294     115.310  57.160 118.690  1.00  0.00           H
ATOM   4430  CG  GLN A 294     115.060  55.610 117.290  1.00  0.00           C
ATOM   4431  HG1 GLN A 294     115.470  56.190 116.440  1.00  0.00           H
ATOM   4432  HG2 GLN A 294     113.950  55.710 117.300  1.00  0.00           H
ATOM   4433  CD  GLN A 294     115.330  54.100 116.960  1.00  0.00           C
ATOM   4434  OE1 GLN A 294     114.930  53.120 117.600  1.00  0.00           O
ATOM   4435  NE2 GLN A 294     116.060  53.950 115.830  1.00  0.00           N
ATOM   4436 HE21 GLN A 294     116.500  54.740 115.400  1.00  0.00           H
ATOM   4437 HE22 GLN A 294     116.150  53.070 115.370  1.00  0.00           H
ATOM   4438  C   GLN A 294     117.630  57.070 119.770  1.00  0.00           C
ATOM   4439  O   GLN A 294     117.980  58.210 119.500  1.00  0.00           O
ATOM   4440  N   VAL A 295     117.630  56.650 121.050  1.00  0.00           N
ATOM   4441  HN  VAL A 295     117.360  55.720 121.270  1.00  0.00           H
ATOM   4442  CA  VAL A 295     117.960  57.510 122.170  1.00  0.00           C
ATOM   4443  HA  VAL A 295     117.300  58.350 122.150  1.00  0.00           H
ATOM   4444  CB  VAL A 295     117.770  56.810 123.540  1.00  0.00           C
ATOM   4445  HB  VAL A 295     118.340  55.860 123.620  1.00  0.00           H
ATOM   4446  CG1 VAL A 295     118.260  57.750 124.620  1.00  0.00           C
ATOM   4447 HG11 VAL A 295     117.820  58.760 124.490  1.00  0.00           H
ATOM   4448 HG12 VAL A 295     117.910  57.450 125.640  1.00  0.00           H
ATOM   4449 HG13 VAL A 295     119.370  57.810 124.570  1.00  0.00           H
ATOM   4450  CG2 VAL A 295     116.200  56.650 123.710  1.00  0.00           C
ATOM   4451 HG21 VAL A 295     116.010  56.200 124.710  1.00  0.00           H
ATOM   4452 HG22 VAL A 295     115.670  57.610 123.540  1.00  0.00           H
ATOM   4453 HG23 VAL A 295     115.690  56.070 122.920  1.00  0.00           H
ATOM   4454  C   VAL A 295     119.310  58.100 122.020  1.00  0.00           C
ATOM   4455  O   VAL A 295     119.450  59.370 122.260  1.00  0.00           O
ATOM   4456  N   ASP A 296     120.340  57.340 121.610  1.00  0.00           N
ATOM   4457  HN  ASP A 296     120.280  56.360 121.770  1.00  0.00           H
ATOM   4458  CA  ASP A 296     121.640  57.870 121.360  1.00  0.00           C
ATOM   4459  HA  ASP A 296     121.980  58.300 122.290  1.00  0.00           H
ATOM   4460  CB  ASP A 296     122.680  56.730 120.990  1.00  0.00           C
ATOM   4461  HB1 ASP A 296     122.380  56.150 120.090  1.00  0.00           H
ATOM   4462  HB2 ASP A 296     123.650  57.110 120.610  1.00  0.00           H
ATOM   4463  CG  ASP A 296     123.000  55.690 122.110  1.00  0.00           C
ATOM   4464  OD1 ASP A 296     122.240  55.850 123.130  1.00  0.00           O
ATOM   4465  OD2 ASP A 296     123.960  54.930 122.020  1.00  0.00           O
ATOM   4466  C   ASP A 296     121.740  58.890 120.250  1.00  0.00           C
ATOM   4467  O   ASP A 296     122.210  60.000 120.370  1.00  0.00           O
ATOM   4468  N   PHE A 297     121.150  58.570 119.120  1.00  0.00           N
ATOM   4469  HN  PHE A 297     120.630  57.720 119.110  1.00  0.00           H
ATOM   4470  CA  PHE A 297     121.160  59.350 117.920  1.00  0.00           C
ATOM   4471  HA  PHE A 297     122.170  59.620 117.670  1.00  0.00           H
ATOM   4472  CB  PHE A 297     120.660  58.480 116.740  1.00  0.00           C
ATOM   4473  HB1 PHE A 297     121.380  57.670 116.520  1.00  0.00           H
ATOM   4474  HB2 PHE A 297     119.710  57.970 117.000  1.00  0.00           H
ATOM   4475  CG  PHE A 297     120.440  59.290 115.510  1.00  0.00           C
ATOM   4476  CD1 PHE A 297     121.520  59.600 114.660  1.00  0.00           C
ATOM   4477  HD1 PHE A 297     122.530  59.250 114.820  1.00  0.00           H
ATOM   4478  CE1 PHE A 297     121.340  60.260 113.410  1.00  0.00           C
ATOM   4479  HE1 PHE A 297     122.140  60.670 112.810  1.00  0.00           H
ATOM   4480  CZ  PHE A 297     120.020  60.560 113.060  1.00  0.00           C
ATOM   4481  HZ  PHE A 297     119.820  61.160 112.190  1.00  0.00           H
ATOM   4482  CD2 PHE A 297     119.160  59.680 115.180  1.00  0.00           C
ATOM   4483  HD2 PHE A 297     118.370  59.490 115.890  1.00  0.00           H
ATOM   4484  CE2 PHE A 297     118.920  60.280 113.900  1.00  0.00           C
ATOM   4485  HE2 PHE A 297     117.920  60.600 113.650  1.00  0.00           H
ATOM   4486  C   PHE A 297     120.430  60.750 118.150  1.00  0.00           C
ATOM   4487  O   PHE A 297     120.940  61.810 117.780  1.00  0.00           O
ATOM   4488  N   GLN A 298     119.290  60.770 118.840  1.00  0.00           N
ATOM   4489  HN  GLN A 298     118.920  59.900 119.180  1.00  0.00           H
ATOM   4490  CA  GLN A 298     118.570  61.940 119.270  1.00  0.00           C
ATOM   4491  HA  GLN A 298     118.260  62.520 118.420  1.00  0.00           H
ATOM   4492  CB  GLN A 298     117.360  61.550 120.240  1.00  0.00           C
ATOM   4493  HB1 GLN A 298     116.810  60.660 119.870  1.00  0.00           H
ATOM   4494  HB2 GLN A 298     117.690  61.260 121.250  1.00  0.00           H
ATOM   4495  CG  GLN A 298     116.380  62.700 120.540  1.00  0.00           C
ATOM   4496  HG1 GLN A 298     116.880  63.650 120.810  1.00  0.00           H
ATOM   4497  HG2 GLN A 298     115.780  62.480 121.450  1.00  0.00           H
ATOM   4498  CD  GLN A 298     115.540  62.910 119.290  1.00  0.00           C
ATOM   4499  OE1 GLN A 298     115.820  63.640 118.360  1.00  0.00           O
ATOM   4500  NE2 GLN A 298     114.290  62.360 119.400  1.00  0.00           N
ATOM   4501 HE21 GLN A 298     114.090  61.740 120.150  1.00  0.00           H
ATOM   4502 HE22 GLN A 298     113.580  62.740 118.800  1.00  0.00           H
ATOM   4503  C   GLN A 298     119.430  62.840 120.200  1.00  0.00           C
ATOM   4504  O   GLN A 298     119.500  64.020 120.010  1.00  0.00           O
ATOM   4505  N   HIS A 299     120.130  62.250 121.250  1.00  0.00           N
ATOM   4506  HN  HIS A 299     120.010  61.290 121.480  1.00  0.00           H
ATOM   4507  CA  HIS A 299     121.060  62.970 122.170  1.00  0.00           C
ATOM   4508  HA  HIS A 299     120.490  63.820 122.510  1.00  0.00           H
ATOM   4509  CB  HIS A 299     121.500  62.030 123.310  1.00  0.00           C
ATOM   4510  HB1 HIS A 299     120.570  61.690 123.820  1.00  0.00           H
ATOM   4511  HB2 HIS A 299     122.110  61.200 122.900  1.00  0.00           H
ATOM   4512  ND1 HIS A 299     121.780  63.980 124.970  1.00  0.00           N
ATOM   4513  CG  HIS A 299     122.150  62.740 124.490  1.00  0.00           C
ATOM   4514  CE1 HIS A 299     122.650  64.260 125.850  1.00  0.00           C
ATOM   4515  HE1 HIS A 299     122.580  65.060 126.590  1.00  0.00           H
ATOM   4516  NE2 HIS A 299     123.560  63.240 126.060  1.00  0.00           N
ATOM   4517  HE2 HIS A 299     124.230  63.190 126.800  1.00  0.00           H
ATOM   4518  CD2 HIS A 299     123.230  62.240 125.180  1.00  0.00           C
ATOM   4519  HD2 HIS A 299     123.770  61.310 125.070  1.00  0.00           H
ATOM   4520  C   HIS A 299     122.300  63.490 121.360  1.00  0.00           C
ATOM   4521  O   HIS A 299     122.760  64.590 121.620  1.00  0.00           O
ATOM   4522  N   HIS A 300     122.860  62.820 120.310  1.00  0.00           N
ATOM   4523  HN  HIS A 300     122.520  61.940 119.990  1.00  0.00           H
ATOM   4524  CA  HIS A 300     123.870  63.450 119.410  1.00  0.00           C
ATOM   4525  HA  HIS A 300     124.680  63.810 120.030  1.00  0.00           H
ATOM   4526  CB  HIS A 300     124.480  62.400 118.490  1.00  0.00           C
ATOM   4527  HB1 HIS A 300     123.670  61.850 117.970  1.00  0.00           H
ATOM   4528  HB2 HIS A 300     124.950  62.970 117.670  1.00  0.00           H
ATOM   4529  ND1 HIS A 300     126.690  61.980 119.440  1.00  0.00           N
ATOM   4530  CG  HIS A 300     125.470  61.460 119.070  1.00  0.00           C
ATOM   4531  CE1 HIS A 300     127.340  60.900 119.890  1.00  0.00           C
ATOM   4532  HE1 HIS A 300     128.340  60.790 120.300  1.00  0.00           H
ATOM   4533  NE2 HIS A 300     126.640  59.770 119.750  1.00  0.00           N
ATOM   4534  HE2 HIS A 300     126.790  59.010 120.390  1.00  0.00           H
ATOM   4535  CD2 HIS A 300     125.380  60.180 119.290  1.00  0.00           C
ATOM   4536  HD2 HIS A 300     124.590  59.450 119.170  1.00  0.00           H
ATOM   4537  C   HIS A 300     123.350  64.580 118.580  1.00  0.00           C
ATOM   4538  O   HIS A 300     124.010  65.600 118.450  1.00  0.00           O
ATOM   4539  N   GLN A 301     122.090  64.570 118.120  1.00  0.00           N
ATOM   4540  HN  GLN A 301     121.560  63.760 118.370  1.00  0.00           H
ATOM   4541  CA  GLN A 301     121.510  65.670 117.320  1.00  0.00           C
ATOM   4542  HA  GLN A 301     122.170  65.940 116.510  1.00  0.00           H
ATOM   4543  CB  GLN A 301     120.170  65.320 116.720  1.00  0.00           C
ATOM   4544  HB1 GLN A 301     119.440  65.140 117.550  1.00  0.00           H
ATOM   4545  HB2 GLN A 301     119.790  66.190 116.140  1.00  0.00           H
ATOM   4546  CG  GLN A 301     120.070  64.110 115.710  1.00  0.00           C
ATOM   4547  HG1 GLN A 301     119.330  64.400 114.940  1.00  0.00           H
ATOM   4548  HG2 GLN A 301     119.810  63.130 116.170  1.00  0.00           H
ATOM   4549  CD  GLN A 301     121.410  64.000 114.990  1.00  0.00           C
ATOM   4550  OE1 GLN A 301     121.760  64.770 114.080  1.00  0.00           O
ATOM   4551  NE2 GLN A 301     122.050  62.920 115.330  1.00  0.00           N
ATOM   4552 HE21 GLN A 301     121.680  62.400 116.100  1.00  0.00           H
ATOM   4553 HE22 GLN A 301     122.980  62.780 114.980  1.00  0.00           H
ATOM   4554  C   GLN A 301     121.450  67.010 118.060  1.00  0.00           C
ATOM   4555  O   GLN A 301     121.820  68.050 117.510  1.00  0.00           O
ATOM   4556  N   LEU A 302     121.000  67.020 119.360  1.00  0.00           N
ATOM   4557  HN  LEU A 302     120.670  66.150 119.720  1.00  0.00           H
ATOM   4558  CA  LEU A 302     120.980  68.250 120.190  1.00  0.00           C
ATOM   4559  HA  LEU A 302     120.120  68.850 119.930  1.00  0.00           H
ATOM   4560  CB  LEU A 302     120.770  67.790 121.660  1.00  0.00           C
ATOM   4561  HB1 LEU A 302     121.570  67.030 121.800  1.00  0.00           H
ATOM   4562  HB2 LEU A 302     120.890  68.610 122.400  1.00  0.00           H
ATOM   4563  CG  LEU A 302     119.440  67.210 122.190  1.00  0.00           C
ATOM   4564  HG  LEU A 302     119.120  66.370 121.540  1.00  0.00           H
ATOM   4565  CD1 LEU A 302     119.770  66.530 123.550  1.00  0.00           C
ATOM   4566 HD11 LEU A 302     120.460  67.090 124.200  1.00  0.00           H
ATOM   4567 HD12 LEU A 302     118.840  66.200 124.070  1.00  0.00           H
ATOM   4568 HD13 LEU A 302     120.330  65.590 123.320  1.00  0.00           H
ATOM   4569  CD2 LEU A 302     118.460  68.380 122.390  1.00  0.00           C
ATOM   4570 HD21 LEU A 302     117.480  68.080 122.810  1.00  0.00           H
ATOM   4571 HD22 LEU A 302     118.870  68.930 123.260  1.00  0.00           H
ATOM   4572 HD23 LEU A 302     118.280  68.970 121.470  1.00  0.00           H
ATOM   4573  C   LEU A 302     122.270  69.030 120.180  1.00  0.00           C
ATOM   4574  O   LEU A 302     122.150  70.240 120.050  1.00  0.00           O
ATOM   4575  N   ALA A 303     123.390  68.320 120.200  1.00  0.00           N
ATOM   4576  HN  ALA A 303     123.380  67.340 119.990  1.00  0.00           H
ATOM   4577  CA  ALA A 303     124.730  68.960 120.350  1.00  0.00           C
ATOM   4578  HA  ALA A 303     124.690  69.610 121.210  1.00  0.00           H
ATOM   4579  CB  ALA A 303     125.710  67.900 120.480  1.00  0.00           C
ATOM   4580  HB1 ALA A 303     125.680  67.330 119.530  1.00  0.00           H
ATOM   4581  HB2 ALA A 303     126.760  68.220 120.650  1.00  0.00           H
ATOM   4582  HB3 ALA A 303     125.370  67.220 121.300  1.00  0.00           H
ATOM   4583  C   ALA A 303     125.140  69.810 119.140  1.00  0.00           C
ATOM   4584  O   ALA A 303     125.910  70.790 119.230  1.00  0.00           O
ATOM   4585  N   GLU A 304     124.550  69.490 118.000  1.00  0.00           N
ATOM   4586  HN  GLU A 304     123.930  68.710 118.040  1.00  0.00           H
ATOM   4587  CA  GLU A 304     124.850  70.210 116.840  1.00  0.00           C
ATOM   4588  HA  GLU A 304     125.910  70.450 116.850  1.00  0.00           H
ATOM   4589  CB  GLU A 304     124.650  69.370 115.520  1.00  0.00           C
ATOM   4590  HB1 GLU A 304     123.560  69.160 115.590  1.00  0.00           H
ATOM   4591  HB2 GLU A 304     124.670  69.970 114.580  1.00  0.00           H
ATOM   4592  CG  GLU A 304     125.530  68.050 115.420  1.00  0.00           C
ATOM   4593  HG1 GLU A 304     125.060  67.640 114.500  1.00  0.00           H
ATOM   4594  HG2 GLU A 304     125.390  67.420 116.320  1.00  0.00           H
ATOM   4595  CD  GLU A 304     126.970  68.320 115.120  1.00  0.00           C
ATOM   4596  OE1 GLU A 304     127.830  67.570 115.620  1.00  0.00           O
ATOM   4597  OE2 GLU A 304     127.350  69.310 114.370  1.00  0.00           O
ATOM   4598  C   GLU A 304     124.090  71.550 116.780  1.00  0.00           C
ATOM   4599  O   GLU A 304     124.580  72.570 116.270  1.00  0.00           O
ATOM   4600  N   ALA A 305     122.900  71.630 117.400  1.00  0.00           N
ATOM   4601  HN  ALA A 305     122.580  70.770 117.780  1.00  0.00           H
ATOM   4602  CA  ALA A 305     122.040  72.780 117.610  1.00  0.00           C
ATOM   4603  HA  ALA A 305     121.880  73.340 116.700  1.00  0.00           H
ATOM   4604  CB  ALA A 305     120.590  72.210 117.800  1.00  0.00           C
ATOM   4605  HB1 ALA A 305     119.870  72.930 117.340  1.00  0.00           H
ATOM   4606  HB2 ALA A 305     120.480  71.280 117.210  1.00  0.00           H
ATOM   4607  HB3 ALA A 305     120.320  71.950 118.850  1.00  0.00           H
ATOM   4608  C   ALA A 305     122.460  73.640 118.820  1.00  0.00           C
ATOM   4609  O   ALA A 305     122.840  74.790 118.750  1.00  0.00           O
ATOM   4610  N   PHE A 306     122.550  72.990 120.070  1.00  0.00           N
ATOM   4611  HN  PHE A 306     122.450  72.000 120.050  1.00  0.00           H
ATOM   4612  CA  PHE A 306     122.600  73.780 121.320  1.00  0.00           C
ATOM   4613  HA  PHE A 306     122.000  74.650 121.110  1.00  0.00           H
ATOM   4614  CB  PHE A 306     121.950  72.980 122.480  1.00  0.00           C
ATOM   4615  HB1 PHE A 306     122.200  71.900 122.420  1.00  0.00           H
ATOM   4616  HB2 PHE A 306     122.150  73.390 123.490  1.00  0.00           H
ATOM   4617  CG  PHE A 306     120.430  72.970 122.450  1.00  0.00           C
ATOM   4618  CD1 PHE A 306     119.650  71.830 121.940  1.00  0.00           C
ATOM   4619  HD1 PHE A 306     120.140  70.900 121.670  1.00  0.00           H
ATOM   4620  CE1 PHE A 306     118.260  71.910 121.810  1.00  0.00           C
ATOM   4621  HE1 PHE A 306     117.820  71.050 121.330  1.00  0.00           H
ATOM   4622  CZ  PHE A 306     117.600  73.100 121.980  1.00  0.00           C
ATOM   4623  HZ  PHE A 306     116.560  73.150 121.730  1.00  0.00           H
ATOM   4624  CD2 PHE A 306     119.690  74.170 122.700  1.00  0.00           C
ATOM   4625  HD2 PHE A 306     120.250  75.050 122.980  1.00  0.00           H
ATOM   4626  CE2 PHE A 306     118.340  74.190 122.530  1.00  0.00           C
ATOM   4627  HE2 PHE A 306     117.890  75.170 122.550  1.00  0.00           H
ATOM   4628  C   PHE A 306     123.910  74.400 121.770  1.00  0.00           C
ATOM   4629  O   PHE A 306     123.870  75.470 122.400  1.00  0.00           O
ATOM   4630  N   LYS A 307     125.050  73.880 121.330  1.00  0.00           N
ATOM   4631  HN  LYS A 307     124.950  73.030 120.810  1.00  0.00           H
ATOM   4632  CA  LYS A 307     126.420  74.270 121.740  1.00  0.00           C
ATOM   4633  HA  LYS A 307     126.440  74.030 122.790  1.00  0.00           H
ATOM   4634  CB  LYS A 307     127.450  73.280 121.080  1.00  0.00           C
ATOM   4635  HB1 LYS A 307     127.120  72.270 121.400  1.00  0.00           H
ATOM   4636  HB2 LYS A 307     127.150  73.250 120.010  1.00  0.00           H
ATOM   4637  CG  LYS A 307     128.980  73.540 121.140  1.00  0.00           C
ATOM   4638  HG1 LYS A 307     129.200  74.440 120.520  1.00  0.00           H
ATOM   4639  HG2 LYS A 307     129.360  72.600 120.680  1.00  0.00           H
ATOM   4640  CD  LYS A 307     129.490  73.710 122.620  1.00  0.00           C
ATOM   4641  HD1 LYS A 307     129.290  72.740 123.120  1.00  0.00           H
ATOM   4642  HD2 LYS A 307     128.910  74.470 123.180  1.00  0.00           H
ATOM   4643  CE  LYS A 307     130.990  74.130 122.740  1.00  0.00           C
ATOM   4644  HE1 LYS A 307     131.130  75.190 122.430  1.00  0.00           H
ATOM   4645  HE2 LYS A 307     131.600  73.390 122.180  1.00  0.00           H
ATOM   4646  NZ  LYS A 307     131.500  74.140 124.180  1.00  0.00           N
ATOM   4647  HZ1 LYS A 307     131.050  74.950 124.650  1.00  0.00           H
ATOM   4648  HZ2 LYS A 307     131.270  73.240 124.650  1.00  0.00           H
ATOM   4649  HZ3 LYS A 307     132.520  74.360 124.150  1.00  0.00           H
ATOM   4650  C   LYS A 307     126.680  75.800 121.440  1.00  0.00           C
ATOM   4651  O   LYS A 307     127.290  76.460 122.270  1.00  0.00           O
ATOM   4652  N   GLN A 308     126.260  76.320 120.260  1.00  0.00           N
ATOM   4653  HN  GLN A 308     125.830  75.670 119.630  1.00  0.00           H
ATOM   4654  CA  GLN A 308     126.510  77.670 119.850  1.00  0.00           C
ATOM   4655  HA  GLN A 308     127.570  77.870 119.780  1.00  0.00           H
ATOM   4656  CB  GLN A 308     126.150  77.660 118.370  1.00  0.00           C
ATOM   4657  HB1 GLN A 308     126.690  78.460 117.810  1.00  0.00           H
ATOM   4658  HB2 GLN A 308     126.430  76.670 117.960  1.00  0.00           H
ATOM   4659  CG  GLN A 308     124.690  77.800 118.120  1.00  0.00           C
ATOM   4660  HG1 GLN A 308     124.230  78.740 118.500  1.00  0.00           H
ATOM   4661  HG2 GLN A 308     124.210  77.030 118.760  1.00  0.00           H
ATOM   4662  CD  GLN A 308     124.250  77.660 116.660  1.00  0.00           C
ATOM   4663  OE1 GLN A 308     124.080  78.570 115.840  1.00  0.00           O
ATOM   4664  NE2 GLN A 308     124.240  76.360 116.170  1.00  0.00           N
ATOM   4665 HE21 GLN A 308     124.590  75.680 116.800  1.00  0.00           H
ATOM   4666 HE22 GLN A 308     123.940  76.200 115.230  1.00  0.00           H
ATOM   4667  C   GLN A 308     125.860  78.740 120.670  1.00  0.00           C
ATOM   4668  O   GLN A 308     126.180  79.910 120.640  1.00  0.00           O
ATOM   4669  N   TYR A 309     124.790  78.360 121.440  1.00  0.00           N
ATOM   4670  HN  TYR A 309     124.340  77.480 121.300  1.00  0.00           H
ATOM   4671  CA  TYR A 309     123.940  79.240 122.330  1.00  0.00           C
ATOM   4672  HA  TYR A 309     124.150  80.260 122.040  1.00  0.00           H
ATOM   4673  CB  TYR A 309     122.400  78.900 122.050  1.00  0.00           C
ATOM   4674  HB1 TYR A 309     121.850  78.070 122.550  1.00  0.00           H
ATOM   4675  HB2 TYR A 309     121.980  79.870 122.410  1.00  0.00           H
ATOM   4676  CG  TYR A 309     122.030  78.820 120.620  1.00  0.00           C
ATOM   4677  CD1 TYR A 309     121.870  79.980 119.850  1.00  0.00           C
ATOM   4678  HD1 TYR A 309     122.170  80.930 120.270  1.00  0.00           H
ATOM   4679  CE1 TYR A 309     121.460  79.890 118.490  1.00  0.00           C
ATOM   4680  HE1 TYR A 309     121.330  80.800 117.920  1.00  0.00           H
ATOM   4681  CZ  TYR A 309     121.170  78.650 117.880  1.00  0.00           C
ATOM   4682  OH  TYR A 309     120.630  78.630 116.640  1.00  0.00           O
ATOM   4683  HH  TYR A 309     120.760  77.780 116.230  1.00  0.00           H
ATOM   4684  CD2 TYR A 309     121.730  77.550 119.990  1.00  0.00           C
ATOM   4685  HD2 TYR A 309     122.040  76.650 120.510  1.00  0.00           H
ATOM   4686  CE2 TYR A 309     121.260  77.460 118.660  1.00  0.00           C
ATOM   4687  HE2 TYR A 309     120.960  76.500 118.280  1.00  0.00           H
ATOM   4688  C   TYR A 309     124.210  79.060 123.860  1.00  0.00           C
ATOM   4689  O   TYR A 309     123.670  79.710 124.740  1.00  0.00           O
ATOM   4690  N   ASN A 310     125.140  78.090 124.060  1.00  0.00           N
ATOM   4691  HN  ASN A 310     125.470  77.660 123.230  1.00  0.00           H
ATOM   4692  CA  ASN A 310     125.800  77.890 125.360  1.00  0.00           C
ATOM   4693  HA  ASN A 310     126.660  77.350 125.000  1.00  0.00           H
ATOM   4694  CB  ASN A 310     126.360  79.130 126.030  1.00  0.00           C
ATOM   4695  HB1 ASN A 310     125.540  79.640 126.580  1.00  0.00           H
ATOM   4696  HB2 ASN A 310     127.170  78.890 126.760  1.00  0.00           H
ATOM   4697  CG  ASN A 310     127.060  80.050 125.010  1.00  0.00           C
ATOM   4698  OD1 ASN A 310     127.720  79.500 124.110  1.00  0.00           O
ATOM   4699  ND2 ASN A 310     126.990  81.370 125.270  1.00  0.00           N
ATOM   4700 HD21 ASN A 310     126.500  81.780 126.050  1.00  0.00           H
ATOM   4701 HD22 ASN A 310     127.600  81.940 124.730  1.00  0.00           H
ATOM   4702  C   ASN A 310     125.080  76.980 126.360  1.00  0.00           C
ATOM   4703  O   ASN A 310     125.270  76.960 127.600  1.00  0.00           O
ATOM   4704  N   ILE A 311     124.170  76.130 125.830  1.00  0.00           N
ATOM   4705  HN  ILE A 311     124.000  76.200 124.850  1.00  0.00           H
ATOM   4706  CA  ILE A 311     123.410  75.100 126.580  1.00  0.00           C
ATOM   4707  HA  ILE A 311     123.460  75.220 127.650  1.00  0.00           H
ATOM   4708  CB  ILE A 311     121.930  75.060 126.180  1.00  0.00           C
ATOM   4709  HB  ILE A 311     121.830  74.620 125.160  1.00  0.00           H
ATOM   4710  CG2 ILE A 311     121.180  74.090 127.140  1.00  0.00           C
ATOM   4711 HG21 ILE A 311     120.090  73.940 126.970  1.00  0.00           H
ATOM   4712 HG22 ILE A 311     121.670  73.100 127.210  1.00  0.00           H
ATOM   4713 HG23 ILE A 311     121.400  74.530 128.140  1.00  0.00           H
ATOM   4714  CG1 ILE A 311     121.260  76.480 126.180  1.00  0.00           C
ATOM   4715 HG11 ILE A 311     121.690  77.090 125.350  1.00  0.00           H
ATOM   4716 HG12 ILE A 311     121.630  77.070 127.050  1.00  0.00           H
ATOM   4717  CD  ILE A 311     119.750  76.550 126.140  1.00  0.00           C
ATOM   4718  HD1 ILE A 311     119.190  76.090 126.980  1.00  0.00           H
ATOM   4719  HD2 ILE A 311     119.360  77.580 126.060  1.00  0.00           H
ATOM   4720  HD3 ILE A 311     119.440  76.150 125.140  1.00  0.00           H
ATOM   4721  C   ILE A 311     124.070  73.810 126.210  1.00  0.00           C
ATOM   4722  O   ILE A 311     124.200  73.420 125.030  1.00  0.00           O
ATOM   4723  N   SER A 312     124.370  72.980 127.240  1.00  0.00           N
ATOM   4724  HN  SER A 312     124.300  73.270 128.200  1.00  0.00           H
ATOM   4725  CA  SER A 312     124.790  71.600 127.040  1.00  0.00           C
ATOM   4726  HA  SER A 312     124.500  71.220 126.070  1.00  0.00           H
ATOM   4727  CB  SER A 312     126.290  71.350 127.180  1.00  0.00           C
ATOM   4728  HB1 SER A 312     126.690  70.330 127.010  1.00  0.00           H
ATOM   4729  HB2 SER A 312     126.510  71.590 128.250  1.00  0.00           H
ATOM   4730  OG  SER A 312     127.030  72.230 126.390  1.00  0.00           O
ATOM   4731  HG1 SER A 312     127.140  73.040 126.890  1.00  0.00           H
ATOM   4732  C   SER A 312     123.960  70.620 127.940  1.00  0.00           C
ATOM   4733  O   SER A 312     123.410  70.940 128.980  1.00  0.00           O
ATOM   4734  N   TRP A 313     123.840  69.390 127.470  1.00  0.00           N
ATOM   4735  HN  TRP A 313     124.300  69.060 126.640  1.00  0.00           H
ATOM   4736  CA  TRP A 313     122.780  68.490 127.850  1.00  0.00           C
ATOM   4737  HA  TRP A 313     122.160  68.980 128.580  1.00  0.00           H
ATOM   4738  CB  TRP A 313     121.900  68.080 126.680  1.00  0.00           C
ATOM   4739  HB1 TRP A 313     122.500  67.800 125.790  1.00  0.00           H
ATOM   4740  HB2 TRP A 313     121.110  67.310 126.840  1.00  0.00           H
ATOM   4741  CG  TRP A 313     121.070  69.280 126.280  1.00  0.00           C
ATOM   4742  CD1 TRP A 313     121.360  70.200 125.240  1.00  0.00           C
ATOM   4743  HD1 TRP A 313     122.300  70.170 124.710  1.00  0.00           H
ATOM   4744  NE1 TRP A 313     120.350  71.110 125.180  1.00  0.00           N
ATOM   4745  HE1 TRP A 313     120.070  71.670 124.430  1.00  0.00           H
ATOM   4746  CE2 TRP A 313     119.390  70.840 126.060  1.00  0.00           C
ATOM   4747  CD2 TRP A 313     119.780  69.710 126.790  1.00  0.00           C
ATOM   4748  CE3 TRP A 313     118.910  69.110 127.700  1.00  0.00           C
ATOM   4749  HE3 TRP A 313     119.260  68.190 128.140  1.00  0.00           H
ATOM   4750  CZ3 TRP A 313     117.680  69.770 128.000  1.00  0.00           C
ATOM   4751  HZ3 TRP A 313     117.040  69.400 128.780  1.00  0.00           H
ATOM   4752  CZ2 TRP A 313     118.170  71.420 126.340  1.00  0.00           C
ATOM   4753  HZ2 TRP A 313     117.800  72.290 125.820  1.00  0.00           H
ATOM   4754  CH2 TRP A 313     117.300  70.850 127.290  1.00  0.00           C
ATOM   4755  HH2 TRP A 313     116.300  71.210 127.470  1.00  0.00           H
ATOM   4756  C   TRP A 313     123.380  67.280 128.510  1.00  0.00           C
ATOM   4757  O   TRP A 313     124.350  66.740 128.080  1.00  0.00           O
ATOM   4758  N   GLU A 314     122.880  66.940 129.660  1.00  0.00           N
ATOM   4759  HN  GLU A 314     122.110  67.470 130.020  1.00  0.00           H
ATOM   4760  CA  GLU A 314     123.330  65.770 130.380  1.00  0.00           C
ATOM   4761  HA  GLU A 314     124.130  65.260 129.860  1.00  0.00           H
ATOM   4762  CB  GLU A 314     123.800  66.110 131.800  1.00  0.00           C
ATOM   4763  HB1 GLU A 314     123.140  66.860 132.290  1.00  0.00           H
ATOM   4764  HB2 GLU A 314     123.770  65.170 132.390  1.00  0.00           H
ATOM   4765  CG  GLU A 314     125.270  66.570 131.870  1.00  0.00           C
ATOM   4766  HG1 GLU A 314     125.440  67.060 132.850  1.00  0.00           H
ATOM   4767  HG2 GLU A 314     125.490  67.410 131.170  1.00  0.00           H
ATOM   4768  CD  GLU A 314     126.240  65.420 131.620  1.00  0.00           C
ATOM   4769  OE1 GLU A 314     126.460  64.630 132.560  1.00  0.00           O
ATOM   4770  OE2 GLU A 314     126.700  65.310 130.460  1.00  0.00           O
ATOM   4771  C   GLU A 314     122.210  64.740 130.480  1.00  0.00           C
ATOM   4772  O   GLU A 314     121.170  64.940 131.180  1.00  0.00           O
ATOM   4773  N   LEU A 315     122.340  63.570 129.830  1.00  0.00           N
ATOM   4774  HN  LEU A 315     123.210  63.370 129.380  1.00  0.00           H
ATOM   4775  CA  LEU A 315     121.390  62.420 129.680  1.00  0.00           C
ATOM   4776  HA  LEU A 315     120.390  62.810 129.770  1.00  0.00           H
ATOM   4777  CB  LEU A 315     121.510  61.800 128.290  1.00  0.00           C
ATOM   4778  HB1 LEU A 315     121.490  62.650 127.570  1.00  0.00           H
ATOM   4779  HB2 LEU A 315     122.480  61.280 128.100  1.00  0.00           H
ATOM   4780  CG  LEU A 315     120.310  60.820 127.950  1.00  0.00           C
ATOM   4781  HG  LEU A 315     119.320  61.130 128.350  1.00  0.00           H
ATOM   4782  CD1 LEU A 315     120.000  60.800 126.440  1.00  0.00           C
ATOM   4783 HD11 LEU A 315     119.050  60.230 126.420  1.00  0.00           H
ATOM   4784 HD12 LEU A 315     119.790  61.790 125.990  1.00  0.00           H
ATOM   4785 HD13 LEU A 315     120.780  60.250 125.860  1.00  0.00           H
ATOM   4786  CD2 LEU A 315     120.620  59.310 128.250  1.00  0.00           C
ATOM   4787 HD21 LEU A 315     120.800  59.190 129.340  1.00  0.00           H
ATOM   4788 HD22 LEU A 315     119.790  58.660 127.890  1.00  0.00           H
ATOM   4789 HD23 LEU A 315     121.560  58.890 127.840  1.00  0.00           H
ATOM   4790  C   LEU A 315     121.390  61.370 130.740  1.00  0.00           C
ATOM   4791  O   LEU A 315     122.450  60.920 131.180  1.00  0.00           O
ATOM   4792  N   ASP A 316     120.210  61.040 131.250  1.00  0.00           N
ATOM   4793  HN  ASP A 316     119.470  61.700 131.140  1.00  0.00           H
ATOM   4794  CA  ASP A 316     120.090  59.870 132.170  1.00  0.00           C
ATOM   4795  HA  ASP A 316     121.000  59.290 132.090  1.00  0.00           H
ATOM   4796  CB  ASP A 316     119.810  60.560 133.510  1.00  0.00           C
ATOM   4797  HB1 ASP A 316     120.590  61.330 133.660  1.00  0.00           H
ATOM   4798  HB2 ASP A 316     118.870  61.120 133.710  1.00  0.00           H
ATOM   4799  CG  ASP A 316     120.070  59.610 134.630  1.00  0.00           C
ATOM   4800  OD1 ASP A 316     120.070  60.060 135.780  1.00  0.00           O
ATOM   4801  OD2 ASP A 316     120.370  58.420 134.430  1.00  0.00           O
ATOM   4802  C   ASP A 316     118.950  59.040 131.620  1.00  0.00           C
ATOM   4803  O   ASP A 316     118.090  59.600 130.940  1.00  0.00           O
ATOM   4804  N   VAL A 317     118.860  57.740 132.010  1.00  0.00           N
ATOM   4805  HN  VAL A 317     119.580  57.380 132.600  1.00  0.00           H
ATOM   4806  CA  VAL A 317     117.850  56.850 131.660  1.00  0.00           C
ATOM   4807  HA  VAL A 317     116.980  57.410 131.350  1.00  0.00           H
ATOM   4808  CB  VAL A 317     118.330  56.030 130.390  1.00  0.00           C
ATOM   4809  HB  VAL A 317     118.460  56.820 129.620  1.00  0.00           H
ATOM   4810  CG1 VAL A 317     119.690  55.330 130.680  1.00  0.00           C
ATOM   4811 HG11 VAL A 317     120.040  55.070 129.660  1.00  0.00           H
ATOM   4812 HG12 VAL A 317     120.450  55.980 131.170  1.00  0.00           H
ATOM   4813 HG13 VAL A 317     119.500  54.490 131.380  1.00  0.00           H
ATOM   4814  CG2 VAL A 317     117.150  55.090 129.990  1.00  0.00           C
ATOM   4815 HG21 VAL A 317     116.880  54.300 130.720  1.00  0.00           H
ATOM   4816 HG22 VAL A 317     116.210  55.660 129.810  1.00  0.00           H
ATOM   4817 HG23 VAL A 317     117.520  54.650 129.040  1.00  0.00           H
ATOM   4818  C   VAL A 317     117.180  56.080 132.800  1.00  0.00           C
ATOM   4819  O   VAL A 317     117.750  55.370 133.650  1.00  0.00           O
ATOM   4820  N   LEU A 318     115.830  56.190 132.880  1.00  0.00           N
ATOM   4821  HN  LEU A 318     115.360  56.610 132.110  1.00  0.00           H
ATOM   4822  CA  LEU A 318     115.130  55.390 133.840  1.00  0.00           C
ATOM   4823  HA  LEU A 318     115.670  55.120 134.740  1.00  0.00           H
ATOM   4824  CB  LEU A 318     113.890  56.150 134.500  1.00  0.00           C
ATOM   4825  HB1 LEU A 318     114.330  57.030 135.020  1.00  0.00           H
ATOM   4826  HB2 LEU A 318     113.330  56.620 133.660  1.00  0.00           H
ATOM   4827  CG  LEU A 318     112.910  55.340 135.440  1.00  0.00           C
ATOM   4828  HG  LEU A 318     112.550  54.600 134.690  1.00  0.00           H
ATOM   4829  CD1 LEU A 318     113.560  54.560 136.630  1.00  0.00           C
ATOM   4830 HD11 LEU A 318     114.210  53.760 136.230  1.00  0.00           H
ATOM   4831 HD12 LEU A 318     114.140  55.350 137.150  1.00  0.00           H
ATOM   4832 HD13 LEU A 318     112.770  54.130 137.280  1.00  0.00           H
ATOM   4833  CD2 LEU A 318     111.720  56.140 135.950  1.00  0.00           C
ATOM   4834 HD21 LEU A 318     110.860  55.450 136.080  1.00  0.00           H
ATOM   4835 HD22 LEU A 318     111.990  56.630 136.910  1.00  0.00           H
ATOM   4836 HD23 LEU A 318     111.530  57.030 135.320  1.00  0.00           H
ATOM   4837  C   LEU A 318     114.690  54.020 133.310  1.00  0.00           C
ATOM   4838  O   LEU A 318     113.740  53.990 132.540  1.00  0.00           O
ATOM   4839  N   GLU A 319     115.250  52.940 133.830  1.00  0.00           N
ATOM   4840  HN  GLU A 319     115.850  52.990 134.630  1.00  0.00           H
ATOM   4841  CA  GLU A 319     114.950  51.650 133.330  1.00  0.00           C
ATOM   4842  HA  GLU A 319     114.510  51.710 132.340  1.00  0.00           H
ATOM   4843  CB  GLU A 319     116.140  50.710 133.150  1.00  0.00           C
ATOM   4844  HB1 GLU A 319     116.650  50.380 134.080  1.00  0.00           H
ATOM   4845  HB2 GLU A 319     115.820  49.790 132.620  1.00  0.00           H
ATOM   4846  CG  GLU A 319     117.170  51.300 132.180  1.00  0.00           C
ATOM   4847  HG1 GLU A 319     117.780  52.120 132.620  1.00  0.00           H
ATOM   4848  HG2 GLU A 319     116.640  51.720 131.300  1.00  0.00           H
ATOM   4849  CD  GLU A 319     118.230  50.330 131.660  1.00  0.00           C
ATOM   4850  OE1 GLU A 319     119.060  49.890 132.480  1.00  0.00           O
ATOM   4851  OE2 GLU A 319     118.290  50.120 130.410  1.00  0.00           O
ATOM   4852  C   GLU A 319     113.860  51.050 134.150  1.00  0.00           C
ATOM   4853  O   GLU A 319     114.120  50.890 135.330  1.00  0.00           O
ATOM   4854  N   VAL A 320     112.640  50.720 133.670  1.00  0.00           N
ATOM   4855  HN  VAL A 320     112.580  50.650 132.670  1.00  0.00           H
ATOM   4856  CA  VAL A 320     111.480  50.350 134.480  1.00  0.00           C
ATOM   4857  HA  VAL A 320     111.660  50.300 135.540  1.00  0.00           H
ATOM   4858  CB  VAL A 320     110.260  51.270 134.200  1.00  0.00           C
ATOM   4859  HB  VAL A 320     109.780  51.130 133.210  1.00  0.00           H
ATOM   4860  CG1 VAL A 320     109.100  51.010 135.260  1.00  0.00           C
ATOM   4861 HG11 VAL A 320     109.630  51.310 136.190  1.00  0.00           H
ATOM   4862 HG12 VAL A 320     108.210  51.640 135.090  1.00  0.00           H
ATOM   4863 HG13 VAL A 320     108.880  49.920 135.310  1.00  0.00           H
ATOM   4864  CG2 VAL A 320     110.670  52.750 134.250  1.00  0.00           C
ATOM   4865 HG21 VAL A 320     109.800  53.430 134.280  1.00  0.00           H
ATOM   4866 HG22 VAL A 320     111.250  53.080 135.140  1.00  0.00           H
ATOM   4867 HG23 VAL A 320     111.240  52.980 133.320  1.00  0.00           H
ATOM   4868  C   VAL A 320     111.200  49.030 133.850  1.00  0.00           C
ATOM   4869  O   VAL A 320     111.430  48.800 132.680  1.00  0.00           O
ATOM   4870  N   SER A 321     110.610  48.130 134.650  1.00  0.00           N
ATOM   4871  HN  SER A 321     110.360  48.280 135.600  1.00  0.00           H
ATOM   4872  CA  SER A 321     110.200  46.770 134.270  1.00  0.00           C
ATOM   4873  HA  SER A 321     110.020  46.810 133.200  1.00  0.00           H
ATOM   4874  CB  SER A 321     111.130  45.680 134.900  1.00  0.00           C
ATOM   4875  HB1 SER A 321     110.940  45.640 136.000  1.00  0.00           H
ATOM   4876  HB2 SER A 321     112.180  45.970 134.700  1.00  0.00           H
ATOM   4877  OG  SER A 321     110.860  44.430 134.300  1.00  0.00           O
ATOM   4878  HG1 SER A 321     110.140  43.980 134.750  1.00  0.00           H
ATOM   4879  C   SER A 321     108.860  46.600 134.780  1.00  0.00           C
ATOM   4880  O   SER A 321     108.700  46.860 135.970  1.00  0.00           O
ATOM   4881  N   ASN A 322     107.860  46.060 133.980  1.00  0.00           N
ATOM   4882  HN  ASN A 322     108.230  45.870 133.080  1.00  0.00           H
ATOM   4883  CA  ASN A 322     106.470  45.770 134.410  1.00  0.00           C
ATOM   4884  HA  ASN A 322     106.460  44.960 135.120  1.00  0.00           H
ATOM   4885  CB  ASN A 322     105.960  47.030 135.080  1.00  0.00           C
ATOM   4886  HB1 ASN A 322     106.440  47.100 136.080  1.00  0.00           H
ATOM   4887  HB2 ASN A 322     106.150  47.960 134.510  1.00  0.00           H
ATOM   4888  CG  ASN A 322     104.450  47.060 135.460  1.00  0.00           C
ATOM   4889  OD1 ASN A 322     103.800  46.050 135.250  1.00  0.00           O
ATOM   4890  ND2 ASN A 322     103.930  48.130 136.080  1.00  0.00           N
ATOM   4891 HD21 ASN A 322     104.550  48.780 136.520  1.00  0.00           H
ATOM   4892 HD22 ASN A 322     102.980  48.290 136.370  1.00  0.00           H
ATOM   4893  C   ASN A 322     105.700  45.420 133.170  1.00  0.00           C
ATOM   4894  O   ASN A 322     105.180  46.230 132.420  1.00  0.00           O
ATOM   4895  N   SER A 323     105.650  44.070 132.940  1.00  0.00           N
ATOM   4896  HN  SER A 323     106.100  43.520 133.640  1.00  0.00           H
ATOM   4897  CA  SER A 323     105.020  43.500 131.740  1.00  0.00           C
ATOM   4898  HA  SER A 323     105.480  44.000 130.900  1.00  0.00           H
ATOM   4899  CB  SER A 323     105.170  41.900 131.660  1.00  0.00           C
ATOM   4900  HB1 SER A 323     104.750  41.480 130.720  1.00  0.00           H
ATOM   4901  HB2 SER A 323     104.630  41.370 132.470  1.00  0.00           H
ATOM   4902  OG  SER A 323     106.570  41.530 131.620  1.00  0.00           O
ATOM   4903  HG1 SER A 323     106.750  41.760 132.530  1.00  0.00           H
ATOM   4904  C   SER A 323     103.530  43.820 131.540  1.00  0.00           C
ATOM   4905  O   SER A 323     103.070  44.100 130.460  1.00  0.00           O
ATOM   4906  N   SER A 324     102.740  43.850 132.580  1.00  0.00           N
ATOM   4907  HN  SER A 324     103.030  43.540 133.480  1.00  0.00           H
ATOM   4908  CA  SER A 324     101.320  44.120 132.480  1.00  0.00           C
ATOM   4909  HA  SER A 324     100.850  43.500 131.730  1.00  0.00           H
ATOM   4910  CB  SER A 324     100.580  43.980 133.790  1.00  0.00           C
ATOM   4911  HB1 SER A 324      99.480  44.110 133.720  1.00  0.00           H
ATOM   4912  HB2 SER A 324     100.990  44.670 134.560  1.00  0.00           H
ATOM   4913  OG  SER A 324     100.880  42.710 134.300  1.00  0.00           O
ATOM   4914  HG1 SER A 324     100.390  42.030 133.840  1.00  0.00           H
ATOM   4915  C   SER A 324     101.000  45.490 131.930  1.00  0.00           C
ATOM   4916  O   SER A 324     100.140  45.650 131.060  1.00  0.00           O
ATOM   4917  N   LEU A 325     101.850  46.470 132.350  1.00  0.00           N
ATOM   4918  HN  LEU A 325     102.660  46.320 132.920  1.00  0.00           H
ATOM   4919  CA  LEU A 325     101.660  47.800 131.750  1.00  0.00           C
ATOM   4920  HA  LEU A 325     100.640  48.150 131.820  1.00  0.00           H
ATOM   4921  CB  LEU A 325     102.460  48.710 132.650  1.00  0.00           C
ATOM   4922  HB1 LEU A 325     102.020  48.540 133.650  1.00  0.00           H
ATOM   4923  HB2 LEU A 325     103.520  48.380 132.610  1.00  0.00           H
ATOM   4924  CG  LEU A 325     102.350  50.260 132.420  1.00  0.00           C
ATOM   4925  HG  LEU A 325     102.570  50.500 131.360  1.00  0.00           H
ATOM   4926  CD1 LEU A 325     100.940  50.750 132.780  1.00  0.00           C
ATOM   4927 HD11 LEU A 325     100.230  50.170 132.160  1.00  0.00           H
ATOM   4928 HD12 LEU A 325     100.590  50.620 133.830  1.00  0.00           H
ATOM   4929 HD13 LEU A 325     100.690  51.800 132.530  1.00  0.00           H
ATOM   4930  CD2 LEU A 325     103.380  50.980 133.410  1.00  0.00           C
ATOM   4931 HD21 LEU A 325     103.450  52.060 133.150  1.00  0.00           H
ATOM   4932 HD22 LEU A 325     102.910  50.960 134.420  1.00  0.00           H
ATOM   4933 HD23 LEU A 325     104.400  50.550 133.470  1.00  0.00           H
ATOM   4934  C   LEU A 325     102.260  47.980 130.360  1.00  0.00           C
ATOM   4935  O   LEU A 325     101.710  48.710 129.510  1.00  0.00           O
ATOM   4936  N   ARG A 326     103.290  47.230 129.910  1.00  0.00           N
ATOM   4937  HN  ARG A 326     103.760  46.580 130.510  1.00  0.00           H
ATOM   4938  CA  ARG A 326     103.930  47.380 128.600  1.00  0.00           C
ATOM   4939  HA  ARG A 326     104.010  48.450 128.510  1.00  0.00           H
ATOM   4940  CB  ARG A 326     105.330  46.670 128.590  1.00  0.00           C
ATOM   4941  HB1 ARG A 326     105.970  46.900 129.470  1.00  0.00           H
ATOM   4942  HB2 ARG A 326     105.060  45.600 128.720  1.00  0.00           H
ATOM   4943  CG  ARG A 326     106.210  46.610 127.360  1.00  0.00           C
ATOM   4944  HG1 ARG A 326     105.680  46.030 126.560  1.00  0.00           H
ATOM   4945  HG2 ARG A 326     107.130  46.030 127.590  1.00  0.00           H
ATOM   4946  CD  ARG A 326     106.690  47.990 126.850  1.00  0.00           C
ATOM   4947  HD1 ARG A 326     107.250  48.580 127.610  1.00  0.00           H
ATOM   4948  HD2 ARG A 326     105.790  48.630 126.700  1.00  0.00           H
ATOM   4949  NE  ARG A 326     107.670  47.850 125.690  1.00  0.00           N
ATOM   4950  HE  ARG A 326     108.640  47.700 125.870  1.00  0.00           H
ATOM   4951  CZ  ARG A 326     107.480  48.170 124.430  1.00  0.00           C
ATOM   4952  NH1 ARG A 326     106.460  48.850 124.020  1.00  0.00           N
ATOM   4953 HH11 ARG A 326     106.530  49.020 123.030  1.00  0.00           H
ATOM   4954 HH12 ARG A 326     105.670  49.040 124.590  1.00  0.00           H
ATOM   4955  NH2 ARG A 326     108.510  47.950 123.650  1.00  0.00           N
ATOM   4956 HH21 ARG A 326     108.330  48.060 122.670  1.00  0.00           H
ATOM   4957 HH22 ARG A 326     109.360  47.560 124.000  1.00  0.00           H
ATOM   4958  C   ARG A 326     103.030  47.000 127.400  1.00  0.00           C
ATOM   4959  O   ARG A 326     103.140  47.360 126.230  1.00  0.00           O
ATOM   4960  N   ARG A 327     101.980  46.190 127.790  1.00  0.00           N
ATOM   4961  HN  ARG A 327     101.980  45.730 128.670  1.00  0.00           H
ATOM   4962  CA  ARG A 327     100.950  45.680 126.870  1.00  0.00           C
ATOM   4963  HA  ARG A 327     101.290  45.560 125.850  1.00  0.00           H
ATOM   4964  CB  ARG A 327     100.480  44.180 127.220  1.00  0.00           C
ATOM   4965  HB1 ARG A 327     100.090  44.170 128.260  1.00  0.00           H
ATOM   4966  HB2 ARG A 327      99.770  43.860 126.440  1.00  0.00           H
ATOM   4967  CG  ARG A 327     101.660  43.220 127.380  1.00  0.00           C
ATOM   4968  HG1 ARG A 327     101.260  42.270 127.800  1.00  0.00           H
ATOM   4969  HG2 ARG A 327     102.370  43.500 128.190  1.00  0.00           H
ATOM   4970  CD  ARG A 327     102.210  42.760 126.010  1.00  0.00           C
ATOM   4971  HD1 ARG A 327     102.510  43.590 125.340  1.00  0.00           H
ATOM   4972  HD2 ARG A 327     101.450  42.130 125.510  1.00  0.00           H
ATOM   4973  NE  ARG A 327     103.520  42.080 126.230  1.00  0.00           N
ATOM   4974  HE  ARG A 327     104.390  42.560 126.190  1.00  0.00           H
ATOM   4975  CZ  ARG A 327     103.620  40.840 126.660  1.00  0.00           C
ATOM   4976  NH1 ARG A 327     102.630  39.970 126.680  1.00  0.00           N
ATOM   4977 HH11 ARG A 327     102.910  39.010 126.740  1.00  0.00           H
ATOM   4978 HH12 ARG A 327     101.780  40.210 126.210  1.00  0.00           H
ATOM   4979  NH2 ARG A 327     104.820  40.250 126.690  1.00  0.00           N
ATOM   4980 HH21 ARG A 327     104.810  39.250 126.780  1.00  0.00           H
ATOM   4981 HH22 ARG A 327     105.610  40.840 126.830  1.00  0.00           H
ATOM   4982  C   ARG A 327      99.740  46.590 126.840  1.00  0.00           C
ATOM   4983  O   ARG A 327      98.800  46.360 126.060  1.00  0.00           O
ATOM   4984  N   ARG A 328      99.730  47.670 127.610  1.00  0.00           N
ATOM   4985  HN  ARG A 328     100.340  47.840 128.380  1.00  0.00           H
ATOM   4986  CA  ARG A 328      98.650  48.670 127.510  1.00  0.00           C
ATOM   4987  HA  ARG A 328      97.720  48.180 127.250  1.00  0.00           H
ATOM   4988  CB  ARG A 328      98.440  49.510 128.760  1.00  0.00           C
ATOM   4989  HB1 ARG A 328      99.350  50.100 128.990  1.00  0.00           H
ATOM   4990  HB2 ARG A 328      97.730  50.360 128.660  1.00  0.00           H
ATOM   4991  CG  ARG A 328      97.830  48.690 129.900  1.00  0.00           C
ATOM   4992  HG1 ARG A 328      98.100  49.130 130.890  1.00  0.00           H
ATOM   4993  HG2 ARG A 328      98.260  47.670 129.810  1.00  0.00           H
ATOM   4994  CD  ARG A 328      96.310  48.570 129.820  1.00  0.00           C
ATOM   4995  HD1 ARG A 328      95.990  48.100 128.860  1.00  0.00           H
ATOM   4996  HD2 ARG A 328      95.870  49.580 129.930  1.00  0.00           H
ATOM   4997  NE  ARG A 328      96.020  47.580 130.890  1.00  0.00           N
ATOM   4998  HE  ARG A 328      96.560  46.740 130.940  1.00  0.00           H
ATOM   4999  CZ  ARG A 328      95.480  47.880 132.060  1.00  0.00           C
ATOM   5000  NH1 ARG A 328      94.760  48.900 132.280  1.00  0.00           N
ATOM   5001 HH11 ARG A 328      94.230  48.630 133.080  1.00  0.00           H
ATOM   5002 HH12 ARG A 328      94.300  49.160 131.420  1.00  0.00           H
ATOM   5003  NH2 ARG A 328      95.740  47.060 133.050  1.00  0.00           N
ATOM   5004 HH21 ARG A 328      95.460  47.250 133.990  1.00  0.00           H
ATOM   5005 HH22 ARG A 328      96.550  46.520 132.830  1.00  0.00           H
ATOM   5006  C   ARG A 328      98.920  49.730 126.400  1.00  0.00           C
ATOM   5007  O   ARG A 328     100.040  50.060 126.100  1.00  0.00           O
ATOM   5008  N   LEU A 329      97.870  50.440 125.930  1.00  0.00           N
ATOM   5009  HN  LEU A 329      96.960  50.120 126.210  1.00  0.00           H
ATOM   5010  CA  LEU A 329      97.940  51.600 125.080  1.00  0.00           C
ATOM   5011  HA  LEU A 329      98.890  51.740 124.580  1.00  0.00           H
ATOM   5012  CB  LEU A 329      96.690  51.470 124.160  1.00  0.00           C
ATOM   5013  HB1 LEU A 329      96.890  50.650 123.440  1.00  0.00           H
ATOM   5014  HB2 LEU A 329      95.780  51.240 124.750  1.00  0.00           H
ATOM   5015  CG  LEU A 329      96.430  52.670 123.310  1.00  0.00           C
ATOM   5016  HG  LEU A 329      96.160  53.550 123.940  1.00  0.00           H
ATOM   5017  CD1 LEU A 329      97.600  53.020 122.370  1.00  0.00           C
ATOM   5018 HD11 LEU A 329      97.890  52.220 121.650  1.00  0.00           H
ATOM   5019 HD12 LEU A 329      97.390  53.950 121.800  1.00  0.00           H
ATOM   5020 HD13 LEU A 329      98.530  53.210 122.940  1.00  0.00           H
ATOM   5021  CD2 LEU A 329      95.170  52.470 122.390  1.00  0.00           C
ATOM   5022 HD21 LEU A 329      95.090  53.400 121.790  1.00  0.00           H
ATOM   5023 HD22 LEU A 329      95.200  51.500 121.850  1.00  0.00           H
ATOM   5024 HD23 LEU A 329      94.280  52.400 123.050  1.00  0.00           H
ATOM   5025  C   LEU A 329      97.890  52.860 126.020  1.00  0.00           C
ATOM   5026  O   LEU A 329      97.210  52.850 127.080  1.00  0.00           O
ATOM   5027  N   ILE A 330      98.590  53.930 125.600  1.00  0.00           N
ATOM   5028  HN  ILE A 330      99.150  53.910 124.780  1.00  0.00           H
ATOM   5029  CA  ILE A 330      98.550  55.200 126.340  1.00  0.00           C
ATOM   5030  HA  ILE A 330      97.970  55.160 127.250  1.00  0.00           H
ATOM   5031  CB  ILE A 330      99.880  55.610 126.930  1.00  0.00           C
ATOM   5032  HB  ILE A 330     100.620  55.930 126.160  1.00  0.00           H
ATOM   5033  CG2 ILE A 330      99.750  56.810 127.900  1.00  0.00           C
ATOM   5034 HG21 ILE A 330     100.660  56.970 128.520  1.00  0.00           H
ATOM   5035 HG22 ILE A 330      99.430  57.710 127.330  1.00  0.00           H
ATOM   5036 HG23 ILE A 330      99.000  56.530 128.670  1.00  0.00           H
ATOM   5037  CG1 ILE A 330     100.570  54.420 127.600  1.00  0.00           C
ATOM   5038 HG11 ILE A 330     101.630  54.650 127.840  1.00  0.00           H
ATOM   5039 HG12 ILE A 330     100.660  53.500 126.980  1.00  0.00           H
ATOM   5040  CD  ILE A 330      99.790  53.990 128.880  1.00  0.00           C
ATOM   5041  HD1 ILE A 330      99.930  54.720 129.700  1.00  0.00           H
ATOM   5042  HD2 ILE A 330      98.700  53.870 128.740  1.00  0.00           H
ATOM   5043  HD3 ILE A 330     100.220  53.000 129.160  1.00  0.00           H
ATOM   5044  C   ILE A 330      97.990  56.170 125.340  1.00  0.00           C
ATOM   5045  O   ILE A 330      98.530  56.300 124.220  1.00  0.00           O
ATOM   5046  N   LEU A 331      96.970  56.840 125.710  1.00  0.00           N
ATOM   5047  HN  LEU A 331      96.730  56.680 126.670  1.00  0.00           H
ATOM   5048  CA  LEU A 331      96.290  57.860 124.970  1.00  0.00           C
ATOM   5049  HA  LEU A 331      96.670  57.730 123.970  1.00  0.00           H
ATOM   5050  CB  LEU A 331      94.760  57.640 125.110  1.00  0.00           C
ATOM   5051  HB1 LEU A 331      94.410  57.820 126.150  1.00  0.00           H
ATOM   5052  HB2 LEU A 331      94.340  58.450 124.470  1.00  0.00           H
ATOM   5053  CG  LEU A 331      94.190  56.300 124.690  1.00  0.00           C
ATOM   5054  HG  LEU A 331      94.570  55.460 125.310  1.00  0.00           H
ATOM   5055  CD1 LEU A 331      92.680  56.340 124.870  1.00  0.00           C
ATOM   5056 HD11 LEU A 331      92.400  56.350 125.950  1.00  0.00           H
ATOM   5057 HD12 LEU A 331      92.220  57.210 124.370  1.00  0.00           H
ATOM   5058 HD13 LEU A 331      92.250  55.400 124.470  1.00  0.00           H
ATOM   5059  CD2 LEU A 331      94.500  55.920 123.200  1.00  0.00           C
ATOM   5060 HD21 LEU A 331      95.540  55.530 123.100  1.00  0.00           H
[truncated: 3,341,080 more chars]
